# Supplementary material for: 1,4-Disubstituted 1H-1,2,3-Triazole Containing Peptidotriazolamers: A New Class of Peptidomimetics With Interesting Foldamer Properties
Source: Front Chem. 2019 Mar 26;7:155. doi: 10.3389/fchem.2019.00155 (PMC6443886; doi:10.3389/fchem.2019.00155)
Supplement: Supplementary file 2 [file Data_Sheet_2.zip]

Archive with 12 entries (12 files):
- pdb_files/10a_freeMD-DMSO_LAST100NS_CLUSTER_C0.pdb
- pdb_files/10a_freeMD-Water_LAST100NS_CLUSTER_C0.pdb
- pdb_files/10b_freeMD-DMSO_LAST100NS_CLUSTER_C0.pdb
- pdb_files/10b_freeMD-Water_LAST100NS_CLUSTER_C0.pdb
- pdb_files/10c_freeMD-DMSO_LAST100NS_CLUSTER_C0.pdb
- pdb_files/10c_freeMD-Water_LAST100NS_CLUSTER_C0.pdb
- pdb_files/11a_freeMD-DMSO_LAST50NS_combined_Cluster_clst_c0.pdb
- pdb_files/11a_freeMD-Water_LAST50NS_combined_Cluster_clst_c0.pdb
- pdb_files/11b_freeMD-DMSO_LAST50NS_combined_Cluster_clst_c0.pdb
- pdb_files/11b_freeMD-Water_LAST50NS_combined_Cluster_clst_c0.pdb
- pdb_files/11c_freeMD-DMSO_LAST50NS_combined_Cluster_clst_c0.pdb
- pdb_files/11c_freeMD-Water_LAST50NS_combined_Cluster_clst_c0.pdb
