# Supplementary material for: 1,4-Disubstituted 1H-1,2,3-Triazole Containing Peptidotriazolamers: A New Class of Peptidomimetics With Interesting Foldamer Properties
Source: Front Chem. 2019 Mar 26;7:155. doi: 10.3389/fchem.2019.00155 (PMC6443886; doi:10.3389/fchem.2019.00155)
Supplement: Supplementary file 2 [file Data_Sheet_2.zip › pdb_files/10a_freeMD-DMSO_LAST100NS_CLUSTER_C0.pdb]

CRYST1   49.879   49.879   49.879 109.47 109.47 109.47 P 1           1
ATOM      1  C2  BOC     1      -1.322   7.126   6.048  1.00  0.00           C  
ATOM      2  H21 BOC     1      -0.479   7.210   5.352  1.00  0.00           H  
ATOM      3  H22 BOC     1      -2.183   7.692   5.672  1.00  0.00           H  
ATOM      4  H23 BOC     1      -0.908   7.531   6.979  1.00  0.00           H  
ATOM      5  C1  BOC     1      -1.552   5.572   6.082  1.00  0.00           C  
ATOM      6  C3  BOC     1      -2.716   5.281   7.059  1.00  0.00           C  
ATOM      7  H31 BOC     1      -3.620   5.705   6.604  1.00  0.00           H  
ATOM      8  H32 BOC     1      -2.961   4.215   7.141  1.00  0.00           H  
ATOM      9  H33 BOC     1      -2.512   5.565   8.098  1.00  0.00           H  
ATOM     10  C4  BOC     1      -0.294   4.692   6.465  1.00  0.00           C  
ATOM     11  H41 BOC     1      -0.554   3.652   6.698  1.00  0.00           H  
ATOM     12  H42 BOC     1       0.449   4.757   5.661  1.00  0.00           H  
ATOM     13  H43 BOC     1       0.181   5.126   7.353  1.00  0.00           H  
ATOM     14  OS  BOC     1      -2.035   5.214   4.763  1.00  0.00           O  
ATOM     15  C   BOC     1      -2.418   3.989   4.329  1.00  0.00           C  
ATOM     16  O   BOC     1      -2.592   2.948   4.943  1.00  0.00           O  
ATOM     17  N   ALA     2      -2.476   4.071   3.025  1.00  0.00           N  
ATOM     18  H   ALA     2      -2.202   4.972   2.660  1.00  0.00           H  
ATOM     19  CA  ALA     2      -2.316   2.915   2.199  1.00  0.00           C  
ATOM     20  HA  ALA     2      -3.119   2.245   2.506  1.00  0.00           H  
ATOM     21  CB  ALA     2      -2.443   3.410   0.751  1.00  0.00           C  
ATOM     22  HB1 ALA     2      -2.235   2.572   0.086  1.00  0.00           H  
ATOM     23  HB2 ALA     2      -1.563   4.035   0.604  1.00  0.00           H  
ATOM     24  HB3 ALA     2      -3.389   3.916   0.561  1.00  0.00           H  
ATOM     25  C   ALA     2      -0.942   2.266   2.362  1.00  0.00           C  
ATOM     26  O   ALA     2       0.085   2.941   2.128  1.00  0.00           O  
ATOM     27  N   V4n     3      -0.937   0.938   2.534  1.00  0.00           N  
ATOM     28  H   V4n     3      -1.813   0.496   2.775  1.00  0.00           H  
ATOM     29  CA  V4n     3       0.152   0.008   2.408  1.00  0.00           C  
ATOM     30  HA  V4n     3       0.858   0.382   1.667  1.00  0.00           H  
ATOM     31  CB  V4n     3       0.955  -0.199   3.804  1.00  0.00           C  
ATOM     32  HB  V4n     3       1.186   0.808   4.149  1.00  0.00           H  
ATOM     33  CG1 V4n     3       0.073  -0.830   4.888  1.00  0.00           C  
ATOM     34 HG11 V4n     3       0.652  -0.896   5.809  1.00  0.00           H  
ATOM     35 HG12 V4n     3      -0.162  -1.864   4.637  1.00  0.00           H  
ATOM     36 HG13 V4n     3      -0.783  -0.229   5.194  1.00  0.00           H  
ATOM     37  CG2 V4n     3       2.324  -0.872   3.696  1.00  0.00           C  
ATOM     38 HG21 V4n     3       2.816  -0.890   4.669  1.00  0.00           H  
ATOM     39 HG22 V4n     3       2.321  -1.885   3.293  1.00  0.00           H  
ATOM     40 HG23 V4n     3       2.924  -0.256   3.027  1.00  0.00           H  
ATOM     41 C4   T14     4      -0.481  -1.225   1.954  1.00  0.00          CL  
ATOM     42  N3  T14     4      -1.829  -1.200   1.738  1.00  0.00           N  
ATOM     43  N2  T14     4      -2.159  -2.423   1.225  1.00  0.00           N  
ATOM     44  C5  T14     4       0.057  -2.466   1.721  1.00  0.00           C  
ATOM     45  H5  T14     4       1.037  -2.908   1.768  1.00  0.00           H  
ATOM     46  N1  T14     4      -0.990  -3.142   1.211  1.00  0.00           N  
ATOM     47  CA  F4c     5      -0.951  -4.503   0.681  1.00  0.00           C  
ATOM     48  HA  F4c     5      -0.668  -5.211   1.459  1.00  0.00           H  
ATOM     49  CB  F4c     5      -2.366  -4.924   0.066  1.00  0.00           C  
ATOM     50  HB2 F4c     5      -2.194  -5.887  -0.413  1.00  0.00           H  
ATOM     51  HB3 F4c     5      -2.716  -4.250  -0.716  1.00  0.00           H  
ATOM     52  CG  F4c     5      -3.505  -5.166   1.049  1.00  0.00           C  
ATOM     53  CD1 F4c     5      -3.375  -6.129   2.043  1.00  0.00           C  
ATOM     54  HD1 F4c     5      -2.440  -6.666   2.109  1.00  0.00           H  
ATOM     55  CE1 F4c     5      -4.460  -6.528   2.858  1.00  0.00           C  
ATOM     56  HE1 F4c     5      -4.248  -7.258   3.625  1.00  0.00           H  
ATOM     57  CZ  F4c     5      -5.729  -5.855   2.675  1.00  0.00           C  
ATOM     58  HZ  F4c     5      -6.540  -6.278   3.250  1.00  0.00           H  
ATOM     59  CE2 F4c     5      -5.824  -4.883   1.669  1.00  0.00           C  
ATOM     60  HE2 F4c     5      -6.775  -4.375   1.617  1.00  0.00           H  
ATOM     61  CD2 F4c     5      -4.746  -4.580   0.855  1.00  0.00           C  
ATOM     62  HD2 F4c     5      -4.852  -3.943  -0.011  1.00  0.00           H  
ATOM     63  C   F4c     5       0.042  -4.660  -0.485  1.00  0.00           C  
ATOM     64  O   F4c     5       0.474  -5.735  -0.905  1.00  0.00           O  
ATOM     65  N   L4n     6       0.517  -3.545  -1.055  1.00  0.00           N  
ATOM     66  H   L4n     6       0.339  -2.623  -0.684  1.00  0.00           H  
ATOM     67  CA  L4n     6       1.660  -3.394  -1.947  1.00  0.00           C  
ATOM     68  HA  L4n     6       2.094  -4.374  -2.146  1.00  0.00           H  
ATOM     69  CB  L4n     6       1.192  -2.785  -3.282  1.00  0.00           C  
ATOM     70  HB2 L4n     6       0.451  -2.000  -3.127  1.00  0.00           H  
ATOM     71  HB3 L4n     6       2.034  -2.371  -3.837  1.00  0.00           H  
ATOM     72  CG  L4n     6       0.693  -3.867  -4.218  1.00  0.00           C  
ATOM     73  HG  L4n     6      -0.003  -4.506  -3.674  1.00  0.00           H  
ATOM     74  CD1 L4n     6      -0.115  -3.062  -5.280  1.00  0.00           C  
ATOM     75 HD11 L4n     6       0.509  -2.510  -5.982  1.00  0.00           H  
ATOM     76 HD12 L4n     6      -0.873  -2.457  -4.781  1.00  0.00           H  
ATOM     77 HD13 L4n     6      -0.700  -3.748  -5.892  1.00  0.00           H  
ATOM     78  CD2 L4n     6       1.776  -4.516  -5.060  1.00  0.00           C  
ATOM     79 HD21 L4n     6       2.403  -5.114  -4.398  1.00  0.00           H  
ATOM     80 HD22 L4n     6       2.437  -3.829  -5.589  1.00  0.00           H  
ATOM     81 HD23 L4n     6       1.403  -5.224  -5.800  1.00  0.00           H  
ATOM     82 C4   T14     7       2.560  -2.511  -1.170  1.00  0.00          CL  
ATOM     83  N3  T14     7       2.657  -2.652   0.157  1.00  0.00           N  
ATOM     84  N2  T14     7       3.468  -1.748   0.677  1.00  0.00           N  
ATOM     85  C5  T14     7       3.436  -1.579  -1.574  1.00  0.00           C  
ATOM     86  H5  T14     7       3.747  -1.218  -2.538  1.00  0.00           H  
ATOM     87  N1  T14     7       3.900  -1.087  -0.407  1.00  0.00           N  
ATOM     88  CA  F4c     8       4.558   0.165  -0.229  1.00  0.00           C  
ATOM     89  HA  F4c     8       4.833   0.285   0.819  1.00  0.00           H  
ATOM     90  CB  F4c     8       5.862   0.275  -1.047  1.00  0.00           C  
ATOM     91  HB2 F4c     8       6.190   1.315  -1.048  1.00  0.00           H  
ATOM     92  HB3 F4c     8       5.706   0.085  -2.109  1.00  0.00           H  
ATOM     93  CG  F4c     8       7.039  -0.533  -0.511  1.00  0.00           C  
ATOM     94  CD1 F4c     8       7.692  -0.061   0.620  1.00  0.00           C  
ATOM     95  HD1 F4c     8       7.291   0.845   1.049  1.00  0.00           H  
ATOM     96  CE1 F4c     8       8.802  -0.865   1.057  1.00  0.00           C  
ATOM     97  HE1 F4c     8       9.332  -0.521   1.933  1.00  0.00           H  
ATOM     98  CZ  F4c     8       9.229  -1.999   0.368  1.00  0.00           C  
ATOM     99  HZ  F4c     8      10.086  -2.537   0.745  1.00  0.00           H  
ATOM    100  CE2 F4c     8       8.530  -2.403  -0.771  1.00  0.00           C  
ATOM    101  HE2 F4c     8       8.881  -3.272  -1.308  1.00  0.00           H  
ATOM    102  CD2 F4c     8       7.465  -1.636  -1.267  1.00  0.00           C  
ATOM    103  HD2 F4c     8       6.997  -2.014  -2.164  1.00  0.00           H  
ATOM    104  C   F4c     8       3.682   1.419  -0.588  1.00  0.00           C  
ATOM    105  O   F4c     8       4.178   2.487  -0.551  1.00  0.00           O  
ATOM    106  N   L4n     9       2.406   1.231  -0.960  1.00  0.00           N  
ATOM    107  H   L4n     9       2.157   0.257  -1.064  1.00  0.00           H  
ATOM    108  CA  L4n     9       1.373   2.116  -1.312  1.00  0.00           C  
ATOM    109  HA  L4n     9       1.356   2.865  -0.520  1.00  0.00           H  
ATOM    110  CB  L4n     9       1.641   2.864  -2.584  1.00  0.00           C  
ATOM    111  HB2 L4n     9       1.584   2.108  -3.368  1.00  0.00           H  
ATOM    112  HB3 L4n     9       2.642   3.289  -2.504  1.00  0.00           H  
ATOM    113  CG  L4n     9       0.697   3.984  -2.966  1.00  0.00           C  
ATOM    114  HG  L4n     9      -0.307   3.599  -3.148  1.00  0.00           H  
ATOM    115  CD1 L4n     9       0.624   5.103  -1.954  1.00  0.00           C  
ATOM    116 HD11 L4n     9       0.279   6.042  -2.387  1.00  0.00           H  
ATOM    117 HD12 L4n     9       1.633   5.321  -1.603  1.00  0.00           H  
ATOM    118 HD13 L4n     9       0.016   4.876  -1.079  1.00  0.00           H  
ATOM    119  CD2 L4n     9       1.122   4.581  -4.305  1.00  0.00           C  
ATOM    120 HD21 L4n     9       2.081   5.090  -4.209  1.00  0.00           H  
ATOM    121 HD22 L4n     9       0.366   5.244  -4.726  1.00  0.00           H  
ATOM    122 HD23 L4n     9       1.197   3.724  -4.973  1.00  0.00           H  
ATOM    123 C4   T14    10       0.264   1.244  -1.317  1.00  0.00          CL  
ATOM    124  N3  T14    10       0.465  -0.011  -0.853  1.00  0.00           N  
ATOM    125  N2  T14    10      -0.689  -0.651  -1.022  1.00  0.00           N  
ATOM    126  C5  T14    10      -1.016   1.415  -1.724  1.00  0.00           C  
ATOM    127  H5  T14    10      -1.472   2.273  -2.184  1.00  0.00           H  
ATOM    128  N1  T14    10      -1.581   0.200  -1.520  1.00  0.00           N  
ATOM    129  CA  V4c    11      -2.850  -0.303  -1.806  1.00  0.00           C  
ATOM    130  HA  V4c    11      -2.784  -1.366  -1.574  1.00  0.00           H  
ATOM    131  CB  V4c    11      -3.949   0.291  -0.788  1.00  0.00           C  
ATOM    132  HB  V4c    11      -3.488   0.561   0.163  1.00  0.00           H  
ATOM    133  CG1 V4c    11      -4.951  -0.860  -0.469  1.00  0.00           C  
ATOM    134 HG11 V4c    11      -4.324  -1.569   0.073  1.00  0.00           H  
ATOM    135 HG12 V4c    11      -5.355  -1.229  -1.412  1.00  0.00           H  
ATOM    136 HG13 V4c    11      -5.618  -0.412   0.268  1.00  0.00           H  
ATOM    137  CG2 V4c    11      -4.790   1.438  -1.232  1.00  0.00           C  
ATOM    138 HG21 V4c    11      -5.356   1.926  -0.439  1.00  0.00           H  
ATOM    139 HG22 V4c    11      -4.156   2.225  -1.640  1.00  0.00           H  
ATOM    140 HG23 V4c    11      -5.525   1.189  -1.998  1.00  0.00           H  
ATOM    141  C   V4c    11      -3.292  -0.231  -3.277  1.00  0.00           C  
ATOM    142  O   V4c    11      -4.431  -0.437  -3.567  1.00  0.00           O  
ATOM    143  O   ALL    12      -2.465   0.216  -4.166  1.00  0.00           O  
ATOM    144  C1  ALL    12      -2.790   0.210  -5.540  1.00  0.00           C  
ATOM    145  H11 ALL    12      -3.333  -0.624  -6.003  1.00  0.00           H  
ATOM    146  H12 ALL    12      -3.477   1.037  -5.759  1.00  0.00           H  
ATOM    147  C2  ALL    12      -1.548   0.561  -6.264  1.00  0.00           C  
ATOM    148  H21 ALL    12      -1.018  -0.289  -6.688  1.00  0.00           H  
ATOM    149  C3  ALL    12      -1.002   1.789  -6.255  1.00  0.00           C  
ATOM    150  H31 ALL    12      -0.025   2.004  -6.680  1.00  0.00           H  
ATOM    151  H32 ALL    12      -1.456   2.659  -5.786  1.00  0.00           H  
TER     152      ALL    12 
ATOM    152  S   DMS    13       4.553  24.570   6.764  1.00  0.00           S  
ATOM    153  CT1 DMS    13       5.405  25.480   5.409  1.00  0.00           C  
ATOM    154  O   DMS    13       5.582  24.643   7.901  1.00  0.00           O  
ATOM    155  CT2 DMS    13       3.423  25.898   7.130  1.00  0.00           C  
ATOM    156  HZ1 DMS    13       5.716  26.463   5.761  1.00  0.00           H  
ATOM    157  HZ2 DMS    13       4.663  25.673   4.634  1.00  0.00           H  
ATOM    158  HZ3 DMS    13       6.216  24.832   5.076  1.00  0.00           H  
ATOM    159  HZ4 DMS    13       2.911  25.667   8.064  1.00  0.00           H  
ATOM    160  HZ5 DMS    13       2.806  26.106   6.256  1.00  0.00           H  
ATOM    161  HZ6 DMS    13       4.138  26.719   7.175  1.00  0.00           H  
TER     162      DMS    13 
ATOM    162  S   DMS    14       3.153  17.219  -0.444  1.00  0.00           S  
ATOM    163  CT1 DMS    14       1.843  18.261  -1.026  1.00  0.00           C  
ATOM    164  O   DMS    14       4.326  17.730  -1.261  1.00  0.00           O  
ATOM    165  CT2 DMS    14       3.229  17.969   1.144  1.00  0.00           C  
ATOM    166  HZ1 DMS    14       0.891  17.993  -0.568  1.00  0.00           H  
ATOM    167  HZ2 DMS    14       1.707  18.305  -2.107  1.00  0.00           H  
ATOM    168  HZ3 DMS    14       2.219  19.252  -0.773  1.00  0.00           H  
ATOM    169  HZ4 DMS    14       2.533  17.456   1.808  1.00  0.00           H  
ATOM    170  HZ5 DMS    14       3.051  19.041   1.060  1.00  0.00           H  
ATOM    171  HZ6 DMS    14       4.190  17.732   1.599  1.00  0.00           H  
TER     172      DMS    14 
ATOM    172  S   DMS    15      11.377   2.984  13.270  1.00  0.00           S  
ATOM    173  CT1 DMS    15      11.130   3.573  14.956  1.00  0.00           C  
ATOM    174  O   DMS    15      12.756   3.456  12.887  1.00  0.00           O  
ATOM    175  CT2 DMS    15      11.545   1.303  13.729  1.00  0.00           C  
ATOM    176  HZ1 DMS    15      10.100   3.466  15.298  1.00  0.00           H  
ATOM    177  HZ2 DMS    15      11.292   4.650  14.981  1.00  0.00           H  
ATOM    178  HZ3 DMS    15      11.714   2.969  15.651  1.00  0.00           H  
ATOM    179  HZ4 DMS    15      12.080   1.127  14.661  1.00  0.00           H  
ATOM    180  HZ5 DMS    15      11.938   0.784  12.855  1.00  0.00           H  
ATOM    181  HZ6 DMS    15      10.540   0.911  13.886  1.00  0.00           H  
TER     182      DMS    15 
ATOM    182  S   DMS    16       7.594 -21.002  18.870  1.00  0.00           S  
ATOM    183  CT1 DMS    16       7.848 -21.396  20.635  1.00  0.00           C  
ATOM    184  O   DMS    16       8.129 -22.260  18.187  1.00  0.00           O  
ATOM    185  CT2 DMS    16       5.817 -21.199  18.877  1.00  0.00           C  
ATOM    186  HZ1 DMS    16       7.430 -20.633  21.292  1.00  0.00           H  
ATOM    187  HZ2 DMS    16       8.919 -21.524  20.790  1.00  0.00           H  
ATOM    188  HZ3 DMS    16       7.407 -22.363  20.875  1.00  0.00           H  
ATOM    189  HZ4 DMS    16       5.483 -20.563  19.697  1.00  0.00           H  
ATOM    190  HZ5 DMS    16       5.580 -22.240  19.098  1.00  0.00           H  
ATOM    191  HZ6 DMS    16       5.444 -20.885  17.902  1.00  0.00           H  
TER     192      DMS    16 
ATOM    192  S   DMS    17     -15.606   2.966   7.136  1.00  0.00           S  
ATOM    193  CT1 DMS    17     -14.119   2.301   7.880  1.00  0.00           C  
ATOM    194  O   DMS    17     -15.376   3.059   5.644  1.00  0.00           O  
ATOM    195  CT2 DMS    17     -16.689   1.604   7.410  1.00  0.00           C  
ATOM    196  HZ1 DMS    17     -13.494   3.082   8.313  1.00  0.00           H  
ATOM    197  HZ2 DMS    17     -13.581   1.632   7.210  1.00  0.00           H  
ATOM    198  HZ3 DMS    17     -14.355   1.713   8.768  1.00  0.00           H  
ATOM    199  HZ4 DMS    17     -16.527   0.836   6.655  1.00  0.00           H  
ATOM    200  HZ5 DMS    17     -17.660   2.038   7.171  1.00  0.00           H  
ATOM    201  HZ6 DMS    17     -16.772   1.252   8.439  1.00  0.00           H  
TER     202      DMS    17 
ATOM    202  S   DMS    18      -3.723 -13.585  18.509  1.00  0.00           S  
ATOM    203  CT1 DMS    18      -3.498 -14.919  17.373  1.00  0.00           C  
ATOM    204  O   DMS    18      -3.467 -14.277  19.805  1.00  0.00           O  
ATOM    205  CT2 DMS    18      -2.271 -12.579  18.239  1.00  0.00           C  
ATOM    206  HZ1 DMS    18      -3.631 -14.472  16.388  1.00  0.00           H  
ATOM    207  HZ2 DMS    18      -4.277 -15.662  17.547  1.00  0.00           H  
ATOM    208  HZ3 DMS    18      -2.596 -15.528  17.428  1.00  0.00           H  
ATOM    209  HZ4 DMS    18      -1.413 -13.252  18.225  1.00  0.00           H  
ATOM    210  HZ5 DMS    18      -2.118 -11.892  19.072  1.00  0.00           H  
ATOM    211  HZ6 DMS    18      -2.197 -12.064  17.282  1.00  0.00           H  
TER     212      DMS    18 
ATOM    212  S   DMS    19      -5.448 -15.879   8.984  1.00  0.00           S  
ATOM    213  CT1 DMS    19      -6.802 -17.073   8.735  1.00  0.00           C  
ATOM    214  O   DMS    19      -5.716 -15.094  10.242  1.00  0.00           O  
ATOM    215  CT2 DMS    19      -4.107 -17.028   9.268  1.00  0.00           C  
ATOM    216  HZ1 DMS    19      -6.560 -17.667   7.854  1.00  0.00           H  
ATOM    217  HZ2 DMS    19      -7.764 -16.583   8.582  1.00  0.00           H  
ATOM    218  HZ3 DMS    19      -6.903 -17.724   9.603  1.00  0.00           H  
ATOM    219  HZ4 DMS    19      -4.201 -17.458  10.265  1.00  0.00           H  
ATOM    220  HZ5 DMS    19      -3.136 -16.569   9.079  1.00  0.00           H  
ATOM    221  HZ6 DMS    19      -4.261 -17.893   8.623  1.00  0.00           H  
TER     222      DMS    19 
ATOM    222  S   DMS    20     -18.483   9.033   5.814  1.00  0.00           S  
ATOM    223  CT1 DMS    20     -17.946   7.508   5.015  1.00  0.00           C  
ATOM    224  O   DMS    20     -18.012  10.236   4.954  1.00  0.00           O  
ATOM    225  CT2 DMS    20     -20.222   8.880   5.322  1.00  0.00           C  
ATOM    226  HZ1 DMS    20     -18.186   7.571   3.954  1.00  0.00           H  
ATOM    227  HZ2 DMS    20     -18.520   6.675   5.421  1.00  0.00           H  
ATOM    228  HZ3 DMS    20     -16.879   7.371   5.191  1.00  0.00           H  
ATOM    229  HZ4 DMS    20     -20.866   9.584   5.850  1.00  0.00           H  
ATOM    230  HZ5 DMS    20     -20.511   7.856   5.556  1.00  0.00           H  
ATOM    231  HZ6 DMS    20     -20.406   9.115   4.273  1.00  0.00           H  
TER     232      DMS    20 
ATOM    232  S   DMS    21      -0.197  24.244   5.939  1.00  0.00           S  
ATOM    233  CT1 DMS    21       0.826  24.836   4.663  1.00  0.00           C  
ATOM    234  O   DMS    21       0.451  24.206   7.304  1.00  0.00           O  
ATOM    235  CT2 DMS    21      -0.163  22.592   5.307  1.00  0.00           C  
ATOM    236  HZ1 DMS    21       1.875  24.545   4.709  1.00  0.00           H  
ATOM    237  HZ2 DMS    21       0.734  25.922   4.659  1.00  0.00           H  
ATOM    238  HZ3 DMS    21       0.341  24.570   3.724  1.00  0.00           H  
ATOM    239  HZ4 DMS    21      -0.279  21.912   6.151  1.00  0.00           H  
ATOM    240  HZ5 DMS    21       0.782  22.263   4.874  1.00  0.00           H  
ATOM    241  HZ6 DMS    21      -0.964  22.529   4.571  1.00  0.00           H  
TER     242      DMS    21 
ATOM    242  S   DMS    22      25.143  -2.452 -10.542  1.00  0.00           S  
ATOM    243  CT1 DMS    22      23.746  -3.506  -9.938  1.00  0.00           C  
ATOM    244  O   DMS    22      26.280  -3.017  -9.749  1.00  0.00           O  
ATOM    245  CT2 DMS    22      25.360  -3.079 -12.206  1.00  0.00           C  
ATOM    246  HZ1 DMS    22      23.053  -3.509 -10.780  1.00  0.00           H  
ATOM    247  HZ2 DMS    22      23.325  -2.983  -9.080  1.00  0.00           H  
ATOM    248  HZ3 DMS    22      24.104  -4.521  -9.764  1.00  0.00           H  
ATOM    249  HZ4 DMS    22      25.594  -4.136 -12.334  1.00  0.00           H  
ATOM    250  HZ5 DMS    22      26.092  -2.478 -12.745  1.00  0.00           H  
ATOM    251  HZ6 DMS    22      24.472  -2.737 -12.737  1.00  0.00           H  
TER     252      DMS    22 
ATOM    252  S   DMS    23      15.142  -1.542  19.730  1.00  0.00           S  
ATOM    253  CT1 DMS    23      14.457   0.012  19.035  1.00  0.00           C  
ATOM    254  O   DMS    23      15.929  -1.177  21.008  1.00  0.00           O  
ATOM    255  CT2 DMS    23      13.525  -2.097  20.404  1.00  0.00           C  
ATOM    256  HZ1 DMS    23      13.620  -0.332  18.427  1.00  0.00           H  
ATOM    257  HZ2 DMS    23      15.205   0.501  18.411  1.00  0.00           H  
ATOM    258  HZ3 DMS    23      14.066   0.665  19.815  1.00  0.00           H  
ATOM    259  HZ4 DMS    23      12.914  -1.314  20.852  1.00  0.00           H  
ATOM    260  HZ5 DMS    23      13.713  -2.745  21.261  1.00  0.00           H  
ATOM    261  HZ6 DMS    23      12.973  -2.604  19.613  1.00  0.00           H  
TER     262      DMS    23 
ATOM    262  S   DMS    24       8.449  10.984  14.236  1.00  0.00           S  
ATOM    263  CT1 DMS    24       8.439  12.594  15.074  1.00  0.00           C  
ATOM    264  O   DMS    24       7.185  10.959  13.364  1.00  0.00           O  
ATOM    265  CT2 DMS    24       9.852  11.223  13.133  1.00  0.00           C  
ATOM    266  HZ1 DMS    24       9.489  12.826  15.255  1.00  0.00           H  
ATOM    267  HZ2 DMS    24       7.882  12.628  16.010  1.00  0.00           H  
ATOM    268  HZ3 DMS    24       8.098  13.450  14.493  1.00  0.00           H  
ATOM    269  HZ4 DMS    24      10.715  11.512  13.731  1.00  0.00           H  
ATOM    270  HZ5 DMS    24       9.648  12.070  12.478  1.00  0.00           H  
ATOM    271  HZ6 DMS    24       9.946  10.385  12.442  1.00  0.00           H  
TER     272      DMS    24 
ATOM    272  S   DMS    25      14.011 -10.477  -0.164  1.00  0.00           S  
ATOM    273  CT1 DMS    25      13.588  -8.780  -0.030  1.00  0.00           C  
ATOM    274  O   DMS    25      15.415 -10.629   0.377  1.00  0.00           O  
ATOM    275  CT2 DMS    25      12.840 -11.114   0.970  1.00  0.00           C  
ATOM    276  HZ1 DMS    25      13.413  -8.577   1.027  1.00  0.00           H  
ATOM    277  HZ2 DMS    25      12.675  -8.574  -0.588  1.00  0.00           H  
ATOM    278  HZ3 DMS    25      14.406  -8.142  -0.365  1.00  0.00           H  
ATOM    279  HZ4 DMS    25      12.736 -10.380   1.769  1.00  0.00           H  
ATOM    280  HZ5 DMS    25      13.142 -12.040   1.461  1.00  0.00           H  
ATOM    281  HZ6 DMS    25      11.902 -11.239   0.430  1.00  0.00           H  
TER     282      DMS    25 
ATOM    282  S   DMS    26     -10.933  -7.802 -16.081  1.00  0.00           S  
ATOM    283  CT1 DMS    26     -11.798  -6.929 -14.812  1.00  0.00           C  
ATOM    284  O   DMS    26     -11.839  -8.797 -16.781  1.00  0.00           O  
ATOM    285  CT2 DMS    26     -10.672  -6.294 -17.044  1.00  0.00           C  
ATOM    286  HZ1 DMS    26     -11.218  -6.029 -14.608  1.00  0.00           H  
ATOM    287  HZ2 DMS    26     -12.139  -7.598 -14.022  1.00  0.00           H  
ATOM    288  HZ3 DMS    26     -12.751  -6.693 -15.287  1.00  0.00           H  
ATOM    289  HZ4 DMS    26     -11.555  -5.910 -17.554  1.00  0.00           H  
ATOM    290  HZ5 DMS    26      -9.867  -6.626 -17.699  1.00  0.00           H  
ATOM    291  HZ6 DMS    26     -10.354  -5.434 -16.454  1.00  0.00           H  
TER     292      DMS    26 
ATOM    292  S   DMS    27       6.987   1.500  12.753  1.00  0.00           S  
ATOM    293  CT1 DMS    27       5.390   1.745  12.023  1.00  0.00           C  
ATOM    294  O   DMS    27       7.911   2.647  12.289  1.00  0.00           O  
ATOM    295  CT2 DMS    27       6.618   1.836  14.433  1.00  0.00           C  
ATOM    296  HZ1 DMS    27       4.737   0.918  12.303  1.00  0.00           H  
ATOM    297  HZ2 DMS    27       5.382   1.756  10.933  1.00  0.00           H  
ATOM    298  HZ3 DMS    27       5.024   2.724  12.331  1.00  0.00           H  
ATOM    299  HZ4 DMS    27       7.610   1.878  14.883  1.00  0.00           H  
ATOM    300  HZ5 DMS    27       5.801   1.158  14.680  1.00  0.00           H  
ATOM    301  HZ6 DMS    27       6.204   2.843  14.494  1.00  0.00           H  
TER     302      DMS    27 
ATOM    302  S   DMS    28       1.731 -11.532  11.120  1.00  0.00           S  
ATOM    303  CT1 DMS    28       1.820 -10.074  12.101  1.00  0.00           C  
ATOM    304  O   DMS    28       2.248 -12.670  12.023  1.00  0.00           O  
ATOM    305  CT2 DMS    28      -0.103 -11.726  11.117  1.00  0.00           C  
ATOM    306  HZ1 DMS    28       2.890  -9.956  12.275  1.00  0.00           H  
ATOM    307  HZ2 DMS    28       1.169 -10.164  12.971  1.00  0.00           H  
ATOM    308  HZ3 DMS    28       1.556  -9.344  11.336  1.00  0.00           H  
ATOM    309  HZ4 DMS    28      -0.546 -11.325  12.028  1.00  0.00           H  
ATOM    310  HZ5 DMS    28      -0.301 -12.797  11.072  1.00  0.00           H  
ATOM    311  HZ6 DMS    28      -0.478 -11.204  10.237  1.00  0.00           H  
TER     312      DMS    28 
ATOM    312  S   DMS    29      -8.412  -5.349 -22.058  1.00  0.00           S  
ATOM    313  CT1 DMS    29      -9.882  -4.550 -22.784  1.00  0.00           C  
ATOM    314  O   DMS    29      -7.309  -4.474 -22.540  1.00  0.00           O  
ATOM    315  CT2 DMS    29      -8.754  -4.973 -20.342  1.00  0.00           C  
ATOM    316  HZ1 DMS    29     -10.126  -3.495 -22.661  1.00  0.00           H  
ATOM    317  HZ2 DMS    29     -10.780  -5.121 -22.551  1.00  0.00           H  
ATOM    318  HZ3 DMS    29      -9.964  -4.696 -23.861  1.00  0.00           H  
ATOM    319  HZ4 DMS    29      -7.813  -5.285 -19.888  1.00  0.00           H  
ATOM    320  HZ5 DMS    29      -9.587  -5.551 -19.942  1.00  0.00           H  
ATOM    321  HZ6 DMS    29      -8.936  -3.903 -20.233  1.00  0.00           H  
TER     322      DMS    29 
ATOM    322  S   DMS    30      19.234  15.821   7.762  1.00  0.00           S  
ATOM    323  CT1 DMS    30      19.947  16.079   6.239  1.00  0.00           C  
ATOM    324  O   DMS    30      20.363  15.673   8.801  1.00  0.00           O  
ATOM    325  CT2 DMS    30      18.637  17.484   8.059  1.00  0.00           C  
ATOM    326  HZ1 DMS    30      19.717  15.191   5.651  1.00  0.00           H  
ATOM    327  HZ2 DMS    30      21.030  16.033   6.354  1.00  0.00           H  
ATOM    328  HZ3 DMS    30      19.492  16.886   5.664  1.00  0.00           H  
ATOM    329  HZ4 DMS    30      18.186  17.569   9.047  1.00  0.00           H  
ATOM    330  HZ5 DMS    30      18.022  17.875   7.248  1.00  0.00           H  
ATOM    331  HZ6 DMS    30      19.496  18.148   7.966  1.00  0.00           H  
TER     332      DMS    30 
ATOM    332  S   DMS    31      -7.318  22.604 -19.756  1.00  0.00           S  
ATOM    333  CT1 DMS    31      -6.967  20.823 -19.926  1.00  0.00           C  
ATOM    334  O   DMS    31      -5.870  23.225 -19.609  1.00  0.00           O  
ATOM    335  CT2 DMS    31      -7.813  22.973 -21.423  1.00  0.00           C  
ATOM    336  HZ1 DMS    31      -6.304  20.535 -19.110  1.00  0.00           H  
ATOM    337  HZ2 DMS    31      -6.388  20.734 -20.845  1.00  0.00           H  
ATOM    338  HZ3 DMS    31      -7.797  20.120 -19.861  1.00  0.00           H  
ATOM    339  HZ4 DMS    31      -8.663  22.429 -21.832  1.00  0.00           H  
ATOM    340  HZ5 DMS    31      -6.967  22.650 -22.031  1.00  0.00           H  
ATOM    341  HZ6 DMS    31      -8.056  24.036 -21.415  1.00  0.00           H  
TER     342      DMS    31 
ATOM    342  S   DMS    32      20.869  19.416   5.134  1.00  0.00           S  
ATOM    343  CT1 DMS    32      22.149  20.501   4.453  1.00  0.00           C  
ATOM    344  O   DMS    32      21.019  19.386   6.691  1.00  0.00           O  
ATOM    345  CT2 DMS    32      19.432  20.570   4.809  1.00  0.00           C  
ATOM    346  HZ1 DMS    32      23.106  20.046   4.709  1.00  0.00           H  
ATOM    347  HZ2 DMS    32      21.943  21.543   4.698  1.00  0.00           H  
ATOM    348  HZ3 DMS    32      22.085  20.383   3.371  1.00  0.00           H  
ATOM    349  HZ4 DMS    32      19.537  21.493   5.380  1.00  0.00           H  
ATOM    350  HZ5 DMS    32      18.535  20.120   5.234  1.00  0.00           H  
ATOM    351  HZ6 DMS    32      19.463  20.967   3.794  1.00  0.00           H  
TER     352      DMS    32 
ATOM    352  S   DMS    33     -13.956   9.940  -5.034  1.00  0.00           S  
ATOM    353  CT1 DMS    33     -15.733  10.029  -5.242  1.00  0.00           C  
ATOM    354  O   DMS    33     -13.392   9.233  -6.292  1.00  0.00           O  
ATOM    355  CT2 DMS    33     -13.782  11.711  -5.367  1.00  0.00           C  
ATOM    356  HZ1 DMS    33     -16.054   8.999  -5.083  1.00  0.00           H  
ATOM    357  HZ2 DMS    33     -15.927  10.471  -6.219  1.00  0.00           H  
ATOM    358  HZ3 DMS    33     -16.026  10.726  -4.457  1.00  0.00           H  
ATOM    359  HZ4 DMS    33     -13.810  11.974  -6.425  1.00  0.00           H  
ATOM    360  HZ5 DMS    33     -12.734  11.958  -5.197  1.00  0.00           H  
ATOM    361  HZ6 DMS    33     -14.391  12.245  -4.638  1.00  0.00           H  
TER     362      DMS    33 
ATOM    362  S   DMS    34       1.711  -7.139 -24.127  1.00  0.00           S  
ATOM    363  CT1 DMS    34       0.787  -6.497 -22.760  1.00  0.00           C  
ATOM    364  O   DMS    34       0.735  -6.747 -25.252  1.00  0.00           O  
ATOM    365  CT2 DMS    34       3.015  -5.970 -24.110  1.00  0.00           C  
ATOM    366  HZ1 DMS    34       0.770  -5.434 -23.003  1.00  0.00           H  
ATOM    367  HZ2 DMS    34       1.364  -6.615 -21.844  1.00  0.00           H  
ATOM    368  HZ3 DMS    34      -0.222  -6.900 -22.853  1.00  0.00           H  
ATOM    369  HZ4 DMS    34       2.583  -4.978 -24.249  1.00  0.00           H  
ATOM    370  HZ5 DMS    34       3.621  -6.105 -25.006  1.00  0.00           H  
ATOM    371  HZ6 DMS    34       3.587  -6.108 -23.193  1.00  0.00           H  
TER     372      DMS    34 
ATOM    372  S   DMS    35      -5.919 -21.155  -1.189  1.00  0.00           S  
ATOM    373  CT1 DMS    35      -6.019 -20.483   0.412  1.00  0.00           C  
ATOM    374  O   DMS    35      -7.318 -21.678  -1.646  1.00  0.00           O  
ATOM    375  CT2 DMS    35      -5.868 -19.493  -1.880  1.00  0.00           C  
ATOM    376  HZ1 DMS    35      -6.096 -21.341   1.080  1.00  0.00           H  
ATOM    377  HZ2 DMS    35      -6.824 -19.749   0.450  1.00  0.00           H  
ATOM    378  HZ3 DMS    35      -5.186 -19.802   0.588  1.00  0.00           H  
ATOM    379  HZ4 DMS    35      -4.875 -19.060  -1.760  1.00  0.00           H  
ATOM    380  HZ5 DMS    35      -6.689 -18.862  -1.539  1.00  0.00           H  
ATOM    381  HZ6 DMS    35      -6.040 -19.482  -2.956  1.00  0.00           H  
TER     382      DMS    35 
ATOM    382  S   DMS    36      -8.537  -6.562  12.379  1.00  0.00           S  
ATOM    383  CT1 DMS    36     -10.067  -5.614  12.700  1.00  0.00           C  
ATOM    384  O   DMS    36      -8.030  -6.313  10.950  1.00  0.00           O  
ATOM    385  CT2 DMS    36      -7.557  -5.611  13.586  1.00  0.00           C  
ATOM    386  HZ1 DMS    36     -10.262  -5.776  13.761  1.00  0.00           H  
ATOM    387  HZ2 DMS    36     -10.890  -5.897  12.044  1.00  0.00           H  
ATOM    388  HZ3 DMS    36      -9.833  -4.558  12.565  1.00  0.00           H  
ATOM    389  HZ4 DMS    36      -6.509  -5.852  13.766  1.00  0.00           H  
ATOM    390  HZ5 DMS    36      -7.972  -5.956  14.533  1.00  0.00           H  
ATOM    391  HZ6 DMS    36      -7.721  -4.546  13.421  1.00  0.00           H  
TER     392      DMS    36 
ATOM    392  S   DMS    37      16.147  -6.601 -20.453  1.00  0.00           S  
ATOM    393  CT1 DMS    37      15.930  -7.433 -22.002  1.00  0.00           C  
ATOM    394  O   DMS    37      16.902  -5.264 -20.621  1.00  0.00           O  
ATOM    395  CT2 DMS    37      14.433  -6.146 -20.198  1.00  0.00           C  
ATOM    396  HZ1 DMS    37      15.594  -8.469 -21.992  1.00  0.00           H  
ATOM    397  HZ2 DMS    37      16.919  -7.517 -22.454  1.00  0.00           H  
ATOM    398  HZ3 DMS    37      15.434  -6.746 -22.688  1.00  0.00           H  
ATOM    399  HZ4 DMS    37      13.818  -7.042 -20.287  1.00  0.00           H  
ATOM    400  HZ5 DMS    37      14.188  -5.352 -20.903  1.00  0.00           H  
ATOM    401  HZ6 DMS    37      14.335  -5.874 -19.147  1.00  0.00           H  
TER     402      DMS    37 
ATOM    402  S   DMS    38      16.719  21.667   8.496  1.00  0.00           S  
ATOM    403  CT1 DMS    38      18.204  20.899   9.127  1.00  0.00           C  
ATOM    404  O   DMS    38      17.255  22.860   7.673  1.00  0.00           O  
ATOM    405  CT2 DMS    38      16.347  20.315   7.357  1.00  0.00           C  
ATOM    406  HZ1 DMS    38      18.478  21.534   9.969  1.00  0.00           H  
ATOM    407  HZ2 DMS    38      18.911  20.989   8.303  1.00  0.00           H  
ATOM    408  HZ3 DMS    38      18.067  19.867   9.451  1.00  0.00           H  
ATOM    409  HZ4 DMS    38      17.218  19.946   6.815  1.00  0.00           H  
ATOM    410  HZ5 DMS    38      15.608  20.630   6.621  1.00  0.00           H  
ATOM    411  HZ6 DMS    38      16.045  19.395   7.857  1.00  0.00           H  
TER     412      DMS    38 
ATOM    412  S   DMS    39      10.254  -6.132   6.124  1.00  0.00           S  
ATOM    413  CT1 DMS    39      11.880  -6.473   6.696  1.00  0.00           C  
ATOM    414  O   DMS    39       9.412  -6.191   7.364  1.00  0.00           O  
ATOM    415  CT2 DMS    39      10.447  -4.344   5.858  1.00  0.00           C  
ATOM    416  HZ1 DMS    39      12.069  -5.893   7.600  1.00  0.00           H  
ATOM    417  HZ2 DMS    39      12.616  -6.174   5.950  1.00  0.00           H  
ATOM    418  HZ3 DMS    39      12.009  -7.516   6.984  1.00  0.00           H  
ATOM    419  HZ4 DMS    39       9.485  -3.844   5.970  1.00  0.00           H  
ATOM    420  HZ5 DMS    39      10.963  -4.131   4.922  1.00  0.00           H  
ATOM    421  HZ6 DMS    39      11.040  -3.849   6.628  1.00  0.00           H  
TER     422      DMS    39 
ATOM    422  S   DMS    40       2.945  12.389   0.952  1.00  0.00           S  
ATOM    423  CT1 DMS    40       2.837  11.688   2.535  1.00  0.00           C  
ATOM    424  O   DMS    40       2.331  13.776   1.017  1.00  0.00           O  
ATOM    425  CT2 DMS    40       4.776  12.597   0.866  1.00  0.00           C  
ATOM    426  HZ1 DMS    40       1.827  11.280   2.584  1.00  0.00           H  
ATOM    427  HZ2 DMS    40       3.062  12.453   3.278  1.00  0.00           H  
ATOM    428  HZ3 DMS    40       3.579  10.904   2.690  1.00  0.00           H  
ATOM    429  HZ4 DMS    40       5.294  11.672   1.122  1.00  0.00           H  
ATOM    430  HZ5 DMS    40       5.194  13.370   1.511  1.00  0.00           H  
ATOM    431  HZ6 DMS    40       5.054  12.701  -0.183  1.00  0.00           H  
TER     432      DMS    40 
ATOM    432  S   DMS    41       8.181  20.916   6.595  1.00  0.00           S  
ATOM    433  CT1 DMS    41       7.756  19.185   6.230  1.00  0.00           C  
ATOM    434  O   DMS    41       9.112  21.200   5.517  1.00  0.00           O  
ATOM    435  CT2 DMS    41       6.667  21.874   6.271  1.00  0.00           C  
ATOM    436  HZ1 DMS    41       7.141  18.739   7.012  1.00  0.00           H  
ATOM    437  HZ2 DMS    41       8.695  18.646   6.100  1.00  0.00           H  
ATOM    438  HZ3 DMS    41       7.196  19.136   5.296  1.00  0.00           H  
ATOM    439  HZ4 DMS    41       6.215  21.340   5.435  1.00  0.00           H  
ATOM    440  HZ5 DMS    41       6.805  22.912   5.967  1.00  0.00           H  
ATOM    441  HZ6 DMS    41       5.956  21.940   7.095  1.00  0.00           H  
TER     442      DMS    41 
ATOM    442  S   DMS    42     -15.961 -10.250  -2.683  1.00  0.00           S  
ATOM    443  CT1 DMS    42     -17.417 -11.300  -2.973  1.00  0.00           C  
ATOM    444  O   DMS    42     -15.467  -9.885  -4.060  1.00  0.00           O  
ATOM    445  CT2 DMS    42     -14.928 -11.615  -2.272  1.00  0.00           C  
ATOM    446  HZ1 DMS    42     -17.130 -11.969  -3.784  1.00  0.00           H  
ATOM    447  HZ2 DMS    42     -18.253 -10.631  -3.177  1.00  0.00           H  
ATOM    448  HZ3 DMS    42     -17.561 -11.939  -2.101  1.00  0.00           H  
ATOM    449  HZ4 DMS    42     -15.138 -12.466  -2.920  1.00  0.00           H  
ATOM    450  HZ5 DMS    42     -15.002 -11.883  -1.218  1.00  0.00           H  
ATOM    451  HZ6 DMS    42     -13.908 -11.337  -2.535  1.00  0.00           H  
TER     452      DMS    42 
ATOM    452  S   DMS    43      10.234  -3.934  19.899  1.00  0.00           S  
ATOM    453  CT1 DMS    43      10.255  -3.216  18.211  1.00  0.00           C  
ATOM    454  O   DMS    43      10.513  -2.705  20.781  1.00  0.00           O  
ATOM    455  CT2 DMS    43       8.461  -4.207  19.870  1.00  0.00           C  
ATOM    456  HZ1 DMS    43      10.244  -4.014  17.469  1.00  0.00           H  
ATOM    457  HZ2 DMS    43      11.098  -2.553  18.017  1.00  0.00           H  
ATOM    458  HZ3 DMS    43       9.385  -2.596  17.990  1.00  0.00           H  
ATOM    459  HZ4 DMS    43       7.815  -3.330  19.896  1.00  0.00           H  
ATOM    460  HZ5 DMS    43       8.164  -4.751  20.767  1.00  0.00           H  
ATOM    461  HZ6 DMS    43       8.286  -4.851  19.008  1.00  0.00           H  
TER     462      DMS    43 
ATOM    462  S   DMS    44     -19.905   5.008   8.343  1.00  0.00           S  
ATOM    463  CT1 DMS    44     -18.245   4.602   9.015  1.00  0.00           C  
ATOM    464  O   DMS    44     -19.822   6.241   7.467  1.00  0.00           O  
ATOM    465  CT2 DMS    44     -20.114   3.681   7.069  1.00  0.00           C  
ATOM    466  HZ1 DMS    44     -17.531   4.276   8.259  1.00  0.00           H  
ATOM    467  HZ2 DMS    44     -18.284   3.791   9.743  1.00  0.00           H  
ATOM    468  HZ3 DMS    44     -17.843   5.433   9.596  1.00  0.00           H  
ATOM    469  HZ4 DMS    44     -20.973   4.043   6.504  1.00  0.00           H  
ATOM    470  HZ5 DMS    44     -20.323   2.678   7.441  1.00  0.00           H  
ATOM    471  HZ6 DMS    44     -19.266   3.859   6.409  1.00  0.00           H  
TER     472      DMS    44 
ATOM    472  S   DMS    45     -10.390  -5.648   2.212  1.00  0.00           S  
ATOM    473  CT1 DMS    45     -10.385  -5.011   3.863  1.00  0.00           C  
ATOM    474  O   DMS    45      -9.393  -6.800   2.156  1.00  0.00           O  
ATOM    475  CT2 DMS    45     -11.942  -6.529   2.158  1.00  0.00           C  
ATOM    476  HZ1 DMS    45      -9.406  -4.627   4.149  1.00  0.00           H  
ATOM    477  HZ2 DMS    45     -10.725  -5.783   4.553  1.00  0.00           H  
ATOM    478  HZ3 DMS    45     -11.116  -4.204   3.915  1.00  0.00           H  
ATOM    479  HZ4 DMS    45     -11.972  -7.261   2.966  1.00  0.00           H  
ATOM    480  HZ5 DMS    45     -12.084  -6.975   1.173  1.00  0.00           H  
ATOM    481  HZ6 DMS    45     -12.846  -5.926   2.237  1.00  0.00           H  
TER     482      DMS    45 
ATOM    482  S   DMS    46     -20.109 -12.435   4.862  1.00  0.00           S  
ATOM    483  CT1 DMS    46     -19.372 -14.019   5.396  1.00  0.00           C  
ATOM    484  O   DMS    46     -18.849 -11.633   4.653  1.00  0.00           O  
ATOM    485  CT2 DMS    46     -20.665 -13.095   3.263  1.00  0.00           C  
ATOM    486  HZ1 DMS    46     -18.791 -13.883   6.308  1.00  0.00           H  
ATOM    487  HZ2 DMS    46     -18.742 -14.494   4.644  1.00  0.00           H  
ATOM    488  HZ3 DMS    46     -20.125 -14.722   5.753  1.00  0.00           H  
ATOM    489  HZ4 DMS    46     -21.162 -12.248   2.791  1.00  0.00           H  
ATOM    490  HZ5 DMS    46     -21.353 -13.895   3.537  1.00  0.00           H  
ATOM    491  HZ6 DMS    46     -19.903 -13.508   2.603  1.00  0.00           H  
TER     492      DMS    46 
ATOM    492  S   DMS    47       0.907  13.253 -18.435  1.00  0.00           S  
ATOM    493  CT1 DMS    47       1.506  14.961 -18.490  1.00  0.00           C  
ATOM    494  O   DMS    47       1.108  12.906 -16.963  1.00  0.00           O  
ATOM    495  CT2 DMS    47      -0.867  13.640 -18.562  1.00  0.00           C  
ATOM    496  HZ1 DMS    47       0.871  15.672 -17.962  1.00  0.00           H  
ATOM    497  HZ2 DMS    47       1.370  15.115 -19.561  1.00  0.00           H  
ATOM    498  HZ3 DMS    47       2.569  15.048 -18.264  1.00  0.00           H  
ATOM    499  HZ4 DMS    47      -1.377  12.729 -18.249  1.00  0.00           H  
ATOM    500  HZ5 DMS    47      -1.047  14.059 -19.552  1.00  0.00           H  
ATOM    501  HZ6 DMS    47      -1.050  14.425 -17.828  1.00  0.00           H  
TER     502      DMS    47 
ATOM    502  S   DMS    48      12.861  18.641 -11.894  1.00  0.00           S  
ATOM    503  CT1 DMS    48      11.411  19.637 -11.319  1.00  0.00           C  
ATOM    504  O   DMS    48      12.326  17.596 -12.882  1.00  0.00           O  
ATOM    505  CT2 DMS    48      13.649  19.809 -12.997  1.00  0.00           C  
ATOM    506  HZ1 DMS    48      11.118  19.079 -10.430  1.00  0.00           H  
ATOM    507  HZ2 DMS    48      10.574  19.665 -12.018  1.00  0.00           H  
ATOM    508  HZ3 DMS    48      11.819  20.623 -11.096  1.00  0.00           H  
ATOM    509  HZ4 DMS    48      14.625  19.535 -13.397  1.00  0.00           H  
ATOM    510  HZ5 DMS    48      13.774  20.761 -12.481  1.00  0.00           H  
ATOM    511  HZ6 DMS    48      12.948  19.820 -13.832  1.00  0.00           H  
TER     512      DMS    48 
ATOM    512  S   DMS    49     -20.610   0.593  -0.638  1.00  0.00           S  
ATOM    513  CT1 DMS    49     -19.693  -0.937  -0.199  1.00  0.00           C  
ATOM    514  O   DMS    49     -20.947   1.165   0.737  1.00  0.00           O  
ATOM    515  CT2 DMS    49     -19.245   1.588  -1.189  1.00  0.00           C  
ATOM    516  HZ1 DMS    49     -19.003  -1.181  -1.007  1.00  0.00           H  
ATOM    517  HZ2 DMS    49     -20.353  -1.762   0.070  1.00  0.00           H  
ATOM    518  HZ3 DMS    49     -19.221  -0.785   0.771  1.00  0.00           H  
ATOM    519  HZ4 DMS    49     -18.795   1.228  -2.114  1.00  0.00           H  
ATOM    520  HZ5 DMS    49     -18.543   1.668  -0.359  1.00  0.00           H  
ATOM    521  HZ6 DMS    49     -19.772   2.527  -1.358  1.00  0.00           H  
TER     522      DMS    49 
ATOM    522  S   DMS    50      12.984 -14.561 -15.163  1.00  0.00           S  
ATOM    523  CT1 DMS    50      14.043 -14.343 -16.571  1.00  0.00           C  
ATOM    524  O   DMS    50      11.723 -13.814 -15.504  1.00  0.00           O  
ATOM    525  CT2 DMS    50      12.634 -16.315 -15.548  1.00  0.00           C  
ATOM    526  HZ1 DMS    50      14.756 -15.167 -16.590  1.00  0.00           H  
ATOM    527  HZ2 DMS    50      14.488 -13.350 -16.634  1.00  0.00           H  
ATOM    528  HZ3 DMS    50      13.425 -14.466 -17.461  1.00  0.00           H  
ATOM    529  HZ4 DMS    50      12.191 -16.805 -14.681  1.00  0.00           H  
ATOM    530  HZ5 DMS    50      13.577 -16.827 -15.738  1.00  0.00           H  
ATOM    531  HZ6 DMS    50      11.898 -16.464 -16.338  1.00  0.00           H  
TER     532      DMS    50 
ATOM    532  S   DMS    51     -24.125   7.721  -0.286  1.00  0.00           S  
ATOM    533  CT1 DMS    51     -24.067   9.115   0.868  1.00  0.00           C  
ATOM    534  O   DMS    51     -22.784   7.100  -0.623  1.00  0.00           O  
ATOM    535  CT2 DMS    51     -24.852   6.483   0.806  1.00  0.00           C  
ATOM    536  HZ1 DMS    51     -23.480   9.946   0.476  1.00  0.00           H  
ATOM    537  HZ2 DMS    51     -23.540   8.698   1.727  1.00  0.00           H  
ATOM    538  HZ3 DMS    51     -25.109   9.329   1.104  1.00  0.00           H  
ATOM    539  HZ4 DMS    51     -25.529   6.914   1.544  1.00  0.00           H  
ATOM    540  HZ5 DMS    51     -23.989   6.006   1.270  1.00  0.00           H  
ATOM    541  HZ6 DMS    51     -25.271   5.707   0.166  1.00  0.00           H  
TER     542      DMS    51 
ATOM    542  S   DMS    52     -18.439  -3.694  -7.237  1.00  0.00           S  
ATOM    543  CT1 DMS    52     -20.173  -3.790  -7.727  1.00  0.00           C  
ATOM    544  O   DMS    52     -18.301  -4.972  -6.367  1.00  0.00           O  
ATOM    545  CT2 DMS    52     -17.829  -4.042  -8.922  1.00  0.00           C  
ATOM    546  HZ1 DMS    52     -20.738  -3.787  -6.795  1.00  0.00           H  
ATOM    547  HZ2 DMS    52     -20.340  -4.777  -8.160  1.00  0.00           H  
ATOM    548  HZ3 DMS    52     -20.490  -3.122  -8.528  1.00  0.00           H  
ATOM    549  HZ4 DMS    52     -16.762  -4.261  -8.913  1.00  0.00           H  
ATOM    550  HZ5 DMS    52     -18.196  -3.343  -9.674  1.00  0.00           H  
ATOM    551  HZ6 DMS    52     -18.226  -5.024  -9.183  1.00  0.00           H  
TER     552      DMS    52 
ATOM    552  S   DMS    53      -9.293 -24.647   8.498  1.00  0.00           S  
ATOM    553  CT1 DMS    53      -8.619 -25.088   6.882  1.00  0.00           C  
ATOM    554  O   DMS    53      -9.177 -23.183   8.817  1.00  0.00           O  
ATOM    555  CT2 DMS    53     -11.046 -24.902   8.259  1.00  0.00           C  
ATOM    556  HZ1 DMS    53      -8.900 -26.089   6.555  1.00  0.00           H  
ATOM    557  HZ2 DMS    53      -7.533 -25.163   6.926  1.00  0.00           H  
ATOM    558  HZ3 DMS    53      -8.891 -24.294   6.187  1.00  0.00           H  
ATOM    559  HZ4 DMS    53     -11.046 -25.971   8.044  1.00  0.00           H  
ATOM    560  HZ5 DMS    53     -11.540 -24.373   7.445  1.00  0.00           H  
ATOM    561  HZ6 DMS    53     -11.575 -24.736   9.197  1.00  0.00           H  
TER     562      DMS    53 
ATOM    562  S   DMS    54      10.776   7.465  12.501  1.00  0.00           S  
ATOM    563  CT1 DMS    54      12.153   6.773  13.393  1.00  0.00           C  
ATOM    564  O   DMS    54      11.386   8.508  11.601  1.00  0.00           O  
ATOM    565  CT2 DMS    54      10.434   6.132  11.423  1.00  0.00           C  
ATOM    566  HZ1 DMS    54      11.825   6.225  14.276  1.00  0.00           H  
ATOM    567  HZ2 DMS    54      12.664   7.698  13.661  1.00  0.00           H  
ATOM    568  HZ3 DMS    54      12.763   6.143  12.745  1.00  0.00           H  
ATOM    569  HZ4 DMS    54       9.839   5.393  11.960  1.00  0.00           H  
ATOM    570  HZ5 DMS    54      11.328   5.678  10.995  1.00  0.00           H  
ATOM    571  HZ6 DMS    54       9.770   6.447  10.618  1.00  0.00           H  
TER     572      DMS    54 
ATOM    572  S   DMS    55      -0.512   7.188   2.180  1.00  0.00           S  
ATOM    573  CT1 DMS    55      -0.198   8.565   1.085  1.00  0.00           C  
ATOM    574  O   DMS    55      -1.727   6.485   1.608  1.00  0.00           O  
ATOM    575  CT2 DMS    55       0.920   6.152   1.898  1.00  0.00           C  
ATOM    576  HZ1 DMS    55       0.088   8.079   0.152  1.00  0.00           H  
ATOM    577  HZ2 DMS    55       0.657   9.194   1.333  1.00  0.00           H  
ATOM    578  HZ3 DMS    55      -1.100   9.145   0.890  1.00  0.00           H  
ATOM    579  HZ4 DMS    55       1.025   5.350   2.629  1.00  0.00           H  
ATOM    580  HZ5 DMS    55       1.796   6.801   1.867  1.00  0.00           H  
ATOM    581  HZ6 DMS    55       0.665   5.734   0.925  1.00  0.00           H  
TER     582      DMS    55 
ATOM    582  S   DMS    56       5.783 -12.955   4.243  1.00  0.00           S  
ATOM    583  CT1 DMS    56       4.307 -13.005   5.296  1.00  0.00           C  
ATOM    584  O   DMS    56       6.699 -11.822   4.754  1.00  0.00           O  
ATOM    585  CT2 DMS    56       6.647 -14.322   4.857  1.00  0.00           C  
ATOM    586  HZ1 DMS    56       3.659 -12.299   4.778  1.00  0.00           H  
ATOM    587  HZ2 DMS    56       4.554 -12.632   6.290  1.00  0.00           H  
ATOM    588  HZ3 DMS    56       4.104 -14.075   5.239  1.00  0.00           H  
ATOM    589  HZ4 DMS    56       6.902 -14.127   5.899  1.00  0.00           H  
ATOM    590  HZ5 DMS    56       7.554 -14.362   4.254  1.00  0.00           H  
ATOM    591  HZ6 DMS    56       6.079 -15.252   4.822  1.00  0.00           H  
TER     592      DMS    56 
ATOM    592  S   DMS    57       8.535  26.230   9.173  1.00  0.00           S  
ATOM    593  CT1 DMS    57       9.237  26.018   7.530  1.00  0.00           C  
ATOM    594  O   DMS    57       9.590  26.930   9.971  1.00  0.00           O  
ATOM    595  CT2 DMS    57       8.505  24.467   9.643  1.00  0.00           C  
ATOM    596  HZ1 DMS    57      10.213  25.535   7.581  1.00  0.00           H  
ATOM    597  HZ2 DMS    57       9.348  26.966   7.004  1.00  0.00           H  
ATOM    598  HZ3 DMS    57       8.519  25.447   6.940  1.00  0.00           H  
ATOM    599  HZ4 DMS    57       8.187  24.280  10.669  1.00  0.00           H  
ATOM    600  HZ5 DMS    57       9.485  24.019   9.479  1.00  0.00           H  
ATOM    601  HZ6 DMS    57       7.827  23.927   8.983  1.00  0.00           H  
TER     602      DMS    57 
ATOM    602  S   DMS    58       0.839 -10.926  19.001  1.00  0.00           S  
ATOM    603  CT1 DMS    58       0.894  -9.793  20.418  1.00  0.00           C  
ATOM    604  O   DMS    58       1.168  -9.896  17.914  1.00  0.00           O  
ATOM    605  CT2 DMS    58       2.484 -11.619  19.408  1.00  0.00           C  
ATOM    606  HZ1 DMS    58      -0.068  -9.283  20.458  1.00  0.00           H  
ATOM    607  HZ2 DMS    58       1.682  -9.051  20.284  1.00  0.00           H  
ATOM    608  HZ3 DMS    58       1.124 -10.354  21.324  1.00  0.00           H  
ATOM    609  HZ4 DMS    58       3.101 -11.980  18.585  1.00  0.00           H  
ATOM    610  HZ5 DMS    58       2.349 -12.287  20.258  1.00  0.00           H  
ATOM    611  HZ6 DMS    58       3.083 -10.839  19.877  1.00  0.00           H  
TER     612      DMS    58 
ATOM    612  S   DMS    59     -12.075   9.416  20.975  1.00  0.00           S  
ATOM    613  CT1 DMS    59     -13.187   8.836  19.668  1.00  0.00           C  
ATOM    614  O   DMS    59     -12.351   8.365  22.061  1.00  0.00           O  
ATOM    615  CT2 DMS    59     -10.444   8.876  20.348  1.00  0.00           C  
ATOM    616  HZ1 DMS    59     -14.220   9.149  19.819  1.00  0.00           H  
ATOM    617  HZ2 DMS    59     -13.224   7.759  19.834  1.00  0.00           H  
ATOM    618  HZ3 DMS    59     -12.864   9.025  18.644  1.00  0.00           H  
ATOM    619  HZ4 DMS    59     -10.047   9.678  19.726  1.00  0.00           H  
ATOM    620  HZ5 DMS    59     -10.494   7.919  19.828  1.00  0.00           H  
ATOM    621  HZ6 DMS    59      -9.786   8.690  21.197  1.00  0.00           H  
TER     622      DMS    59 
ATOM    622  S   DMS    60      23.694  15.601   4.024  1.00  0.00           S  
ATOM    623  CT1 DMS    60      25.457  15.468   4.343  1.00  0.00           C  
ATOM    624  O   DMS    60      23.116  15.398   5.392  1.00  0.00           O  
ATOM    625  CT2 DMS    60      23.565  17.379   3.479  1.00  0.00           C  
ATOM    626  HZ1 DMS    60      25.688  16.252   5.064  1.00  0.00           H  
ATOM    627  HZ2 DMS    60      26.059  15.674   3.458  1.00  0.00           H  
ATOM    628  HZ3 DMS    60      25.828  14.471   4.580  1.00  0.00           H  
ATOM    629  HZ4 DMS    60      22.515  17.630   3.630  1.00  0.00           H  
ATOM    630  HZ5 DMS    60      23.740  17.508   2.411  1.00  0.00           H  
ATOM    631  HZ6 DMS    60      24.285  17.872   4.134  1.00  0.00           H  
TER     632      DMS    60 
ATOM    632  S   DMS    61     -15.535  -8.229 -18.819  1.00  0.00           S  
ATOM    633  CT1 DMS    61     -15.134  -9.265 -17.368  1.00  0.00           C  
ATOM    634  O   DMS    61     -16.936  -8.668 -19.229  1.00  0.00           O  
ATOM    635  CT2 DMS    61     -15.600  -6.632 -18.070  1.00  0.00           C  
ATOM    636  HZ1 DMS    61     -16.033  -9.235 -16.752  1.00  0.00           H  
ATOM    637  HZ2 DMS    61     -14.213  -8.855 -16.956  1.00  0.00           H  
ATOM    638  HZ3 DMS    61     -14.993 -10.305 -17.661  1.00  0.00           H  
ATOM    639  HZ4 DMS    61     -15.946  -5.845 -18.740  1.00  0.00           H  
ATOM    640  HZ5 DMS    61     -14.578  -6.396 -17.774  1.00  0.00           H  
ATOM    641  HZ6 DMS    61     -16.213  -6.562 -17.171  1.00  0.00           H  
TER     642      DMS    61 
ATOM    642  S   DMS    62       3.330 -10.055   2.049  1.00  0.00           S  
ATOM    643  CT1 DMS    62       4.990  -9.484   2.342  1.00  0.00           C  
ATOM    644  O   DMS    62       2.502  -8.859   1.555  1.00  0.00           O  
ATOM    645  CT2 DMS    62       3.539 -11.133   0.714  1.00  0.00           C  
ATOM    646  HZ1 DMS    62       5.343  -8.898   1.493  1.00  0.00           H  
ATOM    647  HZ2 DMS    62       5.629 -10.329   2.597  1.00  0.00           H  
ATOM    648  HZ3 DMS    62       5.014  -8.716   3.115  1.00  0.00           H  
ATOM    649  HZ4 DMS    62       4.407 -11.761   0.918  1.00  0.00           H  
ATOM    650  HZ5 DMS    62       3.590 -10.528  -0.191  1.00  0.00           H  
ATOM    651  HZ6 DMS    62       2.647 -11.759   0.692  1.00  0.00           H  
TER     652      DMS    62 
ATOM    652  S   DMS    63      -8.984   7.040  17.660  1.00  0.00           S  
ATOM    653  CT1 DMS    63      -8.778   5.904  18.979  1.00  0.00           C  
ATOM    654  O   DMS    63      -8.890   6.251  16.345  1.00  0.00           O  
ATOM    655  CT2 DMS    63      -7.547   7.906  17.791  1.00  0.00           C  
ATOM    656  HZ1 DMS    63      -7.923   5.259  18.777  1.00  0.00           H  
ATOM    657  HZ2 DMS    63      -9.718   5.351  18.979  1.00  0.00           H  
ATOM    658  HZ3 DMS    63      -8.686   6.428  19.930  1.00  0.00           H  
ATOM    659  HZ4 DMS    63      -7.549   8.709  17.053  1.00  0.00           H  
ATOM    660  HZ5 DMS    63      -6.683   7.301  17.514  1.00  0.00           H  
ATOM    661  HZ6 DMS    63      -7.251   8.370  18.731  1.00  0.00           H  
TER     662      DMS    63 
ATOM    662  S   DMS    64      -8.286  -3.854 -14.596  1.00  0.00           S  
ATOM    663  CT1 DMS    64      -8.257  -2.918 -16.134  1.00  0.00           C  
ATOM    664  O   DMS    64      -9.745  -4.138 -14.436  1.00  0.00           O  
ATOM    665  CT2 DMS    64      -7.378  -5.323 -15.136  1.00  0.00           C  
ATOM    666  HZ1 DMS    64      -8.575  -1.890 -15.959  1.00  0.00           H  
ATOM    667  HZ2 DMS    64      -8.892  -3.351 -16.907  1.00  0.00           H  
ATOM    668  HZ3 DMS    64      -7.262  -2.782 -16.558  1.00  0.00           H  
ATOM    669  HZ4 DMS    64      -7.242  -6.093 -14.377  1.00  0.00           H  
ATOM    670  HZ5 DMS    64      -6.359  -5.130 -15.472  1.00  0.00           H  
ATOM    671  HZ6 DMS    64      -7.753  -5.801 -16.042  1.00  0.00           H  
TER     672      DMS    64 
ATOM    672  S   DMS    65       5.615  -5.605   6.328  1.00  0.00           S  
ATOM    673  CT1 DMS    65       4.473  -4.482   6.991  1.00  0.00           C  
ATOM    674  O   DMS    65       4.738  -6.743   5.716  1.00  0.00           O  
ATOM    675  CT2 DMS    65       6.133  -6.311   7.871  1.00  0.00           C  
ATOM    676  HZ1 DMS    65       4.954  -3.898   7.776  1.00  0.00           H  
ATOM    677  HZ2 DMS    65       3.571  -4.970   7.362  1.00  0.00           H  
ATOM    678  HZ3 DMS    65       4.205  -3.753   6.227  1.00  0.00           H  
ATOM    679  HZ4 DMS    65       5.273  -6.826   8.301  1.00  0.00           H  
ATOM    680  HZ5 DMS    65       6.487  -5.628   8.642  1.00  0.00           H  
ATOM    681  HZ6 DMS    65       6.972  -6.986   7.705  1.00  0.00           H  
TER     682      DMS    65 
ATOM    682  S   DMS    66     -10.234   0.515 -15.907  1.00  0.00           S  
ATOM    683  CT1 DMS    66     -11.022   1.852 -16.743  1.00  0.00           C  
ATOM    684  O   DMS    66     -10.271   0.739 -14.429  1.00  0.00           O  
ATOM    685  CT2 DMS    66     -11.274  -0.910 -16.448  1.00  0.00           C  
ATOM    686  HZ1 DMS    66     -10.921   1.763 -17.825  1.00  0.00           H  
ATOM    687  HZ2 DMS    66     -10.535   2.790 -16.479  1.00  0.00           H  
ATOM    688  HZ3 DMS    66     -12.106   1.758 -16.680  1.00  0.00           H  
ATOM    689  HZ4 DMS    66     -11.257  -0.805 -17.533  1.00  0.00           H  
ATOM    690  HZ5 DMS    66     -12.310  -0.722 -16.168  1.00  0.00           H  
ATOM    691  HZ6 DMS    66     -10.859  -1.843 -16.066  1.00  0.00           H  
TER     692      DMS    66 
ATOM    692  S   DMS    67     -10.965 -18.369   8.042  1.00  0.00           S  
ATOM    693  CT1 DMS    67     -10.566 -18.883   9.646  1.00  0.00           C  
ATOM    694  O   DMS    67     -10.169 -17.053   7.938  1.00  0.00           O  
ATOM    695  CT2 DMS    67     -10.002 -19.635   7.208  1.00  0.00           C  
ATOM    696  HZ1 DMS    67     -10.661 -19.963   9.750  1.00  0.00           H  
ATOM    697  HZ2 DMS    67     -11.113 -18.437  10.477  1.00  0.00           H  
ATOM    698  HZ3 DMS    67      -9.530 -18.546   9.694  1.00  0.00           H  
ATOM    699  HZ4 DMS    67      -9.069 -19.693   7.769  1.00  0.00           H  
ATOM    700  HZ5 DMS    67      -9.862 -19.340   6.168  1.00  0.00           H  
ATOM    701  HZ6 DMS    67     -10.431 -20.631   7.312  1.00  0.00           H  
TER     702      DMS    67 
ATOM    702  S   DMS    68      11.615   6.217  21.717  1.00  0.00           S  
ATOM    703  CT1 DMS    68      12.262   4.584  21.506  1.00  0.00           C  
ATOM    704  O   DMS    68      10.098   6.118  21.834  1.00  0.00           O  
ATOM    705  CT2 DMS    68      12.251   6.480  23.345  1.00  0.00           C  
ATOM    706  HZ1 DMS    68      13.337   4.588  21.322  1.00  0.00           H  
ATOM    707  HZ2 DMS    68      11.832   4.202  20.581  1.00  0.00           H  
ATOM    708  HZ3 DMS    68      11.994   3.885  22.299  1.00  0.00           H  
ATOM    709  HZ4 DMS    68      13.339   6.427  23.367  1.00  0.00           H  
ATOM    710  HZ5 DMS    68      11.820   5.756  24.037  1.00  0.00           H  
ATOM    711  HZ6 DMS    68      11.885   7.466  23.631  1.00  0.00           H  
TER     712      DMS    68 
ATOM    712  S   DMS    69      11.405 -14.874  21.874  1.00  0.00           S  
ATOM    713  CT1 DMS    69      12.715 -13.652  21.818  1.00  0.00           C  
ATOM    714  O   DMS    69      11.962 -16.081  22.567  1.00  0.00           O  
ATOM    715  CT2 DMS    69      10.305 -13.941  22.909  1.00  0.00           C  
ATOM    716  HZ1 DMS    69      12.444 -12.793  21.204  1.00  0.00           H  
ATOM    717  HZ2 DMS    69      13.556 -14.215  21.414  1.00  0.00           H  
ATOM    718  HZ3 DMS    69      12.897 -13.250  22.815  1.00  0.00           H  
ATOM    719  HZ4 DMS    69      10.919 -13.843  23.804  1.00  0.00           H  
ATOM    720  HZ5 DMS    69       9.408 -14.528  23.109  1.00  0.00           H  
ATOM    721  HZ6 DMS    69      10.156 -12.954  22.470  1.00  0.00           H  
TER     722      DMS    69 
ATOM    722  S   DMS    70     -15.602  20.557  -7.726  1.00  0.00           S  
ATOM    723  CT1 DMS    70     -14.859  20.669  -6.061  1.00  0.00           C  
ATOM    724  O   DMS    70     -17.026  20.085  -7.600  1.00  0.00           O  
ATOM    725  CT2 DMS    70     -14.576  19.231  -8.517  1.00  0.00           C  
ATOM    726  HZ1 DMS    70     -15.235  21.556  -5.550  1.00  0.00           H  
ATOM    727  HZ2 DMS    70     -13.781  20.542  -6.166  1.00  0.00           H  
ATOM    728  HZ3 DMS    70     -15.224  19.827  -5.473  1.00  0.00           H  
ATOM    729  HZ4 DMS    70     -13.537  19.536  -8.397  1.00  0.00           H  
ATOM    730  HZ5 DMS    70     -14.775  19.165  -9.587  1.00  0.00           H  
ATOM    731  HZ6 DMS    70     -14.723  18.214  -8.154  1.00  0.00           H  
TER     732      DMS    70 
ATOM    732  S   DMS    71      -9.789 -13.968  -9.073  1.00  0.00           S  
ATOM    733  CT1 DMS    71      -9.332 -15.642  -9.648  1.00  0.00           C  
ATOM    734  O   DMS    71     -10.277 -13.202 -10.321  1.00  0.00           O  
ATOM    735  CT2 DMS    71     -11.252 -14.308  -8.016  1.00  0.00           C  
ATOM    736  HZ1 DMS    71     -10.241 -16.078 -10.063  1.00  0.00           H  
ATOM    737  HZ2 DMS    71      -9.110 -16.202  -8.740  1.00  0.00           H  
ATOM    738  HZ3 DMS    71      -8.545 -15.597 -10.401  1.00  0.00           H  
ATOM    739  HZ4 DMS    71     -11.481 -13.350  -7.549  1.00  0.00           H  
ATOM    740  HZ5 DMS    71     -10.990 -15.018  -7.232  1.00  0.00           H  
ATOM    741  HZ6 DMS    71     -12.086 -14.679  -8.614  1.00  0.00           H  
TER     742      DMS    71 
ATOM    742  S   DMS    72       6.132   2.021 -13.221  1.00  0.00           S  
ATOM    743  CT1 DMS    72       5.438   0.518 -12.511  1.00  0.00           C  
ATOM    744  O   DMS    72       7.011   2.691 -12.122  1.00  0.00           O  
ATOM    745  CT2 DMS    72       7.299   1.222 -14.327  1.00  0.00           C  
ATOM    746  HZ1 DMS    72       4.796   0.828 -11.687  1.00  0.00           H  
ATOM    747  HZ2 DMS    72       6.234  -0.103 -12.100  1.00  0.00           H  
ATOM    748  HZ3 DMS    72       4.885  -0.007 -13.290  1.00  0.00           H  
ATOM    749  HZ4 DMS    72       7.911   0.528 -13.750  1.00  0.00           H  
ATOM    750  HZ5 DMS    72       7.848   1.949 -14.925  1.00  0.00           H  
ATOM    751  HZ6 DMS    72       6.773   0.547 -15.001  1.00  0.00           H  
TER     752      DMS    72 
ATOM    752  S   DMS    73       1.750 -10.298   6.290  1.00  0.00           S  
ATOM    753  CT1 DMS    73       3.399 -10.024   6.953  1.00  0.00           C  
ATOM    754  O   DMS    73       1.583 -11.800   6.447  1.00  0.00           O  
ATOM    755  CT2 DMS    73       0.929  -9.695   7.783  1.00  0.00           C  
ATOM    756  HZ1 DMS    73       3.717  -9.005   6.734  1.00  0.00           H  
ATOM    757  HZ2 DMS    73       4.115 -10.697   6.482  1.00  0.00           H  
ATOM    758  HZ3 DMS    73       3.360 -10.167   8.033  1.00  0.00           H  
ATOM    759  HZ4 DMS    73       0.854  -8.611   7.860  1.00  0.00           H  
ATOM    760  HZ5 DMS    73       1.352 -10.000   8.740  1.00  0.00           H  
ATOM    761  HZ6 DMS    73      -0.112 -10.016   7.815  1.00  0.00           H  
TER     762      DMS    73 
ATOM    762  S   DMS    74      -0.195 -17.412  -1.086  1.00  0.00           S  
ATOM    763  CT1 DMS    74      -0.024 -18.767  -2.223  1.00  0.00           C  
ATOM    764  O   DMS    74      -0.547 -16.325  -2.103  1.00  0.00           O  
ATOM    765  CT2 DMS    74      -1.744 -18.186  -0.389  1.00  0.00           C  
ATOM    766  HZ1 DMS    74      -0.874 -18.859  -2.899  1.00  0.00           H  
ATOM    767  HZ2 DMS    74       0.086 -19.775  -1.825  1.00  0.00           H  
ATOM    768  HZ3 DMS    74       0.877 -18.560  -2.800  1.00  0.00           H  
ATOM    769  HZ4 DMS    74      -2.313 -17.368   0.052  1.00  0.00           H  
ATOM    770  HZ5 DMS    74      -1.511 -18.972   0.329  1.00  0.00           H  
ATOM    771  HZ6 DMS    74      -2.200 -18.680  -1.247  1.00  0.00           H  
TER     772      DMS    74 
ATOM    772  S   DMS    75      -1.389   0.254  13.611  1.00  0.00           S  
ATOM    773  CT1 DMS    75      -2.636  -0.922  14.146  1.00  0.00           C  
ATOM    774  O   DMS    75      -1.477   0.319  12.088  1.00  0.00           O  
ATOM    775  CT2 DMS    75      -2.266   1.683  14.288  1.00  0.00           C  
ATOM    776  HZ1 DMS    75      -2.854  -0.730  15.196  1.00  0.00           H  
ATOM    777  HZ2 DMS    75      -2.341  -1.960  13.992  1.00  0.00           H  
ATOM    778  HZ3 DMS    75      -3.578  -0.873  13.600  1.00  0.00           H  
ATOM    779  HZ4 DMS    75      -3.275   1.738  13.878  1.00  0.00           H  
ATOM    780  HZ5 DMS    75      -1.652   2.553  14.055  1.00  0.00           H  
ATOM    781  HZ6 DMS    75      -2.287   1.492  15.360  1.00  0.00           H  
TER     782      DMS    75 
ATOM    782  S   DMS    76      12.379  -8.768  -4.870  1.00  0.00           S  
ATOM    783  CT1 DMS    76      11.638 -10.411  -4.694  1.00  0.00           C  
ATOM    784  O   DMS    76      11.836  -8.055  -3.621  1.00  0.00           O  
ATOM    785  CT2 DMS    76      14.072  -9.204  -4.486  1.00  0.00           C  
ATOM    786  HZ1 DMS    76      12.203 -11.112  -5.308  1.00  0.00           H  
ATOM    787  HZ2 DMS    76      10.553 -10.455  -4.785  1.00  0.00           H  
ATOM    788  HZ3 DMS    76      11.909 -10.681  -3.673  1.00  0.00           H  
ATOM    789  HZ4 DMS    76      14.701  -8.323  -4.355  1.00  0.00           H  
ATOM    790  HZ5 DMS    76      14.491  -9.701  -5.361  1.00  0.00           H  
ATOM    791  HZ6 DMS    76      14.131  -9.710  -3.522  1.00  0.00           H  
TER     792      DMS    76 
ATOM    792  S   DMS    77      -7.197  -7.670  -1.863  1.00  0.00           S  
ATOM    793  CT1 DMS    77      -6.955  -7.635  -0.115  1.00  0.00           C  
ATOM    794  O   DMS    77      -7.695  -9.055  -2.354  1.00  0.00           O  
ATOM    795  CT2 DMS    77      -8.807  -6.783  -2.038  1.00  0.00           C  
ATOM    796  HZ1 DMS    77      -5.980  -8.042   0.153  1.00  0.00           H  
ATOM    797  HZ2 DMS    77      -7.791  -8.160   0.348  1.00  0.00           H  
ATOM    798  HZ3 DMS    77      -6.872  -6.622   0.277  1.00  0.00           H  
ATOM    799  HZ4 DMS    77      -8.956  -6.584  -3.099  1.00  0.00           H  
ATOM    800  HZ5 DMS    77      -8.577  -5.795  -1.640  1.00  0.00           H  
ATOM    801  HZ6 DMS    77      -9.586  -7.378  -1.560  1.00  0.00           H  
TER     802      DMS    77 
ATOM    802  S   DMS    78     -18.623   6.857  -3.042  1.00  0.00           S  
ATOM    803  CT1 DMS    78     -17.031   6.274  -2.359  1.00  0.00           C  
ATOM    804  O   DMS    78     -18.280   7.586  -4.374  1.00  0.00           O  
ATOM    805  CT2 DMS    78     -19.185   5.216  -3.363  1.00  0.00           C  
ATOM    806  HZ1 DMS    78     -17.117   5.567  -1.534  1.00  0.00           H  
ATOM    807  HZ2 DMS    78     -16.363   7.077  -2.047  1.00  0.00           H  
ATOM    808  HZ3 DMS    78     -16.493   5.731  -3.136  1.00  0.00           H  
ATOM    809  HZ4 DMS    78     -19.274   4.584  -2.479  1.00  0.00           H  
ATOM    810  HZ5 DMS    78     -18.531   4.686  -4.055  1.00  0.00           H  
ATOM    811  HZ6 DMS    78     -20.200   5.355  -3.734  1.00  0.00           H  
TER     812      DMS    78 
ATOM    812  S   DMS    79       5.942 -10.471  10.309  1.00  0.00           S  
ATOM    813  CT1 DMS    79       6.690 -10.206   8.697  1.00  0.00           C  
ATOM    814  O   DMS    79       4.588  -9.678  10.237  1.00  0.00           O  
ATOM    815  CT2 DMS    79       5.561 -12.272  10.123  1.00  0.00           C  
ATOM    816  HZ1 DMS    79       6.816  -9.124   8.661  1.00  0.00           H  
ATOM    817  HZ2 DMS    79       6.048 -10.480   7.860  1.00  0.00           H  
ATOM    818  HZ3 DMS    79       7.658 -10.694   8.820  1.00  0.00           H  
ATOM    819  HZ4 DMS    79       5.064 -12.530   9.187  1.00  0.00           H  
ATOM    820  HZ5 DMS    79       4.975 -12.488  11.016  1.00  0.00           H  
ATOM    821  HZ6 DMS    79       6.456 -12.880  10.258  1.00  0.00           H  
TER     822      DMS    79 
ATOM    822  S   DMS    80       2.373  11.931  14.122  1.00  0.00           S  
ATOM    823  CT1 DMS    80       3.735  11.466  13.105  1.00  0.00           C  
ATOM    824  O   DMS    80       2.077  13.339  13.740  1.00  0.00           O  
ATOM    825  CT2 DMS    80       1.137  10.875  13.157  1.00  0.00           C  
ATOM    826  HZ1 DMS    80       3.374  11.718  12.108  1.00  0.00           H  
ATOM    827  HZ2 DMS    80       3.816  10.384  13.204  1.00  0.00           H  
ATOM    828  HZ3 DMS    80       4.603  12.060  13.395  1.00  0.00           H  
ATOM    829  HZ4 DMS    80       1.062  11.243  12.134  1.00  0.00           H  
ATOM    830  HZ5 DMS    80       0.197  10.827  13.708  1.00  0.00           H  
ATOM    831  HZ6 DMS    80       1.431   9.826  13.123  1.00  0.00           H  
TER     832      DMS    80 
ATOM    832  S   DMS    81      14.950  -0.028   1.972  1.00  0.00           S  
ATOM    833  CT1 DMS    81      15.766  -1.579   1.683  1.00  0.00           C  
ATOM    834  O   DMS    81      15.920   1.073   1.448  1.00  0.00           O  
ATOM    835  CT2 DMS    81      13.745  -0.283   0.621  1.00  0.00           C  
ATOM    836  HZ1 DMS    81      15.059  -2.388   1.858  1.00  0.00           H  
ATOM    837  HZ2 DMS    81      16.689  -1.707   2.249  1.00  0.00           H  
ATOM    838  HZ3 DMS    81      16.037  -1.734   0.638  1.00  0.00           H  
ATOM    839  HZ4 DMS    81      12.969  -0.980   0.940  1.00  0.00           H  
ATOM    840  HZ5 DMS    81      14.122  -0.649  -0.334  1.00  0.00           H  
ATOM    841  HZ6 DMS    81      13.315   0.682   0.355  1.00  0.00           H  
TER     842      DMS    81 
ATOM    842  S   DMS    82      19.006  -6.577  19.039  1.00  0.00           S  
ATOM    843  CT1 DMS    82      19.774  -6.387  20.638  1.00  0.00           C  
ATOM    844  O   DMS    82      19.981  -5.822  18.149  1.00  0.00           O  
ATOM    845  CT2 DMS    82      19.416  -8.315  18.850  1.00  0.00           C  
ATOM    846  HZ1 DMS    82      19.553  -5.347  20.878  1.00  0.00           H  
ATOM    847  HZ2 DMS    82      20.830  -6.600  20.471  1.00  0.00           H  
ATOM    848  HZ3 DMS    82      19.356  -7.120  21.329  1.00  0.00           H  
ATOM    849  HZ4 DMS    82      19.098  -8.721  17.890  1.00  0.00           H  
ATOM    850  HZ5 DMS    82      18.967  -8.802  19.716  1.00  0.00           H  
ATOM    851  HZ6 DMS    82      20.485  -8.516  18.793  1.00  0.00           H  
TER     852      DMS    82 
ATOM    852  S   DMS    83       8.290 -13.959  -8.155  1.00  0.00           S  
ATOM    853  CT1 DMS    83       8.132 -13.943  -6.352  1.00  0.00           C  
ATOM    854  O   DMS    83       9.511 -13.116  -8.605  1.00  0.00           O  
ATOM    855  CT2 DMS    83       8.873 -15.631  -8.344  1.00  0.00           C  
ATOM    856  HZ1 DMS    83       7.317 -14.602  -6.054  1.00  0.00           H  
ATOM    857  HZ2 DMS    83       7.883 -12.956  -5.961  1.00  0.00           H  
ATOM    858  HZ3 DMS    83       9.028 -14.316  -5.855  1.00  0.00           H  
ATOM    859  HZ4 DMS    83       9.800 -15.746  -7.782  1.00  0.00           H  
ATOM    860  HZ5 DMS    83       9.042 -15.789  -9.409  1.00  0.00           H  
ATOM    861  HZ6 DMS    83       8.143 -16.377  -8.031  1.00  0.00           H  
TER     862      DMS    83 
ATOM    862  S   DMS    84       6.315   3.757  -2.666  1.00  0.00           S  
ATOM    863  CT1 DMS    84       7.948   3.487  -3.321  1.00  0.00           C  
ATOM    864  O   DMS    84       6.190   5.264  -2.403  1.00  0.00           O  
ATOM    865  CT2 DMS    84       5.499   3.404  -4.304  1.00  0.00           C  
ATOM    866  HZ1 DMS    84       8.621   3.311  -2.483  1.00  0.00           H  
ATOM    867  HZ2 DMS    84       8.317   4.371  -3.841  1.00  0.00           H  
ATOM    868  HZ3 DMS    84       7.996   2.658  -4.027  1.00  0.00           H  
ATOM    869  HZ4 DMS    84       5.561   2.316  -4.330  1.00  0.00           H  
ATOM    870  HZ5 DMS    84       6.196   3.815  -5.035  1.00  0.00           H  
ATOM    871  HZ6 DMS    84       4.459   3.729  -4.310  1.00  0.00           H  
TER     872      DMS    84 
ATOM    872  S   DMS    85      -4.841 -27.196  -2.312  1.00  0.00           S  
ATOM    873  CT1 DMS    85      -6.453 -28.124  -2.423  1.00  0.00           C  
ATOM    874  O   DMS    85      -4.787 -25.989  -3.218  1.00  0.00           O  
ATOM    875  CT2 DMS    85      -5.101 -26.369  -0.723  1.00  0.00           C  
ATOM    876  HZ1 DMS    85      -6.568 -28.776  -3.290  1.00  0.00           H  
ATOM    877  HZ2 DMS    85      -7.217 -27.376  -2.213  1.00  0.00           H  
ATOM    878  HZ3 DMS    85      -6.530 -28.713  -1.510  1.00  0.00           H  
ATOM    879  HZ4 DMS    85      -4.278 -25.775  -0.327  1.00  0.00           H  
ATOM    880  HZ5 DMS    85      -5.304 -27.127   0.033  1.00  0.00           H  
ATOM    881  HZ6 DMS    85      -5.932 -25.668  -0.805  1.00  0.00           H  
TER     882      DMS    85 
ATOM    882  S   DMS    86      -0.453  16.301  -4.465  1.00  0.00           S  
ATOM    883  CT1 DMS    86      -1.033  17.072  -5.999  1.00  0.00           C  
ATOM    884  O   DMS    86      -1.645  16.480  -3.513  1.00  0.00           O  
ATOM    885  CT2 DMS    86      -0.698  14.689  -5.182  1.00  0.00           C  
ATOM    886  HZ1 DMS    86      -0.357  16.792  -6.807  1.00  0.00           H  
ATOM    887  HZ2 DMS    86      -0.949  18.147  -5.841  1.00  0.00           H  
ATOM    888  HZ3 DMS    86      -2.051  16.700  -6.119  1.00  0.00           H  
ATOM    889  HZ4 DMS    86      -0.552  13.964  -4.381  1.00  0.00           H  
ATOM    890  HZ5 DMS    86       0.081  14.444  -5.904  1.00  0.00           H  
ATOM    891  HZ6 DMS    86      -1.680  14.547  -5.632  1.00  0.00           H  
TER     892      DMS    86 
ATOM    892  S   DMS    87     -11.530  -5.186  -7.742  1.00  0.00           S  
ATOM    893  CT1 DMS    87     -11.073  -3.759  -6.673  1.00  0.00           C  
ATOM    894  O   DMS    87     -12.013  -6.214  -6.719  1.00  0.00           O  
ATOM    895  CT2 DMS    87     -13.033  -4.482  -8.443  1.00  0.00           C  
ATOM    896  HZ1 DMS    87     -11.740  -3.636  -5.820  1.00  0.00           H  
ATOM    897  HZ2 DMS    87     -11.120  -2.863  -7.291  1.00  0.00           H  
ATOM    898  HZ3 DMS    87     -10.117  -3.948  -6.185  1.00  0.00           H  
ATOM    899  HZ4 DMS    87     -12.756  -3.829  -9.271  1.00  0.00           H  
ATOM    900  HZ5 DMS    87     -13.585  -3.894  -7.710  1.00  0.00           H  
ATOM    901  HZ6 DMS    87     -13.588  -5.280  -8.936  1.00  0.00           H  
TER     902      DMS    87 
ATOM    902  S   DMS    88     -11.691  -9.203   5.224  1.00  0.00           S  
ATOM    903  CT1 DMS    88     -13.495  -9.087   4.947  1.00  0.00           C  
ATOM    904  O   DMS    88     -11.307  -7.977   6.054  1.00  0.00           O  
ATOM    905  CT2 DMS    88     -11.582 -10.601   6.315  1.00  0.00           C  
ATOM    906  HZ1 DMS    88     -13.765  -8.143   4.475  1.00  0.00           H  
ATOM    907  HZ2 DMS    88     -14.055  -9.261   5.865  1.00  0.00           H  
ATOM    908  HZ3 DMS    88     -13.714  -9.825   4.175  1.00  0.00           H  
ATOM    909  HZ4 DMS    88     -10.584 -11.036   6.374  1.00  0.00           H  
ATOM    910  HZ5 DMS    88     -12.252 -11.334   5.867  1.00  0.00           H  
ATOM    911  HZ6 DMS    88     -11.857 -10.384   7.347  1.00  0.00           H  
TER     912      DMS    88 
ATOM    912  S   DMS    89     -11.999  -1.561 -25.086  1.00  0.00           S  
ATOM    913  CT1 DMS    89     -11.598  -0.682 -23.595  1.00  0.00           C  
ATOM    914  O   DMS    89     -11.558  -2.949 -24.827  1.00  0.00           O  
ATOM    915  CT2 DMS    89     -13.774  -1.483 -24.935  1.00  0.00           C  
ATOM    916  HZ1 DMS    89     -12.038   0.315 -23.621  1.00  0.00           H  
ATOM    917  HZ2 DMS    89     -10.525  -0.498 -23.541  1.00  0.00           H  
ATOM    918  HZ3 DMS    89     -11.991  -1.190 -22.714  1.00  0.00           H  
ATOM    919  HZ4 DMS    89     -14.019  -1.629 -23.883  1.00  0.00           H  
ATOM    920  HZ5 DMS    89     -14.173  -2.272 -25.572  1.00  0.00           H  
ATOM    921  HZ6 DMS    89     -14.052  -0.453 -25.158  1.00  0.00           H  
TER     922      DMS    89 
ATOM    922  S   DMS    90      22.233  -0.752  15.298  1.00  0.00           S  
ATOM    923  CT1 DMS    90      23.209  -1.315  13.915  1.00  0.00           C  
ATOM    924  O   DMS    90      21.065  -1.763  15.195  1.00  0.00           O  
ATOM    925  CT2 DMS    90      23.281  -1.560  16.572  1.00  0.00           C  
ATOM    926  HZ1 DMS    90      24.032  -0.602  13.873  1.00  0.00           H  
ATOM    927  HZ2 DMS    90      22.595  -1.307  13.015  1.00  0.00           H  
ATOM    928  HZ3 DMS    90      23.551  -2.347  13.988  1.00  0.00           H  
ATOM    929  HZ4 DMS    90      23.304  -2.645  16.472  1.00  0.00           H  
ATOM    930  HZ5 DMS    90      22.803  -1.294  17.515  1.00  0.00           H  
ATOM    931  HZ6 DMS    90      24.282  -1.130  16.565  1.00  0.00           H  
TER     932      DMS    90 
ATOM    932  S   DMS    91      13.111 -20.105 -12.557  1.00  0.00           S  
ATOM    933  CT1 DMS    91      11.344 -19.728 -12.846  1.00  0.00           C  
ATOM    934  O   DMS    91      13.840 -18.778 -12.419  1.00  0.00           O  
ATOM    935  CT2 DMS    91      12.840 -20.761 -10.891  1.00  0.00           C  
ATOM    936  HZ1 DMS    91      10.677 -20.566 -12.643  1.00  0.00           H  
ATOM    937  HZ2 DMS    91      11.174 -19.361 -13.858  1.00  0.00           H  
ATOM    938  HZ3 DMS    91      10.998 -18.931 -12.188  1.00  0.00           H  
ATOM    939  HZ4 DMS    91      12.395 -21.754 -10.951  1.00  0.00           H  
ATOM    940  HZ5 DMS    91      12.118 -20.172 -10.325  1.00  0.00           H  
ATOM    941  HZ6 DMS    91      13.804 -20.776 -10.383  1.00  0.00           H  
TER     942      DMS    91 
ATOM    942  S   DMS    92     -14.573  17.831  14.216  1.00  0.00           S  
ATOM    943  CT1 DMS    92     -12.968  18.617  14.687  1.00  0.00           C  
ATOM    944  O   DMS    92     -14.849  16.834  15.343  1.00  0.00           O  
ATOM    945  CT2 DMS    92     -15.614  19.242  14.577  1.00  0.00           C  
ATOM    946  HZ1 DMS    92     -13.123  19.077  15.663  1.00  0.00           H  
ATOM    947  HZ2 DMS    92     -12.679  19.423  14.013  1.00  0.00           H  
ATOM    948  HZ3 DMS    92     -12.142  17.917  14.563  1.00  0.00           H  
ATOM    949  HZ4 DMS    92     -15.164  19.980  15.241  1.00  0.00           H  
ATOM    950  HZ5 DMS    92     -16.629  18.946  14.840  1.00  0.00           H  
ATOM    951  HZ6 DMS    92     -15.772  19.894  13.719  1.00  0.00           H  
TER     952      DMS    92 
ATOM    952  S   DMS    93       5.804  14.289   7.538  1.00  0.00           S  
ATOM    953  CT1 DMS    93       5.481  16.001   7.192  1.00  0.00           C  
ATOM    954  O   DMS    93       4.792  13.892   8.662  1.00  0.00           O  
ATOM    955  CT2 DMS    93       5.350  13.416   5.945  1.00  0.00           C  
ATOM    956  HZ1 DMS    93       6.023  16.171   6.261  1.00  0.00           H  
ATOM    957  HZ2 DMS    93       5.867  16.598   8.018  1.00  0.00           H  
ATOM    958  HZ3 DMS    93       4.406  16.106   7.049  1.00  0.00           H  
ATOM    959  HZ4 DMS    93       6.038  13.664   5.137  1.00  0.00           H  
ATOM    960  HZ5 DMS    93       4.380  13.819   5.653  1.00  0.00           H  
ATOM    961  HZ6 DMS    93       5.258  12.354   6.175  1.00  0.00           H  
TER     962      DMS    93 
ATOM    962  S   DMS    94      -7.035   1.421   4.133  1.00  0.00           S  
ATOM    963  CT1 DMS    94      -8.042   2.781   4.444  1.00  0.00           C  
ATOM    964  O   DMS    94      -6.946   1.456   2.580  1.00  0.00           O  
ATOM    965  CT2 DMS    94      -5.429   2.186   4.665  1.00  0.00           C  
ATOM    966  HZ1 DMS    94      -8.060   2.950   5.521  1.00  0.00           H  
ATOM    967  HZ2 DMS    94      -9.076   2.569   4.173  1.00  0.00           H  
ATOM    968  HZ3 DMS    94      -7.853   3.701   3.892  1.00  0.00           H  
ATOM    969  HZ4 DMS    94      -4.630   1.570   4.252  1.00  0.00           H  
ATOM    970  HZ5 DMS    94      -5.385   2.346   5.742  1.00  0.00           H  
ATOM    971  HZ6 DMS    94      -5.391   3.125   4.113  1.00  0.00           H  
TER     972      DMS    94 
ATOM    972  S   DMS    95     -14.673   6.350 -15.536  1.00  0.00           S  
ATOM    973  CT1 DMS    95     -15.366   4.920 -14.634  1.00  0.00           C  
ATOM    974  O   DMS    95     -15.706   6.817 -16.565  1.00  0.00           O  
ATOM    975  CT2 DMS    95     -14.891   7.564 -14.292  1.00  0.00           C  
ATOM    976  HZ1 DMS    95     -16.350   5.174 -14.241  1.00  0.00           H  
ATOM    977  HZ2 DMS    95     -14.701   4.742 -13.788  1.00  0.00           H  
ATOM    978  HZ3 DMS    95     -15.401   4.114 -15.367  1.00  0.00           H  
ATOM    979  HZ4 DMS    95     -14.616   8.585 -14.559  1.00  0.00           H  
ATOM    980  HZ5 DMS    95     -14.265   7.375 -13.420  1.00  0.00           H  
ATOM    981  HZ6 DMS    95     -15.915   7.598 -13.921  1.00  0.00           H  
TER     982      DMS    95 
ATOM    982  S   DMS    96      12.137 -19.531   8.003  1.00  0.00           S  
ATOM    983  CT1 DMS    96      11.447 -20.848   7.056  1.00  0.00           C  
ATOM    984  O   DMS    96      13.345 -19.022   7.170  1.00  0.00           O  
ATOM    985  CT2 DMS    96      10.792 -18.375   7.977  1.00  0.00           C  
ATOM    986  HZ1 DMS    96      11.028 -20.544   6.097  1.00  0.00           H  
ATOM    987  HZ2 DMS    96      10.782 -21.419   7.703  1.00  0.00           H  
ATOM    988  HZ3 DMS    96      12.327 -21.472   6.902  1.00  0.00           H  
ATOM    989  HZ4 DMS    96      10.800 -17.867   7.012  1.00  0.00           H  
ATOM    990  HZ5 DMS    96      10.854 -17.586   8.726  1.00  0.00           H  
ATOM    991  HZ6 DMS    96       9.915 -18.961   8.254  1.00  0.00           H  
TER     992      DMS    96 
ATOM    992  S   DMS    97     -11.765  -9.794  10.462  1.00  0.00           S  
ATOM    993  CT1 DMS    97     -11.557  -8.489   9.200  1.00  0.00           C  
ATOM    994  O   DMS    97     -11.302 -11.122   9.800  1.00  0.00           O  
ATOM    995  CT2 DMS    97     -10.273  -9.282  11.385  1.00  0.00           C  
ATOM    996  HZ1 DMS    97     -10.608  -8.772   8.745  1.00  0.00           H  
ATOM    997  HZ2 DMS    97     -11.394  -7.597   9.805  1.00  0.00           H  
ATOM    998  HZ3 DMS    97     -12.408  -8.459   8.519  1.00  0.00           H  
ATOM    999  HZ4 DMS    97     -10.512  -8.705  12.278  1.00  0.00           H  
ATOM   1000  HZ5 DMS    97      -9.489  -8.896  10.733  1.00  0.00           H  
ATOM   1001  HZ6 DMS    97      -9.884 -10.228  11.764  1.00  0.00           H  
TER    1002      DMS    97 
ATOM   1002  S   DMS    98     -11.504  -2.441 -11.721  1.00  0.00           S  
ATOM   1003  CT1 DMS    98      -9.943  -1.463 -11.915  1.00  0.00           C  
ATOM   1004  O   DMS    98     -12.241  -1.593 -10.674  1.00  0.00           O  
ATOM   1005  CT2 DMS    98     -12.424  -2.044 -13.290  1.00  0.00           C  
ATOM   1006  HZ1 DMS    98      -9.513  -1.360 -10.919  1.00  0.00           H  
ATOM   1007  HZ2 DMS    98     -10.221  -0.498 -12.338  1.00  0.00           H  
ATOM   1008  HZ3 DMS    98      -9.283  -1.925 -12.650  1.00  0.00           H  
ATOM   1009  HZ4 DMS    98     -13.338  -2.632 -13.370  1.00  0.00           H  
ATOM   1010  HZ5 DMS    98     -11.784  -2.277 -14.141  1.00  0.00           H  
ATOM   1011  HZ6 DMS    98     -12.659  -0.980 -13.319  1.00  0.00           H  
TER    1012      DMS    98 
ATOM   1012  S   DMS    99       5.737  -1.712 -23.106  1.00  0.00           S  
ATOM   1013  CT1 DMS    99       4.367  -1.166 -22.185  1.00  0.00           C  
ATOM   1014  O   DMS    99       6.708  -2.106 -21.957  1.00  0.00           O  
ATOM   1015  CT2 DMS    99       4.943  -3.149 -23.823  1.00  0.00           C  
ATOM   1016  HZ1 DMS    99       3.573  -0.732 -22.794  1.00  0.00           H  
ATOM   1017  HZ2 DMS    99       4.679  -0.392 -21.484  1.00  0.00           H  
ATOM   1018  HZ3 DMS    99       4.088  -2.012 -21.557  1.00  0.00           H  
ATOM   1019  HZ4 DMS    99       5.584  -3.812 -24.405  1.00  0.00           H  
ATOM   1020  HZ5 DMS    99       4.106  -2.803 -24.430  1.00  0.00           H  
ATOM   1021  HZ6 DMS    99       4.591  -3.756 -22.989  1.00  0.00           H  
TER    1022      DMS    99 
ATOM   1022  S   DMS   100       1.582 -23.671   0.349  1.00  0.00           S  
ATOM   1023  CT1 DMS   100       0.443 -22.455  -0.422  1.00  0.00           C  
ATOM   1024  O   DMS   100       0.897 -24.310   1.521  1.00  0.00           O  
ATOM   1025  CT2 DMS   100       1.274 -24.881  -0.969  1.00  0.00           C  
ATOM   1026  HZ1 DMS   100      -0.563 -22.873  -0.480  1.00  0.00           H  
ATOM   1027  HZ2 DMS   100       0.713 -22.183  -1.442  1.00  0.00           H  
ATOM   1028  HZ3 DMS   100       0.427 -21.475   0.054  1.00  0.00           H  
ATOM   1029  HZ4 DMS   100       1.683 -24.535  -1.918  1.00  0.00           H  
ATOM   1030  HZ5 DMS   100       0.188 -24.817  -1.031  1.00  0.00           H  
ATOM   1031  HZ6 DMS   100       1.662 -25.840  -0.622  1.00  0.00           H  
TER    1032      DMS   100 
ATOM   1032  S   DMS   101      10.753  -9.031  -8.726  1.00  0.00           S  
ATOM   1033  CT1 DMS   101       9.886  -9.769  -7.362  1.00  0.00           C  
ATOM   1034  O   DMS   101      12.146  -8.691  -8.271  1.00  0.00           O  
ATOM   1035  CT2 DMS   101      11.018 -10.450  -9.739  1.00  0.00           C  
ATOM   1036  HZ1 DMS   101       9.851  -9.079  -6.519  1.00  0.00           H  
ATOM   1037  HZ2 DMS   101      10.444 -10.648  -7.039  1.00  0.00           H  
ATOM   1038  HZ3 DMS   101       8.862  -9.983  -7.671  1.00  0.00           H  
ATOM   1039  HZ4 DMS   101      11.322 -11.246  -9.060  1.00  0.00           H  
ATOM   1040  HZ5 DMS   101      11.709 -10.178 -10.537  1.00  0.00           H  
ATOM   1041  HZ6 DMS   101      10.055 -10.705 -10.183  1.00  0.00           H  
TER    1042      DMS   101 
ATOM   1042  S   DMS   102     -10.188 -26.203   0.031  1.00  0.00           S  
ATOM   1043  CT1 DMS   102     -11.011 -26.210  -1.515  1.00  0.00           C  
ATOM   1044  O   DMS   102      -8.777 -25.651  -0.206  1.00  0.00           O  
ATOM   1045  CT2 DMS   102     -11.072 -24.934   0.918  1.00  0.00           C  
ATOM   1046  HZ1 DMS   102     -12.090 -26.367  -1.510  1.00  0.00           H  
ATOM   1047  HZ2 DMS   102     -10.513 -26.905  -2.191  1.00  0.00           H  
ATOM   1048  HZ3 DMS   102     -10.858 -25.200  -1.894  1.00  0.00           H  
ATOM   1049  HZ4 DMS   102     -11.112 -23.965   0.421  1.00  0.00           H  
ATOM   1050  HZ5 DMS   102     -10.715 -24.771   1.935  1.00  0.00           H  
ATOM   1051  HZ6 DMS   102     -12.115 -25.213   1.063  1.00  0.00           H  
TER    1052      DMS   102 
ATOM   1052  S   DMS   103      -6.677 -18.759  16.664  1.00  0.00           S  
ATOM   1053  CT1 DMS   103      -5.145 -18.680  15.813  1.00  0.00           C  
ATOM   1054  O   DMS   103      -7.658 -19.330  15.683  1.00  0.00           O  
ATOM   1055  CT2 DMS   103      -6.244 -20.073  17.864  1.00  0.00           C  
ATOM   1056  HZ1 DMS   103      -5.413 -17.951  15.048  1.00  0.00           H  
ATOM   1057  HZ2 DMS   103      -4.844 -19.565  15.253  1.00  0.00           H  
ATOM   1058  HZ3 DMS   103      -4.263 -18.324  16.346  1.00  0.00           H  
ATOM   1059  HZ4 DMS   103      -5.672 -20.849  17.356  1.00  0.00           H  
ATOM   1060  HZ5 DMS   103      -7.149 -20.579  18.201  1.00  0.00           H  
ATOM   1061  HZ6 DMS   103      -5.731 -19.685  18.743  1.00  0.00           H  
TER    1062      DMS   103 
ATOM   1062  S   DMS   104      -3.480  -5.021  -4.134  1.00  0.00           S  
ATOM   1063  CT1 DMS   104      -4.506  -5.755  -2.876  1.00  0.00           C  
ATOM   1064  O   DMS   104      -2.884  -3.726  -3.451  1.00  0.00           O  
ATOM   1065  CT2 DMS   104      -2.278  -6.345  -3.997  1.00  0.00           C  
ATOM   1066  HZ1 DMS   104      -3.976  -6.072  -1.978  1.00  0.00           H  
ATOM   1067  HZ2 DMS   104      -4.987  -6.600  -3.368  1.00  0.00           H  
ATOM   1068  HZ3 DMS   104      -5.307  -5.036  -2.701  1.00  0.00           H  
ATOM   1069  HZ4 DMS   104      -1.656  -6.405  -4.890  1.00  0.00           H  
ATOM   1070  HZ5 DMS   104      -2.840  -7.271  -3.869  1.00  0.00           H  
ATOM   1071  HZ6 DMS   104      -1.620  -6.105  -3.162  1.00  0.00           H  
TER    1072      DMS   104 
ATOM   1072  S   DMS   105       2.607  11.553 -13.643  1.00  0.00           S  
ATOM   1073  CT1 DMS   105       2.665   9.972 -14.545  1.00  0.00           C  
ATOM   1074  O   DMS   105       1.340  11.586 -12.823  1.00  0.00           O  
ATOM   1075  CT2 DMS   105       3.936  11.054 -12.606  1.00  0.00           C  
ATOM   1076  HZ1 DMS   105       3.637   9.781 -15.000  1.00  0.00           H  
ATOM   1077  HZ2 DMS   105       1.820   9.856 -15.224  1.00  0.00           H  
ATOM   1078  HZ3 DMS   105       2.407   9.282 -13.742  1.00  0.00           H  
ATOM   1079  HZ4 DMS   105       3.682  10.080 -12.187  1.00  0.00           H  
ATOM   1080  HZ5 DMS   105       4.081  11.846 -11.872  1.00  0.00           H  
ATOM   1081  HZ6 DMS   105       4.808  11.048 -13.259  1.00  0.00           H  
TER    1082      DMS   105 
ATOM   1082  S   DMS   106      -3.158 -22.543  -2.191  1.00  0.00           S  
ATOM   1083  CT1 DMS   106      -2.260 -24.087  -2.411  1.00  0.00           C  
ATOM   1084  O   DMS   106      -2.100 -21.459  -1.893  1.00  0.00           O  
ATOM   1085  CT2 DMS   106      -3.713 -22.378  -3.854  1.00  0.00           C  
ATOM   1086  HZ1 DMS   106      -1.972 -24.394  -1.405  1.00  0.00           H  
ATOM   1087  HZ2 DMS   106      -1.318 -23.956  -2.944  1.00  0.00           H  
ATOM   1088  HZ3 DMS   106      -2.834 -24.964  -2.709  1.00  0.00           H  
ATOM   1089  HZ4 DMS   106      -4.239 -23.294  -4.121  1.00  0.00           H  
ATOM   1090  HZ5 DMS   106      -2.896 -22.258  -4.566  1.00  0.00           H  
ATOM   1091  HZ6 DMS   106      -4.424 -21.552  -3.858  1.00  0.00           H  
TER    1092      DMS   106 
ATOM   1092  S   DMS   107     -21.525  11.020   1.889  1.00  0.00           S  
ATOM   1093  CT1 DMS   107     -20.002  11.859   2.584  1.00  0.00           C  
ATOM   1094  O   DMS   107     -21.146   9.546   2.045  1.00  0.00           O  
ATOM   1095  CT2 DMS   107     -22.588  11.377   3.332  1.00  0.00           C  
ATOM   1096  HZ1 DMS   107     -19.237  11.958   1.814  1.00  0.00           H  
ATOM   1097  HZ2 DMS   107     -19.666  11.158   3.347  1.00  0.00           H  
ATOM   1098  HZ3 DMS   107     -20.247  12.886   2.855  1.00  0.00           H  
ATOM   1099  HZ4 DMS   107     -23.405  10.657   3.284  1.00  0.00           H  
ATOM   1100  HZ5 DMS   107     -23.039  12.338   3.085  1.00  0.00           H  
ATOM   1101  HZ6 DMS   107     -22.058  11.248   4.276  1.00  0.00           H  
TER    1102      DMS   107 
ATOM   1102  S   DMS   108     -10.966 -16.269 -15.037  1.00  0.00           S  
ATOM   1103  CT1 DMS   108     -11.465 -14.544 -14.717  1.00  0.00           C  
ATOM   1104  O   DMS   108     -11.708 -17.159 -14.000  1.00  0.00           O  
ATOM   1105  CT2 DMS   108     -12.135 -16.515 -16.348  1.00  0.00           C  
ATOM   1106  HZ1 DMS   108     -10.850 -14.100 -13.934  1.00  0.00           H  
ATOM   1107  HZ2 DMS   108     -12.544 -14.522 -14.567  1.00  0.00           H  
ATOM   1108  HZ3 DMS   108     -11.262 -13.971 -15.621  1.00  0.00           H  
ATOM   1109  HZ4 DMS   108     -11.796 -15.882 -17.168  1.00  0.00           H  
ATOM   1110  HZ5 DMS   108     -13.114 -16.164 -16.023  1.00  0.00           H  
ATOM   1111  HZ6 DMS   108     -12.113 -17.538 -16.724  1.00  0.00           H  
TER    1112      DMS   108 
ATOM   1112  S   DMS   109       6.432 -15.182  13.533  1.00  0.00           S  
ATOM   1113  CT1 DMS   109       6.712 -14.899  15.270  1.00  0.00           C  
ATOM   1114  O   DMS   109       7.555 -16.051  13.127  1.00  0.00           O  
ATOM   1115  CT2 DMS   109       5.034 -16.262  13.572  1.00  0.00           C  
ATOM   1116  HZ1 DMS   109       5.801 -14.442  15.657  1.00  0.00           H  
ATOM   1117  HZ2 DMS   109       7.596 -14.277  15.417  1.00  0.00           H  
ATOM   1118  HZ3 DMS   109       6.782 -15.816  15.854  1.00  0.00           H  
ATOM   1119  HZ4 DMS   109       4.164 -15.733  13.961  1.00  0.00           H  
ATOM   1120  HZ5 DMS   109       5.339 -17.135  14.150  1.00  0.00           H  
ATOM   1121  HZ6 DMS   109       4.727 -16.578  12.575  1.00  0.00           H  
TER    1122      DMS   109 
ATOM   1122  S   DMS   110       7.563  10.615 -13.837  1.00  0.00           S  
ATOM   1123  CT1 DMS   110       8.256   9.095 -13.192  1.00  0.00           C  
ATOM   1124  O   DMS   110       8.398  11.775 -13.225  1.00  0.00           O  
ATOM   1125  CT2 DMS   110       8.113  10.381 -15.567  1.00  0.00           C  
ATOM   1126  HZ1 DMS   110       7.745   8.238 -13.631  1.00  0.00           H  
ATOM   1127  HZ2 DMS   110       8.154   9.145 -12.108  1.00  0.00           H  
ATOM   1128  HZ3 DMS   110       9.312   9.044 -13.459  1.00  0.00           H  
ATOM   1129  HZ4 DMS   110       7.579   9.535 -16.000  1.00  0.00           H  
ATOM   1130  HZ5 DMS   110       9.157  10.074 -15.506  1.00  0.00           H  
ATOM   1131  HZ6 DMS   110       7.881  11.241 -16.194  1.00  0.00           H  
TER    1132      DMS   110 
ATOM   1132  S   DMS   111      17.419 -14.039 -10.634  1.00  0.00           S  
ATOM   1133  CT1 DMS   111      18.687 -15.228 -10.864  1.00  0.00           C  
ATOM   1134  O   DMS   111      17.943 -12.847 -11.456  1.00  0.00           O  
ATOM   1135  CT2 DMS   111      16.166 -14.908 -11.570  1.00  0.00           C  
ATOM   1136  HZ1 DMS   111      18.778 -16.077 -10.186  1.00  0.00           H  
ATOM   1137  HZ2 DMS   111      19.623 -14.675 -10.795  1.00  0.00           H  
ATOM   1138  HZ3 DMS   111      18.739 -15.493 -11.921  1.00  0.00           H  
ATOM   1139  HZ4 DMS   111      15.240 -14.337 -11.637  1.00  0.00           H  
ATOM   1140  HZ5 DMS   111      15.919 -15.866 -11.113  1.00  0.00           H  
ATOM   1141  HZ6 DMS   111      16.470 -15.060 -12.605  1.00  0.00           H  
TER    1142      DMS   111 
ATOM   1142  S   DMS   112       5.470 -15.864  21.221  1.00  0.00           S  
ATOM   1143  CT1 DMS   112       4.770 -17.425  21.644  1.00  0.00           C  
ATOM   1144  O   DMS   112       4.384 -14.916  21.803  1.00  0.00           O  
ATOM   1145  CT2 DMS   112       6.893 -15.813  22.321  1.00  0.00           C  
ATOM   1146  HZ1 DMS   112       4.610 -17.570  22.712  1.00  0.00           H  
ATOM   1147  HZ2 DMS   112       5.448 -18.204  21.296  1.00  0.00           H  
ATOM   1148  HZ3 DMS   112       3.815 -17.459  21.121  1.00  0.00           H  
ATOM   1149  HZ4 DMS   112       7.217 -14.780  22.454  1.00  0.00           H  
ATOM   1150  HZ5 DMS   112       7.723 -16.457  22.032  1.00  0.00           H  
ATOM   1151  HZ6 DMS   112       6.555 -16.176  23.291  1.00  0.00           H  
TER    1152      DMS   112 
ATOM   1152  S   DMS   113       3.092 -23.280  -8.579  1.00  0.00           S  
ATOM   1153  CT1 DMS   113       3.866 -22.533  -7.220  1.00  0.00           C  
ATOM   1154  O   DMS   113       1.665 -22.843  -8.468  1.00  0.00           O  
ATOM   1155  CT2 DMS   113       3.769 -22.200  -9.795  1.00  0.00           C  
ATOM   1156  HZ1 DMS   113       4.716 -23.103  -6.845  1.00  0.00           H  
ATOM   1157  HZ2 DMS   113       3.119 -22.440  -6.432  1.00  0.00           H  
ATOM   1158  HZ3 DMS   113       4.158 -21.507  -7.446  1.00  0.00           H  
ATOM   1159  HZ4 DMS   113       3.522 -21.166  -9.554  1.00  0.00           H  
ATOM   1160  HZ5 DMS   113       3.302 -22.453 -10.747  1.00  0.00           H  
ATOM   1161  HZ6 DMS   113       4.821 -22.478  -9.850  1.00  0.00           H  
TER    1162      DMS   113 
ATOM   1162  S   DMS   114     -11.168 -22.750  -9.267  1.00  0.00           S  
ATOM   1163  CT1 DMS   114     -11.118 -22.728 -11.001  1.00  0.00           C  
ATOM   1164  O   DMS   114     -10.929 -21.355  -8.689  1.00  0.00           O  
ATOM   1165  CT2 DMS   114     -12.907 -23.058  -9.136  1.00  0.00           C  
ATOM   1166  HZ1 DMS   114     -11.621 -23.629 -11.352  1.00  0.00           H  
ATOM   1167  HZ2 DMS   114     -10.124 -22.685 -11.447  1.00  0.00           H  
ATOM   1168  HZ3 DMS   114     -11.711 -21.824 -11.141  1.00  0.00           H  
ATOM   1169  HZ4 DMS   114     -13.430 -22.496  -9.910  1.00  0.00           H  
ATOM   1170  HZ5 DMS   114     -13.436 -22.852  -8.206  1.00  0.00           H  
ATOM   1171  HZ6 DMS   114     -13.164 -24.047  -9.515  1.00  0.00           H  
TER    1172      DMS   114 
ATOM   1172  S   DMS   115      17.633 -18.346   8.990  1.00  0.00           S  
ATOM   1173  CT1 DMS   115      16.074 -17.443   8.649  1.00  0.00           C  
ATOM   1174  O   DMS   115      17.853 -17.849  10.375  1.00  0.00           O  
ATOM   1175  CT2 DMS   115      16.962 -20.109   9.092  1.00  0.00           C  
ATOM   1176  HZ1 DMS   115      16.354 -16.407   8.453  1.00  0.00           H  
ATOM   1177  HZ2 DMS   115      15.345 -17.423   9.459  1.00  0.00           H  
ATOM   1178  HZ3 DMS   115      15.538 -17.847   7.791  1.00  0.00           H  
ATOM   1179  HZ4 DMS   115      16.523 -20.407  10.044  1.00  0.00           H  
ATOM   1180  HZ5 DMS   115      17.743 -20.868   9.056  1.00  0.00           H  
ATOM   1181  HZ6 DMS   115      16.225 -20.229   8.298  1.00  0.00           H  
TER    1182      DMS   115 
ATOM   1182  S   DMS   116      -2.230 -22.349   1.725  1.00  0.00           S  
ATOM   1183  CT1 DMS   116      -2.337 -24.073   1.396  1.00  0.00           C  
ATOM   1184  O   DMS   116      -3.694 -21.917   1.844  1.00  0.00           O  
ATOM   1185  CT2 DMS   116      -1.621 -22.280   3.405  1.00  0.00           C  
ATOM   1186  HZ1 DMS   116      -2.703 -24.455   2.350  1.00  0.00           H  
ATOM   1187  HZ2 DMS   116      -1.400 -24.508   1.048  1.00  0.00           H  
ATOM   1188  HZ3 DMS   116      -3.014 -24.255   0.562  1.00  0.00           H  
ATOM   1189  HZ4 DMS   116      -0.629 -22.718   3.521  1.00  0.00           H  
ATOM   1190  HZ5 DMS   116      -2.296 -22.795   4.089  1.00  0.00           H  
ATOM   1191  HZ6 DMS   116      -1.600 -21.224   3.675  1.00  0.00           H  
TER    1192      DMS   116 
ATOM   1192  S   DMS   117      24.131  -4.263   6.374  1.00  0.00           S  
ATOM   1193  CT1 DMS   117      23.779  -5.272   4.983  1.00  0.00           C  
ATOM   1194  O   DMS   117      23.876  -5.316   7.517  1.00  0.00           O  
ATOM   1195  CT2 DMS   117      25.921  -4.372   6.199  1.00  0.00           C  
ATOM   1196  HZ1 DMS   117      24.145  -4.826   4.058  1.00  0.00           H  
ATOM   1197  HZ2 DMS   117      22.691  -5.204   4.970  1.00  0.00           H  
ATOM   1198  HZ3 DMS   117      24.158  -6.264   5.227  1.00  0.00           H  
ATOM   1199  HZ4 DMS   117      26.243  -5.414   6.201  1.00  0.00           H  
ATOM   1200  HZ5 DMS   117      26.315  -3.894   7.095  1.00  0.00           H  
ATOM   1201  HZ6 DMS   117      26.261  -3.905   5.275  1.00  0.00           H  
TER    1202      DMS   117 
ATOM   1202  S   DMS   118      20.470  -8.771   7.476  1.00  0.00           S  
ATOM   1203  CT1 DMS   118      21.352  -7.319   6.962  1.00  0.00           C  
ATOM   1204  O   DMS   118      19.534  -8.311   8.579  1.00  0.00           O  
ATOM   1205  CT2 DMS   118      19.465  -8.764   6.014  1.00  0.00           C  
ATOM   1206  HZ1 DMS   118      21.879  -7.547   6.036  1.00  0.00           H  
ATOM   1207  HZ2 DMS   118      21.953  -6.967   7.801  1.00  0.00           H  
ATOM   1208  HZ3 DMS   118      20.593  -6.544   6.852  1.00  0.00           H  
ATOM   1209  HZ4 DMS   118      18.690  -9.529   6.065  1.00  0.00           H  
ATOM   1210  HZ5 DMS   118      20.211  -8.999   5.255  1.00  0.00           H  
ATOM   1211  HZ6 DMS   118      18.980  -7.806   5.823  1.00  0.00           H  
TER    1212      DMS   118 
ATOM   1212  S   DMS   119      -9.436 -11.205   0.763  1.00  0.00           S  
ATOM   1213  CT1 DMS   119     -10.539  -9.736   0.812  1.00  0.00           C  
ATOM   1214  O   DMS   119     -10.222 -12.250   1.567  1.00  0.00           O  
ATOM   1215  CT2 DMS   119      -9.690 -11.625  -0.999  1.00  0.00           C  
ATOM   1216  HZ1 DMS   119     -10.516  -9.302   1.811  1.00  0.00           H  
ATOM   1217  HZ2 DMS   119     -11.545  -9.940   0.443  1.00  0.00           H  
ATOM   1218  HZ3 DMS   119     -10.133  -8.999   0.119  1.00  0.00           H  
ATOM   1219  HZ4 DMS   119     -10.722 -11.681  -1.345  1.00  0.00           H  
ATOM   1220  HZ5 DMS   119      -9.076 -12.512  -1.156  1.00  0.00           H  
ATOM   1221  HZ6 DMS   119      -9.223 -10.781  -1.505  1.00  0.00           H  
TER    1222      DMS   119 
ATOM   1222  S   DMS   120       9.210   0.234 -24.751  1.00  0.00           S  
ATOM   1223  CT1 DMS   120      10.550  -0.948 -24.835  1.00  0.00           C  
ATOM   1224  O   DMS   120       7.989  -0.354 -25.449  1.00  0.00           O  
ATOM   1225  CT2 DMS   120       8.870   0.332 -23.018  1.00  0.00           C  
ATOM   1226  HZ1 DMS   120      11.350  -0.616 -24.174  1.00  0.00           H  
ATOM   1227  HZ2 DMS   120      10.881  -0.851 -25.869  1.00  0.00           H  
ATOM   1228  HZ3 DMS   120      10.246  -1.958 -24.560  1.00  0.00           H  
ATOM   1229  HZ4 DMS   120       8.098   1.076 -22.821  1.00  0.00           H  
ATOM   1230  HZ5 DMS   120       9.699   0.523 -22.336  1.00  0.00           H  
ATOM   1231  HZ6 DMS   120       8.542  -0.611 -22.581  1.00  0.00           H  
TER    1232      DMS   120 
ATOM   1232  S   DMS   121      -6.558 -15.353 -14.482  1.00  0.00           S  
ATOM   1233  CT1 DMS   121      -7.288 -16.792 -13.863  1.00  0.00           C  
ATOM   1234  O   DMS   121      -7.722 -14.560 -15.081  1.00  0.00           O  
ATOM   1235  CT2 DMS   121      -6.365 -14.554 -12.813  1.00  0.00           C  
ATOM   1236  HZ1 DMS   121      -8.164 -16.575 -13.252  1.00  0.00           H  
ATOM   1237  HZ2 DMS   121      -6.501 -17.426 -13.454  1.00  0.00           H  
ATOM   1238  HZ3 DMS   121      -7.692 -17.368 -14.696  1.00  0.00           H  
ATOM   1239  HZ4 DMS   121      -5.502 -14.873 -12.228  1.00  0.00           H  
ATOM   1240  HZ5 DMS   121      -7.279 -14.636 -12.225  1.00  0.00           H  
ATOM   1241  HZ6 DMS   121      -6.169 -13.487 -12.922  1.00  0.00           H  
TER    1242      DMS   121 
ATOM   1242  S   DMS   122     -10.372  19.388 -17.626  1.00  0.00           S  
ATOM   1243  CT1 DMS   122     -12.014  19.410 -18.466  1.00  0.00           C  
ATOM   1244  O   DMS   122     -10.532  19.930 -16.207  1.00  0.00           O  
ATOM   1245  CT2 DMS   122     -10.181  17.577 -17.389  1.00  0.00           C  
ATOM   1246  HZ1 DMS   122     -12.717  18.703 -18.024  1.00  0.00           H  
ATOM   1247  HZ2 DMS   122     -11.893  19.170 -19.522  1.00  0.00           H  
ATOM   1248  HZ3 DMS   122     -12.396  20.431 -18.468  1.00  0.00           H  
ATOM   1249  HZ4 DMS   122      -9.150  17.436 -17.067  1.00  0.00           H  
ATOM   1250  HZ5 DMS   122     -10.181  17.157 -18.395  1.00  0.00           H  
ATOM   1251  HZ6 DMS   122     -10.848  17.229 -16.600  1.00  0.00           H  
TER    1252      DMS   122 
ATOM   1252  S   DMS   123     -13.030   3.188  13.022  1.00  0.00           S  
ATOM   1253  CT1 DMS   123     -13.856   2.797  11.502  1.00  0.00           C  
ATOM   1254  O   DMS   123     -11.635   2.631  12.966  1.00  0.00           O  
ATOM   1255  CT2 DMS   123     -12.849   4.900  12.594  1.00  0.00           C  
ATOM   1256  HZ1 DMS   123     -14.097   1.734  11.476  1.00  0.00           H  
ATOM   1257  HZ2 DMS   123     -13.204   3.065  10.670  1.00  0.00           H  
ATOM   1258  HZ3 DMS   123     -14.772   3.387  11.534  1.00  0.00           H  
ATOM   1259  HZ4 DMS   123     -12.387   5.381  13.457  1.00  0.00           H  
ATOM   1260  HZ5 DMS   123     -13.844   5.341  12.533  1.00  0.00           H  
ATOM   1261  HZ6 DMS   123     -12.190   5.008  11.733  1.00  0.00           H  
TER    1262      DMS   123 
ATOM   1262  S   DMS   124       2.520  -0.219   9.275  1.00  0.00           S  
ATOM   1263  CT1 DMS   124       3.320  -1.811   8.730  1.00  0.00           C  
ATOM   1264  O   DMS   124       3.174   0.008  10.641  1.00  0.00           O  
ATOM   1265  CT2 DMS   124       3.493   0.817   8.174  1.00  0.00           C  
ATOM   1266  HZ1 DMS   124       3.369  -1.898   7.645  1.00  0.00           H  
ATOM   1267  HZ2 DMS   124       2.726  -2.646   9.101  1.00  0.00           H  
ATOM   1268  HZ3 DMS   124       4.339  -1.795   9.116  1.00  0.00           H  
ATOM   1269  HZ4 DMS   124       3.343   0.488   7.146  1.00  0.00           H  
ATOM   1270  HZ5 DMS   124       4.564   0.665   8.310  1.00  0.00           H  
ATOM   1271  HZ6 DMS   124       3.336   1.886   8.320  1.00  0.00           H  
TER    1272      DMS   124 
ATOM   1272  S   DMS   125       4.976  -5.224  26.564  1.00  0.00           S  
ATOM   1273  CT1 DMS   125       4.791  -4.425  28.192  1.00  0.00           C  
ATOM   1274  O   DMS   125       3.565  -5.610  26.153  1.00  0.00           O  
ATOM   1275  CT2 DMS   125       5.292  -3.743  25.628  1.00  0.00           C  
ATOM   1276  HZ1 DMS   125       3.955  -3.736  28.081  1.00  0.00           H  
ATOM   1277  HZ2 DMS   125       5.753  -3.953  28.390  1.00  0.00           H  
ATOM   1278  HZ3 DMS   125       4.541  -5.099  29.011  1.00  0.00           H  
ATOM   1279  HZ4 DMS   125       5.247  -3.890  24.549  1.00  0.00           H  
ATOM   1280  HZ5 DMS   125       6.349  -3.579  25.838  1.00  0.00           H  
ATOM   1281  HZ6 DMS   125       4.574  -3.035  26.042  1.00  0.00           H  
TER    1282      DMS   125 
ATOM   1282  S   DMS   126       5.953  -2.326  -9.057  1.00  0.00           S  
ATOM   1283  CT1 DMS   126       7.461  -3.339  -9.214  1.00  0.00           C  
ATOM   1284  O   DMS   126       5.721  -2.155  -7.482  1.00  0.00           O  
ATOM   1285  CT2 DMS   126       6.536  -0.721  -9.475  1.00  0.00           C  
ATOM   1286  HZ1 DMS   126       7.251  -3.858 -10.150  1.00  0.00           H  
ATOM   1287  HZ2 DMS   126       7.499  -4.040  -8.380  1.00  0.00           H  
ATOM   1288  HZ3 DMS   126       8.281  -2.631  -9.099  1.00  0.00           H  
ATOM   1289  HZ4 DMS   126       5.686  -0.042  -9.413  1.00  0.00           H  
ATOM   1290  HZ5 DMS   126       6.939  -0.873 -10.476  1.00  0.00           H  
ATOM   1291  HZ6 DMS   126       7.334  -0.397  -8.807  1.00  0.00           H  
TER    1292      DMS   126 
ATOM   1292  S   DMS   127       5.739  29.313  -2.837  1.00  0.00           S  
ATOM   1293  CT1 DMS   127       6.956  28.323  -3.763  1.00  0.00           C  
ATOM   1294  O   DMS   127       4.487  29.456  -3.647  1.00  0.00           O  
ATOM   1295  CT2 DMS   127       5.380  27.961  -1.634  1.00  0.00           C  
ATOM   1296  HZ1 DMS   127       7.308  28.857  -4.645  1.00  0.00           H  
ATOM   1297  HZ2 DMS   127       6.559  27.329  -3.968  1.00  0.00           H  
ATOM   1298  HZ3 DMS   127       7.845  28.351  -3.131  1.00  0.00           H  
ATOM   1299  HZ4 DMS   127       4.592  28.358  -0.994  1.00  0.00           H  
ATOM   1300  HZ5 DMS   127       6.208  27.725  -0.965  1.00  0.00           H  
ATOM   1301  HZ6 DMS   127       5.172  27.087  -2.250  1.00  0.00           H  
TER    1302      DMS   127 
ATOM   1302  S   DMS   128       3.908 -14.506  -2.913  1.00  0.00           S  
ATOM   1303  CT1 DMS   128       4.065 -13.130  -1.893  1.00  0.00           C  
ATOM   1304  O   DMS   128       5.413 -14.926  -3.102  1.00  0.00           O  
ATOM   1305  CT2 DMS   128       3.116 -15.694  -1.842  1.00  0.00           C  
ATOM   1306  HZ1 DMS   128       3.113 -12.603  -1.948  1.00  0.00           H  
ATOM   1307  HZ2 DMS   128       4.768 -12.390  -2.277  1.00  0.00           H  
ATOM   1308  HZ3 DMS   128       4.284 -13.518  -0.899  1.00  0.00           H  
ATOM   1309  HZ4 DMS   128       2.068 -15.393  -1.866  1.00  0.00           H  
ATOM   1310  HZ5 DMS   128       3.525 -15.612  -0.835  1.00  0.00           H  
ATOM   1311  HZ6 DMS   128       3.124 -16.747  -2.125  1.00  0.00           H  
TER    1312      DMS   128 
ATOM   1312  S   DMS   129       0.554  18.313  14.158  1.00  0.00           S  
ATOM   1313  CT1 DMS   129       0.168  16.677  14.747  1.00  0.00           C  
ATOM   1314  O   DMS   129      -0.046  19.257  15.182  1.00  0.00           O  
ATOM   1315  CT2 DMS   129       2.300  18.148  14.526  1.00  0.00           C  
ATOM   1316  HZ1 DMS   129      -0.844  16.511  14.379  1.00  0.00           H  
ATOM   1317  HZ2 DMS   129       0.351  16.742  15.820  1.00  0.00           H  
ATOM   1318  HZ3 DMS   129       0.780  15.828  14.444  1.00  0.00           H  
ATOM   1319  HZ4 DMS   129       2.234  17.986  15.602  1.00  0.00           H  
ATOM   1320  HZ5 DMS   129       2.895  19.055  14.420  1.00  0.00           H  
ATOM   1321  HZ6 DMS   129       2.760  17.297  14.023  1.00  0.00           H  
TER    1322      DMS   129 
ATOM   1322  S   DMS   130       2.455  27.081  -3.415  1.00  0.00           S  
ATOM   1323  CT1 DMS   130       2.120  28.046  -4.893  1.00  0.00           C  
ATOM   1324  O   DMS   130       1.109  26.627  -2.772  1.00  0.00           O  
ATOM   1325  CT2 DMS   130       3.167  25.595  -4.202  1.00  0.00           C  
ATOM   1326  HZ1 DMS   130       1.590  28.945  -4.576  1.00  0.00           H  
ATOM   1327  HZ2 DMS   130       1.518  27.506  -5.623  1.00  0.00           H  
ATOM   1328  HZ3 DMS   130       3.106  28.401  -5.192  1.00  0.00           H  
ATOM   1329  HZ4 DMS   130       2.470  25.067  -4.853  1.00  0.00           H  
ATOM   1330  HZ5 DMS   130       3.407  24.944  -3.362  1.00  0.00           H  
ATOM   1331  HZ6 DMS   130       3.970  25.898  -4.875  1.00  0.00           H  
TER    1332      DMS   130 
ATOM   1332  S   DMS   131      10.828   3.567   2.890  1.00  0.00           S  
ATOM   1333  CT1 DMS   131       9.305   2.830   3.570  1.00  0.00           C  
ATOM   1334  O   DMS   131      11.863   3.377   4.039  1.00  0.00           O  
ATOM   1335  CT2 DMS   131      11.143   2.086   1.745  1.00  0.00           C  
ATOM   1336  HZ1 DMS   131       8.548   2.826   2.786  1.00  0.00           H  
ATOM   1337  HZ2 DMS   131       9.011   3.437   4.426  1.00  0.00           H  
ATOM   1338  HZ3 DMS   131       9.479   1.804   3.896  1.00  0.00           H  
ATOM   1339  HZ4 DMS   131      12.186   2.148   1.436  1.00  0.00           H  
ATOM   1340  HZ5 DMS   131      10.424   2.092   0.926  1.00  0.00           H  
ATOM   1341  HZ6 DMS   131      11.058   1.124   2.250  1.00  0.00           H  
TER    1342      DMS   131 
ATOM   1342  S   DMS   132      19.786  -2.163  18.524  1.00  0.00           S  
ATOM   1343  CT1 DMS   132      19.327  -0.414  18.398  1.00  0.00           C  
ATOM   1344  O   DMS   132      20.846  -2.243  19.579  1.00  0.00           O  
ATOM   1345  CT2 DMS   132      18.333  -2.706  19.384  1.00  0.00           C  
ATOM   1346  HZ1 DMS   132      19.105  -0.047  19.400  1.00  0.00           H  
ATOM   1347  HZ2 DMS   132      18.346  -0.305  17.937  1.00  0.00           H  
ATOM   1348  HZ3 DMS   132      20.122   0.223  18.010  1.00  0.00           H  
ATOM   1349  HZ4 DMS   132      18.545  -3.617  19.944  1.00  0.00           H  
ATOM   1350  HZ5 DMS   132      17.448  -2.866  18.769  1.00  0.00           H  
ATOM   1351  HZ6 DMS   132      18.078  -2.000  20.175  1.00  0.00           H  
TER    1352      DMS   132 
ATOM   1352  S   DMS   133     -19.923 -21.768   6.842  1.00  0.00           S  
ATOM   1353  CT1 DMS   133     -19.041 -20.407   5.978  1.00  0.00           C  
ATOM   1354  O   DMS   133     -20.517 -22.610   5.717  1.00  0.00           O  
ATOM   1355  CT2 DMS   133     -18.679 -22.610   7.836  1.00  0.00           C  
ATOM   1356  HZ1 DMS   133     -19.774 -20.156   5.211  1.00  0.00           H  
ATOM   1357  HZ2 DMS   133     -18.236 -20.834   5.380  1.00  0.00           H  
ATOM   1358  HZ3 DMS   133     -18.796 -19.551   6.607  1.00  0.00           H  
ATOM   1359  HZ4 DMS   133     -17.835 -22.848   7.189  1.00  0.00           H  
ATOM   1360  HZ5 DMS   133     -19.135 -23.499   8.273  1.00  0.00           H  
ATOM   1361  HZ6 DMS   133     -18.259 -21.935   8.582  1.00  0.00           H  
TER    1362      DMS   133 
ATOM   1362  S   DMS   134      16.582 -11.620  15.523  1.00  0.00           S  
ATOM   1363  CT1 DMS   134      17.450 -12.846  14.558  1.00  0.00           C  
ATOM   1364  O   DMS   134      17.103 -11.935  16.922  1.00  0.00           O  
ATOM   1365  CT2 DMS   134      17.187 -10.041  15.020  1.00  0.00           C  
ATOM   1366  HZ1 DMS   134      17.187 -12.757  13.504  1.00  0.00           H  
ATOM   1367  HZ2 DMS   134      17.236 -13.826  14.984  1.00  0.00           H  
ATOM   1368  HZ3 DMS   134      18.532 -12.745  14.644  1.00  0.00           H  
ATOM   1369  HZ4 DMS   134      17.056  -9.914  13.946  1.00  0.00           H  
ATOM   1370  HZ5 DMS   134      18.257 -10.129  15.209  1.00  0.00           H  
ATOM   1371  HZ6 DMS   134      16.758  -9.241  15.624  1.00  0.00           H  
TER    1372      DMS   134 
ATOM   1372  S   DMS   135       5.309  -3.780  16.039  1.00  0.00           S  
ATOM   1373  CT1 DMS   135       3.569  -3.631  16.688  1.00  0.00           C  
ATOM   1374  O   DMS   135       6.014  -4.838  16.846  1.00  0.00           O  
ATOM   1375  CT2 DMS   135       6.032  -2.240  16.768  1.00  0.00           C  
ATOM   1376  HZ1 DMS   135       3.058  -4.563  16.448  1.00  0.00           H  
ATOM   1377  HZ2 DMS   135       3.212  -2.756  16.144  1.00  0.00           H  
ATOM   1378  HZ3 DMS   135       3.478  -3.500  17.766  1.00  0.00           H  
ATOM   1379  HZ4 DMS   135       5.297  -1.444  16.649  1.00  0.00           H  
ATOM   1380  HZ5 DMS   135       6.902  -1.993  16.159  1.00  0.00           H  
ATOM   1381  HZ6 DMS   135       6.198  -2.503  17.813  1.00  0.00           H  
TER    1382      DMS   135 
ATOM   1382  S   DMS   136      -3.774  17.993  12.750  1.00  0.00           S  
ATOM   1383  CT1 DMS   136      -4.840  18.981  11.667  1.00  0.00           C  
ATOM   1384  O   DMS   136      -4.715  16.987  13.359  1.00  0.00           O  
ATOM   1385  CT2 DMS   136      -2.872  17.090  11.473  1.00  0.00           C  
ATOM   1386  HZ1 DMS   136      -5.431  18.252  11.112  1.00  0.00           H  
ATOM   1387  HZ2 DMS   136      -4.224  19.677  11.097  1.00  0.00           H  
ATOM   1388  HZ3 DMS   136      -5.505  19.590  12.280  1.00  0.00           H  
ATOM   1389  HZ4 DMS   136      -2.195  17.656  10.833  1.00  0.00           H  
ATOM   1390  HZ5 DMS   136      -3.540  16.536  10.813  1.00  0.00           H  
ATOM   1391  HZ6 DMS   136      -2.201  16.365  11.934  1.00  0.00           H  
TER    1392      DMS   136 
ATOM   1392  S   DMS   137     -18.905  -3.524  15.605  1.00  0.00           S  
ATOM   1393  CT1 DMS   137     -17.346  -2.763  15.917  1.00  0.00           C  
ATOM   1394  O   DMS   137     -19.216  -2.914  14.215  1.00  0.00           O  
ATOM   1395  CT2 DMS   137     -18.381  -5.208  15.364  1.00  0.00           C  
ATOM   1396  HZ1 DMS   137     -16.957  -3.121  16.870  1.00  0.00           H  
ATOM   1397  HZ2 DMS   137     -17.482  -1.683  15.861  1.00  0.00           H  
ATOM   1398  HZ3 DMS   137     -16.705  -3.042  15.081  1.00  0.00           H  
ATOM   1399  HZ4 DMS   137     -18.040  -5.781  16.226  1.00  0.00           H  
ATOM   1400  HZ5 DMS   137     -17.606  -5.216  14.597  1.00  0.00           H  
ATOM   1401  HZ6 DMS   137     -19.213  -5.786  14.960  1.00  0.00           H  
TER    1402      DMS   137 
ATOM   1402  S   DMS   138     -16.489  -2.251   0.707  1.00  0.00           S  
ATOM   1403  CT1 DMS   138     -14.994  -3.088   0.947  1.00  0.00           C  
ATOM   1404  O   DMS   138     -16.857  -1.436   1.920  1.00  0.00           O  
ATOM   1405  CT2 DMS   138     -15.912  -1.152  -0.621  1.00  0.00           C  
ATOM   1406  HZ1 DMS   138     -14.432  -2.953   0.022  1.00  0.00           H  
ATOM   1407  HZ2 DMS   138     -15.194  -4.145   1.122  1.00  0.00           H  
ATOM   1408  HZ3 DMS   138     -14.447  -2.578   1.740  1.00  0.00           H  
ATOM   1409  HZ4 DMS   138     -15.626  -1.743  -1.491  1.00  0.00           H  
ATOM   1410  HZ5 DMS   138     -15.043  -0.644  -0.203  1.00  0.00           H  
ATOM   1411  HZ6 DMS   138     -16.681  -0.389  -0.743  1.00  0.00           H  
TER    1412      DMS   138 
ATOM   1412  S   DMS   139      24.854 -12.622   7.173  1.00  0.00           S  
ATOM   1413  CT1 DMS   139      24.084 -14.027   8.051  1.00  0.00           C  
ATOM   1414  O   DMS   139      25.357 -13.093   5.813  1.00  0.00           O  
ATOM   1415  CT2 DMS   139      23.262 -11.946   6.778  1.00  0.00           C  
ATOM   1416  HZ1 DMS   139      23.493 -14.580   7.321  1.00  0.00           H  
ATOM   1417  HZ2 DMS   139      23.343 -13.624   8.741  1.00  0.00           H  
ATOM   1418  HZ3 DMS   139      24.838 -14.608   8.583  1.00  0.00           H  
ATOM   1419  HZ4 DMS   139      22.575 -12.757   6.534  1.00  0.00           H  
ATOM   1420  HZ5 DMS   139      23.489 -11.256   5.965  1.00  0.00           H  
ATOM   1421  HZ6 DMS   139      22.923 -11.333   7.614  1.00  0.00           H  
TER    1422      DMS   139 
ATOM   1422  S   DMS   140     -15.010  16.161   2.937  1.00  0.00           S  
ATOM   1423  CT1 DMS   140     -13.318  15.594   3.357  1.00  0.00           C  
ATOM   1424  O   DMS   140     -14.879  17.697   3.163  1.00  0.00           O  
ATOM   1425  CT2 DMS   140     -15.792  15.600   4.496  1.00  0.00           C  
ATOM   1426  HZ1 DMS   140     -13.167  14.538   3.136  1.00  0.00           H  
ATOM   1427  HZ2 DMS   140     -13.278  15.635   4.445  1.00  0.00           H  
ATOM   1428  HZ3 DMS   140     -12.489  16.180   2.958  1.00  0.00           H  
ATOM   1429  HZ4 DMS   140     -16.858  15.814   4.423  1.00  0.00           H  
ATOM   1430  HZ5 DMS   140     -15.395  16.132   5.360  1.00  0.00           H  
ATOM   1431  HZ6 DMS   140     -15.612  14.541   4.682  1.00  0.00           H  
TER    1432      DMS   140 
ATOM   1432  S   DMS   141     -14.052 -14.809  -0.396  1.00  0.00           S  
ATOM   1433  CT1 DMS   141     -12.553 -13.799  -0.607  1.00  0.00           C  
ATOM   1434  O   DMS   141     -13.600 -15.908   0.494  1.00  0.00           O  
ATOM   1435  CT2 DMS   141     -13.995 -15.569  -2.021  1.00  0.00           C  
ATOM   1436  HZ1 DMS   141     -12.693 -13.052  -1.389  1.00  0.00           H  
ATOM   1437  HZ2 DMS   141     -11.728 -14.482  -0.807  1.00  0.00           H  
ATOM   1438  HZ3 DMS   141     -12.316 -13.209   0.279  1.00  0.00           H  
ATOM   1439  HZ4 DMS   141     -14.524 -16.518  -1.938  1.00  0.00           H  
ATOM   1440  HZ5 DMS   141     -12.958 -15.821  -2.243  1.00  0.00           H  
ATOM   1441  HZ6 DMS   141     -14.556 -14.919  -2.693  1.00  0.00           H  
TER    1442      DMS   141 
ATOM   1442  S   DMS   142      -6.305  11.935  13.838  1.00  0.00           S  
ATOM   1443  CT1 DMS   142      -7.899  12.716  13.818  1.00  0.00           C  
ATOM   1444  O   DMS   142      -6.505  10.887  14.945  1.00  0.00           O  
ATOM   1445  CT2 DMS   142      -6.415  11.053  12.270  1.00  0.00           C  
ATOM   1446  HZ1 DMS   142      -7.829  13.342  12.928  1.00  0.00           H  
ATOM   1447  HZ2 DMS   142      -7.954  13.378  14.682  1.00  0.00           H  
ATOM   1448  HZ3 DMS   142      -8.684  11.964  13.737  1.00  0.00           H  
ATOM   1449  HZ4 DMS   142      -7.324  10.451  12.241  1.00  0.00           H  
ATOM   1450  HZ5 DMS   142      -5.609  10.319  12.281  1.00  0.00           H  
ATOM   1451  HZ6 DMS   142      -6.381  11.788  11.466  1.00  0.00           H  
TER    1452      DMS   142 
ATOM   1452  S   DMS   143      12.658  15.140   0.314  1.00  0.00           S  
ATOM   1453  CT1 DMS   143      14.111  14.541  -0.481  1.00  0.00           C  
ATOM   1454  O   DMS   143      13.146  15.698   1.674  1.00  0.00           O  
ATOM   1455  CT2 DMS   143      12.474  16.545  -0.732  1.00  0.00           C  
ATOM   1456  HZ1 DMS   143      13.784  14.245  -1.477  1.00  0.00           H  
ATOM   1457  HZ2 DMS   143      14.463  13.596  -0.066  1.00  0.00           H  
ATOM   1458  HZ3 DMS   143      14.907  15.281  -0.558  1.00  0.00           H  
ATOM   1459  HZ4 DMS   143      12.873  16.467  -1.743  1.00  0.00           H  
ATOM   1460  HZ5 DMS   143      12.974  17.427  -0.330  1.00  0.00           H  
ATOM   1461  HZ6 DMS   143      11.455  16.922  -0.826  1.00  0.00           H  
TER    1462      DMS   143 
ATOM   1462  S   DMS   144      -8.895 -14.088 -18.002  1.00  0.00           S  
ATOM   1463  CT1 DMS   144      -7.159 -14.178 -18.020  1.00  0.00           C  
ATOM   1464  O   DMS   144      -9.171 -12.806 -18.829  1.00  0.00           O  
ATOM   1465  CT2 DMS   144      -9.203 -15.290 -19.263  1.00  0.00           C  
ATOM   1466  HZ1 DMS   144      -6.686 -13.349 -17.493  1.00  0.00           H  
ATOM   1467  HZ2 DMS   144      -6.772 -14.271 -19.035  1.00  0.00           H  
ATOM   1468  HZ3 DMS   144      -7.041 -15.182 -17.614  1.00  0.00           H  
ATOM   1469  HZ4 DMS   144      -9.032 -16.323 -18.962  1.00  0.00           H  
ATOM   1470  HZ5 DMS   144      -8.553 -15.116 -20.121  1.00  0.00           H  
ATOM   1471  HZ6 DMS   144     -10.183 -15.128 -19.710  1.00  0.00           H  
TER    1472      DMS   144 
ATOM   1472  S   DMS   145     -11.438   9.154 -16.419  1.00  0.00           S  
ATOM   1473  CT1 DMS   145     -10.789  10.519 -15.427  1.00  0.00           C  
ATOM   1474  O   DMS   145     -10.579   9.144 -17.719  1.00  0.00           O  
ATOM   1475  CT2 DMS   145     -12.991   9.836 -16.907  1.00  0.00           C  
ATOM   1476  HZ1 DMS   145     -10.951  11.462 -15.949  1.00  0.00           H  
ATOM   1477  HZ2 DMS   145      -9.726  10.312 -15.305  1.00  0.00           H  
ATOM   1478  HZ3 DMS   145     -11.309  10.475 -14.470  1.00  0.00           H  
ATOM   1479  HZ4 DMS   145     -13.622   9.008 -17.230  1.00  0.00           H  
ATOM   1480  HZ5 DMS   145     -12.990  10.521 -17.755  1.00  0.00           H  
ATOM   1481  HZ6 DMS   145     -13.496  10.256 -16.037  1.00  0.00           H  
TER    1482      DMS   145 
ATOM   1482  S   DMS   146       5.629 -22.294 -18.750  1.00  0.00           S  
ATOM   1483  CT1 DMS   146       4.668 -23.636 -18.010  1.00  0.00           C  
ATOM   1484  O   DMS   146       7.057 -22.438 -18.266  1.00  0.00           O  
ATOM   1485  CT2 DMS   146       5.499 -22.687 -20.539  1.00  0.00           C  
ATOM   1486  HZ1 DMS   146       5.300 -23.914 -17.166  1.00  0.00           H  
ATOM   1487  HZ2 DMS   146       4.655 -24.527 -18.638  1.00  0.00           H  
ATOM   1488  HZ3 DMS   146       3.666 -23.301 -17.741  1.00  0.00           H  
ATOM   1489  HZ4 DMS   146       4.466 -22.484 -20.822  1.00  0.00           H  
ATOM   1490  HZ5 DMS   146       5.778 -23.725 -20.718  1.00  0.00           H  
ATOM   1491  HZ6 DMS   146       6.112 -21.962 -21.076  1.00  0.00           H  
TER    1492      DMS   146 
ATOM   1492  S   DMS   147      -4.056   9.271 -27.328  1.00  0.00           S  
ATOM   1493  CT1 DMS   147      -2.393   9.419 -26.674  1.00  0.00           C  
ATOM   1494  O   DMS   147      -4.972   9.912 -26.314  1.00  0.00           O  
ATOM   1495  CT2 DMS   147      -4.205   7.524 -26.881  1.00  0.00           C  
ATOM   1496  HZ1 DMS   147      -2.126  10.474 -26.732  1.00  0.00           H  
ATOM   1497  HZ2 DMS   147      -1.684   8.871 -27.294  1.00  0.00           H  
ATOM   1498  HZ3 DMS   147      -2.268   9.239 -25.607  1.00  0.00           H  
ATOM   1499  HZ4 DMS   147      -5.248   7.249 -27.040  1.00  0.00           H  
ATOM   1500  HZ5 DMS   147      -3.929   7.439 -25.830  1.00  0.00           H  
ATOM   1501  HZ6 DMS   147      -3.450   7.061 -27.517  1.00  0.00           H  
TER    1502      DMS   147 
ATOM   1502  S   DMS   148     -15.590  13.196   8.397  1.00  0.00           S  
ATOM   1503  CT1 DMS   148     -16.713  11.982   7.555  1.00  0.00           C  
ATOM   1504  O   DMS   148     -15.676  14.462   7.560  1.00  0.00           O  
ATOM   1505  CT2 DMS   148     -16.645  13.514   9.849  1.00  0.00           C  
ATOM   1506  HZ1 DMS   148     -16.407  11.846   6.518  1.00  0.00           H  
ATOM   1507  HZ2 DMS   148     -17.745  12.314   7.438  1.00  0.00           H  
ATOM   1508  HZ3 DMS   148     -16.532  10.977   7.936  1.00  0.00           H  
ATOM   1509  HZ4 DMS   148     -17.692  13.598   9.557  1.00  0.00           H  
ATOM   1510  HZ5 DMS   148     -16.278  14.412  10.346  1.00  0.00           H  
ATOM   1511  HZ6 DMS   148     -16.559  12.660  10.521  1.00  0.00           H  
TER    1512      DMS   148 
ATOM   1512  S   DMS   149     -21.994 -17.628  -8.637  1.00  0.00           S  
ATOM   1513  CT1 DMS   149     -23.523 -16.982  -7.952  1.00  0.00           C  
ATOM   1514  O   DMS   149     -22.282 -18.835  -9.503  1.00  0.00           O  
ATOM   1515  CT2 DMS   149     -21.586 -16.277  -9.668  1.00  0.00           C  
ATOM   1516  HZ1 DMS   149     -24.127 -16.717  -8.819  1.00  0.00           H  
ATOM   1517  HZ2 DMS   149     -23.277 -16.147  -7.296  1.00  0.00           H  
ATOM   1518  HZ3 DMS   149     -24.132 -17.696  -7.398  1.00  0.00           H  
ATOM   1519  HZ4 DMS   149     -21.500 -15.337  -9.123  1.00  0.00           H  
ATOM   1520  HZ5 DMS   149     -22.325 -16.056 -10.439  1.00  0.00           H  
ATOM   1521  HZ6 DMS   149     -20.555 -16.426  -9.989  1.00  0.00           H  
TER    1522      DMS   149 
ATOM   1522  S   DMS   150     -18.982  11.456  -9.398  1.00  0.00           S  
ATOM   1523  CT1 DMS   150     -19.145  10.494  -7.821  1.00  0.00           C  
ATOM   1524  O   DMS   150     -17.472  11.734  -9.246  1.00  0.00           O  
ATOM   1525  CT2 DMS   150     -19.080   9.984 -10.529  1.00  0.00           C  
ATOM   1526  HZ1 DMS   150     -18.796   9.470  -7.956  1.00  0.00           H  
ATOM   1527  HZ2 DMS   150     -20.102  10.635  -7.319  1.00  0.00           H  
ATOM   1528  HZ3 DMS   150     -18.499  10.943  -7.066  1.00  0.00           H  
ATOM   1529  HZ4 DMS   150     -18.795  10.351 -11.515  1.00  0.00           H  
ATOM   1530  HZ5 DMS   150     -20.024   9.471 -10.350  1.00  0.00           H  
ATOM   1531  HZ6 DMS   150     -18.273   9.318 -10.224  1.00  0.00           H  
TER    1532      DMS   150 
ATOM   1532  S   DMS   151      -7.921 -13.421   6.401  1.00  0.00           S  
ATOM   1533  CT1 DMS   151      -7.837 -14.058   4.749  1.00  0.00           C  
ATOM   1534  O   DMS   151      -7.765 -11.934   6.332  1.00  0.00           O  
ATOM   1535  CT2 DMS   151      -9.694 -13.633   6.663  1.00  0.00           C  
ATOM   1536  HZ1 DMS   151      -6.790 -13.962   4.461  1.00  0.00           H  
ATOM   1537  HZ2 DMS   151      -8.525 -13.446   4.166  1.00  0.00           H  
ATOM   1538  HZ3 DMS   151      -8.034 -15.128   4.696  1.00  0.00           H  
ATOM   1539  HZ4 DMS   151     -10.154 -13.619   5.675  1.00  0.00           H  
ATOM   1540  HZ5 DMS   151      -9.936 -12.810   7.337  1.00  0.00           H  
ATOM   1541  HZ6 DMS   151      -9.907 -14.593   7.132  1.00  0.00           H  
TER    1542      DMS   151 
ATOM   1542  S   DMS   152      10.138   1.656   8.436  1.00  0.00           S  
ATOM   1543  CT1 DMS   152       9.922   2.917   9.700  1.00  0.00           C  
ATOM   1544  O   DMS   152       8.781   0.903   8.614  1.00  0.00           O  
ATOM   1545  CT2 DMS   152       9.873   2.686   6.995  1.00  0.00           C  
ATOM   1546  HZ1 DMS   152       8.893   3.259   9.815  1.00  0.00           H  
ATOM   1547  HZ2 DMS   152      10.701   3.678   9.745  1.00  0.00           H  
ATOM   1548  HZ3 DMS   152      10.230   2.379  10.597  1.00  0.00           H  
ATOM   1549  HZ4 DMS   152       8.875   3.122   6.943  1.00  0.00           H  
ATOM   1550  HZ5 DMS   152      10.251   2.184   6.105  1.00  0.00           H  
ATOM   1551  HZ6 DMS   152      10.577   3.471   7.273  1.00  0.00           H  
TER    1552      DMS   152 
ATOM   1552  S   DMS   153      18.128  16.404 -11.140  1.00  0.00           S  
ATOM   1553  CT1 DMS   153      17.063  17.681 -11.890  1.00  0.00           C  
ATOM   1554  O   DMS   153      17.175  15.414 -10.437  1.00  0.00           O  
ATOM   1555  CT2 DMS   153      18.547  15.593 -12.682  1.00  0.00           C  
ATOM   1556  HZ1 DMS   153      17.561  18.429 -12.506  1.00  0.00           H  
ATOM   1557  HZ2 DMS   153      16.627  18.143 -11.004  1.00  0.00           H  
ATOM   1558  HZ3 DMS   153      16.291  17.105 -12.401  1.00  0.00           H  
ATOM   1559  HZ4 DMS   153      19.152  14.698 -12.540  1.00  0.00           H  
ATOM   1560  HZ5 DMS   153      19.073  16.285 -13.339  1.00  0.00           H  
ATOM   1561  HZ6 DMS   153      17.607  15.299 -13.149  1.00  0.00           H  
TER    1562      DMS   153 
ATOM   1562  S   DMS   154       9.417   0.222  -5.874  1.00  0.00           S  
ATOM   1563  CT1 DMS   154       9.995  -1.502  -6.153  1.00  0.00           C  
ATOM   1564  O   DMS   154       9.238   0.753  -7.286  1.00  0.00           O  
ATOM   1565  CT2 DMS   154       7.832  -0.228  -5.256  1.00  0.00           C  
ATOM   1566  HZ1 DMS   154       9.972  -1.976  -5.172  1.00  0.00           H  
ATOM   1567  HZ2 DMS   154      11.038  -1.580  -6.459  1.00  0.00           H  
ATOM   1568  HZ3 DMS   154       9.277  -2.047  -6.765  1.00  0.00           H  
ATOM   1569  HZ4 DMS   154       7.407  -0.800  -6.080  1.00  0.00           H  
ATOM   1570  HZ5 DMS   154       7.178   0.633  -5.116  1.00  0.00           H  
ATOM   1571  HZ6 DMS   154       7.768  -0.719  -4.286  1.00  0.00           H  
TER    1572      DMS   154 
ATOM   1572  S   DMS   155      -3.407  23.146 -15.095  1.00  0.00           S  
ATOM   1573  CT1 DMS   155      -4.184  22.687 -16.640  1.00  0.00           C  
ATOM   1574  O   DMS   155      -3.226  24.661 -15.265  1.00  0.00           O  
ATOM   1575  CT2 DMS   155      -4.840  22.847 -14.136  1.00  0.00           C  
ATOM   1576  HZ1 DMS   155      -5.001  23.346 -16.932  1.00  0.00           H  
ATOM   1577  HZ2 DMS   155      -4.620  21.713 -16.419  1.00  0.00           H  
ATOM   1578  HZ3 DMS   155      -3.431  22.567 -17.419  1.00  0.00           H  
ATOM   1579  HZ4 DMS   155      -4.878  21.775 -13.944  1.00  0.00           H  
ATOM   1580  HZ5 DMS   155      -5.714  23.001 -14.769  1.00  0.00           H  
ATOM   1581  HZ6 DMS   155      -4.765  23.508 -13.273  1.00  0.00           H  
TER    1582      DMS   155 
ATOM   1582  S   DMS   156      24.712   5.560  -8.818  1.00  0.00           S  
ATOM   1583  CT1 DMS   156      24.362   3.819  -8.838  1.00  0.00           C  
ATOM   1584  O   DMS   156      26.081   5.868  -9.450  1.00  0.00           O  
ATOM   1585  CT2 DMS   156      23.515   5.991 -10.089  1.00  0.00           C  
ATOM   1586  HZ1 DMS   156      23.440   3.628  -8.288  1.00  0.00           H  
ATOM   1587  HZ2 DMS   156      25.051   3.227  -8.237  1.00  0.00           H  
ATOM   1588  HZ3 DMS   156      24.158   3.392  -9.819  1.00  0.00           H  
ATOM   1589  HZ4 DMS   156      22.501   5.839  -9.719  1.00  0.00           H  
ATOM   1590  HZ5 DMS   156      23.651   5.317 -10.935  1.00  0.00           H  
ATOM   1591  HZ6 DMS   156      23.746   7.020 -10.365  1.00  0.00           H  
TER    1592      DMS   156 
ATOM   1592  S   DMS   157      24.422  18.630   8.463  1.00  0.00           S  
ATOM   1593  CT1 DMS   157      23.257  17.311   7.966  1.00  0.00           C  
ATOM   1594  O   DMS   157      24.207  18.723   9.957  1.00  0.00           O  
ATOM   1595  CT2 DMS   157      25.862  17.649   8.072  1.00  0.00           C  
ATOM   1596  HZ1 DMS   157      23.568  16.316   8.284  1.00  0.00           H  
ATOM   1597  HZ2 DMS   157      23.305  17.373   6.878  1.00  0.00           H  
ATOM   1598  HZ3 DMS   157      22.261  17.557   8.334  1.00  0.00           H  
ATOM   1599  HZ4 DMS   157      25.846  17.453   7.000  1.00  0.00           H  
ATOM   1600  HZ5 DMS   157      25.935  16.771   8.715  1.00  0.00           H  
ATOM   1601  HZ6 DMS   157      26.738  18.182   8.441  1.00  0.00           H  
TER    1602      DMS   157 
ATOM   1602  S   DMS   158      -3.832  15.220  16.186  1.00  0.00           S  
ATOM   1603  CT1 DMS   158      -3.733  16.974  16.461  1.00  0.00           C  
ATOM   1604  O   DMS   158      -3.100  14.623  17.407  1.00  0.00           O  
ATOM   1605  CT2 DMS   158      -5.583  15.036  16.458  1.00  0.00           C  
ATOM   1606  HZ1 DMS   158      -2.806  17.412  16.092  1.00  0.00           H  
ATOM   1607  HZ2 DMS   158      -3.758  17.205  17.526  1.00  0.00           H  
ATOM   1608  HZ3 DMS   158      -4.593  17.410  15.952  1.00  0.00           H  
ATOM   1609  HZ4 DMS   158      -6.139  15.571  15.688  1.00  0.00           H  
ATOM   1610  HZ5 DMS   158      -5.816  15.485  17.423  1.00  0.00           H  
ATOM   1611  HZ6 DMS   158      -5.863  13.982  16.492  1.00  0.00           H  
TER    1612      DMS   158 
ATOM   1612  S   DMS   159      -8.045  18.769   2.193  1.00  0.00           S  
ATOM   1613  CT1 DMS   159      -8.180  19.563   0.536  1.00  0.00           C  
ATOM   1614  O   DMS   159      -7.491  17.360   1.927  1.00  0.00           O  
ATOM   1615  CT2 DMS   159      -6.831  19.850   2.864  1.00  0.00           C  
ATOM   1616  HZ1 DMS   159      -8.384  20.630   0.630  1.00  0.00           H  
ATOM   1617  HZ2 DMS   159      -8.906  19.030  -0.077  1.00  0.00           H  
ATOM   1618  HZ3 DMS   159      -7.301  19.599  -0.108  1.00  0.00           H  
ATOM   1619  HZ4 DMS   159      -6.299  19.290   3.633  1.00  0.00           H  
ATOM   1620  HZ5 DMS   159      -7.367  20.744   3.185  1.00  0.00           H  
ATOM   1621  HZ6 DMS   159      -6.150  20.174   2.078  1.00  0.00           H  
TER    1622      DMS   159 
ATOM   1622  S   DMS   160      19.148   2.577  -0.961  1.00  0.00           S  
ATOM   1623  CT1 DMS   160      18.222   3.754  -1.891  1.00  0.00           C  
ATOM   1624  O   DMS   160      20.654   2.854  -1.081  1.00  0.00           O  
ATOM   1625  CT2 DMS   160      18.366   2.851   0.596  1.00  0.00           C  
ATOM   1626  HZ1 DMS   160      17.165   3.522  -1.763  1.00  0.00           H  
ATOM   1627  HZ2 DMS   160      18.461   3.539  -2.933  1.00  0.00           H  
ATOM   1628  HZ3 DMS   160      18.454   4.781  -1.606  1.00  0.00           H  
ATOM   1629  HZ4 DMS   160      18.787   2.123   1.289  1.00  0.00           H  
ATOM   1630  HZ5 DMS   160      17.288   2.711   0.513  1.00  0.00           H  
ATOM   1631  HZ6 DMS   160      18.741   3.832   0.888  1.00  0.00           H  
TER    1632      DMS   160 
ATOM   1632  S   DMS   161     -20.010  -8.001  -5.745  1.00  0.00           S  
ATOM   1633  CT1 DMS   161     -19.922  -8.068  -7.514  1.00  0.00           C  
ATOM   1634  O   DMS   161     -21.147  -8.926  -5.403  1.00  0.00           O  
ATOM   1635  CT2 DMS   161     -18.545  -8.945  -5.587  1.00  0.00           C  
ATOM   1636  HZ1 DMS   161     -20.843  -7.655  -7.925  1.00  0.00           H  
ATOM   1637  HZ2 DMS   161     -19.874  -9.087  -7.899  1.00  0.00           H  
ATOM   1638  HZ3 DMS   161     -19.088  -7.469  -7.880  1.00  0.00           H  
ATOM   1639  HZ4 DMS   161     -17.699  -8.342  -5.917  1.00  0.00           H  
ATOM   1640  HZ5 DMS   161     -18.572  -9.901  -6.110  1.00  0.00           H  
ATOM   1641  HZ6 DMS   161     -18.420  -9.185  -4.531  1.00  0.00           H  
TER    1642      DMS   161 
ATOM   1642  S   DMS   162       1.791  -1.670  -9.640  1.00  0.00           S  
ATOM   1643  CT1 DMS   162       0.839  -0.174  -9.800  1.00  0.00           C  
ATOM   1644  O   DMS   162       0.940  -2.479  -8.670  1.00  0.00           O  
ATOM   1645  CT2 DMS   162       1.248  -2.311 -11.234  1.00  0.00           C  
ATOM   1646  HZ1 DMS   162      -0.192  -0.411  -9.537  1.00  0.00           H  
ATOM   1647  HZ2 DMS   162       0.843   0.067 -10.863  1.00  0.00           H  
ATOM   1648  HZ3 DMS   162       1.101   0.654  -9.142  1.00  0.00           H  
ATOM   1649  HZ4 DMS   162       1.409  -1.647 -12.083  1.00  0.00           H  
ATOM   1650  HZ5 DMS   162       0.208  -2.634 -11.275  1.00  0.00           H  
ATOM   1651  HZ6 DMS   162       1.879  -3.179 -11.428  1.00  0.00           H  
TER    1652      DMS   162 
ATOM   1652  S   DMS   163       7.650 -10.959 -21.119  1.00  0.00           S  
ATOM   1653  CT1 DMS   163       9.359 -10.650 -21.547  1.00  0.00           C  
ATOM   1654  O   DMS   163       7.574 -12.520 -21.095  1.00  0.00           O  
ATOM   1655  CT2 DMS   163       7.878 -10.396 -19.413  1.00  0.00           C  
ATOM   1656  HZ1 DMS   163       9.937 -11.254 -20.848  1.00  0.00           H  
ATOM   1657  HZ2 DMS   163       9.661  -9.639 -21.274  1.00  0.00           H  
ATOM   1658  HZ3 DMS   163       9.611 -10.915 -22.574  1.00  0.00           H  
ATOM   1659  HZ4 DMS   163       8.192  -9.352 -19.424  1.00  0.00           H  
ATOM   1660  HZ5 DMS   163       8.632 -10.982 -18.888  1.00  0.00           H  
ATOM   1661  HZ6 DMS   163       6.916 -10.336 -18.906  1.00  0.00           H  
TER    1662      DMS   163 
ATOM   1662  S   DMS   164       0.796  -2.600  23.775  1.00  0.00           S  
ATOM   1663  CT1 DMS   164       1.249  -2.741  25.451  1.00  0.00           C  
ATOM   1664  O   DMS   164      -0.224  -1.464  23.715  1.00  0.00           O  
ATOM   1665  CT2 DMS   164       2.362  -1.951  23.148  1.00  0.00           C  
ATOM   1666  HZ1 DMS   164       2.138  -3.366  25.533  1.00  0.00           H  
ATOM   1667  HZ2 DMS   164       0.466  -3.290  25.972  1.00  0.00           H  
ATOM   1668  HZ3 DMS   164       1.477  -1.735  25.804  1.00  0.00           H  
ATOM   1669  HZ4 DMS   164       3.144  -2.688  23.334  1.00  0.00           H  
ATOM   1670  HZ5 DMS   164       2.582  -0.969  23.568  1.00  0.00           H  
ATOM   1671  HZ6 DMS   164       2.233  -1.745  22.086  1.00  0.00           H  
TER    1672      DMS   164 
ATOM   1672  S   DMS   165      21.730   3.444 -14.151  1.00  0.00           S  
ATOM   1673  CT1 DMS   165      19.995   3.539 -13.708  1.00  0.00           C  
ATOM   1674  O   DMS   165      22.480   3.704 -12.838  1.00  0.00           O  
ATOM   1675  CT2 DMS   165      21.640   4.937 -15.018  1.00  0.00           C  
ATOM   1676  HZ1 DMS   165      19.838   4.599 -13.510  1.00  0.00           H  
ATOM   1677  HZ2 DMS   165      19.761   2.920 -12.841  1.00  0.00           H  
ATOM   1678  HZ3 DMS   165      19.433   3.286 -14.608  1.00  0.00           H  
ATOM   1679  HZ4 DMS   165      22.548   5.224 -15.547  1.00  0.00           H  
ATOM   1680  HZ5 DMS   165      21.322   5.675 -14.281  1.00  0.00           H  
ATOM   1681  HZ6 DMS   165      20.977   4.715 -15.854  1.00  0.00           H  
TER    1682      DMS   165 
ATOM   1682  S   DMS   166      18.217 -11.847   8.207  1.00  0.00           S  
ATOM   1683  CT1 DMS   166      16.901 -12.908   7.775  1.00  0.00           C  
ATOM   1684  O   DMS   166      18.727 -12.548   9.508  1.00  0.00           O  
ATOM   1685  CT2 DMS   166      19.356 -12.222   7.024  1.00  0.00           C  
ATOM   1686  HZ1 DMS   166      17.256 -13.937   7.830  1.00  0.00           H  
ATOM   1687  HZ2 DMS   166      16.740 -12.695   6.718  1.00  0.00           H  
ATOM   1688  HZ3 DMS   166      16.109 -12.640   8.473  1.00  0.00           H  
ATOM   1689  HZ4 DMS   166      19.544 -13.286   7.166  1.00  0.00           H  
ATOM   1690  HZ5 DMS   166      20.224 -11.584   7.190  1.00  0.00           H  
ATOM   1691  HZ6 DMS   166      18.916 -12.119   6.032  1.00  0.00           H  
TER    1692      DMS   166 
ATOM   1692  S   DMS   167     -11.674   5.433 -19.713  1.00  0.00           S  
ATOM   1693  CT1 DMS   167     -10.219   6.460 -20.001  1.00  0.00           C  
ATOM   1694  O   DMS   167     -11.037   4.105 -19.358  1.00  0.00           O  
ATOM   1695  CT2 DMS   167     -12.155   6.256 -18.175  1.00  0.00           C  
ATOM   1696  HZ1 DMS   167     -10.535   7.503 -20.034  1.00  0.00           H  
ATOM   1697  HZ2 DMS   167      -9.591   6.322 -20.881  1.00  0.00           H  
ATOM   1698  HZ3 DMS   167      -9.524   6.379 -19.166  1.00  0.00           H  
ATOM   1699  HZ4 DMS   167     -12.762   7.100 -18.504  1.00  0.00           H  
ATOM   1700  HZ5 DMS   167     -11.244   6.568 -17.665  1.00  0.00           H  
ATOM   1701  HZ6 DMS   167     -12.846   5.586 -17.663  1.00  0.00           H  
TER    1702      DMS   167 
ATOM   1702  S   DMS   168      18.587   3.171  -6.048  1.00  0.00           S  
ATOM   1703  CT1 DMS   168      19.110   2.959  -7.770  1.00  0.00           C  
ATOM   1704  O   DMS   168      18.748   4.630  -5.735  1.00  0.00           O  
ATOM   1705  CT2 DMS   168      16.791   3.150  -6.388  1.00  0.00           C  
ATOM   1706  HZ1 DMS   168      18.494   3.663  -8.329  1.00  0.00           H  
ATOM   1707  HZ2 DMS   168      18.834   1.936  -8.025  1.00  0.00           H  
ATOM   1708  HZ3 DMS   168      20.152   3.277  -7.800  1.00  0.00           H  
ATOM   1709  HZ4 DMS   168      16.316   3.263  -5.413  1.00  0.00           H  
ATOM   1710  HZ5 DMS   168      16.387   2.282  -6.909  1.00  0.00           H  
ATOM   1711  HZ6 DMS   168      16.521   4.048  -6.943  1.00  0.00           H  
TER    1712      DMS   168 
ATOM   1712  S   DMS   169      13.107  -5.712 -14.897  1.00  0.00           S  
ATOM   1713  CT1 DMS   169      13.910  -6.358 -13.449  1.00  0.00           C  
ATOM   1714  O   DMS   169      13.009  -4.209 -14.498  1.00  0.00           O  
ATOM   1715  CT2 DMS   169      14.414  -5.804 -16.164  1.00  0.00           C  
ATOM   1716  HZ1 DMS   169      13.223  -6.391 -12.603  1.00  0.00           H  
ATOM   1717  HZ2 DMS   169      14.691  -5.687 -13.091  1.00  0.00           H  
ATOM   1718  HZ3 DMS   169      14.376  -7.305 -13.722  1.00  0.00           H  
ATOM   1719  HZ4 DMS   169      14.677  -6.857 -16.261  1.00  0.00           H  
ATOM   1720  HZ5 DMS   169      15.201  -5.166 -15.761  1.00  0.00           H  
ATOM   1721  HZ6 DMS   169      14.033  -5.449 -17.122  1.00  0.00           H  
TER    1722      DMS   169 
ATOM   1722  S   DMS   170      -7.346   7.099  12.084  1.00  0.00           S  
ATOM   1723  CT1 DMS   170      -9.060   6.956  12.703  1.00  0.00           C  
ATOM   1724  O   DMS   170      -7.412   8.105  10.951  1.00  0.00           O  
ATOM   1725  CT2 DMS   170      -6.901   8.043  13.558  1.00  0.00           C  
ATOM   1726  HZ1 DMS   170      -9.030   6.346  13.606  1.00  0.00           H  
ATOM   1727  HZ2 DMS   170      -9.636   6.326  12.025  1.00  0.00           H  
ATOM   1728  HZ3 DMS   170      -9.558   7.924  12.759  1.00  0.00           H  
ATOM   1729  HZ4 DMS   170      -5.880   8.373  13.365  1.00  0.00           H  
ATOM   1730  HZ5 DMS   170      -6.856   7.379  14.422  1.00  0.00           H  
ATOM   1731  HZ6 DMS   170      -7.580   8.885  13.690  1.00  0.00           H  
TER    1732      DMS   170 
ATOM   1732  S   DMS   171      21.151  10.708  11.955  1.00  0.00           S  
ATOM   1733  CT1 DMS   171      19.452  10.235  11.515  1.00  0.00           C  
ATOM   1734  O   DMS   171      21.128  11.814  12.958  1.00  0.00           O  
ATOM   1735  CT2 DMS   171      21.505   9.109  12.745  1.00  0.00           C  
ATOM   1736  HZ1 DMS   171      19.524   9.402  10.814  1.00  0.00           H  
ATOM   1737  HZ2 DMS   171      19.010  11.094  11.011  1.00  0.00           H  
ATOM   1738  HZ3 DMS   171      18.869   9.965  12.395  1.00  0.00           H  
ATOM   1739  HZ4 DMS   171      20.796   8.962  13.559  1.00  0.00           H  
ATOM   1740  HZ5 DMS   171      22.536   9.184  13.091  1.00  0.00           H  
ATOM   1741  HZ6 DMS   171      21.406   8.260  12.068  1.00  0.00           H  
TER    1742      DMS   171 
ATOM   1742  S   DMS   172      -7.290  20.499   8.180  1.00  0.00           S  
ATOM   1743  CT1 DMS   172      -5.490  20.322   8.351  1.00  0.00           C  
ATOM   1744  O   DMS   172      -7.619  20.158   6.716  1.00  0.00           O  
ATOM   1745  CT2 DMS   172      -7.821  19.045   9.119  1.00  0.00           C  
ATOM   1746  HZ1 DMS   172      -5.032  20.979   7.611  1.00  0.00           H  
ATOM   1747  HZ2 DMS   172      -5.158  19.286   8.285  1.00  0.00           H  
ATOM   1748  HZ3 DMS   172      -5.214  20.770   9.305  1.00  0.00           H  
ATOM   1749  HZ4 DMS   172      -8.868  18.929   8.840  1.00  0.00           H  
ATOM   1750  HZ5 DMS   172      -7.599  19.105  10.184  1.00  0.00           H  
ATOM   1751  HZ6 DMS   172      -7.231  18.300   8.585  1.00  0.00           H  
TER    1752      DMS   172 
ATOM   1752  S   DMS   173      21.980   9.214 -10.325  1.00  0.00           S  
ATOM   1753  CT1 DMS   173      21.859  10.883 -11.054  1.00  0.00           C  
ATOM   1754  O   DMS   173      21.956   9.429  -8.816  1.00  0.00           O  
ATOM   1755  CT2 DMS   173      20.387   8.607 -10.699  1.00  0.00           C  
ATOM   1756  HZ1 DMS   173      22.538  11.564 -10.540  1.00  0.00           H  
ATOM   1757  HZ2 DMS   173      20.880  11.278 -10.783  1.00  0.00           H  
ATOM   1758  HZ3 DMS   173      21.985  10.901 -12.137  1.00  0.00           H  
ATOM   1759  HZ4 DMS   173      19.664   9.246 -10.192  1.00  0.00           H  
ATOM   1760  HZ5 DMS   173      20.228   7.654 -10.194  1.00  0.00           H  
ATOM   1761  HZ6 DMS   173      20.172   8.605 -11.768  1.00  0.00           H  
TER    1762      DMS   173 
ATOM   1762  S   DMS   174      -0.272   4.476  24.933  1.00  0.00           S  
ATOM   1763  CT1 DMS   174      -1.578   5.539  24.266  1.00  0.00           C  
ATOM   1764  O   DMS   174      -0.141   4.711  26.475  1.00  0.00           O  
ATOM   1765  CT2 DMS   174       1.014   5.532  24.269  1.00  0.00           C  
ATOM   1766  HZ1 DMS   174      -2.511   5.019  24.484  1.00  0.00           H  
ATOM   1767  HZ2 DMS   174      -1.466   5.540  23.182  1.00  0.00           H  
ATOM   1768  HZ3 DMS   174      -1.595   6.575  24.604  1.00  0.00           H  
ATOM   1769  HZ4 DMS   174       1.041   5.338  23.197  1.00  0.00           H  
ATOM   1770  HZ5 DMS   174       1.943   5.286  24.782  1.00  0.00           H  
ATOM   1771  HZ6 DMS   174       0.700   6.574  24.331  1.00  0.00           H  
TER    1772      DMS   174 
ATOM   1772  S   DMS   175      21.750 -18.314  -8.672  1.00  0.00           S  
ATOM   1773  CT1 DMS   175      20.036 -18.865  -8.727  1.00  0.00           C  
ATOM   1774  O   DMS   175      21.779 -16.876  -9.143  1.00  0.00           O  
ATOM   1775  CT2 DMS   175      21.841 -18.311  -6.862  1.00  0.00           C  
ATOM   1776  HZ1 DMS   175      19.452 -18.128  -8.176  1.00  0.00           H  
ATOM   1777  HZ2 DMS   175      19.964 -19.868  -8.307  1.00  0.00           H  
ATOM   1778  HZ3 DMS   175      19.692 -18.777  -9.757  1.00  0.00           H  
ATOM   1779  HZ4 DMS   175      21.341 -19.209  -6.500  1.00  0.00           H  
ATOM   1780  HZ5 DMS   175      21.275 -17.439  -6.536  1.00  0.00           H  
ATOM   1781  HZ6 DMS   175      22.874 -18.209  -6.528  1.00  0.00           H  
TER    1782      DMS   175 
ATOM   1782  S   DMS   176     -16.800  -4.847  -2.575  1.00  0.00           S  
ATOM   1783  CT1 DMS   176     -17.036  -6.601  -2.958  1.00  0.00           C  
ATOM   1784  O   DMS   176     -15.760  -4.881  -1.448  1.00  0.00           O  
ATOM   1785  CT2 DMS   176     -15.942  -4.258  -4.007  1.00  0.00           C  
ATOM   1786  HZ1 DMS   176     -17.578  -6.556  -3.903  1.00  0.00           H  
ATOM   1787  HZ2 DMS   176     -17.605  -7.168  -2.221  1.00  0.00           H  
ATOM   1788  HZ3 DMS   176     -16.096  -7.126  -3.127  1.00  0.00           H  
ATOM   1789  HZ4 DMS   176     -15.457  -3.296  -3.843  1.00  0.00           H  
ATOM   1790  HZ5 DMS   176     -16.634  -4.188  -4.847  1.00  0.00           H  
ATOM   1791  HZ6 DMS   176     -15.310  -5.120  -4.217  1.00  0.00           H  
TER    1792      DMS   176 
ATOM   1792  S   DMS   177      23.030  -6.359 -12.611  1.00  0.00           S  
ATOM   1793  CT1 DMS   177      22.106  -6.883 -14.035  1.00  0.00           C  
ATOM   1794  O   DMS   177      22.116  -5.434 -11.843  1.00  0.00           O  
ATOM   1795  CT2 DMS   177      22.865  -7.832 -11.635  1.00  0.00           C  
ATOM   1796  HZ1 DMS   177      21.040  -6.863 -13.806  1.00  0.00           H  
ATOM   1797  HZ2 DMS   177      22.319  -7.925 -14.275  1.00  0.00           H  
ATOM   1798  HZ3 DMS   177      22.308  -6.276 -14.918  1.00  0.00           H  
ATOM   1799  HZ4 DMS   177      21.809  -8.100 -11.597  1.00  0.00           H  
ATOM   1800  HZ5 DMS   177      23.244  -7.668 -10.626  1.00  0.00           H  
ATOM   1801  HZ6 DMS   177      23.467  -8.602 -12.116  1.00  0.00           H  
TER    1802      DMS   177 
ATOM   1802  S   DMS   178     -19.317  -8.327 -14.701  1.00  0.00           S  
ATOM   1803  CT1 DMS   178     -19.694  -9.072 -16.297  1.00  0.00           C  
ATOM   1804  O   DMS   178     -17.829  -8.596 -14.386  1.00  0.00           O  
ATOM   1805  CT2 DMS   178     -19.298  -6.639 -15.312  1.00  0.00           C  
ATOM   1806  HZ1 DMS   178     -18.891  -8.728 -16.948  1.00  0.00           H  
ATOM   1807  HZ2 DMS   178     -20.695  -8.784 -16.618  1.00  0.00           H  
ATOM   1808  HZ3 DMS   178     -19.623 -10.157 -16.222  1.00  0.00           H  
ATOM   1809  HZ4 DMS   178     -18.528  -6.487 -16.068  1.00  0.00           H  
ATOM   1810  HZ5 DMS   178     -19.158  -5.998 -14.442  1.00  0.00           H  
ATOM   1811  HZ6 DMS   178     -20.287  -6.301 -15.621  1.00  0.00           H  
TER    1812      DMS   178 
ATOM   1812  S   DMS   179      -1.381  22.311  -3.098  1.00  0.00           S  
ATOM   1813  CT1 DMS   179      -0.538  20.805  -3.671  1.00  0.00           C  
ATOM   1814  O   DMS   179      -1.200  22.404  -1.592  1.00  0.00           O  
ATOM   1815  CT2 DMS   179      -0.138  23.546  -3.726  1.00  0.00           C  
ATOM   1816  HZ1 DMS   179       0.348  20.663  -3.053  1.00  0.00           H  
ATOM   1817  HZ2 DMS   179      -0.213  21.046  -4.683  1.00  0.00           H  
ATOM   1818  HZ3 DMS   179      -1.205  19.972  -3.449  1.00  0.00           H  
ATOM   1819  HZ4 DMS   179       0.758  23.398  -3.123  1.00  0.00           H  
ATOM   1820  HZ5 DMS   179      -0.540  24.543  -3.547  1.00  0.00           H  
ATOM   1821  HZ6 DMS   179       0.083  23.495  -4.792  1.00  0.00           H  
TER    1822      DMS   179 
ATOM   1822  S   DMS   180      22.302   0.245 -10.134  1.00  0.00           S  
ATOM   1823  CT1 DMS   180      22.537   0.548 -11.916  1.00  0.00           C  
ATOM   1824  O   DMS   180      23.680   0.565  -9.537  1.00  0.00           O  
ATOM   1825  CT2 DMS   180      21.507   1.729  -9.790  1.00  0.00           C  
ATOM   1826  HZ1 DMS   180      23.180  -0.248 -12.291  1.00  0.00           H  
ATOM   1827  HZ2 DMS   180      23.105   1.475 -11.998  1.00  0.00           H  
ATOM   1828  HZ3 DMS   180      21.624   0.586 -12.510  1.00  0.00           H  
ATOM   1829  HZ4 DMS   180      20.516   1.737 -10.244  1.00  0.00           H  
ATOM   1830  HZ5 DMS   180      22.139   2.596  -9.984  1.00  0.00           H  
ATOM   1831  HZ6 DMS   180      21.322   1.774  -8.717  1.00  0.00           H  
TER    1832      DMS   180 
ATOM   1832  S   DMS   181      -0.831 -14.666  -5.534  1.00  0.00           S  
ATOM   1833  CT1 DMS   181      -0.307 -12.900  -5.427  1.00  0.00           C  
ATOM   1834  O   DMS   181      -0.839 -14.982  -6.998  1.00  0.00           O  
ATOM   1835  CT2 DMS   181       0.721 -15.173  -4.822  1.00  0.00           C  
ATOM   1836  HZ1 DMS   181       0.665 -12.880  -5.921  1.00  0.00           H  
ATOM   1837  HZ2 DMS   181      -0.141 -12.603  -4.392  1.00  0.00           H  
ATOM   1838  HZ3 DMS   181      -0.919 -12.225  -6.027  1.00  0.00           H  
ATOM   1839  HZ4 DMS   181       1.466 -14.684  -5.450  1.00  0.00           H  
ATOM   1840  HZ5 DMS   181       0.745 -16.263  -4.803  1.00  0.00           H  
ATOM   1841  HZ6 DMS   181       0.699 -14.854  -3.780  1.00  0.00           H  
TER    1842      DMS   181 
ATOM   1842  S   DMS   182     -16.024  -7.509  -8.031  1.00  0.00           S  
ATOM   1843  CT1 DMS   182     -15.179  -6.933  -6.559  1.00  0.00           C  
ATOM   1844  O   DMS   182     -14.994  -7.004  -9.032  1.00  0.00           O  
ATOM   1845  CT2 DMS   182     -15.793  -9.294  -7.870  1.00  0.00           C  
ATOM   1846  HZ1 DMS   182     -15.116  -5.845  -6.573  1.00  0.00           H  
ATOM   1847  HZ2 DMS   182     -14.182  -7.372  -6.550  1.00  0.00           H  
ATOM   1848  HZ3 DMS   182     -15.725  -7.403  -5.742  1.00  0.00           H  
ATOM   1849  HZ4 DMS   182     -14.858  -9.501  -7.348  1.00  0.00           H  
ATOM   1850  HZ5 DMS   182     -15.627  -9.723  -8.858  1.00  0.00           H  
ATOM   1851  HZ6 DMS   182     -16.744  -9.735  -7.573  1.00  0.00           H  
TER    1852      DMS   182 
ATOM   1852  S   DMS   183       1.764 -21.444   9.883  1.00  0.00           S  
ATOM   1853  CT1 DMS   183       1.095 -22.208  11.345  1.00  0.00           C  
ATOM   1854  O   DMS   183       0.947 -21.996   8.695  1.00  0.00           O  
ATOM   1855  CT2 DMS   183       1.090 -19.828  10.202  1.00  0.00           C  
ATOM   1856  HZ1 DMS   183       1.080 -23.291  11.222  1.00  0.00           H  
ATOM   1857  HZ2 DMS   183       0.067 -21.845  11.368  1.00  0.00           H  
ATOM   1858  HZ3 DMS   183       1.679 -21.852  12.194  1.00  0.00           H  
ATOM   1859  HZ4 DMS   183       0.005 -19.896  10.281  1.00  0.00           H  
ATOM   1860  HZ5 DMS   183       1.416 -19.174   9.393  1.00  0.00           H  
ATOM   1861  HZ6 DMS   183       1.461 -19.470  11.162  1.00  0.00           H  
TER    1862      DMS   183 
ATOM   1862  S   DMS   184       9.518  19.655  -7.352  1.00  0.00           S  
ATOM   1863  CT1 DMS   184       8.783  20.818  -8.522  1.00  0.00           C  
ATOM   1864  O   DMS   184      10.487  18.799  -8.137  1.00  0.00           O  
ATOM   1865  CT2 DMS   184      10.508  20.910  -6.386  1.00  0.00           C  
ATOM   1866  HZ1 DMS   184       7.909  21.252  -8.036  1.00  0.00           H  
ATOM   1867  HZ2 DMS   184       8.421  20.286  -9.402  1.00  0.00           H  
ATOM   1868  HZ3 DMS   184       9.451  21.629  -8.813  1.00  0.00           H  
ATOM   1869  HZ4 DMS   184      10.970  21.653  -7.037  1.00  0.00           H  
ATOM   1870  HZ5 DMS   184      11.247  20.448  -5.732  1.00  0.00           H  
ATOM   1871  HZ6 DMS   184       9.802  21.402  -5.716  1.00  0.00           H  
TER    1872      DMS   184 
ATOM   1872  S   DMS   185       6.033   5.733   9.158  1.00  0.00           S  
ATOM   1873  CT1 DMS   185       6.291   4.196   8.335  1.00  0.00           C  
ATOM   1874  O   DMS   185       4.963   6.411   8.285  1.00  0.00           O  
ATOM   1875  CT2 DMS   185       5.235   5.131  10.584  1.00  0.00           C  
ATOM   1876  HZ1 DMS   185       6.531   4.410   7.293  1.00  0.00           H  
ATOM   1877  HZ2 DMS   185       5.295   3.756   8.367  1.00  0.00           H  
ATOM   1878  HZ3 DMS   185       7.044   3.626   8.881  1.00  0.00           H  
ATOM   1879  HZ4 DMS   185       4.689   4.232  10.296  1.00  0.00           H  
ATOM   1880  HZ5 DMS   185       4.510   5.840  10.983  1.00  0.00           H  
ATOM   1881  HZ6 DMS   185       5.882   4.801  11.397  1.00  0.00           H  
TER    1882      DMS   185 
ATOM   1882  S   DMS   186      -2.962   9.504 -21.284  1.00  0.00           S  
ATOM   1883  CT1 DMS   186      -2.768   9.348 -23.050  1.00  0.00           C  
ATOM   1884  O   DMS   186      -1.939   8.512 -20.799  1.00  0.00           O  
ATOM   1885  CT2 DMS   186      -2.165  11.065 -21.054  1.00  0.00           C  
ATOM   1886  HZ1 DMS   186      -1.790   9.733 -23.336  1.00  0.00           H  
ATOM   1887  HZ2 DMS   186      -3.597   9.960 -23.407  1.00  0.00           H  
ATOM   1888  HZ3 DMS   186      -2.810   8.274 -23.235  1.00  0.00           H  
ATOM   1889  HZ4 DMS   186      -2.104  11.156 -19.969  1.00  0.00           H  
ATOM   1890  HZ5 DMS   186      -2.865  11.840 -21.368  1.00  0.00           H  
ATOM   1891  HZ6 DMS   186      -1.210  11.126 -21.576  1.00  0.00           H  
TER    1892      DMS   186 
ATOM   1892  S   DMS   187      -9.492   5.812 -15.455  1.00  0.00           S  
ATOM   1893  CT1 DMS   187      -9.002   4.549 -14.309  1.00  0.00           C  
ATOM   1894  O   DMS   187     -10.907   6.209 -15.035  1.00  0.00           O  
ATOM   1895  CT2 DMS   187      -8.339   7.085 -14.689  1.00  0.00           C  
ATOM   1896  HZ1 DMS   187      -9.665   3.697 -14.453  1.00  0.00           H  
ATOM   1897  HZ2 DMS   187      -8.867   4.909 -13.290  1.00  0.00           H  
ATOM   1898  HZ3 DMS   187      -7.974   4.251 -14.516  1.00  0.00           H  
ATOM   1899  HZ4 DMS   187      -8.670   7.201 -13.657  1.00  0.00           H  
ATOM   1900  HZ5 DMS   187      -8.327   7.998 -15.284  1.00  0.00           H  
ATOM   1901  HZ6 DMS   187      -7.314   6.729 -14.791  1.00  0.00           H  
TER    1902      DMS   187 
ATOM   1902  S   DMS   188     -13.004  -0.986   3.913  1.00  0.00           S  
ATOM   1903  CT1 DMS   188     -14.377  -0.524   4.926  1.00  0.00           C  
ATOM   1904  O   DMS   188     -13.126  -2.436   3.654  1.00  0.00           O  
ATOM   1905  CT2 DMS   188     -13.496  -0.237   2.383  1.00  0.00           C  
ATOM   1906  HZ1 DMS   188     -15.267  -0.740   4.334  1.00  0.00           H  
ATOM   1907  HZ2 DMS   188     -14.235   0.514   5.226  1.00  0.00           H  
ATOM   1908  HZ3 DMS   188     -14.579  -1.172   5.779  1.00  0.00           H  
ATOM   1909  HZ4 DMS   188     -12.842  -0.663   1.623  1.00  0.00           H  
ATOM   1910  HZ5 DMS   188     -13.295   0.834   2.356  1.00  0.00           H  
ATOM   1911  HZ6 DMS   188     -14.554  -0.427   2.202  1.00  0.00           H  
TER    1912      DMS   188 
ATOM   1912  S   DMS   189      -2.016  16.237 -21.560  1.00  0.00           S  
ATOM   1913  CT1 DMS   189      -1.923  16.864 -19.837  1.00  0.00           C  
ATOM   1914  O   DMS   189      -2.093  14.724 -21.329  1.00  0.00           O  
ATOM   1915  CT2 DMS   189      -3.676  16.803 -21.935  1.00  0.00           C  
ATOM   1916  HZ1 DMS   189      -0.990  16.631 -19.324  1.00  0.00           H  
ATOM   1917  HZ2 DMS   189      -2.820  16.530 -19.315  1.00  0.00           H  
ATOM   1918  HZ3 DMS   189      -1.975  17.953 -19.847  1.00  0.00           H  
ATOM   1919  HZ4 DMS   189      -3.810  17.881 -21.846  1.00  0.00           H  
ATOM   1920  HZ5 DMS   189      -4.278  16.293 -21.183  1.00  0.00           H  
ATOM   1921  HZ6 DMS   189      -3.873  16.409 -22.932  1.00  0.00           H  
TER    1922      DMS   189 
ATOM   1922  S   DMS   190      -6.398   5.543 -11.867  1.00  0.00           S  
ATOM   1923  CT1 DMS   190      -7.068   5.807 -10.287  1.00  0.00           C  
ATOM   1924  O   DMS   190      -5.504   6.754 -12.159  1.00  0.00           O  
ATOM   1925  CT2 DMS   190      -5.260   4.192 -11.424  1.00  0.00           C  
ATOM   1926  HZ1 DMS   190      -7.576   6.770 -10.228  1.00  0.00           H  
ATOM   1927  HZ2 DMS   190      -6.277   5.805  -9.537  1.00  0.00           H  
ATOM   1928  HZ3 DMS   190      -7.615   4.917  -9.977  1.00  0.00           H  
ATOM   1929  HZ4 DMS   190      -5.678   3.277 -11.004  1.00  0.00           H  
ATOM   1930  HZ5 DMS   190      -4.604   4.734 -10.742  1.00  0.00           H  
ATOM   1931  HZ6 DMS   190      -4.696   3.914 -12.315  1.00  0.00           H  
TER    1932      DMS   190 
ATOM   1932  S   DMS   191     -21.399 -13.672  -6.875  1.00  0.00           S  
ATOM   1933  CT1 DMS   191     -20.017 -12.708  -6.242  1.00  0.00           C  
ATOM   1934  O   DMS   191     -21.287 -15.057  -6.241  1.00  0.00           O  
ATOM   1935  CT2 DMS   191     -22.666 -12.787  -5.907  1.00  0.00           C  
ATOM   1936  HZ1 DMS   191     -20.182 -12.619  -5.168  1.00  0.00           H  
ATOM   1937  HZ2 DMS   191     -19.961 -11.717  -6.691  1.00  0.00           H  
ATOM   1938  HZ3 DMS   191     -19.126 -13.300  -6.452  1.00  0.00           H  
ATOM   1939  HZ4 DMS   191     -23.577 -13.385  -5.891  1.00  0.00           H  
ATOM   1940  HZ5 DMS   191     -22.777 -11.843  -6.440  1.00  0.00           H  
ATOM   1941  HZ6 DMS   191     -22.360 -12.661  -4.868  1.00  0.00           H  
TER    1942      DMS   191 
ATOM   1942  S   DMS   192      -7.618  -4.228 -10.398  1.00  0.00           S  
ATOM   1943  CT1 DMS   192      -6.495  -2.908 -10.952  1.00  0.00           C  
ATOM   1944  O   DMS   192      -6.862  -5.563 -10.235  1.00  0.00           O  
ATOM   1945  CT2 DMS   192      -7.746  -3.574  -8.755  1.00  0.00           C  
ATOM   1946  HZ1 DMS   192      -7.036  -1.972 -10.808  1.00  0.00           H  
ATOM   1947  HZ2 DMS   192      -6.284  -3.232 -11.971  1.00  0.00           H  
ATOM   1948  HZ3 DMS   192      -5.593  -2.788 -10.352  1.00  0.00           H  
ATOM   1949  HZ4 DMS   192      -6.842  -3.522  -8.149  1.00  0.00           H  
ATOM   1950  HZ5 DMS   192      -8.435  -4.242  -8.238  1.00  0.00           H  
ATOM   1951  HZ6 DMS   192      -8.172  -2.572  -8.689  1.00  0.00           H  
TER    1952      DMS   192 
ATOM   1952  S   DMS   193      15.876  17.143  10.629  1.00  0.00           S  
ATOM   1953  CT1 DMS   193      14.785  16.090   9.751  1.00  0.00           C  
ATOM   1954  O   DMS   193      15.535  18.551  10.207  1.00  0.00           O  
ATOM   1955  CT2 DMS   193      15.009  17.013  12.146  1.00  0.00           C  
ATOM   1956  HZ1 DMS   193      13.769  16.413   9.979  1.00  0.00           H  
ATOM   1957  HZ2 DMS   193      14.817  15.021   9.959  1.00  0.00           H  
ATOM   1958  HZ3 DMS   193      15.031  16.116   8.689  1.00  0.00           H  
ATOM   1959  HZ4 DMS   193      15.662  17.579  12.810  1.00  0.00           H  
ATOM   1960  HZ5 DMS   193      14.882  15.967  12.424  1.00  0.00           H  
ATOM   1961  HZ6 DMS   193      14.035  17.456  11.938  1.00  0.00           H  
TER    1962      DMS   193 
ATOM   1962  S   DMS   194      13.719   4.411  -1.465  1.00  0.00           S  
ATOM   1963  CT1 DMS   194      14.640   6.004  -1.818  1.00  0.00           C  
ATOM   1964  O   DMS   194      14.299   3.414  -2.461  1.00  0.00           O  
ATOM   1965  CT2 DMS   194      14.469   4.080   0.105  1.00  0.00           C  
ATOM   1966  HZ1 DMS   194      15.680   5.807  -1.556  1.00  0.00           H  
ATOM   1967  HZ2 DMS   194      14.265   6.799  -1.174  1.00  0.00           H  
ATOM   1968  HZ3 DMS   194      14.426   6.276  -2.851  1.00  0.00           H  
ATOM   1969  HZ4 DMS   194      13.809   4.598   0.800  1.00  0.00           H  
ATOM   1970  HZ5 DMS   194      15.491   4.435   0.242  1.00  0.00           H  
ATOM   1971  HZ6 DMS   194      14.545   3.023   0.362  1.00  0.00           H  
TER    1972      DMS   194 
ATOM   1972  S   DMS   195     -23.261   3.775  -3.580  1.00  0.00           S  
ATOM   1973  CT1 DMS   195     -23.712   3.562  -5.318  1.00  0.00           C  
ATOM   1974  O   DMS   195     -21.801   3.321  -3.421  1.00  0.00           O  
ATOM   1975  CT2 DMS   195     -23.293   5.522  -3.336  1.00  0.00           C  
ATOM   1976  HZ1 DMS   195     -23.494   2.561  -5.691  1.00  0.00           H  
ATOM   1977  HZ2 DMS   195     -23.097   4.231  -5.918  1.00  0.00           H  
ATOM   1978  HZ3 DMS   195     -24.763   3.757  -5.532  1.00  0.00           H  
ATOM   1979  HZ4 DMS   195     -24.191   5.892  -3.832  1.00  0.00           H  
ATOM   1980  HZ5 DMS   195     -22.441   6.074  -3.733  1.00  0.00           H  
ATOM   1981  HZ6 DMS   195     -23.440   5.723  -2.275  1.00  0.00           H  
TER    1982      DMS   195 
ATOM   1982  S   DMS   196      15.536  11.160  -1.700  1.00  0.00           S  
ATOM   1983  CT1 DMS   196      15.035   9.531  -2.299  1.00  0.00           C  
ATOM   1984  O   DMS   196      15.355  10.972  -0.214  1.00  0.00           O  
ATOM   1985  CT2 DMS   196      17.255  11.076  -1.870  1.00  0.00           C  
ATOM   1986  HZ1 DMS   196      13.947   9.460  -2.280  1.00  0.00           H  
ATOM   1987  HZ2 DMS   196      15.481   8.769  -1.660  1.00  0.00           H  
ATOM   1988  HZ3 DMS   196      15.429   9.434  -3.311  1.00  0.00           H  
ATOM   1989  HZ4 DMS   196      17.668  10.870  -2.858  1.00  0.00           H  
ATOM   1990  HZ5 DMS   196      17.533  10.267  -1.195  1.00  0.00           H  
ATOM   1991  HZ6 DMS   196      17.639  11.959  -1.358  1.00  0.00           H  
TER    1992      DMS   196 
ATOM   1992  S   DMS   197       2.984  23.774 -11.664  1.00  0.00           S  
ATOM   1993  CT1 DMS   197       3.411  23.708 -13.395  1.00  0.00           C  
ATOM   1994  O   DMS   197       3.994  22.799 -10.967  1.00  0.00           O  
ATOM   1995  CT2 DMS   197       3.706  25.373 -11.406  1.00  0.00           C  
ATOM   1996  HZ1 DMS   197       2.890  24.542 -13.865  1.00  0.00           H  
ATOM   1997  HZ2 DMS   197       3.133  22.720 -13.764  1.00  0.00           H  
ATOM   1998  HZ3 DMS   197       4.477  23.932 -13.375  1.00  0.00           H  
ATOM   1999  HZ4 DMS   197       3.695  25.650 -10.352  1.00  0.00           H  
ATOM   2000  HZ5 DMS   197       3.086  26.012 -12.034  1.00  0.00           H  
ATOM   2001  HZ6 DMS   197       4.760  25.430 -11.678  1.00  0.00           H  
TER    2002      DMS   197 
ATOM   2002  S   DMS   198      -8.713  -9.727  15.126  1.00  0.00           S  
ATOM   2003  CT1 DMS   198      -7.742 -10.317  16.546  1.00  0.00           C  
ATOM   2004  O   DMS   198      -9.192  -8.368  15.594  1.00  0.00           O  
ATOM   2005  CT2 DMS   198      -7.232  -9.489  14.019  1.00  0.00           C  
ATOM   2006  HZ1 DMS   198      -8.443 -10.443  17.371  1.00  0.00           H  
ATOM   2007  HZ2 DMS   198      -7.015  -9.565  16.852  1.00  0.00           H  
ATOM   2008  HZ3 DMS   198      -7.267 -11.261  16.281  1.00  0.00           H  
ATOM   2009  HZ4 DMS   198      -6.439  -8.945  14.533  1.00  0.00           H  
ATOM   2010  HZ5 DMS   198      -7.480  -9.076  13.041  1.00  0.00           H  
ATOM   2011  HZ6 DMS   198      -6.741 -10.451  13.872  1.00  0.00           H  
TER    2012      DMS   198 
ATOM   2012  S   DMS   199       0.772   3.832  10.544  1.00  0.00           S  
ATOM   2013  CT1 DMS   199       1.326   2.373  11.414  1.00  0.00           C  
ATOM   2014  O   DMS   199       1.727   3.869   9.290  1.00  0.00           O  
ATOM   2015  CT2 DMS   199      -0.747   3.191   9.939  1.00  0.00           C  
ATOM   2016  HZ1 DMS   199       0.648   2.104  12.225  1.00  0.00           H  
ATOM   2017  HZ2 DMS   199       2.347   2.416  11.794  1.00  0.00           H  
ATOM   2018  HZ3 DMS   199       1.204   1.499  10.774  1.00  0.00           H  
ATOM   2019  HZ4 DMS   199      -0.545   2.321   9.313  1.00  0.00           H  
ATOM   2020  HZ5 DMS   199      -1.155   3.865   9.186  1.00  0.00           H  
ATOM   2021  HZ6 DMS   199      -1.402   2.882  10.754  1.00  0.00           H  
TER    2022      DMS   199 
ATOM   2022  S   DMS   200     -11.818  16.579 -10.364  1.00  0.00           S  
ATOM   2023  CT1 DMS   200     -12.553  15.941  -8.836  1.00  0.00           C  
ATOM   2024  O   DMS   200     -12.018  18.056 -10.356  1.00  0.00           O  
ATOM   2025  CT2 DMS   200     -10.064  16.423 -10.018  1.00  0.00           C  
ATOM   2026  HZ1 DMS   200     -12.328  14.876  -8.901  1.00  0.00           H  
ATOM   2027  HZ2 DMS   200     -13.631  16.085  -8.755  1.00  0.00           H  
ATOM   2028  HZ3 DMS   200     -12.009  16.435  -8.032  1.00  0.00           H  
ATOM   2029  HZ4 DMS   200      -9.427  16.922 -10.749  1.00  0.00           H  
ATOM   2030  HZ5 DMS   200      -9.765  15.377  -9.962  1.00  0.00           H  
ATOM   2031  HZ6 DMS   200      -9.831  16.769  -9.011  1.00  0.00           H  
TER    2032      DMS   200 
ATOM   2032  S   DMS   201     -16.394  11.681 -14.233  1.00  0.00           S  
ATOM   2033  CT1 DMS   201     -17.237  13.039 -13.405  1.00  0.00           C  
ATOM   2034  O   DMS   201     -16.902  10.451 -13.490  1.00  0.00           O  
ATOM   2035  CT2 DMS   201     -17.364  11.454 -15.638  1.00  0.00           C  
ATOM   2036  HZ1 DMS   201     -17.318  13.926 -14.034  1.00  0.00           H  
ATOM   2037  HZ2 DMS   201     -16.694  13.245 -12.483  1.00  0.00           H  
ATOM   2038  HZ3 DMS   201     -18.268  12.750 -13.201  1.00  0.00           H  
ATOM   2039  HZ4 DMS   201     -16.681  11.018 -16.367  1.00  0.00           H  
ATOM   2040  HZ5 DMS   201     -17.777  12.310 -16.171  1.00  0.00           H  
ATOM   2041  HZ6 DMS   201     -18.232  10.833 -15.416  1.00  0.00           H  
TER    2042      DMS   201 
ATOM   2042  S   DMS   202     -12.967  -8.364  -2.986  1.00  0.00           S  
ATOM   2043  CT1 DMS   202     -12.362  -8.889  -4.517  1.00  0.00           C  
ATOM   2044  O   DMS   202     -11.969  -8.899  -1.947  1.00  0.00           O  
ATOM   2045  CT2 DMS   202     -12.613  -6.674  -3.087  1.00  0.00           C  
ATOM   2046  HZ1 DMS   202     -11.554  -8.250  -4.876  1.00  0.00           H  
ATOM   2047  HZ2 DMS   202     -13.151  -8.816  -5.266  1.00  0.00           H  
ATOM   2048  HZ3 DMS   202     -12.069  -9.937  -4.573  1.00  0.00           H  
ATOM   2049  HZ4 DMS   202     -11.523  -6.651  -3.067  1.00  0.00           H  
ATOM   2050  HZ5 DMS   202     -13.175  -6.216  -2.273  1.00  0.00           H  
ATOM   2051  HZ6 DMS   202     -12.866  -6.265  -4.065  1.00  0.00           H  
TER    2052      DMS   202 
ATOM   2052  S   DMS   203      -5.068 -13.778  -6.003  1.00  0.00           S  
ATOM   2053  CT1 DMS   203      -5.878 -15.388  -5.875  1.00  0.00           C  
ATOM   2054  O   DMS   203      -4.169 -13.863  -4.737  1.00  0.00           O  
ATOM   2055  CT2 DMS   203      -3.931 -14.088  -7.283  1.00  0.00           C  
ATOM   2056  HZ1 DMS   203      -6.458 -15.362  -4.953  1.00  0.00           H  
ATOM   2057  HZ2 DMS   203      -5.183 -16.221  -5.771  1.00  0.00           H  
ATOM   2058  HZ3 DMS   203      -6.528 -15.530  -6.739  1.00  0.00           H  
ATOM   2059  HZ4 DMS   203      -3.202 -13.284  -7.385  1.00  0.00           H  
ATOM   2060  HZ5 DMS   203      -4.485 -14.227  -8.211  1.00  0.00           H  
ATOM   2061  HZ6 DMS   203      -3.476 -15.056  -7.072  1.00  0.00           H  
TER    2062      DMS   203 
ATOM   2062  S   DMS   204     -10.818  11.677  -1.958  1.00  0.00           S  
ATOM   2063  CT1 DMS   204     -11.854  10.178  -1.816  1.00  0.00           C  
ATOM   2064  O   DMS   204     -11.376  12.507  -3.112  1.00  0.00           O  
ATOM   2065  CT2 DMS   204     -11.417  12.565  -0.505  1.00  0.00           C  
ATOM   2066  HZ1 DMS   204     -12.840  10.313  -1.372  1.00  0.00           H  
ATOM   2067  HZ2 DMS   204     -11.351   9.476  -1.150  1.00  0.00           H  
ATOM   2068  HZ3 DMS   204     -12.019   9.698  -2.781  1.00  0.00           H  
ATOM   2069  HZ4 DMS   204     -12.364  12.190  -0.118  1.00  0.00           H  
ATOM   2070  HZ5 DMS   204     -11.321  13.647  -0.597  1.00  0.00           H  
ATOM   2071  HZ6 DMS   204     -10.623  12.298   0.193  1.00  0.00           H  
TER    2072      DMS   204 
ATOM   2072  S   DMS   205     -10.184  -3.872  23.686  1.00  0.00           S  
ATOM   2073  CT1 DMS   205      -9.002  -4.731  24.772  1.00  0.00           C  
ATOM   2074  O   DMS   205      -9.528  -2.477  23.608  1.00  0.00           O  
ATOM   2075  CT2 DMS   205      -9.665  -4.574  22.122  1.00  0.00           C  
ATOM   2076  HZ1 DMS   205      -7.956  -4.653  24.476  1.00  0.00           H  
ATOM   2077  HZ2 DMS   205      -9.225  -5.794  24.866  1.00  0.00           H  
ATOM   2078  HZ3 DMS   205      -9.187  -4.283  25.748  1.00  0.00           H  
ATOM   2079  HZ4 DMS   205      -8.701  -4.160  21.827  1.00  0.00           H  
ATOM   2080  HZ5 DMS   205     -10.411  -4.471  21.333  1.00  0.00           H  
ATOM   2081  HZ6 DMS   205      -9.541  -5.644  22.288  1.00  0.00           H  
TER    2082      DMS   205 
ATOM   2082  S   DMS   206     -10.068   1.475   8.926  1.00  0.00           S  
ATOM   2083  CT1 DMS   206     -10.958   0.331   9.972  1.00  0.00           C  
ATOM   2084  O   DMS   206     -11.042   2.527   8.301  1.00  0.00           O  
ATOM   2085  CT2 DMS   206      -8.832   2.188  10.013  1.00  0.00           C  
ATOM   2086  HZ1 DMS   206     -11.479  -0.431   9.391  1.00  0.00           H  
ATOM   2087  HZ2 DMS   206     -11.519   0.783  10.790  1.00  0.00           H  
ATOM   2088  HZ3 DMS   206     -10.164  -0.187  10.510  1.00  0.00           H  
ATOM   2089  HZ4 DMS   206      -9.307   2.960  10.619  1.00  0.00           H  
ATOM   2090  HZ5 DMS   206      -8.132   2.571   9.272  1.00  0.00           H  
ATOM   2091  HZ6 DMS   206      -8.414   1.353  10.575  1.00  0.00           H  
TER    2092      DMS   206 
ATOM   2092  S   DMS   207      -1.876 -17.039 -13.428  1.00  0.00           S  
ATOM   2093  CT1 DMS   207      -1.683 -15.577 -14.434  1.00  0.00           C  
ATOM   2094  O   DMS   207      -3.346 -17.257 -13.623  1.00  0.00           O  
ATOM   2095  CT2 DMS   207      -1.158 -18.326 -14.420  1.00  0.00           C  
ATOM   2096  HZ1 DMS   207      -1.805 -15.849 -15.483  1.00  0.00           H  
ATOM   2097  HZ2 DMS   207      -0.685 -15.206 -14.200  1.00  0.00           H  
ATOM   2098  HZ3 DMS   207      -2.399 -14.802 -14.162  1.00  0.00           H  
ATOM   2099  HZ4 DMS   207      -0.081 -18.173 -14.476  1.00  0.00           H  
ATOM   2100  HZ5 DMS   207      -1.620 -18.410 -15.404  1.00  0.00           H  
ATOM   2101  HZ6 DMS   207      -1.268 -19.270 -13.885  1.00  0.00           H  
TER    2102      DMS   207 
ATOM   2102  S   DMS   208      15.195  -5.558  -6.275  1.00  0.00           S  
ATOM   2103  CT1 DMS   208      14.994  -6.835  -7.498  1.00  0.00           C  
ATOM   2104  O   DMS   208      15.801  -6.223  -5.014  1.00  0.00           O  
ATOM   2105  CT2 DMS   208      16.572  -4.589  -6.888  1.00  0.00           C  
ATOM   2106  HZ1 DMS   208      15.830  -7.534  -7.481  1.00  0.00           H  
ATOM   2107  HZ2 DMS   208      15.013  -6.364  -8.481  1.00  0.00           H  
ATOM   2108  HZ3 DMS   208      14.030  -7.340  -7.435  1.00  0.00           H  
ATOM   2109  HZ4 DMS   208      16.514  -3.624  -6.385  1.00  0.00           H  
ATOM   2110  HZ5 DMS   208      16.387  -4.296  -7.922  1.00  0.00           H  
ATOM   2111  HZ6 DMS   208      17.555  -5.046  -6.773  1.00  0.00           H  
TER    2112      DMS   208 
ATOM   2112  S   DMS   209       3.960 -18.042  18.536  1.00  0.00           S  
ATOM   2113  CT1 DMS   209       3.084 -16.488  18.826  1.00  0.00           C  
ATOM   2114  O   DMS   209       2.981 -19.217  18.543  1.00  0.00           O  
ATOM   2115  CT2 DMS   209       4.559 -17.906  16.838  1.00  0.00           C  
ATOM   2116  HZ1 DMS   209       2.221 -16.480  18.161  1.00  0.00           H  
ATOM   2117  HZ2 DMS   209       3.680 -15.612  18.570  1.00  0.00           H  
ATOM   2118  HZ3 DMS   209       2.731 -16.430  19.856  1.00  0.00           H  
ATOM   2119  HZ4 DMS   209       5.550 -17.456  16.784  1.00  0.00           H  
ATOM   2120  HZ5 DMS   209       3.852 -17.362  16.212  1.00  0.00           H  
ATOM   2121  HZ6 DMS   209       4.620 -18.924  16.452  1.00  0.00           H  
TER    2122      DMS   209 
ATOM   2122  S   DMS   210       5.603  15.838 -14.953  1.00  0.00           S  
ATOM   2123  CT1 DMS   210       6.272  14.493 -13.940  1.00  0.00           C  
ATOM   2124  O   DMS   210       6.190  15.495 -16.298  1.00  0.00           O  
ATOM   2125  CT2 DMS   210       3.948  15.245 -15.212  1.00  0.00           C  
ATOM   2126  HZ1 DMS   210       5.576  14.006 -13.256  1.00  0.00           H  
ATOM   2127  HZ2 DMS   210       7.143  14.890 -13.418  1.00  0.00           H  
ATOM   2128  HZ3 DMS   210       6.735  13.779 -14.620  1.00  0.00           H  
ATOM   2129  HZ4 DMS   210       3.472  14.942 -14.280  1.00  0.00           H  
ATOM   2130  HZ5 DMS   210       4.178  14.321 -15.742  1.00  0.00           H  
ATOM   2131  HZ6 DMS   210       3.474  15.889 -15.954  1.00  0.00           H  
TER    2132      DMS   210 
ATOM   2132  S   DMS   211     -16.252 -17.739   6.923  1.00  0.00           S  
ATOM   2133  CT1 DMS   211     -17.408 -16.965   5.800  1.00  0.00           C  
ATOM   2134  O   DMS   211     -17.156 -18.442   7.949  1.00  0.00           O  
ATOM   2135  CT2 DMS   211     -15.601 -18.962   5.915  1.00  0.00           C  
ATOM   2136  HZ1 DMS   211     -18.046 -16.187   6.221  1.00  0.00           H  
ATOM   2137  HZ2 DMS   211     -18.025 -17.731   5.331  1.00  0.00           H  
ATOM   2138  HZ3 DMS   211     -16.731 -16.592   5.031  1.00  0.00           H  
ATOM   2139  HZ4 DMS   211     -14.993 -18.555   5.107  1.00  0.00           H  
ATOM   2140  HZ5 DMS   211     -16.374 -19.623   5.523  1.00  0.00           H  
ATOM   2141  HZ6 DMS   211     -15.018 -19.636   6.542  1.00  0.00           H  
TER    2142      DMS   211 
ATOM   2142  S   DMS   212     -13.147  16.582  -4.376  1.00  0.00           S  
ATOM   2143  CT1 DMS   212     -11.374  16.616  -3.915  1.00  0.00           C  
ATOM   2144  O   DMS   212     -13.338  17.638  -5.487  1.00  0.00           O  
ATOM   2145  CT2 DMS   212     -12.991  14.999  -5.203  1.00  0.00           C  
ATOM   2146  HZ1 DMS   212     -11.125  17.481  -3.299  1.00  0.00           H  
ATOM   2147  HZ2 DMS   212     -10.856  16.738  -4.866  1.00  0.00           H  
ATOM   2148  HZ3 DMS   212     -11.079  15.714  -3.380  1.00  0.00           H  
ATOM   2149  HZ4 DMS   212     -12.517  14.268  -4.547  1.00  0.00           H  
ATOM   2150  HZ5 DMS   212     -12.528  15.051  -6.188  1.00  0.00           H  
ATOM   2151  HZ6 DMS   212     -14.024  14.710  -5.398  1.00  0.00           H  
TER    2152      DMS   212 
ATOM   2152  S   DMS   213       3.422  17.616  -4.719  1.00  0.00           S  
ATOM   2153  CT1 DMS   213       4.897  17.763  -5.745  1.00  0.00           C  
ATOM   2154  O   DMS   213       2.297  18.069  -5.675  1.00  0.00           O  
ATOM   2155  CT2 DMS   213       3.445  15.850  -4.757  1.00  0.00           C  
ATOM   2156  HZ1 DMS   213       4.998  18.792  -6.088  1.00  0.00           H  
ATOM   2157  HZ2 DMS   213       4.832  17.092  -6.602  1.00  0.00           H  
ATOM   2158  HZ3 DMS   213       5.725  17.429  -5.120  1.00  0.00           H  
ATOM   2159  HZ4 DMS   213       4.433  15.504  -4.454  1.00  0.00           H  
ATOM   2160  HZ5 DMS   213       3.158  15.597  -5.777  1.00  0.00           H  
ATOM   2161  HZ6 DMS   213       2.656  15.364  -4.183  1.00  0.00           H  
TER    2162      DMS   213 
ATOM   2162  S   DMS   214       0.978  16.074   4.950  1.00  0.00           S  
ATOM   2163  CT1 DMS   214       2.004  14.825   4.269  1.00  0.00           C  
ATOM   2164  O   DMS   214       1.162  17.340   4.102  1.00  0.00           O  
ATOM   2165  CT2 DMS   214      -0.720  15.429   4.693  1.00  0.00           C  
ATOM   2166  HZ1 DMS   214       2.033  14.019   5.003  1.00  0.00           H  
ATOM   2167  HZ2 DMS   214       2.996  15.275   4.236  1.00  0.00           H  
ATOM   2168  HZ3 DMS   214       1.656  14.538   3.277  1.00  0.00           H  
ATOM   2169  HZ4 DMS   214      -0.785  14.558   5.346  1.00  0.00           H  
ATOM   2170  HZ5 DMS   214      -0.862  15.093   3.666  1.00  0.00           H  
ATOM   2171  HZ6 DMS   214      -1.420  16.161   5.095  1.00  0.00           H  
TER    2172      DMS   214 
ATOM   2172  S   DMS   215     -20.968  -5.596  10.914  1.00  0.00           S  
ATOM   2173  CT1 DMS   215     -19.941  -4.104  11.085  1.00  0.00           C  
ATOM   2174  O   DMS   215     -19.980  -6.573  10.265  1.00  0.00           O  
ATOM   2175  CT2 DMS   215     -21.105  -6.107  12.647  1.00  0.00           C  
ATOM   2176  HZ1 DMS   215     -19.650  -3.751  10.096  1.00  0.00           H  
ATOM   2177  HZ2 DMS   215     -19.015  -4.462  11.534  1.00  0.00           H  
ATOM   2178  HZ3 DMS   215     -20.480  -3.302  11.589  1.00  0.00           H  
ATOM   2179  HZ4 DMS   215     -20.144  -6.285  13.131  1.00  0.00           H  
ATOM   2180  HZ5 DMS   215     -21.682  -7.030  12.693  1.00  0.00           H  
ATOM   2181  HZ6 DMS   215     -21.630  -5.324  13.195  1.00  0.00           H  
TER    2182      DMS   215 
ATOM   2182  S   DMS   216     -13.971   3.790  -6.467  1.00  0.00           S  
ATOM   2183  CT1 DMS   216     -15.467   4.738  -6.218  1.00  0.00           C  
ATOM   2184  O   DMS   216     -14.305   2.321  -6.809  1.00  0.00           O  
ATOM   2185  CT2 DMS   216     -13.609   4.680  -7.973  1.00  0.00           C  
ATOM   2186  HZ1 DMS   216     -16.136   4.575  -7.063  1.00  0.00           H  
ATOM   2187  HZ2 DMS   216     -15.194   5.791  -6.275  1.00  0.00           H  
ATOM   2188  HZ3 DMS   216     -15.942   4.447  -5.281  1.00  0.00           H  
ATOM   2189  HZ4 DMS   216     -14.494   4.694  -8.609  1.00  0.00           H  
ATOM   2190  HZ5 DMS   216     -12.878   4.022  -8.443  1.00  0.00           H  
ATOM   2191  HZ6 DMS   216     -13.169   5.670  -7.856  1.00  0.00           H  
TER    2192      DMS   216 
ATOM   2192  S   DMS   217       6.220  15.736  15.318  1.00  0.00           S  
ATOM   2193  CT1 DMS   217       5.505  17.294  14.878  1.00  0.00           C  
ATOM   2194  O   DMS   217       6.421  15.761  16.785  1.00  0.00           O  
ATOM   2195  CT2 DMS   217       4.726  14.853  15.073  1.00  0.00           C  
ATOM   2196  HZ1 DMS   217       5.192  17.278  13.834  1.00  0.00           H  
ATOM   2197  HZ2 DMS   217       6.369  17.955  14.946  1.00  0.00           H  
ATOM   2198  HZ3 DMS   217       4.753  17.562  15.621  1.00  0.00           H  
ATOM   2199  HZ4 DMS   217       4.731  13.903  15.607  1.00  0.00           H  
ATOM   2200  HZ5 DMS   217       4.516  14.701  14.014  1.00  0.00           H  
ATOM   2201  HZ6 DMS   217       3.971  15.551  15.435  1.00  0.00           H  
TER    2202      DMS   217 
ATOM   2202  S   DMS   218      22.517   3.132  12.816  1.00  0.00           S  
ATOM   2203  CT1 DMS   218      24.114   2.389  12.274  1.00  0.00           C  
ATOM   2204  O   DMS   218      22.485   3.028  14.353  1.00  0.00           O  
ATOM   2205  CT2 DMS   218      22.878   4.878  12.445  1.00  0.00           C  
ATOM   2206  HZ1 DMS   218      24.879   2.762  12.955  1.00  0.00           H  
ATOM   2207  HZ2 DMS   218      24.369   2.733  11.272  1.00  0.00           H  
ATOM   2208  HZ3 DMS   218      24.183   1.304  12.356  1.00  0.00           H  
ATOM   2209  HZ4 DMS   218      23.834   4.976  12.961  1.00  0.00           H  
ATOM   2210  HZ5 DMS   218      22.042   5.542  12.662  1.00  0.00           H  
ATOM   2211  HZ6 DMS   218      23.187   4.843  11.401  1.00  0.00           H  
TER    2212      DMS   218 
ATOM   2212  S   DMS   219       7.710  -4.516  -5.356  1.00  0.00           S  
ATOM   2213  CT1 DMS   219       5.921  -4.267  -5.179  1.00  0.00           C  
ATOM   2214  O   DMS   219       8.430  -3.747  -4.234  1.00  0.00           O  
ATOM   2215  CT2 DMS   219       7.597  -6.244  -4.977  1.00  0.00           C  
ATOM   2216  HZ1 DMS   219       5.371  -4.858  -5.911  1.00  0.00           H  
ATOM   2217  HZ2 DMS   219       5.689  -3.233  -5.434  1.00  0.00           H  
ATOM   2218  HZ3 DMS   219       5.688  -4.445  -4.130  1.00  0.00           H  
ATOM   2219  HZ4 DMS   219       7.146  -6.293  -3.986  1.00  0.00           H  
ATOM   2220  HZ5 DMS   219       8.606  -6.645  -4.883  1.00  0.00           H  
ATOM   2221  HZ6 DMS   219       7.110  -6.665  -5.857  1.00  0.00           H  
TER    2222      DMS   219 
ATOM   2222  S   DMS   220      15.187  -3.314 -10.910  1.00  0.00           S  
ATOM   2223  CT1 DMS   220      13.600  -2.539 -11.212  1.00  0.00           C  
ATOM   2224  O   DMS   220      14.925  -4.772 -10.737  1.00  0.00           O  
ATOM   2225  CT2 DMS   220      15.826  -3.044 -12.612  1.00  0.00           C  
ATOM   2226  HZ1 DMS   220      12.980  -3.273 -11.727  1.00  0.00           H  
ATOM   2227  HZ2 DMS   220      13.702  -1.709 -11.911  1.00  0.00           H  
ATOM   2228  HZ3 DMS   220      13.193  -2.279 -10.235  1.00  0.00           H  
ATOM   2229  HZ4 DMS   220      15.181  -3.413 -13.410  1.00  0.00           H  
ATOM   2230  HZ5 DMS   220      16.862  -3.365 -12.713  1.00  0.00           H  
ATOM   2231  HZ6 DMS   220      16.039  -1.975 -12.583  1.00  0.00           H  
TER    2232      DMS   220 
ATOM   2232  S   DMS   221     -16.781  14.319  -6.760  1.00  0.00           S  
ATOM   2233  CT1 DMS   221     -15.483  14.146  -8.098  1.00  0.00           C  
ATOM   2234  O   DMS   221     -16.384  13.424  -5.644  1.00  0.00           O  
ATOM   2235  CT2 DMS   221     -16.608  16.018  -6.237  1.00  0.00           C  
ATOM   2236  HZ1 DMS   221     -15.691  13.201  -8.600  1.00  0.00           H  
ATOM   2237  HZ2 DMS   221     -14.473  14.014  -7.710  1.00  0.00           H  
ATOM   2238  HZ3 DMS   221     -15.405  14.819  -8.951  1.00  0.00           H  
ATOM   2239  HZ4 DMS   221     -16.931  16.639  -7.073  1.00  0.00           H  
ATOM   2240  HZ5 DMS   221     -15.642  16.337  -5.847  1.00  0.00           H  
ATOM   2241  HZ6 DMS   221     -17.252  16.207  -5.378  1.00  0.00           H  
TER    2242      DMS   221 
ATOM   2242  S   DMS   222      16.962 -14.948   2.388  1.00  0.00           S  
ATOM   2243  CT1 DMS   222      15.422 -14.257   1.926  1.00  0.00           C  
ATOM   2244  O   DMS   222      17.652 -15.292   1.107  1.00  0.00           O  
ATOM   2245  CT2 DMS   222      17.679 -13.403   2.898  1.00  0.00           C  
ATOM   2246  HZ1 DMS   222      15.601 -13.367   1.322  1.00  0.00           H  
ATOM   2247  HZ2 DMS   222      14.808 -14.034   2.799  1.00  0.00           H  
ATOM   2248  HZ3 DMS   222      14.820 -15.017   1.429  1.00  0.00           H  
ATOM   2249  HZ4 DMS   222      18.651 -13.471   3.387  1.00  0.00           H  
ATOM   2250  HZ5 DMS   222      16.980 -12.902   3.568  1.00  0.00           H  
ATOM   2251  HZ6 DMS   222      17.689 -12.754   2.022  1.00  0.00           H  
TER    2252      DMS   222 
ATOM   2252  S   DMS   223      21.385  -2.186  -4.486  1.00  0.00           S  
ATOM   2253  CT1 DMS   223      19.807  -2.649  -5.200  1.00  0.00           C  
ATOM   2254  O   DMS   223      21.454  -3.208  -3.318  1.00  0.00           O  
ATOM   2255  CT2 DMS   223      22.513  -2.804  -5.733  1.00  0.00           C  
ATOM   2256  HZ1 DMS   223      19.014  -2.553  -4.458  1.00  0.00           H  
ATOM   2257  HZ2 DMS   223      19.843  -3.688  -5.525  1.00  0.00           H  
ATOM   2258  HZ3 DMS   223      19.702  -2.020  -6.084  1.00  0.00           H  
ATOM   2259  HZ4 DMS   223      22.092  -3.628  -6.309  1.00  0.00           H  
ATOM   2260  HZ5 DMS   223      23.481  -3.118  -5.340  1.00  0.00           H  
ATOM   2261  HZ6 DMS   223      22.738  -2.045  -6.483  1.00  0.00           H  
TER    2262      DMS   223 
ATOM   2262  S   DMS   224      -2.533  -9.790   1.713  1.00  0.00           S  
ATOM   2263  CT1 DMS   224      -2.203  -9.006   0.163  1.00  0.00           C  
ATOM   2264  O   DMS   224      -3.304 -11.095   1.404  1.00  0.00           O  
ATOM   2265  CT2 DMS   224      -0.875 -10.264   2.273  1.00  0.00           C  
ATOM   2266  HZ1 DMS   224      -3.166  -8.839  -0.320  1.00  0.00           H  
ATOM   2267  HZ2 DMS   224      -1.573  -9.671  -0.427  1.00  0.00           H  
ATOM   2268  HZ3 DMS   224      -1.722  -8.073   0.457  1.00  0.00           H  
ATOM   2269  HZ4 DMS   224      -0.350 -10.685   1.416  1.00  0.00           H  
ATOM   2270  HZ5 DMS   224      -0.939 -11.017   3.058  1.00  0.00           H  
ATOM   2271  HZ6 DMS   224      -0.430  -9.355   2.678  1.00  0.00           H  
TER    2272      DMS   224 
ATOM   2272  S   DMS   225      19.430   2.955  16.377  1.00  0.00           S  
ATOM   2273  CT1 DMS   225      19.605   3.956  17.850  1.00  0.00           C  
ATOM   2274  O   DMS   225      17.987   2.543  16.438  1.00  0.00           O  
ATOM   2275  CT2 DMS   225      19.556   4.383  15.233  1.00  0.00           C  
ATOM   2276  HZ1 DMS   225      18.811   4.700  17.916  1.00  0.00           H  
ATOM   2277  HZ2 DMS   225      20.562   4.476  17.830  1.00  0.00           H  
ATOM   2278  HZ3 DMS   225      19.529   3.272  18.696  1.00  0.00           H  
ATOM   2279  HZ4 DMS   225      19.298   3.949  14.267  1.00  0.00           H  
ATOM   2280  HZ5 DMS   225      20.593   4.712  15.166  1.00  0.00           H  
ATOM   2281  HZ6 DMS   225      18.840   5.143  15.549  1.00  0.00           H  
TER    2282      DMS   225 
ATOM   2282  S   DMS   226      20.494  -7.226  -7.133  1.00  0.00           S  
ATOM   2283  CT1 DMS   226      21.783  -6.237  -7.923  1.00  0.00           C  
ATOM   2284  O   DMS   226      19.295  -7.032  -8.070  1.00  0.00           O  
ATOM   2285  CT2 DMS   226      21.244  -8.829  -7.557  1.00  0.00           C  
ATOM   2286  HZ1 DMS   226      21.974  -6.540  -8.953  1.00  0.00           H  
ATOM   2287  HZ2 DMS   226      22.743  -6.246  -7.407  1.00  0.00           H  
ATOM   2288  HZ3 DMS   226      21.507  -5.187  -7.826  1.00  0.00           H  
ATOM   2289  HZ4 DMS   226      22.055  -9.066  -6.869  1.00  0.00           H  
ATOM   2290  HZ5 DMS   226      21.697  -8.857  -8.548  1.00  0.00           H  
ATOM   2291  HZ6 DMS   226      20.496  -9.613  -7.436  1.00  0.00           H  
TER    2292      DMS   226 
ATOM   2292  S   DMS   227     -23.928   5.529  10.946  1.00  0.00           S  
ATOM   2293  CT1 DMS   227     -23.240   4.926   9.404  1.00  0.00           C  
ATOM   2294  O   DMS   227     -22.746   5.653  11.893  1.00  0.00           O  
ATOM   2295  CT2 DMS   227     -24.455   7.175  10.431  1.00  0.00           C  
ATOM   2296  HZ1 DMS   227     -22.281   5.431   9.286  1.00  0.00           H  
ATOM   2297  HZ2 DMS   227     -23.847   5.263   8.565  1.00  0.00           H  
ATOM   2298  HZ3 DMS   227     -22.979   3.876   9.544  1.00  0.00           H  
ATOM   2299  HZ4 DMS   227     -25.394   7.180   9.877  1.00  0.00           H  
ATOM   2300  HZ5 DMS   227     -23.775   7.752   9.805  1.00  0.00           H  
ATOM   2301  HZ6 DMS   227     -24.600   7.727  11.359  1.00  0.00           H  
TER    2302      DMS   227 
ATOM   2302  S   DMS   228      -4.997   0.778  18.682  1.00  0.00           S  
ATOM   2303  CT1 DMS   228      -5.873   0.100  17.257  1.00  0.00           C  
ATOM   2304  O   DMS   228      -3.888   1.748  18.260  1.00  0.00           O  
ATOM   2305  CT2 DMS   228      -6.370   1.843  19.297  1.00  0.00           C  
ATOM   2306  HZ1 DMS   228      -5.118  -0.575  16.855  1.00  0.00           H  
ATOM   2307  HZ2 DMS   228      -6.154   0.873  16.542  1.00  0.00           H  
ATOM   2308  HZ3 DMS   228      -6.787  -0.389  17.595  1.00  0.00           H  
ATOM   2309  HZ4 DMS   228      -5.863   2.576  19.923  1.00  0.00           H  
ATOM   2310  HZ5 DMS   228      -7.112   1.323  19.903  1.00  0.00           H  
ATOM   2311  HZ6 DMS   228      -6.770   2.423  18.465  1.00  0.00           H  
TER    2312      DMS   228 
ATOM   2312  S   DMS   229      21.457  16.045  -8.710  1.00  0.00           S  
ATOM   2313  CT1 DMS   229      21.115  14.294  -8.843  1.00  0.00           C  
ATOM   2314  O   DMS   229      21.454  16.672 -10.112  1.00  0.00           O  
ATOM   2315  CT2 DMS   229      19.969  16.526  -7.933  1.00  0.00           C  
ATOM   2316  HZ1 DMS   229      20.974  13.867  -7.850  1.00  0.00           H  
ATOM   2317  HZ2 DMS   229      21.959  13.859  -9.378  1.00  0.00           H  
ATOM   2318  HZ3 DMS   229      20.142  14.192  -9.323  1.00  0.00           H  
ATOM   2319  HZ4 DMS   229      19.929  16.187  -6.897  1.00  0.00           H  
ATOM   2320  HZ5 DMS   229      19.160  16.229  -8.599  1.00  0.00           H  
ATOM   2321  HZ6 DMS   229      19.982  17.613  -7.849  1.00  0.00           H  
TER    2322      DMS   229 
ATOM   2322  S   DMS   230      -1.580  -6.812   6.919  1.00  0.00           S  
ATOM   2323  CT1 DMS   230      -1.767  -6.750   5.128  1.00  0.00           C  
ATOM   2324  O   DMS   230      -2.553  -5.851   7.566  1.00  0.00           O  
ATOM   2325  CT2 DMS   230      -2.397  -8.447   7.057  1.00  0.00           C  
ATOM   2326  HZ1 DMS   230      -1.237  -5.834   4.870  1.00  0.00           H  
ATOM   2327  HZ2 DMS   230      -2.823  -6.699   4.863  1.00  0.00           H  
ATOM   2328  HZ3 DMS   230      -1.265  -7.570   4.614  1.00  0.00           H  
ATOM   2329  HZ4 DMS   230      -1.917  -9.237   6.480  1.00  0.00           H  
ATOM   2330  HZ5 DMS   230      -3.403  -8.380   6.641  1.00  0.00           H  
ATOM   2331  HZ6 DMS   230      -2.521  -8.607   8.128  1.00  0.00           H  
TER    2332      DMS   230 
ATOM   2332  S   DMS   231      -4.533   4.135 -28.125  1.00  0.00           S  
ATOM   2333  CT1 DMS   231      -5.429   2.631 -28.550  1.00  0.00           C  
ATOM   2334  O   DMS   231      -4.627   4.230 -26.618  1.00  0.00           O  
ATOM   2335  CT2 DMS   231      -2.934   3.474 -28.521  1.00  0.00           C  
ATOM   2336  HZ1 DMS   231      -6.428   3.065 -28.508  1.00  0.00           H  
ATOM   2337  HZ2 DMS   231      -5.379   1.883 -27.759  1.00  0.00           H  
ATOM   2338  HZ3 DMS   231      -5.118   2.230 -29.515  1.00  0.00           H  
ATOM   2339  HZ4 DMS   231      -2.878   3.149 -29.560  1.00  0.00           H  
ATOM   2340  HZ5 DMS   231      -2.670   2.541 -28.023  1.00  0.00           H  
ATOM   2341  HZ6 DMS   231      -2.136   4.208 -28.411  1.00  0.00           H  
TER    2342      DMS   231 
ATOM   2342  S   DMS   232      21.283   5.190   4.172  1.00  0.00           S  
ATOM   2343  CT1 DMS   232      23.002   5.408   4.713  1.00  0.00           C  
ATOM   2344  O   DMS   232      21.292   4.773   2.740  1.00  0.00           O  
ATOM   2345  CT2 DMS   232      20.617   6.832   4.185  1.00  0.00           C  
ATOM   2346  HZ1 DMS   232      23.348   6.437   4.612  1.00  0.00           H  
ATOM   2347  HZ2 DMS   232      23.555   4.680   4.119  1.00  0.00           H  
ATOM   2348  HZ3 DMS   232      23.028   5.121   5.765  1.00  0.00           H  
ATOM   2349  HZ4 DMS   232      19.713   6.792   3.577  1.00  0.00           H  
ATOM   2350  HZ5 DMS   232      21.216   7.487   3.552  1.00  0.00           H  
ATOM   2351  HZ6 DMS   232      20.365   7.219   5.173  1.00  0.00           H  
TER    2352      DMS   232 
ATOM   2352  S   DMS   233       8.812  22.866  12.784  1.00  0.00           S  
ATOM   2353  CT1 DMS   233      10.523  22.391  12.732  1.00  0.00           C  
ATOM   2354  O   DMS   233       8.163  21.741  11.991  1.00  0.00           O  
ATOM   2355  CT2 DMS   233       8.373  22.523  14.530  1.00  0.00           C  
ATOM   2356  HZ1 DMS   233      10.739  21.377  13.069  1.00  0.00           H  
ATOM   2357  HZ2 DMS   233      11.150  22.942  13.432  1.00  0.00           H  
ATOM   2358  HZ3 DMS   233      10.811  22.583  11.698  1.00  0.00           H  
ATOM   2359  HZ4 DMS   233       7.291  22.650  14.568  1.00  0.00           H  
ATOM   2360  HZ5 DMS   233       8.737  23.334  15.161  1.00  0.00           H  
ATOM   2361  HZ6 DMS   233       8.747  21.509  14.670  1.00  0.00           H  
TER    2362      DMS   233 
ATOM   2362  S   DMS   234      -0.370   5.330  18.012  1.00  0.00           S  
ATOM   2363  CT1 DMS   234      -1.645   6.538  18.266  1.00  0.00           C  
ATOM   2364  O   DMS   234       0.699   5.718  19.008  1.00  0.00           O  
ATOM   2365  CT2 DMS   234      -1.207   3.806  18.576  1.00  0.00           C  
ATOM   2366  HZ1 DMS   234      -1.209   7.488  17.957  1.00  0.00           H  
ATOM   2367  HZ2 DMS   234      -1.713   6.606  19.351  1.00  0.00           H  
ATOM   2368  HZ3 DMS   234      -2.551   6.366  17.684  1.00  0.00           H  
ATOM   2369  HZ4 DMS   234      -2.076   3.648  17.938  1.00  0.00           H  
ATOM   2370  HZ5 DMS   234      -1.315   3.825  19.661  1.00  0.00           H  
ATOM   2371  HZ6 DMS   234      -0.436   3.077  18.328  1.00  0.00           H  
TER    2372      DMS   234 
ATOM   2372  S   DMS   235     -20.839   5.770   2.196  1.00  0.00           S  
ATOM   2373  CT1 DMS   235     -21.336   4.294   1.310  1.00  0.00           C  
ATOM   2374  O   DMS   235     -19.947   5.298   3.307  1.00  0.00           O  
ATOM   2375  CT2 DMS   235     -19.656   6.455   1.012  1.00  0.00           C  
ATOM   2376  HZ1 DMS   235     -20.417   3.781   1.024  1.00  0.00           H  
ATOM   2377  HZ2 DMS   235     -21.723   4.477   0.308  1.00  0.00           H  
ATOM   2378  HZ3 DMS   235     -22.055   3.706   1.880  1.00  0.00           H  
ATOM   2379  HZ4 DMS   235     -18.761   5.834   1.018  1.00  0.00           H  
ATOM   2380  HZ5 DMS   235     -19.403   7.373   1.542  1.00  0.00           H  
ATOM   2381  HZ6 DMS   235     -20.128   6.795   0.090  1.00  0.00           H  
TER    2382      DMS   235 
ATOM   2382  S   DMS   236      24.976  -8.976  -2.677  1.00  0.00           S  
ATOM   2383  CT1 DMS   236      25.646  -9.057  -4.300  1.00  0.00           C  
ATOM   2384  O   DMS   236      24.541  -7.504  -2.522  1.00  0.00           O  
ATOM   2385  CT2 DMS   236      23.469  -9.915  -2.910  1.00  0.00           C  
ATOM   2386  HZ1 DMS   236      25.049  -8.531  -5.045  1.00  0.00           H  
ATOM   2387  HZ2 DMS   236      25.785 -10.119  -4.502  1.00  0.00           H  
ATOM   2388  HZ3 DMS   236      26.610  -8.550  -4.306  1.00  0.00           H  
ATOM   2389  HZ4 DMS   236      22.941  -9.618  -3.816  1.00  0.00           H  
ATOM   2390  HZ5 DMS   236      22.792  -9.625  -2.107  1.00  0.00           H  
ATOM   2391  HZ6 DMS   236      23.758 -10.966  -2.938  1.00  0.00           H  
TER    2392      DMS   236 
ATOM   2392  S   DMS   237      15.044 -10.391 -13.332  1.00  0.00           S  
ATOM   2393  CT1 DMS   237      14.268 -11.132 -14.737  1.00  0.00           C  
ATOM   2394  O   DMS   237      14.514 -11.202 -12.163  1.00  0.00           O  
ATOM   2395  CT2 DMS   237      16.647 -11.044 -13.726  1.00  0.00           C  
ATOM   2396  HZ1 DMS   237      13.213 -10.860 -14.708  1.00  0.00           H  
ATOM   2397  HZ2 DMS   237      14.355 -12.210 -14.600  1.00  0.00           H  
ATOM   2398  HZ3 DMS   237      14.755 -10.827 -15.663  1.00  0.00           H  
ATOM   2399  HZ4 DMS   237      16.600 -12.125 -13.859  1.00  0.00           H  
ATOM   2400  HZ5 DMS   237      17.274 -10.800 -12.869  1.00  0.00           H  
ATOM   2401  HZ6 DMS   237      17.093 -10.571 -14.601  1.00  0.00           H  
TER    2402      DMS   237 
ATOM   2402  S   DMS   238      20.511  -5.772  -2.090  1.00  0.00           S  
ATOM   2403  CT1 DMS   238      21.649  -6.294  -3.329  1.00  0.00           C  
ATOM   2404  O   DMS   238      19.425  -6.754  -2.175  1.00  0.00           O  
ATOM   2405  CT2 DMS   238      21.458  -6.224  -0.677  1.00  0.00           C  
ATOM   2406  HZ1 DMS   238      21.052  -6.323  -4.241  1.00  0.00           H  
ATOM   2407  HZ2 DMS   238      21.993  -7.285  -3.034  1.00  0.00           H  
ATOM   2408  HZ3 DMS   238      22.464  -5.575  -3.420  1.00  0.00           H  
ATOM   2409  HZ4 DMS   238      21.580  -7.306  -0.711  1.00  0.00           H  
ATOM   2410  HZ5 DMS   238      20.776  -5.937   0.123  1.00  0.00           H  
ATOM   2411  HZ6 DMS   238      22.331  -5.575  -0.604  1.00  0.00           H  
TER    2412      DMS   238 
ATOM   2412  S   DMS   239      -3.785  -3.897  17.169  1.00  0.00           S  
ATOM   2413  CT1 DMS   239      -3.393  -2.641  18.353  1.00  0.00           C  
ATOM   2414  O   DMS   239      -4.659  -3.373  16.040  1.00  0.00           O  
ATOM   2415  CT2 DMS   239      -2.147  -3.959  16.405  1.00  0.00           C  
ATOM   2416  HZ1 DMS   239      -2.906  -1.799  17.862  1.00  0.00           H  
ATOM   2417  HZ2 DMS   239      -2.716  -3.105  19.070  1.00  0.00           H  
ATOM   2418  HZ3 DMS   239      -4.266  -2.333  18.928  1.00  0.00           H  
ATOM   2419  HZ4 DMS   239      -1.532  -4.429  17.172  1.00  0.00           H  
ATOM   2420  HZ5 DMS   239      -1.844  -2.965  16.075  1.00  0.00           H  
ATOM   2421  HZ6 DMS   239      -2.101  -4.615  15.536  1.00  0.00           H  
TER    2422      DMS   239 
ATOM   2422  S   DMS   240      23.503 -13.611  -4.115  1.00  0.00           S  
ATOM   2423  CT1 DMS   240      23.508 -14.776  -5.472  1.00  0.00           C  
ATOM   2424  O   DMS   240      24.466 -12.528  -4.548  1.00  0.00           O  
ATOM   2425  CT2 DMS   240      21.835 -13.102  -4.590  1.00  0.00           C  
ATOM   2426  HZ1 DMS   240      22.807 -15.584  -5.262  1.00  0.00           H  
ATOM   2427  HZ2 DMS   240      24.511 -15.198  -5.535  1.00  0.00           H  
ATOM   2428  HZ3 DMS   240      23.318 -14.179  -6.364  1.00  0.00           H  
ATOM   2429  HZ4 DMS   240      21.449 -12.368  -3.884  1.00  0.00           H  
ATOM   2430  HZ5 DMS   240      21.155 -13.930  -4.790  1.00  0.00           H  
ATOM   2431  HZ6 DMS   240      21.860 -12.533  -5.519  1.00  0.00           H  
TER    2432      DMS   240 
ATOM   2432  S   DMS   241       0.704  -2.059  29.732  1.00  0.00           S  
ATOM   2433  CT1 DMS   241      -0.744  -1.522  30.703  1.00  0.00           C  
ATOM   2434  O   DMS   241      -0.018  -2.962  28.729  1.00  0.00           O  
ATOM   2435  CT2 DMS   241       1.017  -0.525  28.885  1.00  0.00           C  
ATOM   2436  HZ1 DMS   241      -0.399  -0.663  31.279  1.00  0.00           H  
ATOM   2437  HZ2 DMS   241      -0.876  -2.442  31.273  1.00  0.00           H  
ATOM   2438  HZ3 DMS   241      -1.598  -1.280  30.070  1.00  0.00           H  
ATOM   2439  HZ4 DMS   241       1.673  -0.726  28.038  1.00  0.00           H  
ATOM   2440  HZ5 DMS   241       1.344   0.237  29.592  1.00  0.00           H  
ATOM   2441  HZ6 DMS   241       0.033  -0.239  28.513  1.00  0.00           H  
TER    2442      DMS   241 
ATOM   2442  S   DMS   242       3.692 -12.696  -8.781  1.00  0.00           S  
ATOM   2443  CT1 DMS   242       2.964 -11.245  -8.069  1.00  0.00           C  
ATOM   2444  O   DMS   242       5.153 -12.728  -8.263  1.00  0.00           O  
ATOM   2445  CT2 DMS   242       2.844 -14.064  -7.866  1.00  0.00           C  
ATOM   2446  HZ1 DMS   242       3.590 -10.366  -8.221  1.00  0.00           H  
ATOM   2447  HZ2 DMS   242       2.837 -11.401  -6.998  1.00  0.00           H  
ATOM   2448  HZ3 DMS   242       2.051 -11.169  -8.659  1.00  0.00           H  
ATOM   2449  HZ4 DMS   242       2.865 -13.875  -6.793  1.00  0.00           H  
ATOM   2450  HZ5 DMS   242       3.135 -15.080  -8.131  1.00  0.00           H  
ATOM   2451  HZ6 DMS   242       1.773 -14.071  -8.072  1.00  0.00           H  
TER    2452      DMS   242 
ATOM   2452  S   DMS   243     -18.154 -14.527  -2.180  1.00  0.00           S  
ATOM   2453  CT1 DMS   243     -17.585 -15.604  -0.856  1.00  0.00           C  
ATOM   2454  O   DMS   243     -18.902 -15.529  -3.072  1.00  0.00           O  
ATOM   2455  CT2 DMS   243     -19.392 -13.573  -1.320  1.00  0.00           C  
ATOM   2456  HZ1 DMS   243     -18.387 -16.254  -0.506  1.00  0.00           H  
ATOM   2457  HZ2 DMS   243     -17.188 -14.988  -0.049  1.00  0.00           H  
ATOM   2458  HZ3 DMS   243     -16.775 -16.210  -1.262  1.00  0.00           H  
ATOM   2459  HZ4 DMS   243     -19.873 -12.968  -2.088  1.00  0.00           H  
ATOM   2460  HZ5 DMS   243     -18.916 -12.906  -0.601  1.00  0.00           H  
ATOM   2461  HZ6 DMS   243     -20.041 -14.302  -0.834  1.00  0.00           H  
TER    2462      DMS   243 
ATOM   2462  S   DMS   244     -17.915   4.930  22.823  1.00  0.00           S  
ATOM   2463  CT1 DMS   244     -17.100   3.854  21.636  1.00  0.00           C  
ATOM   2464  O   DMS   244     -18.660   6.007  22.068  1.00  0.00           O  
ATOM   2465  CT2 DMS   244     -19.237   3.715  23.326  1.00  0.00           C  
ATOM   2466  HZ1 DMS   244     -17.829   3.421  20.952  1.00  0.00           H  
ATOM   2467  HZ2 DMS   244     -16.489   3.108  22.145  1.00  0.00           H  
ATOM   2468  HZ3 DMS   244     -16.300   4.358  21.094  1.00  0.00           H  
ATOM   2469  HZ4 DMS   244     -20.118   4.227  23.711  1.00  0.00           H  
ATOM   2470  HZ5 DMS   244     -18.841   3.030  24.075  1.00  0.00           H  
ATOM   2471  HZ6 DMS   244     -19.439   3.174  22.401  1.00  0.00           H  
TER    2472      DMS   244 
ATOM   2472  S   DMS   245      19.930  -1.009  -0.269  1.00  0.00           S  
ATOM   2473  CT1 DMS   245      19.500  -2.687  -0.880  1.00  0.00           C  
ATOM   2474  O   DMS   245      20.045  -1.122   1.281  1.00  0.00           O  
ATOM   2475  CT2 DMS   245      21.687  -0.974  -0.708  1.00  0.00           C  
ATOM   2476  HZ1 DMS   245      18.505  -2.801  -0.450  1.00  0.00           H  
ATOM   2477  HZ2 DMS   245      20.102  -3.421  -0.344  1.00  0.00           H  
ATOM   2478  HZ3 DMS   245      19.657  -2.748  -1.957  1.00  0.00           H  
ATOM   2479  HZ4 DMS   245      22.081  -1.986  -0.804  1.00  0.00           H  
ATOM   2480  HZ5 DMS   245      22.212  -0.305  -0.027  1.00  0.00           H  
ATOM   2481  HZ6 DMS   245      21.589  -0.495  -1.682  1.00  0.00           H  
TER    2482      DMS   245 
ATOM   2482  S   DMS   246      -4.801  20.203  -1.923  1.00  0.00           S  
ATOM   2483  CT1 DMS   246      -3.696  18.784  -1.637  1.00  0.00           C  
ATOM   2484  O   DMS   246      -6.050  19.639  -2.476  1.00  0.00           O  
ATOM   2485  CT2 DMS   246      -5.051  20.848  -0.279  1.00  0.00           C  
ATOM   2486  HZ1 DMS   246      -3.575  18.383  -2.643  1.00  0.00           H  
ATOM   2487  HZ2 DMS   246      -4.191  18.210  -0.854  1.00  0.00           H  
ATOM   2488  HZ3 DMS   246      -2.710  19.043  -1.251  1.00  0.00           H  
ATOM   2489  HZ4 DMS   246      -6.063  21.230  -0.147  1.00  0.00           H  
ATOM   2490  HZ5 DMS   246      -4.319  21.609  -0.010  1.00  0.00           H  
ATOM   2491  HZ6 DMS   246      -4.991  19.996   0.399  1.00  0.00           H  
TER    2492      DMS   246 
ATOM   2492  S   DMS   247       7.927 -10.774  14.088  1.00  0.00           S  
ATOM   2493  CT1 DMS   247       6.209 -10.577  14.612  1.00  0.00           C  
ATOM   2494  O   DMS   247       8.129  -9.830  12.889  1.00  0.00           O  
ATOM   2495  CT2 DMS   247       8.623  -9.848  15.456  1.00  0.00           C  
ATOM   2496  HZ1 DMS   247       5.495 -10.895  13.852  1.00  0.00           H  
ATOM   2497  HZ2 DMS   247       5.909  -9.533  14.700  1.00  0.00           H  
ATOM   2498  HZ3 DMS   247       6.012 -11.139  15.525  1.00  0.00           H  
ATOM   2499  HZ4 DMS   247       9.633  -9.503  15.235  1.00  0.00           H  
ATOM   2500  HZ5 DMS   247       8.447 -10.368  16.397  1.00  0.00           H  
ATOM   2501  HZ6 DMS   247       7.949  -8.997  15.559  1.00  0.00           H  
TER    2502      DMS   247 
ATOM   2502  S   DMS   248      -5.929  16.140  -6.627  1.00  0.00           S  
ATOM   2503  CT1 DMS   248      -7.579  16.581  -6.403  1.00  0.00           C  
ATOM   2504  O   DMS   248      -5.372  17.152  -7.579  1.00  0.00           O  
ATOM   2505  CT2 DMS   248      -5.337  16.551  -4.913  1.00  0.00           C  
ATOM   2506  HZ1 DMS   248      -7.531  17.662  -6.268  1.00  0.00           H  
ATOM   2507  HZ2 DMS   248      -7.914  16.068  -5.502  1.00  0.00           H  
ATOM   2508  HZ3 DMS   248      -8.204  16.274  -7.242  1.00  0.00           H  
ATOM   2509  HZ4 DMS   248      -4.262  16.378  -4.855  1.00  0.00           H  
ATOM   2510  HZ5 DMS   248      -5.920  15.967  -4.200  1.00  0.00           H  
ATOM   2511  HZ6 DMS   248      -5.625  17.593  -4.779  1.00  0.00           H  
TER    2512      DMS   248 
ATOM   2512  S   DMS   249     -20.939 -11.168  10.429  1.00  0.00           S  
ATOM   2513  CT1 DMS   249     -22.103 -12.248  11.174  1.00  0.00           C  
ATOM   2514  O   DMS   249     -19.529 -11.552  10.913  1.00  0.00           O  
ATOM   2515  CT2 DMS   249     -21.094 -11.673   8.736  1.00  0.00           C  
ATOM   2516  HZ1 DMS   249     -23.128 -11.936  10.974  1.00  0.00           H  
ATOM   2517  HZ2 DMS   249     -21.946 -12.086  12.240  1.00  0.00           H  
ATOM   2518  HZ3 DMS   249     -21.910 -13.291  10.923  1.00  0.00           H  
ATOM   2519  HZ4 DMS   249     -20.281 -11.194   8.190  1.00  0.00           H  
ATOM   2520  HZ5 DMS   249     -22.111 -11.427   8.430  1.00  0.00           H  
ATOM   2521  HZ6 DMS   249     -20.936 -12.751   8.745  1.00  0.00           H  
TER    2522      DMS   249 
ATOM   2522  S   DMS   250       0.010 -13.358  -0.930  1.00  0.00           S  
ATOM   2523  CT1 DMS   250      -1.609 -13.142  -1.714  1.00  0.00           C  
ATOM   2524  O   DMS   250       0.740 -12.041  -0.998  1.00  0.00           O  
ATOM   2525  CT2 DMS   250      -0.507 -13.366   0.760  1.00  0.00           C  
ATOM   2526  HZ1 DMS   250      -2.164 -12.415  -1.122  1.00  0.00           H  
ATOM   2527  HZ2 DMS   250      -2.135 -14.095  -1.655  1.00  0.00           H  
ATOM   2528  HZ3 DMS   250      -1.504 -12.806  -2.746  1.00  0.00           H  
ATOM   2529  HZ4 DMS   250      -1.059 -12.428   0.820  1.00  0.00           H  
ATOM   2530  HZ5 DMS   250       0.316 -13.426   1.472  1.00  0.00           H  
ATOM   2531  HZ6 DMS   250      -1.194 -14.120   1.143  1.00  0.00           H  
TER    2532      DMS   250 
ATOM   2532  S   DMS   251     -14.755 -14.466 -11.004  1.00  0.00           S  
ATOM   2533  CT1 DMS   251     -15.766 -15.167 -12.314  1.00  0.00           C  
ATOM   2534  O   DMS   251     -15.078 -15.235  -9.691  1.00  0.00           O  
ATOM   2535  CT2 DMS   251     -13.108 -15.018 -11.663  1.00  0.00           C  
ATOM   2536  HZ1 DMS   251     -15.493 -16.220 -12.388  1.00  0.00           H  
ATOM   2537  HZ2 DMS   251     -15.521 -14.591 -13.206  1.00  0.00           H  
ATOM   2538  HZ3 DMS   251     -16.848 -15.110 -12.196  1.00  0.00           H  
ATOM   2539  HZ4 DMS   251     -13.227 -16.072 -11.916  1.00  0.00           H  
ATOM   2540  HZ5 DMS   251     -12.512 -14.956 -10.752  1.00  0.00           H  
ATOM   2541  HZ6 DMS   251     -12.650 -14.440 -12.465  1.00  0.00           H  
TER    2542      DMS   251 
ATOM   2542  S   DMS   252      -1.992 -13.284  13.165  1.00  0.00           S  
ATOM   2543  CT1 DMS   252      -3.463 -12.358  12.635  1.00  0.00           C  
ATOM   2544  O   DMS   252      -1.515 -12.604  14.509  1.00  0.00           O  
ATOM   2545  CT2 DMS   252      -2.735 -14.893  13.755  1.00  0.00           C  
ATOM   2546  HZ1 DMS   252      -3.245 -11.294  12.541  1.00  0.00           H  
ATOM   2547  HZ2 DMS   252      -4.229 -12.288  13.408  1.00  0.00           H  
ATOM   2548  HZ3 DMS   252      -3.903 -12.862  11.774  1.00  0.00           H  
ATOM   2549  HZ4 DMS   252      -2.963 -15.585  12.944  1.00  0.00           H  
ATOM   2550  HZ5 DMS   252      -3.689 -14.645  14.218  1.00  0.00           H  
ATOM   2551  HZ6 DMS   252      -2.051 -15.381  14.450  1.00  0.00           H  
TER    2552      DMS   252 
ATOM   2552  S   DMS   253       9.298  -2.940 -12.825  1.00  0.00           S  
ATOM   2553  CT1 DMS   253      10.370  -2.218 -14.100  1.00  0.00           C  
ATOM   2554  O   DMS   253       8.152  -1.955 -12.675  1.00  0.00           O  
ATOM   2555  CT2 DMS   253       8.645  -4.302 -13.822  1.00  0.00           C  
ATOM   2556  HZ1 DMS   253      11.088  -2.908 -14.544  1.00  0.00           H  
ATOM   2557  HZ2 DMS   253      10.865  -1.280 -13.848  1.00  0.00           H  
ATOM   2558  HZ3 DMS   253       9.716  -1.888 -14.907  1.00  0.00           H  
ATOM   2559  HZ4 DMS   253       8.438  -3.860 -14.797  1.00  0.00           H  
ATOM   2560  HZ5 DMS   253       7.770  -4.662 -13.282  1.00  0.00           H  
ATOM   2561  HZ6 DMS   253       9.375  -5.107 -13.898  1.00  0.00           H  
TER    2562      DMS   253 
ATOM   2562  S   DMS   254     -15.195  11.501  17.502  1.00  0.00           S  
ATOM   2563  CT1 DMS   254     -15.048  12.511  15.968  1.00  0.00           C  
ATOM   2564  O   DMS   254     -16.396  12.172  18.140  1.00  0.00           O  
ATOM   2565  CT2 DMS   254     -15.911  10.014  16.914  1.00  0.00           C  
ATOM   2566  HZ1 DMS   254     -14.340  11.946  15.362  1.00  0.00           H  
ATOM   2567  HZ2 DMS   254     -14.932  13.590  16.072  1.00  0.00           H  
ATOM   2568  HZ3 DMS   254     -16.017  12.456  15.470  1.00  0.00           H  
ATOM   2569  HZ4 DMS   254     -16.011   9.346  17.769  1.00  0.00           H  
ATOM   2570  HZ5 DMS   254     -15.387   9.556  16.075  1.00  0.00           H  
ATOM   2571  HZ6 DMS   254     -16.885  10.427  16.652  1.00  0.00           H  
TER    2572      DMS   254 
ATOM   2572  S   DMS   255      11.718   4.294  -4.770  1.00  0.00           S  
ATOM   2573  CT1 DMS   255      13.066   5.309  -5.415  1.00  0.00           C  
ATOM   2574  O   DMS   255      10.436   5.063  -4.959  1.00  0.00           O  
ATOM   2575  CT2 DMS   255      11.746   3.047  -6.028  1.00  0.00           C  
ATOM   2576  HZ1 DMS   255      13.084   6.218  -4.814  1.00  0.00           H  
ATOM   2577  HZ2 DMS   255      12.806   5.682  -6.405  1.00  0.00           H  
ATOM   2578  HZ3 DMS   255      14.027   4.799  -5.348  1.00  0.00           H  
ATOM   2579  HZ4 DMS   255      10.873   2.398  -5.954  1.00  0.00           H  
ATOM   2580  HZ5 DMS   255      12.668   2.466  -6.051  1.00  0.00           H  
ATOM   2581  HZ6 DMS   255      11.656   3.469  -7.029  1.00  0.00           H  
TER    2582      DMS   255 
ATOM   2582  S   DMS   256      -5.133  24.150   3.440  1.00  0.00           S  
ATOM   2583  CT1 DMS   256      -5.307  23.265   4.995  1.00  0.00           C  
ATOM   2584  O   DMS   256      -6.381  23.860   2.575  1.00  0.00           O  
ATOM   2585  CT2 DMS   256      -3.842  23.186   2.649  1.00  0.00           C  
ATOM   2586  HZ1 DMS   256      -6.002  22.437   4.859  1.00  0.00           H  
ATOM   2587  HZ2 DMS   256      -5.900  23.950   5.601  1.00  0.00           H  
ATOM   2588  HZ3 DMS   256      -4.332  23.093   5.450  1.00  0.00           H  
ATOM   2589  HZ4 DMS   256      -3.652  23.565   1.645  1.00  0.00           H  
ATOM   2590  HZ5 DMS   256      -4.175  22.150   2.591  1.00  0.00           H  
ATOM   2591  HZ6 DMS   256      -2.927  23.312   3.228  1.00  0.00           H  
TER    2592      DMS   256 
ATOM   2592  S   DMS   257       9.977   6.498   6.620  1.00  0.00           S  
ATOM   2593  CT1 DMS   257       8.505   5.848   5.786  1.00  0.00           C  
ATOM   2594  O   DMS   257       9.701   6.202   8.103  1.00  0.00           O  
ATOM   2595  CT2 DMS   257       9.728   8.262   6.425  1.00  0.00           C  
ATOM   2596  HZ1 DMS   257       8.701   4.777   5.720  1.00  0.00           H  
ATOM   2597  HZ2 DMS   257       8.440   6.168   4.746  1.00  0.00           H  
ATOM   2598  HZ3 DMS   257       7.619   6.159   6.340  1.00  0.00           H  
ATOM   2599  HZ4 DMS   257       9.668   8.564   5.379  1.00  0.00           H  
ATOM   2600  HZ5 DMS   257      10.590   8.759   6.870  1.00  0.00           H  
ATOM   2601  HZ6 DMS   257       8.814   8.645   6.878  1.00  0.00           H  
TER    2602      DMS   257 
ATOM   2602  S   DMS   258     -10.361   9.175   4.267  1.00  0.00           S  
ATOM   2603  CT1 DMS   258     -10.336  10.177   2.797  1.00  0.00           C  
ATOM   2604  O   DMS   258     -11.677   8.279   4.436  1.00  0.00           O  
ATOM   2605  CT2 DMS   258      -9.010   8.052   3.801  1.00  0.00           C  
ATOM   2606  HZ1 DMS   258     -11.080  10.952   2.981  1.00  0.00           H  
ATOM   2607  HZ2 DMS   258     -10.669   9.513   2.000  1.00  0.00           H  
ATOM   2608  HZ3 DMS   258      -9.335  10.571   2.621  1.00  0.00           H  
ATOM   2609  HZ4 DMS   258      -9.109   7.120   4.357  1.00  0.00           H  
ATOM   2610  HZ5 DMS   258      -8.023   8.441   4.051  1.00  0.00           H  
ATOM   2611  HZ6 DMS   258      -9.106   7.875   2.730  1.00  0.00           H  
TER    2612      DMS   258 
ATOM   2612  S   DMS   259      -1.856   3.022 -10.015  1.00  0.00           S  
ATOM   2613  CT1 DMS   259      -3.035   1.657 -10.129  1.00  0.00           C  
ATOM   2614  O   DMS   259      -1.952   3.810 -11.347  1.00  0.00           O  
ATOM   2615  CT2 DMS   259      -2.677   3.947  -8.670  1.00  0.00           C  
ATOM   2616  HZ1 DMS   259      -3.961   1.976 -10.608  1.00  0.00           H  
ATOM   2617  HZ2 DMS   259      -3.081   1.350  -9.084  1.00  0.00           H  
ATOM   2618  HZ3 DMS   259      -2.591   0.877 -10.747  1.00  0.00           H  
ATOM   2619  HZ4 DMS   259      -2.809   3.330  -7.781  1.00  0.00           H  
ATOM   2620  HZ5 DMS   259      -3.698   4.166  -8.982  1.00  0.00           H  
ATOM   2621  HZ6 DMS   259      -2.134   4.832  -8.339  1.00  0.00           H  
TER    2622      DMS   259 
ATOM   2622  S   DMS   260      -4.126  -8.731  16.085  1.00  0.00           S  
ATOM   2623  CT1 DMS   260      -3.883  -9.367  17.742  1.00  0.00           C  
ATOM   2624  O   DMS   260      -3.696  -7.304  16.239  1.00  0.00           O  
ATOM   2625  CT2 DMS   260      -2.704  -9.603  15.393  1.00  0.00           C  
ATOM   2626  HZ1 DMS   260      -4.448  -8.835  18.507  1.00  0.00           H  
ATOM   2627  HZ2 DMS   260      -2.823  -9.282  17.982  1.00  0.00           H  
ATOM   2628  HZ3 DMS   260      -4.154 -10.423  17.726  1.00  0.00           H  
ATOM   2629  HZ4 DMS   260      -2.833 -10.685  15.376  1.00  0.00           H  
ATOM   2630  HZ5 DMS   260      -1.766  -9.375  15.898  1.00  0.00           H  
ATOM   2631  HZ6 DMS   260      -2.597  -9.246  14.369  1.00  0.00           H  
TER    2632      DMS   260 
ATOM   2632  S   DMS   261      11.393   0.852 -10.851  1.00  0.00           S  
ATOM   2633  CT1 DMS   261      10.137  -0.303 -10.553  1.00  0.00           C  
ATOM   2634  O   DMS   261      11.950   0.519 -12.226  1.00  0.00           O  
ATOM   2635  CT2 DMS   261      10.399   2.320 -11.186  1.00  0.00           C  
ATOM   2636  HZ1 DMS   261       9.718  -0.247  -9.548  1.00  0.00           H  
ATOM   2637  HZ2 DMS   261      10.562  -1.295 -10.707  1.00  0.00           H  
ATOM   2638  HZ3 DMS   261       9.446  -0.142 -11.381  1.00  0.00           H  
ATOM   2639  HZ4 DMS   261      11.063   3.172 -11.330  1.00  0.00           H  
ATOM   2640  HZ5 DMS   261       9.875   2.501 -10.247  1.00  0.00           H  
ATOM   2641  HZ6 DMS   261       9.717   2.179 -12.024  1.00  0.00           H  
TER    2642      DMS   261 
ATOM   2642  S   DMS   262     -19.272 -10.910 -10.041  1.00  0.00           S  
ATOM   2643  CT1 DMS   262     -18.636 -12.333 -11.046  1.00  0.00           C  
ATOM   2644  O   DMS   262     -18.595 -11.148  -8.670  1.00  0.00           O  
ATOM   2645  CT2 DMS   262     -18.159  -9.759 -10.893  1.00  0.00           C  
ATOM   2646  HZ1 DMS   262     -19.201 -13.226 -10.780  1.00  0.00           H  
ATOM   2647  HZ2 DMS   262     -17.595 -12.422 -10.736  1.00  0.00           H  
ATOM   2648  HZ3 DMS   262     -18.615 -12.054 -12.100  1.00  0.00           H  
ATOM   2649  HZ4 DMS   262     -18.540  -9.651 -11.909  1.00  0.00           H  
ATOM   2650  HZ5 DMS   262     -17.137 -10.136 -10.932  1.00  0.00           H  
ATOM   2651  HZ6 DMS   262     -18.231  -8.774 -10.432  1.00  0.00           H  
TER    2652      DMS   262 
ATOM   2652  S   DMS   263     -18.460 -20.776 -11.590  1.00  0.00           S  
ATOM   2653  CT1 DMS   263     -16.781 -20.286 -11.449  1.00  0.00           C  
ATOM   2654  O   DMS   263     -18.545 -22.079 -10.770  1.00  0.00           O  
ATOM   2655  CT2 DMS   263     -19.211 -19.631 -10.426  1.00  0.00           C  
ATOM   2656  HZ1 DMS   263     -16.136 -20.947 -12.028  1.00  0.00           H  
ATOM   2657  HZ2 DMS   263     -16.493 -20.328 -10.399  1.00  0.00           H  
ATOM   2658  HZ3 DMS   263     -16.776 -19.261 -11.822  1.00  0.00           H  
ATOM   2659  HZ4 DMS   263     -20.204 -19.995 -10.160  1.00  0.00           H  
ATOM   2660  HZ5 DMS   263     -19.228 -18.640 -10.880  1.00  0.00           H  
ATOM   2661  HZ6 DMS   263     -18.677 -19.684  -9.478  1.00  0.00           H  
TER    2662      DMS   263 
ATOM   2662  S   DMS   264      14.950  -9.995   5.491  1.00  0.00           S  
ATOM   2663  CT1 DMS   264      13.468  -9.594   4.693  1.00  0.00           C  
ATOM   2664  O   DMS   264      14.840 -11.458   5.848  1.00  0.00           O  
ATOM   2665  CT2 DMS   264      16.023  -9.888   4.037  1.00  0.00           C  
ATOM   2666  HZ1 DMS   264      13.509  -8.620   4.205  1.00  0.00           H  
ATOM   2667  HZ2 DMS   264      12.677  -9.631   5.441  1.00  0.00           H  
ATOM   2668  HZ3 DMS   264      13.294 -10.401   3.981  1.00  0.00           H  
ATOM   2669  HZ4 DMS   264      15.844 -10.692   3.323  1.00  0.00           H  
ATOM   2670  HZ5 DMS   264      17.050  -9.955   4.397  1.00  0.00           H  
ATOM   2671  HZ6 DMS   264      15.765  -8.929   3.587  1.00  0.00           H  
TER    2672      DMS   264 
ATOM   2672  S   DMS   265      19.289  19.794  -5.472  1.00  0.00           S  
ATOM   2673  CT1 DMS   265      20.943  20.257  -6.186  1.00  0.00           C  
ATOM   2674  O   DMS   265      19.662  18.593  -4.620  1.00  0.00           O  
ATOM   2675  CT2 DMS   265      19.217  21.174  -4.298  1.00  0.00           C  
ATOM   2676  HZ1 DMS   265      20.949  21.198  -6.736  1.00  0.00           H  
ATOM   2677  HZ2 DMS   265      21.225  19.517  -6.935  1.00  0.00           H  
ATOM   2678  HZ3 DMS   265      21.698  20.435  -5.420  1.00  0.00           H  
ATOM   2679  HZ4 DMS   265      19.850  21.065  -3.417  1.00  0.00           H  
ATOM   2680  HZ5 DMS   265      18.216  21.345  -3.901  1.00  0.00           H  
ATOM   2681  HZ6 DMS   265      19.502  22.074  -4.843  1.00  0.00           H  
TER    2682      DMS   265 
ATOM   2682  S   DMS   266     -19.636   2.543 -17.169  1.00  0.00           S  
ATOM   2683  CT1 DMS   266     -18.863   3.562 -15.912  1.00  0.00           C  
ATOM   2684  O   DMS   266     -18.626   1.584 -17.851  1.00  0.00           O  
ATOM   2685  CT2 DMS   266     -20.713   1.626 -16.102  1.00  0.00           C  
ATOM   2686  HZ1 DMS   266     -19.565   4.365 -15.688  1.00  0.00           H  
ATOM   2687  HZ2 DMS   266     -17.919   3.860 -16.367  1.00  0.00           H  
ATOM   2688  HZ3 DMS   266     -18.637   3.027 -14.990  1.00  0.00           H  
ATOM   2689  HZ4 DMS   266     -21.426   2.379 -15.769  1.00  0.00           H  
ATOM   2690  HZ5 DMS   266     -20.149   1.295 -15.230  1.00  0.00           H  
ATOM   2691  HZ6 DMS   266     -21.043   0.791 -16.721  1.00  0.00           H  
TER    2692      DMS   266 
ATOM   2692  S   DMS   267      16.689  16.793   5.056  1.00  0.00           S  
ATOM   2693  CT1 DMS   267      15.808  16.354   3.528  1.00  0.00           C  
ATOM   2694  O   DMS   267      17.384  18.130   4.838  1.00  0.00           O  
ATOM   2695  CT2 DMS   267      15.315  17.103   6.142  1.00  0.00           C  
ATOM   2696  HZ1 DMS   267      16.464  16.073   2.704  1.00  0.00           H  
ATOM   2697  HZ2 DMS   267      15.198  17.227   3.296  1.00  0.00           H  
ATOM   2698  HZ3 DMS   267      15.186  15.492   3.772  1.00  0.00           H  
ATOM   2699  HZ4 DMS   267      14.668  16.232   6.244  1.00  0.00           H  
ATOM   2700  HZ5 DMS   267      14.786  17.970   5.743  1.00  0.00           H  
ATOM   2701  HZ6 DMS   267      15.708  17.385   7.119  1.00  0.00           H  
TER    2702      DMS   267 
ATOM   2702  S   DMS   268      14.313 -16.100  16.186  1.00  0.00           S  
ATOM   2703  CT1 DMS   268      15.952 -16.698  15.823  1.00  0.00           C  
ATOM   2704  O   DMS   268      14.406 -14.641  15.785  1.00  0.00           O  
ATOM   2705  CT2 DMS   268      13.574 -16.886  14.784  1.00  0.00           C  
ATOM   2706  HZ1 DMS   268      16.617 -16.283  16.580  1.00  0.00           H  
ATOM   2707  HZ2 DMS   268      16.266 -16.301  14.857  1.00  0.00           H  
ATOM   2708  HZ3 DMS   268      15.906 -17.783  15.735  1.00  0.00           H  
ATOM   2709  HZ4 DMS   268      12.551 -16.511  14.761  1.00  0.00           H  
ATOM   2710  HZ5 DMS   268      13.635 -17.958  14.972  1.00  0.00           H  
ATOM   2711  HZ6 DMS   268      13.959 -16.577  13.813  1.00  0.00           H  
TER    2712      DMS   268 
ATOM   2712  S   DMS   269     -13.291   1.844 -21.728  1.00  0.00           S  
ATOM   2713  CT1 DMS   269     -13.432   1.533 -19.981  1.00  0.00           C  
ATOM   2714  O   DMS   269     -14.234   0.800 -22.349  1.00  0.00           O  
ATOM   2715  CT2 DMS   269     -14.305   3.384 -21.882  1.00  0.00           C  
ATOM   2716  HZ1 DMS   269     -12.881   2.366 -19.545  1.00  0.00           H  
ATOM   2717  HZ2 DMS   269     -13.037   0.534 -19.796  1.00  0.00           H  
ATOM   2718  HZ3 DMS   269     -14.472   1.496 -19.656  1.00  0.00           H  
ATOM   2719  HZ4 DMS   269     -14.058   4.127 -21.124  1.00  0.00           H  
ATOM   2720  HZ5 DMS   269     -15.377   3.231 -21.754  1.00  0.00           H  
ATOM   2721  HZ6 DMS   269     -14.075   3.842 -22.845  1.00  0.00           H  
TER    2722      DMS   269 
ATOM   2722  S   DMS   270     -15.748   0.188  19.380  1.00  0.00           S  
ATOM   2723  CT1 DMS   270     -14.031   0.518  19.171  1.00  0.00           C  
ATOM   2724  O   DMS   270     -16.371   1.443  19.897  1.00  0.00           O  
ATOM   2725  CT2 DMS   270     -16.134   0.186  17.635  1.00  0.00           C  
ATOM   2726  HZ1 DMS   270     -13.536   0.628  20.135  1.00  0.00           H  
ATOM   2727  HZ2 DMS   270     -13.880   1.409  18.560  1.00  0.00           H  
ATOM   2728  HZ3 DMS   270     -13.602  -0.339  18.653  1.00  0.00           H  
ATOM   2729  HZ4 DMS   270     -17.199  -0.031  17.551  1.00  0.00           H  
ATOM   2730  HZ5 DMS   270     -15.512  -0.536  17.104  1.00  0.00           H  
ATOM   2731  HZ6 DMS   270     -16.005   1.176  17.198  1.00  0.00           H  
TER    2732      DMS   270 
ATOM   2732  S   DMS   271       7.209 -15.286   8.290  1.00  0.00           S  
ATOM   2733  CT1 DMS   271       7.164 -16.084   9.934  1.00  0.00           C  
ATOM   2734  O   DMS   271       6.007 -14.314   8.089  1.00  0.00           O  
ATOM   2735  CT2 DMS   271       8.617 -14.244   8.683  1.00  0.00           C  
ATOM   2736  HZ1 DMS   271       8.067 -16.662  10.131  1.00  0.00           H  
ATOM   2737  HZ2 DMS   271       6.332 -16.788   9.942  1.00  0.00           H  
ATOM   2738  HZ3 DMS   271       7.077 -15.325  10.712  1.00  0.00           H  
ATOM   2739  HZ4 DMS   271       9.518 -14.823   8.886  1.00  0.00           H  
ATOM   2740  HZ5 DMS   271       8.403 -13.497   9.448  1.00  0.00           H  
ATOM   2741  HZ6 DMS   271       8.801 -13.559   7.856  1.00  0.00           H  
TER    2742      DMS   271 
ATOM   2742  S   DMS   272      21.724 -11.599 -13.391  1.00  0.00           S  
ATOM   2743  CT1 DMS   272      20.245 -10.715 -13.706  1.00  0.00           C  
ATOM   2744  O   DMS   272      22.835 -10.709 -13.926  1.00  0.00           O  
ATOM   2745  CT2 DMS   272      21.705 -11.397 -11.620  1.00  0.00           C  
ATOM   2746  HZ1 DMS   272      20.051 -10.618 -14.775  1.00  0.00           H  
ATOM   2747  HZ2 DMS   272      20.308  -9.710 -13.289  1.00  0.00           H  
ATOM   2748  HZ3 DMS   272      19.443 -11.259 -13.209  1.00  0.00           H  
ATOM   2749  HZ4 DMS   272      22.585 -11.817 -11.132  1.00  0.00           H  
ATOM   2750  HZ5 DMS   272      20.808 -11.829 -11.177  1.00  0.00           H  
ATOM   2751  HZ6 DMS   272      21.689 -10.331 -11.395  1.00  0.00           H  
TER    2752      DMS   272 
ATOM   2752  S   DMS   273     -15.687  -1.761  10.867  1.00  0.00           S  
ATOM   2753  CT1 DMS   273     -16.238  -2.615   9.433  1.00  0.00           C  
ATOM   2754  O   DMS   273     -15.866  -0.324  10.405  1.00  0.00           O  
ATOM   2755  CT2 DMS   273     -16.985  -2.110  11.990  1.00  0.00           C  
ATOM   2756  HZ1 DMS   273     -15.532  -2.598   8.602  1.00  0.00           H  
ATOM   2757  HZ2 DMS   273     -17.206  -2.269   9.070  1.00  0.00           H  
ATOM   2758  HZ3 DMS   273     -16.401  -3.636   9.776  1.00  0.00           H  
ATOM   2759  HZ4 DMS   273     -17.985  -1.862  11.633  1.00  0.00           H  
ATOM   2760  HZ5 DMS   273     -16.965  -1.524  12.909  1.00  0.00           H  
ATOM   2761  HZ6 DMS   273     -16.793  -3.157  12.226  1.00  0.00           H  
TER    2762      DMS   273 
ATOM   2762  S   DMS   274      13.668  -5.350   1.816  1.00  0.00           S  
ATOM   2763  CT1 DMS   274      12.771  -3.884   1.286  1.00  0.00           C  
ATOM   2764  O   DMS   274      15.016  -4.768   2.357  1.00  0.00           O  
ATOM   2765  CT2 DMS   274      12.766  -5.740   3.373  1.00  0.00           C  
ATOM   2766  HZ1 DMS   274      11.706  -4.116   1.300  1.00  0.00           H  
ATOM   2767  HZ2 DMS   274      13.053  -3.692   0.251  1.00  0.00           H  
ATOM   2768  HZ3 DMS   274      12.986  -3.099   2.011  1.00  0.00           H  
ATOM   2769  HZ4 DMS   274      13.373  -6.502   3.863  1.00  0.00           H  
ATOM   2770  HZ5 DMS   274      11.735  -6.039   3.181  1.00  0.00           H  
ATOM   2771  HZ6 DMS   274      12.813  -4.889   4.052  1.00  0.00           H  
TER    2772      DMS   274 
ATOM   2772  S   DMS   275     -13.746 -20.728   9.176  1.00  0.00           S  
ATOM   2773  CT1 DMS   275     -13.570 -22.455   9.590  1.00  0.00           C  
ATOM   2774  O   DMS   275     -13.449 -20.058  10.486  1.00  0.00           O  
ATOM   2775  CT2 DMS   275     -15.558 -20.704   9.158  1.00  0.00           C  
ATOM   2776  HZ1 DMS   275     -14.091 -22.674  10.522  1.00  0.00           H  
ATOM   2777  HZ2 DMS   275     -12.511 -22.713   9.619  1.00  0.00           H  
ATOM   2778  HZ3 DMS   275     -14.058 -23.114   8.872  1.00  0.00           H  
ATOM   2779  HZ4 DMS   275     -15.940 -19.727   9.456  1.00  0.00           H  
ATOM   2780  HZ5 DMS   275     -15.954 -21.357   9.936  1.00  0.00           H  
ATOM   2781  HZ6 DMS   275     -15.891 -21.126   8.211  1.00  0.00           H  
TER    2782      DMS   275 
ATOM   2782  S   DMS   276      13.319  11.297   3.655  1.00  0.00           S  
ATOM   2783  CT1 DMS   276      14.501  11.296   5.062  1.00  0.00           C  
ATOM   2784  O   DMS   276      11.975  10.919   4.244  1.00  0.00           O  
ATOM   2785  CT2 DMS   276      13.285  13.183   3.751  1.00  0.00           C  
ATOM   2786  HZ1 DMS   276      13.999  11.753   5.916  1.00  0.00           H  
ATOM   2787  HZ2 DMS   276      15.367  11.898   4.787  1.00  0.00           H  
ATOM   2788  HZ3 DMS   276      14.738  10.276   5.363  1.00  0.00           H  
ATOM   2789  HZ4 DMS   276      14.284  13.484   3.436  1.00  0.00           H  
ATOM   2790  HZ5 DMS   276      13.172  13.463   4.798  1.00  0.00           H  
ATOM   2791  HZ6 DMS   276      12.527  13.534   3.051  1.00  0.00           H  
TER    2792      DMS   276 
ATOM   2792  S   DMS   277      12.667 -20.140  -6.195  1.00  0.00           S  
ATOM   2793  CT1 DMS   277      14.156 -19.394  -5.508  1.00  0.00           C  
ATOM   2794  O   DMS   277      13.081 -20.258  -7.688  1.00  0.00           O  
ATOM   2795  CT2 DMS   277      12.790 -21.792  -5.561  1.00  0.00           C  
ATOM   2796  HZ1 DMS   277      14.983 -19.717  -6.141  1.00  0.00           H  
ATOM   2797  HZ2 DMS   277      14.247 -19.811  -4.505  1.00  0.00           H  
ATOM   2798  HZ3 DMS   277      14.141 -18.309  -5.617  1.00  0.00           H  
ATOM   2799  HZ4 DMS   277      12.023 -22.429  -6.001  1.00  0.00           H  
ATOM   2800  HZ5 DMS   277      12.448 -21.728  -4.528  1.00  0.00           H  
ATOM   2801  HZ6 DMS   277      13.778 -22.252  -5.552  1.00  0.00           H  
TER    2802      DMS   277 
ATOM   2802  S   DMS   278     -11.987  16.834  17.794  1.00  0.00           S  
ATOM   2803  CT1 DMS   278     -13.068  18.182  18.027  1.00  0.00           C  
ATOM   2804  O   DMS   278     -11.165  16.707  19.073  1.00  0.00           O  
ATOM   2805  CT2 DMS   278     -13.155  15.466  17.640  1.00  0.00           C  
ATOM   2806  HZ1 DMS   278     -13.982  18.062  17.445  1.00  0.00           H  
ATOM   2807  HZ2 DMS   278     -12.456  19.065  17.843  1.00  0.00           H  
ATOM   2808  HZ3 DMS   278     -13.441  18.135  19.050  1.00  0.00           H  
ATOM   2809  HZ4 DMS   278     -14.039  15.581  18.267  1.00  0.00           H  
ATOM   2810  HZ5 DMS   278     -12.743  14.482  17.865  1.00  0.00           H  
ATOM   2811  HZ6 DMS   278     -13.503  15.448  16.607  1.00  0.00           H  
TER    2812      DMS   278 
ATOM   2812  S   DMS   279      -1.536  -1.552 -29.012  1.00  0.00           S  
ATOM   2813  CT1 DMS   279      -2.614  -2.288 -27.671  1.00  0.00           C  
ATOM   2814  O   DMS   279      -1.788  -0.025 -28.762  1.00  0.00           O  
ATOM   2815  CT2 DMS   279       0.014  -1.986 -28.114  1.00  0.00           C  
ATOM   2816  HZ1 DMS   279      -2.519  -3.368 -27.787  1.00  0.00           H  
ATOM   2817  HZ2 DMS   279      -3.624  -1.887 -27.747  1.00  0.00           H  
ATOM   2818  HZ3 DMS   279      -2.142  -2.015 -26.727  1.00  0.00           H  
ATOM   2819  HZ4 DMS   279       0.082  -3.074 -28.117  1.00  0.00           H  
ATOM   2820  HZ5 DMS   279      -0.145  -1.580 -27.115  1.00  0.00           H  
ATOM   2821  HZ6 DMS   279       0.933  -1.770 -28.660  1.00  0.00           H  
TER    2822      DMS   279 
ATOM   2822  S   DMS   280     -15.529  -8.057   1.125  1.00  0.00           S  
ATOM   2823  CT1 DMS   280     -14.428  -7.374  -0.069  1.00  0.00           C  
ATOM   2824  O   DMS   280     -14.865  -8.028   2.497  1.00  0.00           O  
ATOM   2825  CT2 DMS   280     -16.686  -6.780   1.072  1.00  0.00           C  
ATOM   2826  HZ1 DMS   280     -14.837  -7.450  -1.076  1.00  0.00           H  
ATOM   2827  HZ2 DMS   280     -13.632  -8.110   0.047  1.00  0.00           H  
ATOM   2828  HZ3 DMS   280     -14.085  -6.369   0.174  1.00  0.00           H  
ATOM   2829  HZ4 DMS   280     -17.690  -6.991   1.442  1.00  0.00           H  
ATOM   2830  HZ5 DMS   280     -16.926  -6.525   0.040  1.00  0.00           H  
ATOM   2831  HZ6 DMS   280     -16.368  -5.944   1.694  1.00  0.00           H  
TER    2832      DMS   280 
ATOM   2832  S   DMS   281      -8.568  17.439 -21.919  1.00  0.00           S  
ATOM   2833  CT1 DMS   281      -9.460  18.965 -22.036  1.00  0.00           C  
ATOM   2834  O   DMS   281      -8.684  17.073 -20.417  1.00  0.00           O  
ATOM   2835  CT2 DMS   281      -9.864  16.375 -22.657  1.00  0.00           C  
ATOM   2836  HZ1 DMS   281      -9.773  19.199 -23.053  1.00  0.00           H  
ATOM   2837  HZ2 DMS   281      -8.947  19.812 -21.580  1.00  0.00           H  
ATOM   2838  HZ3 DMS   281     -10.366  18.807 -21.450  1.00  0.00           H  
ATOM   2839  HZ4 DMS   281      -9.875  16.352 -23.747  1.00  0.00           H  
ATOM   2840  HZ5 DMS   281     -10.787  16.867 -22.350  1.00  0.00           H  
ATOM   2841  HZ6 DMS   281      -9.714  15.419 -22.154  1.00  0.00           H  
TER    2842      DMS   281 
ATOM   2842  S   DMS   282     -10.367   1.565  21.723  1.00  0.00           S  
ATOM   2843  CT1 DMS   282     -10.065   1.653  23.475  1.00  0.00           C  
ATOM   2844  O   DMS   282      -9.205   2.357  21.144  1.00  0.00           O  
ATOM   2845  CT2 DMS   282     -10.053  -0.221  21.435  1.00  0.00           C  
ATOM   2846  HZ1 DMS   282     -10.066   2.699  23.783  1.00  0.00           H  
ATOM   2847  HZ2 DMS   282      -9.125   1.140  23.675  1.00  0.00           H  
ATOM   2848  HZ3 DMS   282     -10.836   1.072  23.982  1.00  0.00           H  
ATOM   2849  HZ4 DMS   282      -8.990  -0.431  21.547  1.00  0.00           H  
ATOM   2850  HZ5 DMS   282     -10.248  -0.415  20.381  1.00  0.00           H  
ATOM   2851  HZ6 DMS   282     -10.694  -0.878  22.024  1.00  0.00           H  
TER    2852      DMS   282 
ATOM   2852  S   DMS   283      16.355 -18.573  -8.790  1.00  0.00           S  
ATOM   2853  CT1 DMS   283      16.612 -18.522 -10.545  1.00  0.00           C  
ATOM   2854  O   DMS   283      17.262 -17.466  -8.215  1.00  0.00           O  
ATOM   2855  CT2 DMS   283      14.709 -17.855  -8.936  1.00  0.00           C  
ATOM   2856  HZ1 DMS   283      15.734 -18.904 -11.066  1.00  0.00           H  
ATOM   2857  HZ2 DMS   283      17.334 -19.308 -10.768  1.00  0.00           H  
ATOM   2858  HZ3 DMS   283      16.906 -17.521 -10.862  1.00  0.00           H  
ATOM   2859  HZ4 DMS   283      14.780 -16.801  -9.206  1.00  0.00           H  
ATOM   2860  HZ5 DMS   283      14.222 -17.819  -7.962  1.00  0.00           H  
ATOM   2861  HZ6 DMS   283      14.087 -18.513  -9.543  1.00  0.00           H  
TER    2862      DMS   283 
ATOM   2862  S   DMS   284      11.850   9.428  16.724  1.00  0.00           S  
ATOM   2863  CT1 DMS   284      10.551   8.658  17.583  1.00  0.00           C  
ATOM   2864  O   DMS   284      11.297   9.403  15.317  1.00  0.00           O  
ATOM   2865  CT2 DMS   284      11.346  11.096  17.318  1.00  0.00           C  
ATOM   2866  HZ1 DMS   284       9.596   9.061  17.247  1.00  0.00           H  
ATOM   2867  HZ2 DMS   284      10.524   8.774  18.666  1.00  0.00           H  
ATOM   2868  HZ3 DMS   284      10.660   7.610  17.303  1.00  0.00           H  
ATOM   2869  HZ4 DMS   284      12.023  11.811  16.850  1.00  0.00           H  
ATOM   2870  HZ5 DMS   284      11.516  11.072  18.394  1.00  0.00           H  
ATOM   2871  HZ6 DMS   284      10.319  11.222  16.975  1.00  0.00           H  
TER    2872      DMS   284 
ATOM   2872  S   DMS   285      18.014 -14.061 -15.798  1.00  0.00           S  
ATOM   2873  CT1 DMS   285      19.734 -13.631 -16.158  1.00  0.00           C  
ATOM   2874  O   DMS   285      17.213 -12.837 -16.191  1.00  0.00           O  
ATOM   2875  CT2 DMS   285      17.916 -15.391 -17.017  1.00  0.00           C  
ATOM   2876  HZ1 DMS   285      20.290 -14.539 -15.924  1.00  0.00           H  
ATOM   2877  HZ2 DMS   285      20.102 -12.885 -15.454  1.00  0.00           H  
ATOM   2878  HZ3 DMS   285      19.804 -13.353 -17.210  1.00  0.00           H  
ATOM   2879  HZ4 DMS   285      16.968 -15.924 -16.942  1.00  0.00           H  
ATOM   2880  HZ5 DMS   285      18.723 -16.118 -16.924  1.00  0.00           H  
ATOM   2881  HZ6 DMS   285      17.933 -14.827 -17.949  1.00  0.00           H  
TER    2882      DMS   285 
ATOM   2882  S   DMS   286      -7.693   7.816 -29.318  1.00  0.00           S  
ATOM   2883  CT1 DMS   286      -7.706   8.903 -27.883  1.00  0.00           C  
ATOM   2884  O   DMS   286      -6.240   7.623 -29.805  1.00  0.00           O  
ATOM   2885  CT2 DMS   286      -8.012   6.235 -28.547  1.00  0.00           C  
ATOM   2886  HZ1 DMS   286      -8.578   8.779 -27.240  1.00  0.00           H  
ATOM   2887  HZ2 DMS   286      -7.635   9.889 -28.343  1.00  0.00           H  
ATOM   2888  HZ3 DMS   286      -6.858   8.639 -27.251  1.00  0.00           H  
ATOM   2889  HZ4 DMS   286      -8.170   5.479 -29.317  1.00  0.00           H  
ATOM   2890  HZ5 DMS   286      -8.994   6.220 -28.076  1.00  0.00           H  
ATOM   2891  HZ6 DMS   286      -7.108   5.901 -28.036  1.00  0.00           H  
TER    2892      DMS   286 
ATOM   2892  S   DMS   287     -19.363 -17.246   2.706  1.00  0.00           S  
ATOM   2893  CT1 DMS   287     -20.840 -16.931   3.636  1.00  0.00           C  
ATOM   2894  O   DMS   287     -19.003 -15.952   2.048  1.00  0.00           O  
ATOM   2895  CT2 DMS   287     -20.177 -18.252   1.416  1.00  0.00           C  
ATOM   2896  HZ1 DMS   287     -20.615 -16.468   4.597  1.00  0.00           H  
ATOM   2897  HZ2 DMS   287     -21.412 -17.770   4.032  1.00  0.00           H  
ATOM   2898  HZ3 DMS   287     -21.591 -16.333   3.119  1.00  0.00           H  
ATOM   2899  HZ4 DMS   287     -19.552 -18.608   0.597  1.00  0.00           H  
ATOM   2900  HZ5 DMS   287     -20.808 -17.453   1.028  1.00  0.00           H  
ATOM   2901  HZ6 DMS   287     -20.741 -19.077   1.851  1.00  0.00           H  
TER    2902      DMS   287 
ATOM   2902  S   DMS   288      16.035  -2.598 -17.899  1.00  0.00           S  
ATOM   2903  CT1 DMS   288      15.975  -2.587 -16.066  1.00  0.00           C  
ATOM   2904  O   DMS   288      15.260  -1.429 -18.462  1.00  0.00           O  
ATOM   2905  CT2 DMS   288      17.736  -2.178 -17.996  1.00  0.00           C  
ATOM   2906  HZ1 DMS   288      16.109  -1.578 -15.677  1.00  0.00           H  
ATOM   2907  HZ2 DMS   288      16.686  -3.287 -15.627  1.00  0.00           H  
ATOM   2908  HZ3 DMS   288      15.037  -3.006 -15.699  1.00  0.00           H  
ATOM   2909  HZ4 DMS   288      18.320  -3.031 -17.651  1.00  0.00           H  
ATOM   2910  HZ5 DMS   288      17.930  -1.259 -17.442  1.00  0.00           H  
ATOM   2911  HZ6 DMS   288      17.906  -1.899 -19.036  1.00  0.00           H  
TER    2912      DMS   288 
ATOM   2912  S   DMS   289      -2.976  19.951  -6.652  1.00  0.00           S  
ATOM   2913  CT1 DMS   289      -3.680  20.395  -8.265  1.00  0.00           C  
ATOM   2914  O   DMS   289      -2.135  21.224  -6.317  1.00  0.00           O  
ATOM   2915  CT2 DMS   289      -4.414  20.142  -5.694  1.00  0.00           C  
ATOM   2916  HZ1 DMS   289      -2.892  20.300  -9.012  1.00  0.00           H  
ATOM   2917  HZ2 DMS   289      -3.965  21.447  -8.259  1.00  0.00           H  
ATOM   2918  HZ3 DMS   289      -4.486  19.726  -8.566  1.00  0.00           H  
ATOM   2919  HZ4 DMS   289      -4.132  20.214  -4.644  1.00  0.00           H  
ATOM   2920  HZ5 DMS   289      -5.148  19.354  -5.860  1.00  0.00           H  
ATOM   2921  HZ6 DMS   289      -4.840  21.100  -5.991  1.00  0.00           H  
TER    2922      DMS   289 
ATOM   2922  S   DMS   290       2.312   8.515 -22.378  1.00  0.00           S  
ATOM   2923  CT1 DMS   290       0.955   8.982 -21.265  1.00  0.00           C  
ATOM   2924  O   DMS   290       3.344   7.798 -21.539  1.00  0.00           O  
ATOM   2925  CT2 DMS   290       1.699   7.381 -23.640  1.00  0.00           C  
ATOM   2926  HZ1 DMS   290       0.502   8.060 -20.899  1.00  0.00           H  
ATOM   2927  HZ2 DMS   290       0.172   9.435 -21.874  1.00  0.00           H  
ATOM   2928  HZ3 DMS   290       1.339   9.689 -20.530  1.00  0.00           H  
ATOM   2929  HZ4 DMS   290       0.813   7.885 -24.026  1.00  0.00           H  
ATOM   2930  HZ5 DMS   290       1.558   6.355 -23.301  1.00  0.00           H  
ATOM   2931  HZ6 DMS   290       2.496   7.313 -24.380  1.00  0.00           H  
TER    2932      DMS   290 
ATOM   2932  S   DMS   291     -13.075 -22.595   5.106  1.00  0.00           S  
ATOM   2933  CT1 DMS   291     -12.778 -22.967   3.391  1.00  0.00           C  
ATOM   2934  O   DMS   291     -12.680 -21.150   5.403  1.00  0.00           O  
ATOM   2935  CT2 DMS   291     -14.891 -22.575   5.138  1.00  0.00           C  
ATOM   2936  HZ1 DMS   291     -13.109 -23.944   3.037  1.00  0.00           H  
ATOM   2937  HZ2 DMS   291     -11.714 -23.126   3.217  1.00  0.00           H  
ATOM   2938  HZ3 DMS   291     -13.112 -22.084   2.846  1.00  0.00           H  
ATOM   2939  HZ4 DMS   291     -15.266 -23.583   4.966  1.00  0.00           H  
ATOM   2940  HZ5 DMS   291     -15.150 -21.771   4.449  1.00  0.00           H  
ATOM   2941  HZ6 DMS   291     -15.197 -22.368   6.163  1.00  0.00           H  
TER    2942      DMS   291 
ATOM   2942  S   DMS   292       0.700 -16.053 -18.950  1.00  0.00           S  
ATOM   2943  CT1 DMS   292      -0.932 -16.426 -19.628  1.00  0.00           C  
ATOM   2944  O   DMS   292       1.138 -14.665 -19.373  1.00  0.00           O  
ATOM   2945  CT2 DMS   292       0.306 -16.016 -17.214  1.00  0.00           C  
ATOM   2946  HZ1 DMS   292      -1.127 -17.493 -19.523  1.00  0.00           H  
ATOM   2947  HZ2 DMS   292      -0.879 -16.251 -20.703  1.00  0.00           H  
ATOM   2948  HZ3 DMS   292      -1.696 -15.861 -19.093  1.00  0.00           H  
ATOM   2949  HZ4 DMS   292      -0.251 -15.099 -17.025  1.00  0.00           H  
ATOM   2950  HZ5 DMS   292       1.230 -15.990 -16.636  1.00  0.00           H  
ATOM   2951  HZ6 DMS   292      -0.407 -16.831 -17.088  1.00  0.00           H  
TER    2952      DMS   292 
ATOM   2952  S   DMS   293     -18.398 -17.625  -7.356  1.00  0.00           S  
ATOM   2953  CT1 DMS   293     -18.154 -16.499  -8.827  1.00  0.00           C  
ATOM   2954  O   DMS   293     -17.143 -18.519  -7.417  1.00  0.00           O  
ATOM   2955  CT2 DMS   293     -18.232 -16.478  -6.056  1.00  0.00           C  
ATOM   2956  HZ1 DMS   293     -17.154 -16.084  -8.699  1.00  0.00           H  
ATOM   2957  HZ2 DMS   293     -18.976 -15.789  -8.728  1.00  0.00           H  
ATOM   2958  HZ3 DMS   293     -18.338 -17.027  -9.763  1.00  0.00           H  
ATOM   2959  HZ4 DMS   293     -18.230 -16.974  -5.086  1.00  0.00           H  
ATOM   2960  HZ5 DMS   293     -19.087 -15.803  -6.008  1.00  0.00           H  
ATOM   2961  HZ6 DMS   293     -17.297 -15.929  -6.170  1.00  0.00           H  
TER    2962      DMS   293 
ATOM   2962  S   DMS   294      -9.385  -0.354 -20.036  1.00  0.00           S  
ATOM   2963  CT1 DMS   294      -9.655   1.010 -21.088  1.00  0.00           C  
ATOM   2964  O   DMS   294     -10.687  -1.057 -20.136  1.00  0.00           O  
ATOM   2965  CT2 DMS   294      -8.369  -1.257 -21.162  1.00  0.00           C  
ATOM   2966  HZ1 DMS   294     -10.117   0.755 -22.042  1.00  0.00           H  
ATOM   2967  HZ2 DMS   294      -8.643   1.403 -21.181  1.00  0.00           H  
ATOM   2968  HZ3 DMS   294     -10.386   1.681 -20.636  1.00  0.00           H  
ATOM   2969  HZ4 DMS   294      -7.603  -0.694 -21.695  1.00  0.00           H  
ATOM   2970  HZ5 DMS   294      -8.932  -1.795 -21.924  1.00  0.00           H  
ATOM   2971  HZ6 DMS   294      -7.915  -2.052 -20.570  1.00  0.00           H  
TER    2972      DMS   294 
ATOM   2972  S   DMS   295     -14.836 -11.227  11.771  1.00  0.00           S  
ATOM   2973  CT1 DMS   295     -15.966 -10.746  10.532  1.00  0.00           C  
ATOM   2974  O   DMS   295     -14.257 -10.001  12.411  1.00  0.00           O  
ATOM   2975  CT2 DMS   295     -16.011 -11.907  13.044  1.00  0.00           C  
ATOM   2976  HZ1 DMS   295     -16.795 -10.179  10.957  1.00  0.00           H  
ATOM   2977  HZ2 DMS   295     -16.414 -11.532   9.924  1.00  0.00           H  
ATOM   2978  HZ3 DMS   295     -15.300 -10.147   9.911  1.00  0.00           H  
ATOM   2979  HZ4 DMS   295     -16.964 -11.378  13.027  1.00  0.00           H  
ATOM   2980  HZ5 DMS   295     -15.554 -11.886  14.033  1.00  0.00           H  
ATOM   2981  HZ6 DMS   295     -16.284 -12.920  12.748  1.00  0.00           H  
TER    2982      DMS   295 
ATOM   2982  S   DMS   296      19.745  18.646   0.894  1.00  0.00           S  
ATOM   2983  CT1 DMS   296      19.161  17.150   1.646  1.00  0.00           C  
ATOM   2984  O   DMS   296      21.051  18.952   1.611  1.00  0.00           O  
ATOM   2985  CT2 DMS   296      18.509  19.771   1.380  1.00  0.00           C  
ATOM   2986  HZ1 DMS   296      18.210  16.883   1.185  1.00  0.00           H  
ATOM   2987  HZ2 DMS   296      19.041  17.348   2.711  1.00  0.00           H  
ATOM   2988  HZ3 DMS   296      19.841  16.354   1.345  1.00  0.00           H  
ATOM   2989  HZ4 DMS   296      18.374  19.662   2.456  1.00  0.00           H  
ATOM   2990  HZ5 DMS   296      17.597  19.458   0.873  1.00  0.00           H  
ATOM   2991  HZ6 DMS   296      18.932  20.771   1.282  1.00  0.00           H  
TER    2992      DMS   296 
ATOM   2992  S   DMS   297      -3.185  -3.559 -18.782  1.00  0.00           S  
ATOM   2993  CT1 DMS   297      -4.151  -3.261 -20.288  1.00  0.00           C  
ATOM   2994  O   DMS   297      -2.487  -2.313 -18.263  1.00  0.00           O  
ATOM   2995  CT2 DMS   297      -4.713  -3.809 -17.740  1.00  0.00           C  
ATOM   2996  HZ1 DMS   297      -3.503  -2.848 -21.061  1.00  0.00           H  
ATOM   2997  HZ2 DMS   297      -4.751  -2.402 -19.989  1.00  0.00           H  
ATOM   2998  HZ3 DMS   297      -4.612  -4.198 -20.603  1.00  0.00           H  
ATOM   2999  HZ4 DMS   297      -5.255  -4.671 -18.128  1.00  0.00           H  
ATOM   3000  HZ5 DMS   297      -5.260  -2.867 -17.709  1.00  0.00           H  
ATOM   3001  HZ6 DMS   297      -4.295  -4.167 -16.799  1.00  0.00           H  
TER    3002      DMS   297 
ATOM   3002  S   DMS   298     -15.538   9.408  12.941  1.00  0.00           S  
ATOM   3003  CT1 DMS   298     -16.984  10.477  13.015  1.00  0.00           C  
ATOM   3004  O   DMS   298     -14.585   9.852  13.975  1.00  0.00           O  
ATOM   3005  CT2 DMS   298     -16.374   7.885  13.451  1.00  0.00           C  
ATOM   3006  HZ1 DMS   298     -16.866  11.469  12.578  1.00  0.00           H  
ATOM   3007  HZ2 DMS   298     -17.387  10.555  14.025  1.00  0.00           H  
ATOM   3008  HZ3 DMS   298     -17.704  10.136  12.272  1.00  0.00           H  
ATOM   3009  HZ4 DMS   298     -17.028   8.080  14.301  1.00  0.00           H  
ATOM   3010  HZ5 DMS   298     -15.647   7.155  13.807  1.00  0.00           H  
ATOM   3011  HZ6 DMS   298     -16.969   7.412  12.670  1.00  0.00           H  
TER    3012      DMS   298 
ATOM   3012  S   DMS   299      -6.331   4.327  24.654  1.00  0.00           S  
ATOM   3013  CT1 DMS   299      -6.659   2.587  24.281  1.00  0.00           C  
ATOM   3014  O   DMS   299      -4.871   4.509  24.343  1.00  0.00           O  
ATOM   3015  CT2 DMS   299      -7.252   4.973  23.290  1.00  0.00           C  
ATOM   3016  HZ1 DMS   299      -5.880   1.943  24.688  1.00  0.00           H  
ATOM   3017  HZ2 DMS   299      -6.650   2.409  23.206  1.00  0.00           H  
ATOM   3018  HZ3 DMS   299      -7.643   2.290  24.645  1.00  0.00           H  
ATOM   3019  HZ4 DMS   299      -6.869   4.500  22.386  1.00  0.00           H  
ATOM   3020  HZ5 DMS   299      -7.055   6.019  23.052  1.00  0.00           H  
ATOM   3021  HZ6 DMS   299      -8.309   4.796  23.488  1.00  0.00           H  
TER    3022      DMS   299 
ATOM   3022  S   DMS   300      10.079  -6.266  11.806  1.00  0.00           S  
ATOM   3023  CT1 DMS   300       9.977  -7.668  10.768  1.00  0.00           C  
ATOM   3024  O   DMS   300      11.538  -6.147  12.199  1.00  0.00           O  
ATOM   3025  CT2 DMS   300       9.714  -5.050  10.593  1.00  0.00           C  
ATOM   3026  HZ1 DMS   300      10.553  -8.457  11.251  1.00  0.00           H  
ATOM   3027  HZ2 DMS   300      10.554  -7.372   9.892  1.00  0.00           H  
ATOM   3028  HZ3 DMS   300       8.942  -7.969  10.608  1.00  0.00           H  
ATOM   3029  HZ4 DMS   300       9.732  -4.034  10.987  1.00  0.00           H  
ATOM   3030  HZ5 DMS   300       8.727  -5.133  10.138  1.00  0.00           H  
ATOM   3031  HZ6 DMS   300      10.474  -5.197   9.826  1.00  0.00           H  
TER    3032      DMS   300 
ATOM   3032  S   DMS   301      -7.688  10.343   6.640  1.00  0.00           S  
ATOM   3033  CT1 DMS   301      -6.541  11.458   7.470  1.00  0.00           C  
ATOM   3034  O   DMS   301      -7.919  11.024   5.317  1.00  0.00           O  
ATOM   3035  CT2 DMS   301      -6.552   9.062   6.324  1.00  0.00           C  
ATOM   3036  HZ1 DMS   301      -5.628  11.686   6.920  1.00  0.00           H  
ATOM   3037  HZ2 DMS   301      -6.251  10.935   8.381  1.00  0.00           H  
ATOM   3038  HZ3 DMS   301      -6.969  12.418   7.761  1.00  0.00           H  
ATOM   3039  HZ4 DMS   301      -5.657   9.339   5.767  1.00  0.00           H  
ATOM   3040  HZ5 DMS   301      -6.974   8.130   5.948  1.00  0.00           H  
ATOM   3041  HZ6 DMS   301      -6.104   8.748   7.267  1.00  0.00           H  
TER    3042      DMS   301 
ATOM   3042  S   DMS   302       6.284  -1.046   4.977  1.00  0.00           S  
ATOM   3043  CT1 DMS   302       6.705   0.566   5.710  1.00  0.00           C  
ATOM   3044  O   DMS   302       5.003  -1.506   5.715  1.00  0.00           O  
ATOM   3045  CT2 DMS   302       5.590  -0.472   3.505  1.00  0.00           C  
ATOM   3046  HZ1 DMS   302       5.838   1.224   5.650  1.00  0.00           H  
ATOM   3047  HZ2 DMS   302       7.640   0.879   5.244  1.00  0.00           H  
ATOM   3048  HZ3 DMS   302       6.880   0.567   6.786  1.00  0.00           H  
ATOM   3049  HZ4 DMS   302       4.834   0.275   3.747  1.00  0.00           H  
ATOM   3050  HZ5 DMS   302       5.178  -1.204   2.811  1.00  0.00           H  
ATOM   3051  HZ6 DMS   302       6.291   0.205   3.016  1.00  0.00           H  
TER    3052      DMS   302 
ATOM   3052  S   DMS   303     -17.383   3.476  13.512  1.00  0.00           S  
ATOM   3053  CT1 DMS   303     -17.864   3.944  15.111  1.00  0.00           C  
ATOM   3054  O   DMS   303     -16.180   4.365  13.156  1.00  0.00           O  
ATOM   3055  CT2 DMS   303     -16.723   1.821  13.701  1.00  0.00           C  
ATOM   3056  HZ1 DMS   303     -17.106   3.558  15.793  1.00  0.00           H  
ATOM   3057  HZ2 DMS   303     -18.831   3.541  15.415  1.00  0.00           H  
ATOM   3058  HZ3 DMS   303     -17.871   5.021  15.276  1.00  0.00           H  
ATOM   3059  HZ4 DMS   303     -17.543   1.120  13.857  1.00  0.00           H  
ATOM   3060  HZ5 DMS   303     -16.143   1.919  14.619  1.00  0.00           H  
ATOM   3061  HZ6 DMS   303     -16.236   1.317  12.866  1.00  0.00           H  
TER    3062      DMS   303 
ATOM   3062  S   DMS   304      -1.304  18.617   6.404  1.00  0.00           S  
ATOM   3063  CT1 DMS   304      -1.986  17.406   7.550  1.00  0.00           C  
ATOM   3064  O   DMS   304      -0.351  19.478   7.189  1.00  0.00           O  
ATOM   3065  CT2 DMS   304      -2.786  19.560   6.137  1.00  0.00           C  
ATOM   3066  HZ1 DMS   304      -2.304  17.928   8.452  1.00  0.00           H  
ATOM   3067  HZ2 DMS   304      -1.312  16.571   7.743  1.00  0.00           H  
ATOM   3068  HZ3 DMS   304      -2.796  16.945   6.985  1.00  0.00           H  
ATOM   3069  HZ4 DMS   304      -3.120  20.089   7.030  1.00  0.00           H  
ATOM   3070  HZ5 DMS   304      -3.538  18.865   5.763  1.00  0.00           H  
ATOM   3071  HZ6 DMS   304      -2.620  20.200   5.270  1.00  0.00           H  
TER    3072      DMS   304 
ATOM   3072  S   DMS   305      -5.456 -25.625  11.664  1.00  0.00           S  
ATOM   3073  CT1 DMS   305      -6.901 -24.458  11.689  1.00  0.00           C  
ATOM   3074  O   DMS   305      -5.709 -26.384  12.944  1.00  0.00           O  
ATOM   3075  CT2 DMS   305      -6.229 -26.663  10.422  1.00  0.00           C  
ATOM   3076  HZ1 DMS   305      -6.612 -23.491  12.101  1.00  0.00           H  
ATOM   3077  HZ2 DMS   305      -7.717 -24.939  12.227  1.00  0.00           H  
ATOM   3078  HZ3 DMS   305      -7.178 -24.258  10.654  1.00  0.00           H  
ATOM   3079  HZ4 DMS   305      -5.454 -27.423  10.322  1.00  0.00           H  
ATOM   3080  HZ5 DMS   305      -6.359 -26.177   9.455  1.00  0.00           H  
ATOM   3081  HZ6 DMS   305      -7.046 -27.246  10.848  1.00  0.00           H  
TER    3082      DMS   305 
ATOM   3082  S   DMS   306     -24.507  -1.834  -1.684  1.00  0.00           S  
ATOM   3083  CT1 DMS   306     -25.028  -3.214  -2.700  1.00  0.00           C  
ATOM   3084  O   DMS   306     -23.577  -2.382  -0.597  1.00  0.00           O  
ATOM   3085  CT2 DMS   306     -23.508  -0.935  -2.866  1.00  0.00           C  
ATOM   3086  HZ1 DMS   306     -25.762  -2.846  -3.417  1.00  0.00           H  
ATOM   3087  HZ2 DMS   306     -25.410  -3.991  -2.038  1.00  0.00           H  
ATOM   3088  HZ3 DMS   306     -24.128  -3.632  -3.150  1.00  0.00           H  
ATOM   3089  HZ4 DMS   306     -23.014  -0.168  -2.269  1.00  0.00           H  
ATOM   3090  HZ5 DMS   306     -24.123  -0.485  -3.646  1.00  0.00           H  
ATOM   3091  HZ6 DMS   306     -22.790  -1.686  -3.196  1.00  0.00           H  
TER    3092      DMS   306 
ATOM   3092  S   DMS   307     -23.643   7.450   6.102  1.00  0.00           S  
ATOM   3093  CT1 DMS   307     -23.698   8.341   4.529  1.00  0.00           C  
ATOM   3094  O   DMS   307     -25.014   7.334   6.771  1.00  0.00           O  
ATOM   3095  CT2 DMS   307     -23.080   5.813   5.490  1.00  0.00           C  
ATOM   3096  HZ1 DMS   307     -24.538   7.981   3.936  1.00  0.00           H  
ATOM   3097  HZ2 DMS   307     -22.794   8.354   3.920  1.00  0.00           H  
ATOM   3098  HZ3 DMS   307     -23.918   9.381   4.774  1.00  0.00           H  
ATOM   3099  HZ4 DMS   307     -23.746   5.331   4.776  1.00  0.00           H  
ATOM   3100  HZ5 DMS   307     -22.979   5.189   6.378  1.00  0.00           H  
ATOM   3101  HZ6 DMS   307     -22.179   6.059   4.928  1.00  0.00           H  
TER    3102      DMS   307 
ATOM   3102  S   DMS   308      -3.221  -1.942   4.550  1.00  0.00           S  
ATOM   3103  CT1 DMS   308      -4.890  -2.106   3.812  1.00  0.00           C  
ATOM   3104  O   DMS   308      -3.580  -1.845   6.060  1.00  0.00           O  
ATOM   3105  CT2 DMS   308      -2.682  -3.578   4.056  1.00  0.00           C  
ATOM   3106  HZ1 DMS   308      -5.277  -2.997   4.307  1.00  0.00           H  
ATOM   3107  HZ2 DMS   308      -4.739  -2.396   2.773  1.00  0.00           H  
ATOM   3108  HZ3 DMS   308      -5.614  -1.296   3.908  1.00  0.00           H  
ATOM   3109  HZ4 DMS   308      -1.650  -3.798   4.332  1.00  0.00           H  
ATOM   3110  HZ5 DMS   308      -2.745  -3.758   2.983  1.00  0.00           H  
ATOM   3111  HZ6 DMS   308      -3.316  -4.413   4.353  1.00  0.00           H  
TER    3112      DMS   308 
ATOM   3112  S   DMS   309      -2.292   6.839  12.520  1.00  0.00           S  
ATOM   3113  CT1 DMS   309      -1.909   8.233  13.670  1.00  0.00           C  
ATOM   3114  O   DMS   309      -1.503   7.076  11.242  1.00  0.00           O  
ATOM   3115  CT2 DMS   309      -1.427   5.478  13.294  1.00  0.00           C  
ATOM   3116  HZ1 DMS   309      -2.279   9.185  13.290  1.00  0.00           H  
ATOM   3117  HZ2 DMS   309      -0.861   8.262  13.970  1.00  0.00           H  
ATOM   3118  HZ3 DMS   309      -2.454   8.045  14.595  1.00  0.00           H  
ATOM   3119  HZ4 DMS   309      -1.765   4.585  12.768  1.00  0.00           H  
ATOM   3120  HZ5 DMS   309      -1.827   5.349  14.300  1.00  0.00           H  
ATOM   3121  HZ6 DMS   309      -0.347   5.569  13.183  1.00  0.00           H  
TER    3122      DMS   309 
ATOM   3122  S   DMS   310       7.880 -11.880  -1.729  1.00  0.00           S  
ATOM   3123  CT1 DMS   310       7.730 -13.594  -1.224  1.00  0.00           C  
ATOM   3124  O   DMS   310       7.862 -11.082  -0.409  1.00  0.00           O  
ATOM   3125  CT2 DMS   310       9.594 -11.933  -2.197  1.00  0.00           C  
ATOM   3126  HZ1 DMS   310       6.801 -13.766  -0.680  1.00  0.00           H  
ATOM   3127  HZ2 DMS   310       8.656 -13.813  -0.693  1.00  0.00           H  
ATOM   3128  HZ3 DMS   310       7.794 -14.279  -2.070  1.00  0.00           H  
ATOM   3129  HZ4 DMS   310       9.792 -12.622  -3.018  1.00  0.00           H  
ATOM   3130  HZ5 DMS   310      10.172 -12.121  -1.293  1.00  0.00           H  
ATOM   3131  HZ6 DMS   310       9.995 -10.988  -2.564  1.00  0.00           H  
TER    3132      DMS   310 
ATOM   3132  S   DMS   311       9.748  -8.279   2.692  1.00  0.00           S  
ATOM   3133  CT1 DMS   311       8.621  -8.862   3.856  1.00  0.00           C  
ATOM   3134  O   DMS   311      11.090  -9.002   2.970  1.00  0.00           O  
ATOM   3135  CT2 DMS   311       8.975  -9.077   1.319  1.00  0.00           C  
ATOM   3136  HZ1 DMS   311       7.626  -8.424   3.785  1.00  0.00           H  
ATOM   3137  HZ2 DMS   311       8.921  -8.587   4.868  1.00  0.00           H  
ATOM   3138  HZ3 DMS   311       8.541  -9.948   3.803  1.00  0.00           H  
ATOM   3139  HZ4 DMS   311       9.607  -8.863   0.458  1.00  0.00           H  
ATOM   3140  HZ5 DMS   311       7.944  -8.735   1.230  1.00  0.00           H  
ATOM   3141  HZ6 DMS   311       9.043 -10.156   1.459  1.00  0.00           H  
TER    3142      DMS   311 
ATOM   3142  S   DMS   312       2.433 -14.493 -13.813  1.00  0.00           S  
ATOM   3143  CT1 DMS   312       2.438 -15.785 -12.677  1.00  0.00           C  
ATOM   3144  O   DMS   312       3.211 -14.958 -15.039  1.00  0.00           O  
ATOM   3145  CT2 DMS   312       3.609 -13.407 -12.977  1.00  0.00           C  
ATOM   3146  HZ1 DMS   312       3.439 -16.213 -12.635  1.00  0.00           H  
ATOM   3147  HZ2 DMS   312       1.744 -16.575 -12.966  1.00  0.00           H  
ATOM   3148  HZ3 DMS   312       2.078 -15.241 -11.804  1.00  0.00           H  
ATOM   3149  HZ4 DMS   312       3.416 -12.364 -13.225  1.00  0.00           H  
ATOM   3150  HZ5 DMS   312       4.602 -13.619 -13.373  1.00  0.00           H  
ATOM   3151  HZ6 DMS   312       3.580 -13.511 -11.892  1.00  0.00           H  
TER    3152      DMS   312 
ATOM   3152  S   DMS   313      -6.724   8.387 -18.362  1.00  0.00           S  
ATOM   3153  CT1 DMS   313      -5.896   7.923 -19.930  1.00  0.00           C  
ATOM   3154  O   DMS   313      -5.729   9.024 -17.364  1.00  0.00           O  
ATOM   3155  CT2 DMS   313      -7.774   9.728 -18.977  1.00  0.00           C  
ATOM   3156  HZ1 DMS   313      -5.128   7.175 -19.734  1.00  0.00           H  
ATOM   3157  HZ2 DMS   313      -5.560   8.849 -20.396  1.00  0.00           H  
ATOM   3158  HZ3 DMS   313      -6.742   7.517 -20.484  1.00  0.00           H  
ATOM   3159  HZ4 DMS   313      -8.172  10.218 -18.089  1.00  0.00           H  
ATOM   3160  HZ5 DMS   313      -8.626   9.480 -19.609  1.00  0.00           H  
ATOM   3161  HZ6 DMS   313      -7.150  10.468 -19.478  1.00  0.00           H  
TER    3162      DMS   313 
ATOM   3162  S   DMS   314      22.117  -1.282 -20.307  1.00  0.00           S  
ATOM   3163  CT1 DMS   314      20.571  -2.046 -20.813  1.00  0.00           C  
ATOM   3164  O   DMS   314      21.995  -0.661 -18.910  1.00  0.00           O  
ATOM   3165  CT2 DMS   314      22.935  -2.767 -19.869  1.00  0.00           C  
ATOM   3166  HZ1 DMS   314      19.776  -1.343 -21.064  1.00  0.00           H  
ATOM   3167  HZ2 DMS   314      20.210  -2.586 -19.937  1.00  0.00           H  
ATOM   3168  HZ3 DMS   314      20.643  -2.796 -21.600  1.00  0.00           H  
ATOM   3169  HZ4 DMS   314      23.860  -2.522 -19.347  1.00  0.00           H  
ATOM   3170  HZ5 DMS   314      23.119  -3.386 -20.747  1.00  0.00           H  
ATOM   3171  HZ6 DMS   314      22.357  -3.327 -19.134  1.00  0.00           H  
TER    3172      DMS   314 
ATOM   3172  S   DMS   315      -4.848  17.900 -17.374  1.00  0.00           S  
ATOM   3173  CT1 DMS   315      -6.056  17.684 -18.728  1.00  0.00           C  
ATOM   3174  O   DMS   315      -4.709  19.402 -17.463  1.00  0.00           O  
ATOM   3175  CT2 DMS   315      -5.947  17.765 -15.982  1.00  0.00           C  
ATOM   3176  HZ1 DMS   315      -6.994  18.173 -18.464  1.00  0.00           H  
ATOM   3177  HZ2 DMS   315      -6.291  16.635 -18.906  1.00  0.00           H  
ATOM   3178  HZ3 DMS   315      -5.611  18.044 -19.656  1.00  0.00           H  
ATOM   3179  HZ4 DMS   315      -6.563  16.881 -16.146  1.00  0.00           H  
ATOM   3180  HZ5 DMS   315      -6.612  18.626 -15.930  1.00  0.00           H  
ATOM   3181  HZ6 DMS   315      -5.434  17.584 -15.037  1.00  0.00           H  
TER    3182      DMS   315 
ATOM   3182  S   DMS   316     -20.233  -8.876   0.942  1.00  0.00           S  
ATOM   3183  CT1 DMS   316     -19.319  -9.530  -0.403  1.00  0.00           C  
ATOM   3184  O   DMS   316     -21.442  -9.745   0.905  1.00  0.00           O  
ATOM   3185  CT2 DMS   316     -19.133  -9.513   2.223  1.00  0.00           C  
ATOM   3186  HZ1 DMS   316     -19.187 -10.597  -0.223  1.00  0.00           H  
ATOM   3187  HZ2 DMS   316     -18.308  -9.154  -0.558  1.00  0.00           H  
ATOM   3188  HZ3 DMS   316     -19.797  -9.249  -1.341  1.00  0.00           H  
ATOM   3189  HZ4 DMS   316     -19.122 -10.591   2.061  1.00  0.00           H  
ATOM   3190  HZ5 DMS   316     -19.525  -9.318   3.221  1.00  0.00           H  
ATOM   3191  HZ6 DMS   316     -18.146  -9.056   2.160  1.00  0.00           H  
TER    3192      DMS   316 
ATOM   3192  S   DMS   317      -5.978 -10.097  -9.286  1.00  0.00           S  
ATOM   3193  CT1 DMS   317      -6.548  -9.028 -10.661  1.00  0.00           C  
ATOM   3194  O   DMS   317      -6.232  -9.414  -7.928  1.00  0.00           O  
ATOM   3195  CT2 DMS   317      -7.134 -11.544  -9.343  1.00  0.00           C  
ATOM   3196  HZ1 DMS   317      -6.193  -9.555 -11.547  1.00  0.00           H  
ATOM   3197  HZ2 DMS   317      -6.192  -8.010 -10.510  1.00  0.00           H  
ATOM   3198  HZ3 DMS   317      -7.632  -9.120 -10.734  1.00  0.00           H  
ATOM   3199  HZ4 DMS   317      -7.005 -12.018 -10.317  1.00  0.00           H  
ATOM   3200  HZ5 DMS   317      -8.153 -11.181  -9.212  1.00  0.00           H  
ATOM   3201  HZ6 DMS   317      -6.805 -12.253  -8.583  1.00  0.00           H  
TER    3202      DMS   317 
ATOM   3202  S   DMS   318     -16.142 -17.709  12.661  1.00  0.00           S  
ATOM   3203  CT1 DMS   318     -15.322 -16.102  12.893  1.00  0.00           C  
ATOM   3204  O   DMS   318     -17.498 -17.539  13.318  1.00  0.00           O  
ATOM   3205  CT2 DMS   318     -16.290 -17.550  10.873  1.00  0.00           C  
ATOM   3206  HZ1 DMS   318     -14.391 -16.169  12.331  1.00  0.00           H  
ATOM   3207  HZ2 DMS   318     -15.003 -16.056  13.935  1.00  0.00           H  
ATOM   3208  HZ3 DMS   318     -15.806 -15.243  12.427  1.00  0.00           H  
ATOM   3209  HZ4 DMS   318     -16.953 -18.393  10.678  1.00  0.00           H  
ATOM   3210  HZ5 DMS   318     -15.317 -17.696  10.405  1.00  0.00           H  
ATOM   3211  HZ6 DMS   318     -16.760 -16.604  10.605  1.00  0.00           H  
TER    3212      DMS   318 
ATOM   3212  S   DMS   319      13.622 -14.767   6.153  1.00  0.00           S  
ATOM   3213  CT1 DMS   319      12.907 -15.002   7.773  1.00  0.00           C  
ATOM   3214  O   DMS   319      15.069 -15.183   6.289  1.00  0.00           O  
ATOM   3215  CT2 DMS   319      12.712 -16.123   5.335  1.00  0.00           C  
ATOM   3216  HZ1 DMS   319      13.067 -16.013   8.148  1.00  0.00           H  
ATOM   3217  HZ2 DMS   319      11.832 -14.834   7.714  1.00  0.00           H  
ATOM   3218  HZ3 DMS   319      13.291 -14.323   8.534  1.00  0.00           H  
ATOM   3219  HZ4 DMS   319      12.787 -17.095   5.822  1.00  0.00           H  
ATOM   3220  HZ5 DMS   319      13.048 -16.241   4.305  1.00  0.00           H  
ATOM   3221  HZ6 DMS   319      11.669 -15.814   5.399  1.00  0.00           H  
TER    3222      DMS   319 
ATOM   3222  S   DMS   320     -18.928  -1.557 -16.206  1.00  0.00           S  
ATOM   3223  CT1 DMS   320     -18.523  -1.320 -17.932  1.00  0.00           C  
ATOM   3224  O   DMS   320     -20.393  -2.039 -16.156  1.00  0.00           O  
ATOM   3225  CT2 DMS   320     -17.936  -2.973 -15.643  1.00  0.00           C  
ATOM   3226  HZ1 DMS   320     -17.443  -1.179 -17.954  1.00  0.00           H  
ATOM   3227  HZ2 DMS   320     -19.093  -0.563 -18.470  1.00  0.00           H  
ATOM   3228  HZ3 DMS   320     -18.682  -2.308 -18.365  1.00  0.00           H  
ATOM   3229  HZ4 DMS   320     -17.863  -3.117 -14.565  1.00  0.00           H  
ATOM   3230  HZ5 DMS   320     -16.933  -2.894 -16.062  1.00  0.00           H  
ATOM   3231  HZ6 DMS   320     -18.272  -3.899 -16.110  1.00  0.00           H  
TER    3232      DMS   320 
ATOM   3232  S   DMS   321      -5.280   8.188  -8.371  1.00  0.00           S  
ATOM   3233  CT1 DMS   321      -6.706   8.953  -7.349  1.00  0.00           C  
ATOM   3234  O   DMS   321      -4.270   9.231  -7.940  1.00  0.00           O  
ATOM   3235  CT2 DMS   321      -4.856   6.686  -7.434  1.00  0.00           C  
ATOM   3236  HZ1 DMS   321      -7.645   8.427  -7.522  1.00  0.00           H  
ATOM   3237  HZ2 DMS   321      -6.743   9.984  -7.702  1.00  0.00           H  
ATOM   3238  HZ3 DMS   321      -6.490   8.741  -6.302  1.00  0.00           H  
ATOM   3239  HZ4 DMS   321      -4.071   6.096  -7.907  1.00  0.00           H  
ATOM   3240  HZ5 DMS   321      -5.752   6.069  -7.366  1.00  0.00           H  
ATOM   3241  HZ6 DMS   321      -4.663   6.988  -6.404  1.00  0.00           H  
TER    3242      DMS   321 
ATOM   3242  S   DMS   322     -10.009 -16.177  -3.957  1.00  0.00           S  
ATOM   3243  CT1 DMS   322     -11.206 -17.168  -4.836  1.00  0.00           C  
ATOM   3244  O   DMS   322     -10.341 -16.045  -2.429  1.00  0.00           O  
ATOM   3245  CT2 DMS   322      -8.475 -17.173  -4.022  1.00  0.00           C  
ATOM   3246  HZ1 DMS   322     -11.104 -17.007  -5.909  1.00  0.00           H  
ATOM   3247  HZ2 DMS   322     -12.194 -17.088  -4.383  1.00  0.00           H  
ATOM   3248  HZ3 DMS   322     -10.912 -18.206  -4.686  1.00  0.00           H  
ATOM   3249  HZ4 DMS   322      -7.795 -16.666  -3.338  1.00  0.00           H  
ATOM   3250  HZ5 DMS   322      -8.137 -17.247  -5.055  1.00  0.00           H  
ATOM   3251  HZ6 DMS   322      -8.584 -18.193  -3.654  1.00  0.00           H  
TER    3252      DMS   322 
ATOM   3252  S   DMS   323     -20.996  14.946   6.782  1.00  0.00           S  
ATOM   3253  CT1 DMS   323     -20.978  16.481   5.984  1.00  0.00           C  
ATOM   3254  O   DMS   323     -21.186  13.978   5.630  1.00  0.00           O  
ATOM   3255  CT2 DMS   323     -19.280  14.823   7.334  1.00  0.00           C  
ATOM   3256  HZ1 DMS   323     -20.690  17.307   6.635  1.00  0.00           H  
ATOM   3257  HZ2 DMS   323     -21.985  16.631   5.595  1.00  0.00           H  
ATOM   3258  HZ3 DMS   323     -20.264  16.441   5.161  1.00  0.00           H  
ATOM   3259  HZ4 DMS   323     -19.114  15.371   8.262  1.00  0.00           H  
ATOM   3260  HZ5 DMS   323     -18.579  15.078   6.540  1.00  0.00           H  
ATOM   3261  HZ6 DMS   323     -19.008  13.803   7.607  1.00  0.00           H  
TER    3262      DMS   323 
ATOM   3262  S   DMS   324      10.700   1.964  18.693  1.00  0.00           S  
ATOM   3263  CT1 DMS   324      10.590   0.783  20.052  1.00  0.00           C  
ATOM   3264  O   DMS   324      12.175   2.046  18.317  1.00  0.00           O  
ATOM   3265  CT2 DMS   324      10.226   0.882  17.344  1.00  0.00           C  
ATOM   3266  HZ1 DMS   324      10.844   1.294  20.981  1.00  0.00           H  
ATOM   3267  HZ2 DMS   324      11.316  -0.003  19.846  1.00  0.00           H  
ATOM   3268  HZ3 DMS   324       9.569   0.409  20.119  1.00  0.00           H  
ATOM   3269  HZ4 DMS   324      10.373   1.361  16.376  1.00  0.00           H  
ATOM   3270  HZ5 DMS   324       9.182   0.633  17.534  1.00  0.00           H  
ATOM   3271  HZ6 DMS   324      10.889   0.019  17.406  1.00  0.00           H  
TER    3272      DMS   324 
ATOM   3272  S   DMS   325       1.678  -3.358 -16.830  1.00  0.00           S  
ATOM   3273  CT1 DMS   325       0.370  -3.471 -15.571  1.00  0.00           C  
ATOM   3274  O   DMS   325       1.405  -4.500 -17.758  1.00  0.00           O  
ATOM   3275  CT2 DMS   325       1.017  -1.963 -17.638  1.00  0.00           C  
ATOM   3276  HZ1 DMS   325      -0.609  -3.656 -16.013  1.00  0.00           H  
ATOM   3277  HZ2 DMS   325       0.405  -2.572 -14.955  1.00  0.00           H  
ATOM   3278  HZ3 DMS   325       0.608  -4.345 -14.966  1.00  0.00           H  
ATOM   3279  HZ4 DMS   325       1.609  -1.593 -18.475  1.00  0.00           H  
ATOM   3280  HZ5 DMS   325       0.898  -1.168 -16.902  1.00  0.00           H  
ATOM   3281  HZ6 DMS   325       0.091  -2.322 -18.088  1.00  0.00           H  
TER    3282      DMS   325 
ATOM   3282  S   DMS   326     -14.627 -10.869 -13.972  1.00  0.00           S  
ATOM   3283  CT1 DMS   326     -12.891 -11.208 -14.167  1.00  0.00           C  
ATOM   3284  O   DMS   326     -15.243 -12.003 -13.261  1.00  0.00           O  
ATOM   3285  CT2 DMS   326     -14.449  -9.607 -12.630  1.00  0.00           C  
ATOM   3286  HZ1 DMS   326     -12.364 -10.444 -14.738  1.00  0.00           H  
ATOM   3287  HZ2 DMS   326     -12.937 -12.129 -14.748  1.00  0.00           H  
ATOM   3288  HZ3 DMS   326     -12.400 -11.565 -13.262  1.00  0.00           H  
ATOM   3289  HZ4 DMS   326     -15.481  -9.348 -12.397  1.00  0.00           H  
ATOM   3290  HZ5 DMS   326     -13.970  -8.675 -12.931  1.00  0.00           H  
ATOM   3291  HZ6 DMS   326     -13.895 -10.030 -11.792  1.00  0.00           H  
TER    3292      DMS   326 
ATOM   3292  S   DMS   327      15.657 -12.075  -7.931  1.00  0.00           S  
ATOM   3293  CT1 DMS   327      16.629 -10.983  -9.000  1.00  0.00           C  
ATOM   3294  O   DMS   327      15.783 -11.541  -6.533  1.00  0.00           O  
ATOM   3295  CT2 DMS   327      14.022 -11.636  -8.566  1.00  0.00           C  
ATOM   3296  HZ1 DMS   327      16.561  -9.988  -8.561  1.00  0.00           H  
ATOM   3297  HZ2 DMS   327      16.345 -11.141 -10.040  1.00  0.00           H  
ATOM   3298  HZ3 DMS   327      17.673 -11.268  -8.867  1.00  0.00           H  
ATOM   3299  HZ4 DMS   327      13.914 -11.904  -9.617  1.00  0.00           H  
ATOM   3300  HZ5 DMS   327      13.876 -10.558  -8.618  1.00  0.00           H  
ATOM   3301  HZ6 DMS   327      13.306 -12.082  -7.876  1.00  0.00           H  
TER    3302      DMS   327 
ATOM   3302  S   DMS   328     -11.956 -10.864  -8.064  1.00  0.00           S  
ATOM   3303  CT1 DMS   328     -11.914  -9.053  -8.115  1.00  0.00           C  
ATOM   3304  O   DMS   328     -13.075 -11.137  -7.017  1.00  0.00           O  
ATOM   3305  CT2 DMS   328     -12.714 -11.132  -9.713  1.00  0.00           C  
ATOM   3306  HZ1 DMS   328     -11.300  -8.669  -7.301  1.00  0.00           H  
ATOM   3307  HZ2 DMS   328     -12.910  -8.618  -8.197  1.00  0.00           H  
ATOM   3308  HZ3 DMS   328     -11.418  -8.727  -9.030  1.00  0.00           H  
ATOM   3309  HZ4 DMS   328     -12.994 -12.173  -9.872  1.00  0.00           H  
ATOM   3310  HZ5 DMS   328     -11.939 -10.900 -10.444  1.00  0.00           H  
ATOM   3311  HZ6 DMS   328     -13.540 -10.436  -9.861  1.00  0.00           H  
TER    3312      DMS   328 
ATOM   3312  S   DMS   329       3.518 -19.769  -0.206  1.00  0.00           S  
ATOM   3313  CT1 DMS   329       5.326 -19.509   0.087  1.00  0.00           C  
ATOM   3314  O   DMS   329       2.875 -18.444  -0.063  1.00  0.00           O  
ATOM   3315  CT2 DMS   329       3.531 -19.890  -1.967  1.00  0.00           C  
ATOM   3316  HZ1 DMS   329       5.746 -18.607  -0.359  1.00  0.00           H  
ATOM   3317  HZ2 DMS   329       5.763 -20.393  -0.376  1.00  0.00           H  
ATOM   3318  HZ3 DMS   329       5.564 -19.531   1.150  1.00  0.00           H  
ATOM   3319  HZ4 DMS   329       4.170 -20.707  -2.304  1.00  0.00           H  
ATOM   3320  HZ5 DMS   329       3.911 -18.905  -2.237  1.00  0.00           H  
ATOM   3321  HZ6 DMS   329       2.540 -19.881  -2.420  1.00  0.00           H  
TER    3322      DMS   329 
ATOM   3322  S   DMS   330      -8.274 -20.610 -11.767  1.00  0.00           S  
ATOM   3323  CT1 DMS   330      -9.188 -20.670 -13.328  1.00  0.00           C  
ATOM   3324  O   DMS   330      -6.934 -19.901 -11.991  1.00  0.00           O  
ATOM   3325  CT2 DMS   330      -9.280 -19.403 -10.931  1.00  0.00           C  
ATOM   3326  HZ1 DMS   330      -8.691 -21.438 -13.921  1.00  0.00           H  
ATOM   3327  HZ2 DMS   330      -9.136 -19.662 -13.737  1.00  0.00           H  
ATOM   3328  HZ3 DMS   330     -10.235 -20.961 -13.242  1.00  0.00           H  
ATOM   3329  HZ4 DMS   330     -10.307 -19.760 -11.005  1.00  0.00           H  
ATOM   3330  HZ5 DMS   330      -9.300 -18.388 -11.328  1.00  0.00           H  
ATOM   3331  HZ6 DMS   330      -9.076 -19.389  -9.861  1.00  0.00           H  
TER    3332      DMS   330 
ATOM   3332  S   DMS   331      -1.370  -9.620 -23.133  1.00  0.00           S  
ATOM   3333  CT1 DMS   331      -2.157  -9.285 -21.606  1.00  0.00           C  
ATOM   3334  O   DMS   331      -1.646 -11.089 -23.219  1.00  0.00           O  
ATOM   3335  CT2 DMS   331      -2.527  -8.791 -24.362  1.00  0.00           C  
ATOM   3336  HZ1 DMS   331      -2.297  -8.219 -21.428  1.00  0.00           H  
ATOM   3337  HZ2 DMS   331      -1.741  -9.778 -20.727  1.00  0.00           H  
ATOM   3338  HZ3 DMS   331      -3.193  -9.520 -21.849  1.00  0.00           H  
ATOM   3339  HZ4 DMS   331      -2.917  -7.913 -23.847  1.00  0.00           H  
ATOM   3340  HZ5 DMS   331      -3.375  -9.459 -24.513  1.00  0.00           H  
ATOM   3341  HZ6 DMS   331      -1.896  -8.536 -25.214  1.00  0.00           H  
TER    3342      DMS   331 
ATOM   3342  S   DMS   332      -0.759 -16.533  19.662  1.00  0.00           S  
ATOM   3343  CT1 DMS   332       0.110 -17.826  20.610  1.00  0.00           C  
ATOM   3344  O   DMS   332      -0.159 -16.396  18.248  1.00  0.00           O  
ATOM   3345  CT2 DMS   332      -0.266 -15.079  20.660  1.00  0.00           C  
ATOM   3346  HZ1 DMS   332      -0.146 -17.692  21.661  1.00  0.00           H  
ATOM   3347  HZ2 DMS   332       1.182 -17.759  20.424  1.00  0.00           H  
ATOM   3348  HZ3 DMS   332      -0.282 -18.750  20.184  1.00  0.00           H  
ATOM   3349  HZ4 DMS   332      -0.539 -14.168  20.127  1.00  0.00           H  
ATOM   3350  HZ5 DMS   332       0.815 -15.169  20.770  1.00  0.00           H  
ATOM   3351  HZ6 DMS   332      -0.776 -15.196  21.617  1.00  0.00           H  
TER    3352      DMS   332 
ATOM   3352  S   DMS   333      10.905 -10.455   9.110  1.00  0.00           S  
ATOM   3353  CT1 DMS   333      10.181  -9.741   7.538  1.00  0.00           C  
ATOM   3354  O   DMS   333      10.372 -11.885   9.170  1.00  0.00           O  
ATOM   3355  CT2 DMS   333      12.639 -10.537   8.464  1.00  0.00           C  
ATOM   3356  HZ1 DMS   333      10.698 -10.069   6.637  1.00  0.00           H  
ATOM   3357  HZ2 DMS   333      10.294  -8.658   7.490  1.00  0.00           H  
ATOM   3358  HZ3 DMS   333       9.118  -9.957   7.652  1.00  0.00           H  
ATOM   3359  HZ4 DMS   333      13.205  -9.612   8.572  1.00  0.00           H  
ATOM   3360  HZ5 DMS   333      12.450 -10.778   7.418  1.00  0.00           H  
ATOM   3361  HZ6 DMS   333      13.193 -11.298   9.013  1.00  0.00           H  
TER    3362      DMS   333 
ATOM   3362  S   DMS   334     -11.352  11.184 -23.702  1.00  0.00           S  
ATOM   3363  CT1 DMS   334     -12.701  11.142 -22.514  1.00  0.00           C  
ATOM   3364  O   DMS   334     -10.254  11.956 -23.009  1.00  0.00           O  
ATOM   3365  CT2 DMS   334     -11.947  12.372 -24.879  1.00  0.00           C  
ATOM   3366  HZ1 DMS   334     -13.674  10.753 -22.814  1.00  0.00           H  
ATOM   3367  HZ2 DMS   334     -12.805  12.140 -22.087  1.00  0.00           H  
ATOM   3368  HZ3 DMS   334     -12.326  10.523 -21.699  1.00  0.00           H  
ATOM   3369  HZ4 DMS   334     -12.938  12.049 -25.200  1.00  0.00           H  
ATOM   3370  HZ5 DMS   334     -11.331  12.323 -25.778  1.00  0.00           H  
ATOM   3371  HZ6 DMS   334     -12.030  13.341 -24.388  1.00  0.00           H  
TER    3372      DMS   334 
ATOM   3372  S   DMS   335      13.151  11.028  -7.880  1.00  0.00           S  
ATOM   3373  CT1 DMS   335      13.456   9.436  -8.467  1.00  0.00           C  
ATOM   3374  O   DMS   335      11.748  11.115  -7.204  1.00  0.00           O  
ATOM   3375  CT2 DMS   335      14.412  11.112  -6.554  1.00  0.00           C  
ATOM   3376  HZ1 DMS   335      12.718   9.216  -9.239  1.00  0.00           H  
ATOM   3377  HZ2 DMS   335      13.407   8.718  -7.649  1.00  0.00           H  
ATOM   3378  HZ3 DMS   335      14.475   9.359  -8.846  1.00  0.00           H  
ATOM   3379  HZ4 DMS   335      15.420  11.068  -6.969  1.00  0.00           H  
ATOM   3380  HZ5 DMS   335      14.216  10.358  -5.791  1.00  0.00           H  
ATOM   3381  HZ6 DMS   335      14.311  12.040  -5.992  1.00  0.00           H  
TER    3382      DMS   335 
ATOM   3382  S   DMS   336     -23.052  10.582  -9.601  1.00  0.00           S  
ATOM   3383  CT1 DMS   336     -23.950  12.002 -10.050  1.00  0.00           C  
ATOM   3384  O   DMS   336     -22.428  10.989  -8.310  1.00  0.00           O  
ATOM   3385  CT2 DMS   336     -24.508   9.671  -9.047  1.00  0.00           C  
ATOM   3386  HZ1 DMS   336     -23.266  12.754 -10.443  1.00  0.00           H  
ATOM   3387  HZ2 DMS   336     -24.436  12.359  -9.142  1.00  0.00           H  
ATOM   3388  HZ3 DMS   336     -24.776  11.736 -10.710  1.00  0.00           H  
ATOM   3389  HZ4 DMS   336     -25.059  10.166  -8.247  1.00  0.00           H  
ATOM   3390  HZ5 DMS   336     -24.313   8.660  -8.689  1.00  0.00           H  
ATOM   3391  HZ6 DMS   336     -25.096   9.593  -9.961  1.00  0.00           H  
TER    3392      DMS   336 
ATOM   3392  S   DMS   337      15.166  10.954  13.108  1.00  0.00           S  
ATOM   3393  CT1 DMS   337      14.349  10.575  14.700  1.00  0.00           C  
ATOM   3394  O   DMS   337      16.585  10.397  13.171  1.00  0.00           O  
ATOM   3395  CT2 DMS   337      14.330   9.860  12.022  1.00  0.00           C  
ATOM   3396  HZ1 DMS   337      14.767  11.184  15.502  1.00  0.00           H  
ATOM   3397  HZ2 DMS   337      14.391   9.500  14.878  1.00  0.00           H  
ATOM   3398  HZ3 DMS   337      13.282  10.787  14.762  1.00  0.00           H  
ATOM   3399  HZ4 DMS   337      13.285  10.137  11.884  1.00  0.00           H  
ATOM   3400  HZ5 DMS   337      14.415   8.837  12.390  1.00  0.00           H  
ATOM   3401  HZ6 DMS   337      14.859   9.917  11.071  1.00  0.00           H  
TER    3402      DMS   337 
ATOM   3402  S   DMS   338     -22.942  10.717  -3.412  1.00  0.00           S  
ATOM   3403  CT1 DMS   338     -22.968  11.573  -5.055  1.00  0.00           C  
ATOM   3404  O   DMS   338     -24.423  10.584  -3.023  1.00  0.00           O  
ATOM   3405  CT2 DMS   338     -22.555   9.014  -3.962  1.00  0.00           C  
ATOM   3406  HZ1 DMS   338     -21.970  11.668  -5.482  1.00  0.00           H  
ATOM   3407  HZ2 DMS   338     -23.310  12.599  -4.919  1.00  0.00           H  
ATOM   3408  HZ3 DMS   338     -23.669  11.038  -5.696  1.00  0.00           H  
ATOM   3409  HZ4 DMS   338     -22.721   8.349  -3.115  1.00  0.00           H  
ATOM   3410  HZ5 DMS   338     -21.564   9.110  -4.407  1.00  0.00           H  
ATOM   3411  HZ6 DMS   338     -23.222   8.693  -4.762  1.00  0.00           H  
TER    3412      DMS   338 
ATOM   3412  S   DMS   339     -23.860  -4.520  -6.172  1.00  0.00           S  
ATOM   3413  CT1 DMS   339     -24.867  -5.722  -5.257  1.00  0.00           C  
ATOM   3414  O   DMS   339     -22.694  -4.060  -5.297  1.00  0.00           O  
ATOM   3415  CT2 DMS   339     -23.125  -5.742  -7.269  1.00  0.00           C  
ATOM   3416  HZ1 DMS   339     -25.341  -6.326  -6.030  1.00  0.00           H  
ATOM   3417  HZ2 DMS   339     -25.621  -5.221  -4.651  1.00  0.00           H  
ATOM   3418  HZ3 DMS   339     -24.213  -6.360  -4.662  1.00  0.00           H  
ATOM   3419  HZ4 DMS   339     -22.559  -6.443  -6.654  1.00  0.00           H  
ATOM   3420  HZ5 DMS   339     -22.366  -5.178  -7.811  1.00  0.00           H  
ATOM   3421  HZ6 DMS   339     -23.928  -6.246  -7.807  1.00  0.00           H  
TER    3422      DMS   339 
ATOM   3422  S   DMS   340      -7.778   2.834 -24.382  1.00  0.00           S  
ATOM   3423  CT1 DMS   340      -9.053   3.786 -23.606  1.00  0.00           C  
ATOM   3424  O   DMS   340      -7.819   1.393 -23.837  1.00  0.00           O  
ATOM   3425  CT2 DMS   340      -6.463   3.568 -23.305  1.00  0.00           C  
ATOM   3426  HZ1 DMS   340      -8.965   4.805 -23.982  1.00  0.00           H  
ATOM   3427  HZ2 DMS   340      -8.932   3.795 -22.522  1.00  0.00           H  
ATOM   3428  HZ3 DMS   340     -10.033   3.371 -23.842  1.00  0.00           H  
ATOM   3429  HZ4 DMS   340      -6.208   4.520 -23.770  1.00  0.00           H  
ATOM   3430  HZ5 DMS   340      -5.593   2.911 -23.307  1.00  0.00           H  
ATOM   3431  HZ6 DMS   340      -6.788   3.628 -22.266  1.00  0.00           H  
TER    3432      DMS   340 
ATOM   3432  S   DMS   341       5.084   3.452 -21.582  1.00  0.00           S  
ATOM   3433  CT1 DMS   341       5.552   2.744 -23.097  1.00  0.00           C  
ATOM   3434  O   DMS   341       6.298   3.421 -20.659  1.00  0.00           O  
ATOM   3435  CT2 DMS   341       4.980   5.162 -22.102  1.00  0.00           C  
ATOM   3436  HZ1 DMS   341       6.343   3.367 -23.514  1.00  0.00           H  
ATOM   3437  HZ2 DMS   341       4.774   2.851 -23.853  1.00  0.00           H  
ATOM   3438  HZ3 DMS   341       5.813   1.695 -22.960  1.00  0.00           H  
ATOM   3439  HZ4 DMS   341       5.860   5.374 -22.710  1.00  0.00           H  
ATOM   3440  HZ5 DMS   341       5.001   5.712 -21.161  1.00  0.00           H  
ATOM   3441  HZ6 DMS   341       4.027   5.340 -22.600  1.00  0.00           H  
TER    3442      DMS   341 
ATOM   3442  S   DMS   342       2.719 -15.839   2.083  1.00  0.00           S  
ATOM   3443  CT1 DMS   342       1.994 -15.976   3.710  1.00  0.00           C  
ATOM   3444  O   DMS   342       3.267 -14.424   2.064  1.00  0.00           O  
ATOM   3445  CT2 DMS   342       4.202 -16.751   2.301  1.00  0.00           C  
ATOM   3446  HZ1 DMS   342       1.810 -17.045   3.820  1.00  0.00           H  
ATOM   3447  HZ2 DMS   342       1.072 -15.396   3.676  1.00  0.00           H  
ATOM   3448  HZ3 DMS   342       2.742 -15.609   4.412  1.00  0.00           H  
ATOM   3449  HZ4 DMS   342       4.954 -16.208   2.874  1.00  0.00           H  
ATOM   3450  HZ5 DMS   342       4.577 -16.863   1.284  1.00  0.00           H  
ATOM   3451  HZ6 DMS   342       4.081 -17.724   2.776  1.00  0.00           H  
TER    3452      DMS   342 
ATOM   3452  S   DMS   343      -8.308  13.022  18.164  1.00  0.00           S  
ATOM   3453  CT1 DMS   343      -7.992  11.522  17.313  1.00  0.00           C  
ATOM   3454  O   DMS   343      -8.368  14.079  17.055  1.00  0.00           O  
ATOM   3455  CT2 DMS   343     -10.032  12.756  18.475  1.00  0.00           C  
ATOM   3456  HZ1 DMS   343      -8.504  11.535  16.351  1.00  0.00           H  
ATOM   3457  HZ2 DMS   343      -8.175  10.587  17.843  1.00  0.00           H  
ATOM   3458  HZ3 DMS   343      -6.910  11.532  17.186  1.00  0.00           H  
ATOM   3459  HZ4 DMS   343     -10.066  11.928  19.183  1.00  0.00           H  
ATOM   3460  HZ5 DMS   343     -10.515  12.508  17.530  1.00  0.00           H  
ATOM   3461  HZ6 DMS   343     -10.601  13.608  18.848  1.00  0.00           H  
TER    3462      DMS   343 
ATOM   3462  S   DMS   344      12.708  -9.124 -18.301  1.00  0.00           S  
ATOM   3463  CT1 DMS   344      11.464  -7.854 -18.790  1.00  0.00           C  
ATOM   3464  O   DMS   344      13.176  -8.656 -16.903  1.00  0.00           O  
ATOM   3465  CT2 DMS   344      11.600 -10.504 -18.050  1.00  0.00           C  
ATOM   3466  HZ1 DMS   344      11.946  -6.890 -18.630  1.00  0.00           H  
ATOM   3467  HZ2 DMS   344      10.503  -7.975 -18.288  1.00  0.00           H  
ATOM   3468  HZ3 DMS   344      11.388  -7.939 -19.874  1.00  0.00           H  
ATOM   3469  HZ4 DMS   344      11.212 -10.804 -19.023  1.00  0.00           H  
ATOM   3470  HZ5 DMS   344      10.814 -10.275 -17.329  1.00  0.00           H  
ATOM   3471  HZ6 DMS   344      12.100 -11.383 -17.642  1.00  0.00           H  
TER    3472      DMS   344 
ATOM   3472  S   DMS   345      -7.764   4.939   7.806  1.00  0.00           S  
ATOM   3473  CT1 DMS   345      -8.771   6.106   8.730  1.00  0.00           C  
ATOM   3474  O   DMS   345      -7.886   5.690   6.484  1.00  0.00           O  
ATOM   3475  CT2 DMS   345      -6.253   5.586   8.429  1.00  0.00           C  
ATOM   3476  HZ1 DMS   345      -9.795   5.763   8.583  1.00  0.00           H  
ATOM   3477  HZ2 DMS   345      -8.666   7.139   8.397  1.00  0.00           H  
ATOM   3478  HZ3 DMS   345      -8.586   6.021   9.801  1.00  0.00           H  
ATOM   3479  HZ4 DMS   345      -6.308   6.639   8.156  1.00  0.00           H  
ATOM   3480  HZ5 DMS   345      -5.415   5.119   7.910  1.00  0.00           H  
ATOM   3481  HZ6 DMS   345      -6.148   5.407   9.499  1.00  0.00           H  
TER    3482      DMS   345 
ATOM   3482  S   DMS   346      17.897   9.099  16.294  1.00  0.00           S  
ATOM   3483  CT1 DMS   346      18.039  10.812  15.852  1.00  0.00           C  
ATOM   3484  O   DMS   346      19.242   8.420  15.900  1.00  0.00           O  
ATOM   3485  CT2 DMS   346      17.941   9.154  18.072  1.00  0.00           C  
ATOM   3486  HZ1 DMS   346      18.751  11.302  16.516  1.00  0.00           H  
ATOM   3487  HZ2 DMS   346      17.044  11.254  15.906  1.00  0.00           H  
ATOM   3488  HZ3 DMS   346      18.402  10.979  14.838  1.00  0.00           H  
ATOM   3489  HZ4 DMS   346      18.146   8.126  18.371  1.00  0.00           H  
ATOM   3490  HZ5 DMS   346      16.949   9.409  18.444  1.00  0.00           H  
ATOM   3491  HZ6 DMS   346      18.718   9.819  18.449  1.00  0.00           H  
TER    3492      DMS   346 
ATOM   3492  S   DMS   347     -14.337  12.038   4.252  1.00  0.00           S  
ATOM   3493  CT1 DMS   347     -12.966  12.147   5.411  1.00  0.00           C  
ATOM   3494  O   DMS   347     -13.653  12.140   2.881  1.00  0.00           O  
ATOM   3495  CT2 DMS   347     -14.959  10.369   4.506  1.00  0.00           C  
ATOM   3496  HZ1 DMS   347     -12.298  11.298   5.264  1.00  0.00           H  
ATOM   3497  HZ2 DMS   347     -13.312  12.147   6.444  1.00  0.00           H  
ATOM   3498  HZ3 DMS   347     -12.374  13.038   5.203  1.00  0.00           H  
ATOM   3499  HZ4 DMS   347     -15.098  10.256   5.581  1.00  0.00           H  
ATOM   3500  HZ5 DMS   347     -14.307   9.587   4.117  1.00  0.00           H  
ATOM   3501  HZ6 DMS   347     -15.932  10.306   4.019  1.00  0.00           H  
TER    3502      DMS   347 
ATOM   3502  S   DMS   348      13.006   5.960 -18.025  1.00  0.00           S  
ATOM   3503  CT1 DMS   348      12.837   5.875 -19.772  1.00  0.00           C  
ATOM   3504  O   DMS   348      14.504   5.844 -17.762  1.00  0.00           O  
ATOM   3505  CT2 DMS   348      12.713   7.651 -17.684  1.00  0.00           C  
ATOM   3506  HZ1 DMS   348      11.818   5.869 -20.159  1.00  0.00           H  
ATOM   3507  HZ2 DMS   348      13.417   4.997 -20.056  1.00  0.00           H  
ATOM   3508  HZ3 DMS   348      13.328   6.707 -20.276  1.00  0.00           H  
ATOM   3509  HZ4 DMS   348      13.537   8.235 -18.096  1.00  0.00           H  
ATOM   3510  HZ5 DMS   348      12.667   7.708 -16.597  1.00  0.00           H  
ATOM   3511  HZ6 DMS   348      11.787   7.916 -18.194  1.00  0.00           H  
TER    3512      DMS   348 
ATOM   3512  S   DMS   349      22.146   9.940   8.235  1.00  0.00           S  
ATOM   3513  CT1 DMS   349      21.413   8.410   8.692  1.00  0.00           C  
ATOM   3514  O   DMS   349      21.202  10.967   8.785  1.00  0.00           O  
ATOM   3515  CT2 DMS   349      23.748   9.958   9.082  1.00  0.00           C  
ATOM   3516  HZ1 DMS   349      22.094   7.559   8.658  1.00  0.00           H  
ATOM   3517  HZ2 DMS   349      20.485   8.347   8.123  1.00  0.00           H  
ATOM   3518  HZ3 DMS   349      21.144   8.648   9.721  1.00  0.00           H  
ATOM   3519  HZ4 DMS   349      24.422   9.217   8.651  1.00  0.00           H  
ATOM   3520  HZ5 DMS   349      23.655   9.843  10.162  1.00  0.00           H  
ATOM   3521  HZ6 DMS   349      24.218  10.929   8.928  1.00  0.00           H  
TER    3522      DMS   349 
ATOM   3522  S   DMS   350      -3.483  -7.944  10.814  1.00  0.00           S  
ATOM   3523  CT1 DMS   350      -3.041  -6.157  10.739  1.00  0.00           C  
ATOM   3524  O   DMS   350      -2.592  -8.444  11.962  1.00  0.00           O  
ATOM   3525  CT2 DMS   350      -5.139  -7.862  11.466  1.00  0.00           C  
ATOM   3526  HZ1 DMS   350      -3.862  -5.756  10.143  1.00  0.00           H  
ATOM   3527  HZ2 DMS   350      -2.032  -6.171  10.327  1.00  0.00           H  
ATOM   3528  HZ3 DMS   350      -3.030  -5.770  11.758  1.00  0.00           H  
ATOM   3529  HZ4 DMS   350      -5.789  -7.413  10.715  1.00  0.00           H  
ATOM   3530  HZ5 DMS   350      -5.137  -7.116  12.260  1.00  0.00           H  
ATOM   3531  HZ6 DMS   350      -5.474  -8.853  11.770  1.00  0.00           H  
TER    3532      DMS   350 
ATOM   3532  S   DMS   351      19.014  -4.447  10.975  1.00  0.00           S  
ATOM   3533  CT1 DMS   351      20.047  -3.126  11.663  1.00  0.00           C  
ATOM   3534  O   DMS   351      17.755  -3.776  10.330  1.00  0.00           O  
ATOM   3535  CT2 DMS   351      20.142  -5.024   9.666  1.00  0.00           C  
ATOM   3536  HZ1 DMS   351      19.544  -2.738  12.548  1.00  0.00           H  
ATOM   3537  HZ2 DMS   351      20.114  -2.377  10.874  1.00  0.00           H  
ATOM   3538  HZ3 DMS   351      21.007  -3.619  11.820  1.00  0.00           H  
ATOM   3539  HZ4 DMS   351      20.502  -4.222   9.021  1.00  0.00           H  
ATOM   3540  HZ5 DMS   351      19.534  -5.645   9.008  1.00  0.00           H  
ATOM   3541  HZ6 DMS   351      20.925  -5.514  10.244  1.00  0.00           H  
TER    3542      DMS   351 
ATOM   3542  S   DMS   352      11.060  -8.864 -14.246  1.00  0.00           S  
ATOM   3543  CT1 DMS   352       9.836  -7.957 -15.175  1.00  0.00           C  
ATOM   3544  O   DMS   352      10.465  -8.568 -12.845  1.00  0.00           O  
ATOM   3545  CT2 DMS   352      10.760 -10.676 -14.453  1.00  0.00           C  
ATOM   3546  HZ1 DMS   352       8.820  -8.348 -15.110  1.00  0.00           H  
ATOM   3547  HZ2 DMS   352      10.199  -7.980 -16.202  1.00  0.00           H  
ATOM   3548  HZ3 DMS   352       9.790  -6.896 -14.930  1.00  0.00           H  
ATOM   3549  HZ4 DMS   352      11.093 -10.984 -15.444  1.00  0.00           H  
ATOM   3550  HZ5 DMS   352       9.756 -11.063 -14.279  1.00  0.00           H  
ATOM   3551  HZ6 DMS   352      11.226 -11.186 -13.611  1.00  0.00           H  
TER    3552      DMS   352 
ATOM   3552  S   DMS   353      -5.469   3.688  -4.861  1.00  0.00           S  
ATOM   3553  CT1 DMS   353      -3.954   4.528  -4.556  1.00  0.00           C  
ATOM   3554  O   DMS   353      -5.727   3.867  -6.304  1.00  0.00           O  
ATOM   3555  CT2 DMS   353      -6.565   4.781  -4.023  1.00  0.00           C  
ATOM   3556  HZ1 DMS   353      -3.089   3.935  -4.854  1.00  0.00           H  
ATOM   3557  HZ2 DMS   353      -3.727   4.790  -3.523  1.00  0.00           H  
ATOM   3558  HZ3 DMS   353      -3.886   5.408  -5.195  1.00  0.00           H  
ATOM   3559  HZ4 DMS   353      -6.536   4.714  -2.935  1.00  0.00           H  
ATOM   3560  HZ5 DMS   353      -7.546   4.587  -4.458  1.00  0.00           H  
ATOM   3561  HZ6 DMS   353      -6.316   5.811  -4.278  1.00  0.00           H  
TER    3562      DMS   353 
ATOM   3562  S   DMS   354      -0.750 -18.451   6.053  1.00  0.00           S  
ATOM   3563  CT1 DMS   354       0.803 -17.958   6.781  1.00  0.00           C  
ATOM   3564  O   DMS   354      -0.482 -18.730   4.577  1.00  0.00           O  
ATOM   3565  CT2 DMS   354      -0.799 -20.138   6.743  1.00  0.00           C  
ATOM   3566  HZ1 DMS   354       0.608 -17.652   7.809  1.00  0.00           H  
ATOM   3567  HZ2 DMS   354       1.339 -17.145   6.292  1.00  0.00           H  
ATOM   3568  HZ3 DMS   354       1.462 -18.824   6.712  1.00  0.00           H  
ATOM   3569  HZ4 DMS   354       0.195 -20.573   6.848  1.00  0.00           H  
ATOM   3570  HZ5 DMS   354      -1.386 -20.664   5.990  1.00  0.00           H  
ATOM   3571  HZ6 DMS   354      -1.362 -20.115   7.676  1.00  0.00           H  
TER    3572      DMS   354 
ATOM   3572  S   DMS   355       2.196  -6.713   9.761  1.00  0.00           S  
ATOM   3573  CT1 DMS   355       1.214  -6.645  11.269  1.00  0.00           C  
ATOM   3574  O   DMS   355       1.329  -6.382   8.518  1.00  0.00           O  
ATOM   3575  CT2 DMS   355       2.996  -5.201  10.190  1.00  0.00           C  
ATOM   3576  HZ1 DMS   355       1.998  -6.909  11.979  1.00  0.00           H  
ATOM   3577  HZ2 DMS   355       0.363  -7.320  11.177  1.00  0.00           H  
ATOM   3578  HZ3 DMS   355       0.888  -5.618  11.429  1.00  0.00           H  
ATOM   3579  HZ4 DMS   355       3.709  -5.280  11.011  1.00  0.00           H  
ATOM   3580  HZ5 DMS   355       2.142  -4.593  10.491  1.00  0.00           H  
ATOM   3581  HZ6 DMS   355       3.338  -4.647   9.316  1.00  0.00           H  
TER    3582      DMS   355 
ATOM   3582  S   DMS   356       6.954   9.354   8.979  1.00  0.00           S  
ATOM   3583  CT1 DMS   356       6.237  10.642  10.089  1.00  0.00           C  
ATOM   3584  O   DMS   356       7.688  10.183   7.931  1.00  0.00           O  
ATOM   3585  CT2 DMS   356       8.166   8.817  10.150  1.00  0.00           C  
ATOM   3586  HZ1 DMS   356       5.431  10.193  10.668  1.00  0.00           H  
ATOM   3587  HZ2 DMS   356       5.922  11.395   9.366  1.00  0.00           H  
ATOM   3588  HZ3 DMS   356       7.014  11.009  10.760  1.00  0.00           H  
ATOM   3589  HZ4 DMS   356       8.669   9.631  10.672  1.00  0.00           H  
ATOM   3590  HZ5 DMS   356       8.994   8.180   9.839  1.00  0.00           H  
ATOM   3591  HZ6 DMS   356       7.537   8.265  10.849  1.00  0.00           H  
TER    3592      DMS   356 
ATOM   3592  S   DMS   357      -2.411  17.328 -11.174  1.00  0.00           S  
ATOM   3593  CT1 DMS   357      -2.379  17.243  -9.377  1.00  0.00           C  
ATOM   3594  O   DMS   357      -2.247  18.829 -11.306  1.00  0.00           O  
ATOM   3595  CT2 DMS   357      -0.760  16.733 -11.403  1.00  0.00           C  
ATOM   3596  HZ1 DMS   357      -3.087  17.902  -8.874  1.00  0.00           H  
ATOM   3597  HZ2 DMS   357      -1.368  17.484  -9.048  1.00  0.00           H  
ATOM   3598  HZ3 DMS   357      -2.740  16.231  -9.196  1.00  0.00           H  
ATOM   3599  HZ4 DMS   357      -0.710  15.701 -11.056  1.00  0.00           H  
ATOM   3600  HZ5 DMS   357      -0.063  17.305 -10.790  1.00  0.00           H  
ATOM   3601  HZ6 DMS   357      -0.319  16.864 -12.390  1.00  0.00           H  
TER    3602      DMS   357 
ATOM   3602  S   DMS   358      -5.323  10.845 -12.440  1.00  0.00           S  
ATOM   3603  CT1 DMS   358      -4.642   9.495 -11.513  1.00  0.00           C  
ATOM   3604  O   DMS   358      -4.011  11.487 -12.901  1.00  0.00           O  
ATOM   3605  CT2 DMS   358      -6.012   9.906 -13.816  1.00  0.00           C  
ATOM   3606  HZ1 DMS   358      -4.096  10.052 -10.752  1.00  0.00           H  
ATOM   3607  HZ2 DMS   358      -4.071   8.994 -12.294  1.00  0.00           H  
ATOM   3608  HZ3 DMS   358      -5.442   8.916 -11.051  1.00  0.00           H  
ATOM   3609  HZ4 DMS   358      -6.443  10.706 -14.418  1.00  0.00           H  
ATOM   3610  HZ5 DMS   358      -6.750   9.209 -13.419  1.00  0.00           H  
ATOM   3611  HZ6 DMS   358      -5.218   9.392 -14.358  1.00  0.00           H  
TER    3612      DMS   358 
ATOM   3612  S   DMS   359      -6.944  -7.097  -5.570  1.00  0.00           S  
ATOM   3613  CT1 DMS   359      -6.775  -6.261  -7.229  1.00  0.00           C  
ATOM   3614  O   DMS   359      -7.461  -5.840  -4.739  1.00  0.00           O  
ATOM   3615  CT2 DMS   359      -8.514  -7.974  -5.840  1.00  0.00           C  
ATOM   3616  HZ1 DMS   359      -7.732  -5.921  -7.625  1.00  0.00           H  
ATOM   3617  HZ2 DMS   359      -6.368  -6.931  -7.986  1.00  0.00           H  
ATOM   3618  HZ3 DMS   359      -6.056  -5.446  -7.151  1.00  0.00           H  
ATOM   3619  HZ4 DMS   359      -9.303  -7.296  -6.165  1.00  0.00           H  
ATOM   3620  HZ5 DMS   359      -8.830  -8.458  -4.915  1.00  0.00           H  
ATOM   3621  HZ6 DMS   359      -8.316  -8.783  -6.543  1.00  0.00           H  
TER    3622      DMS   359 
ATOM   3622  S   DMS   360      -9.566   3.596  -1.280  1.00  0.00           S  
ATOM   3623  CT1 DMS   360      -8.212   3.152  -0.220  1.00  0.00           C  
ATOM   3624  O   DMS   360      -9.160   3.436  -2.749  1.00  0.00           O  
ATOM   3625  CT2 DMS   360     -10.571   2.107  -1.022  1.00  0.00           C  
ATOM   3626  HZ1 DMS   360      -7.373   3.785  -0.510  1.00  0.00           H  
ATOM   3627  HZ2 DMS   360      -7.820   2.171  -0.488  1.00  0.00           H  
ATOM   3628  HZ3 DMS   360      -8.465   3.174   0.840  1.00  0.00           H  
ATOM   3629  HZ4 DMS   360     -10.897   2.080   0.018  1.00  0.00           H  
ATOM   3630  HZ5 DMS   360      -9.971   1.226  -1.249  1.00  0.00           H  
ATOM   3631  HZ6 DMS   360     -11.385   2.046  -1.744  1.00  0.00           H  
TER    3632      DMS   360 
ATOM   3632  S   DMS   361     -20.602  -3.251   6.787  1.00  0.00           S  
ATOM   3633  CT1 DMS   361     -20.089  -4.973   7.161  1.00  0.00           C  
ATOM   3634  O   DMS   361     -20.946  -2.750   8.189  1.00  0.00           O  
ATOM   3635  CT2 DMS   361     -19.027  -2.652   6.315  1.00  0.00           C  
ATOM   3636  HZ1 DMS   361     -19.285  -4.833   7.884  1.00  0.00           H  
ATOM   3637  HZ2 DMS   361     -19.735  -5.588   6.334  1.00  0.00           H  
ATOM   3638  HZ3 DMS   361     -20.933  -5.549   7.542  1.00  0.00           H  
ATOM   3639  HZ4 DMS   361     -18.540  -3.192   5.503  1.00  0.00           H  
ATOM   3640  HZ5 DMS   361     -18.350  -2.633   7.169  1.00  0.00           H  
ATOM   3641  HZ6 DMS   361     -19.130  -1.644   5.912  1.00  0.00           H  
TER    3642      DMS   361 
ATOM   3642  S   DMS   362     -21.407  15.996  10.394  1.00  0.00           S  
ATOM   3643  CT1 DMS   362     -21.842  16.269  12.095  1.00  0.00           C  
ATOM   3644  O   DMS   362     -20.094  16.714  10.241  1.00  0.00           O  
ATOM   3645  CT2 DMS   362     -20.795  14.324  10.579  1.00  0.00           C  
ATOM   3646  HZ1 DMS   362     -21.929  17.349  12.218  1.00  0.00           H  
ATOM   3647  HZ2 DMS   362     -21.002  15.945  12.709  1.00  0.00           H  
ATOM   3648  HZ3 DMS   362     -22.775  15.736  12.282  1.00  0.00           H  
ATOM   3649  HZ4 DMS   362     -21.599  13.699  10.966  1.00  0.00           H  
ATOM   3650  HZ5 DMS   362     -19.907  14.339  11.211  1.00  0.00           H  
ATOM   3651  HZ6 DMS   362     -20.634  13.971   9.560  1.00  0.00           H  
TER    3652      DMS   362 
ATOM   3652  S   DMS   363       7.776  19.672  -2.400  1.00  0.00           S  
ATOM   3653  CT1 DMS   363       9.258  19.588  -1.352  1.00  0.00           C  
ATOM   3654  O   DMS   363       8.433  19.857  -3.763  1.00  0.00           O  
ATOM   3655  CT2 DMS   363       7.359  17.954  -2.368  1.00  0.00           C  
ATOM   3656  HZ1 DMS   363       8.917  19.356  -0.343  1.00  0.00           H  
ATOM   3657  HZ2 DMS   363       9.662  20.596  -1.260  1.00  0.00           H  
ATOM   3658  HZ3 DMS   363       9.976  18.918  -1.827  1.00  0.00           H  
ATOM   3659  HZ4 DMS   363       8.055  17.340  -2.939  1.00  0.00           H  
ATOM   3660  HZ5 DMS   363       6.327  17.784  -2.674  1.00  0.00           H  
ATOM   3661  HZ6 DMS   363       7.471  17.600  -1.343  1.00  0.00           H  
TER    3662      DMS   363 
ATOM   3662  S   DMS   364      -5.060  13.689 -16.732  1.00  0.00           S  
ATOM   3663  CT1 DMS   364      -5.564  11.987 -16.862  1.00  0.00           C  
ATOM   3664  O   DMS   364      -6.145  14.639 -17.323  1.00  0.00           O  
ATOM   3665  CT2 DMS   364      -5.175  14.052 -15.004  1.00  0.00           C  
ATOM   3666  HZ1 DMS   364      -5.040  11.383 -16.122  1.00  0.00           H  
ATOM   3667  HZ2 DMS   364      -5.387  11.489 -17.815  1.00  0.00           H  
ATOM   3668  HZ3 DMS   364      -6.632  11.921 -16.653  1.00  0.00           H  
ATOM   3669  HZ4 DMS   364      -6.228  13.945 -14.744  1.00  0.00           H  
ATOM   3670  HZ5 DMS   364      -4.890  15.090 -14.828  1.00  0.00           H  
ATOM   3671  HZ6 DMS   364      -4.591  13.376 -14.380  1.00  0.00           H  
TER    3672      DMS   364 
ATOM   3672  S   DMS   365      10.723 -14.456  13.502  1.00  0.00           S  
ATOM   3673  CT1 DMS   365      12.342 -13.826  13.598  1.00  0.00           C  
ATOM   3674  O   DMS   365       9.770 -13.556  14.354  1.00  0.00           O  
ATOM   3675  CT2 DMS   365      10.471 -13.945  11.818  1.00  0.00           C  
ATOM   3676  HZ1 DMS   365      13.035 -14.484  13.073  1.00  0.00           H  
ATOM   3677  HZ2 DMS   365      12.572 -13.828  14.663  1.00  0.00           H  
ATOM   3678  HZ3 DMS   365      12.414 -12.844  13.130  1.00  0.00           H  
ATOM   3679  HZ4 DMS   365       9.481 -14.329  11.573  1.00  0.00           H  
ATOM   3680  HZ5 DMS   365      11.143 -14.471  11.141  1.00  0.00           H  
ATOM   3681  HZ6 DMS   365      10.563 -12.860  11.758  1.00  0.00           H  
TER    3682      DMS   365 
ATOM   3682  S   DMS   366       5.067  -3.098 -13.283  1.00  0.00           S  
ATOM   3683  CT1 DMS   366       4.984  -2.377 -14.944  1.00  0.00           C  
ATOM   3684  O   DMS   366       4.141  -2.285 -12.374  1.00  0.00           O  
ATOM   3685  CT2 DMS   366       4.186  -4.604 -13.585  1.00  0.00           C  
ATOM   3686  HZ1 DMS   366       5.383  -3.053 -15.701  1.00  0.00           H  
ATOM   3687  HZ2 DMS   366       5.479  -1.408 -14.879  1.00  0.00           H  
ATOM   3688  HZ3 DMS   366       3.949  -2.306 -15.279  1.00  0.00           H  
ATOM   3689  HZ4 DMS   366       3.119  -4.386 -13.536  1.00  0.00           H  
ATOM   3690  HZ5 DMS   366       4.373  -5.276 -12.747  1.00  0.00           H  
ATOM   3691  HZ6 DMS   366       4.535  -5.034 -14.524  1.00  0.00           H  
TER    3692      DMS   366 
ATOM   3692  S   DMS   367       1.948  27.001  14.807  1.00  0.00           S  
ATOM   3693  CT1 DMS   367       1.661  27.626  13.115  1.00  0.00           C  
ATOM   3694  O   DMS   367       1.551  28.142  15.803  1.00  0.00           O  
ATOM   3695  CT2 DMS   367       0.666  25.745  14.805  1.00  0.00           C  
ATOM   3696  HZ1 DMS   367       2.430  28.388  12.985  1.00  0.00           H  
ATOM   3697  HZ2 DMS   367       0.636  27.993  13.075  1.00  0.00           H  
ATOM   3698  HZ3 DMS   367       1.790  26.814  12.399  1.00  0.00           H  
ATOM   3699  HZ4 DMS   367      -0.282  26.236  14.587  1.00  0.00           H  
ATOM   3700  HZ5 DMS   367       0.580  25.266  15.781  1.00  0.00           H  
ATOM   3701  HZ6 DMS   367       0.898  24.958  14.087  1.00  0.00           H  
TER    3702      DMS   367 
ATOM   3702  S   DMS   368     -16.655 -14.309   8.399  1.00  0.00           S  
ATOM   3703  CT1 DMS   368     -15.037 -14.758   7.716  1.00  0.00           C  
ATOM   3704  O   DMS   368     -16.416 -13.858   9.815  1.00  0.00           O  
ATOM   3705  CT2 DMS   368     -16.712 -12.619   7.490  1.00  0.00           C  
ATOM   3706  HZ1 DMS   368     -14.661 -15.481   8.440  1.00  0.00           H  
ATOM   3707  HZ2 DMS   368     -14.358 -13.922   7.545  1.00  0.00           H  
ATOM   3708  HZ3 DMS   368     -15.266 -15.278   6.787  1.00  0.00           H  
ATOM   3709  HZ4 DMS   368     -15.770 -12.115   7.707  1.00  0.00           H  
ATOM   3710  HZ5 DMS   368     -17.508 -11.994   7.895  1.00  0.00           H  
ATOM   3711  HZ6 DMS   368     -16.847 -12.783   6.420  1.00  0.00           H  
TER    3712      DMS   368 
ATOM   3712  S   DMS   369      -2.266 -21.442  -9.999  1.00  0.00           S  
ATOM   3713  CT1 DMS   369      -2.012 -22.956  -9.040  1.00  0.00           C  
ATOM   3714  O   DMS   369      -2.427 -20.364  -8.910  1.00  0.00           O  
ATOM   3715  CT2 DMS   369      -0.700 -21.571 -10.849  1.00  0.00           C  
ATOM   3716  HZ1 DMS   369      -2.824 -23.121  -8.331  1.00  0.00           H  
ATOM   3717  HZ2 DMS   369      -1.065 -22.841  -8.513  1.00  0.00           H  
ATOM   3718  HZ3 DMS   369      -1.914 -23.828  -9.687  1.00  0.00           H  
ATOM   3719  HZ4 DMS   369      -0.524 -20.633 -11.376  1.00  0.00           H  
ATOM   3720  HZ5 DMS   369      -0.601 -22.459 -11.473  1.00  0.00           H  
ATOM   3721  HZ6 DMS   369       0.132 -21.841 -10.198  1.00  0.00           H  
TER    3722      DMS   369 
ATOM   3722  S   DMS   370      15.643  -9.129  18.794  1.00  0.00           S  
ATOM   3723  CT1 DMS   370      13.869  -9.009  18.810  1.00  0.00           C  
ATOM   3724  O   DMS   370      16.047  -8.033  19.718  1.00  0.00           O  
ATOM   3725  CT2 DMS   370      15.831 -10.550  19.894  1.00  0.00           C  
ATOM   3726  HZ1 DMS   370      13.402  -9.916  18.428  1.00  0.00           H  
ATOM   3727  HZ2 DMS   370      13.666  -8.204  18.103  1.00  0.00           H  
ATOM   3728  HZ3 DMS   370      13.498  -8.650  19.769  1.00  0.00           H  
ATOM   3729  HZ4 DMS   370      15.037 -11.295  19.850  1.00  0.00           H  
ATOM   3730  HZ5 DMS   370      15.785 -10.174  20.916  1.00  0.00           H  
ATOM   3731  HZ6 DMS   370      16.764 -11.063  19.657  1.00  0.00           H  
TER    3732      DMS   370 
ATOM   3732  S   DMS   371      -0.459  -3.682   9.289  1.00  0.00           S  
ATOM   3733  CT1 DMS   371      -0.020  -3.277   7.575  1.00  0.00           C  
ATOM   3734  O   DMS   371       0.568  -2.980  10.145  1.00  0.00           O  
ATOM   3735  CT2 DMS   371      -1.889  -2.532   9.424  1.00  0.00           C  
ATOM   3736  HZ1 DMS   371       0.963  -3.699   7.361  1.00  0.00           H  
ATOM   3737  HZ2 DMS   371       0.089  -2.213   7.367  1.00  0.00           H  
ATOM   3738  HZ3 DMS   371      -0.807  -3.608   6.897  1.00  0.00           H  
ATOM   3739  HZ4 DMS   371      -2.641  -2.757   8.667  1.00  0.00           H  
ATOM   3740  HZ5 DMS   371      -1.522  -1.513   9.299  1.00  0.00           H  
ATOM   3741  HZ6 DMS   371      -2.172  -2.562  10.476  1.00  0.00           H  
TER    3742      DMS   371 
ATOM   3742  S   DMS   372       2.050  -5.410   4.132  1.00  0.00           S  
ATOM   3743  CT1 DMS   372       3.201  -5.760   2.773  1.00  0.00           C  
ATOM   3744  O   DMS   372       0.734  -4.898   3.485  1.00  0.00           O  
ATOM   3745  CT2 DMS   372       1.698  -7.142   4.652  1.00  0.00           C  
ATOM   3746  HZ1 DMS   372       3.310  -4.870   2.152  1.00  0.00           H  
ATOM   3747  HZ2 DMS   372       2.674  -6.557   2.248  1.00  0.00           H  
ATOM   3748  HZ3 DMS   372       4.154  -5.940   3.269  1.00  0.00           H  
ATOM   3749  HZ4 DMS   372       2.576  -7.777   4.535  1.00  0.00           H  
ATOM   3750  HZ5 DMS   372       0.848  -7.503   4.073  1.00  0.00           H  
ATOM   3751  HZ6 DMS   372       1.265  -7.091   5.651  1.00  0.00           H  
TER    3752      DMS   372 
ATOM   3752  S   DMS   373       6.813  -2.469   9.138  1.00  0.00           S  
ATOM   3753  CT1 DMS   373       8.576  -2.397   8.555  1.00  0.00           C  
ATOM   3754  O   DMS   373       6.799  -3.650  10.068  1.00  0.00           O  
ATOM   3755  CT2 DMS   373       6.786  -1.086  10.151  1.00  0.00           C  
ATOM   3756  HZ1 DMS   373       9.254  -2.515   9.401  1.00  0.00           H  
ATOM   3757  HZ2 DMS   373       8.848  -1.415   8.169  1.00  0.00           H  
ATOM   3758  HZ3 DMS   373       8.687  -3.217   7.845  1.00  0.00           H  
ATOM   3759  HZ4 DMS   373       6.635  -0.114   9.681  1.00  0.00           H  
ATOM   3760  HZ5 DMS   373       7.649  -1.087  10.817  1.00  0.00           H  
ATOM   3761  HZ6 DMS   373       5.877  -1.076  10.753  1.00  0.00           H  
TER    3762      DMS   373 
ATOM   3762  S   DMS   374      19.215  -2.352  -8.906  1.00  0.00           S  
ATOM   3763  CT1 DMS   374      19.105  -4.003  -9.532  1.00  0.00           C  
ATOM   3764  O   DMS   374      20.731  -2.212  -8.459  1.00  0.00           O  
ATOM   3765  CT2 DMS   374      19.020  -1.531 -10.472  1.00  0.00           C  
ATOM   3766  HZ1 DMS   374      19.307  -4.715  -8.731  1.00  0.00           H  
ATOM   3767  HZ2 DMS   374      20.012  -4.078 -10.132  1.00  0.00           H  
ATOM   3768  HZ3 DMS   374      18.184  -4.181 -10.086  1.00  0.00           H  
ATOM   3769  HZ4 DMS   374      17.971  -1.384 -10.730  1.00  0.00           H  
ATOM   3770  HZ5 DMS   374      19.387  -2.153 -11.287  1.00  0.00           H  
ATOM   3771  HZ6 DMS   374      19.532  -0.569 -10.486  1.00  0.00           H  
TER    3772      DMS   374 
ATOM   3772  S   DMS   375       2.638   5.787 -13.409  1.00  0.00           S  
ATOM   3773  CT1 DMS   375       1.811   4.159 -13.055  1.00  0.00           C  
ATOM   3774  O   DMS   375       2.167   6.782 -12.311  1.00  0.00           O  
ATOM   3775  CT2 DMS   375       4.347   5.296 -12.796  1.00  0.00           C  
ATOM   3776  HZ1 DMS   375       2.109   3.940 -12.029  1.00  0.00           H  
ATOM   3777  HZ2 DMS   375       2.249   3.336 -13.620  1.00  0.00           H  
ATOM   3778  HZ3 DMS   375       0.734   4.218 -13.214  1.00  0.00           H  
ATOM   3779  HZ4 DMS   375       5.025   4.879 -13.541  1.00  0.00           H  
ATOM   3780  HZ5 DMS   375       4.423   4.701 -11.886  1.00  0.00           H  
ATOM   3781  HZ6 DMS   375       4.901   6.184 -12.492  1.00  0.00           H  
TER    3782      DMS   375 
ATOM   3782  S   DMS   376     -19.990   7.564 -14.815  1.00  0.00           S  
ATOM   3783  CT1 DMS   376     -18.595   7.555 -15.899  1.00  0.00           C  
ATOM   3784  O   DMS   376     -20.166   6.162 -14.194  1.00  0.00           O  
ATOM   3785  CT2 DMS   376     -19.260   8.432 -13.463  1.00  0.00           C  
ATOM   3786  HZ1 DMS   376     -18.242   8.561 -16.127  1.00  0.00           H  
ATOM   3787  HZ2 DMS   376     -18.809   7.029 -16.830  1.00  0.00           H  
ATOM   3788  HZ3 DMS   376     -17.856   6.988 -15.334  1.00  0.00           H  
ATOM   3789  HZ4 DMS   376     -18.196   8.219 -13.365  1.00  0.00           H  
ATOM   3790  HZ5 DMS   376     -19.834   8.458 -12.537  1.00  0.00           H  
ATOM   3791  HZ6 DMS   376     -19.210   9.452 -13.843  1.00  0.00           H  
TER    3792      DMS   376 
ATOM   3792  S   DMS   377      18.885  -8.710   1.027  1.00  0.00           S  
ATOM   3793  CT1 DMS   377      17.266  -8.081   0.709  1.00  0.00           C  
ATOM   3794  O   DMS   377      18.816  -9.158   2.537  1.00  0.00           O  
ATOM   3795  CT2 DMS   377      18.894 -10.263   0.159  1.00  0.00           C  
ATOM   3796  HZ1 DMS   377      16.995  -7.886  -0.329  1.00  0.00           H  
ATOM   3797  HZ2 DMS   377      17.124  -7.249   1.398  1.00  0.00           H  
ATOM   3798  HZ3 DMS   377      16.588  -8.889   0.983  1.00  0.00           H  
ATOM   3799  HZ4 DMS   377      18.099 -10.868   0.596  1.00  0.00           H  
ATOM   3800  HZ5 DMS   377      19.770 -10.879   0.363  1.00  0.00           H  
ATOM   3801  HZ6 DMS   377      18.655 -10.064  -0.885  1.00  0.00           H  
TER    3802      DMS   377 
ATOM   3802  S   DMS   378       3.480  -0.286  -5.336  1.00  0.00           S  
ATOM   3803  CT1 DMS   378       4.245   0.749  -6.528  1.00  0.00           C  
ATOM   3804  O   DMS   378       3.641   0.429  -4.022  1.00  0.00           O  
ATOM   3805  CT2 DMS   378       1.790   0.137  -5.777  1.00  0.00           C  
ATOM   3806  HZ1 DMS   378       4.053   1.789  -6.264  1.00  0.00           H  
ATOM   3807  HZ2 DMS   378       3.974   0.493  -7.553  1.00  0.00           H  
ATOM   3808  HZ3 DMS   378       5.318   0.561  -6.527  1.00  0.00           H  
ATOM   3809  HZ4 DMS   378       1.566  -0.362  -6.720  1.00  0.00           H  
ATOM   3810  HZ5 DMS   378       1.637   1.216  -5.778  1.00  0.00           H  
ATOM   3811  HZ6 DMS   378       1.127  -0.328  -5.048  1.00  0.00           H  
TER    3812      DMS   378 
ATOM   3812  S   DMS   379      14.910  -1.524  -7.893  1.00  0.00           S  
ATOM   3813  CT1 DMS   379      13.624  -0.360  -8.472  1.00  0.00           C  
ATOM   3814  O   DMS   379      16.104  -0.562  -7.672  1.00  0.00           O  
ATOM   3815  CT2 DMS   379      14.066  -1.780  -6.298  1.00  0.00           C  
ATOM   3816  HZ1 DMS   379      13.802   0.078  -9.454  1.00  0.00           H  
ATOM   3817  HZ2 DMS   379      13.632   0.484  -7.783  1.00  0.00           H  
ATOM   3818  HZ3 DMS   379      12.668  -0.861  -8.315  1.00  0.00           H  
ATOM   3819  HZ4 DMS   379      13.135  -2.301  -6.520  1.00  0.00           H  
ATOM   3820  HZ5 DMS   379      13.873  -0.874  -5.724  1.00  0.00           H  
ATOM   3821  HZ6 DMS   379      14.763  -2.383  -5.717  1.00  0.00           H  
TER    3822      DMS   379 
ATOM   3822  S   DMS   380       8.890   5.941 -17.738  1.00  0.00           S  
ATOM   3823  CT1 DMS   380       7.195   6.388 -17.241  1.00  0.00           C  
ATOM   3824  O   DMS   380       9.824   6.406 -16.554  1.00  0.00           O  
ATOM   3825  CT2 DMS   380       8.589   4.136 -17.539  1.00  0.00           C  
ATOM   3826  HZ1 DMS   380       7.089   6.189 -16.175  1.00  0.00           H  
ATOM   3827  HZ2 DMS   380       6.428   6.011 -17.918  1.00  0.00           H  
ATOM   3828  HZ3 DMS   380       7.043   7.468 -17.247  1.00  0.00           H  
ATOM   3829  HZ4 DMS   380       8.374   3.964 -16.484  1.00  0.00           H  
ATOM   3830  HZ5 DMS   380       9.496   3.599 -17.817  1.00  0.00           H  
ATOM   3831  HZ6 DMS   380       7.801   3.764 -18.194  1.00  0.00           H  
TER    3832      DMS   380 
ATOM   3832  S   DMS   381     -18.279  14.774  13.840  1.00  0.00           S  
ATOM   3833  CT1 DMS   381     -17.586  16.091  12.788  1.00  0.00           C  
ATOM   3834  O   DMS   381     -17.577  13.496  13.398  1.00  0.00           O  
ATOM   3835  CT2 DMS   381     -17.609  15.296  15.491  1.00  0.00           C  
ATOM   3836  HZ1 DMS   381     -16.511  15.969  12.657  1.00  0.00           H  
ATOM   3837  HZ2 DMS   381     -17.746  17.036  13.306  1.00  0.00           H  
ATOM   3838  HZ3 DMS   381     -18.228  16.123  11.907  1.00  0.00           H  
ATOM   3839  HZ4 DMS   381     -16.522  15.380  15.507  1.00  0.00           H  
ATOM   3840  HZ5 DMS   381     -17.925  14.591  16.261  1.00  0.00           H  
ATOM   3841  HZ6 DMS   381     -18.076  16.269  15.642  1.00  0.00           H  
TER    3842      DMS   381 
ATOM   3842  S   DMS   382       9.294  24.148  -2.966  1.00  0.00           S  
ATOM   3843  CT1 DMS   382       8.111  24.531  -1.596  1.00  0.00           C  
ATOM   3844  O   DMS   382       8.598  24.681  -4.200  1.00  0.00           O  
ATOM   3845  CT2 DMS   382      10.682  25.204  -2.545  1.00  0.00           C  
ATOM   3846  HZ1 DMS   382       8.553  24.402  -0.608  1.00  0.00           H  
ATOM   3847  HZ2 DMS   382       7.296  23.813  -1.689  1.00  0.00           H  
ATOM   3848  HZ3 DMS   382       7.647  25.507  -1.736  1.00  0.00           H  
ATOM   3849  HZ4 DMS   382      10.435  26.266  -2.535  1.00  0.00           H  
ATOM   3850  HZ5 DMS   382      11.294  24.971  -3.417  1.00  0.00           H  
ATOM   3851  HZ6 DMS   382      11.062  24.819  -1.599  1.00  0.00           H  
TER    3852      DMS   382 
ATOM   3852  S   DMS   383       9.179 -20.009 -17.627  1.00  0.00           S  
ATOM   3853  CT1 DMS   383      10.256 -21.150 -16.859  1.00  0.00           C  
ATOM   3854  O   DMS   383       9.851 -18.737 -17.232  1.00  0.00           O  
ATOM   3855  CT2 DMS   383       9.432 -20.300 -19.448  1.00  0.00           C  
ATOM   3856  HZ1 DMS   383       9.918 -21.270 -15.830  1.00  0.00           H  
ATOM   3857  HZ2 DMS   383      11.300 -20.836 -16.849  1.00  0.00           H  
ATOM   3858  HZ3 DMS   383      10.193 -22.080 -17.424  1.00  0.00           H  
ATOM   3859  HZ4 DMS   383      10.510 -20.301 -19.611  1.00  0.00           H  
ATOM   3860  HZ5 DMS   383       8.935 -19.596 -20.114  1.00  0.00           H  
ATOM   3861  HZ6 DMS   383       8.922 -21.246 -19.633  1.00  0.00           H  
TER    3862      DMS   383 
ATOM   3862  S   DMS   384       6.900   3.329  -7.675  1.00  0.00           S  
ATOM   3863  CT1 DMS   384       8.454   3.544  -8.410  1.00  0.00           C  
ATOM   3864  O   DMS   384       6.486   4.732  -7.241  1.00  0.00           O  
ATOM   3865  CT2 DMS   384       5.896   3.110  -9.239  1.00  0.00           C  
ATOM   3866  HZ1 DMS   384       9.128   3.957  -7.659  1.00  0.00           H  
ATOM   3867  HZ2 DMS   384       8.379   4.289  -9.201  1.00  0.00           H  
ATOM   3868  HZ3 DMS   384       8.859   2.598  -8.768  1.00  0.00           H  
ATOM   3869  HZ4 DMS   384       4.837   2.955  -9.031  1.00  0.00           H  
ATOM   3870  HZ5 DMS   384       6.238   2.203  -9.738  1.00  0.00           H  
ATOM   3871  HZ6 DMS   384       5.994   4.009  -9.846  1.00  0.00           H  
TER    3872      DMS   384 
ATOM   3872  S   DMS   385       0.650  25.046  -8.395  1.00  0.00           S  
ATOM   3873  CT1 DMS   385      -1.121  24.712  -8.153  1.00  0.00           C  
ATOM   3874  O   DMS   385       1.160  25.484  -7.041  1.00  0.00           O  
ATOM   3875  CT2 DMS   385       1.260  23.418  -8.749  1.00  0.00           C  
ATOM   3876  HZ1 DMS   385      -1.271  23.933  -7.406  1.00  0.00           H  
ATOM   3877  HZ2 DMS   385      -1.540  24.324  -9.082  1.00  0.00           H  
ATOM   3878  HZ3 DMS   385      -1.610  25.666  -7.956  1.00  0.00           H  
ATOM   3879  HZ4 DMS   385       0.756  23.167  -9.683  1.00  0.00           H  
ATOM   3880  HZ5 DMS   385       1.041  22.790  -7.886  1.00  0.00           H  
ATOM   3881  HZ6 DMS   385       2.329  23.410  -8.962  1.00  0.00           H  
TER    3882      DMS   385 
ATOM   3882  S   DMS   386      -7.759  -6.952  19.055  1.00  0.00           S  
ATOM   3883  CT1 DMS   386      -6.398  -6.928  20.295  1.00  0.00           C  
ATOM   3884  O   DMS   386      -8.536  -5.654  19.389  1.00  0.00           O  
ATOM   3885  CT2 DMS   386      -6.725  -6.453  17.647  1.00  0.00           C  
ATOM   3886  HZ1 DMS   386      -6.568  -5.974  20.795  1.00  0.00           H  
ATOM   3887  HZ2 DMS   386      -5.438  -6.933  19.778  1.00  0.00           H  
ATOM   3888  HZ3 DMS   386      -6.556  -7.880  20.802  1.00  0.00           H  
ATOM   3889  HZ4 DMS   386      -5.894  -7.142  17.496  1.00  0.00           H  
ATOM   3890  HZ5 DMS   386      -6.261  -5.474  17.762  1.00  0.00           H  
ATOM   3891  HZ6 DMS   386      -7.267  -6.534  16.705  1.00  0.00           H  
TER    3892      DMS   386 
ATOM   3892  S   DMS   387      11.327  -3.457 -18.500  1.00  0.00           S  
ATOM   3893  CT1 DMS   387      12.394  -2.467 -17.455  1.00  0.00           C  
ATOM   3894  O   DMS   387      12.076  -4.546 -19.247  1.00  0.00           O  
ATOM   3895  CT2 DMS   387      10.314  -4.249 -17.310  1.00  0.00           C  
ATOM   3896  HZ1 DMS   387      12.810  -1.711 -18.122  1.00  0.00           H  
ATOM   3897  HZ2 DMS   387      13.067  -3.093 -16.868  1.00  0.00           H  
ATOM   3898  HZ3 DMS   387      11.693  -2.041 -16.737  1.00  0.00           H  
ATOM   3899  HZ4 DMS   387       9.759  -3.523 -16.715  1.00  0.00           H  
ATOM   3900  HZ5 DMS   387      10.961  -4.925 -16.752  1.00  0.00           H  
ATOM   3901  HZ6 DMS   387       9.602  -4.891 -17.829  1.00  0.00           H  
TER    3902      DMS   387 
ATOM   3902  S   DMS   388     -22.169  -8.617   4.331  1.00  0.00           S  
ATOM   3903  CT1 DMS   388     -23.072 -10.175   4.401  1.00  0.00           C  
ATOM   3904  O   DMS   388     -23.005  -7.422   4.754  1.00  0.00           O  
ATOM   3905  CT2 DMS   388     -21.011  -8.811   5.584  1.00  0.00           C  
ATOM   3906  HZ1 DMS   388     -23.570 -10.426   5.338  1.00  0.00           H  
ATOM   3907  HZ2 DMS   388     -22.387 -10.973   4.115  1.00  0.00           H  
ATOM   3908  HZ3 DMS   388     -23.825 -10.312   3.624  1.00  0.00           H  
ATOM   3909  HZ4 DMS   388     -20.656  -7.795   5.755  1.00  0.00           H  
ATOM   3910  HZ5 DMS   388     -20.192  -9.452   5.257  1.00  0.00           H  
ATOM   3911  HZ6 DMS   388     -21.509  -9.278   6.435  1.00  0.00           H  
TER    3912      DMS   388 
ATOM   3912  S   DMS   389     -17.394   3.864 -11.140  1.00  0.00           S  
ATOM   3913  CT1 DMS   389     -19.101   4.262 -11.701  1.00  0.00           C  
ATOM   3914  O   DMS   389     -16.701   3.122 -12.322  1.00  0.00           O  
ATOM   3915  CT2 DMS   389     -17.015   5.647 -11.162  1.00  0.00           C  
ATOM   3916  HZ1 DMS   389     -19.539   4.567 -10.751  1.00  0.00           H  
ATOM   3917  HZ2 DMS   389     -19.613   3.360 -12.035  1.00  0.00           H  
ATOM   3918  HZ3 DMS   389     -19.074   5.081 -12.421  1.00  0.00           H  
ATOM   3919  HZ4 DMS   389     -15.953   5.702 -10.922  1.00  0.00           H  
ATOM   3920  HZ5 DMS   389     -17.646   6.321 -10.581  1.00  0.00           H  
ATOM   3921  HZ6 DMS   389     -17.136   5.995 -12.188  1.00  0.00           H  
TER    3922      DMS   389 
ATOM   3922  S   DMS   390      -7.916  15.966  -1.649  1.00  0.00           S  
ATOM   3923  CT1 DMS   390      -6.303  15.561  -1.070  1.00  0.00           C  
ATOM   3924  O   DMS   390      -8.318  15.161  -2.879  1.00  0.00           O  
ATOM   3925  CT2 DMS   390      -8.871  15.243  -0.377  1.00  0.00           C  
ATOM   3926  HZ1 DMS   390      -5.563  15.961  -1.763  1.00  0.00           H  
ATOM   3927  HZ2 DMS   390      -6.198  14.477  -1.133  1.00  0.00           H  
ATOM   3928  HZ3 DMS   390      -5.942  15.913  -0.103  1.00  0.00           H  
ATOM   3929  HZ4 DMS   390      -8.769  15.801   0.554  1.00  0.00           H  
ATOM   3930  HZ5 DMS   390      -8.457  14.238  -0.292  1.00  0.00           H  
ATOM   3931  HZ6 DMS   390      -9.911  15.166  -0.692  1.00  0.00           H  
TER    3932      DMS   390 
ATOM   3932  S   DMS   391       6.859  17.077 -11.245  1.00  0.00           S  
ATOM   3933  CT1 DMS   391       6.328  18.229  -9.941  1.00  0.00           C  
ATOM   3934  O   DMS   391       6.849  17.907 -12.532  1.00  0.00           O  
ATOM   3935  CT2 DMS   391       8.496  16.992 -10.669  1.00  0.00           C  
ATOM   3936  HZ1 DMS   391       6.978  19.104  -9.908  1.00  0.00           H  
ATOM   3937  HZ2 DMS   391       6.351  17.699  -8.989  1.00  0.00           H  
ATOM   3938  HZ3 DMS   391       5.380  18.735 -10.125  1.00  0.00           H  
ATOM   3939  HZ4 DMS   391       9.071  16.561 -11.489  1.00  0.00           H  
ATOM   3940  HZ5 DMS   391       8.487  16.451  -9.722  1.00  0.00           H  
ATOM   3941  HZ6 DMS   391       8.893  17.980 -10.439  1.00  0.00           H  
TER    3942      DMS   391 
ATOM   3942  S   DMS   392      20.600 -14.940  12.638  1.00  0.00           S  
ATOM   3943  CT1 DMS   392      21.652 -16.250  13.333  1.00  0.00           C  
ATOM   3944  O   DMS   392      20.441 -14.008  13.856  1.00  0.00           O  
ATOM   3945  CT2 DMS   392      21.781 -14.231  11.545  1.00  0.00           C  
ATOM   3946  HZ1 DMS   392      22.488 -15.857  13.911  1.00  0.00           H  
ATOM   3947  HZ2 DMS   392      22.089 -16.814  12.509  1.00  0.00           H  
ATOM   3948  HZ3 DMS   392      21.016 -16.937  13.892  1.00  0.00           H  
ATOM   3949  HZ4 DMS   392      22.671 -13.944  12.105  1.00  0.00           H  
ATOM   3950  HZ5 DMS   392      21.387 -13.320  11.095  1.00  0.00           H  
ATOM   3951  HZ6 DMS   392      21.992 -14.906  10.716  1.00  0.00           H  
TER    3952      DMS   392 
ATOM   3952  S   DMS   393      14.689  14.180 -14.213  1.00  0.00           S  
ATOM   3953  CT1 DMS   393      14.532  15.861 -14.775  1.00  0.00           C  
ATOM   3954  O   DMS   393      16.073  13.781 -14.660  1.00  0.00           O  
ATOM   3955  CT2 DMS   393      14.618  14.307 -12.452  1.00  0.00           C  
ATOM   3956  HZ1 DMS   393      13.556  16.197 -14.425  1.00  0.00           H  
ATOM   3957  HZ2 DMS   393      14.479  15.837 -15.864  1.00  0.00           H  
ATOM   3958  HZ3 DMS   393      15.372  16.430 -14.376  1.00  0.00           H  
ATOM   3959  HZ4 DMS   393      14.351  13.359 -11.987  1.00  0.00           H  
ATOM   3960  HZ5 DMS   393      13.832  14.986 -12.122  1.00  0.00           H  
ATOM   3961  HZ6 DMS   393      15.591  14.619 -12.071  1.00  0.00           H  
TER    3962      DMS   393 
ATOM   3962  S   DMS   394      -9.674   6.554  -6.280  1.00  0.00           S  
ATOM   3963  CT1 DMS   394     -10.321   5.126  -5.515  1.00  0.00           C  
ATOM   3964  O   DMS   394      -8.356   6.881  -5.609  1.00  0.00           O  
ATOM   3965  CT2 DMS   394      -9.145   5.650  -7.680  1.00  0.00           C  
ATOM   3966  HZ1 DMS   394      -9.729   4.227  -5.686  1.00  0.00           H  
ATOM   3967  HZ2 DMS   394     -11.331   5.021  -5.911  1.00  0.00           H  
ATOM   3968  HZ3 DMS   394     -10.495   5.336  -4.460  1.00  0.00           H  
ATOM   3969  HZ4 DMS   394      -8.640   6.297  -8.398  1.00  0.00           H  
ATOM   3970  HZ5 DMS   394     -10.097   5.314  -8.091  1.00  0.00           H  
ATOM   3971  HZ6 DMS   394      -8.506   4.861  -7.283  1.00  0.00           H  
TER    3972      DMS   394 
ATOM   3972  S   DMS   395       6.395  10.442  17.911  1.00  0.00           S  
ATOM   3973  CT1 DMS   395       5.240  11.337  16.809  1.00  0.00           C  
ATOM   3974  O   DMS   395       7.359   9.794  16.911  1.00  0.00           O  
ATOM   3975  CT2 DMS   395       7.215  11.745  18.820  1.00  0.00           C  
ATOM   3976  HZ1 DMS   395       5.798  11.790  15.988  1.00  0.00           H  
ATOM   3977  HZ2 DMS   395       4.727  12.040  17.466  1.00  0.00           H  
ATOM   3978  HZ3 DMS   395       4.573  10.612  16.344  1.00  0.00           H  
ATOM   3979  HZ4 DMS   395       6.622  12.084  19.669  1.00  0.00           H  
ATOM   3980  HZ5 DMS   395       7.549  12.502  18.110  1.00  0.00           H  
ATOM   3981  HZ6 DMS   395       8.173  11.373  19.181  1.00  0.00           H  
TER    3982      DMS   395 
ATOM   3982  S   DMS   396       2.250  11.419  -6.295  1.00  0.00           S  
ATOM   3983  CT1 DMS   396       4.028  11.388  -6.825  1.00  0.00           C  
ATOM   3984  O   DMS   396       2.099  12.738  -5.561  1.00  0.00           O  
ATOM   3985  CT2 DMS   396       1.570  11.485  -7.955  1.00  0.00           C  
ATOM   3986  HZ1 DMS   396       4.615  11.785  -5.996  1.00  0.00           H  
ATOM   3987  HZ2 DMS   396       4.204  12.014  -7.699  1.00  0.00           H  
ATOM   3988  HZ3 DMS   396       4.247  10.332  -6.983  1.00  0.00           H  
ATOM   3989  HZ4 DMS   396       1.760  10.520  -8.426  1.00  0.00           H  
ATOM   3990  HZ5 DMS   396       1.803  12.405  -8.492  1.00  0.00           H  
ATOM   3991  HZ6 DMS   396       0.495  11.469  -7.779  1.00  0.00           H  
TER    3992      DMS   396 
ATOM   3992  S   DMS   397      21.252 -14.616   3.831  1.00  0.00           S  
ATOM   3993  CT1 DMS   397      23.046 -14.835   4.050  1.00  0.00           C  
ATOM   3994  O   DMS   397      20.514 -14.423   5.191  1.00  0.00           O  
ATOM   3995  CT2 DMS   397      21.554 -13.065   3.023  1.00  0.00           C  
ATOM   3996  HZ1 DMS   397      23.307 -15.761   4.563  1.00  0.00           H  
ATOM   3997  HZ2 DMS   397      23.572 -14.033   4.568  1.00  0.00           H  
ATOM   3998  HZ3 DMS   397      23.361 -14.852   3.007  1.00  0.00           H  
ATOM   3999  HZ4 DMS   397      22.126 -13.244   2.112  1.00  0.00           H  
ATOM   4000  HZ5 DMS   397      22.134 -12.434   3.697  1.00  0.00           H  
ATOM   4001  HZ6 DMS   397      20.636 -12.527   2.789  1.00  0.00           H  
TER    4002      DMS   397 
ATOM   4002  S   DMS   398     -22.893   1.002  -8.241  1.00  0.00           S  
ATOM   4003  CT1 DMS   398     -23.443   0.047  -6.796  1.00  0.00           C  
ATOM   4004  O   DMS   398     -22.295   2.246  -7.653  1.00  0.00           O  
ATOM   4005  CT2 DMS   398     -21.597  -0.051  -8.875  1.00  0.00           C  
ATOM   4006  HZ1 DMS   398     -24.417   0.418  -6.477  1.00  0.00           H  
ATOM   4007  HZ2 DMS   398     -22.733   0.215  -5.986  1.00  0.00           H  
ATOM   4008  HZ3 DMS   398     -23.604  -0.978  -7.132  1.00  0.00           H  
ATOM   4009  HZ4 DMS   398     -22.002  -0.959  -9.321  1.00  0.00           H  
ATOM   4010  HZ5 DMS   398     -20.970  -0.365  -8.041  1.00  0.00           H  
ATOM   4011  HZ6 DMS   398     -21.021   0.593  -9.539  1.00  0.00           H  
TER    4012      DMS   398 
ATOM   4012  S   DMS   399     -22.007  11.397  13.507  1.00  0.00           S  
ATOM   4013  CT1 DMS   399     -20.272  11.897  13.169  1.00  0.00           C  
ATOM   4014  O   DMS   399     -22.538  12.594  14.264  1.00  0.00           O  
ATOM   4015  CT2 DMS   399     -22.857  11.336  11.852  1.00  0.00           C  
ATOM   4016  HZ1 DMS   399     -19.721  10.998  12.892  1.00  0.00           H  
ATOM   4017  HZ2 DMS   399     -19.675  12.177  14.037  1.00  0.00           H  
ATOM   4018  HZ3 DMS   399     -20.259  12.687  12.418  1.00  0.00           H  
ATOM   4019  HZ4 DMS   399     -22.951  12.372  11.527  1.00  0.00           H  
ATOM   4020  HZ5 DMS   399     -23.844  10.927  12.068  1.00  0.00           H  
ATOM   4021  HZ6 DMS   399     -22.275  10.771  11.125  1.00  0.00           H  
TER    4022      DMS   399 
ATOM   4022  S   DMS   400      -4.505 -22.067 -15.491  1.00  0.00           S  
ATOM   4023  CT1 DMS   400      -6.091 -21.313 -15.796  1.00  0.00           C  
ATOM   4024  O   DMS   400      -3.734 -21.625 -16.716  1.00  0.00           O  
ATOM   4025  CT2 DMS   400      -4.164 -20.942 -14.166  1.00  0.00           C  
ATOM   4026  HZ1 DMS   400      -5.974 -20.327 -16.246  1.00  0.00           H  
ATOM   4027  HZ2 DMS   400      -6.649 -21.173 -14.871  1.00  0.00           H  
ATOM   4028  HZ3 DMS   400      -6.704 -21.962 -16.421  1.00  0.00           H  
ATOM   4029  HZ4 DMS   400      -4.232 -19.918 -14.534  1.00  0.00           H  
ATOM   4030  HZ5 DMS   400      -3.142 -21.100 -13.821  1.00  0.00           H  
ATOM   4031  HZ6 DMS   400      -4.889 -20.995 -13.354  1.00  0.00           H  
TER    4032      DMS   400 
ATOM   4032  S   DMS   401      -2.345 -25.922  12.417  1.00  0.00           S  
ATOM   4033  CT1 DMS   401      -2.562 -26.353  14.161  1.00  0.00           C  
ATOM   4034  O   DMS   401      -0.914 -25.410  12.131  1.00  0.00           O  
ATOM   4035  CT2 DMS   401      -2.519 -27.638  11.810  1.00  0.00           C  
ATOM   4036  HZ1 DMS   401      -2.372 -25.440  14.725  1.00  0.00           H  
ATOM   4037  HZ2 DMS   401      -1.924 -27.141  14.560  1.00  0.00           H  
ATOM   4038  HZ3 DMS   401      -3.588 -26.717  14.225  1.00  0.00           H  
ATOM   4039  HZ4 DMS   401      -1.570 -28.171  11.856  1.00  0.00           H  
ATOM   4040  HZ5 DMS   401      -2.846 -27.665  10.770  1.00  0.00           H  
ATOM   4041  HZ6 DMS   401      -3.309 -28.168  12.342  1.00  0.00           H  
TER    4042      DMS   401 
ATOM   4042  S   DMS   402     -18.835  -2.437  19.329  1.00  0.00           S  
ATOM   4043  CT1 DMS   402     -19.273  -2.242  21.074  1.00  0.00           C  
ATOM   4044  O   DMS   402     -18.489  -3.864  18.994  1.00  0.00           O  
ATOM   4045  CT2 DMS   402     -20.520  -2.132  18.594  1.00  0.00           C  
ATOM   4046  HZ1 DMS   402     -20.300  -2.539  21.289  1.00  0.00           H  
ATOM   4047  HZ2 DMS   402     -19.044  -1.209  21.334  1.00  0.00           H  
ATOM   4048  HZ3 DMS   402     -18.484  -2.762  21.617  1.00  0.00           H  
ATOM   4049  HZ4 DMS   402     -21.023  -1.288  19.067  1.00  0.00           H  
ATOM   4050  HZ5 DMS   402     -21.120  -3.040  18.653  1.00  0.00           H  
ATOM   4051  HZ6 DMS   402     -20.286  -1.847  17.569  1.00  0.00           H  
TER    4052      DMS   402 
ATOM   4052  S   DMS   403     -11.497 -12.533  15.314  1.00  0.00           S  
ATOM   4053  CT1 DMS   403     -11.929 -14.047  14.419  1.00  0.00           C  
ATOM   4054  O   DMS   403     -10.112 -12.799  15.872  1.00  0.00           O  
ATOM   4055  CT2 DMS   403     -11.358 -11.586  13.700  1.00  0.00           C  
ATOM   4056  HZ1 DMS   403     -13.010 -14.088  14.279  1.00  0.00           H  
ATOM   4057  HZ2 DMS   403     -11.549 -14.900  14.981  1.00  0.00           H  
ATOM   4058  HZ3 DMS   403     -11.531 -14.040  13.405  1.00  0.00           H  
ATOM   4059  HZ4 DMS   403     -10.726 -12.183  13.042  1.00  0.00           H  
ATOM   4060  HZ5 DMS   403     -10.973 -10.575  13.834  1.00  0.00           H  
ATOM   4061  HZ6 DMS   403     -12.355 -11.634  13.263  1.00  0.00           H  
TER    4062      DMS   403 
ATOM   4062  S   DMS   404       8.120 -18.506  -4.003  1.00  0.00           S  
ATOM   4063  CT1 DMS   404       8.107 -16.886  -3.316  1.00  0.00           C  
ATOM   4064  O   DMS   404       8.481 -18.179  -5.466  1.00  0.00           O  
ATOM   4065  CT2 DMS   404       9.693 -19.200  -3.278  1.00  0.00           C  
ATOM   4066  HZ1 DMS   404       7.979 -16.872  -2.233  1.00  0.00           H  
ATOM   4067  HZ2 DMS   404       7.213 -16.489  -3.797  1.00  0.00           H  
ATOM   4068  HZ3 DMS   404       9.011 -16.349  -3.601  1.00  0.00           H  
ATOM   4069  HZ4 DMS   404      10.494 -18.656  -3.778  1.00  0.00           H  
ATOM   4070  HZ5 DMS   404       9.723 -20.271  -3.475  1.00  0.00           H  
ATOM   4071  HZ6 DMS   404       9.769 -19.046  -2.201  1.00  0.00           H  
TER    4072      DMS   404 
ATOM   4072  S   DMS   405      -9.553 -12.582  -5.656  1.00  0.00           S  
ATOM   4073  CT1 DMS   405      -8.826 -11.356  -4.569  1.00  0.00           C  
ATOM   4074  O   DMS   405      -8.439 -13.663  -5.534  1.00  0.00           O  
ATOM   4075  CT2 DMS   405     -11.026 -13.034  -4.629  1.00  0.00           C  
ATOM   4076  HZ1 DMS   405      -7.867 -11.078  -5.006  1.00  0.00           H  
ATOM   4077  HZ2 DMS   405      -8.466 -11.938  -3.720  1.00  0.00           H  
ATOM   4078  HZ3 DMS   405      -9.541 -10.612  -4.218  1.00  0.00           H  
ATOM   4079  HZ4 DMS   405     -11.783 -12.301  -4.908  1.00  0.00           H  
ATOM   4080  HZ5 DMS   405     -10.769 -13.073  -3.571  1.00  0.00           H  
ATOM   4081  HZ6 DMS   405     -11.332 -13.976  -5.085  1.00  0.00           H  
TER    4082      DMS   405 
ATOM   4082  S   DMS   406       1.212 -15.010   9.994  1.00  0.00           S  
ATOM   4083  CT1 DMS   406       1.568 -14.730   8.253  1.00  0.00           C  
ATOM   4084  O   DMS   406       0.370 -16.273   9.983  1.00  0.00           O  
ATOM   4085  CT2 DMS   406       2.745 -15.359  10.744  1.00  0.00           C  
ATOM   4086  HZ1 DMS   406       1.780 -13.662   8.191  1.00  0.00           H  
ATOM   4087  HZ2 DMS   406       0.782 -15.037   7.564  1.00  0.00           H  
ATOM   4088  HZ3 DMS   406       2.389 -15.381   7.954  1.00  0.00           H  
ATOM   4089  HZ4 DMS   406       3.491 -14.605  10.493  1.00  0.00           H  
ATOM   4090  HZ5 DMS   406       3.083 -16.317  10.347  1.00  0.00           H  
ATOM   4091  HZ6 DMS   406       2.528 -15.467  11.806  1.00  0.00           H  
TER    4092      DMS   406 
ATOM   4092  S   DMS   407       3.758  10.335  22.126  1.00  0.00           S  
ATOM   4093  CT1 DMS   407       4.449  11.933  22.447  1.00  0.00           C  
ATOM   4094  O   DMS   407       2.926  10.138  23.378  1.00  0.00           O  
ATOM   4095  CT2 DMS   407       2.624  10.645  20.750  1.00  0.00           C  
ATOM   4096  HZ1 DMS   407       5.145  11.892  23.285  1.00  0.00           H  
ATOM   4097  HZ2 DMS   407       3.672  12.663  22.677  1.00  0.00           H  
ATOM   4098  HZ3 DMS   407       5.018  12.273  21.582  1.00  0.00           H  
ATOM   4099  HZ4 DMS   407       2.219   9.677  20.454  1.00  0.00           H  
ATOM   4100  HZ5 DMS   407       3.069  11.000  19.820  1.00  0.00           H  
ATOM   4101  HZ6 DMS   407       1.872  11.333  21.137  1.00  0.00           H  
TER    4102      DMS   407 
ATOM   4102  S   DMS   408      -1.049 -13.111 -11.093  1.00  0.00           S  
ATOM   4103  CT1 DMS   408      -0.672 -12.571  -9.467  1.00  0.00           C  
ATOM   4104  O   DMS   408       0.017 -14.104 -11.527  1.00  0.00           O  
ATOM   4105  CT2 DMS   408      -2.495 -14.100 -10.756  1.00  0.00           C  
ATOM   4106  HZ1 DMS   408      -0.813 -13.351  -8.719  1.00  0.00           H  
ATOM   4107  HZ2 DMS   408      -1.360 -11.744  -9.290  1.00  0.00           H  
ATOM   4108  HZ3 DMS   408       0.335 -12.163  -9.377  1.00  0.00           H  
ATOM   4109  HZ4 DMS   408      -2.859 -14.412 -11.735  1.00  0.00           H  
ATOM   4110  HZ5 DMS   408      -3.235 -13.464 -10.271  1.00  0.00           H  
ATOM   4111  HZ6 DMS   408      -2.285 -14.959 -10.118  1.00  0.00           H  
TER    4112      DMS   408 
ATOM   4112  S   DMS   409      22.888   1.975  -4.921  1.00  0.00           S  
ATOM   4113  CT1 DMS   409      21.599   2.497  -3.843  1.00  0.00           C  
ATOM   4114  O   DMS   409      23.924   1.184  -4.107  1.00  0.00           O  
ATOM   4115  CT2 DMS   409      21.883   0.956  -5.946  1.00  0.00           C  
ATOM   4116  HZ1 DMS   409      20.970   3.211  -4.374  1.00  0.00           H  
ATOM   4117  HZ2 DMS   409      21.968   3.099  -3.013  1.00  0.00           H  
ATOM   4118  HZ3 DMS   409      21.003   1.728  -3.351  1.00  0.00           H  
ATOM   4119  HZ4 DMS   409      21.106   1.584  -6.381  1.00  0.00           H  
ATOM   4120  HZ5 DMS   409      21.274   0.182  -5.479  1.00  0.00           H  
ATOM   4121  HZ6 DMS   409      22.484   0.502  -6.734  1.00  0.00           H  
TER    4122      DMS   409 
ATOM   4122  S   DMS   410       8.892 -17.154 -13.309  1.00  0.00           S  
ATOM   4123  CT1 DMS   410       8.867 -16.102 -14.784  1.00  0.00           C  
ATOM   4124  O   DMS   410       8.031 -16.670 -12.155  1.00  0.00           O  
ATOM   4125  CT2 DMS   410       7.844 -18.431 -14.031  1.00  0.00           C  
ATOM   4126  HZ1 DMS   410       9.538 -15.243 -14.771  1.00  0.00           H  
ATOM   4127  HZ2 DMS   410       7.862 -15.710 -14.940  1.00  0.00           H  
ATOM   4128  HZ3 DMS   410       9.222 -16.648 -15.658  1.00  0.00           H  
ATOM   4129  HZ4 DMS   410       8.390 -18.919 -14.838  1.00  0.00           H  
ATOM   4130  HZ5 DMS   410       6.916 -17.960 -14.357  1.00  0.00           H  
ATOM   4131  HZ6 DMS   410       7.678 -19.141 -13.221  1.00  0.00           H  
TER    4132      DMS   410 
ATOM   4132  S   DMS   411     -15.409  -7.035  12.298  1.00  0.00           S  
ATOM   4133  CT1 DMS   411     -17.109  -7.300  12.745  1.00  0.00           C  
ATOM   4134  O   DMS   411     -15.128  -5.804  13.158  1.00  0.00           O  
ATOM   4135  CT2 DMS   411     -15.926  -6.384  10.592  1.00  0.00           C  
ATOM   4136  HZ1 DMS   411     -17.159  -7.423  13.827  1.00  0.00           H  
ATOM   4137  HZ2 DMS   411     -17.642  -8.073  12.191  1.00  0.00           H  
ATOM   4138  HZ3 DMS   411     -17.601  -6.346  12.554  1.00  0.00           H  
ATOM   4139  HZ4 DMS   411     -16.941  -5.989  10.551  1.00  0.00           H  
ATOM   4140  HZ5 DMS   411     -15.889  -7.090   9.763  1.00  0.00           H  
ATOM   4141  HZ6 DMS   411     -15.228  -5.643  10.204  1.00  0.00           H  
TER    4142      DMS   411 
ATOM   4142  S   DMS   412      -2.850  13.501  12.340  1.00  0.00           S  
ATOM   4143  CT1 DMS   412      -2.412  12.527  13.817  1.00  0.00           C  
ATOM   4144  O   DMS   412      -3.600  12.492  11.467  1.00  0.00           O  
ATOM   4145  CT2 DMS   412      -1.151  13.535  11.735  1.00  0.00           C  
ATOM   4146  HZ1 DMS   412      -3.379  12.251  14.237  1.00  0.00           H  
ATOM   4147  HZ2 DMS   412      -1.854  13.144  14.522  1.00  0.00           H  
ATOM   4148  HZ3 DMS   412      -1.859  11.625  13.556  1.00  0.00           H  
ATOM   4149  HZ4 DMS   412      -1.077  13.980  10.742  1.00  0.00           H  
ATOM   4150  HZ5 DMS   412      -0.645  12.570  11.739  1.00  0.00           H  
ATOM   4151  HZ6 DMS   412      -0.569  14.245  12.322  1.00  0.00           H  
TER    4152      DMS   412 
ATOM   4152  S   DMS   413       7.155  12.661  -2.674  1.00  0.00           S  
ATOM   4153  CT1 DMS   413       6.997  14.070  -3.857  1.00  0.00           C  
ATOM   4154  O   DMS   413       5.820  11.937  -2.646  1.00  0.00           O  
ATOM   4155  CT2 DMS   413       8.119  11.648  -3.794  1.00  0.00           C  
ATOM   4156  HZ1 DMS   413       6.618  13.736  -4.823  1.00  0.00           H  
ATOM   4157  HZ2 DMS   413       7.888  14.698  -3.874  1.00  0.00           H  
ATOM   4158  HZ3 DMS   413       6.308  14.848  -3.529  1.00  0.00           H  
ATOM   4159  HZ4 DMS   413       9.156  11.984  -3.782  1.00  0.00           H  
ATOM   4160  HZ5 DMS   413       7.684  11.722  -4.791  1.00  0.00           H  
ATOM   4161  HZ6 DMS   413       8.132  10.593  -3.522  1.00  0.00           H  
TER    4162      DMS   413 
ATOM   4162  S   DMS   414       9.743 -22.737   9.783  1.00  0.00           S  
ATOM   4163  CT1 DMS   414       7.863 -22.962   9.768  1.00  0.00           C  
ATOM   4164  O   DMS   414       9.816 -21.297  10.032  1.00  0.00           O  
ATOM   4165  CT2 DMS   414      10.050 -23.572  11.349  1.00  0.00           C  
ATOM   4166  HZ1 DMS   414       7.523 -22.531  10.710  1.00  0.00           H  
ATOM   4167  HZ2 DMS   414       7.531 -24.000   9.752  1.00  0.00           H  
ATOM   4168  HZ3 DMS   414       7.500 -22.505   8.847  1.00  0.00           H  
ATOM   4169  HZ4 DMS   414      10.977 -23.213  11.795  1.00  0.00           H  
ATOM   4170  HZ5 DMS   414      10.011 -24.651  11.200  1.00  0.00           H  
ATOM   4171  HZ6 DMS   414       9.257 -23.305  12.047  1.00  0.00           H  
TER    4172      DMS   414 
ATOM   4172  S   DMS   415      13.415   1.552 -20.909  1.00  0.00           S  
ATOM   4173  CT1 DMS   415      14.740   1.723 -19.723  1.00  0.00           C  
ATOM   4174  O   DMS   415      12.238   2.386 -20.336  1.00  0.00           O  
ATOM   4175  CT2 DMS   415      14.223   2.720 -21.959  1.00  0.00           C  
ATOM   4176  HZ1 DMS   415      15.724   1.590 -20.173  1.00  0.00           H  
ATOM   4177  HZ2 DMS   415      14.733   0.956 -18.948  1.00  0.00           H  
ATOM   4178  HZ3 DMS   415      14.747   2.716 -19.275  1.00  0.00           H  
ATOM   4179  HZ4 DMS   415      14.570   3.666 -21.545  1.00  0.00           H  
ATOM   4180  HZ5 DMS   415      13.604   2.911 -22.836  1.00  0.00           H  
ATOM   4181  HZ6 DMS   415      15.162   2.382 -22.396  1.00  0.00           H  
TER    4182      DMS   415 
ATOM   4182  S   DMS   416      17.644  -3.262  24.112  1.00  0.00           S  
ATOM   4183  CT1 DMS   416      17.202  -4.106  22.591  1.00  0.00           C  
ATOM   4184  O   DMS   416      18.761  -4.138  24.712  1.00  0.00           O  
ATOM   4185  CT2 DMS   416      18.355  -1.751  23.396  1.00  0.00           C  
ATOM   4186  HZ1 DMS   416      16.292  -3.624  22.232  1.00  0.00           H  
ATOM   4187  HZ2 DMS   416      17.083  -5.177  22.751  1.00  0.00           H  
ATOM   4188  HZ3 DMS   416      17.976  -4.054  21.826  1.00  0.00           H  
ATOM   4189  HZ4 DMS   416      18.781  -1.199  24.234  1.00  0.00           H  
ATOM   4190  HZ5 DMS   416      17.463  -1.195  23.106  1.00  0.00           H  
ATOM   4191  HZ6 DMS   416      19.047  -1.870  22.563  1.00  0.00           H  
TER    4192      DMS   416 
ATOM   4192  S   DMS   417      10.639 -12.705   3.240  1.00  0.00           S  
ATOM   4193  CT1 DMS   417      10.133 -13.231   4.891  1.00  0.00           C  
ATOM   4194  O   DMS   417      11.707 -13.675   2.780  1.00  0.00           O  
ATOM   4195  CT2 DMS   417       9.217 -13.227   2.276  1.00  0.00           C  
ATOM   4196  HZ1 DMS   417       9.188 -12.776   5.188  1.00  0.00           H  
ATOM   4197  HZ2 DMS   417      10.957 -12.994   5.564  1.00  0.00           H  
ATOM   4198  HZ3 DMS   417      10.120 -14.320   4.842  1.00  0.00           H  
ATOM   4199  HZ4 DMS   417       9.237 -12.931   1.227  1.00  0.00           H  
ATOM   4200  HZ5 DMS   417       8.345 -12.723   2.694  1.00  0.00           H  
ATOM   4201  HZ6 DMS   417       9.134 -14.309   2.378  1.00  0.00           H  
TER    4202      DMS   417 
ATOM   4202  S   DMS   418     -24.854 -17.166   6.319  1.00  0.00           S  
ATOM   4203  CT1 DMS   418     -23.625 -16.319   5.305  1.00  0.00           C  
ATOM   4204  O   DMS   418     -25.177 -18.499   5.625  1.00  0.00           O  
ATOM   4205  CT2 DMS   418     -23.835 -17.396   7.810  1.00  0.00           C  
ATOM   4206  HZ1 DMS   418     -23.447 -15.316   5.693  1.00  0.00           H  
ATOM   4207  HZ2 DMS   418     -23.950 -16.162   4.276  1.00  0.00           H  
ATOM   4208  HZ3 DMS   418     -22.658 -16.815   5.235  1.00  0.00           H  
ATOM   4209  HZ4 DMS   418     -23.411 -16.426   8.069  1.00  0.00           H  
ATOM   4210  HZ5 DMS   418     -23.013 -18.076   7.589  1.00  0.00           H  
ATOM   4211  HZ6 DMS   418     -24.481 -17.855   8.559  1.00  0.00           H  
TER    4212      DMS   418 
ATOM   4212  S   DMS   419     -10.509  13.203  -6.683  1.00  0.00           S  
ATOM   4213  CT1 DMS   419      -9.291  13.485  -5.327  1.00  0.00           C  
ATOM   4214  O   DMS   419      -9.997  13.954  -7.861  1.00  0.00           O  
ATOM   4215  CT2 DMS   419     -10.282  11.461  -6.939  1.00  0.00           C  
ATOM   4216  HZ1 DMS   419      -8.276  13.597  -5.708  1.00  0.00           H  
ATOM   4217  HZ2 DMS   419      -9.384  12.774  -4.505  1.00  0.00           H  
ATOM   4218  HZ3 DMS   419      -9.676  14.440  -4.970  1.00  0.00           H  
ATOM   4219  HZ4 DMS   419      -9.219  11.221  -6.900  1.00  0.00           H  
ATOM   4220  HZ5 DMS   419     -10.631  11.107  -7.909  1.00  0.00           H  
ATOM   4221  HZ6 DMS   419     -10.882  10.973  -6.171  1.00  0.00           H  
TER    4222      DMS   419 
ATOM   4222  S   DMS   420     -12.912  -6.448  16.003  1.00  0.00           S  
ATOM   4223  CT1 DMS   420     -11.242  -6.349  16.572  1.00  0.00           C  
ATOM   4224  O   DMS   420     -13.688  -7.259  16.995  1.00  0.00           O  
ATOM   4225  CT2 DMS   420     -12.680  -7.588  14.656  1.00  0.00           C  
ATOM   4226  HZ1 DMS   420     -10.836  -7.352  16.706  1.00  0.00           H  
ATOM   4227  HZ2 DMS   420     -11.181  -5.835  17.531  1.00  0.00           H  
ATOM   4228  HZ3 DMS   420     -10.674  -5.771  15.843  1.00  0.00           H  
ATOM   4229  HZ4 DMS   420     -12.051  -7.156  13.878  1.00  0.00           H  
ATOM   4230  HZ5 DMS   420     -13.664  -7.872  14.282  1.00  0.00           H  
ATOM   4231  HZ6 DMS   420     -12.165  -8.506  14.938  1.00  0.00           H  
TER    4232      DMS   420 
ATOM   4232  S   DMS   421      -8.072   7.499 -23.877  1.00  0.00           S  
ATOM   4233  CT1 DMS   421      -8.337   9.253 -23.988  1.00  0.00           C  
ATOM   4234  O   DMS   421      -8.170   6.911 -25.229  1.00  0.00           O  
ATOM   4235  CT2 DMS   421      -6.314   7.650 -23.409  1.00  0.00           C  
ATOM   4236  HZ1 DMS   421      -8.432   9.745 -23.020  1.00  0.00           H  
ATOM   4237  HZ2 DMS   421      -9.236   9.578 -24.513  1.00  0.00           H  
ATOM   4238  HZ3 DMS   421      -7.564   9.771 -24.555  1.00  0.00           H  
ATOM   4239  HZ4 DMS   421      -6.218   8.203 -22.475  1.00  0.00           H  
ATOM   4240  HZ5 DMS   421      -5.881   8.281 -24.185  1.00  0.00           H  
ATOM   4241  HZ6 DMS   421      -5.876   6.653 -23.369  1.00  0.00           H  
TER    4242      DMS   421 
ATOM   4242  S   DMS   422      -0.972   9.505 -16.411  1.00  0.00           S  
ATOM   4243  CT1 DMS   422      -2.670   9.965 -16.743  1.00  0.00           C  
ATOM   4244  O   DMS   422      -1.015   8.115 -15.710  1.00  0.00           O  
ATOM   4245  CT2 DMS   422      -0.518   9.141 -18.200  1.00  0.00           C  
ATOM   4246  HZ1 DMS   422      -3.074   9.151 -17.344  1.00  0.00           H  
ATOM   4247  HZ2 DMS   422      -2.786  10.830 -17.396  1.00  0.00           H  
ATOM   4248  HZ3 DMS   422      -3.086  10.067 -15.740  1.00  0.00           H  
ATOM   4249  HZ4 DMS   422       0.534   8.859 -18.234  1.00  0.00           H  
ATOM   4250  HZ5 DMS   422      -0.704  10.021 -18.816  1.00  0.00           H  
ATOM   4251  HZ6 DMS   422      -1.182   8.347 -18.540  1.00  0.00           H  
TER    4252      DMS   422 
ATOM   4252  S   DMS   423      -1.500  19.589 -16.421  1.00  0.00           S  
ATOM   4253  CT1 DMS   423      -1.989  19.038 -14.763  1.00  0.00           C  
ATOM   4254  O   DMS   423      -0.602  20.764 -16.221  1.00  0.00           O  
ATOM   4255  CT2 DMS   423      -0.365  18.175 -16.865  1.00  0.00           C  
ATOM   4256  HZ1 DMS   423      -1.167  18.989 -14.049  1.00  0.00           H  
ATOM   4257  HZ2 DMS   423      -2.429  18.041 -14.782  1.00  0.00           H  
ATOM   4258  HZ3 DMS   423      -2.694  19.802 -14.434  1.00  0.00           H  
ATOM   4259  HZ4 DMS   423      -0.806  17.214 -17.127  1.00  0.00           H  
ATOM   4260  HZ5 DMS   423       0.288  17.906 -16.035  1.00  0.00           H  
ATOM   4261  HZ6 DMS   423       0.151  18.434 -17.789  1.00  0.00           H  
TER    4262      DMS   423 
ATOM   4262  S   DMS   424       3.960 -24.768   7.509  1.00  0.00           S  
ATOM   4263  CT1 DMS   424       2.352 -24.722   8.379  1.00  0.00           C  
ATOM   4264  O   DMS   424       3.615 -24.952   6.060  1.00  0.00           O  
ATOM   4265  CT2 DMS   424       4.341 -23.076   7.668  1.00  0.00           C  
ATOM   4266  HZ1 DMS   424       1.969 -25.730   8.540  1.00  0.00           H  
ATOM   4267  HZ2 DMS   424       1.562 -24.234   7.809  1.00  0.00           H  
ATOM   4268  HZ3 DMS   424       2.511 -24.216   9.331  1.00  0.00           H  
ATOM   4269  HZ4 DMS   424       4.560 -22.730   8.678  1.00  0.00           H  
ATOM   4270  HZ5 DMS   424       3.507 -22.564   7.189  1.00  0.00           H  
ATOM   4271  HZ6 DMS   424       5.141 -22.828   6.971  1.00  0.00           H  
TER    4272      DMS   424 
ATOM   4272  S   DMS   425     -14.566   9.106   1.174  1.00  0.00           S  
ATOM   4273  CT1 DMS   425     -13.427   7.779   1.524  1.00  0.00           C  
ATOM   4274  O   DMS   425     -14.889   9.010  -0.352  1.00  0.00           O  
ATOM   4275  CT2 DMS   425     -15.918   8.302   2.091  1.00  0.00           C  
ATOM   4276  HZ1 DMS   425     -13.868   6.818   1.259  1.00  0.00           H  
ATOM   4277  HZ2 DMS   425     -13.315   7.862   2.605  1.00  0.00           H  
ATOM   4278  HZ3 DMS   425     -12.463   7.945   1.042  1.00  0.00           H  
ATOM   4279  HZ4 DMS   425     -16.040   7.297   1.687  1.00  0.00           H  
ATOM   4280  HZ5 DMS   425     -16.776   8.970   2.006  1.00  0.00           H  
ATOM   4281  HZ6 DMS   425     -15.753   8.225   3.166  1.00  0.00           H  
TER    4282      DMS   425 
ATOM   4282  S   DMS   426     -24.153  16.302  -7.729  1.00  0.00           S  
ATOM   4283  CT1 DMS   426     -22.673  15.546  -8.394  1.00  0.00           C  
ATOM   4284  O   DMS   426     -25.204  15.185  -7.806  1.00  0.00           O  
ATOM   4285  CT2 DMS   426     -23.511  16.461  -6.044  1.00  0.00           C  
ATOM   4286  HZ1 DMS   426     -22.846  14.691  -9.048  1.00  0.00           H  
ATOM   4287  HZ2 DMS   426     -21.982  15.406  -7.563  1.00  0.00           H  
ATOM   4288  HZ3 DMS   426     -22.111  16.265  -8.991  1.00  0.00           H  
ATOM   4289  HZ4 DMS   426     -22.485  16.821  -5.967  1.00  0.00           H  
ATOM   4290  HZ5 DMS   426     -23.439  15.480  -5.574  1.00  0.00           H  
ATOM   4291  HZ6 DMS   426     -24.102  17.157  -5.449  1.00  0.00           H  
TER    4292      DMS   426 
ATOM   4292  S   DMS   427       9.014   8.769  -7.299  1.00  0.00           S  
ATOM   4293  CT1 DMS   427       9.149   6.978  -7.484  1.00  0.00           C  
ATOM   4294  O   DMS   427       7.462   8.957  -7.441  1.00  0.00           O  
ATOM   4295  CT2 DMS   427       9.701   9.319  -8.820  1.00  0.00           C  
ATOM   4296  HZ1 DMS   427      10.089   6.552  -7.132  1.00  0.00           H  
ATOM   4297  HZ2 DMS   427       9.040   6.716  -8.536  1.00  0.00           H  
ATOM   4298  HZ3 DMS   427       8.434   6.483  -6.827  1.00  0.00           H  
ATOM   4299  HZ4 DMS   427       9.021  10.118  -9.115  1.00  0.00           H  
ATOM   4300  HZ5 DMS   427       9.684   8.482  -9.518  1.00  0.00           H  
ATOM   4301  HZ6 DMS   427      10.688   9.774  -8.729  1.00  0.00           H  
TER    4302      DMS   427 
ATOM   4302  S   DMS   428      17.733   7.203   1.610  1.00  0.00           S  
ATOM   4303  CT1 DMS   428      18.051   8.507   2.899  1.00  0.00           C  
ATOM   4304  O   DMS   428      16.297   6.805   2.004  1.00  0.00           O  
ATOM   4305  CT2 DMS   428      17.667   8.344   0.209  1.00  0.00           C  
ATOM   4306  HZ1 DMS   428      19.073   8.870   2.792  1.00  0.00           H  
ATOM   4307  HZ2 DMS   428      17.948   8.008   3.863  1.00  0.00           H  
ATOM   4308  HZ3 DMS   428      17.387   9.367   2.811  1.00  0.00           H  
ATOM   4309  HZ4 DMS   428      17.341   7.715  -0.620  1.00  0.00           H  
ATOM   4310  HZ5 DMS   428      18.584   8.907   0.039  1.00  0.00           H  
ATOM   4311  HZ6 DMS   428      16.847   9.027   0.432  1.00  0.00           H  
TER    4312      DMS   428 
ATOM   4312  S   DMS   429     -14.316  -3.363  20.008  1.00  0.00           S  
ATOM   4313  CT1 DMS   429     -15.705  -3.357  21.215  1.00  0.00           C  
ATOM   4314  O   DMS   429     -13.331  -2.290  20.387  1.00  0.00           O  
ATOM   4315  CT2 DMS   429     -13.468  -4.851  20.420  1.00  0.00           C  
ATOM   4316  HZ1 DMS   429     -16.312  -2.472  21.021  1.00  0.00           H  
ATOM   4317  HZ2 DMS   429     -15.436  -3.292  22.269  1.00  0.00           H  
ATOM   4318  HZ3 DMS   429     -16.194  -4.315  21.040  1.00  0.00           H  
ATOM   4319  HZ4 DMS   429     -12.736  -5.174  19.680  1.00  0.00           H  
ATOM   4320  HZ5 DMS   429     -14.153  -5.697  20.472  1.00  0.00           H  
ATOM   4321  HZ6 DMS   429     -13.009  -4.825  21.409  1.00  0.00           H  
TER    4322      DMS   429 
ATOM   4322  S   DMS   430      -6.878  18.457 -11.539  1.00  0.00           S  
ATOM   4323  CT1 DMS   430      -6.122  17.230 -10.459  1.00  0.00           C  
ATOM   4324  O   DMS   430      -7.926  19.334 -10.791  1.00  0.00           O  
ATOM   4325  CT2 DMS   430      -5.452  19.441 -11.874  1.00  0.00           C  
ATOM   4326  HZ1 DMS   430      -5.587  16.462 -11.018  1.00  0.00           H  
ATOM   4327  HZ2 DMS   430      -6.847  16.766  -9.791  1.00  0.00           H  
ATOM   4328  HZ3 DMS   430      -5.462  17.907  -9.915  1.00  0.00           H  
ATOM   4329  HZ4 DMS   430      -5.789  20.275 -12.490  1.00  0.00           H  
ATOM   4330  HZ5 DMS   430      -4.683  18.900 -12.426  1.00  0.00           H  
ATOM   4331  HZ6 DMS   430      -5.041  19.778 -10.923  1.00  0.00           H  
TER    4332      DMS   430 
ATOM   4332  S   DMS   431     -23.566 -14.201   0.965  1.00  0.00           S  
ATOM   4333  CT1 DMS   431     -24.128 -12.548   0.936  1.00  0.00           C  
ATOM   4334  O   DMS   431     -23.855 -14.651   2.372  1.00  0.00           O  
ATOM   4335  CT2 DMS   431     -25.014 -14.696  -0.103  1.00  0.00           C  
ATOM   4336  HZ1 DMS   431     -23.335 -12.135   1.559  1.00  0.00           H  
ATOM   4337  HZ2 DMS   431     -25.099 -12.556   1.431  1.00  0.00           H  
ATOM   4338  HZ3 DMS   431     -24.107 -12.096  -0.055  1.00  0.00           H  
ATOM   4339  HZ4 DMS   431     -25.007 -15.759  -0.344  1.00  0.00           H  
ATOM   4340  HZ5 DMS   431     -25.148 -14.061  -0.978  1.00  0.00           H  
ATOM   4341  HZ6 DMS   431     -25.870 -14.528   0.551  1.00  0.00           H  
TER    4342      DMS   431 
ATOM   4342  S   DMS   432       7.902   5.801  17.661  1.00  0.00           S  
ATOM   4343  CT1 DMS   432       8.943   5.582  19.099  1.00  0.00           C  
ATOM   4344  O   DMS   432       8.851   5.342  16.581  1.00  0.00           O  
ATOM   4345  CT2 DMS   432       6.823   4.437  17.987  1.00  0.00           C  
ATOM   4346  HZ1 DMS   432       9.177   6.598  19.417  1.00  0.00           H  
ATOM   4347  HZ2 DMS   432       9.803   4.974  18.818  1.00  0.00           H  
ATOM   4348  HZ3 DMS   432       8.356   5.142  19.904  1.00  0.00           H  
ATOM   4349  HZ4 DMS   432       6.158   4.355  17.127  1.00  0.00           H  
ATOM   4350  HZ5 DMS   432       6.288   4.494  18.936  1.00  0.00           H  
ATOM   4351  HZ6 DMS   432       7.437   3.549  18.137  1.00  0.00           H  
TER    4352      DMS   432 
ATOM   4352  S   DMS   433       3.133  -5.290  -8.929  1.00  0.00           S  
ATOM   4353  CT1 DMS   433       3.600  -6.381  -7.499  1.00  0.00           C  
ATOM   4354  O   DMS   433       3.424  -6.157 -10.121  1.00  0.00           O  
ATOM   4355  CT2 DMS   433       1.356  -5.546  -8.800  1.00  0.00           C  
ATOM   4356  HZ1 DMS   433       3.181  -5.947  -6.591  1.00  0.00           H  
ATOM   4357  HZ2 DMS   433       4.681  -6.448  -7.378  1.00  0.00           H  
ATOM   4358  HZ3 DMS   433       3.183  -7.385  -7.573  1.00  0.00           H  
ATOM   4359  HZ4 DMS   433       1.014  -5.082  -7.875  1.00  0.00           H  
ATOM   4360  HZ5 DMS   433       1.255  -6.630  -8.837  1.00  0.00           H  
ATOM   4361  HZ6 DMS   433       0.796  -5.062  -9.599  1.00  0.00           H  
TER    4362      DMS   433 
ATOM   4362  S   DMS   434      15.334  -4.063  -2.546  1.00  0.00           S  
ATOM   4363  CT1 DMS   434      16.170  -5.016  -1.346  1.00  0.00           C  
ATOM   4364  O   DMS   434      14.805  -2.879  -1.767  1.00  0.00           O  
ATOM   4365  CT2 DMS   434      16.852  -3.486  -3.504  1.00  0.00           C  
ATOM   4366  HZ1 DMS   434      15.461  -5.591  -0.750  1.00  0.00           H  
ATOM   4367  HZ2 DMS   434      16.743  -4.354  -0.696  1.00  0.00           H  
ATOM   4368  HZ3 DMS   434      16.858  -5.677  -1.873  1.00  0.00           H  
ATOM   4369  HZ4 DMS   434      16.573  -2.890  -4.373  1.00  0.00           H  
ATOM   4370  HZ5 DMS   434      17.348  -4.406  -3.814  1.00  0.00           H  
ATOM   4371  HZ6 DMS   434      17.494  -2.897  -2.849  1.00  0.00           H  
TER    4372      DMS   434 
ATOM   4372  S   DMS   435     -19.248  19.273   1.318  1.00  0.00           S  
ATOM   4373  CT1 DMS   435     -17.485  18.995   1.137  1.00  0.00           C  
ATOM   4374  O   DMS   435     -19.541  19.305   2.800  1.00  0.00           O  
ATOM   4375  CT2 DMS   435     -19.766  17.578   0.924  1.00  0.00           C  
ATOM   4376  HZ1 DMS   435     -17.040  18.408   1.940  1.00  0.00           H  
ATOM   4377  HZ2 DMS   435     -16.968  19.953   1.176  1.00  0.00           H  
ATOM   4378  HZ3 DMS   435     -17.081  18.625   0.195  1.00  0.00           H  
ATOM   4379  HZ4 DMS   435     -19.555  17.213  -0.082  1.00  0.00           H  
ATOM   4380  HZ5 DMS   435     -20.829  17.372   1.048  1.00  0.00           H  
ATOM   4381  HZ6 DMS   435     -19.082  16.967   1.512  1.00  0.00           H  
TER    4382      DMS   435 
ATOM   4382  S   DMS   436      22.774   9.908   4.169  1.00  0.00           S  
ATOM   4383  CT1 DMS   436      21.182  10.627   4.644  1.00  0.00           C  
ATOM   4384  O   DMS   436      22.540   9.204   2.825  1.00  0.00           O  
ATOM   4385  CT2 DMS   436      23.631  11.392   3.812  1.00  0.00           C  
ATOM   4386  HZ1 DMS   436      20.436   9.858   4.847  1.00  0.00           H  
ATOM   4387  HZ2 DMS   436      20.745  11.158   3.798  1.00  0.00           H  
ATOM   4388  HZ3 DMS   436      21.278  11.246   5.537  1.00  0.00           H  
ATOM   4389  HZ4 DMS   436      24.297  11.269   2.958  1.00  0.00           H  
ATOM   4390  HZ5 DMS   436      23.956  11.766   4.783  1.00  0.00           H  
ATOM   4391  HZ6 DMS   436      22.912  12.076   3.360  1.00  0.00           H  
TER    4392      DMS   436 
ATOM   4392  S   DMS   437      20.712   1.828   4.486  1.00  0.00           S  
ATOM   4393  CT1 DMS   437      18.923   1.826   4.297  1.00  0.00           C  
ATOM   4394  O   DMS   437      20.924   1.361   5.921  1.00  0.00           O  
ATOM   4395  CT2 DMS   437      21.133   0.495   3.315  1.00  0.00           C  
ATOM   4396  HZ1 DMS   437      18.549   0.817   4.120  1.00  0.00           H  
ATOM   4397  HZ2 DMS   437      18.723   2.519   3.479  1.00  0.00           H  
ATOM   4398  HZ3 DMS   437      18.449   2.228   5.193  1.00  0.00           H  
ATOM   4399  HZ4 DMS   437      20.907   0.828   2.302  1.00  0.00           H  
ATOM   4400  HZ5 DMS   437      20.570  -0.403   3.569  1.00  0.00           H  
ATOM   4401  HZ6 DMS   437      22.162   0.171   3.469  1.00  0.00           H  
TER    4402      DMS   437 
ATOM   4402  S   DMS   438       8.441   0.589 -18.009  1.00  0.00           S  
ATOM   4403  CT1 DMS   438       7.004   0.265 -19.026  1.00  0.00           C  
ATOM   4404  O   DMS   438       8.922  -0.703 -17.390  1.00  0.00           O  
ATOM   4405  CT2 DMS   438       9.540   0.818 -19.358  1.00  0.00           C  
ATOM   4406  HZ1 DMS   438       7.231  -0.388 -19.869  1.00  0.00           H  
ATOM   4407  HZ2 DMS   438       6.495   1.190 -19.299  1.00  0.00           H  
ATOM   4408  HZ3 DMS   438       6.299  -0.360 -18.479  1.00  0.00           H  
ATOM   4409  HZ4 DMS   438       9.031   1.519 -20.020  1.00  0.00           H  
ATOM   4410  HZ5 DMS   438       9.556  -0.154 -19.851  1.00  0.00           H  
ATOM   4411  HZ6 DMS   438      10.577   1.005 -19.078  1.00  0.00           H  
TER    4412      DMS   438 
ATOM   4412  S   DMS   439     -11.010   1.241  -6.780  1.00  0.00           S  
ATOM   4413  CT1 DMS   439      -9.709   0.966  -5.599  1.00  0.00           C  
ATOM   4414  O   DMS   439     -10.648   2.527  -7.501  1.00  0.00           O  
ATOM   4415  CT2 DMS   439     -10.500   0.031  -7.959  1.00  0.00           C  
ATOM   4416  HZ1 DMS   439      -8.769   0.909  -6.149  1.00  0.00           H  
ATOM   4417  HZ2 DMS   439      -9.873   0.100  -4.957  1.00  0.00           H  
ATOM   4418  HZ3 DMS   439      -9.662   1.850  -4.963  1.00  0.00           H  
ATOM   4419  HZ4 DMS   439     -10.986   0.266  -8.906  1.00  0.00           H  
ATOM   4420  HZ5 DMS   439     -10.748  -0.961  -7.580  1.00  0.00           H  
ATOM   4421  HZ6 DMS   439      -9.434   0.229  -8.071  1.00  0.00           H  
TER    4422      DMS   439 
ATOM   4422  S   DMS   440       7.349  -8.247  -9.417  1.00  0.00           S  
ATOM   4423  CT1 DMS   440       7.174  -7.772 -11.184  1.00  0.00           C  
ATOM   4424  O   DMS   440       7.329  -6.941  -8.641  1.00  0.00           O  
ATOM   4425  CT2 DMS   440       5.648  -8.891  -9.416  1.00  0.00           C  
ATOM   4426  HZ1 DMS   440       8.178  -7.757 -11.608  1.00  0.00           H  
ATOM   4427  HZ2 DMS   440       6.520  -6.910 -11.312  1.00  0.00           H  
ATOM   4428  HZ3 DMS   440       6.708  -8.496 -11.852  1.00  0.00           H  
ATOM   4429  HZ4 DMS   440       5.651  -9.931  -9.745  1.00  0.00           H  
ATOM   4430  HZ5 DMS   440       4.953  -8.237  -9.942  1.00  0.00           H  
ATOM   4431  HZ6 DMS   440       5.223  -8.859  -8.413  1.00  0.00           H  
TER    4432      DMS   440 
ATOM   4432  S   DMS   441     -11.095  -7.423 -21.042  1.00  0.00           S  
ATOM   4433  CT1 DMS   441     -12.074  -8.859 -21.531  1.00  0.00           C  
ATOM   4434  O   DMS   441     -11.894  -6.684 -20.007  1.00  0.00           O  
ATOM   4435  CT2 DMS   441      -9.688  -8.199 -20.172  1.00  0.00           C  
ATOM   4436  HZ1 DMS   441     -13.093  -8.489 -21.646  1.00  0.00           H  
ATOM   4437  HZ2 DMS   441     -12.070  -9.642 -20.773  1.00  0.00           H  
ATOM   4438  HZ3 DMS   441     -11.734  -9.167 -22.520  1.00  0.00           H  
ATOM   4439  HZ4 DMS   441     -10.140  -8.832 -19.409  1.00  0.00           H  
ATOM   4440  HZ5 DMS   441      -8.988  -7.487 -19.735  1.00  0.00           H  
ATOM   4441  HZ6 DMS   441      -9.209  -8.930 -20.824  1.00  0.00           H  
TER    4442      DMS   441 
ATOM   4442  S   DMS   442     -23.335   3.914 -16.716  1.00  0.00           S  
ATOM   4443  CT1 DMS   442     -25.050   4.280 -16.539  1.00  0.00           C  
ATOM   4444  O   DMS   442     -23.068   4.037 -18.240  1.00  0.00           O  
ATOM   4445  CT2 DMS   442     -22.747   5.438 -16.188  1.00  0.00           C  
ATOM   4446  HZ1 DMS   442     -25.359   5.001 -17.295  1.00  0.00           H  
ATOM   4447  HZ2 DMS   442     -25.029   4.559 -15.485  1.00  0.00           H  
ATOM   4448  HZ3 DMS   442     -25.635   3.362 -16.586  1.00  0.00           H  
ATOM   4449  HZ4 DMS   442     -23.395   6.216 -16.591  1.00  0.00           H  
ATOM   4450  HZ5 DMS   442     -21.746   5.556 -16.605  1.00  0.00           H  
ATOM   4451  HZ6 DMS   442     -22.775   5.444 -15.098  1.00  0.00           H  
TER    4452      DMS   442 
ATOM   4452  S   DMS   443     -14.641   4.531  16.905  1.00  0.00           S  
ATOM   4453  CT1 DMS   443     -13.264   5.505  17.411  1.00  0.00           C  
ATOM   4454  O   DMS   443     -14.226   3.088  16.822  1.00  0.00           O  
ATOM   4455  CT2 DMS   443     -15.819   4.499  18.317  1.00  0.00           C  
ATOM   4456  HZ1 DMS   443     -12.361   5.015  17.046  1.00  0.00           H  
ATOM   4457  HZ2 DMS   443     -13.265   5.536  18.500  1.00  0.00           H  
ATOM   4458  HZ3 DMS   443     -13.338   6.501  16.973  1.00  0.00           H  
ATOM   4459  HZ4 DMS   443     -15.324   4.031  19.168  1.00  0.00           H  
ATOM   4460  HZ5 DMS   443     -16.675   3.864  18.091  1.00  0.00           H  
ATOM   4461  HZ6 DMS   443     -16.279   5.460  18.549  1.00  0.00           H  
TER    4462      DMS   443 
ATOM   4462  S   DMS   444       9.812  15.423   7.457  1.00  0.00           S  
ATOM   4463  CT1 DMS   444      10.418  16.960   8.236  1.00  0.00           C  
ATOM   4464  O   DMS   444       8.483  15.850   6.914  1.00  0.00           O  
ATOM   4465  CT2 DMS   444      10.934  15.491   6.049  1.00  0.00           C  
ATOM   4466  HZ1 DMS   444      10.333  17.859   7.626  1.00  0.00           H  
ATOM   4467  HZ2 DMS   444      11.470  16.826   8.484  1.00  0.00           H  
ATOM   4468  HZ3 DMS   444       9.839  17.148   9.140  1.00  0.00           H  
ATOM   4469  HZ4 DMS   444      10.738  16.385   5.455  1.00  0.00           H  
ATOM   4470  HZ5 DMS   444      10.651  14.619   5.461  1.00  0.00           H  
ATOM   4471  HZ6 DMS   444      11.993  15.468   6.304  1.00  0.00           H  
TER    4472      DMS   444 
ATOM   4472  S   DMS   445     -22.504   3.028 -12.102  1.00  0.00           S  
ATOM   4473  CT1 DMS   445     -23.766   1.859 -11.725  1.00  0.00           C  
ATOM   4474  O   DMS   445     -21.740   2.540 -13.365  1.00  0.00           O  
ATOM   4475  CT2 DMS   445     -23.554   4.357 -12.564  1.00  0.00           C  
ATOM   4476  HZ1 DMS   445     -24.467   1.722 -12.548  1.00  0.00           H  
ATOM   4477  HZ2 DMS   445     -24.354   2.209 -10.877  1.00  0.00           H  
ATOM   4478  HZ3 DMS   445     -23.312   0.894 -11.501  1.00  0.00           H  
ATOM   4479  HZ4 DMS   445     -24.022   4.559 -11.600  1.00  0.00           H  
ATOM   4480  HZ5 DMS   445     -24.294   4.136 -13.333  1.00  0.00           H  
ATOM   4481  HZ6 DMS   445     -22.849   5.133 -12.862  1.00  0.00           H  
TER    4482      DMS   445 
ATOM   4482  S   DMS   446       7.411  29.478   2.093  1.00  0.00           S  
ATOM   4483  CT1 DMS   446       7.038  27.839   2.687  1.00  0.00           C  
ATOM   4484  O   DMS   446       6.356  29.891   1.044  1.00  0.00           O  
ATOM   4485  CT2 DMS   446       8.849  29.031   1.219  1.00  0.00           C  
ATOM   4486  HZ1 DMS   446       7.832  27.578   3.386  1.00  0.00           H  
ATOM   4487  HZ2 DMS   446       6.930  27.117   1.878  1.00  0.00           H  
ATOM   4488  HZ3 DMS   446       6.038  27.935   3.112  1.00  0.00           H  
ATOM   4489  HZ4 DMS   446       9.329  29.954   0.893  1.00  0.00           H  
ATOM   4490  HZ5 DMS   446       8.610  28.454   0.326  1.00  0.00           H  
ATOM   4491  HZ6 DMS   446       9.418  28.450   1.945  1.00  0.00           H  
TER    4492      DMS   446 
ATOM   4492  S   DMS   447       6.416 -10.552  -5.819  1.00  0.00           S  
ATOM   4493  CT1 DMS   447       5.307  -9.087  -5.659  1.00  0.00           C  
ATOM   4494  O   DMS   447       7.655 -10.251  -4.943  1.00  0.00           O  
ATOM   4495  CT2 DMS   447       5.443 -11.713  -5.007  1.00  0.00           C  
ATOM   4496  HZ1 DMS   447       4.909  -8.945  -4.654  1.00  0.00           H  
ATOM   4497  HZ2 DMS   447       4.404  -9.292  -6.234  1.00  0.00           H  
ATOM   4498  HZ3 DMS   447       5.921  -8.293  -6.083  1.00  0.00           H  
ATOM   4499  HZ4 DMS   447       5.874 -12.701  -4.844  1.00  0.00           H  
ATOM   4500  HZ5 DMS   447       4.647 -11.973  -5.705  1.00  0.00           H  
ATOM   4501  HZ6 DMS   447       5.008 -11.406  -4.056  1.00  0.00           H  
TER    4502      DMS   447 
ATOM   4502  S   DMS   448     -13.342   4.713  21.872  1.00  0.00           S  
ATOM   4503  CT1 DMS   448     -11.553   4.929  21.633  1.00  0.00           C  
ATOM   4504  O   DMS   448     -13.852   5.524  20.666  1.00  0.00           O  
ATOM   4505  CT2 DMS   448     -13.557   3.072  21.196  1.00  0.00           C  
ATOM   4506  HZ1 DMS   448     -11.207   4.254  22.416  1.00  0.00           H  
ATOM   4507  HZ2 DMS   448     -11.421   5.991  21.838  1.00  0.00           H  
ATOM   4508  HZ3 DMS   448     -11.227   4.647  20.631  1.00  0.00           H  
ATOM   4509  HZ4 DMS   448     -13.043   3.044  20.236  1.00  0.00           H  
ATOM   4510  HZ5 DMS   448     -14.608   2.869  20.990  1.00  0.00           H  
ATOM   4511  HZ6 DMS   448     -13.018   2.251  21.668  1.00  0.00           H  
TER    4512      DMS   448 
ATOM   4512  S   DMS   449     -20.580  17.396 -13.263  1.00  0.00           S  
ATOM   4513  CT1 DMS   449     -21.928  17.135 -12.108  1.00  0.00           C  
ATOM   4514  O   DMS   449     -19.480  16.427 -12.824  1.00  0.00           O  
ATOM   4515  CT2 DMS   449     -20.079  18.923 -12.614  1.00  0.00           C  
ATOM   4516  HZ1 DMS   449     -22.183  16.079 -12.018  1.00  0.00           H  
ATOM   4517  HZ2 DMS   449     -22.804  17.709 -12.411  1.00  0.00           H  
ATOM   4518  HZ3 DMS   449     -21.692  17.404 -11.078  1.00  0.00           H  
ATOM   4519  HZ4 DMS   449     -19.841  18.905 -11.551  1.00  0.00           H  
ATOM   4520  HZ5 DMS   449     -20.907  19.612 -12.782  1.00  0.00           H  
ATOM   4521  HZ6 DMS   449     -19.198  19.300 -13.134  1.00  0.00           H  
TER    4522      DMS   449 
ATOM   4522  S   DMS   450     -25.156   8.077 -13.478  1.00  0.00           S  
ATOM   4523  CT1 DMS   450     -25.514   9.786 -14.049  1.00  0.00           C  
ATOM   4524  O   DMS   450     -25.428   7.217 -14.698  1.00  0.00           O  
ATOM   4525  CT2 DMS   450     -23.359   8.133 -13.401  1.00  0.00           C  
ATOM   4526  HZ1 DMS   450     -24.830  10.017 -14.867  1.00  0.00           H  
ATOM   4527  HZ2 DMS   450     -25.351  10.468 -13.214  1.00  0.00           H  
ATOM   4528  HZ3 DMS   450     -26.544   9.714 -14.396  1.00  0.00           H  
ATOM   4529  HZ4 DMS   450     -23.064   8.930 -12.719  1.00  0.00           H  
ATOM   4530  HZ5 DMS   450     -23.004   8.334 -14.412  1.00  0.00           H  
ATOM   4531  HZ6 DMS   450     -22.917   7.206 -13.036  1.00  0.00           H  
TER    4532      DMS   450 
ATOM   4532  S   DMS   451      15.379   6.097  -9.430  1.00  0.00           S  
ATOM   4533  CT1 DMS   451      14.171   5.496 -10.571  1.00  0.00           C  
ATOM   4534  O   DMS   451      16.292   4.835  -9.431  1.00  0.00           O  
ATOM   4535  CT2 DMS   451      16.144   7.249 -10.492  1.00  0.00           C  
ATOM   4536  HZ1 DMS   451      13.479   4.868 -10.011  1.00  0.00           H  
ATOM   4537  HZ2 DMS   451      14.696   4.903 -11.319  1.00  0.00           H  
ATOM   4538  HZ3 DMS   451      13.582   6.293 -11.025  1.00  0.00           H  
ATOM   4539  HZ4 DMS   451      16.890   7.774  -9.895  1.00  0.00           H  
ATOM   4540  HZ5 DMS   451      15.467   7.995 -10.909  1.00  0.00           H  
ATOM   4541  HZ6 DMS   451      16.636   6.757 -11.331  1.00  0.00           H  
TER    4542      DMS   451 
ATOM   4542  S   DMS   452      11.902  -6.133 -25.292  1.00  0.00           S  
ATOM   4543  CT1 DMS   452      11.574  -5.255 -23.764  1.00  0.00           C  
ATOM   4544  O   DMS   452      13.425  -5.876 -25.649  1.00  0.00           O  
ATOM   4545  CT2 DMS   452      11.739  -7.855 -24.776  1.00  0.00           C  
ATOM   4546  HZ1 DMS   452      11.943  -4.250 -23.965  1.00  0.00           H  
ATOM   4547  HZ2 DMS   452      12.216  -5.557 -22.936  1.00  0.00           H  
ATOM   4548  HZ3 DMS   452      10.547  -5.022 -23.481  1.00  0.00           H  
ATOM   4549  HZ4 DMS   452      12.611  -8.053 -24.153  1.00  0.00           H  
ATOM   4550  HZ5 DMS   452      11.800  -8.534 -25.626  1.00  0.00           H  
ATOM   4551  HZ6 DMS   452      10.778  -8.005 -24.284  1.00  0.00           H  
TER    4552      DMS   452 
ATOM   4552  S   DMS   453      19.014  -1.059   6.243  1.00  0.00           S  
ATOM   4553  CT1 DMS   453      20.494  -2.155   6.156  1.00  0.00           C  
ATOM   4554  O   DMS   453      18.014  -1.553   5.119  1.00  0.00           O  
ATOM   4555  CT2 DMS   453      18.321  -1.885   7.663  1.00  0.00           C  
ATOM   4556  HZ1 DMS   453      21.049  -1.827   5.276  1.00  0.00           H  
ATOM   4557  HZ2 DMS   453      20.140  -3.161   5.934  1.00  0.00           H  
ATOM   4558  HZ3 DMS   453      21.249  -2.211   6.939  1.00  0.00           H  
ATOM   4559  HZ4 DMS   453      18.541  -2.948   7.572  1.00  0.00           H  
ATOM   4560  HZ5 DMS   453      17.232  -1.917   7.653  1.00  0.00           H  
ATOM   4561  HZ6 DMS   453      18.746  -1.552   8.610  1.00  0.00           H  
TER    4562      DMS   453 
ATOM   4562  S   DMS   454      17.896 -18.047 -14.409  1.00  0.00           S  
ATOM   4563  CT1 DMS   454      16.167 -17.522 -14.088  1.00  0.00           C  
ATOM   4564  O   DMS   454      18.723 -17.878 -13.165  1.00  0.00           O  
ATOM   4565  CT2 DMS   454      17.577 -19.802 -14.535  1.00  0.00           C  
ATOM   4566  HZ1 DMS   454      15.910 -17.955 -13.122  1.00  0.00           H  
ATOM   4567  HZ2 DMS   454      15.415 -18.096 -14.631  1.00  0.00           H  
ATOM   4568  HZ3 DMS   454      15.944 -16.476 -14.301  1.00  0.00           H  
ATOM   4569  HZ4 DMS   454      17.087 -20.190 -13.642  1.00  0.00           H  
ATOM   4570  HZ5 DMS   454      18.543 -20.306 -14.551  1.00  0.00           H  
ATOM   4571  HZ6 DMS   454      17.022 -19.928 -15.464  1.00  0.00           H  
TER    4572      DMS   454 
ATOM   4572  S   DMS   455      14.490  -1.450 -22.251  1.00  0.00           S  
ATOM   4573  CT1 DMS   455      15.884  -2.505 -22.404  1.00  0.00           C  
ATOM   4574  O   DMS   455      13.847  -1.334 -23.626  1.00  0.00           O  
ATOM   4575  CT2 DMS   455      13.449  -2.486 -21.254  1.00  0.00           C  
ATOM   4576  HZ1 DMS   455      16.764  -2.092 -22.896  1.00  0.00           H  
ATOM   4577  HZ2 DMS   455      15.657  -3.389 -23.000  1.00  0.00           H  
ATOM   4578  HZ3 DMS   455      16.166  -2.715 -21.373  1.00  0.00           H  
ATOM   4579  HZ4 DMS   455      12.513  -1.955 -21.083  1.00  0.00           H  
ATOM   4580  HZ5 DMS   455      13.973  -2.860 -20.374  1.00  0.00           H  
ATOM   4581  HZ6 DMS   455      13.306  -3.291 -21.975  1.00  0.00           H  
TER    4582      DMS   455 
ATOM   4582  S   DMS   456      10.139   6.713 -11.685  1.00  0.00           S  
ATOM   4583  CT1 DMS   456       8.627   5.776 -11.649  1.00  0.00           C  
ATOM   4584  O   DMS   456      10.976   6.238 -10.508  1.00  0.00           O  
ATOM   4585  CT2 DMS   456      10.769   5.914 -13.234  1.00  0.00           C  
ATOM   4586  HZ1 DMS   456       8.782   4.697 -11.675  1.00  0.00           H  
ATOM   4587  HZ2 DMS   456       7.909   5.991 -12.440  1.00  0.00           H  
ATOM   4588  HZ3 DMS   456       8.149   6.138 -10.739  1.00  0.00           H  
ATOM   4589  HZ4 DMS   456      11.258   5.012 -12.866  1.00  0.00           H  
ATOM   4590  HZ5 DMS   456      11.440   6.675 -13.630  1.00  0.00           H  
ATOM   4591  HZ6 DMS   456       9.971   5.670 -13.936  1.00  0.00           H  
TER    4592      DMS   456 
ATOM   4592  S   DMS   457      13.631   1.968  10.094  1.00  0.00           S  
ATOM   4593  CT1 DMS   457      15.049   2.921   9.508  1.00  0.00           C  
ATOM   4594  O   DMS   457      13.646   0.823   9.061  1.00  0.00           O  
ATOM   4595  CT2 DMS   457      14.405   1.211  11.536  1.00  0.00           C  
ATOM   4596  HZ1 DMS   457      15.347   3.661  10.252  1.00  0.00           H  
ATOM   4597  HZ2 DMS   457      14.842   3.387   8.545  1.00  0.00           H  
ATOM   4598  HZ3 DMS   457      15.915   2.262   9.459  1.00  0.00           H  
ATOM   4599  HZ4 DMS   457      13.888   0.318  11.889  1.00  0.00           H  
ATOM   4600  HZ5 DMS   457      14.418   1.887  12.392  1.00  0.00           H  
ATOM   4601  HZ6 DMS   457      15.439   0.903  11.386  1.00  0.00           H  
TER    4602      DMS   457 
ATOM   4602  S   DMS   458      13.228  -8.196  24.012  1.00  0.00           S  
ATOM   4603  CT1 DMS   458      14.719  -7.958  24.959  1.00  0.00           C  
ATOM   4604  O   DMS   458      13.350  -9.681  23.734  1.00  0.00           O  
ATOM   4605  CT2 DMS   458      13.739  -7.355  22.428  1.00  0.00           C  
ATOM   4606  HZ1 DMS   458      15.008  -6.912  24.858  1.00  0.00           H  
ATOM   4607  HZ2 DMS   458      15.545  -8.465  24.459  1.00  0.00           H  
ATOM   4608  HZ3 DMS   458      14.561  -8.322  25.974  1.00  0.00           H  
ATOM   4609  HZ4 DMS   458      13.114  -7.698  21.604  1.00  0.00           H  
ATOM   4610  HZ5 DMS   458      14.768  -7.618  22.186  1.00  0.00           H  
ATOM   4611  HZ6 DMS   458      13.681  -6.280  22.598  1.00  0.00           H  
TER    4612      DMS   458 
ATOM   4612  S   DMS   459      -2.136  22.922   8.578  1.00  0.00           S  
ATOM   4613  CT1 DMS   459      -2.275  21.452   9.554  1.00  0.00           C  
ATOM   4614  O   DMS   459      -3.499  23.101   7.949  1.00  0.00           O  
ATOM   4615  CT2 DMS   459      -2.009  24.074   9.959  1.00  0.00           C  
ATOM   4616  HZ1 DMS   459      -3.304  21.490   9.909  1.00  0.00           H  
ATOM   4617  HZ2 DMS   459      -1.467  21.339  10.277  1.00  0.00           H  
ATOM   4618  HZ3 DMS   459      -2.225  20.612   8.861  1.00  0.00           H  
ATOM   4619  HZ4 DMS   459      -2.853  23.936  10.634  1.00  0.00           H  
ATOM   4620  HZ5 DMS   459      -1.944  25.112   9.630  1.00  0.00           H  
ATOM   4621  HZ6 DMS   459      -1.033  23.898  10.411  1.00  0.00           H  
TER    4622      DMS   459 
ATOM   4622  S   DMS   460      11.717 -12.079  18.270  1.00  0.00           S  
ATOM   4623  CT1 DMS   460      10.924 -13.008  16.940  1.00  0.00           C  
ATOM   4624  O   DMS   460      10.842 -12.644  19.416  1.00  0.00           O  
ATOM   4625  CT2 DMS   460      13.302 -12.972  18.314  1.00  0.00           C  
ATOM   4626  HZ1 DMS   460       9.869 -12.748  16.854  1.00  0.00           H  
ATOM   4627  HZ2 DMS   460      11.121 -14.061  17.141  1.00  0.00           H  
ATOM   4628  HZ3 DMS   460      11.417 -12.737  16.006  1.00  0.00           H  
ATOM   4629  HZ4 DMS   460      13.132 -14.044  18.212  1.00  0.00           H  
ATOM   4630  HZ5 DMS   460      13.786 -12.695  19.251  1.00  0.00           H  
ATOM   4631  HZ6 DMS   460      13.898 -12.690  17.447  1.00  0.00           H  
TER    4632      DMS   460 
ATOM   4632  S   DMS   461     -14.988  -4.925   7.071  1.00  0.00           S  
ATOM   4633  CT1 DMS   461     -14.013  -6.401   7.377  1.00  0.00           C  
ATOM   4634  O   DMS   461     -16.451  -5.229   7.490  1.00  0.00           O  
ATOM   4635  CT2 DMS   461     -14.982  -4.984   5.277  1.00  0.00           C  
ATOM   4636  HZ1 DMS   461     -13.787  -6.552   8.432  1.00  0.00           H  
ATOM   4637  HZ2 DMS   461     -13.151  -6.361   6.710  1.00  0.00           H  
ATOM   4638  HZ3 DMS   461     -14.494  -7.302   6.996  1.00  0.00           H  
ATOM   4639  HZ4 DMS   461     -15.691  -4.298   4.814  1.00  0.00           H  
ATOM   4640  HZ5 DMS   461     -15.226  -5.978   4.902  1.00  0.00           H  
ATOM   4641  HZ6 DMS   461     -14.047  -4.715   4.785  1.00  0.00           H  
TER    4642      DMS   461 
ATOM   4642  S   DMS   462      23.072  -9.166   3.589  1.00  0.00           S  
ATOM   4643  CT1 DMS   462      22.008  -7.841   3.197  1.00  0.00           C  
ATOM   4644  O   DMS   462      22.351  -9.841   4.740  1.00  0.00           O  
ATOM   4645  CT2 DMS   462      22.451 -10.031   2.171  1.00  0.00           C  
ATOM   4646  HZ1 DMS   462      22.251  -7.038   3.894  1.00  0.00           H  
ATOM   4647  HZ2 DMS   462      20.950  -8.015   3.392  1.00  0.00           H  
ATOM   4648  HZ3 DMS   462      22.054  -7.547   2.149  1.00  0.00           H  
ATOM   4649  HZ4 DMS   462      22.929 -11.003   2.052  1.00  0.00           H  
ATOM   4650  HZ5 DMS   462      22.754  -9.465   1.290  1.00  0.00           H  
ATOM   4651  HZ6 DMS   462      21.372 -10.183   2.148  1.00  0.00           H  
TER    4652      DMS   462 
ATOM   4652  S   DMS   463      -7.949 -11.386 -14.571  1.00  0.00           S  
ATOM   4653  CT1 DMS   463      -9.551 -11.210 -15.387  1.00  0.00           C  
ATOM   4654  O   DMS   463      -7.335  -9.959 -14.567  1.00  0.00           O  
ATOM   4655  CT2 DMS   463      -8.620 -11.655 -12.886  1.00  0.00           C  
ATOM   4656  HZ1 DMS   463     -10.043 -10.290 -15.068  1.00  0.00           H  
ATOM   4657  HZ2 DMS   463     -10.227 -12.029 -15.141  1.00  0.00           H  
ATOM   4658  HZ3 DMS   463      -9.303 -11.167 -16.447  1.00  0.00           H  
ATOM   4659  HZ4 DMS   463      -7.710 -11.829 -12.312  1.00  0.00           H  
ATOM   4660  HZ5 DMS   463      -9.272 -12.528 -12.843  1.00  0.00           H  
ATOM   4661  HZ6 DMS   463      -9.083 -10.729 -12.544  1.00  0.00           H  
TER    4662      DMS   463 
ATOM   4662  S   DMS   464       5.135  20.056  11.888  1.00  0.00           S  
ATOM   4663  CT1 DMS   464       5.084  21.882  12.182  1.00  0.00           C  
ATOM   4664  O   DMS   464       3.740  19.607  11.474  1.00  0.00           O  
ATOM   4665  CT2 DMS   464       6.063  19.908  10.274  1.00  0.00           C  
ATOM   4666  HZ1 DMS   464       4.234  22.153  12.807  1.00  0.00           H  
ATOM   4667  HZ2 DMS   464       5.067  22.443  11.247  1.00  0.00           H  
ATOM   4668  HZ3 DMS   464       5.980  22.164  12.735  1.00  0.00           H  
ATOM   4669  HZ4 DMS   464       6.236  18.835  10.186  1.00  0.00           H  
ATOM   4670  HZ5 DMS   464       6.945  20.549  10.283  1.00  0.00           H  
ATOM   4671  HZ6 DMS   464       5.331  20.313   9.575  1.00  0.00           H  
TER    4672      DMS   464 
ATOM   4672  S   DMS   465      -6.033  -9.466   3.341  1.00  0.00           S  
ATOM   4673  CT1 DMS   465      -7.731  -9.159   3.740  1.00  0.00           C  
ATOM   4674  O   DMS   465      -5.247  -9.074   4.576  1.00  0.00           O  
ATOM   4675  CT2 DMS   465      -6.069 -11.276   3.248  1.00  0.00           C  
ATOM   4676  HZ1 DMS   465      -8.002  -9.658   4.670  1.00  0.00           H  
ATOM   4677  HZ2 DMS   465      -8.345  -9.542   2.924  1.00  0.00           H  
ATOM   4678  HZ3 DMS   465      -7.846  -8.084   3.882  1.00  0.00           H  
ATOM   4679  HZ4 DMS   465      -6.138 -11.771   4.216  1.00  0.00           H  
ATOM   4680  HZ5 DMS   465      -5.163 -11.646   2.769  1.00  0.00           H  
ATOM   4681  HZ6 DMS   465      -6.899 -11.655   2.651  1.00  0.00           H  
TER    4682      DMS   465 
ATOM   4682  S   DMS   466      -2.865   8.780   8.958  1.00  0.00           S  
ATOM   4683  CT1 DMS   466      -4.174   9.100  10.118  1.00  0.00           C  
ATOM   4684  O   DMS   466      -3.550   8.928   7.620  1.00  0.00           O  
ATOM   4685  CT2 DMS   466      -1.818  10.202   9.389  1.00  0.00           C  
ATOM   4686  HZ1 DMS   466      -4.452  10.148  10.004  1.00  0.00           H  
ATOM   4687  HZ2 DMS   466      -3.762   8.968  11.119  1.00  0.00           H  
ATOM   4688  HZ3 DMS   466      -5.013   8.405  10.063  1.00  0.00           H  
ATOM   4689  HZ4 DMS   466      -2.219  11.215   9.378  1.00  0.00           H  
ATOM   4690  HZ5 DMS   466      -0.928  10.154   8.763  1.00  0.00           H  
ATOM   4691  HZ6 DMS   466      -1.500  10.031  10.418  1.00  0.00           H  
TER    4692      DMS   466 
ATOM   4692  S   DMS   467      13.978 -21.410  -0.536  1.00  0.00           S  
ATOM   4693  CT1 DMS   467      15.397 -21.534   0.644  1.00  0.00           C  
ATOM   4694  O   DMS   467      12.973 -20.516   0.286  1.00  0.00           O  
ATOM   4695  CT2 DMS   467      14.540 -20.428  -1.886  1.00  0.00           C  
ATOM   4696  HZ1 DMS   467      15.654 -20.555   1.047  1.00  0.00           H  
ATOM   4697  HZ2 DMS   467      16.203 -22.129   0.213  1.00  0.00           H  
ATOM   4698  HZ3 DMS   467      15.132 -22.066   1.558  1.00  0.00           H  
ATOM   4699  HZ4 DMS   467      14.985 -19.543  -1.431  1.00  0.00           H  
ATOM   4700  HZ5 DMS   467      13.757 -20.100  -2.569  1.00  0.00           H  
ATOM   4701  HZ6 DMS   467      15.299 -20.992  -2.428  1.00  0.00           H  
TER    4702      DMS   467 
ATOM   4702  S   DMS   468      -8.595  23.749 -13.263  1.00  0.00           S  
ATOM   4703  CT1 DMS   468      -9.705  23.981 -11.883  1.00  0.00           C  
ATOM   4704  O   DMS   468      -7.347  24.494 -12.864  1.00  0.00           O  
ATOM   4705  CT2 DMS   468      -8.355  21.933 -13.097  1.00  0.00           C  
ATOM   4706  HZ1 DMS   468     -10.639  23.480 -12.138  1.00  0.00           H  
ATOM   4707  HZ2 DMS   468      -9.995  25.016 -11.700  1.00  0.00           H  
ATOM   4708  HZ3 DMS   468      -9.162  23.633 -11.004  1.00  0.00           H  
ATOM   4709  HZ4 DMS   468      -9.319  21.442 -13.233  1.00  0.00           H  
ATOM   4710  HZ5 DMS   468      -7.975  21.595 -12.133  1.00  0.00           H  
ATOM   4711  HZ6 DMS   468      -7.630  21.556 -13.818  1.00  0.00           H  
TER    4712      DMS   468 
ATOM   4712  S   DMS   469      -1.329   1.095 -17.141  1.00  0.00           S  
ATOM   4713  CT1 DMS   469      -2.016   1.777 -18.702  1.00  0.00           C  
ATOM   4714  O   DMS   469      -0.862   2.387 -16.505  1.00  0.00           O  
ATOM   4715  CT2 DMS   469      -2.977   0.660 -16.461  1.00  0.00           C  
ATOM   4716  HZ1 DMS   469      -2.371   0.983 -19.359  1.00  0.00           H  
ATOM   4717  HZ2 DMS   469      -1.175   2.302 -19.155  1.00  0.00           H  
ATOM   4718  HZ3 DMS   469      -2.885   2.391 -18.464  1.00  0.00           H  
ATOM   4719  HZ4 DMS   469      -3.132  -0.396 -16.678  1.00  0.00           H  
ATOM   4720  HZ5 DMS   469      -3.721   1.332 -16.891  1.00  0.00           H  
ATOM   4721  HZ6 DMS   469      -2.927   0.876 -15.394  1.00  0.00           H  
TER    4722      DMS   469 
ATOM   4722  S   DMS   470      13.499  22.262  -2.396  1.00  0.00           S  
ATOM   4723  CT1 DMS   470      12.120  21.658  -3.464  1.00  0.00           C  
ATOM   4724  O   DMS   470      13.630  23.784  -2.742  1.00  0.00           O  
ATOM   4725  CT2 DMS   470      12.605  22.171  -0.783  1.00  0.00           C  
ATOM   4726  HZ1 DMS   470      12.156  22.088  -4.465  1.00  0.00           H  
ATOM   4727  HZ2 DMS   470      11.219  22.008  -2.960  1.00  0.00           H  
ATOM   4728  HZ3 DMS   470      12.089  20.576  -3.590  1.00  0.00           H  
ATOM   4729  HZ4 DMS   470      11.598  22.587  -0.811  1.00  0.00           H  
ATOM   4730  HZ5 DMS   470      13.098  22.773  -0.020  1.00  0.00           H  
ATOM   4731  HZ6 DMS   470      12.668  21.151  -0.405  1.00  0.00           H  
TER    4732      DMS   470 
ATOM   4732  S   DMS   471     -14.302   1.346  -3.099  1.00  0.00           S  
ATOM   4733  CT1 DMS   471     -15.941   1.976  -2.641  1.00  0.00           C  
ATOM   4734  O   DMS   471     -13.757   0.669  -1.827  1.00  0.00           O  
ATOM   4735  CT2 DMS   471     -14.988  -0.072  -4.031  1.00  0.00           C  
ATOM   4736  HZ1 DMS   471     -16.629   1.167  -2.398  1.00  0.00           H  
ATOM   4737  HZ2 DMS   471     -16.421   2.604  -3.392  1.00  0.00           H  
ATOM   4738  HZ3 DMS   471     -15.862   2.619  -1.765  1.00  0.00           H  
ATOM   4739  HZ4 DMS   471     -15.679  -0.573  -3.352  1.00  0.00           H  
ATOM   4740  HZ5 DMS   471     -14.115  -0.678  -4.277  1.00  0.00           H  
ATOM   4741  HZ6 DMS   471     -15.405   0.365  -4.938  1.00  0.00           H  
TER    4742      DMS   471 
ATOM   4742  S   DMS   472      -1.750  -8.992  -8.953  1.00  0.00           S  
ATOM   4743  CT1 DMS   472      -2.815  -8.800  -7.521  1.00  0.00           C  
ATOM   4744  O   DMS   472      -1.710  -7.658  -9.664  1.00  0.00           O  
ATOM   4745  CT2 DMS   472      -0.169  -8.931  -8.101  1.00  0.00           C  
ATOM   4746  HZ1 DMS   472      -2.600  -9.488  -6.704  1.00  0.00           H  
ATOM   4747  HZ2 DMS   472      -3.845  -8.891  -7.866  1.00  0.00           H  
ATOM   4748  HZ3 DMS   472      -2.797  -7.797  -7.094  1.00  0.00           H  
ATOM   4749  HZ4 DMS   472      -0.197  -8.000  -7.534  1.00  0.00           H  
ATOM   4750  HZ5 DMS   472       0.617  -8.776  -8.841  1.00  0.00           H  
ATOM   4751  HZ6 DMS   472       0.096  -9.788  -7.482  1.00  0.00           H  
TER    4752      DMS   472 
ATOM   4752  S   DMS   473      15.181 -14.503  10.492  1.00  0.00           S  
ATOM   4753  CT1 DMS   473      16.538 -14.816  11.619  1.00  0.00           C  
ATOM   4754  O   DMS   473      14.013 -15.357  11.083  1.00  0.00           O  
ATOM   4755  CT2 DMS   473      14.774 -12.864  11.106  1.00  0.00           C  
ATOM   4756  HZ1 DMS   473      16.715 -15.890  11.574  1.00  0.00           H  
ATOM   4757  HZ2 DMS   473      16.250 -14.531  12.631  1.00  0.00           H  
ATOM   4758  HZ3 DMS   473      17.390 -14.221  11.291  1.00  0.00           H  
ATOM   4759  HZ4 DMS   473      15.521 -12.153  10.753  1.00  0.00           H  
ATOM   4760  HZ5 DMS   473      14.504 -12.774  12.158  1.00  0.00           H  
ATOM   4761  HZ6 DMS   473      13.854 -12.437  10.708  1.00  0.00           H  
TER    4762      DMS   473 
ATOM   4762  S   DMS   474       0.396  11.578  -3.072  1.00  0.00           S  
ATOM   4763  CT1 DMS   474       1.446  10.229  -2.713  1.00  0.00           C  
ATOM   4764  O   DMS   474      -0.857  11.185  -2.277  1.00  0.00           O  
ATOM   4765  CT2 DMS   474       1.381  12.779  -2.176  1.00  0.00           C  
ATOM   4766  HZ1 DMS   474       2.342  10.279  -3.332  1.00  0.00           H  
ATOM   4767  HZ2 DMS   474       0.945   9.310  -3.019  1.00  0.00           H  
ATOM   4768  HZ3 DMS   474       1.605  10.071  -1.646  1.00  0.00           H  
ATOM   4769  HZ4 DMS   474       1.649  12.368  -1.203  1.00  0.00           H  
ATOM   4770  HZ5 DMS   474       0.759  13.673  -2.159  1.00  0.00           H  
ATOM   4771  HZ6 DMS   474       2.152  12.944  -2.930  1.00  0.00           H  
TER    4772      DMS   474 
ATOM   4772  S   DMS   475      -6.914   0.491  -8.902  1.00  0.00           S  
ATOM   4773  CT1 DMS   475      -7.355   2.276  -8.913  1.00  0.00           C  
ATOM   4774  O   DMS   475      -6.197   0.307 -10.285  1.00  0.00           O  
ATOM   4775  CT2 DMS   475      -5.589   0.636  -7.682  1.00  0.00           C  
ATOM   4776  HZ1 DMS   475      -7.852   2.565  -9.838  1.00  0.00           H  
ATOM   4777  HZ2 DMS   475      -6.433   2.830  -8.734  1.00  0.00           H
[truncated: 286,956 more chars]
