# Supplementary material for: 1,4-Disubstituted 1H-1,2,3-Triazole Containing Peptidotriazolamers: A New Class of Peptidomimetics With Interesting Foldamer Properties
Source: Front Chem. 2019 Mar 26;7:155. doi: 10.3389/fchem.2019.00155 (PMC6443886; doi:10.3389/fchem.2019.00155)
Supplement: Supplementary file 2 [file Data_Sheet_2.zip › pdb_files/10a_freeMD-Water_LAST100NS_CLUSTER_C0.pdb]

CRYST1   52.134   52.134   52.134 109.47 109.47 109.47 P 1           1
ATOM      1  C2  BOC     1       6.080  -0.878   2.112  1.00  0.00           C  
ATOM      2  H21 BOC     1       6.934  -0.196   2.195  1.00  0.00           H  
ATOM      3  H22 BOC     1       6.531  -1.733   1.594  1.00  0.00           H  
ATOM      4  H23 BOC     1       5.423  -0.404   1.372  1.00  0.00           H  
ATOM      5  C1  BOC     1       5.380  -1.108   3.530  1.00  0.00           C  
ATOM      6  C3  BOC     1       4.817   0.184   4.120  1.00  0.00           C  
ATOM      7  H31 BOC     1       4.298   0.843   3.413  1.00  0.00           H  
ATOM      8  H32 BOC     1       4.115  -0.108   4.911  1.00  0.00           H  
ATOM      9  H33 BOC     1       5.631   0.785   4.542  1.00  0.00           H  
ATOM     10  C4  BOC     1       6.327  -1.750   4.590  1.00  0.00           C  
ATOM     11  H41 BOC     1       5.755  -1.860   5.519  1.00  0.00           H  
ATOM     12  H42 BOC     1       6.587  -2.780   4.320  1.00  0.00           H  
ATOM     13  H43 BOC     1       7.128  -1.033   4.808  1.00  0.00           H  
ATOM     14  OS  BOC     1       4.421  -2.160   3.252  1.00  0.00           O  
ATOM     15  C   BOC     1       3.150  -1.951   2.687  1.00  0.00           C  
ATOM     16  O   BOC     1       2.727  -0.895   2.366  1.00  0.00           O  
ATOM     17  N   ALA     2       2.593  -3.113   2.475  1.00  0.00           N  
ATOM     18  H   ALA     2       3.013  -3.929   2.895  1.00  0.00           H  
ATOM     19  CA  ALA     2       1.227  -3.161   1.981  1.00  0.00           C  
ATOM     20  HA  ALA     2       1.270  -2.609   1.042  1.00  0.00           H  
ATOM     21  CB  ALA     2       0.965  -4.602   1.501  1.00  0.00           C  
ATOM     22  HB1 ALA     2       1.647  -4.969   0.733  1.00  0.00           H  
ATOM     23  HB2 ALA     2      -0.045  -4.600   1.092  1.00  0.00           H  
ATOM     24  HB3 ALA     2       0.960  -5.324   2.318  1.00  0.00           H  
ATOM     25  C   ALA     2       0.187  -2.674   2.911  1.00  0.00           C  
ATOM     26  O   ALA     2       0.064  -3.097   4.047  1.00  0.00           O  
ATOM     27  N   V4n     3      -0.762  -1.785   2.471  1.00  0.00           N  
ATOM     28  H   V4n     3      -0.651  -1.249   1.623  1.00  0.00           H  
ATOM     29  CA  V4n     3      -1.876  -1.291   3.259  1.00  0.00           C  
ATOM     30  HA  V4n     3      -2.148  -2.040   4.002  1.00  0.00           H  
ATOM     31  CB  V4n     3      -1.717   0.144   3.814  1.00  0.00           C  
ATOM     32  HB  V4n     3      -1.641   0.797   2.945  1.00  0.00           H  
ATOM     33  CG1 V4n     3      -2.887   0.598   4.732  1.00  0.00           C  
ATOM     34 HG11 V4n     3      -2.636   1.520   5.255  1.00  0.00           H  
ATOM     35 HG12 V4n     3      -2.924  -0.129   5.543  1.00  0.00           H  
ATOM     36 HG13 V4n     3      -3.837   0.738   4.216  1.00  0.00           H  
ATOM     37  CG2 V4n     3      -0.464   0.108   4.643  1.00  0.00           C  
ATOM     38 HG21 V4n     3       0.473  -0.183   4.169  1.00  0.00           H  
ATOM     39 HG22 V4n     3      -0.360   1.124   5.026  1.00  0.00           H  
ATOM     40 HG23 V4n     3      -0.727  -0.623   5.407  1.00  0.00           H  
ATOM     41 C4   T14     4      -2.922  -1.393   2.258  1.00  0.00          CL  
ATOM     42  N3  T14     4      -3.365  -2.555   1.788  1.00  0.00           N  
ATOM     43  N2  T14     4      -4.420  -2.337   0.939  1.00  0.00           N  
ATOM     44  C5  T14     4      -3.583  -0.382   1.675  1.00  0.00           C  
ATOM     45  H5  T14     4      -3.629   0.683   1.808  1.00  0.00           H  
ATOM     46  N1  T14     4      -4.629  -0.949   0.937  1.00  0.00           N  
ATOM     47  CA  F4c     5      -5.557  -0.351   0.032  1.00  0.00           C  
ATOM     48  HA  F4c     5      -6.333  -1.080  -0.204  1.00  0.00           H  
ATOM     49  CB  F4c     5      -6.274   1.023   0.551  1.00  0.00           C  
ATOM     50  HB2 F4c     5      -6.764   0.661   1.455  1.00  0.00           H  
ATOM     51  HB3 F4c     5      -7.148   1.325  -0.027  1.00  0.00           H  
ATOM     52  CG  F4c     5      -5.488   2.233   0.935  1.00  0.00           C  
ATOM     53  CD1 F4c     5      -5.060   2.333   2.276  1.00  0.00           C  
ATOM     54  HD1 F4c     5      -5.299   1.523   2.949  1.00  0.00           H  
ATOM     55  CE1 F4c     5      -4.353   3.412   2.684  1.00  0.00           C  
ATOM     56  HE1 F4c     5      -4.066   3.471   3.724  1.00  0.00           H  
ATOM     57  CZ  F4c     5      -3.933   4.444   1.882  1.00  0.00           C  
ATOM     58  HZ  F4c     5      -3.566   5.379   2.279  1.00  0.00           H  
ATOM     59  CE2 F4c     5      -4.383   4.361   0.548  1.00  0.00           C  
ATOM     60  HE2 F4c     5      -4.210   5.195  -0.116  1.00  0.00           H  
ATOM     61  CD2 F4c     5      -5.181   3.289   0.090  1.00  0.00           C  
ATOM     62  HD2 F4c     5      -5.566   3.205  -0.916  1.00  0.00           H  
ATOM     63  C   F4c     5      -4.898  -0.038  -1.326  1.00  0.00           C  
ATOM     64  O   F4c     5      -5.610   0.450  -2.273  1.00  0.00           O  
ATOM     65  N   L4n     6      -3.593  -0.400  -1.449  1.00  0.00           N  
ATOM     66  H   L4n     6      -3.137  -0.747  -0.617  1.00  0.00           H  
ATOM     67  CA  L4n     6      -2.681  -0.386  -2.557  1.00  0.00           C  
ATOM     68  HA  L4n     6      -3.132  -0.674  -3.506  1.00  0.00           H  
ATOM     69  CB  L4n     6      -1.894   0.961  -2.595  1.00  0.00           C  
ATOM     70  HB2 L4n     6      -1.947   1.461  -1.628  1.00  0.00           H  
ATOM     71  HB3 L4n     6      -0.832   0.738  -2.696  1.00  0.00           H  
ATOM     72  CG  L4n     6      -2.521   1.923  -3.662  1.00  0.00           C  
ATOM     73  HG  L4n     6      -3.611   1.904  -3.638  1.00  0.00           H  
ATOM     74  CD1 L4n     6      -2.040   3.374  -3.501  1.00  0.00           C  
ATOM     75 HD11 L4n     6      -0.960   3.455  -3.625  1.00  0.00           H  
ATOM     76 HD12 L4n     6      -2.361   3.809  -2.555  1.00  0.00           H  
ATOM     77 HD13 L4n     6      -2.473   3.893  -4.357  1.00  0.00           H  
ATOM     78  CD2 L4n     6      -2.041   1.458  -5.003  1.00  0.00           C  
ATOM     79 HD21 L4n     6      -0.964   1.288  -5.000  1.00  0.00           H  
ATOM     80 HD22 L4n     6      -2.297   2.192  -5.767  1.00  0.00           H  
ATOM     81 HD23 L4n     6      -2.517   0.506  -5.236  1.00  0.00           H  
ATOM     82 C4   T14     7      -1.728  -1.436  -2.157  1.00  0.00          CL  
ATOM     83  N3  T14     7      -1.928  -2.015  -0.981  1.00  0.00           N  
ATOM     84  N2  T14     7      -0.960  -2.904  -0.796  1.00  0.00           N  
ATOM     85  C5  T14     7      -0.660  -2.007  -2.768  1.00  0.00           C  
ATOM     86  H5  T14     7      -0.451  -1.897  -3.817  1.00  0.00           H  
ATOM     87  N1  T14     7      -0.210  -2.924  -1.934  1.00  0.00           N  
ATOM     88  CA  F4c     8       1.028  -3.570  -1.868  1.00  0.00           C  
ATOM     89  HA  F4c     8       0.948  -4.373  -1.136  1.00  0.00           H  
ATOM     90  CB  F4c     8       1.270  -4.321  -3.218  1.00  0.00           C  
ATOM     91  HB2 F4c     8       2.044  -5.068  -3.045  1.00  0.00           H  
ATOM     92  HB3 F4c     8       1.560  -3.579  -3.962  1.00  0.00           H  
ATOM     93  CG  F4c     8       0.066  -5.136  -3.659  1.00  0.00           C  
ATOM     94  CD1 F4c     8      -0.403  -5.006  -4.959  1.00  0.00           C  
ATOM     95  HD1 F4c     8       0.080  -4.236  -5.541  1.00  0.00           H  
ATOM     96  CE1 F4c     8      -1.465  -5.782  -5.443  1.00  0.00           C  
ATOM     97  HE1 F4c     8      -1.608  -5.655  -6.506  1.00  0.00           H  
ATOM     98  CZ  F4c     8      -2.105  -6.586  -4.554  1.00  0.00           C  
ATOM     99  HZ  F4c     8      -2.809  -7.301  -4.954  1.00  0.00           H  
ATOM    100  CE2 F4c     8      -1.715  -6.742  -3.194  1.00  0.00           C  
ATOM    101  HE2 F4c     8      -2.279  -7.327  -2.482  1.00  0.00           H  
ATOM    102  CD2 F4c     8      -0.569  -6.022  -2.778  1.00  0.00           C  
ATOM    103  HD2 F4c     8      -0.141  -6.153  -1.795  1.00  0.00           H  
ATOM    104  C   F4c     8       2.147  -2.595  -1.458  1.00  0.00           C  
ATOM    105  O   F4c     8       3.209  -3.086  -1.172  1.00  0.00           O  
ATOM    106  N   L4n     9       1.830  -1.358  -1.314  1.00  0.00           N  
ATOM    107  H   L4n     9       0.914  -1.061  -1.618  1.00  0.00           H  
ATOM    108  CA  L4n     9       2.652  -0.368  -0.893  1.00  0.00           C  
ATOM    109  HA  L4n     9       3.430  -0.774  -0.248  1.00  0.00           H  
ATOM    110  CB  L4n     9       3.319   0.335  -2.074  1.00  0.00           C  
ATOM    111  HB2 L4n     9       3.635   1.333  -1.772  1.00  0.00           H  
ATOM    112  HB3 L4n     9       2.574   0.512  -2.849  1.00  0.00           H  
ATOM    113  CG  L4n     9       4.513  -0.423  -2.704  1.00  0.00           C  
ATOM    114  HG  L4n     9       4.111  -1.371  -3.064  1.00  0.00           H  
ATOM    115  CD1 L4n     9       4.919   0.452  -3.895  1.00  0.00           C  
ATOM    116 HD11 L4n     9       5.232   1.434  -3.540  1.00  0.00           H  
ATOM    117 HD12 L4n     9       4.138   0.475  -4.654  1.00  0.00           H  
ATOM    118 HD13 L4n     9       5.838   0.139  -4.392  1.00  0.00           H  
ATOM    119  CD2 L4n     9       5.724  -0.800  -1.786  1.00  0.00           C  
ATOM    120 HD21 L4n     9       5.424  -1.212  -0.823  1.00  0.00           H  
ATOM    121 HD22 L4n     9       6.343   0.065  -1.547  1.00  0.00           H  
ATOM    122 HD23 L4n     9       6.343  -1.543  -2.289  1.00  0.00           H  
ATOM    123 C4   T14    10       1.635   0.516  -0.289  1.00  0.00          CL  
ATOM    124  N3  T14    10       0.496  -0.113   0.047  1.00  0.00           N  
ATOM    125  N2  T14    10      -0.413   0.779   0.543  1.00  0.00           N  
ATOM    126  C5  T14    10       1.536   1.838   0.218  1.00  0.00           C  
ATOM    127  H5  T14    10       2.230   2.632   0.007  1.00  0.00           H  
ATOM    128  N1  T14    10       0.281   1.941   0.663  1.00  0.00           N  
ATOM    129  CA  V4c    11      -0.402   3.119   1.177  1.00  0.00           C  
ATOM    130  HA  V4c    11      -1.456   2.887   1.329  1.00  0.00           H  
ATOM    131  CB  V4c    11       0.159   3.479   2.599  1.00  0.00           C  
ATOM    132  HB  V4c    11       0.553   2.583   3.079  1.00  0.00           H  
ATOM    133  CG1 V4c    11      -0.994   4.085   3.475  1.00  0.00           C  
ATOM    134 HG11 V4c    11      -0.741   4.129   4.535  1.00  0.00           H  
ATOM    135 HG12 V4c    11      -1.810   3.364   3.505  1.00  0.00           H  
ATOM    136 HG13 V4c    11      -1.317   5.082   3.175  1.00  0.00           H  
ATOM    137  CG2 V4c    11       1.307   4.523   2.667  1.00  0.00           C  
ATOM    138 HG21 V4c    11       1.990   3.972   2.021  1.00  0.00           H  
ATOM    139 HG22 V4c    11       0.953   5.500   2.339  1.00  0.00           H  
ATOM    140 HG23 V4c    11       1.761   4.552   3.658  1.00  0.00           H  
ATOM    141  C   V4c    11      -0.308   4.364   0.235  1.00  0.00           C  
ATOM    142  O   V4c    11      -0.839   5.464   0.536  1.00  0.00           O  
ATOM    143  O   ALL    12       0.311   4.116  -0.918  1.00  0.00           O  
ATOM    144  C1  ALL    12       0.531   5.274  -1.797  1.00  0.00           C  
ATOM    145  H11 ALL    12      -0.351   5.496  -2.410  1.00  0.00           H  
ATOM    146  H12 ALL    12       0.715   6.141  -1.152  1.00  0.00           H  
ATOM    147  C2  ALL    12       1.673   4.925  -2.765  1.00  0.00           C  
ATOM    148  H21 ALL    12       2.319   5.778  -2.966  1.00  0.00           H  
ATOM    149  C3  ALL    12       1.996   3.716  -3.173  1.00  0.00           C  
ATOM    150  H31 ALL    12       2.871   3.519  -3.788  1.00  0.00           H  
ATOM    151  H32 ALL    12       1.262   2.961  -2.902  1.00  0.00           H  
TER     152      ALL    12 
ATOM    152  O   WAT    13       4.127  13.332  19.884  1.00  0.00           O  
ATOM    153  H1  WAT    13       3.666  12.823  19.217  1.00  0.00           H  
ATOM    154  H2  WAT    13       3.701  13.090  20.707  1.00  0.00           H  
ATOM    156  O   WAT    14       9.598  13.048  -9.479  1.00  0.00           O  
ATOM    157  H1  WAT    14       8.884  12.531  -9.105  1.00  0.00           H  
ATOM    158  H2  WAT    14       9.380  13.120 -10.408  1.00  0.00           H  
ATOM    160  O   WAT    15      22.900   3.051  10.584  1.00  0.00           O  
ATOM    161  H1  WAT    15      22.473   2.566   9.878  1.00  0.00           H  
ATOM    162  H2  WAT    15      23.319   3.792  10.146  1.00  0.00           H  
ATOM    164  O   WAT    16     -15.107 -15.173   8.255  1.00  0.00           O  
ATOM    165  H1  WAT    16     -15.229 -15.991   7.773  1.00  0.00           H  
ATOM    166  H2  WAT    16     -15.677 -15.258   9.019  1.00  0.00           H  
ATOM    168  O   WAT    17      12.972   6.527  -9.929  1.00  0.00           O  
ATOM    169  H1  WAT    17      13.735   6.835  -9.441  1.00  0.00           H  
ATOM    170  H2  WAT    17      12.469   7.320 -10.114  1.00  0.00           H  
ATOM    172  O   WAT    18      15.030 -21.632  -9.900  1.00  0.00           O  
ATOM    173  H1  WAT    18      14.309 -21.490 -10.513  1.00  0.00           H  
ATOM    174  H2  WAT    18      15.203 -22.573  -9.946  1.00  0.00           H  
ATOM    176  O   WAT    19       3.252 -25.914 -10.728  1.00  0.00           O  
ATOM    177  H1  WAT    19       3.481 -25.182 -11.300  1.00  0.00           H  
ATOM    178  H2  WAT    19       2.421 -25.655 -10.329  1.00  0.00           H  
ATOM    180  O   WAT    20      10.893  10.888   1.273  1.00  0.00           O  
ATOM    181  H1  WAT    20      11.714  10.437   1.469  1.00  0.00           H  
ATOM    182  H2  WAT    20      10.894  10.985   0.321  1.00  0.00           H  
ATOM    184  O   WAT    21     -13.541  10.182 -15.391  1.00  0.00           O  
ATOM    185  H1  WAT    21     -12.874  10.744 -14.999  1.00  0.00           H  
ATOM    186  H2  WAT    21     -14.214  10.100 -14.715  1.00  0.00           H  
ATOM    188  O   WAT    22     -18.677  13.071 -13.237  1.00  0.00           O  
ATOM    189  H1  WAT    22     -19.560  12.703 -13.193  1.00  0.00           H  
ATOM    190  H2  WAT    22     -18.193  12.465 -13.797  1.00  0.00           H  
ATOM    192  O   WAT    23     -23.818   1.202  -1.564  1.00  0.00           O  
ATOM    193  H1  WAT    23     -23.150   1.126  -2.246  1.00  0.00           H  
ATOM    194  H2  WAT    23     -23.442   0.750  -0.809  1.00  0.00           H  
ATOM    196  O   WAT    24     -20.306 -11.664   0.203  1.00  0.00           O  
ATOM    197  H1  WAT    24     -19.678 -11.591   0.922  1.00  0.00           H  
ATOM    198  H2  WAT    24     -20.448 -10.762  -0.083  1.00  0.00           H  
ATOM    200  O   WAT    25       8.052  17.908   6.667  1.00  0.00           O  
ATOM    201  H1  WAT    25       8.831  18.228   6.211  1.00  0.00           H  
ATOM    202  H2  WAT    25       8.110  16.955   6.598  1.00  0.00           H  
ATOM    204  O   WAT    26       7.236  20.280  -0.177  1.00  0.00           O  
ATOM    205  H1  WAT    26       7.830  20.786   0.378  1.00  0.00           H  
ATOM    206  H2  WAT    26       7.737  19.499  -0.413  1.00  0.00           H  
ATOM    208  O   WAT    27       6.848   9.479   0.248  1.00  0.00           O  
ATOM    209  H1  WAT    27       6.556   9.925   1.043  1.00  0.00           H  
ATOM    210  H2  WAT    27       6.137   8.872   0.039  1.00  0.00           H  
ATOM    212  O   WAT    28     -10.822  -1.715 -17.540  1.00  0.00           O  
ATOM    213  H1  WAT    28     -10.152  -1.121 -17.203  1.00  0.00           H  
ATOM    214  H2  WAT    28     -10.345  -2.312 -18.116  1.00  0.00           H  
ATOM    216  O   WAT    29      22.504 -11.318  -5.712  1.00  0.00           O  
ATOM    217  H1  WAT    29      22.773 -10.421  -5.909  1.00  0.00           H  
ATOM    218  H2  WAT    29      21.617 -11.385  -6.064  1.00  0.00           H  
ATOM    220  O   WAT    30      -4.659 -17.882 -10.377  1.00  0.00           O  
ATOM    221  H1  WAT    30      -5.465 -18.072 -10.855  1.00  0.00           H  
ATOM    222  H2  WAT    30      -4.525 -18.647  -9.818  1.00  0.00           H  
ATOM    224  O   WAT    31      -3.693 -14.997 -10.759  1.00  0.00           O  
ATOM    225  H1  WAT    31      -2.758 -14.878 -10.930  1.00  0.00           H  
ATOM    226  H2  WAT    31      -3.814 -15.946 -10.741  1.00  0.00           H  
ATOM    228  O   WAT    32     -12.252   9.833  -9.053  1.00  0.00           O  
ATOM    229  H1  WAT    32     -11.659   9.697  -8.314  1.00  0.00           H  
ATOM    230  H2  WAT    32     -11.717  10.279  -9.710  1.00  0.00           H  
ATOM    232  O   WAT    33      14.571   3.739 -21.988  1.00  0.00           O  
ATOM    233  H1  WAT    33      14.048   3.184 -22.568  1.00  0.00           H  
ATOM    234  H2  WAT    33      15.468   3.638 -22.305  1.00  0.00           H  
ATOM    236  O   WAT    34     -16.693   8.451  -8.474  1.00  0.00           O  
ATOM    237  H1  WAT    34     -17.110   9.294  -8.296  1.00  0.00           H  
ATOM    238  H2  WAT    34     -16.351   8.537  -9.364  1.00  0.00           H  
ATOM    240  O   WAT    35      24.350  17.883  -3.408  1.00  0.00           O  
ATOM    241  H1  WAT    35      24.186  18.419  -2.633  1.00  0.00           H  
ATOM    242  H2  WAT    35      25.213  18.163  -3.715  1.00  0.00           H  
ATOM    244  O   WAT    36       5.013  -4.944  17.101  1.00  0.00           O  
ATOM    245  H1  WAT    36       5.115  -5.642  16.454  1.00  0.00           H  
ATOM    246  H2  WAT    36       5.065  -5.392  17.946  1.00  0.00           H  
ATOM    248  O   WAT    37     -13.832  18.230  -9.097  1.00  0.00           O  
ATOM    249  H1  WAT    37     -14.028  18.915  -9.737  1.00  0.00           H  
ATOM    250  H2  WAT    37     -13.295  18.666  -8.437  1.00  0.00           H  
ATOM    252  O   WAT    38       1.331 -12.668   0.199  1.00  0.00           O  
ATOM    253  H1  WAT    38       0.955 -13.456   0.592  1.00  0.00           H  
ATOM    254  H2  WAT    38       2.215 -12.929  -0.060  1.00  0.00           H  
ATOM    256  O   WAT    39      11.126  -4.320 -27.707  1.00  0.00           O  
ATOM    257  H1  WAT    39      11.880  -4.352 -27.119  1.00  0.00           H  
ATOM    258  H2  WAT    39      10.534  -3.685 -27.303  1.00  0.00           H  
ATOM    260  O   WAT    40      12.219  -8.541 -26.419  1.00  0.00           O  
ATOM    261  H1  WAT    40      11.344  -8.157 -26.480  1.00  0.00           H  
ATOM    262  H2  WAT    40      12.794  -7.893 -26.825  1.00  0.00           H  
ATOM    264  O   WAT    41       9.555 -19.736 -15.532  1.00  0.00           O  
ATOM    265  H1  WAT    41       9.641 -20.215 -16.357  1.00  0.00           H  
ATOM    266  H2  WAT    41       8.653 -19.414 -15.534  1.00  0.00           H  
ATOM    268  O   WAT    42     -21.064 -19.911   1.333  1.00  0.00           O  
ATOM    269  H1  WAT    42     -21.416 -19.556   0.517  1.00  0.00           H  
ATOM    270  H2  WAT    42     -20.121 -19.752   1.276  1.00  0.00           H  
ATOM    272  O   WAT    43      24.883  -2.264  -4.443  1.00  0.00           O  
ATOM    273  H1  WAT    43      25.441  -1.844  -3.788  1.00  0.00           H  
ATOM    274  H2  WAT    43      25.494  -2.593  -5.102  1.00  0.00           H  
ATOM    276  O   WAT    44      -9.339   7.814  23.259  1.00  0.00           O  
ATOM    277  H1  WAT    44      -8.501   7.669  23.698  1.00  0.00           H  
ATOM    278  H2  WAT    44      -9.558   6.965  22.876  1.00  0.00           H  
ATOM    280  O   WAT    45     -14.331   0.524  25.817  1.00  0.00           O  
ATOM    281  H1  WAT    45     -15.108   1.020  25.561  1.00  0.00           H  
ATOM    282  H2  WAT    45     -13.955   0.223  24.990  1.00  0.00           H  
ATOM    284  O   WAT    46     -17.629   5.129   0.250  1.00  0.00           O  
ATOM    285  H1  WAT    46     -18.468   4.744   0.503  1.00  0.00           H  
ATOM    286  H2  WAT    46     -17.005   4.406   0.313  1.00  0.00           H  
ATOM    288  O   WAT    47      13.216 -15.650   0.393  1.00  0.00           O  
ATOM    289  H1  WAT    47      13.543 -15.313   1.227  1.00  0.00           H  
ATOM    290  H2  WAT    47      13.329 -16.598   0.457  1.00  0.00           H  
ATOM    292  O   WAT    48      11.463  10.733 -15.529  1.00  0.00           O  
ATOM    293  H1  WAT    48      11.612   9.825 -15.264  1.00  0.00           H  
ATOM    294  H2  WAT    48      11.267  10.681 -16.464  1.00  0.00           H  
ATOM    296  O   WAT    49     -15.849  -2.690  16.016  1.00  0.00           O  
ATOM    297  H1  WAT    49     -15.109  -2.160  16.314  1.00  0.00           H  
ATOM    298  H2  WAT    49     -16.416  -2.764  16.784  1.00  0.00           H  
ATOM    300  O   WAT    50     -15.303   1.366  13.563  1.00  0.00           O  
ATOM    301  H1  WAT    50     -15.745   1.337  12.714  1.00  0.00           H  
ATOM    302  H2  WAT    50     -15.248   2.298  13.772  1.00  0.00           H  
ATOM    304  O   WAT    51       6.356 -19.649  -1.041  1.00  0.00           O  
ATOM    305  H1  WAT    51       6.456 -18.708  -0.902  1.00  0.00           H  
ATOM    306  H2  WAT    51       6.469 -20.033  -0.171  1.00  0.00           H  
ATOM    308  O   WAT    52     -15.019  15.400  -4.413  1.00  0.00           O  
ATOM    309  H1  WAT    52     -15.639  15.933  -3.915  1.00  0.00           H  
ATOM    310  H2  WAT    52     -14.466  16.036  -4.867  1.00  0.00           H  
ATOM    312  O   WAT    53      21.773  -2.667 -20.353  1.00  0.00           O  
ATOM    313  H1  WAT    53      21.975  -3.578 -20.565  1.00  0.00           H  
ATOM    314  H2  WAT    53      21.480  -2.692 -19.442  1.00  0.00           H  
ATOM    316  O   WAT    54      11.199 -20.447   3.326  1.00  0.00           O  
ATOM    317  H1  WAT    54      11.366 -19.706   3.908  1.00  0.00           H  
ATOM    318  H2  WAT    54      10.312 -20.300   2.999  1.00  0.00           H  
ATOM    320  O   WAT    55      21.507 -19.792   5.585  1.00  0.00           O  
ATOM    321  H1  WAT    55      21.765 -19.893   4.669  1.00  0.00           H  
ATOM    322  H2  WAT    55      20.828 -19.117   5.570  1.00  0.00           H  
ATOM    324  O   WAT    56     -11.220  12.981 -16.747  1.00  0.00           O  
ATOM    325  H1  WAT    56     -10.650  13.629 -16.333  1.00  0.00           H  
ATOM    326  H2  WAT    56     -11.924  12.841 -16.114  1.00  0.00           H  
ATOM    328  O   WAT    57       5.765 -10.683  11.298  1.00  0.00           O  
ATOM    329  H1  WAT    57       6.481 -10.134  11.619  1.00  0.00           H  
ATOM    330  H2  WAT    57       5.501 -11.202  12.058  1.00  0.00           H  
ATOM    332  O   WAT    58      -0.708 -15.651 -15.765  1.00  0.00           O  
ATOM    333  H1  WAT    58      -1.285 -16.161 -16.334  1.00  0.00           H  
ATOM    334  H2  WAT    58      -0.809 -14.749 -16.069  1.00  0.00           H  
ATOM    336  O   WAT    59      24.877   2.312   6.257  1.00  0.00           O  
ATOM    337  H1  WAT    59      25.374   1.816   5.607  1.00  0.00           H  
ATOM    338  H2  WAT    59      24.593   3.099   5.793  1.00  0.00           H  
ATOM    340  O   WAT    60     -17.465  10.241  19.650  1.00  0.00           O  
ATOM    341  H1  WAT    60     -17.387  11.139  19.327  1.00  0.00           H  
ATOM    342  H2  WAT    60     -17.707  10.338  20.571  1.00  0.00           H  
ATOM    344  O   WAT    61       7.629 -12.155 -13.794  1.00  0.00           O  
ATOM    345  H1  WAT    61       7.616 -11.528 -13.071  1.00  0.00           H  
ATOM    346  H2  WAT    61       8.521 -12.105 -14.139  1.00  0.00           H  
ATOM    348  O   WAT    62       8.447   8.383   4.387  1.00  0.00           O  
ATOM    349  H1  WAT    62       8.855   8.545   3.537  1.00  0.00           H  
ATOM    350  H2  WAT    62       8.992   8.863   5.010  1.00  0.00           H  
ATOM    352  O   WAT    63       4.644  -2.293  22.034  1.00  0.00           O  
ATOM    353  H1  WAT    63       5.525  -2.439  22.380  1.00  0.00           H  
ATOM    354  H2  WAT    63       4.627  -2.782  21.211  1.00  0.00           H  
ATOM    356  O   WAT    64      15.610   5.139   8.454  1.00  0.00           O  
ATOM    357  H1  WAT    64      16.498   5.491   8.388  1.00  0.00           H  
ATOM    358  H2  WAT    64      15.482   4.986   9.390  1.00  0.00           H  
ATOM    360  O   WAT    65      20.647  16.120   4.147  1.00  0.00           O  
ATOM    361  H1  WAT    65      20.457  15.942   3.226  1.00  0.00           H  
ATOM    362  H2  WAT    65      21.351  16.769   4.125  1.00  0.00           H  
ATOM    364  O   WAT    66     -10.897   9.251  -6.653  1.00  0.00           O  
ATOM    365  H1  WAT    66     -11.319   9.526  -5.839  1.00  0.00           H  
ATOM    366  H2  WAT    66     -10.924   8.294  -6.625  1.00  0.00           H  
ATOM    368  O   WAT    67      -3.527 -23.654  -6.668  1.00  0.00           O  
ATOM    369  H1  WAT    67      -4.051 -22.917  -6.354  1.00  0.00           H  
ATOM    370  H2  WAT    67      -3.206 -23.373  -7.524  1.00  0.00           H  
ATOM    372  O   WAT    68      23.764  -5.214  13.412  1.00  0.00           O  
ATOM    373  H1  WAT    68      23.989  -4.527  14.040  1.00  0.00           H  
ATOM    374  H2  WAT    68      23.097  -5.736  13.857  1.00  0.00           H  
ATOM    376  O   WAT    69      15.784   9.924   0.515  1.00  0.00           O  
ATOM    377  H1  WAT    69      15.340   9.107   0.288  1.00  0.00           H  
ATOM    378  H2  WAT    69      15.124  10.603   0.372  1.00  0.00           H  
ATOM    380  O   WAT    70       3.022  -2.707 -13.075  1.00  0.00           O  
ATOM    381  H1  WAT    70       3.403  -2.335 -12.280  1.00  0.00           H  
ATOM    382  H2  WAT    70       2.452  -2.016 -13.413  1.00  0.00           H  
ATOM    384  O   WAT    71      12.516  13.989   1.068  1.00  0.00           O  
ATOM    385  H1  WAT    71      11.758  14.369   0.623  1.00  0.00           H  
ATOM    386  H2  WAT    71      13.194  14.662   1.003  1.00  0.00           H  
ATOM    388  O   WAT    72     -24.130 -16.198  12.419  1.00  0.00           O  
ATOM    389  H1  WAT    72     -24.190 -15.321  12.797  1.00  0.00           H  
ATOM    390  H2  WAT    72     -23.860 -16.756  13.148  1.00  0.00           H  
ATOM    392  O   WAT    73       5.639  20.989 -12.082  1.00  0.00           O  
ATOM    393  H1  WAT    73       5.558  21.697 -11.442  1.00  0.00           H  
ATOM    394  H2  WAT    73       4.755  20.881 -12.433  1.00  0.00           H  
ATOM    396  O   WAT    74     -15.936  -8.860   8.254  1.00  0.00           O  
ATOM    397  H1  WAT    74     -15.119  -9.359   8.240  1.00  0.00           H  
ATOM    398  H2  WAT    74     -16.615  -9.517   8.407  1.00  0.00           H  
ATOM    400  O   WAT    75      14.155   8.307   9.067  1.00  0.00           O  
ATOM    401  H1  WAT    75      13.400   7.731   9.187  1.00  0.00           H  
ATOM    402  H2  WAT    75      14.717   8.125   9.820  1.00  0.00           H  
ATOM    404  O   WAT    76       4.141  27.035  -5.646  1.00  0.00           O  
ATOM    405  H1  WAT    76       4.066  27.718  -6.312  1.00  0.00           H  
ATOM    406  H2  WAT    76       3.572  26.331  -5.958  1.00  0.00           H  
ATOM    408  O   WAT    77      24.099   1.805  20.247  1.00  0.00           O  
ATOM    409  H1  WAT    77      24.106   1.555  21.170  1.00  0.00           H  
ATOM    410  H2  WAT    77      23.867   1.001  19.782  1.00  0.00           H  
ATOM    412  O   WAT    78      -9.211   6.531  28.221  1.00  0.00           O  
ATOM    413  H1  WAT    78      -8.382   6.306  27.800  1.00  0.00           H  
ATOM    414  H2  WAT    78      -9.175   7.481  28.330  1.00  0.00           H  
ATOM    416  O   WAT    79      -7.176  12.305 -24.254  1.00  0.00           O  
ATOM    417  H1  WAT    79      -6.408  12.557 -24.767  1.00  0.00           H  
ATOM    418  H2  WAT    79      -6.911  11.502 -23.804  1.00  0.00           H  
ATOM    420  O   WAT    80      14.926   4.550   4.621  1.00  0.00           O  
ATOM    421  H1  WAT    80      14.014   4.396   4.375  1.00  0.00           H  
ATOM    422  H2  WAT    80      14.886   5.276   5.243  1.00  0.00           H  
ATOM    424  O   WAT    81      11.019  23.091   2.767  1.00  0.00           O  
ATOM    425  H1  WAT    81      11.058  23.880   2.225  1.00  0.00           H  
ATOM    426  H2  WAT    81      11.408  23.354   3.600  1.00  0.00           H  
ATOM    428  O   WAT    82      -9.257 -17.588   8.643  1.00  0.00           O  
ATOM    429  H1  WAT    82      -8.550 -18.225   8.542  1.00  0.00           H  
ATOM    430  H2  WAT    82      -8.844 -16.742   8.473  1.00  0.00           H  
ATOM    432  O   WAT    83       9.495   2.740  16.563  1.00  0.00           O  
ATOM    433  H1  WAT    83       9.966   3.409  17.060  1.00  0.00           H  
ATOM    434  H2  WAT    83      10.143   2.398  15.948  1.00  0.00           H  
ATOM    436  O   WAT    84       7.606  -9.931  -8.855  1.00  0.00           O  
ATOM    437  H1  WAT    84       6.784 -10.184  -9.275  1.00  0.00           H  
ATOM    438  H2  WAT    84       8.261 -10.513  -9.240  1.00  0.00           H  
ATOM    440  O   WAT    85      -6.082  -5.673  16.031  1.00  0.00           O  
ATOM    441  H1  WAT    85      -6.330  -6.059  16.872  1.00  0.00           H  
ATOM    442  H2  WAT    85      -6.852  -5.794  15.476  1.00  0.00           H  
ATOM    444  O   WAT    86      23.365   3.922  -8.677  1.00  0.00           O  
ATOM    445  H1  WAT    86      23.532   3.305  -7.964  1.00  0.00           H  
ATOM    446  H2  WAT    86      24.226   4.082  -9.062  1.00  0.00           H  
ATOM    448  O   WAT    87     -24.681   7.061  12.031  1.00  0.00           O  
ATOM    449  H1  WAT    87     -25.595   6.958  12.297  1.00  0.00           H  
ATOM    450  H2  WAT    87     -24.544   6.375  11.377  1.00  0.00           H  
ATOM    452  O   WAT    88      10.561  -5.692  20.588  1.00  0.00           O  
ATOM    453  H1  WAT    88      10.309  -4.785  20.767  1.00  0.00           H  
ATOM    454  H2  WAT    88       9.820  -6.211  20.901  1.00  0.00           H  
ATOM    456  O   WAT    89      -1.836   3.520  14.852  1.00  0.00           O  
ATOM    457  H1  WAT    89      -2.710   3.219  15.100  1.00  0.00           H  
ATOM    458  H2  WAT    89      -1.469   2.795  14.345  1.00  0.00           H  
ATOM    460  O   WAT    90      19.089  -1.943  -9.212  1.00  0.00           O  
ATOM    461  H1  WAT    90      18.168  -2.164  -9.350  1.00  0.00           H  
ATOM    462  H2  WAT    90      19.151  -1.750  -8.276  1.00  0.00           H  
ATOM    464  O   WAT    91       7.426   9.278 -16.406  1.00  0.00           O  
ATOM    465  H1  WAT    91       7.556   9.074 -17.332  1.00  0.00           H  
ATOM    466  H2  WAT    91       6.547   9.655 -16.365  1.00  0.00           H  
ATOM    468  O   WAT    92       3.062   7.106 -26.354  1.00  0.00           O  
ATOM    469  H1  WAT    92       3.398   7.220 -25.465  1.00  0.00           H  
ATOM    470  H2  WAT    92       3.176   7.963 -26.765  1.00  0.00           H  
ATOM    472  O   WAT    93      20.162  15.167  -3.994  1.00  0.00           O  
ATOM    473  H1  WAT    93      19.430  14.674  -4.363  1.00  0.00           H  
ATOM    474  H2  WAT    93      20.491  14.614  -3.286  1.00  0.00           H  
ATOM    476  O   WAT    94      -7.951  24.638  -8.975  1.00  0.00           O  
ATOM    477  H1  WAT    94      -7.659  24.122  -8.223  1.00  0.00           H  
ATOM    478  H2  WAT    94      -8.905  24.564  -8.960  1.00  0.00           H  
ATOM    480  O   WAT    95      20.991   8.396  -0.302  1.00  0.00           O  
ATOM    481  H1  WAT    95      20.386   8.809   0.314  1.00  0.00           H  
ATOM    482  H2  WAT    95      21.822   8.848  -0.160  1.00  0.00           H  
ATOM    484  O   WAT    96      -9.580 -12.853  19.749  1.00  0.00           O  
ATOM    485  H1  WAT    96      -9.209 -13.685  20.041  1.00  0.00           H  
ATOM    486  H2  WAT    96      -8.865 -12.224  19.847  1.00  0.00           H  
ATOM    488  O   WAT    97      12.628 -15.930  10.344  1.00  0.00           O  
ATOM    489  H1  WAT    97      11.918 -16.501  10.051  1.00  0.00           H  
ATOM    490  H2  WAT    97      12.454 -15.093   9.914  1.00  0.00           H  
ATOM    492  O   WAT    98      -1.251  -7.007   5.691  1.00  0.00           O  
ATOM    493  H1  WAT    98      -1.377  -7.732   5.078  1.00  0.00           H  
ATOM    494  H2  WAT    98      -1.740  -6.280   5.306  1.00  0.00           H  
ATOM    496  O   WAT    99       6.476   2.320 -22.885  1.00  0.00           O  
ATOM    497  H1  WAT    99       6.995   2.302 -22.081  1.00  0.00           H  
ATOM    498  H2  WAT    99       5.577   2.175 -22.592  1.00  0.00           H  
ATOM    500  O   WAT   100     -25.197  -4.598  10.237  1.00  0.00           O  
ATOM    501  H1  WAT   100     -24.426  -5.163  10.172  1.00  0.00           H  
ATOM    502  H2  WAT   100     -25.407  -4.587  11.170  1.00  0.00           H  
ATOM    504  O   WAT   101      -1.719 -16.930  16.018  1.00  0.00           O  
ATOM    505  H1  WAT   101      -1.257 -17.607  15.525  1.00  0.00           H  
ATOM    506  H2  WAT   101      -2.083 -17.391  16.774  1.00  0.00           H  
ATOM    508  O   WAT   102      -1.426   3.439 -13.929  1.00  0.00           O  
ATOM    509  H1  WAT   102      -0.674   3.458 -13.338  1.00  0.00           H  
ATOM    510  H2  WAT   102      -1.209   2.765 -14.573  1.00  0.00           H  
ATOM    512  O   WAT   103       4.457 -12.490   6.049  1.00  0.00           O  
ATOM    513  H1  WAT   103       3.879 -12.264   5.321  1.00  0.00           H  
ATOM    514  H2  WAT   103       5.030 -13.172   5.698  1.00  0.00           H  
ATOM    516  O   WAT   104      13.209 -11.660 -13.959  1.00  0.00           O  
ATOM    517  H1  WAT   104      13.618 -12.525 -13.964  1.00  0.00           H  
ATOM    518  H2  WAT   104      13.898 -11.068 -14.259  1.00  0.00           H  
ATOM    520  O   WAT   105      17.942  15.827  -9.936  1.00  0.00           O  
ATOM    521  H1  WAT   105      17.492  16.574 -10.329  1.00  0.00           H  
ATOM    522  H2  WAT   105      18.709  15.690 -10.492  1.00  0.00           H  
ATOM    524  O   WAT   106     -17.831  -2.297  -3.219  1.00  0.00           O  
ATOM    525  H1  WAT   106     -17.894  -1.691  -3.957  1.00  0.00           H  
ATOM    526  H2  WAT   106     -17.358  -1.807  -2.546  1.00  0.00           H  
ATOM    528  O   WAT   107      20.529 -12.024  -1.711  1.00  0.00           O  
ATOM    529  H1  WAT   107      20.537 -12.735  -1.070  1.00  0.00           H  
ATOM    530  H2  WAT   107      20.471 -11.227  -1.183  1.00  0.00           H  
ATOM    532  O   WAT   108      -0.812  21.461  15.923  1.00  0.00           O  
ATOM    533  H1  WAT   108      -0.271  21.976  15.324  1.00  0.00           H  
ATOM    534  H2  WAT   108      -0.718  20.559  15.616  1.00  0.00           H  
ATOM    536  O   WAT   109       3.711  -4.485  19.968  1.00  0.00           O  
ATOM    537  H1  WAT   109       3.078  -3.813  19.716  1.00  0.00           H  
ATOM    538  H2  WAT   109       4.541  -4.183  19.600  1.00  0.00           H  
ATOM    540  O   WAT   110       8.214  -8.431   7.852  1.00  0.00           O  
ATOM    541  H1  WAT   110       8.484  -9.347   7.788  1.00  0.00           H  
ATOM    542  H2  WAT   110       8.473  -8.166   8.735  1.00  0.00           H  
ATOM    544  O   WAT   111      -6.470  -7.078  -6.720  1.00  0.00           O  
ATOM    545  H1  WAT   111      -6.459  -8.032  -6.797  1.00  0.00           H  
ATOM    546  H2  WAT   111      -7.267  -6.887  -6.227  1.00  0.00           H  
ATOM    548  O   WAT   112       1.451  -5.244  15.247  1.00  0.00           O  
ATOM    549  H1  WAT   112       1.956  -4.827  15.944  1.00  0.00           H  
ATOM    550  H2  WAT   112       1.578  -6.182  15.387  1.00  0.00           H  
ATOM    552  O   WAT   113       6.554  -7.416 -29.140  1.00  0.00           O  
ATOM    553  H1  WAT   113       5.862  -6.861 -28.781  1.00  0.00           H  
ATOM    554  H2  WAT   113       6.586  -7.189 -30.069  1.00  0.00           H  
ATOM    556  O   WAT   114     -11.647  16.669  -0.608  1.00  0.00           O  
ATOM    557  H1  WAT   114     -11.672  17.166  -1.426  1.00  0.00           H  
ATOM    558  H2  WAT   114     -12.567  16.518  -0.392  1.00  0.00           H  
ATOM    560  O   WAT   115      -0.440  26.083   6.763  1.00  0.00           O  
ATOM    561  H1  WAT   115       0.443  25.818   7.020  1.00  0.00           H  
ATOM    562  H2  WAT   115      -0.313  26.600   5.968  1.00  0.00           H  
ATOM    564  O   WAT   116      10.668   8.496   6.091  1.00  0.00           O  
ATOM    565  H1  WAT   116      11.406   8.413   5.487  1.00  0.00           H  
ATOM    566  H2  WAT   116      10.672   7.678   6.588  1.00  0.00           H  
ATOM    568  O   WAT   117      -3.568 -21.408   4.904  1.00  0.00           O  
ATOM    569  H1  WAT   117      -4.316 -21.237   4.332  1.00  0.00           H  
ATOM    570  H2  WAT   117      -3.901 -22.026   5.555  1.00  0.00           H  
ATOM    572  O   WAT   118      -0.497  15.369  -4.723  1.00  0.00           O  
ATOM    573  H1  WAT   118      -0.891  15.000  -5.514  1.00  0.00           H  
ATOM    574  H2  WAT   118      -0.315  16.281  -4.949  1.00  0.00           H  
ATOM    576  O   WAT   119      -4.703  -4.879 -16.782  1.00  0.00           O  
ATOM    577  H1  WAT   119      -3.947  -5.151 -16.262  1.00  0.00           H  
ATOM    578  H2  WAT   119      -5.021  -4.088 -16.347  1.00  0.00           H  
ATOM    580  O   WAT   120       0.100 -22.260   5.316  1.00  0.00           O  
ATOM    581  H1  WAT   120      -0.358 -23.073   5.530  1.00  0.00           H  
ATOM    582  H2  WAT   120       0.221 -21.824   6.159  1.00  0.00           H  
ATOM    584  O   WAT   121      12.758 -13.077 -18.231  1.00  0.00           O  
ATOM    585  H1  WAT   121      12.514 -12.171 -18.423  1.00  0.00           H  
ATOM    586  H2  WAT   121      13.513 -13.004 -17.648  1.00  0.00           H  
ATOM    588  O   WAT   122      11.768 -12.851 -11.816  1.00  0.00           O  
ATOM    589  H1  WAT   122      11.206 -13.444 -12.315  1.00  0.00           H  
ATOM    590  H2  WAT   122      12.365 -12.482 -12.468  1.00  0.00           H  
ATOM    592  O   WAT   123       3.264 -21.785  11.700  1.00  0.00           O  
ATOM    593  H1  WAT   123       3.894 -21.065  11.694  1.00  0.00           H  
ATOM    594  H2  WAT   123       3.455 -22.277  10.901  1.00  0.00           H  
ATOM    596  O   WAT   124      17.771 -17.806 -15.762  1.00  0.00           O  
ATOM    597  H1  WAT   124      18.118 -18.592 -15.340  1.00  0.00           H  
ATOM    598  H2  WAT   124      17.425 -18.117 -16.599  1.00  0.00           H  
ATOM    600  O   WAT   125       2.517  16.712  -6.493  1.00  0.00           O  
ATOM    601  H1  WAT   125       1.610  16.563  -6.760  1.00  0.00           H  
ATOM    602  H2  WAT   125       2.992  16.833  -7.315  1.00  0.00           H  
ATOM    604  O   WAT   126      25.473   5.368   2.320  1.00  0.00           O  
ATOM    605  H1  WAT   126      25.283   5.272   1.387  1.00  0.00           H  
ATOM    606  H2  WAT   126      26.107   4.676   2.508  1.00  0.00           H  
ATOM    608  O   WAT   127       8.736  -1.351   7.818  1.00  0.00           O  
ATOM    609  H1  WAT   127       8.960  -1.781   6.993  1.00  0.00           H  
ATOM    610  H2  WAT   127       9.579  -1.197   8.244  1.00  0.00           H  
ATOM    612  O   WAT   128       6.769   2.968 -25.523  1.00  0.00           O  
ATOM    613  H1  WAT   128       7.628   3.380 -25.615  1.00  0.00           H  
ATOM    614  H2  WAT   128       6.699   2.764 -24.591  1.00  0.00           H  
ATOM    616  O   WAT   129      10.877  -2.039  24.859  1.00  0.00           O  
ATOM    617  H1  WAT   129      10.525  -2.325  25.702  1.00  0.00           H  
ATOM    618  H2  WAT   129      10.900  -2.834  24.327  1.00  0.00           H  
ATOM    620  O   WAT   130      16.583 -18.419   9.829  1.00  0.00           O  
ATOM    621  H1  WAT   130      15.802 -18.968   9.899  1.00  0.00           H  
ATOM    622  H2  WAT   130      16.690 -18.043  10.703  1.00  0.00           H  
ATOM    624  O   WAT   131     -23.572  -7.253 -16.276  1.00  0.00           O  
ATOM    625  H1  WAT   131     -24.376  -7.438 -15.791  1.00  0.00           H  
ATOM    626  H2  WAT   131     -23.226  -8.116 -16.505  1.00  0.00           H  
ATOM    628  O   WAT   132     -20.504 -12.769  -7.111  1.00  0.00           O  
ATOM    629  H1  WAT   132     -20.497 -11.867  -6.788  1.00  0.00           H  
ATOM    630  H2  WAT   132     -19.909 -13.237  -6.525  1.00  0.00           H  
ATOM    632  O   WAT   133       3.833   6.805  10.075  1.00  0.00           O  
ATOM    633  H1  WAT   133       4.265   6.952  10.917  1.00  0.00           H  
ATOM    634  H2  WAT   133       4.293   6.056   9.697  1.00  0.00           H  
ATOM    636  O   WAT   134       4.814 -20.520 -19.812  1.00  0.00           O  
ATOM    637  H1  WAT   134       3.955 -20.943 -19.806  1.00  0.00           H  
ATOM    638  H2  WAT   134       5.325 -21.023 -20.446  1.00  0.00           H  
ATOM    640  O   WAT   135      -1.124   1.843  12.667  1.00  0.00           O  
ATOM    641  H1  WAT   135      -1.667   2.392  12.102  1.00  0.00           H  
ATOM    642  H2  WAT   135      -0.239   1.936  12.313  1.00  0.00           H  
ATOM    644  O   WAT   136      12.856  12.246 -10.736  1.00  0.00           O  
ATOM    645  H1  WAT   136      13.638  11.918 -10.291  1.00  0.00           H  
ATOM    646  H2  WAT   136      12.445  12.829 -10.098  1.00  0.00           H  
ATOM    648  O   WAT   137      -2.104 -16.803   5.698  1.00  0.00           O  
ATOM    649  H1  WAT   137      -2.931 -16.340   5.563  1.00  0.00           H  
ATOM    650  H2  WAT   137      -2.290 -17.428   6.399  1.00  0.00           H  
ATOM    652  O   WAT   138       1.253   7.128   8.808  1.00  0.00           O  
ATOM    653  H1  WAT   138       2.171   7.200   9.070  1.00  0.00           H  
ATOM    654  H2  WAT   138       0.852   6.584   9.486  1.00  0.00           H  
ATOM    656  O   WAT   139       2.354   6.890  13.916  1.00  0.00           O  
ATOM    657  H1  WAT   139       1.919   6.085  14.198  1.00  0.00           H  
ATOM    658  H2  WAT   139       1.643   7.522  13.810  1.00  0.00           H  
ATOM    660  O   WAT   140      -0.896   1.970  25.112  1.00  0.00           O  
ATOM    661  H1  WAT   140      -0.882   2.922  25.011  1.00  0.00           H  
ATOM    662  H2  WAT   140       0.014   1.703  24.981  1.00  0.00           H  
ATOM    664  O   WAT   141     -10.895  10.409 -18.616  1.00  0.00           O  
ATOM    665  H1  WAT   141     -11.744  10.820 -18.450  1.00  0.00           H  
ATOM    666  H2  WAT   141     -10.254  11.080 -18.384  1.00  0.00           H  
ATOM    668  O   WAT   142       8.443   3.815  13.337  1.00  0.00           O  
ATOM    669  H1  WAT   142       8.806   3.995  12.470  1.00  0.00           H  
ATOM    670  H2  WAT   142       8.661   2.898  13.503  1.00  0.00           H  
ATOM    672  O   WAT   143     -22.058   7.114  16.075  1.00  0.00           O  
ATOM    673  H1  WAT   143     -22.517   6.418  15.604  1.00  0.00           H  
ATOM    674  H2  WAT   143     -21.806   6.714  16.907  1.00  0.00           H  
ATOM    676  O   WAT   144       3.774 -12.400 -12.841  1.00  0.00           O  
ATOM    677  H1  WAT   144       3.956 -12.407 -11.902  1.00  0.00           H  
ATOM    678  H2  WAT   144       3.846 -11.479 -13.093  1.00  0.00           H  
ATOM    680  O   WAT   145     -12.627  -1.715  -8.461  1.00  0.00           O  
ATOM    681  H1  WAT   145     -12.108  -0.920  -8.585  1.00  0.00           H  
ATOM    682  H2  WAT   145     -13.204  -1.511  -7.724  1.00  0.00           H  
ATOM    684  O   WAT   146       3.867 -24.145  -5.710  1.00  0.00           O  
ATOM    685  H1  WAT   146       4.213 -24.440  -6.552  1.00  0.00           H  
ATOM    686  H2  WAT   146       3.008 -23.778  -5.919  1.00  0.00           H  
ATOM    688  O   WAT   147      -6.742   5.987  27.087  1.00  0.00           O  
ATOM    689  H1  WAT   147      -6.728   5.378  26.349  1.00  0.00           H  
ATOM    690  H2  WAT   147      -5.882   5.889  27.495  1.00  0.00           H  
ATOM    692  O   WAT   148     -23.150   0.487 -11.345  1.00  0.00           O  
ATOM    693  H1  WAT   148     -22.866   1.394 -11.236  1.00  0.00           H  
ATOM    694  H2  WAT   148     -23.345   0.407 -12.279  1.00  0.00           H  
ATOM    696  O   WAT   149     -25.743   9.802   1.294  1.00  0.00           O  
ATOM    697  H1  WAT   149     -26.079   9.096   0.742  1.00  0.00           H  
ATOM    698  H2  WAT   149     -25.454  10.473   0.675  1.00  0.00           H  
ATOM    700  O   WAT   150      -0.302  -9.617 -24.736  1.00  0.00           O  
ATOM    701  H1  WAT   150      -0.647 -10.509 -24.791  1.00  0.00           H  
ATOM    702  H2  WAT   150      -0.446  -9.360 -23.826  1.00  0.00           H  
ATOM    704  O   WAT   151      -4.271 -23.654   7.011  1.00  0.00           O  
ATOM    705  H1  WAT   151      -4.113 -24.359   6.383  1.00  0.00           H  
ATOM    706  H2  WAT   151      -5.092 -23.895   7.439  1.00  0.00           H  
ATOM    708  O   WAT   152      -1.100  14.855  -9.928  1.00  0.00           O  
ATOM    709  H1  WAT   152      -1.408  15.692 -10.276  1.00  0.00           H  
ATOM    710  H2  WAT   152      -0.193  14.790 -10.227  1.00  0.00           H  
ATOM    712  O   WAT   153      22.850   8.207  13.327  1.00  0.00           O  
ATOM    713  H1  WAT   153      23.403   8.964  13.133  1.00  0.00           H  
ATOM    714  H2  WAT   153      23.084   7.963  14.223  1.00  0.00           H  
ATOM    716  O   WAT   154      -3.795  11.535 -21.547  1.00  0.00           O  
ATOM    717  H1  WAT   154      -4.697  11.283 -21.351  1.00  0.00           H  
ATOM    718  H2  WAT   154      -3.592  12.218 -20.908  1.00  0.00           H  
ATOM    720  O   WAT   155      16.413   0.640  -2.351  1.00  0.00           O  
ATOM    721  H1  WAT   155      17.181   1.188  -2.192  1.00  0.00           H  
ATOM    722  H2  WAT   155      16.723  -0.254  -2.209  1.00  0.00           H  
ATOM    724  O   WAT   156     -14.156   1.306  -4.745  1.00  0.00           O  
ATOM    725  H1  WAT   156     -13.335   1.350  -5.235  1.00  0.00           H  
ATOM    726  H2  WAT   156     -13.946   0.779  -3.974  1.00  0.00           H  
ATOM    728  O   WAT   157       8.252  25.414   0.680  1.00  0.00           O  
ATOM    729  H1  WAT   157       7.892  26.061   1.287  1.00  0.00           H  
ATOM    730  H2  WAT   157       7.499  25.125   0.164  1.00  0.00           H  
ATOM    732  O   WAT   158     -23.526  15.497  -7.299  1.00  0.00           O  
ATOM    733  H1  WAT   158     -24.459  15.693  -7.207  1.00  0.00           H  
ATOM    734  H2  WAT   158     -23.171  15.604  -6.416  1.00  0.00           H  
ATOM    736  O   WAT   159     -12.140 -16.773   4.087  1.00  0.00           O  
ATOM    737  H1  WAT   159     -11.719 -17.185   4.841  1.00  0.00           H  
ATOM    738  H2  WAT   159     -12.146 -17.453   3.414  1.00  0.00           H  
ATOM    740  O   WAT   160     -21.762 -11.029  13.033  1.00  0.00           O  
ATOM    741  H1  WAT   160     -20.970 -10.862  13.543  1.00  0.00           H  
ATOM    742  H2  WAT   160     -21.840 -11.983  13.015  1.00  0.00           H  
ATOM    744  O   WAT   161      -5.543  16.751 -11.912  1.00  0.00           O  
ATOM    745  H1  WAT   161      -4.703  16.459 -12.266  1.00  0.00           H  
ATOM    746  H2  WAT   161      -6.049  17.013 -12.681  1.00  0.00           H  
ATOM    748  O   WAT   162      -2.638  21.767   0.245  1.00  0.00           O  
ATOM    749  H1  WAT   162      -3.358  22.395   0.179  1.00  0.00           H  
ATOM    750  H2  WAT   162      -2.904  21.170   0.944  1.00  0.00           H  
ATOM    752  O   WAT   163       6.734 -16.259  10.846  1.00  0.00           O  
ATOM    753  H1  WAT   163       7.497 -15.777  10.525  1.00  0.00           H  
ATOM    754  H2  WAT   163       6.015 -15.970  10.284  1.00  0.00           H  
ATOM    756  O   WAT   164      16.446 -18.105  -5.003  1.00  0.00           O  
ATOM    757  H1  WAT   164      16.532 -19.026  -5.248  1.00  0.00           H  
ATOM    758  H2  WAT   164      15.509 -17.923  -5.078  1.00  0.00           H  
ATOM    760  O   WAT   165       8.980   3.776 -20.955  1.00  0.00           O  
ATOM    761  H1  WAT   165       9.349   4.088 -21.781  1.00  0.00           H  
ATOM    762  H2  WAT   165       9.555   4.141 -20.282  1.00  0.00           H  
ATOM    764  O   WAT   166       1.358  26.998 -12.627  1.00  0.00           O  
ATOM    765  H1  WAT   166       1.157  27.750 -13.184  1.00  0.00           H  
ATOM    766  H2  WAT   166       2.239  26.733 -12.891  1.00  0.00           H  
ATOM    768  O   WAT   167      26.010  -1.603  12.558  1.00  0.00           O  
ATOM    769  H1  WAT   167      25.244  -1.483  13.118  1.00  0.00           H  
ATOM    770  H2  WAT   167      26.719  -1.157  13.022  1.00  0.00           H  
ATOM    772  O   WAT   168       5.689   8.539  -8.588  1.00  0.00           O  
ATOM    773  H1  WAT   168       4.766   8.780  -8.513  1.00  0.00           H  
ATOM    774  H2  WAT   168       5.850   8.497  -9.531  1.00  0.00           H  
ATOM    776  O   WAT   169      15.362  14.619  -0.704  1.00  0.00           O  
ATOM    777  H1  WAT   169      15.464  15.278  -0.017  1.00  0.00           H  
ATOM    778  H2  WAT   169      16.160  14.093  -0.652  1.00  0.00           H  
ATOM    780  O   WAT   170      -8.850  11.151  -6.278  1.00  0.00           O  
ATOM    781  H1  WAT   170      -9.085  12.034  -6.563  1.00  0.00           H  
ATOM    782  H2  WAT   170      -9.620  10.620  -6.483  1.00  0.00           H  
ATOM    784  O   WAT   171      -4.015 -22.916  12.741  1.00  0.00           O  
ATOM    785  H1  WAT   171      -4.131 -22.305  13.468  1.00  0.00           H  
ATOM    786  H2  WAT   171      -3.079 -22.875  12.541  1.00  0.00           H  
ATOM    788  O   WAT   172      -2.984  -9.531 -18.271  1.00  0.00           O  
ATOM    789  H1  WAT   172      -2.503  -8.739 -18.513  1.00  0.00           H  
ATOM    790  H2  WAT   172      -3.516  -9.267 -17.520  1.00  0.00           H  
ATOM    792  O   WAT   173      21.206  -7.560 -13.867  1.00  0.00           O  
ATOM    793  H1  WAT   173      20.533  -6.993 -14.242  1.00  0.00           H  
ATOM    794  H2  WAT   173      20.996  -8.433 -14.198  1.00  0.00           H  
ATOM    796  O   WAT   174      -9.149  13.359  21.189  1.00  0.00           O  
ATOM    797  H1  WAT   174      -8.352  12.855  21.355  1.00  0.00           H  
ATOM    798  H2  WAT   174      -9.445  13.631  22.058  1.00  0.00           H  
ATOM    800  O   WAT   175      14.132  -2.829  25.650  1.00  0.00           O  
ATOM    801  H1  WAT   175      14.470  -2.725  26.539  1.00  0.00           H  
ATOM    802  H2  WAT   175      14.635  -3.557  25.285  1.00  0.00           H  
ATOM    804  O   WAT   176       1.313 -15.946  18.468  1.00  0.00           O  
ATOM    805  H1  WAT   176       2.021 -15.829  19.102  1.00  0.00           H  
ATOM    806  H2  WAT   176       0.598 -16.329  18.976  1.00  0.00           H  
ATOM    808  O   WAT   177       6.948  -7.363 -21.391  1.00  0.00           O  
ATOM    809  H1  WAT   177       6.259  -8.022 -21.476  1.00  0.00           H  
ATOM    810  H2  WAT   177       7.763  -7.864 -21.424  1.00  0.00           H  
ATOM    812  O   WAT   178     -22.903  -7.900  -7.424  1.00  0.00           O  
ATOM    813  H1  WAT   178     -22.976  -7.571  -6.528  1.00  0.00           H  
ATOM    814  H2  WAT   178     -23.656  -8.480  -7.528  1.00  0.00           H  
ATOM    816  O   WAT   179      -1.631  -2.189 -29.581  1.00  0.00           O  
ATOM    817  H1  WAT   179      -2.013  -1.319 -29.463  1.00  0.00           H  
ATOM    818  H2  WAT   179      -1.060  -2.304 -28.821  1.00  0.00           H  
ATOM    820  O   WAT   180      -4.273   1.808  -7.800  1.00  0.00           O  
ATOM    821  H1  WAT   180      -4.269   1.313  -6.981  1.00  0.00           H  
ATOM    822  H2  WAT   180      -4.359   2.722  -7.528  1.00  0.00           H  
ATOM    824  O   WAT   181      -4.021  -9.046 -15.630  1.00  0.00           O  
ATOM    825  H1  WAT   181      -3.256  -8.476 -15.549  1.00  0.00           H  
ATOM    826  H2  WAT   181      -4.617  -8.745 -14.945  1.00  0.00           H  
ATOM    828  O   WAT   182      -1.384   7.631  11.121  1.00  0.00           O  
ATOM    829  H1  WAT   182      -1.116   6.994  11.784  1.00  0.00           H  
ATOM    830  H2  WAT   182      -1.001   8.457  11.416  1.00  0.00           H  
ATOM    832  O   WAT   183     -15.978   5.441  -3.570  1.00  0.00           O  
ATOM    833  H1  WAT   183     -16.053   5.336  -4.518  1.00  0.00           H  
ATOM    834  H2  WAT   183     -15.506   4.661  -3.279  1.00  0.00           H  
ATOM    836  O   WAT   184      15.015  18.823  -2.553  1.00  0.00           O  
ATOM    837  H1  WAT   184      14.916  19.245  -3.406  1.00  0.00           H  
ATOM    838  H2  WAT   184      15.422  17.979  -2.750  1.00  0.00           H  
ATOM    840  O   WAT   185     -13.873  -6.022  -2.770  1.00  0.00           O  
ATOM    841  H1  WAT   185     -14.421  -6.772  -2.539  1.00  0.00           H  
ATOM    842  H2  WAT   185     -14.491  -5.299  -2.881  1.00  0.00           H  
ATOM    844  O   WAT   186      -9.805  -3.256  -4.672  1.00  0.00           O  
ATOM    845  H1  WAT   186     -10.736  -3.197  -4.886  1.00  0.00           H  
ATOM    846  H2  WAT   186      -9.704  -4.121  -4.274  1.00  0.00           H  
ATOM    848  O   WAT   187      -5.496  23.074 -16.766  1.00  0.00           O  
ATOM    849  H1  WAT   187      -6.395  23.240 -17.049  1.00  0.00           H  
ATOM    850  H2  WAT   187      -5.519  22.187 -16.406  1.00  0.00           H  
ATOM    852  O   WAT   188       6.226 -12.453  24.551  1.00  0.00           O  
ATOM    853  H1  WAT   188       7.090 -12.806  24.763  1.00  0.00           H  
ATOM    854  H2  WAT   188       6.067 -11.790  25.223  1.00  0.00           H  
ATOM    856  O   WAT   189      -6.154  -0.159 -28.483  1.00  0.00           O  
ATOM    857  H1  WAT   189      -5.504  -0.861 -28.440  1.00  0.00           H  
ATOM    858  H2  WAT   189      -6.851  -0.512 -29.035  1.00  0.00           H  
ATOM    860  O   WAT   190      -6.728   4.742 -12.938  1.00  0.00           O  
ATOM    861  H1  WAT   190      -5.900   5.050 -12.568  1.00  0.00           H  
ATOM    862  H2  WAT   190      -7.233   5.540 -13.093  1.00  0.00           H  
ATOM    864  O   WAT   191      -4.391   6.150  28.073  1.00  0.00           O  
ATOM    865  H1  WAT   191      -4.473   6.510  28.956  1.00  0.00           H  
ATOM    866  H2  WAT   191      -4.589   5.219  28.174  1.00  0.00           H  
ATOM    868  O   WAT   192      12.769 -17.588  15.241  1.00  0.00           O  
ATOM    869  H1  WAT   192      13.457 -17.027  15.600  1.00  0.00           H  
ATOM    870  H2  WAT   192      12.116 -17.642  15.938  1.00  0.00           H  
ATOM    872  O   WAT   193      22.809 -15.640  -7.435  1.00  0.00           O  
ATOM    873  H1  WAT   193      22.595 -16.281  -6.757  1.00  0.00           H  
ATOM    874  H2  WAT   193      21.965 -15.415  -7.827  1.00  0.00           H  
ATOM    876  O   WAT   194      15.075   2.231 -14.357  1.00  0.00           O  
ATOM    877  H1  WAT   194      14.338   2.226 -13.746  1.00  0.00           H  
ATOM    878  H2  WAT   194      14.970   1.427 -14.865  1.00  0.00           H  
ATOM    880  O   WAT   195       5.244  -8.219 -25.616  1.00  0.00           O  
ATOM    881  H1  WAT   195       4.676  -8.714 -26.206  1.00  0.00           H  
ATOM    882  H2  WAT   195       5.687  -8.888 -25.093  1.00  0.00           H  
ATOM    884  O   WAT   196       7.432 -12.831  -0.322  1.00  0.00           O  
ATOM    885  H1  WAT   196       7.807 -13.177  -1.132  1.00  0.00           H  
ATOM    886  H2  WAT   196       7.369 -11.888  -0.472  1.00  0.00           H  
ATOM    888  O   WAT   197     -21.022 -10.120 -10.619  1.00  0.00           O  
ATOM    889  H1  WAT   197     -20.812  -9.404 -10.019  1.00  0.00           H  
ATOM    890  H2  WAT   197     -20.484 -10.851 -10.316  1.00  0.00           H  
ATOM    892  O   WAT   198      -4.013  -6.850  19.877  1.00  0.00           O  
ATOM    893  H1  WAT   198      -3.540  -6.250  19.302  1.00  0.00           H  
ATOM    894  H2  WAT   198      -4.511  -7.410  19.281  1.00  0.00           H  
ATOM    896  O   WAT   199      -2.887  22.676 -11.839  1.00  0.00           O  
ATOM    897  H1  WAT   199      -3.701  22.226 -11.612  1.00  0.00           H  
ATOM    898  H2  WAT   199      -3.161  23.389 -12.416  1.00  0.00           H  
ATOM    900  O   WAT   200      20.978  -9.191  18.958  1.00  0.00           O  
ATOM    901  H1  WAT   200      21.697  -8.593  19.160  1.00  0.00           H  
ATOM    902  H2  WAT   200      21.221  -9.584  18.120  1.00  0.00           H  
ATOM    904  O   WAT   201     -18.520  20.165  12.955  1.00  0.00           O  
ATOM    905  H1  WAT   201     -18.699  20.538  13.818  1.00  0.00           H  
ATOM    906  H2  WAT   201     -18.558  20.912  12.358  1.00  0.00           H  
ATOM    908  O   WAT   202      -6.849 -12.036 -15.908  1.00  0.00           O  
ATOM    909  H1  WAT   202      -6.069 -12.502 -15.609  1.00  0.00           H  
ATOM    910  H2  WAT   202      -7.545 -12.692 -15.881  1.00  0.00           H  
ATOM    912  O   WAT   203       3.158   9.259  -9.266  1.00  0.00           O  
ATOM    913  H1  WAT   203       3.068  10.023  -8.697  1.00  0.00           H  
ATOM    914  H2  WAT   203       3.050   9.606 -10.152  1.00  0.00           H  
ATOM    916  O   WAT   204      -9.372   6.058 -25.531  1.00  0.00           O  
ATOM    917  H1  WAT   204      -9.527   5.971 -26.472  1.00  0.00           H  
ATOM    918  H2  WAT   204     -10.219   6.320 -25.172  1.00  0.00           H  
ATOM    920  O   WAT   205      -4.024  24.525 -13.278  1.00  0.00           O  
ATOM    921  H1  WAT   205      -4.747  24.083 -13.725  1.00  0.00           H  
ATOM    922  H2  WAT   205      -3.380  24.686 -13.967  1.00  0.00           H  
ATOM    924  O   WAT   206     -14.206 -25.724  -0.240  1.00  0.00           O  
ATOM    925  H1  WAT   206     -14.515 -26.117  -1.056  1.00  0.00           H  
ATOM    926  H2  WAT   206     -13.260 -25.636  -0.359  1.00  0.00           H  
ATOM    928  O   WAT   207      -4.948  20.674  19.998  1.00  0.00           O  
ATOM    929  H1  WAT   207      -4.710  19.767  20.189  1.00  0.00           H  
ATOM    930  H2  WAT   207      -5.569  20.910  20.688  1.00  0.00           H  
ATOM    932  O   WAT   208       3.233  25.019  10.424  1.00  0.00           O  
ATOM    933  H1  WAT   208       3.427  24.084  10.483  1.00  0.00           H  
ATOM    934  H2  WAT   208       2.881  25.246  11.285  1.00  0.00           H  
ATOM    936  O   WAT   209       2.767  22.193   0.956  1.00  0.00           O  
ATOM    937  H1  WAT   209       2.485  22.379   0.060  1.00  0.00           H  
ATOM    938  H2  WAT   209       3.716  22.315   0.939  1.00  0.00           H  
ATOM    940  O   WAT   210       2.984 -17.483  14.742  1.00  0.00           O  
ATOM    941  H1  WAT   210       2.499 -17.875  15.469  1.00  0.00           H  
ATOM    942  H2  WAT   210       3.846 -17.896  14.778  1.00  0.00           H  
ATOM    944  O   WAT   211      16.404   1.217  -4.977  1.00  0.00           O  
ATOM    945  H1  WAT   211      17.180   1.758  -4.827  1.00  0.00           H  
ATOM    946  H2  WAT   211      16.085   1.008  -4.099  1.00  0.00           H  
ATOM    948  O   WAT   212       0.074 -15.404   4.603  1.00  0.00           O  
ATOM    949  H1  WAT   212      -0.288 -14.586   4.261  1.00  0.00           H  
ATOM    950  H2  WAT   212      -0.687 -15.884   4.930  1.00  0.00           H  
ATOM    952  O   WAT   213     -23.454   4.952 -14.391  1.00  0.00           O  
ATOM    953  H1  WAT   213     -24.032   4.207 -14.556  1.00  0.00           H  
ATOM    954  H2  WAT   213     -23.998   5.720 -14.564  1.00  0.00           H  
ATOM    956  O   WAT   214      -0.181 -24.996   2.513  1.00  0.00           O  
ATOM    957  H1  WAT   214      -0.963 -24.752   3.008  1.00  0.00           H  
ATOM    958  H2  WAT   214       0.286 -24.172   2.382  1.00  0.00           H  
ATOM    960  O   WAT   215       2.199  -9.393  -2.699  1.00  0.00           O  
ATOM    961  H1  WAT   215       2.857  -9.603  -2.036  1.00  0.00           H  
ATOM    962  H2  WAT   215       1.468  -9.979  -2.506  1.00  0.00           H  
ATOM    964  O   WAT   216      10.457  -8.863   0.283  1.00  0.00           O  
ATOM    965  H1  WAT   216      10.015  -9.711   0.329  1.00  0.00           H  
ATOM    966  H2  WAT   216      10.201  -8.415   1.089  1.00  0.00           H  
ATOM    968  O   WAT   217       7.316 -17.765   5.188  1.00  0.00           O  
ATOM    969  H1  WAT   217       6.477 -17.409   4.896  1.00  0.00           H  
ATOM    970  H2  WAT   217       7.910 -17.014   5.180  1.00  0.00           H  
ATOM    972  O   WAT   218     -19.388  -3.204 -14.803  1.00  0.00           O  
ATOM    973  H1  WAT   218     -19.244  -3.574 -15.674  1.00  0.00           H  
ATOM    974  H2  WAT   218     -18.852  -3.743 -14.222  1.00  0.00           H  
ATOM    976  O   WAT   219      10.933  -0.497  -1.259  1.00  0.00           O  
ATOM    977  H1  WAT   219      10.878  -1.435  -1.440  1.00  0.00           H  
ATOM    978  H2  WAT   219      11.850  -0.352  -1.024  1.00  0.00           H  
ATOM    980  O   WAT   220     -21.726  18.874  -8.461  1.00  0.00           O  
ATOM    981  H1  WAT   220     -21.442  19.566  -7.863  1.00  0.00           H  
ATOM    982  H2  WAT   220     -21.617  18.065  -7.960  1.00  0.00           H  
ATOM    984  O   WAT   221      12.988  21.972  -3.624  1.00  0.00           O  
ATOM    985  H1  WAT   221      12.644  22.275  -2.784  1.00  0.00           H  
ATOM    986  H2  WAT   221      12.218  21.909  -4.190  1.00  0.00           H  
ATOM    988  O   WAT   222      15.428   0.081  19.443  1.00  0.00           O  
ATOM    989  H1  WAT   222      14.878   0.423  20.148  1.00  0.00           H  
ATOM    990  H2  WAT   222      15.265  -0.862  19.447  1.00  0.00           H  
ATOM    992  O   WAT   223      -1.873  19.261  -8.846  1.00  0.00           O  
ATOM    993  H1  WAT   223      -2.637  19.348  -8.275  1.00  0.00           H  
ATOM    994  H2  WAT   223      -1.423  20.103  -8.773  1.00  0.00           H  
ATOM    996  O   WAT   224      -7.278  15.006   5.048  1.00  0.00           O  
ATOM    997  H1  WAT   224      -7.629  15.480   4.294  1.00  0.00           H  
ATOM    998  H2  WAT   224      -6.409  15.384   5.185  1.00  0.00           H  
ATOM   1000  O   WAT   225       3.066  21.780  13.308  1.00  0.00           O  
ATOM   1001  H1  WAT   225       3.937  22.025  13.620  1.00  0.00           H  
ATOM   1002  H2  WAT   225       3.023  20.833  13.435  1.00  0.00           H  
ATOM   1004  O   WAT   226       2.147  11.794  18.785  1.00  0.00           O  
ATOM   1005  H1  WAT   226       2.539  10.958  18.534  1.00  0.00           H  
ATOM   1006  H2  WAT   226       1.660  11.600  19.586  1.00  0.00           H  
ATOM   1008  O   WAT   227      13.378  24.218  -6.420  1.00  0.00           O  
ATOM   1009  H1  WAT   227      13.535  24.552  -5.536  1.00  0.00           H  
ATOM   1010  H2  WAT   227      12.714  24.804  -6.783  1.00  0.00           H  
ATOM   1012  O   WAT   228      -1.742  24.878   9.596  1.00  0.00           O  
ATOM   1013  H1  WAT   228      -1.492  24.175  10.195  1.00  0.00           H  
ATOM   1014  H2  WAT   228      -1.331  25.662   9.962  1.00  0.00           H  
ATOM   1016  O   WAT   229     -14.313  13.886   9.394  1.00  0.00           O  
ATOM   1017  H1  WAT   229     -14.239  14.533   8.693  1.00  0.00           H  
ATOM   1018  H2  WAT   229     -15.033  13.317   9.120  1.00  0.00           H  
ATOM   1020  O   WAT   230       9.157  13.609 -12.221  1.00  0.00           O  
ATOM   1021  H1  WAT   230       8.227  13.478 -12.037  1.00  0.00           H  
ATOM   1022  H2  WAT   230       9.312  13.119 -13.028  1.00  0.00           H  
ATOM   1024  O   WAT   231      10.701 -14.225 -16.914  1.00  0.00           O  
ATOM   1025  H1  WAT   231       9.902 -13.871 -17.304  1.00  0.00           H  
ATOM   1026  H2  WAT   231      11.410 -13.851 -17.438  1.00  0.00           H  
ATOM   1028  O   WAT   232     -13.420  20.692  -2.217  1.00  0.00           O  
ATOM   1029  H1  WAT   232     -12.687  21.234  -2.512  1.00  0.00           H  
ATOM   1030  H2  WAT   232     -13.736  21.127  -1.426  1.00  0.00           H  
ATOM   1032  O   WAT   233      16.174   4.154 -12.633  1.00  0.00           O  
ATOM   1033  H1  WAT   233      15.366   4.526 -12.278  1.00  0.00           H  
ATOM   1034  H2  WAT   233      15.885   3.608 -13.364  1.00  0.00           H  
ATOM   1036  O   WAT   234      18.165  11.013   7.094  1.00  0.00           O  
ATOM   1037  H1  WAT   234      18.556  10.599   7.864  1.00  0.00           H  
ATOM   1038  H2  WAT   234      17.223  10.883   7.205  1.00  0.00           H  
ATOM   1040  O   WAT   235     -12.170  20.499 -16.749  1.00  0.00           O  
ATOM   1041  H1  WAT   235     -11.781  20.301 -15.897  1.00  0.00           H  
ATOM   1042  H2  WAT   235     -11.594  21.164 -17.126  1.00  0.00           H  
ATOM   1044  O   WAT   236     -15.003   8.020 -22.186  1.00  0.00           O  
ATOM   1045  H1  WAT   236     -15.500   7.938 -21.371  1.00  0.00           H  
ATOM   1046  H2  WAT   236     -14.191   8.457 -21.928  1.00  0.00           H  
ATOM   1048  O   WAT   237     -13.233 -17.828   8.677  1.00  0.00           O  
ATOM   1049  H1  WAT   237     -14.077 -17.738   9.119  1.00  0.00           H  
ATOM   1050  H2  WAT   237     -13.049 -18.767   8.700  1.00  0.00           H  
ATOM   1052  O   WAT   238      -0.117   5.286  27.551  1.00  0.00           O  
ATOM   1053  H1  WAT   238      -0.846   4.804  27.941  1.00  0.00           H  
ATOM   1054  H2  WAT   238       0.524   4.611  27.327  1.00  0.00           H  
ATOM   1056  O   WAT   239     -10.214   7.645  12.348  1.00  0.00           O  
ATOM   1057  H1  WAT   239      -9.361   8.078  12.382  1.00  0.00           H  
ATOM   1058  H2  WAT   239     -10.501   7.609  13.260  1.00  0.00           H  
ATOM   1060  O   WAT   240      -0.050 -23.613 -17.561  1.00  0.00           O  
ATOM   1061  H1  WAT   240      -0.904 -23.200 -17.433  1.00  0.00           H  
ATOM   1062  H2  WAT   240      -0.041 -23.864 -18.485  1.00  0.00           H  
ATOM   1064  O   WAT   241      10.050 -16.767   9.567  1.00  0.00           O  
ATOM   1065  H1  WAT   241       9.515 -16.003   9.782  1.00  0.00           H  
ATOM   1066  H2  WAT   241       9.497 -17.517   9.786  1.00  0.00           H  
ATOM   1068  O   WAT   242      -9.926  -6.894   9.257  1.00  0.00           O  
ATOM   1069  H1  WAT   242     -10.313  -6.817  10.129  1.00  0.00           H  
ATOM   1070  H2  WAT   242     -10.675  -6.997   8.670  1.00  0.00           H  
ATOM   1072  O   WAT   243      18.392  -4.666   0.066  1.00  0.00           O  
ATOM   1073  H1  WAT   243      19.155  -4.281  -0.365  1.00  0.00           H  
ATOM   1074  H2  WAT   243      17.831  -3.918   0.273  1.00  0.00           H  
ATOM   1076  O   WAT   244      17.258  -7.511 -14.272  1.00  0.00           O  
ATOM   1077  H1  WAT   244      17.336  -8.296 -13.729  1.00  0.00           H  
ATOM   1078  H2  WAT   244      16.376  -7.563 -14.642  1.00  0.00           H  
ATOM   1080  O   WAT   245       0.251   3.479  18.495  1.00  0.00           O  
ATOM   1081  H1  WAT   245       0.600   3.116  17.681  1.00  0.00           H  
ATOM   1082  H2  WAT   245      -0.699   3.403  18.404  1.00  0.00           H  
ATOM   1084  O   WAT   246     -21.817  14.296  11.654  1.00  0.00           O  
ATOM   1085  H1  WAT   246     -20.957  14.608  11.935  1.00  0.00           H  
ATOM   1086  H2  WAT   246     -22.275  15.085  11.364  1.00  0.00           H  
ATOM   1088  O   WAT   247      -0.508 -11.405  20.832  1.00  0.00           O  
ATOM   1089  H1  WAT   247       0.195 -12.051  20.758  1.00  0.00           H  
ATOM   1090  H2  WAT   247      -1.234 -11.886  21.228  1.00  0.00           H  
ATOM   1092  O   WAT   248      19.110  -5.820 -15.125  1.00  0.00           O  
ATOM   1093  H1  WAT   248      18.382  -6.298 -14.728  1.00  0.00           H  
ATOM   1094  H2  WAT   248      19.236  -5.060 -14.557  1.00  0.00           H  
ATOM   1096  O   WAT   249       6.604  13.796 -11.515  1.00  0.00           O  
ATOM   1097  H1  WAT   249       6.396  14.711 -11.326  1.00  0.00           H  
ATOM   1098  H2  WAT   249       5.918  13.297 -11.071  1.00  0.00           H  
ATOM   1100  O   WAT   250     -19.314  -7.265  18.135  1.00  0.00           O  
ATOM   1101  H1  WAT   250     -18.427  -6.985  18.363  1.00  0.00           H  
ATOM   1102  H2  WAT   250     -19.882  -6.748  18.706  1.00  0.00           H  
ATOM   1104  O   WAT   251       0.380   4.638 -28.531  1.00  0.00           O  
ATOM   1105  H1  WAT   251       0.322   5.236 -27.785  1.00  0.00           H  
ATOM   1106  H2  WAT   251       0.547   3.781 -28.138  1.00  0.00           H  
ATOM   1108  O   WAT   252     -23.411 -15.922   9.882  1.00  0.00           O  
ATOM   1109  H1  WAT   252     -22.661 -15.335   9.978  1.00  0.00           H  
ATOM   1110  H2  WAT   252     -23.787 -15.976  10.761  1.00  0.00           H  
ATOM   1112  O   WAT   253       1.843  13.216   4.882  1.00  0.00           O  
ATOM   1113  H1  WAT   253       1.514  12.706   4.142  1.00  0.00           H  
ATOM   1114  H2  WAT   253       1.734  12.639   5.638  1.00  0.00           H  
ATOM   1116  O   WAT   254      21.516 -13.034   6.972  1.00  0.00           O  
ATOM   1117  H1  WAT   254      20.593 -13.133   7.207  1.00  0.00           H  
ATOM   1118  H2  WAT   254      21.958 -12.864   7.803  1.00  0.00           H  
ATOM   1120  O   WAT   255     -13.385   7.311  -9.751  1.00  0.00           O  
ATOM   1121  H1  WAT   255     -13.219   8.226  -9.527  1.00  0.00           H  
ATOM   1122  H2  WAT   255     -13.617   6.899  -8.918  1.00  0.00           H  
ATOM   1124  O   WAT   256       4.596 -18.844  -8.017  1.00  0.00           O  
ATOM   1125  H1  WAT   256       3.905 -19.486  -8.181  1.00  0.00           H  
ATOM   1126  H2  WAT   256       4.127 -18.025  -7.855  1.00  0.00           H  
ATOM   1128  O   WAT   257       6.673  -8.832  27.692  1.00  0.00           O  
ATOM   1129  H1  WAT   257       7.606  -8.716  27.513  1.00  0.00           H  
ATOM   1130  H2  WAT   257       6.427  -9.608  27.188  1.00  0.00           H  
ATOM   1132  O   WAT   258      -3.825 -17.509   9.260  1.00  0.00           O  
ATOM   1133  H1  WAT   258      -3.558 -18.265   8.736  1.00  0.00           H  
ATOM   1134  H2  WAT   258      -3.293 -17.567  10.053  1.00  0.00           H  
ATOM   1136  O   WAT   259      12.208  17.645 -16.206  1.00  0.00           O  
ATOM   1137  H1  WAT   259      12.008  16.920 -15.613  1.00  0.00           H  
ATOM   1138  H2  WAT   259      11.355  18.020 -16.422  1.00  0.00           H  
ATOM   1140  O   WAT   260      -3.730   4.021  24.410  1.00  0.00           O  
ATOM   1141  H1  WAT   260      -3.673   3.851  23.470  1.00  0.00           H  
ATOM   1142  H2  WAT   260      -2.820   4.108  24.694  1.00  0.00           H  
ATOM   1144  O   WAT   261     -12.795  -6.062 -21.997  1.00  0.00           O  
ATOM   1145  H1  WAT   261     -13.521  -5.640 -22.458  1.00  0.00           H  
ATOM   1146  H2  WAT   261     -12.231  -5.337 -21.726  1.00  0.00           H  
ATOM   1148  O   WAT   262     -13.046  -0.657 -11.696  1.00  0.00           O  
ATOM   1149  H1  WAT   262     -13.301  -0.017 -12.361  1.00  0.00           H  
ATOM   1150  H2  WAT   262     -13.874  -0.943 -11.310  1.00  0.00           H  
ATOM   1152  O   WAT   263     -17.429 -15.674  -9.586  1.00  0.00           O  
ATOM   1153  H1  WAT   263     -17.815 -15.003 -10.150  1.00  0.00           H  
ATOM   1154  H2  WAT   263     -17.589 -16.496 -10.048  1.00  0.00           H  
ATOM   1156  O   WAT   264     -21.706 -14.039  12.329  1.00  0.00           O  
ATOM   1157  H1  WAT   264     -20.889 -14.222  12.795  1.00  0.00           H  
ATOM   1158  H2  WAT   264     -21.459 -14.038  11.405  1.00  0.00           H  
ATOM   1160  O   WAT   265      13.043  12.296  14.511  1.00  0.00           O  
ATOM   1161  H1  WAT   265      12.878  13.152  14.906  1.00  0.00           H  
ATOM   1162  H2  WAT   265      13.238  12.489  13.594  1.00  0.00           H  
ATOM   1164  O   WAT   266      -6.715   7.448  17.198  1.00  0.00           O  
ATOM   1165  H1  WAT   266      -6.797   6.561  17.546  1.00  0.00           H  
ATOM   1166  H2  WAT   266      -6.733   8.012  17.972  1.00  0.00           H  
ATOM   1168  O   WAT   267      10.533  16.560  16.016  1.00  0.00           O  
ATOM   1169  H1  WAT   267       9.655  16.544  15.634  1.00  0.00           H  
ATOM   1170  H2  WAT   267      10.396  16.847  16.919  1.00  0.00           H  
ATOM   1172  O   WAT   268     -16.272  -0.781  -1.471  1.00  0.00           O  
ATOM   1173  H1  WAT   268     -16.716   0.035  -1.239  1.00  0.00           H  
ATOM   1174  H2  WAT   268     -15.880  -1.082  -0.651  1.00  0.00           H  
ATOM   1176  O   WAT   269     -13.732 -20.628 -10.021  1.00  0.00           O  
ATOM   1177  H1  WAT   269     -13.729 -21.435 -10.536  1.00  0.00           H  
ATOM   1178  H2  WAT   269     -14.611 -20.587  -9.645  1.00  0.00           H  
ATOM   1180  O   WAT   270      22.662  -7.834  10.855  1.00  0.00           O  
ATOM   1181  H1  WAT   270      22.797  -6.899  10.699  1.00  0.00           H  
ATOM   1182  H2  WAT   270      21.713  -7.930  10.930  1.00  0.00           H  
ATOM   1184  O   WAT   271       5.074  16.970  17.310  1.00  0.00           O  
ATOM   1185  H1  WAT   271       4.155  16.939  17.573  1.00  0.00           H  
ATOM   1186  H2  WAT   271       5.544  16.548  18.029  1.00  0.00           H  
ATOM   1188  O   WAT   272      -7.238 -25.657   6.591  1.00  0.00           O  
ATOM   1189  H1  WAT   272      -6.658 -26.130   5.994  1.00  0.00           H  
ATOM   1190  H2  WAT   272      -8.066 -26.137   6.551  1.00  0.00           H  
ATOM   1192  O   WAT   273      25.519   9.792  12.909  1.00  0.00           O  
ATOM   1193  H1  WAT   273      25.034  10.611  13.003  1.00  0.00           H  
ATOM   1194  H2  WAT   273      26.084   9.758  13.681  1.00  0.00           H  
ATOM   1196  O   WAT   274       4.844   4.199   9.055  1.00  0.00           O  
ATOM   1197  H1  WAT   274       5.072   3.740   8.247  1.00  0.00           H  
ATOM   1198  H2  WAT   274       5.609   4.085   9.620  1.00  0.00           H  
ATOM   1200  O   WAT   275       1.316 -17.549 -15.157  1.00  0.00           O  
ATOM   1201  H1  WAT   275       1.914 -16.991 -14.660  1.00  0.00           H  
ATOM   1202  H2  WAT   275       0.698 -16.938 -15.559  1.00  0.00           H  
ATOM   1204  O   WAT   276       6.966  11.050  13.550  1.00  0.00           O  
ATOM   1205  H1  WAT   276       6.846  10.140  13.819  1.00  0.00           H  
ATOM   1206  H2  WAT   276       7.712  11.027  12.951  1.00  0.00           H  
ATOM   1208  O   WAT   277      10.994 -17.161 -16.421  1.00  0.00           O  
ATOM   1209  H1  WAT   277      10.901 -18.047 -16.070  1.00  0.00           H  
ATOM   1210  H2  WAT   277      10.113 -16.924 -16.710  1.00  0.00           H  
ATOM   1212  O   WAT   278      12.339  24.457   4.921  1.00  0.00           O  
ATOM   1213  H1  WAT   278      12.112  24.141   5.796  1.00  0.00           H  
ATOM   1214  H2  WAT   278      11.742  25.190   4.768  1.00  0.00           H  
ATOM   1216  O   WAT   279     -21.916 -12.731  -1.878  1.00  0.00           O  
ATOM   1217  H1  WAT   279     -21.984 -12.232  -2.692  1.00  0.00           H  
ATOM   1218  H2  WAT   279     -21.180 -12.332  -1.413  1.00  0.00           H  
ATOM   1220  O   WAT   280      19.717 -18.370  -9.228  1.00  0.00           O  
ATOM   1221  H1  WAT   280      19.594 -19.304  -9.399  1.00  0.00           H  
ATOM   1222  H2  WAT   280      19.239 -18.210  -8.414  1.00  0.00           H  
ATOM   1224  O   WAT   281     -26.127  -1.531  20.250  1.00  0.00           O  
ATOM   1225  H1  WAT   281     -25.278  -1.966  20.166  1.00  0.00           H  
ATOM   1226  H2  WAT   281     -26.033  -0.970  21.020  1.00  0.00           H  
ATOM   1228  O   WAT   282     -14.898 -18.769  -4.102  1.00  0.00           O  
ATOM   1229  H1  WAT   282     -15.075 -18.249  -4.885  1.00  0.00           H  
ATOM   1230  H2  WAT   282     -15.556 -18.481  -3.469  1.00  0.00           H  
ATOM   1232  O   WAT   283     -18.340  -0.290 -17.801  1.00  0.00           O  
ATOM   1233  H1  WAT   283     -17.722  -0.978 -18.048  1.00  0.00           H  
ATOM   1234  H2  WAT   283     -17.836   0.521 -17.873  1.00  0.00           H  
ATOM   1236  O   WAT   284     -19.174 -20.712  -4.462  1.00  0.00           O  
ATOM   1237  H1  WAT   284     -19.809 -21.372  -4.743  1.00  0.00           H  
ATOM   1238  H2  WAT   284     -18.349 -21.191  -4.386  1.00  0.00           H  
ATOM   1240  O   WAT   285     -17.704  -4.253  -9.069  1.00  0.00           O  
ATOM   1241  H1  WAT   285     -17.295  -4.847  -9.699  1.00  0.00           H  
ATOM   1242  H2  WAT   285     -18.510  -4.698  -8.809  1.00  0.00           H  
ATOM   1244  O   WAT   286       2.279 -12.502   7.981  1.00  0.00           O  
ATOM   1245  H1  WAT   286       3.070 -12.384   7.454  1.00  0.00           H  
ATOM   1246  H2  WAT   286       1.847 -13.265   7.596  1.00  0.00           H  
ATOM   1248  O   WAT   287       9.732  12.907  12.398  1.00  0.00           O  
ATOM   1249  H1  WAT   287       9.913  12.285  11.693  1.00  0.00           H  
ATOM   1250  H2  WAT   287      10.025  12.461  13.193  1.00  0.00           H  
ATOM   1252  O   WAT   288       1.913  21.137   4.130  1.00  0.00           O  
ATOM   1253  H1  WAT   288       2.247  21.778   4.756  1.00  0.00           H  
ATOM   1254  H2  WAT   288       1.406  21.654   3.504  1.00  0.00           H  
ATOM   1256  O   WAT   289      -4.945  22.170  11.655  1.00  0.00           O  
ATOM   1257  H1  WAT   289      -4.649  22.691  10.908  1.00  0.00           H  
ATOM   1258  H2  WAT   289      -5.809  22.523  11.865  1.00  0.00           H  
ATOM   1260  O   WAT   290      -9.799  12.340   9.281  1.00  0.00           O  
ATOM   1261  H1  WAT   290      -9.500  11.657   8.680  1.00  0.00           H  
ATOM   1262  H2  WAT   290     -10.156  11.860  10.029  1.00  0.00           H  
ATOM   1264  O   WAT   291       3.653  14.592 -18.030  1.00  0.00           O  
ATOM   1265  H1  WAT   291       3.663  15.353 -17.450  1.00  0.00           H  
ATOM   1266  H2  WAT   291       3.304  14.925 -18.856  1.00  0.00           H  
ATOM   1268  O   WAT   292      11.166  -3.982 -17.715  1.00  0.00           O  
ATOM   1269  H1  WAT   292      11.098  -3.038 -17.569  1.00  0.00           H  
ATOM   1270  H2  WAT   292      10.410  -4.350 -17.258  1.00  0.00           H  
ATOM   1272  O   WAT   293      -5.117  -0.781  11.435  1.00  0.00           O  
ATOM   1273  H1  WAT   293      -5.055  -0.853  12.387  1.00  0.00           H  
ATOM   1274  H2  WAT   293      -5.784  -1.421  11.189  1.00  0.00           H  
ATOM   1276  O   WAT   294      -8.891  -9.573 -22.956  1.00  0.00           O  
ATOM   1277  H1  WAT   294      -9.729  -9.361 -22.544  1.00  0.00           H  
ATOM   1278  H2  WAT   294      -8.327  -9.836 -22.229  1.00  0.00           H  
ATOM   1280  O   WAT   295     -17.658  10.970 -14.821  1.00  0.00           O  
ATOM   1281  H1  WAT   295     -18.254  10.222 -14.852  1.00  0.00           H  
ATOM   1282  H2  WAT   295     -16.818  10.596 -14.556  1.00  0.00           H  
ATOM   1284  O   WAT   296      -9.449   0.287 -16.457  1.00  0.00           O  
ATOM   1285  H1  WAT   296      -9.568   0.324 -15.508  1.00  0.00           H  
ATOM   1286  H2  WAT   296      -8.507   0.391 -16.585  1.00  0.00           H  
ATOM   1288  O   WAT   297      -1.754 -10.565 -11.634  1.00  0.00           O  
ATOM   1289  H1  WAT   297      -1.092 -10.048 -11.175  1.00  0.00           H  
ATOM   1290  H2  WAT   297      -1.336 -10.810 -12.460  1.00  0.00           H  
ATOM   1292  O   WAT   298       5.784   8.501 -11.463  1.00  0.00           O  
ATOM   1293  H1  WAT   298       6.513   8.868 -11.964  1.00  0.00           H  
ATOM   1294  H2  WAT   298       5.017   8.991 -11.763  1.00  0.00           H  
ATOM   1296  O   WAT   299      16.794  16.561   6.542  1.00  0.00           O  
ATOM   1297  H1  WAT   299      17.226  15.716   6.665  1.00  0.00           H  
ATOM   1298  H2  WAT   299      17.328  17.010   5.887  1.00  0.00           H  
ATOM   1300  O   WAT   300      16.916 -20.909  -5.307  1.00  0.00           O  
ATOM   1301  H1  WAT   300      16.265 -21.303  -4.726  1.00  0.00           H  
ATOM   1302  H2  WAT   300      16.901 -21.458  -6.091  1.00  0.00           H  
ATOM   1304  O   WAT   301       8.768 -14.438  10.146  1.00  0.00           O  
ATOM   1305  H1  WAT   301       8.413 -13.575   9.934  1.00  0.00           H  
ATOM   1306  H2  WAT   301       9.234 -14.309  10.972  1.00  0.00           H  
ATOM   1308  O   WAT   302      14.598 -21.522  -7.041  1.00  0.00           O  
ATOM   1309  H1  WAT   302      14.312 -22.410  -6.829  1.00  0.00           H  
ATOM   1310  H2  WAT   302      14.400 -21.423  -7.973  1.00  0.00           H  
ATOM   1312  O   WAT   303      21.035 -16.668  15.231  1.00  0.00           O  
ATOM   1313  H1  WAT   303      20.199 -16.706  14.766  1.00  0.00           H  
ATOM   1314  H2  WAT   303      21.299 -17.583  15.324  1.00  0.00           H  
ATOM   1316  O   WAT   304      -6.980  23.807  17.304  1.00  0.00           O  
ATOM   1317  H1  WAT   304      -6.955  22.863  17.459  1.00  0.00           H  
ATOM   1318  H2  WAT   304      -6.875  23.897  16.356  1.00  0.00           H  
ATOM   1320  O   WAT   305      25.221  -7.229  15.474  1.00  0.00           O  
ATOM   1321  H1  WAT   305      25.989  -6.794  15.102  1.00  0.00           H  
ATOM   1322  H2  WAT   305      24.794  -7.644  14.725  1.00  0.00           H  
ATOM   1324  O   WAT   306      14.981  22.403   0.221  1.00  0.00           O  
ATOM   1325  H1  WAT   306      15.139  23.293   0.537  1.00  0.00           H  
ATOM   1326  H2  WAT   306      14.409  22.013   0.882  1.00  0.00           H  
ATOM   1328  O   WAT   307      -0.894  17.487   2.746  1.00  0.00           O  
ATOM   1329  H1  WAT   307      -1.542  17.037   3.288  1.00  0.00           H  
ATOM   1330  H2  WAT   307      -0.625  18.241   3.269  1.00  0.00           H  
ATOM   1332  O   WAT   308       0.420  12.267 -11.892  1.00  0.00           O  
ATOM   1333  H1  WAT   308       0.744  11.367 -11.914  1.00  0.00           H  
ATOM   1334  H2  WAT   308      -0.474  12.192 -11.556  1.00  0.00           H  
ATOM   1336  O   WAT   309     -14.308  -4.914  15.355  1.00  0.00           O  
ATOM   1337  H1  WAT   309     -14.301  -4.679  14.427  1.00  0.00           H  
ATOM   1338  H2  WAT   309     -14.765  -4.189  15.782  1.00  0.00           H  
ATOM   1340  O   WAT   310     -13.624   6.769  19.687  1.00  0.00           O  
ATOM   1341  H1  WAT   310     -14.182   6.302  20.309  1.00  0.00           H  
ATOM   1342  H2  WAT   310     -13.970   7.661  19.679  1.00  0.00           H  
ATOM   1344  O   WAT   311     -11.904   7.599 -14.417  1.00  0.00           O  
ATOM   1345  H1  WAT   311     -11.403   7.120 -15.077  1.00  0.00           H  
ATOM   1346  H2  WAT   311     -12.368   8.275 -14.912  1.00  0.00           H  
ATOM   1348  O   WAT   312       7.699   9.133  16.753  1.00  0.00           O  
ATOM   1349  H1  WAT   312       7.126   9.697  17.273  1.00  0.00           H  
ATOM   1350  H2  WAT   312       7.529   9.390  15.847  1.00  0.00           H  
ATOM   1352  O   WAT   313     -10.819 -12.176   4.922  1.00  0.00           O  
ATOM   1353  H1  WAT   313     -11.123 -12.911   4.389  1.00  0.00           H  
ATOM   1354  H2  WAT   313     -10.927 -12.475   5.825  1.00  0.00           H  
ATOM   1356  O   WAT   314       7.785  11.332  -1.498  1.00  0.00           O  
ATOM   1357  H1  WAT   314       8.707  11.471  -1.280  1.00  0.00           H  
ATOM   1358  H2  WAT   314       7.492  10.661  -0.881  1.00  0.00           H  
ATOM   1360  O   WAT   315      13.335 -19.241  -2.671  1.00  0.00           O  
ATOM   1361  H1  WAT   315      13.232 -18.645  -3.414  1.00  0.00           H  
ATOM   1362  H2  WAT   315      13.206 -20.113  -3.044  1.00  0.00           H  
ATOM   1364  O   WAT   316     -20.779 -10.234  -5.948  1.00  0.00           O  
ATOM   1365  H1  WAT   316     -21.333  -9.626  -6.438  1.00  0.00           H  
ATOM   1366  H2  WAT   316     -21.260 -10.397  -5.137  1.00  0.00           H  
ATOM   1368  O   WAT   317     -15.023  -9.066  14.458  1.00  0.00           O  
ATOM   1369  H1  WAT   317     -14.165  -8.676  14.289  1.00  0.00           H  
ATOM   1370  H2  WAT   317     -14.850  -9.757  15.097  1.00  0.00           H  
ATOM   1372  O   WAT   318      21.578   5.011  19.124  1.00  0.00           O  
ATOM   1373  H1  WAT   318      21.790   4.180  19.550  1.00  0.00           H  
ATOM   1374  H2  WAT   318      21.718   4.844  18.192  1.00  0.00           H  
ATOM   1376  O   WAT   319      20.444 -16.727  12.116  1.00  0.00           O  
ATOM   1377  H1  WAT   319      20.807 -17.514  12.521  1.00  0.00           H  
ATOM   1378  H2  WAT   319      21.169 -16.361  11.610  1.00  0.00           H  
ATOM   1380  O   WAT   320      -8.630  19.318  10.293  1.00  0.00           O  
ATOM   1381  H1  WAT   320      -8.122  19.431  11.096  1.00  0.00           H  
ATOM   1382  H2  WAT   320      -9.294  20.007  10.331  1.00  0.00           H  
ATOM   1384  O   WAT   321      -3.083   3.881  21.780  1.00  0.00           O  
ATOM   1385  H1  WAT   321      -2.174   4.162  21.675  1.00  0.00           H  
ATOM   1386  H2  WAT   321      -3.573   4.420  21.159  1.00  0.00           H  
ATOM   1388  O   WAT   322      18.542  18.052   1.914  1.00  0.00           O  
ATOM   1389  H1  WAT   322      18.131  18.846   1.573  1.00  0.00           H  
ATOM   1390  H2  WAT   322      18.703  18.243   2.838  1.00  0.00           H  
ATOM   1392  O   WAT   323     -20.187 -12.543   4.518  1.00  0.00           O  
ATOM   1393  H1  WAT   323     -20.961 -11.980   4.484  1.00  0.00           H  
ATOM   1394  H2  WAT   323     -20.409 -13.288   3.960  1.00  0.00           H  
ATOM   1396  O   WAT   324      11.959 -10.419 -21.608  1.00  0.00           O  
ATOM   1397  H1  WAT   324      11.579  -9.705 -21.096  1.00  0.00           H  
ATOM   1398  H2  WAT   324      12.850 -10.509 -21.269  1.00  0.00           H  
ATOM   1400  O   WAT   325     -21.448  16.602   7.418  1.00  0.00           O  
ATOM   1401  H1  WAT   325     -20.598  16.973   7.654  1.00  0.00           H  
ATOM   1402  H2  WAT   325     -21.484  15.769   7.888  1.00  0.00           H  
ATOM   1404  O   WAT   326      17.809 -17.595  15.263  1.00  0.00           O  
ATOM   1405  H1  WAT   326      17.593 -18.373  15.777  1.00  0.00           H  
ATOM   1406  H2  WAT   326      17.479 -16.864  15.785  1.00  0.00           H  
ATOM   1408  O   WAT   327      23.898  -6.682 -17.846  1.00  0.00           O  
ATOM   1409  H1  WAT   327      24.623  -6.377 -18.391  1.00  0.00           H  
ATOM   1410  H2  WAT   327      24.139  -7.575 -17.603  1.00  0.00           H  
ATOM   1412  O   WAT   328     -15.394  -5.778 -20.473  1.00  0.00           O  
ATOM   1413  H1  WAT   328     -15.621  -5.407 -21.325  1.00  0.00           H  
ATOM   1414  H2  WAT   328     -14.630  -5.277 -20.189  1.00  0.00           H  
ATOM   1416  O   WAT   329      25.917  18.290   5.029  1.00  0.00           O  
ATOM   1417  H1  WAT   329      26.336  17.430   5.066  1.00  0.00           H  
ATOM   1418  H2  WAT   329      25.885  18.500   4.096  1.00  0.00           H  
ATOM   1420  O   WAT   330      -2.813   2.258 -23.267  1.00  0.00           O  
ATOM   1421  H1  WAT   330      -3.558   1.878 -22.802  1.00  0.00           H  
ATOM   1422  H2  WAT   330      -3.135   3.102 -23.585  1.00  0.00           H  
ATOM   1424  O   WAT   331      -9.092  10.698  22.644  1.00  0.00           O  
ATOM   1425  H1  WAT   331      -9.483  10.705  21.771  1.00  0.00           H  
ATOM   1426  H2  WAT   331      -9.007   9.769  22.860  1.00  0.00           H  
ATOM   1428  O   WAT   332      14.895  19.479   8.476  1.00  0.00           O  
ATOM   1429  H1  WAT   332      14.190  19.291   7.856  1.00  0.00           H  
ATOM   1430  H2  WAT   332      14.445  19.662   9.301  1.00  0.00           H  
ATOM   1432  O   WAT   333      14.280   8.644  -4.318  1.00  0.00           O  
ATOM   1433  H1  WAT   333      15.124   8.730  -3.876  1.00  0.00           H  
ATOM   1434  H2  WAT   333      14.304   9.302  -5.012  1.00  0.00           H  
ATOM   1436  O   WAT   334      -0.177  -2.960 -15.858  1.00  0.00           O  
ATOM   1437  H1  WAT   334       0.307  -2.146 -15.721  1.00  0.00           H  
ATOM   1438  H2  WAT   334       0.364  -3.633 -15.444  1.00  0.00           H  
ATOM   1440  O   WAT   335       7.493  23.030  -9.269  1.00  0.00           O  
ATOM   1441  H1  WAT   335       6.821  22.370  -9.099  1.00  0.00           H  
ATOM   1442  H2  WAT   335       8.195  22.550  -9.707  1.00  0.00           H  
ATOM   1444  O   WAT   336      -3.366  -7.820 -22.179  1.00  0.00           O  
ATOM   1445  H1  WAT   336      -3.345  -7.013 -22.693  1.00  0.00           H  
ATOM   1446  H2  WAT   336      -2.466  -7.933 -21.873  1.00  0.00           H  
ATOM   1448  O   WAT   337     -19.262  18.669   2.879  1.00  0.00           O  
ATOM   1449  H1  WAT   337     -19.885  18.735   3.602  1.00  0.00           H  
ATOM   1450  H2  WAT   337     -19.237  19.549   2.503  1.00  0.00           H  
ATOM   1452  O   WAT   338      -4.226   6.063 -15.859  1.00  0.00           O  
ATOM   1453  H1  WAT   338      -3.757   6.022 -15.026  1.00  0.00           H  
ATOM   1454  H2  WAT   338      -3.548   6.259 -16.506  1.00  0.00           H  
ATOM   1456  O   WAT   339     -14.402  -8.768  -2.655  1.00  0.00           O  
ATOM   1457  H1  WAT   339     -14.901  -8.788  -3.472  1.00  0.00           H  
ATOM   1458  H2  WAT   339     -14.906  -9.315  -2.053  1.00  0.00           H  
ATOM   1460  O   WAT   340      -6.897  15.624 -18.520  1.00  0.00           O  
ATOM   1461  H1  WAT   340      -6.682  16.372 -19.078  1.00  0.00           H  
ATOM   1462  H2  WAT   340      -7.484  15.088 -19.054  1.00  0.00           H  
ATOM   1464  O   WAT   341     -20.923 -14.974   3.351  1.00  0.00           O  
ATOM   1465  H1  WAT   341     -20.811 -15.863   3.014  1.00  0.00           H  
ATOM   1466  H2  WAT   341     -21.682 -14.632   2.877  1.00  0.00           H  
ATOM   1468  O   WAT   342      -8.679  12.781  -2.092  1.00  0.00           O  
ATOM   1469  H1  WAT   342      -7.908  13.173  -1.683  1.00  0.00           H  
ATOM   1470  H2  WAT   342      -8.387  11.914  -2.373  1.00  0.00           H  
ATOM   1472  O   WAT   343       4.865 -24.000  14.146  1.00  0.00           O  
ATOM   1473  H1  WAT   343       5.753 -24.304  14.334  1.00  0.00           H  
ATOM   1474  H2  WAT   343       4.975 -23.088  13.879  1.00  0.00           H  
ATOM   1476  O   WAT   344      11.219   0.689 -10.480  1.00  0.00           O  
ATOM   1477  H1  WAT   344      11.013   0.016 -11.129  1.00  0.00           H  
ATOM   1478  H2  WAT   344      10.643   1.420 -10.702  1.00  0.00           H  
ATOM   1480  O   WAT   345      16.197  -4.021  21.982  1.00  0.00           O  
ATOM   1481  H1  WAT   345      16.307  -3.902  22.925  1.00  0.00           H  
ATOM   1482  H2  WAT   345      15.614  -4.776  21.902  1.00  0.00           H  
ATOM   1484  O   WAT   346      23.505 -18.490   7.307  1.00  0.00           O  
ATOM   1485  H1  WAT   346      23.942 -18.198   6.506  1.00  0.00           H  
ATOM   1486  H2  WAT   346      22.735 -18.968   6.999  1.00  0.00           H  
ATOM   1488  O   WAT   347     -12.640  10.909   2.843  1.00  0.00           O  
ATOM   1489  H1  WAT   347     -12.966  11.802   2.949  1.00  0.00           H  
ATOM   1490  H2  WAT   347     -11.836  10.885   3.364  1.00  0.00           H  
ATOM   1492  O   WAT   348     -13.903  18.600  15.593  1.00  0.00           O  
ATOM   1493  H1  WAT   348     -14.435  19.134  16.183  1.00  0.00           H  
ATOM   1494  H2  WAT   348     -14.189  17.701  15.760  1.00  0.00           H  
ATOM   1496  O   WAT   349      -4.620 -20.141  18.236  1.00  0.00           O  
ATOM   1497  H1  WAT   349      -5.393 -20.595  18.570  1.00  0.00           H  
ATOM   1498  H2  WAT   349      -4.400 -20.604  17.428  1.00  0.00           H  
ATOM   1500  O   WAT   350      13.776  14.667  -2.977  1.00  0.00           O  
ATOM   1501  H1  WAT   350      14.144  14.480  -2.113  1.00  0.00           H  
ATOM   1502  H2  WAT   350      12.946  15.107  -2.793  1.00  0.00           H  
ATOM   1504  O   WAT   351     -21.698  10.142   0.035  1.00  0.00           O  
ATOM   1505  H1  WAT   351     -21.684   9.961  -0.904  1.00  0.00           H  
ATOM   1506  H2  WAT   351     -21.000   9.595   0.395  1.00  0.00           H  
ATOM   1508  O   WAT   352       8.763  26.398  13.292  1.00  0.00           O  
ATOM   1509  H1  WAT   352       8.348  26.247  12.443  1.00  0.00           H  
ATOM   1510  H2  WAT   352       9.678  26.585  13.081  1.00  0.00           H  
ATOM   1512  O   WAT   353      -5.655  -3.066  -3.045  1.00  0.00           O  
ATOM   1513  H1  WAT   353      -5.130  -2.942  -3.835  1.00  0.00           H  
ATOM   1514  H2  WAT   353      -5.036  -3.399  -2.395  1.00  0.00           H  
ATOM   1516  O   WAT   354       9.577  -3.391  12.062  1.00  0.00           O  
ATOM   1517  H1  WAT   354       9.213  -3.534  12.935  1.00  0.00           H  
ATOM   1518  H2  WAT   354       8.974  -3.845  11.473  1.00  0.00           H  
ATOM   1520  O   WAT   355      -7.520 -18.252 -11.723  1.00  0.00           O  
ATOM   1521  H1  WAT   355      -7.618 -19.204 -11.743  1.00  0.00           H  
ATOM   1522  H2  WAT   355      -8.391 -17.916 -11.934  1.00  0.00           H  
ATOM   1524  O   WAT   356      11.860 -13.509   9.598  1.00  0.00           O  
ATOM   1525  H1  WAT   356      12.599 -12.914   9.723  1.00  0.00           H  
ATOM   1526  H2  WAT   356      11.178 -13.170  10.177  1.00  0.00           H  
ATOM   1528  O   WAT   357      24.272 -11.597   8.776  1.00  0.00           O  
ATOM   1529  H1  WAT   357      24.882 -11.381   9.482  1.00  0.00           H  
ATOM   1530  H2  WAT   357      23.970 -10.749   8.452  1.00  0.00           H  
ATOM   1532  O   WAT   358      14.179  -4.827 -21.335  1.00  0.00           O  
ATOM   1533  H1  WAT   358      15.060  -4.784 -20.964  1.00  0.00           H  
ATOM   1534  H2  WAT   358      13.634  -5.160 -20.621  1.00  0.00           H  
ATOM   1536  O   WAT   359     -14.383 -17.277   1.106  1.00  0.00           O  
ATOM   1537  H1  WAT   359     -14.000 -17.318   0.230  1.00  0.00           H  
ATOM   1538  H2  WAT   359     -13.820 -17.838   1.640  1.00  0.00           H  
ATOM   1540  O   WAT   360      17.447  -5.692   6.303  1.00  0.00           O  
ATOM   1541  H1  WAT   360      17.343  -5.541   5.364  1.00  0.00           H  
ATOM   1542  H2  WAT   360      16.595  -6.020   6.590  1.00  0.00           H  
ATOM   1544  O   WAT   361      -8.384   3.067  23.177  1.00  0.00           O  
ATOM   1545  H1  WAT   361      -9.190   2.753  23.588  1.00  0.00           H  
ATOM   1546  H2  WAT   361      -7.923   2.270  22.915  1.00  0.00           H  
ATOM   1548  O   WAT   362       7.552  -6.600  -4.843  1.00  0.00           O  
ATOM   1549  H1  WAT   362       7.705  -7.021  -3.997  1.00  0.00           H  
ATOM   1550  H2  WAT   362       7.450  -5.672  -4.634  1.00  0.00           H  
ATOM   1552  O   WAT   363     -13.640   4.425 -16.674  1.00  0.00           O  
ATOM   1553  H1  WAT   363     -13.569   4.069 -17.560  1.00  0.00           H  
ATOM   1554  H2  WAT   363     -13.542   5.370 -16.788  1.00  0.00           H  
ATOM   1556  O   WAT   364     -13.408 -10.346   7.735  1.00  0.00           O  
ATOM   1557  H1  WAT   364     -13.447 -11.120   8.297  1.00  0.00           H  
ATOM   1558  H2  WAT   364     -13.563 -10.683   6.852  1.00  0.00           H  
ATOM   1560  O   WAT   365      10.020  26.398  -1.266  1.00  0.00           O  
ATOM   1561  H1  WAT   365       9.774  27.323  -1.269  1.00  0.00           H  
ATOM   1562  H2  WAT   365       9.304  25.961  -0.805  1.00  0.00           H  
ATOM   1564  O   WAT   366      -1.980  26.236   3.205  1.00  0.00           O  
ATOM   1565  H1  WAT   366      -1.629  26.966   3.714  1.00  0.00           H  
ATOM   1566  H2  WAT   366      -2.323  26.643   2.409  1.00  0.00           H  
ATOM   1568  O   WAT   367      23.109  -2.827  11.556  1.00  0.00           O  
ATOM   1569  H1  WAT   367      23.349  -2.349  10.762  1.00  0.00           H  
ATOM   1570  H2  WAT   367      23.219  -2.189  12.262  1.00  0.00           H  
ATOM   1572  O   WAT   368      11.966   0.552  18.444  1.00  0.00           O  
ATOM   1573  H1  WAT   368      12.325   0.571  17.557  1.00  0.00           H  
ATOM   1574  H2  WAT   368      12.728   0.426  19.009  1.00  0.00           H  
ATOM   1576  O   WAT   369       9.437  -8.772 -26.993  1.00  0.00           O  
ATOM   1577  H1  WAT   369       9.569  -9.055 -27.898  1.00  0.00           H  
ATOM   1578  H2  WAT   369       8.715  -8.146 -27.040  1.00  0.00           H  
ATOM   1580  O   WAT   370      -4.175  20.385 -18.154  1.00  0.00           O  
ATOM   1581  H1  WAT   370      -3.370  20.597 -18.626  1.00  0.00           H  
ATOM   1582  H2  WAT   370      -4.055  20.774 -17.288  1.00  0.00           H  
ATOM   1584  O   WAT   371      14.641   5.597  15.575  1.00  0.00           O  
ATOM   1585  H1  WAT   371      14.707   5.135  14.739  1.00  0.00           H  
ATOM   1586  H2  WAT   371      13.760   5.970  15.574  1.00  0.00           H  
ATOM   1588  O   WAT   372       5.970  20.671  -2.658  1.00  0.00           O  
ATOM   1589  H1  WAT   372       6.498  20.689  -1.859  1.00  0.00           H  
ATOM   1590  H2  WAT   372       5.147  20.261  -2.391  1.00  0.00           H  
ATOM   1592  O   WAT   373      17.039   6.400  -4.981  1.00  0.00           O  
ATOM   1593  H1  WAT   373      17.162   7.348  -4.948  1.00  0.00           H  
ATOM   1594  H2  WAT   373      16.730   6.167  -4.106  1.00  0.00           H  
ATOM   1596  O   WAT   374     -22.546  -0.088   4.579  1.00  0.00           O  
ATOM   1597  H1  WAT   374     -22.309   0.166   3.687  1.00  0.00           H  
ATOM   1598  H2  WAT   374     -22.970  -0.940   4.481  1.00  0.00           H  
ATOM   1600  O   WAT   375      -6.342 -13.664  20.233  1.00  0.00           O  
ATOM   1601  H1  WAT   375      -6.950 -14.340  19.933  1.00  0.00           H  
ATOM   1602  H2  WAT   375      -5.678 -13.617  19.546  1.00  0.00           H  
ATOM   1604  O   WAT   376      13.274 -21.703 -12.104  1.00  0.00           O  
ATOM   1605  H1  WAT   376      12.404 -21.628 -12.496  1.00  0.00           H  
ATOM   1606  H2  WAT   376      13.523 -22.616 -12.245  1.00  0.00           H  
ATOM   1608  O   WAT   377       9.435  19.391  15.138  1.00  0.00           O  
ATOM   1609  H1  WAT   377       9.782  19.129  14.286  1.00  0.00           H  
ATOM   1610  H2  WAT   377       8.591  18.943  15.201  1.00  0.00           H  
ATOM   1612  O   WAT   378     -25.241  15.342   0.744  1.00  0.00           O  
ATOM   1613  H1  WAT   378     -25.577  16.220   0.566  1.00  0.00           H  
ATOM   1614  H2  WAT   378     -25.958  14.757   0.498  1.00  0.00           H  
ATOM   1616  O   WAT   379      21.281 -14.052   0.088  1.00  0.00           O  
ATOM   1617  H1  WAT   379      21.077 -14.972  -0.077  1.00  0.00           H  
ATOM   1618  H2  WAT   379      20.782 -13.832   0.875  1.00  0.00           H  
ATOM   1620  O   WAT   380       9.107   0.775 -22.294  1.00  0.00           O  
ATOM   1621  H1  WAT   380       9.546   0.060 -22.755  1.00  0.00           H  
ATOM   1622  H2  WAT   380       8.996   0.451 -21.401  1.00  0.00           H  
ATOM   1624  O   WAT   381      -0.220  19.592 -18.629  1.00  0.00           O  
ATOM   1625  H1  WAT   381      -0.950  18.975 -18.573  1.00  0.00           H  
ATOM   1626  H2  WAT   381       0.519  19.124 -18.240  1.00  0.00           H  
ATOM   1628  O   WAT   382      -7.915 -17.435  16.551  1.00  0.00           O  
ATOM   1629  H1  WAT   382      -8.451 -16.683  16.298  1.00  0.00           H  
ATOM   1630  H2  WAT   382      -8.233 -18.151  16.001  1.00  0.00           H  
ATOM   1632  O   WAT   383     -25.087 -15.160   5.130  1.00  0.00           O  
ATOM   1633  H1  WAT   383     -24.421 -15.433   5.761  1.00  0.00           H  
ATOM   1634  H2  WAT   383     -25.680 -14.602   5.634  1.00  0.00           H  
ATOM   1636  O   WAT   384      10.266  25.250  10.413  1.00  0.00           O  
ATOM   1637  H1  WAT   384       9.436  25.572  10.063  1.00  0.00           H  
ATOM   1638  H2  WAT   384      10.762  24.976   9.642  1.00  0.00           H  
ATOM   1640  O   WAT   385     -13.745  16.869   5.457  1.00  0.00           O  
ATOM   1641  H1  WAT   385     -13.526  17.785   5.630  1.00  0.00           H  
ATOM   1642  H2  WAT   385     -13.827  16.818   4.505  1.00  0.00           H  
ATOM   1644  O   WAT   386      18.472 -13.202   7.745  1.00  0.00           O  
ATOM   1645  H1  WAT   386      18.673 -13.837   8.433  1.00  0.00           H  
ATOM   1646  H2  WAT   386      18.622 -12.350   8.155  1.00  0.00           H  
ATOM   1648  O   WAT   387      14.223  -1.717  16.815  1.00  0.00           O  
ATOM   1649  H1  WAT   387      13.464  -2.298  16.770  1.00  0.00           H  
ATOM   1650  H2  WAT   387      14.924  -2.265  17.168  1.00  0.00           H  
ATOM   1652  O   WAT   388     -19.386 -16.405  14.782  1.00  0.00           O  
ATOM   1653  H1  WAT   388     -19.779 -16.892  14.058  1.00  0.00           H  
ATOM   1654  H2  WAT   388     -18.632 -15.963  14.393  1.00  0.00           H  
ATOM   1656  O   WAT   389      -5.575  20.808   1.292  1.00  0.00           O  
ATOM   1657  H1  WAT   389      -5.697  19.862   1.209  1.00  0.00           H  
ATOM   1658  H2  WAT   389      -4.995  20.909   2.047  1.00  0.00           H  
ATOM   1660  O   WAT   390     -24.131  12.053   0.975  1.00  0.00           O  
ATOM   1661  H1  WAT   390     -24.357  12.928   0.660  1.00  0.00           H  
ATOM   1662  H2  WAT   390     -23.455  11.748   0.370  1.00  0.00           H  
ATOM   1664  O   WAT   391      16.054 -14.264 -20.545  1.00  0.00           O  
ATOM   1665  H1  WAT   391      15.153 -14.322 -20.864  1.00  0.00           H  
ATOM   1666  H2  WAT   391      16.042 -13.535 -19.925  1.00  0.00           H  
ATOM   1668  O   WAT   392      11.653 -23.668  11.604  1.00  0.00           O  
ATOM   1669  H1  WAT   392      10.794 -24.088  11.611  1.00  0.00           H  
ATOM   1670  H2  WAT   392      11.587 -22.997  10.924  1.00  0.00           H  
ATOM   1672  O   WAT   393     -14.565 -16.774  -9.371  1.00  0.00           O  
ATOM   1673  H1  WAT   393     -15.466 -16.468  -9.262  1.00  0.00           H  
ATOM   1674  H2  WAT   393     -14.571 -17.245 -10.204  1.00  0.00           H  
ATOM   1676  O   WAT   394     -19.704  15.366   5.562  1.00  0.00           O  
ATOM   1677  H1  WAT   394     -20.389  15.866   6.005  1.00  0.00           H  
ATOM   1678  H2  WAT   394     -20.014  15.281   4.661  1.00  0.00           H  
ATOM   1680  O   WAT   395      -7.327   6.360   8.932  1.00  0.00           O  
ATOM   1681  H1  WAT   395      -7.283   5.727   8.215  1.00  0.00           H  
ATOM   1682  H2  WAT   395      -8.101   6.102   9.432  1.00  0.00           H  
ATOM   1684  O   WAT   396     -23.882  -2.894   8.660  1.00  0.00           O  
ATOM   1685  H1  WAT   396     -24.427  -2.218   8.256  1.00  0.00           H  
ATOM   1686  H2  WAT   396     -24.506  -3.487   9.078  1.00  0.00           H  
ATOM   1688  O   WAT   397      20.998 -18.529 -12.882  1.00  0.00           O  
ATOM   1689  H1  WAT   397      20.874 -17.853 -13.549  1.00  0.00           H  
ATOM   1690  H2  WAT   397      21.330 -18.054 -12.120  1.00  0.00           H  
ATOM   1692  O   WAT   398       4.449 -25.842  -8.153  1.00  0.00           O  
ATOM   1693  H1  WAT   398       4.087 -26.095  -9.002  1.00  0.00           H  
ATOM   1694  H2  WAT   398       4.301 -26.604  -7.593  1.00  0.00           H  
ATOM   1696  O   WAT   399      -9.948 -26.013  -4.130  1.00  0.00           O  
ATOM   1697  H1  WAT   399     -10.841 -26.073  -4.469  1.00  0.00           H  
ATOM   1698  H2  WAT   399      -9.398 -26.331  -4.846  1.00  0.00           H  
ATOM   1700  O   WAT   400      -6.423  13.370  -0.424  1.00  0.00           O  
ATOM   1701  H1  WAT   400      -6.008  14.205  -0.207  1.00  0.00           H  
ATOM   1702  H2  WAT   400      -6.398  12.871   0.392  1.00  0.00           H  
ATOM   1704  O   WAT   401     -18.889  15.598 -12.024  1.00  0.00           O  
ATOM   1705  H1  WAT   401     -19.761  15.764 -12.383  1.00  0.00           H  
ATOM   1706  H2  WAT   401     -18.668  14.718 -12.328  1.00  0.00           H  
ATOM   1708  O   WAT   402     -23.704   1.326 -17.015  1.00  0.00           O  
ATOM   1709  H1  WAT   402     -23.660   0.632 -16.357  1.00  0.00           H  
ATOM   1710  H2  WAT   402     -22.941   1.176 -17.573  1.00  0.00           H  
ATOM   1712  O   WAT   403      21.778  -0.179 -21.440  1.00  0.00           O  
ATOM   1713  H1  WAT   403      21.952  -1.072 -21.144  1.00  0.00           H  
ATOM   1714  H2  WAT   403      21.085  -0.273 -22.093  1.00  0.00           H  
ATOM   1716  O   WAT   404      -5.447 -21.655   2.862  1.00  0.00           O  
ATOM   1717  H1  WAT   404      -5.429 -21.508   1.917  1.00  0.00           H  
ATOM   1718  H2  WAT   404      -5.837 -22.524   2.962  1.00  0.00           H  
ATOM   1720  O   WAT   405      12.208   0.386 -14.860  1.00  0.00           O  
ATOM   1721  H1  WAT   405      12.573   0.826 -14.093  1.00  0.00           H  
ATOM   1722  H2  WAT   405      12.261   1.039 -15.558  1.00  0.00           H  
ATOM   1724  O   WAT   406      11.705  -8.541   4.597  1.00  0.00           O  
ATOM   1725  H1  WAT   406      11.319  -8.114   5.362  1.00  0.00           H  
ATOM   1726  H2  WAT   406      11.315  -8.089   3.848  1.00  0.00           H  
ATOM   1728  O   WAT   407      13.708 -21.976   1.302  1.00  0.00           O  
ATOM   1729  H1  WAT   407      13.719 -22.118   0.356  1.00  0.00           H  
ATOM   1730  H2  WAT   407      13.581 -21.033   1.402  1.00  0.00           H  
ATOM   1732  O   WAT   408      14.488  -9.062  -3.027  1.00  0.00           O  
ATOM   1733  H1  WAT   408      15.121  -8.694  -3.644  1.00  0.00           H  
ATOM   1734  H2  WAT   408      14.360  -9.963  -3.324  1.00  0.00           H  
ATOM   1736  O   WAT   409      19.855   3.191 -10.235  1.00  0.00           O  
ATOM   1737  H1  WAT   409      19.708   3.269 -11.178  1.00  0.00           H  
ATOM   1738  H2  WAT   409      20.222   4.038  -9.980  1.00  0.00           H  
ATOM   1740  O   WAT   410     -11.374  17.095 -16.373  1.00  0.00           O  
ATOM   1741  H1  WAT   410     -12.053  17.037 -17.045  1.00  0.00           H  
ATOM   1742  H2  WAT   410     -11.649  17.824 -15.817  1.00  0.00           H  
ATOM   1744  O   WAT   411       0.534   3.542  -7.496  1.00  0.00           O  
ATOM   1745  H1  WAT   411       0.269   4.075  -6.747  1.00  0.00           H  
ATOM   1746  H2  WAT   411      -0.286   3.183  -7.837  1.00  0.00           H  
ATOM   1748  O   WAT   412      14.658 -19.528  17.602  1.00  0.00           O  
ATOM   1749  H1  WAT   412      15.266 -19.796  18.291  1.00  0.00           H  
ATOM   1750  H2  WAT   412      13.836 -19.964  17.825  1.00  0.00           H  
ATOM   1752  O   WAT   413       4.028 -24.304 -12.640  1.00  0.00           O  
ATOM   1753  H1  WAT   413       4.004 -23.401 -12.324  1.00  0.00           H  
ATOM   1754  H2  WAT   413       4.943 -24.567 -12.544  1.00  0.00           H  
ATOM   1756  O   WAT   414       9.359 -12.934  -4.736  1.00  0.00           O  
ATOM   1757  H1  WAT   414       9.019 -13.489  -5.437  1.00  0.00           H  
ATOM   1758  H2  WAT   414       9.240 -12.040  -5.058  1.00  0.00           H  
ATOM   1760  O   WAT   415     -18.469  -4.472  -6.224  1.00  0.00           O  
ATOM   1761  H1  WAT   415     -18.508  -5.281  -6.734  1.00  0.00           H  
ATOM   1762  H2  WAT   415     -18.028  -4.722  -5.412  1.00  0.00           H  
ATOM   1764  O   WAT   416     -13.233  -7.860   6.305  1.00  0.00           O  
ATOM   1765  H1  WAT   416     -13.776  -7.071   6.287  1.00  0.00           H  
ATOM   1766  H2  WAT   416     -13.783  -8.519   6.729  1.00  0.00           H  
ATOM   1768  O   WAT   417       0.158  20.693  18.487  1.00  0.00           O  
ATOM   1769  H1  WAT   417      -0.222  20.736  17.609  1.00  0.00           H  
ATOM   1770  H2  WAT   417      -0.478  21.138  19.046  1.00  0.00           H  
ATOM   1772  O   WAT   418     -21.363  17.930  -2.137  1.00  0.00           O  
ATOM   1773  H1  WAT   418     -21.071  17.221  -2.710  1.00  0.00           H  
ATOM   1774  H2  WAT   418     -20.835  17.831  -1.344  1.00  0.00           H  
ATOM   1776  O   WAT   419     -18.423  19.823  -3.172  1.00  0.00           O  
ATOM   1777  H1  WAT   419     -17.855  20.528  -3.483  1.00  0.00           H  
ATOM   1778  H2  WAT   419     -19.190  20.272  -2.817  1.00  0.00           H  
ATOM   1780  O   WAT   420      23.600  -1.044  13.548  1.00  0.00           O  
ATOM   1781  H1  WAT   420      23.406  -0.202  13.138  1.00  0.00           H  
ATOM   1782  H2  WAT   420      23.327  -0.936  14.459  1.00  0.00           H  
ATOM   1784  O   WAT   421     -13.604  13.221 -15.559  1.00  0.00           O  
ATOM   1785  H1  WAT   421     -13.770  13.095 -14.625  1.00  0.00           H  
ATOM   1786  H2  WAT   421     -14.469  13.174 -15.965  1.00  0.00           H  
ATOM   1788  O   WAT   422      20.383  21.916  10.533  1.00  0.00           O  
ATOM   1789  H1  WAT   422      20.981  21.995   9.790  1.00  0.00           H  
ATOM   1790  H2  WAT   422      19.895  21.111  10.363  1.00  0.00           H  
ATOM   1792  O   WAT   423      -7.971 -25.205   0.322  1.00  0.00           O  
ATOM   1793  H1  WAT   423      -8.167 -26.084   0.646  1.00  0.00           H  
ATOM   1794  H2  WAT   423      -8.013 -25.287  -0.631  1.00  0.00           H  
ATOM   1796  O   WAT   424      -2.614  -0.176   8.667  1.00  0.00           O  
ATOM   1797  H1  WAT   424      -2.410  -0.830   9.336  1.00  0.00           H  
ATOM   1798  H2  WAT   424      -1.810   0.337   8.581  1.00  0.00           H  
ATOM   1800  O   WAT   425      13.365  -4.479 -26.248  1.00  0.00           O  
ATOM   1801  H1  WAT   425      13.683  -5.377 -26.337  1.00  0.00           H  
ATOM   1802  H2  WAT   425      14.136  -3.934 -26.406  1.00  0.00           H  
ATOM   1804  O   WAT   426      23.272   4.393 -19.469  1.00  0.00           O  
ATOM   1805  H1  WAT   426      23.062   3.581 -19.929  1.00  0.00           H  
ATOM   1806  H2  WAT   426      24.047   4.181 -18.948  1.00  0.00           H  
ATOM   1808  O   WAT   427     -11.743  -9.212  10.001  1.00  0.00           O  
ATOM   1809  H1  WAT   427     -12.247  -9.460   9.226  1.00  0.00           H  
ATOM   1810  H2  WAT   427     -12.327  -8.633  10.491  1.00  0.00           H  
ATOM   1812  O   WAT   428      14.053  -9.647   8.257  1.00  0.00           O  
ATOM   1813  H1  WAT   428      13.204  -9.783   8.677  1.00  0.00           H  
ATOM   1814  H2  WAT   428      13.950 -10.022   7.382  1.00  0.00           H  
ATOM   1816  O   WAT   429      -0.309  -9.892 -19.433  1.00  0.00           O  
ATOM   1817  H1  WAT   429      -0.825 -10.669 -19.646  1.00  0.00           H  
ATOM   1818  H2  WAT   429      -0.319  -9.853 -18.476  1.00  0.00           H  
ATOM   1820  O   WAT   430      10.666   3.127 -11.669  1.00  0.00           O  
ATOM   1821  H1  WAT   430      10.649   3.824 -11.013  1.00  0.00           H  
ATOM   1822  H2  WAT   430      10.187   3.488 -12.415  1.00  0.00           H  
ATOM   1824  O   WAT   431      11.528  16.116  -7.639  1.00  0.00           O  
ATOM   1825  H1  WAT   431      11.661  16.350  -8.558  1.00  0.00           H  
ATOM   1826  H2  WAT   431      11.796  15.198  -7.585  1.00  0.00           H  
ATOM   1828  O   WAT   432     -17.778  15.390   0.633  1.00  0.00           O  
ATOM   1829  H1  WAT   432     -18.648  15.787   0.691  1.00  0.00           H  
ATOM   1830  H2  WAT   432     -17.278  15.810   1.333  1.00  0.00           H  
ATOM   1832  O   WAT   433     -20.986 -14.457   9.697  1.00  0.00           O  
ATOM   1833  H1  WAT   433     -21.213 -13.893   8.958  1.00  0.00           H  
ATOM   1834  H2  WAT   433     -20.186 -14.072  10.055  1.00  0.00           H  
ATOM   1836  O   WAT   434       3.928  -3.259 -17.067  1.00  0.00           O  
ATOM   1837  H1  WAT   434       3.753  -3.259 -18.008  1.00  0.00           H  
ATOM   1838  H2  WAT   434       4.220  -2.367 -16.878  1.00  0.00           H  
ATOM   1840  O   WAT   435       2.529 -25.415  -3.369  1.00  0.00           O  
ATOM   1841  H1  WAT   435       3.094 -25.173  -4.102  1.00  0.00           H  
ATOM   1842  H2  WAT   435       2.268 -24.579  -2.981  1.00  0.00           H  
ATOM   1844  O   WAT   436      -8.760   3.444  -7.539  1.00  0.00           O  
ATOM   1845  H1  WAT   436      -8.518   4.052  -8.238  1.00  0.00           H  
ATOM   1846  H2  WAT   436      -8.562   2.578  -7.895  1.00  0.00           H  
ATOM   1848  O   WAT   437      -7.622  23.242   9.669  1.00  0.00           O  
ATOM   1849  H1  WAT   437      -7.370  24.025   9.179  1.00  0.00           H  
ATOM   1850  H2  WAT   437      -7.295  22.514   9.141  1.00  0.00           H  
ATOM   1852  O   WAT   438      18.080 -11.478 -18.394  1.00  0.00           O  
ATOM   1853  H1  WAT   438      18.980 -11.803 -18.419  1.00  0.00           H  
ATOM   1854  H2  WAT   438      17.764 -11.577 -19.292  1.00  0.00           H  
ATOM   1856  O   WAT   439      18.797  -8.562  17.375  1.00  0.00           O  
ATOM   1857  H1  WAT   439      18.088  -8.672  18.009  1.00  0.00           H  
ATOM   1858  H2  WAT   439      19.591  -8.521  17.908  1.00  0.00           H  
ATOM   1860  O   WAT   440       6.174  29.723  -9.526  1.00  0.00           O  
ATOM   1861  H1  WAT   440       6.054  28.835  -9.860  1.00  0.00           H  
ATOM   1862  H2  WAT   440       6.766  30.138 -10.153  1.00  0.00           H  
ATOM   1864  O   WAT   441     -13.931 -22.294  -2.098  1.00  0.00           O  
ATOM   1865  H1  WAT   441     -14.716 -22.817  -1.934  1.00  0.00           H  
ATOM   1866  H2  WAT   441     -13.971 -21.593  -1.448  1.00  0.00           H  
ATOM   1868  O   WAT   442       5.265   2.317   0.099  1.00  0.00           O  
ATOM   1869  H1  WAT   442       5.792   2.933   0.607  1.00  0.00           H  
ATOM   1870  H2  WAT   442       5.695   1.471   0.228  1.00  0.00           H  
ATOM   1872  O   WAT   443     -18.440  13.978   7.404  1.00  0.00           O  
ATOM   1873  H1  WAT   443     -18.707  14.415   6.595  1.00  0.00           H  
ATOM   1874  H2  WAT   443     -18.007  14.662   7.914  1.00  0.00           H  
ATOM   1876  O   WAT   444     -13.886   4.525  18.084  1.00  0.00           O  
ATOM   1877  H1  WAT   444     -14.253   4.872  17.270  1.00  0.00           H  
ATOM   1878  H2  WAT   444     -13.715   5.300  18.619  1.00  0.00           H  
ATOM   1880  O   WAT   445      -1.827   5.227   7.115  1.00  0.00           O  
ATOM   1881  H1  WAT   445      -1.957   5.985   7.685  1.00  0.00           H  
ATOM   1882  H2  WAT   445      -0.895   5.246   6.900  1.00  0.00           H  
ATOM   1884  O   WAT   446     -20.382  -6.871 -16.548  1.00  0.00           O  
ATOM   1885  H1  WAT   446     -19.822  -6.965 -15.778  1.00  0.00           H  
ATOM   1886  H2  WAT   446     -21.225  -7.236 -16.278  1.00  0.00           H  
ATOM   1888  O   WAT   447      19.321 -15.207 -12.827  1.00  0.00           O  
ATOM   1889  H1  WAT   447      18.694 -15.666 -12.269  1.00  0.00           H  
ATOM   1890  H2  WAT   447      19.862 -14.704 -12.218  1.00  0.00           H  
ATOM   1892  O   WAT   448      -7.479   0.257 -19.240  1.00  0.00           O  
ATOM   1893  H1  WAT   448      -7.147   0.588 -18.406  1.00  0.00           H  
ATOM   1894  H2  WAT   448      -6.840  -0.404 -19.506  1.00  0.00           H  
ATOM   1896  O   WAT   449       0.077  17.033   6.445  1.00  0.00           O  
ATOM   1897  H1  WAT   449      -0.086  16.129   6.174  1.00  0.00           H  
ATOM   1898  H2  WAT   449      -0.278  17.084   7.332  1.00  0.00           H  
ATOM   1900  O   WAT   450     -16.421  -4.623  -2.754  1.00  0.00           O  
ATOM   1901  H1  WAT   450     -17.105  -3.987  -2.966  1.00  0.00           H  
ATOM   1902  H2  WAT   450     -16.289  -4.527  -1.810  1.00  0.00           H  
ATOM   1904  O   WAT   451      22.477  -9.238   8.502  1.00  0.00           O  
ATOM   1905  H1  WAT   451      22.398  -8.719   9.303  1.00  0.00           H  
ATOM   1906  H2  WAT   451      22.807  -8.622   7.849  1.00  0.00           H  
ATOM   1908  O   WAT   452      14.894  24.239  -3.708  1.00  0.00           O  
ATOM   1909  H1  WAT   452      14.360  23.447  -3.639  1.00  0.00           H  
ATOM   1910  H2  WAT   452      15.363  24.141  -4.537  1.00  0.00           H  
ATOM   1912  O   WAT   453      24.779   0.584 -20.271  1.00  0.00           O  
ATOM   1913  H1  WAT   453      24.500  -0.331 -20.280  1.00  0.00           H  
ATOM   1914  H2  WAT   453      25.113   0.725 -19.385  1.00  0.00           H  
ATOM   1916  O   WAT   454      -7.365 -19.791   7.567  1.00  0.00           O  
ATOM   1917  H1  WAT   454      -7.344 -20.382   6.813  1.00  0.00           H  
ATOM   1918  H2  WAT   454      -7.074 -18.949   7.218  1.00  0.00           H  
ATOM   1920  O   WAT   455     -17.492 -19.255   9.074  1.00  0.00           O  
ATOM   1921  H1  WAT   455     -17.677 -19.955   9.699  1.00  0.00           H  
ATOM   1922  H2  WAT   455     -16.895 -18.669   9.539  1.00  0.00           H  
ATOM   1924  O   WAT   456      -8.201  13.669 -20.187  1.00  0.00           O  
ATOM   1925  H1  WAT   456      -9.018  13.943 -20.603  1.00  0.00           H  
ATOM   1926  H2  WAT   456      -7.552  13.701 -20.889  1.00  0.00           H  
ATOM   1928  O   WAT   457      13.908  -7.027   4.244  1.00  0.00           O  
ATOM   1929  H1  WAT   457      14.385  -6.585   4.946  1.00  0.00           H  
ATOM   1930  H2  WAT   457      13.275  -7.583   4.699  1.00  0.00           H  
ATOM   1932  O   WAT   458     -19.374 -22.120   8.948  1.00  0.00           O  
ATOM   1933  H1  WAT   458     -19.748 -21.412   8.424  1.00  0.00           H  
ATOM   1934  H2  WAT   458     -19.187 -21.718   9.796  1.00  0.00           H  
ATOM   1936  O   WAT   459     -12.077   6.468   9.348  1.00  0.00           O  
ATOM   1937  H1  WAT   459     -11.286   6.267   9.849  1.00  0.00           H  
ATOM   1938  H2  WAT   459     -12.476   5.615   9.179  1.00  0.00           H  
ATOM   1940  O   WAT   460     -24.907   7.267 -14.949  1.00  0.00           O  
ATOM   1941  H1  WAT   460     -25.341   8.111 -15.069  1.00  0.00           H  
ATOM   1942  H2  WAT   460     -24.086   7.348 -15.435  1.00  0.00           H  
ATOM   1944  O   WAT   461      -7.584  -2.429 -26.325  1.00  0.00           O  
ATOM   1945  H1  WAT   461      -8.105  -2.010 -27.010  1.00  0.00           H  
ATOM   1946  H2  WAT   461      -7.467  -3.329 -26.630  1.00  0.00           H  
ATOM   1948  O   WAT   462      25.102   0.172  -0.175  1.00  0.00           O  
ATOM   1949  H1  WAT   462      25.896   0.206   0.360  1.00  0.00           H  
ATOM   1950  H2  WAT   462      25.384  -0.229  -0.997  1.00  0.00           H  
ATOM   1952  O   WAT   463      -6.474  -3.061  14.883  1.00  0.00           O  
ATOM   1953  H1  WAT   463      -5.993  -3.773  15.305  1.00  0.00           H  
ATOM   1954  H2  WAT   463      -6.871  -3.465  14.112  1.00  0.00           H  
ATOM   1956  O   WAT   464      19.059 -10.906  -3.740  1.00  0.00           O  
ATOM   1957  H1  WAT   464      18.180 -11.197  -3.499  1.00  0.00           H  
ATOM   1958  H2  WAT   464      19.632 -11.313  -3.090  1.00  0.00           H  
ATOM   1960  O   WAT   465       1.337  -2.856  26.531  1.00  0.00           O  
ATOM   1961  H1  WAT   465       1.924  -2.734  27.277  1.00  0.00           H  
ATOM   1962  H2  WAT   465       0.567  -3.289  26.901  1.00  0.00           H  
ATOM   1964  O   WAT   466      -0.438   1.802 -15.712  1.00  0.00           O  
ATOM   1965  H1  WAT   466      -0.110   2.612 -16.103  1.00  0.00           H  
ATOM   1966  H2  WAT   466      -0.961   1.397 -16.403  1.00  0.00           H  
ATOM   1968  O   WAT   467     -16.038  -0.580  -9.131  1.00  0.00           O  
ATOM   1969  H1  WAT   467     -16.801  -0.058  -8.883  1.00  0.00           H  
ATOM   1970  H2  WAT   467     -15.819  -1.075  -8.342  1.00  0.00           H  
ATOM   1972  O   WAT   468      -4.834  -9.160  12.344  1.00  0.00           O  
ATOM   1973  H1  WAT   468      -4.071  -9.375  11.806  1.00  0.00           H  
ATOM   1974  H2  WAT   468      -5.037  -9.973  12.807  1.00  0.00           H  
ATOM   1976  O   WAT   469     -10.538   6.723  -6.918  1.00  0.00           O  
ATOM   1977  H1  WAT   469     -11.035   5.941  -6.678  1.00  0.00           H  
ATOM   1978  H2  WAT   469     -10.381   6.628  -7.857  1.00  0.00           H  
ATOM   1980  O   WAT   470     -15.156  -0.941   3.015  1.00  0.00           O  
ATOM   1981  H1  WAT   470     -14.667  -0.818   3.828  1.00  0.00           H  
ATOM   1982  H2  WAT   470     -15.802  -0.234   3.015  1.00  0.00           H  
ATOM   1984  O   WAT   471       4.728  12.698   1.408  1.00  0.00           O  
ATOM   1985  H1  WAT   471       5.338  13.425   1.541  1.00  0.00           H  
ATOM   1986  H2  WAT   471       3.878  13.119   1.284  1.00  0.00           H  
ATOM   1988  O   WAT   472      21.953 -10.418   6.100  1.00  0.00           O  
ATOM   1989  H1  WAT   472      22.104  -9.937   6.913  1.00  0.00           H  
ATOM   1990  H2  WAT   472      21.869 -11.331   6.373  1.00  0.00           H  
ATOM   1992  O   WAT   473       1.439 -18.479  16.772  1.00  0.00           O  
ATOM   1993  H1  WAT   473       1.149 -17.899  17.476  1.00  0.00           H  
ATOM   1994  H2  WAT   473       1.937 -19.165  17.217  1.00  0.00           H  
ATOM   1996  O   WAT   474      -8.342  19.725 -15.502  1.00  0.00           O  
ATOM   1997  H1  WAT   474      -8.293  19.383 -16.395  1.00  0.00           H  
ATOM   1998  H2  WAT   474      -8.142  18.972 -14.946  1.00  0.00           H  
ATOM   2000  O   WAT   475     -22.299 -18.816   5.112  1.00  0.00           O  
ATOM   2001  H1  WAT   475     -23.110 -18.732   4.611  1.00  0.00           H  
ATOM   2002  H2  WAT   475     -22.341 -18.111   5.757  1.00  0.00           H  
ATOM   2004  O   WAT   476     -18.004   4.526  20.622  1.00  0.00           O  
ATOM   2005  H1  WAT   476     -17.239   4.175  20.166  1.00  0.00           H  
ATOM   2006  H2  WAT   476     -17.655   4.872  21.444  1.00  0.00           H  
ATOM   2008  O   WAT   477      -8.159 -14.000  17.113  1.00  0.00           O  
ATOM   2009  H1  WAT   477      -8.147 -13.062  17.301  1.00  0.00           H  
ATOM   2010  H2  WAT   477      -8.734 -14.371  17.782  1.00  0.00           H  
ATOM   2012  O   WAT   478      18.752   1.825  10.568  1.00  0.00           O  
ATOM   2013  H1  WAT   478      19.185   1.903  11.419  1.00  0.00           H  
ATOM   2014  H2  WAT   478      19.025   2.607  10.089  1.00  0.00           H  
ATOM   2016  O   WAT   479       1.299  10.281   5.334  1.00  0.00           O  
ATOM   2017  H1  WAT   479       1.542   9.440   4.946  1.00  0.00           H  
ATOM   2018  H2  WAT   479       1.774  10.307   6.165  1.00  0.00           H  
ATOM   2020  O   WAT   480      -9.554 -22.516   5.466  1.00  0.00           O  
ATOM   2021  H1  WAT   480      -8.948 -22.593   6.202  1.00  0.00           H  
ATOM   2022  H2  WAT   480      -9.216 -21.782   4.953  1.00  0.00           H  
ATOM   2024  O   WAT   481      -9.420  22.672  -0.527  1.00  0.00           O  
ATOM   2025  H1  WAT   481     -10.234  22.397  -0.104  1.00  0.00           H  
ATOM   2026  H2  WAT   481      -8.789  22.738   0.189  1.00  0.00           H  
ATOM   2028  O   WAT   482     -20.660  11.705  14.282  1.00  0.00           O  
ATOM   2029  H1  WAT   482     -20.445  12.023  15.158  1.00  0.00           H  
ATOM   2030  H2  WAT   482     -21.055  10.845  14.429  1.00  0.00           H  
ATOM   2032  O   WAT   483       3.357  10.180  16.362  1.00  0.00           O  
ATOM   2033  H1  WAT   483       3.544  10.630  15.538  1.00  0.00           H  
ATOM   2034  H2  WAT   483       3.947  10.588  16.996  1.00  0.00           H  
ATOM   2036  O   WAT   484      -7.132  23.001   1.162  1.00  0.00           O  
ATOM   2037  H1  WAT   484      -6.712  23.587   1.792  1.00  0.00           H  
ATOM   2038  H2  WAT   484      -6.674  22.167   1.269  1.00  0.00           H  
ATOM   2040  O   WAT   485      -2.191 -17.234  -4.741  1.00  0.00           O  
ATOM   2041  H1  WAT   485      -1.563 -17.084  -4.034  1.00  0.00           H  
ATOM   2042  H2  WAT   485      -2.408 -16.358  -5.058  1.00  0.00           H  
ATOM   2044  O   WAT   486     -21.818 -19.949  -1.482  1.00  0.00           O  
ATOM   2045  H1  WAT   486     -22.444 -20.089  -2.193  1.00  0.00           H  
ATOM   2046  H2  WAT   486     -21.043 -19.590  -1.913  1.00  0.00           H  
ATOM   2048  O   WAT   487     -22.276   2.130  10.196  1.00  0.00           O  
ATOM   2049  H1  WAT   487     -22.477   3.055  10.340  1.00  0.00           H  
ATOM   2050  H2  WAT   487     -23.086   1.760   9.844  1.00  0.00           H  
ATOM   2052  O   WAT   488      25.957   3.394  17.878  1.00  0.00           O  
ATOM   2053  H1  WAT   488      25.372   3.285  18.628  1.00  0.00           H  
ATOM   2054  H2  WAT   488      25.719   4.245  17.510  1.00  0.00           H  
ATOM   2056  O   WAT   489     -23.989   1.761   6.053  1.00  0.00           O  
ATOM   2057  H1  WAT   489     -23.352   2.473   6.103  1.00  0.00           H  
ATOM   2058  H2  WAT   489     -23.532   1.063   5.585  1.00  0.00           H  
ATOM   2060  O   WAT   490     -17.684   5.921   3.404  1.00  0.00           O  
ATOM   2061  H1  WAT   490     -17.662   5.226   2.745  1.00  0.00           H  
ATOM   2062  H2  WAT   490     -18.399   5.673   3.990  1.00  0.00           H  
ATOM   2064  O   WAT   491       6.329  15.239 -16.305  1.00  0.00           O  
ATOM   2065  H1  WAT   491       7.261  15.457 -16.337  1.00  0.00           H  
ATOM   2066  H2  WAT   491       5.990  15.515 -17.156  1.00  0.00           H  
ATOM   2068  O   WAT   492      -6.854  -4.998 -10.390  1.00  0.00           O  
ATOM   2069  H1  WAT   492      -6.515  -4.680 -11.226  1.00  0.00           H  
ATOM   2070  H2  WAT   492      -7.337  -5.793 -10.614  1.00  0.00           H  
ATOM   2072  O   WAT   493      18.220  18.922 -12.580  1.00  0.00           O  
ATOM   2073  H1  WAT   493      18.710  18.241 -13.041  1.00  0.00           H  
ATOM   2074  H2  WAT   493      17.844  19.460 -13.277  1.00  0.00           H  
ATOM   2076  O   WAT   494       3.350  -8.319  -7.154  1.00  0.00           O  
ATOM   2077  H1  WAT   494       3.459  -8.976  -7.841  1.00  0.00           H  
ATOM   2078  H2  WAT   494       3.027  -8.812  -6.400  1.00  0.00           H  
ATOM   2080  O   WAT   495       4.958  20.513   3.230  1.00  0.00           O  
ATOM   2081  H1  WAT   495       4.775  20.091   2.390  1.00  0.00           H  
ATOM   2082  H2  WAT   495       4.147  20.972   3.449  1.00  0.00           H  
ATOM   2084  O   WAT   496      -5.521  -8.828  18.833  1.00  0.00           O  
ATOM   2085  H1  WAT   496      -5.423  -9.389  19.602  1.00  0.00           H  
ATOM   2086  H2  WAT   496      -5.161  -9.345  18.112  1.00  0.00           H  
ATOM   2088  O   WAT   497      13.436  15.164 -10.789  1.00  0.00           O  
ATOM   2089  H1  WAT   497      13.587  14.475 -11.436  1.00  0.00           H  
ATOM   2090  H2  WAT   497      14.129  15.040 -10.140  1.00  0.00           H  
ATOM   2092  O   WAT   498      11.874 -21.684   5.760  1.00  0.00           O  
ATOM   2093  H1  WAT   498      11.298 -21.897   6.494  1.00  0.00           H  
ATOM   2094  H2  WAT   498      11.293 -21.296   5.105  1.00  0.00           H  
ATOM   2096  O   WAT   499      24.403 -10.528  -0.635  1.00  0.00           O  
ATOM   2097  H1  WAT   499      24.133 -11.408  -0.373  1.00  0.00           H  
ATOM   2098  H2  WAT   499      25.315 -10.463  -0.350  1.00  0.00           H  
ATOM   2100  O   WAT   500      -5.204 -10.216  16.462  1.00  0.00           O  
ATOM   2101  H1  WAT   500      -4.296 -10.403  16.700  1.00  0.00           H  
ATOM   2102  H2  WAT   500      -5.153  -9.420  15.933  1.00  0.00           H  
ATOM   2104  O   WAT   501      19.639   6.273 -19.696  1.00  0.00           O  
ATOM   2105  H1  WAT   501      19.122   6.778 -19.068  1.00  0.00           H  
ATOM   2106  H2  WAT   501      20.499   6.694 -19.691  1.00  0.00           H  
ATOM   2108  O   WAT   502      -6.272 -27.518  -2.137  1.00  0.00           O  
ATOM   2109  H1  WAT   502      -5.431 -27.155  -1.860  1.00  0.00           H  
ATOM   2110  H2  WAT   502      -6.822 -26.751  -2.299  1.00  0.00           H  
ATOM   2112  O   WAT   503      10.352  14.831  -2.969  1.00  0.00           O  
ATOM   2113  H1  WAT   503       9.543  15.274  -2.715  1.00  0.00           H  
ATOM   2114  H2  WAT   503      10.944  15.540  -3.222  1.00  0.00           H  
ATOM   2116  O   WAT   504      16.818  21.171   4.255  1.00  0.00           O  
ATOM   2117  H1  WAT   504      17.180  22.049   4.376  1.00  0.00           H  
ATOM   2118  H2  WAT   504      17.420  20.598   4.730  1.00  0.00           H  
ATOM   2120  O   WAT   505      24.035   3.239 -15.145  1.00  0.00           O  
ATOM   2121  H1  WAT   505      24.258   4.156 -15.305  1.00  0.00           H  
ATOM   2122  H2  WAT   505      23.402   3.024 -15.830  1.00  0.00           H  
ATOM   2124  O   WAT   506      15.135   4.286  13.106  1.00  0.00           O  
ATOM   2125  H1  WAT   506      14.333   3.769  13.035  1.00  0.00           H  
ATOM   2126  H2  WAT   506      15.840   3.638  13.097  1.00  0.00           H  
ATOM   2128  O   WAT   507      -0.045  12.481  17.123  1.00  0.00           O  
ATOM   2129  H1  WAT   507       0.515  12.201  17.846  1.00  0.00           H  
ATOM   2130  H2  WAT   507       0.540  12.964  16.540  1.00  0.00           H  
ATOM   2132  O   WAT   508     -12.743  -3.482 -13.495  1.00  0.00           O  
ATOM   2133  H1  WAT   508     -12.777  -2.628 -13.925  1.00  0.00           H  
ATOM   2134  H2  WAT   508     -12.123  -3.990 -14.018  1.00  0.00           H  
ATOM   2136  O   WAT   509      14.930  16.996   3.872  1.00  0.00           O  
ATOM   2137  H1  WAT   509      13.976  16.939   3.909  1.00  0.00           H  
ATOM   2138  H2  WAT   509      15.223  16.668   4.722  1.00  0.00           H  
ATOM   2140  O   WAT   510     -19.925  17.286   0.537  1.00  0.00           O  
ATOM   2141  H1  WAT   510     -19.525  17.571   1.359  1.00  0.00           H  
ATOM   2142  H2  WAT   510     -20.763  16.904   0.798  1.00  0.00           H  
ATOM   2144  O   WAT   511       7.934 -16.876   2.036  1.00  0.00           O  
ATOM   2145  H1  WAT   511       8.375 -17.667   2.347  1.00  0.00           H  
ATOM   2146  H2  WAT   511       8.094 -16.228   2.721  1.00  0.00           H  
ATOM   2148  O   WAT   512      23.626  -7.191   6.628  1.00  0.00           O  
ATOM   2149  H1  WAT   512      22.814  -6.853   6.250  1.00  0.00           H  
ATOM   2150  H2  WAT   512      24.212  -6.434   6.651  1.00  0.00           H  
ATOM   2152  O   WAT   513       9.427  -1.584  22.648  1.00  0.00           O  
ATOM   2153  H1  WAT   513       9.868  -0.888  22.161  1.00  0.00           H  
ATOM   2154  H2  WAT   513       9.833  -1.564  23.515  1.00  0.00           H  
ATOM   2156  O   WAT   514       6.256 -23.168  -5.196  1.00  0.00           O  
ATOM   2157  H1  WAT   514       6.542 -23.440  -4.324  1.00  0.00           H  
ATOM   2158  H2  WAT   514       5.343 -23.449  -5.248  1.00  0.00           H  
ATOM   2160  O   WAT   515      14.024 -15.045  19.246  1.00  0.00           O  
ATOM   2161  H1  WAT   515      14.289 -14.128  19.177  1.00  0.00           H  
ATOM   2162  H2  WAT   515      14.700 -15.449  19.791  1.00  0.00           H  
ATOM   2164  O   WAT   516       9.171 -24.313 -20.453  1.00  0.00           O  
ATOM   2165  H1  WAT   516       9.963 -23.813 -20.256  1.00  0.00           H  
ATOM   2166  H2  WAT   516       8.464 -23.810 -20.049  1.00  0.00           H  
ATOM   2168  O   WAT   517      19.237 -17.513   9.574  1.00  0.00           O  
ATOM   2169  H1  WAT   517      18.537 -18.161   9.499  1.00  0.00           H  
ATOM   2170  H2  WAT   517      19.562 -17.613  10.469  1.00  0.00           H  
ATOM   2172  O   WAT   518      -1.560  -4.556  22.921  1.00  0.00           O  
ATOM   2173  H1  WAT   518      -0.808  -4.376  22.357  1.00  0.00           H  
ATOM   2174  H2  WAT   518      -1.354  -5.394  23.335  1.00  0.00           H  
ATOM   2176  O   WAT   519      11.344  -8.413 -18.734  1.00  0.00           O  
ATOM   2177  H1  WAT   519      11.397  -7.457 -18.766  1.00  0.00           H  
ATOM   2178  H2  WAT   519      12.254  -8.700 -18.655  1.00  0.00           H  
ATOM   2180  O   WAT   520      20.389  16.201   8.599  1.00  0.00           O  
ATOM   2181  H1  WAT   520      21.100  15.573   8.471  1.00  0.00           H  
ATOM   2182  H2  WAT   520      19.715  15.928   7.977  1.00  0.00           H  
ATOM   2184  O   WAT   521      -8.148 -12.814 -19.222  1.00  0.00           O  
ATOM   2185  H1  WAT   521      -9.007 -13.218 -19.096  1.00  0.00           H  
ATOM   2186  H2  WAT   521      -7.524 -13.510 -19.015  1.00  0.00           H  
ATOM   2188  O   WAT   522     -19.922  -0.165  -0.219  1.00  0.00           O  
ATOM   2189  H1  WAT   522     -19.452  -0.664   0.449  1.00  0.00           H  
ATOM   2190  H2  WAT   522     -19.250   0.379  -0.630  1.00  0.00           H  
ATOM   2192  O   WAT   523       4.250  -4.301 -22.375  1.00  0.00           O  
ATOM   2193  H1  WAT   523       5.035  -3.817 -22.631  1.00  0.00           H  
ATOM   2194  H2  WAT   523       4.402  -5.190 -22.695  1.00  0.00           H  
ATOM   2196  O   WAT   524      17.008  -0.269  22.416  1.00  0.00           O  
ATOM   2197  H1  WAT   524      17.346  -0.991  21.888  1.00  0.00           H  
ATOM   2198  H2  WAT   524      16.105  -0.518  22.613  1.00  0.00           H  
ATOM   2200  O   WAT   525       4.899   4.576  24.969  1.00  0.00           O  
ATOM   2201  H1  WAT   525       5.481   4.037  25.503  1.00  0.00           H  
ATOM   2202  H2  WAT   525       4.941   4.184  24.097  1.00  0.00           H  
ATOM   2204  O   WAT   526      12.228   1.583   6.745  1.00  0.00           O  
ATOM   2205  H1  WAT   526      13.168   1.753   6.799  1.00  0.00           H  
ATOM   2206  H2  WAT   526      12.111   1.153   5.898  1.00  0.00           H  
ATOM   2208  O   WAT   527      -6.986  10.524 -12.707  1.00  0.00           O  
ATOM   2209  H1  WAT   527      -6.514  10.757 -13.507  1.00  0.00           H  
ATOM   2210  H2  WAT   527      -7.378  11.346 -12.412  1.00  0.00           H  
ATOM   2212  O   WAT   528       6.599   8.433  14.363  1.00  0.00           O  
ATOM   2213  H1  WAT   528       5.862   8.261  13.777  1.00  0.00           H  
ATOM   2214  H2  WAT   528       7.084   7.608  14.386  1.00  0.00           H  
ATOM   2216  O   WAT   529     -10.630 -13.346  11.154  1.00  0.00           O  
ATOM   2217  H1  WAT   529     -11.388 -13.884  10.927  1.00  0.00           H  
ATOM   2218  H2  WAT   529     -10.980 -12.672  11.737  1.00  0.00           H  
ATOM   2220  O   WAT   530      13.671  -2.267 -11.485  1.00  0.00           O  
ATOM   2221  H1  WAT   530      14.116  -1.545 -11.042  1.00  0.00           H  
ATOM   2222  H2  WAT   530      14.082  -2.309 -12.348  1.00  0.00           H  
ATOM   2224  O   WAT   531      19.950 -12.741   4.223  1.00  0.00           O  
ATOM   2225  H1  WAT   531      20.124 -12.190   3.460  1.00  0.00           H  
ATOM   2226  H2  WAT   531      20.725 -12.637   4.775  1.00  0.00           H  
ATOM   2228  O   WAT   532     -10.261  10.473   4.022  1.00  0.00           O  
ATOM   2229  H1  WAT   532      -9.628  11.190   4.059  1.00  0.00           H  
ATOM   2230  H2  WAT   532     -10.412  10.240   4.938  1.00  0.00           H  
ATOM   2232  O   WAT   533     -15.807 -20.354   6.852  1.00  0.00           O  
ATOM   2233  H1  WAT   533     -15.828 -21.147   7.387  1.00  0.00           H  
ATOM   2234  H2  WAT   533     -15.106 -20.511   6.219  1.00  0.00           H  
ATOM   2236  O   WAT   534       8.867 -12.957  25.339  1.00  0.00           O  
ATOM   2237  H1  WAT   534       9.312 -13.382  26.072  1.00  0.00           H  
ATOM   2238  H2  WAT   534       8.953 -13.577  24.615  1.00  0.00           H  
ATOM   2240  O   WAT   535       5.959 -10.545  -3.658  1.00  0.00           O  
ATOM   2241  H1  WAT   535       5.829  -9.682  -4.050  1.00  0.00           H  
ATOM   2242  H2  WAT   535       6.416 -10.369  -2.836  1.00  0.00           H  
ATOM   2244  O   WAT   536     -17.564  -0.373  17.763  1.00  0.00           O  
ATOM   2245  H1  WAT   536     -17.506  -0.315  16.810  1.00  0.00           H  
ATOM   2246  H2  WAT   536     -16.671  -0.216  18.068  1.00  0.00           H  
ATOM   2248  O   WAT   537      22.873  -7.082  19.411  1.00  0.00           O  
ATOM   2249  H1  WAT   537      23.732  -7.017  19.827  1.00  0.00           H  
ATOM   2250  H2  WAT   537      23.045  -6.936  18.481  1.00  0.00           H  
ATOM   2252  O   WAT   538       6.137  19.431 -16.576  1.00  0.00           O  
ATOM   2253  H1  WAT   538       5.588  20.128 -16.217  1.00  0.00           H  
ATOM   2254  H2  WAT   538       6.179  19.617 -17.514  1.00  0.00           H  
ATOM   2256  O   WAT   539     -16.565   9.254   0.841  1.00  0.00           O  
ATOM   2257  H1  WAT   539     -16.598   9.884   1.560  1.00  0.00           H  
ATOM   2258  H2  WAT   539     -16.194   9.746   0.108  1.00  0.00           H  
ATOM   2260  O   WAT   540     -24.945 -14.191   8.678  1.00  0.00           O  
ATOM   2261  H1  WAT   540     -25.841 -14.485   8.841  1.00  0.00           H  
ATOM   2262  H2  WAT   540     -24.396 -14.908   8.993  1.00  0.00           H  
ATOM   2264  O   WAT   541      -9.516 -25.457 -11.463  1.00  0.00           O  
ATOM   2265  H1  WAT   541      -9.347 -24.530 -11.634  1.00  0.00           H  
ATOM   2266  H2  WAT   541      -8.659 -25.876 -11.543  1.00  0.00           H  
ATOM   2268  O   WAT   542     -23.661  12.152  11.679  1.00  0.00           O  
ATOM   2269  H1  WAT   542     -23.367  11.485  12.301  1.00  0.00           H  
ATOM   2270  H2  WAT   542     -22.883  12.685  11.515  1.00  0.00           H  
ATOM   2272  O   WAT   543      15.454 -14.318  -7.763  1.00  0.00           O  
ATOM   2273  H1  WAT   543      15.406 -13.529  -8.304  1.00  0.00           H  
ATOM   2274  H2  WAT   543      15.619 -13.991  -6.879  1.00  0.00           H  
ATOM   2276  O   WAT   544       2.918  15.912   1.887  1.00  0.00           O  
ATOM   2277  H1  WAT   544       2.600  16.803   1.741  1.00  0.00           H  
ATOM   2278  H2  WAT   544       3.704  16.023   2.422  1.00  0.00           H  
ATOM   2280  O   WAT   545      21.795   5.051  15.644  1.00  0.00           O  
ATOM   2281  H1  WAT   545      21.033   5.584  15.417  1.00  0.00           H  
ATOM   2282  H2  WAT   545      21.434   4.183  15.827  1.00  0.00           H  
ATOM   2284  O   WAT   546      -7.601 -28.761   7.169  1.00  0.00           O  
ATOM   2285  H1  WAT   546      -6.875 -29.385   7.204  1.00  0.00           H  
ATOM   2286  H2  WAT   546      -8.341 -29.273   6.842  1.00  0.00           H  
ATOM   2288  O   WAT   547      21.685 -13.093 -12.540  1.00  0.00           O  
ATOM   2289  H1  WAT   547      22.253 -13.121 -13.310  1.00  0.00           H  
ATOM   2290  H2  WAT   547      22.268 -13.285 -11.806  1.00  0.00           H  
ATOM   2292  O   WAT   548      20.066  -2.755 -17.859  1.00  0.00           O  
ATOM   2293  H1  WAT   548      19.330  -2.257 -17.504  1.00  0.00           H  
ATOM   2294  H2  WAT   548      20.715  -2.758 -17.156  1.00  0.00           H  
ATOM   2296  O   WAT   549      -7.447 -14.888  -1.361  1.00  0.00           O  
ATOM   2297  H1  WAT   549      -7.249 -14.809  -2.294  1.00  0.00           H  
ATOM   2298  H2  WAT   549      -8.403 -14.859  -1.316  1.00  0.00           H  
ATOM   2300  O   WAT   550       6.683 -15.466  25.242  1.00  0.00           O  
ATOM   2301  H1  WAT   550       6.820 -16.283  24.761  1.00  0.00           H  
ATOM   2302  H2  WAT   550       5.976 -15.666  25.856  1.00  0.00           H  
ATOM   2304  O   WAT   551     -13.912  -4.089  22.057  1.00  0.00           O  
ATOM   2305  H1  WAT   551     -14.339  -3.298  21.729  1.00  0.00           H  
ATOM   2306  H2  WAT   551     -13.280  -4.320  21.376  1.00  0.00           H  
ATOM   2308  O   WAT   552       5.170 -19.835  11.820  1.00  0.00           O  
ATOM   2309  H1  WAT   552       5.212 -19.204  12.539  1.00  0.00           H  
ATOM   2310  H2  WAT   552       5.052 -19.297  11.036  1.00  0.00           H  
ATOM   2312  O   WAT   553      -6.356  18.530   4.723  1.00  0.00           O  
ATOM   2313  H1  WAT   553      -6.655  18.228   3.865  1.00  0.00           H  
ATOM   2314  H2  WAT   553      -5.704  17.882   4.991  1.00  0.00           H  
ATOM   2316  O   WAT   554      10.538 -20.994  -6.015  1.00  0.00           O  
ATOM   2317  H1  WAT   554      10.285 -21.283  -6.892  1.00  0.00           H  
ATOM   2318  H2  WAT   554      11.179 -20.299  -6.168  1.00  0.00           H  
ATOM   2320  O   WAT   555     -16.925  -0.391  15.053  1.00  0.00           O  
ATOM   2321  H1  WAT   555     -16.307   0.143  14.555  1.00  0.00           H  
ATOM   2322  H2  WAT   555     -16.546  -1.269  15.043  1.00  0.00           H  
ATOM   2324  O   WAT   556     -18.156   1.518  -1.626  1.00  0.00           O  
ATOM   2325  H1  WAT   556     -18.717   2.285  -1.509  1.00  0.00           H  
ATOM   2326  H2  WAT   556     -17.584   1.748  -2.358  1.00  0.00           H  
ATOM   2328  O   WAT   557       7.079  -9.307 -14.965  1.00  0.00           O  
ATOM   2329  H1  WAT   557       6.426  -9.930 -15.284  1.00  0.00           H  
ATOM   2330  H2  WAT   557       7.667  -9.833 -14.423  1.00  0.00           H  
ATOM   2332  O   WAT   558      10.904   6.518  22.469  1.00  0.00           O  
ATOM   2333  H1  WAT   558      10.380   5.887  22.963  1.00  0.00           H  
ATOM   2334  H2  WAT   558      10.261   7.032  21.980  1.00  0.00           H  
ATOM   2336  O   WAT   559       0.490   3.124 -22.367  1.00  0.00           O  
ATOM   2337  H1  WAT   559       1.392   2.994 -22.075  1.00  0.00           H  
ATOM   2338  H2  WAT   559       0.086   2.260 -22.290  1.00  0.00           H  
ATOM   2340  O   WAT   560     -24.343  13.373  -9.802  1.00  0.00           O  
ATOM   2341  H1  WAT   560     -24.402  12.449 -10.046  1.00  0.00           H  
ATOM   2342  H2  WAT   560     -24.880  13.827 -10.451  1.00  0.00           H  
ATOM   2344  O   WAT   561      -2.310  -5.026   4.250  1.00  0.00           O  
ATOM   2345  H1  WAT   561      -2.995  -4.442   4.576  1.00  0.00           H  
ATOM   2346  H2  WAT   561      -1.544  -4.462   4.147  1.00  0.00           H  
ATOM   2348  O   WAT   562       3.543  18.947   8.862  1.00  0.00           O  
ATOM   2349  H1  WAT   562       4.018  18.526   9.579  1.00  0.00           H  
ATOM   2350  H2  WAT   562       3.479  18.271   8.188  1.00  0.00           H  
ATOM   2352  O   WAT   563      -0.734   9.940 -15.521  1.00  0.00           O  
ATOM   2353  H1  WAT   563      -0.682   9.388 -16.302  1.00  0.00           H  
ATOM   2354  H2  WAT   563      -1.651   9.886 -15.250  1.00  0.00           H  
ATOM   2356  O   WAT   564     -20.441 -18.901 -10.230  1.00  0.00           O  
ATOM   2357  H1  WAT   564     -20.522 -19.785 -10.589  1.00  0.00           H  
ATOM   2358  H2  WAT   564     -19.541 -18.643 -10.429  1.00  0.00           H  
ATOM   2360  O   WAT   565      14.545 -11.168   5.999  1.00  0.00           O  
ATOM   2361  H1  WAT   565      14.194 -11.585   5.212  1.00  0.00           H  
ATOM   2362  H2  WAT   565      15.345 -10.734   5.704  1.00  0.00           H  
ATOM   2364  O   WAT   566     -12.928  -7.312  14.090  1.00  0.00           O  
ATOM   2365  H1  WAT   566     -13.062  -6.852  14.918  1.00  0.00           H  
ATOM   2366  H2  WAT   566     -11.999  -7.546  14.094  1.00  0.00           H  
ATOM   2368  O   WAT   567     -10.039  21.886   7.155  1.00  0.00           O  
ATOM   2369  H1  WAT   567     -10.338  22.776   6.970  1.00  0.00           H  
ATOM   2370  H2  WAT   567      -9.084  21.943   7.131  1.00  0.00           H  
ATOM   2372  O   WAT   568      13.095   6.343 -21.019  1.00  0.00           O  
ATOM   2373  H1  WAT   568      13.674   6.932 -20.536  1.00  0.00           H  
ATOM   2374  H2  WAT   568      13.639   5.999 -21.727  1.00  0.00           H  
ATOM   2376  O   WAT   569      12.078  -4.458  26.820  1.00  0.00           O  
ATOM   2377  H1  WAT   569      12.742  -4.993  27.255  1.00  0.00           H  
ATOM   2378  H2  WAT   569      12.575  -3.769  26.381  1.00  0.00           H  
ATOM   2380  O   WAT   570      11.212  -5.406  13.044  1.00  0.00           O  
ATOM   2381  H1  WAT   570      10.762  -4.679  12.614  1.00  0.00           H  
ATOM   2382  H2  WAT   570      10.710  -5.559  13.844  1.00  0.00           H  
ATOM   2384  O   WAT   571      -1.585   9.631 -21.648  1.00  0.00           O  
ATOM   2385  H1  WAT   571      -2.081   8.925 -22.062  1.00  0.00           H  
ATOM   2386  H2  WAT   571      -2.223  10.335 -21.530  1.00  0.00           H  
ATOM   2388  O   WAT   572       0.121  21.931   7.135  1.00  0.00           O  
ATOM   2389  H1  WAT   572      -0.181  21.406   6.394  1.00  0.00           H  
ATOM   2390  H2  WAT   572      -0.643  22.448   7.390  1.00  0.00           H  
ATOM   2392  O   WAT   573      -0.883  -3.682  -8.397  1.00  0.00           O  
ATOM   2393  H1  WAT   573      -0.155  -4.303  -8.383  1.00  0.00           H  
ATOM   2394  H2  WAT   573      -0.531  -2.909  -8.839  1.00  0.00           H  
ATOM   2396  O   WAT   574      -8.833  18.641  -5.702  1.00  0.00           O  
ATOM   2397  H1  WAT   574      -7.931  18.539  -5.396  1.00  0.00           H  
ATOM   2398  H2  WAT   574      -9.296  17.888  -5.335  1.00  0.00           H  
ATOM   2400  O   WAT   575     -24.837   5.087  -4.008  1.00  0.00           O  
ATOM   2401  H1  WAT   575     -25.678   5.436  -4.304  1.00  0.00           H  
ATOM   2402  H2  WAT   575     -24.597   5.640  -3.264  1.00  0.00           H  
ATOM   2404  O   WAT   576     -20.816  -9.020  16.431  1.00  0.00           O  
ATOM   2405  H1  WAT   576     -21.190  -8.321  15.895  1.00  0.00           H  
ATOM   2406  H2  WAT   576     -20.231  -8.569  17.040  1.00  0.00           H  
ATOM   2408  O   WAT   577       6.683   4.812 -20.005  1.00  0.00           O  
ATOM   2409  H1  WAT   577       6.985   4.882 -19.099  1.00  0.00           H  
ATOM   2410  H2  WAT   577       7.345   4.271 -20.437  1.00  0.00           H  
ATOM   2412  O   WAT   578      -0.717 -20.624  10.306  1.00  0.00           O  
ATOM   2413  H1  WAT   578      -0.303 -21.473  10.148  1.00  0.00           H  
ATOM   2414  H2  WAT   578      -1.566 -20.686   9.867  1.00  0.00           H  
ATOM   2416  O   WAT   579     -23.680  13.162  -5.259  1.00  0.00           O  
ATOM   2417  H1  WAT   579     -23.187  12.407  -5.580  1.00  0.00           H  
ATOM   2418  H2  WAT   579     -24.410  13.250  -5.873  1.00  0.00           H  
ATOM   2420  O   WAT   580       8.683 -16.695 -17.600  1.00  0.00           O  
ATOM   2421  H1  WAT   580       8.140 -16.193 -18.207  1.00  0.00           H  
ATOM   2422  H2  WAT   580       8.767 -17.556 -18.010  1.00  0.00           H  
ATOM   2424  O   WAT   581      -4.421 -18.215  -2.103  1.00  0.00           O  
ATOM   2425  H1  WAT   581      -4.517 -18.824  -1.371  1.00  0.00           H  
ATOM   2426  H2  WAT   581      -3.868 -18.680  -2.731  1.00  0.00           H  
ATOM   2428  O   WAT   582      16.641  -1.080   0.559  1.00  0.00           O  
ATOM   2429  H1  WAT   582      16.225  -1.334  -0.264  1.00  0.00           H  
ATOM   2430  H2  WAT   582      16.384  -0.166   0.685  1.00  0.00           H  
ATOM   2432  O   WAT   583     -24.074  -2.217   4.096  1.00  0.00           O  
ATOM   2433  H1  WAT   583     -23.284  -2.622   4.453  1.00  0.00           H  
ATOM   2434  H2  WAT   583     -24.083  -2.479   3.175  1.00  0.00           H  
ATOM   2436  O   WAT   584       9.525  18.570  12.532  1.00  0.00           O  
ATOM   2437  H1  WAT   584       8.764  19.050  12.205  1.00  0.00           H  
ATOM   2438  H2  WAT   584       9.345  17.657  12.311  1.00  0.00           H  
ATOM   2440  O   WAT   585     -21.703   1.008  -3.159  1.00  0.00           O  
ATOM   2441  H1  WAT   585     -21.413   0.101  -3.065  1.00  0.00           H  
ATOM   2442  H2  WAT   585     -21.660   1.177  -4.100  1.00  0.00           H  
ATOM   2444  O   WAT   586       7.540  27.801   1.951  1.00  0.00           O  
ATOM   2445  H1  WAT   586       7.426  28.414   1.225  1.00  0.00           H  
ATOM   2446  H2  WAT   586       8.429  27.967   2.267  1.00  0.00           H  
ATOM   2448  O   WAT   587      18.987   5.568  19.406  1.00  0.00           O  
ATOM   2449  H1  WAT   587      18.902   6.101  20.197  1.00  0.00           H  
ATOM   2450  H2  WAT   587      19.866   5.194  19.462  1.00  0.00           H  
ATOM   2452  O   WAT   588       5.372 -10.436 -10.461  1.00  0.00           O  
ATOM   2453  H1  WAT   588       4.566 -10.323  -9.956  1.00  0.00           H  
ATOM   2454  H2  WAT   588       5.220  -9.943 -11.267  1.00  0.00           H  
ATOM   2456  O   WAT   589     -17.221  16.248  -2.286  1.00  0.00           O  
ATOM   2457  H1  WAT   589     -17.695  16.714  -1.597  1.00  0.00           H  
ATOM   2458  H2  WAT   589     -17.571  15.358  -2.259  1.00  0.00           H  
ATOM   2460  O   WAT   590      -6.118  -9.844  -6.869  1.00  0.00           O  
ATOM   2461  H1  WAT   590      -5.228 -10.153  -7.041  1.00  0.00           H  
ATOM   2462  H2  WAT   590      -6.342 -10.221  -6.018  1.00  0.00           H  
ATOM   2464  O   WAT   591      15.151  11.018  16.034  1.00  0.00           O  
ATOM   2465  H1  WAT   591      14.412  11.438  15.594  1.00  0.00           H  
ATOM   2466  H2  WAT   591      15.915  11.273  15.517  1.00  0.00           H  
ATOM   2468  O   WAT   592     -20.047   3.700  -0.976  1.00  0.00           O  
ATOM   2469  H1  WAT   592     -20.481   3.540  -0.138  1.00  0.00           H  
ATOM   2470  H2  WAT   592     -20.761   3.905  -1.581  1.00  0.00           H  
ATOM   2472  O   WAT   593      19.010  -2.203  11.289  1.00  0.00           O  
ATOM   2473  H1  WAT   593      18.316  -2.557  11.845  1.00  0.00           H  
ATOM   2474  H2  WAT   593      18.546  -1.761  10.578  1.00  0.00           H  
ATOM   2476  O   WAT   594     -14.046  15.616  15.907  1.00  0.00           O  
ATOM   2477  H1  WAT   594     -14.986  15.436  15.940  1.00  0.00           H  
ATOM   2478  H2  WAT   594     -13.857  15.729  14.975  1.00  0.00           H  
ATOM   2480  O   WAT   595      19.529 -18.425  -1.650  1.00  0.00           O  
ATOM   2481  H1  WAT   595      20.084 -17.711  -1.334  1.00  0.00           H  
ATOM   2482  H2  WAT   595      20.146 -19.087  -1.963  1.00  0.00           H  
ATOM   2484  O   WAT   596      -7.581  -3.441  -7.731  1.00  0.00           O  
ATOM   2485  H1  WAT   596      -7.355  -2.863  -8.460  1.00  0.00           H  
ATOM   2486  H2  WAT   596      -6.761  -3.881  -7.510  1.00  0.00           H  
ATOM   2488  O   WAT   597      -3.290   9.295 -13.610  1.00  0.00           O  
ATOM   2489  H1  WAT   597      -3.371   8.350 -13.480  1.00  0.00           H  
ATOM   2490  H2  WAT   597      -3.947   9.502 -14.275  1.00  0.00           H  
ATOM   2492  O   WAT   598       4.586   0.656 -10.617  1.00  0.00           O  
ATOM   2493  H1  WAT   598       4.812   1.177 -11.388  1.00  0.00           H  
ATOM   2494  H2  WAT   598       3.643   0.782 -10.511  1.00  0.00           H  
ATOM   2496  O   WAT   599      14.406   0.165 -22.317  1.00  0.00           O  
ATOM   2497  H1  WAT   599      14.889  -0.270 -21.613  1.00  0.00           H  
ATOM   2498  H2  WAT   599      15.047   0.750 -22.721  1.00  0.00           H  
ATOM   2500  O   WAT   600     -12.409   9.191  26.966  1.00  0.00           O  
ATOM   2501  H1  WAT   600     -13.181   8.626  26.973  1.00  0.00           H  
ATOM   2502  H2  WAT   600     -11.804   8.778  27.582  1.00  0.00           H  
ATOM   2504  O   WAT   601     -10.923   7.080   1.490  1.00  0.00           O  
ATOM   2505  H1  WAT   601     -11.222   7.949   1.224  1.00  0.00           H  
ATOM   2506  H2  WAT   601     -10.063   7.232   1.881  1.00  0.00           H  
ATOM   2508  O   WAT   602      -9.769   0.371  -2.501  1.00  0.00           O  
ATOM   2509  H1  WAT   602      -9.132  -0.205  -2.925  1.00  0.00           H  
ATOM   2510  H2  WAT   602     -10.603  -0.091  -2.586  1.00  0.00           H  
ATOM   2512  O   WAT   603      19.298 -16.755  -4.045  1.00  0.00           O  
ATOM   2513  H1  WAT   603      19.088 -17.387  -3.358  1.00  0.00           H  
ATOM   2514  H2  WAT   603      18.828 -15.960  -3.792  1.00  0.00           H  
ATOM   2516  O   WAT   604      -3.773  -4.340  -1.423  1.00  0.00           O  
ATOM   2517  H1  WAT   604      -4.054  -3.952  -0.595  1.00  0.00           H  
ATOM   2518  H2  WAT   604      -2.881  -4.015  -1.550  1.00  0.00           H  
ATOM   2520  O   WAT   605       5.972   4.635  13.137  1.00  0.00           O  
ATOM   2521  H1  WAT   605       5.204   4.266  13.572  1.00  0.00           H  
ATOM   2522  H2  WAT   605       6.709   4.129  13.480  1.00  0.00           H  
ATOM   2524  O   WAT   606      -8.022   3.500   2.691  1.00  0.00           O  
ATOM   2525  H1  WAT   606      -7.508   4.300   2.587  1.00  0.00           H  
ATOM   2526  H2  WAT   606      -8.348   3.308   1.812  1.00  0.00           H  
ATOM   2528  O   WAT   607      -7.694  -3.606 -24.027  1.00  0.00           O  
ATOM   2529  H1  WAT   607      -8.431  -4.181 -24.230  1.00  0.00           H  
ATOM   2530  H2  WAT   607      -7.707  -2.946 -24.721  1.00  0.00           H  
ATOM   2532  O   WAT   608       5.699 -13.556  -3.188  1.00  0.00           O  
ATOM   2533  H1  WAT   608       6.564 -13.752  -2.828  1.00  0.00           H  
ATOM   2534  H2  WAT   608       5.717 -12.613  -3.353  1.00  0.00           H  
ATOM   2536  O   WAT   609      -1.342   5.062 -21.397  1.00  0.00           O  
ATOM   2537  H1  WAT   609      -1.297   4.829 -20.469  1.00  0.00           H  
ATOM   2538  H2  WAT   609      -0.791   4.412 -21.834  1.00  0.00           H  
ATOM   2540  O   WAT   610      -7.037  22.403   6.866  1.00  0.00           O  
ATOM   2541  H1  WAT   610      -7.088  23.146   6.266  1.00  0.00           H  
ATOM   2542  H2  WAT   610      -6.134  22.095   6.790  1.00  0.00           H  
ATOM   2544  O   WAT   611      -9.872  16.892  -8.354  1.00  0.00           O  
ATOM   2545  H1  WAT   611     -10.060  16.671  -7.441  1.00  0.00           H  
ATOM   2546  H2  WAT   611      -8.999  16.535  -8.512  1.00  0.00           H  
ATOM   2548  O   WAT   612     -18.570   9.537   6.386  1.00  0.00           O  
ATOM   2549  H1  WAT   612     -19.256  10.184   6.222  1.00  0.00           H  
ATOM   2550  H2  WAT   612     -18.892   9.032   7.133  1.00  0.00           H  
ATOM   2552  O   WAT   613     -11.854   4.509  28.137  1.00  0.00           O  
ATOM   2553  H1  WAT   613     -11.084   5.032  28.360  1.00  0.00           H  
ATOM   2554  H2  WAT   613     -12.586   5.123  28.196  1.00  0.00           H  
ATOM   2556  O   WAT   614      -6.153   6.739  21.902  1.00  0.00           O  
ATOM   2557  H1  WAT   614      -6.037   7.203  22.731  1.00  0.00           H  
ATOM   2558  H2  WAT   614      -6.743   6.015  22.113  1.00  0.00           H  
ATOM   2560  O   WAT   615      -9.703   5.266  19.277  1.00  0.00           O  
ATOM   2561  H1  WAT   615      -8.842   4.989  18.964  1.00  0.00           H  
ATOM   2562  H2  WAT   615     -10.319   4.692  18.822  1.00  0.00           H  
ATOM   2564  O   WAT   616       6.516  14.843  -7.766  1.00  0.00           O  
ATOM   2565  H1  WAT   616       6.169  15.536  -7.204  1.00  0.00           H  
ATOM   2566  H2  WAT   616       7.434  14.762  -7.507  1.00  0.00           H  
ATOM   2568  O   WAT   617      16.504  -2.870  17.444  1.00  0.00           O  
ATOM   2569  H1  WAT   617      17.300  -2.354  17.316  1.00  0.00           H  
ATOM   2570  H2  WAT   617      16.759  -3.764  17.216  1.00  0.00           H  
ATOM   2572  O   WAT   618      22.689  10.406   3.399  1.00  0.00           O  
ATOM   2573  H1  WAT   618      21.934  10.588   2.840  1.00  0.00           H  
ATOM   2574  H2  WAT   618      22.886   9.482   3.243  1.00  0.00           H  
ATOM   2576  O   WAT   619      20.137 -16.959 -14.895  1.00  0.00           O  
ATOM   2577  H1  WAT   619      19.271 -17.152 -15.253  1.00  0.00           H  
ATOM   2578  H2  WAT   619      19.980 -16.282 -14.238  1.00  0.00           H  
ATOM   2580  O   WAT   620     -16.564 -14.394 -12.637  1.00  0.00           O  
ATOM   2581  H1  WAT   620     -16.890 -13.506 -12.786  1.00  0.00           H  
ATOM   2582  H2  WAT   620     -16.350 -14.417 -11.704  1.00  0.00           H  
ATOM   2584  O   WAT   621      21.506 -16.792  -0.650  1.00  0.00           O  
ATOM   2585  H1  WAT   621      21.446 -17.304   0.157  1.00  0.00           H  
ATOM   2586  H2  WAT   621      22.297 -17.117  -1.080  1.00  0.00           H  
ATOM   2588  O   WAT   622      -3.694   2.118 -13.013  1.00  0.00           O  
ATOM   2589  H1  WAT   622      -4.228   2.824 -12.649  1.00  0.00           H  
ATOM   2590  H2  WAT   622      -2.969   2.566 -13.448  1.00  0.00           H  
ATOM   2592  O   WAT   623     -21.255 -17.699   2.789  1.00  0.00           O  
ATOM   2593  H1  WAT   623     -21.180 -18.536   2.331  1.00  0.00           H  
ATOM   2594  H2  WAT   623     -21.649 -17.921   3.632  1.00  0.00           H  
ATOM   2596  O   WAT   624       1.406  -7.850   9.136  1.00  0.00           O  
ATOM   2597  H1  WAT   624       1.495  -7.384   8.304  1.00  0.00           H  
ATOM   2598  H2  WAT   624       0.642  -7.452   9.553  1.00  0.00           H  
ATOM   2600  O   WAT   625      15.099  17.157  12.782  1.00  0.00           O  
ATOM   2601  H1  WAT   625      15.376  18.020  12.474  1.00  0.00           H  
ATOM   2602  H2  WAT   625      15.894  16.625  12.750  1.00  0.00           H  
ATOM   2604  O   WAT   626      -6.323  20.555 -19.948  1.00  0.00           O  
ATOM   2605  H1  WAT   626      -6.042  20.924 -20.786  1.00  0.00           H  
ATOM   2606  H2  WAT   626      -5.606  20.754 -19.346  1.00  0.00           H  
ATOM   2608  O   WAT   627      10.234  -9.111  15.336  1.00  0.00           O  
ATOM   2609  H1  WAT   627      10.663  -9.174  14.482  1.00  0.00           H  
ATOM   2610  H2  WAT   627      10.636  -9.806  15.857  1.00  0.00           H  
ATOM   2612  O   WAT   628      13.110   2.067 -16.532  1.00  0.00           O  
ATOM   2613  H1  WAT   628      13.421   2.955 -16.710  1.00  0.00           H  
ATOM   2614  H2  WAT   628      13.886   1.517 -16.636  1.00  0.00           H  
ATOM   2616  O   WAT   629      -1.919  -9.336  -6.300  1.00  0.00           O  
ATOM   2617  H1  WAT   629      -2.631  -8.753  -6.566  1.00  0.00           H  
ATOM   2618  H2  WAT   629      -2.225 -10.211  -6.539  1.00  0.00           H  
ATOM   2620  O   WAT   630     -19.528   8.427  18.561  1.00  0.00           O  
ATOM   2621  H1  WAT   630     -19.666   8.890  17.734  1.00  0.00           H  
ATOM   2622  H2  WAT   630     -18.732   8.816  18.924  1.00  0.00           H  
ATOM   2624  O   WAT   631      24.970   5.541  -5.631  1.00  0.00           O  
ATOM   2625  H1  WAT   631      25.481   5.354  -6.419  1.00  0.00           H  
ATOM   2626  H2  WAT   631      24.317   6.180  -5.915  1.00  0.00           H  
ATOM   2628  O   WAT   632      -6.707   7.495  24.655  1.00  0.00           O  
ATOM   2629  H1  WAT   632      -5.762   7.356  24.596  1.00  0.00           H  
ATOM   2630  H2  WAT   632      -6.963   7.062  25.470  1.00  0.00           H  
ATOM   2632  O   WAT   633      -1.633   7.180  18.405  1.00  0.00           O  
ATOM   2633  H1  WAT   633      -1.868   7.938  18.941  1.00  0.00           H  
ATOM   2634  H2  WAT   633      -0.862   6.811  18.836  1.00  0.00           H  
ATOM   2636  O   WAT   634       5.951  11.032  20.718  1.00  0.00           O  
ATOM   2637  H1  WAT   634       6.908  11.062  20.688  1.00  0.00           H  
ATOM   2638  H2  WAT   634       5.673  11.842  20.292  1.00  0.00           H  
ATOM   2640  O   WAT   635      26.000  16.487  -7.467  1.00  0.00           O  
ATOM   2641  H1  WAT   635      25.879  17.390  -7.172  1.00  0.00           H  
ATOM   2642  H2  WAT   635      26.139  16.560  -8.411  1.00  0.00           H  
ATOM   2644  O   WAT   636      -2.305   6.579 -25.453  1.00  0.00           O  
ATOM   2645  H1  WAT   636      -1.520   6.256 -25.895  1.00  0.00           H  
ATOM   2646  H2  WAT   636      -2.755   7.103 -26.116  1.00  0.00           H  
ATOM   2648  O   WAT   637       0.087  -9.683  -9.577  1.00  0.00           O  
ATOM   2649  H1  WAT   637      -0.031  -9.037  -8.880  1.00  0.00           H  
ATOM   2650  H2  WAT   637       0.589  -9.221 -10.248  1.00  0.00           H  
ATOM   2652  O   WAT   638      14.286   7.555  20.170  1.00  0.00           O  
ATOM   2653  H1  WAT   638      15.074   7.297  19.693  1.00  0.00           H  
ATOM   2654  H2  WAT   638      14.289   8.512  20.137  1.00  0.00           H  
ATOM   2656  O   WAT   639     -24.451  -0.358  -9.119  1.00  0.00           O  
ATOM   2657  H1  WAT   639     -23.900   0.047  -9.789  1.00  0.00           H  
ATOM   2658  H2  WAT   639     -23.893  -0.399  -8.343  1.00  0.00           H  
ATOM   2660  O   WAT   640       2.679  22.393  -7.029  1.00  0.00           O  
ATOM   2661  H1  WAT   640       2.145  21.726  -6.598  1.00  0.00           H  
ATOM   2662  H2  WAT   640       2.441  22.329  -7.954  1.00  0.00           H  
ATOM   2664  O   WAT   641     -10.168   0.892   4.798  1.00  0.00           O  
ATOM   2665  H1  WAT   641      -9.555   0.531   4.158  1.00  0.00           H  
ATOM   2666  H2  WAT   641     -10.881   1.251   4.271  1.00  0.00           H  
ATOM   2668  O   WAT   642      -9.202   9.120  28.289  1.00  0.00           O  
ATOM   2669  H1  WAT   642      -9.301   9.787  28.969  1.00  0.00           H  
ATOM   2670  H2  WAT   642      -8.718   9.560  27.590  1.00  0.00           H  
ATOM   2672  O   WAT   643     -25.727  -2.206  -6.715  1.00  0.00           O  
ATOM   2673  H1  WAT   643     -26.058  -1.659  -7.427  1.00  0.00           H  
ATOM   2674  H2  WAT   643     -25.600  -3.067  -7.114  1.00  0.00           H  
ATOM   2676  O   WAT   644      -8.515  10.662   7.305  1.00  0.00           O  
ATOM   2677  H1  WAT   644      -8.536  10.154   6.494  1.00  0.00           H  
ATOM   2678  H2  WAT   644      -7.908  10.184   7.871  1.00  0.00           H  
ATOM   2680  O   WAT   645      -4.706 -18.204 -17.942  1.00  0.00           O  
ATOM   2681  H1  WAT   645      -5.072 -17.639 -17.262  1.00  0.00           H  
ATOM   2682  H2  WAT   645      -5.310 -18.114 -18.679  1.00  0.00           H  
ATOM   2684  O   WAT   646      -8.541 -19.501  14.679  1.00  0.00           O  
ATOM   2685  H1  WAT   646      -9.229 -19.861  14.119  1.00  0.00           H  
ATOM   2686  H2  WAT   646      -7.935 -19.077  14.071  1.00  0.00           H  
ATOM   2688  O   WAT   647       9.975 -14.094  12.664  1.00  0.00           O  
ATOM   2689  H1  WAT   647      10.888 -14.039  12.947  1.00  0.00           H  
ATOM   2690  H2  WAT   647       9.541 -14.594  13.355  1.00  0.00           H  
ATOM   2692  O   WAT   648      -6.882 -11.532  -4.661  1.00  0.00           O  
ATOM   2693  H1  WAT   648      -7.721 -11.074  -4.701  1.00  0.00           H  
ATOM   2694  H2  WAT   648      -7.108 -12.424  -4.398  1.00  0.00           H  
ATOM   2696  O   WAT   649       6.488  -4.665  31.368  1.00  0.00           O  
ATOM   2697  H1  WAT   649       7.444  -4.633  31.404  1.00  0.00           H  
ATOM   2698  H2  WAT   649       6.292  -4.980  30.485  1.00  0.00           H  
ATOM   2700  O   WAT   650       6.729  -3.321 -23.040  1.00  0.00           O  
ATOM   2701  H1  WAT   650       7.383  -3.439 -23.729  1.00  0.00           H  
ATOM   2702  H2  WAT   650       6.734  -2.380 -22.863  1.00  0.00           H  
ATOM   2704  O   WAT   651      24.848   5.808 -15.598  1.00  0.00           O  
ATOM   2705  H1  WAT   651      24.603   6.195 -16.438  1.00  0.00           H  
ATOM   2706  H2  WAT   651      25.752   6.092 -15.458  1.00  0.00           H  
ATOM   2708  O   WAT   652     -11.816   2.500   0.730  1.00  0.00           O  
ATOM   2709  H1  WAT   652     -12.712   2.598   0.408  1.00  0.00           H  
ATOM   2710  H2  WAT   652     -11.905   2.475   1.682  1.00  0.00           H  
ATOM   2712  O   WAT   653       1.535  -7.841  -4.882  1.00  0.00           O  
ATOM   2713  H1  WAT   653       1.707  -8.374  -4.106  1.00  0.00           H  
ATOM   2714  H2  WAT   653       0.867  -7.216  -4.600  1.00  0.00           H  
ATOM   2716  O   WAT   654       2.249   8.692  -5.116  1.00  0.00           O  
ATOM   2717  H1  WAT   654       1.344   8.608  -4.815  1.00  0.00           H  
ATOM   2718  H2  WAT   654       2.477   9.604  -4.937  1.00  0.00           H  
ATOM   2720  O   WAT   655       0.501 -15.827   8.519  1.00  0.00           O  
ATOM   2721  H1  WAT   655      -0.392 -15.658   8.820  1.00  0.00           H  
ATOM   2722  H2  WAT   655       0.416 -16.572   7.925  1.00  0.00           H  
ATOM   2724  O   WAT   656      16.124  -9.161  15.709  1.00  0.00           O  
ATOM   2725  H1  WAT   656      15.840  -8.791  16.544  1.00  0.00           H  
ATOM   2726  H2  WAT   656      16.902  -8.655  15.475  1.00  0.00           H  
ATOM   2728  O   WAT   657       2.270  -9.493 -19.098  1.00  0.00           O  
ATOM   2729  H1  WAT   657       2.530  -8.659 -19.489  1.00  0.00           H  
ATOM   2730  H2  WAT   657       1.363  -9.616 -19.378  1.00  0.00           H  
ATOM   2732  O   WAT   658      -3.651  14.082 -15.482  1.00  0.00           O  
ATOM   2733  H1  WAT   658      -3.370  13.230 -15.150  1.00  0.00           H  
ATOM   2734  H2  WAT   658      -4.559  14.164 -15.193  1.00  0.00           H  
ATOM   2736  O   WAT   659      25.527  -2.687 -13.925  1.00  0.00           O  
ATOM   2737  H1  WAT   659      25.507  -1.774 -14.211  1.00  0.00           H  
ATOM   2738  H2  WAT   659      24.845  -2.744 -13.256  1.00  0.00           H  
ATOM   2740  O   WAT   660     -22.075  11.061  17.167  1.00  0.00           O  
ATOM   2741  H1  WAT   660     -22.546  10.239  17.302  1.00  0.00           H  
ATOM   2742  H2  WAT   660     -22.752  11.684  16.901  1.00  0.00           H  
ATOM   2744  O   WAT   661      23.220   7.271  -6.797  1.00  0.00           O  
ATOM   2745  H1  WAT   661      23.515   7.506  -7.676  1.00  0.00           H  
ATOM   2746  H2  WAT   661      23.214   8.099  -6.317  1.00  0.00           H  
ATOM   2748  O   WAT   662     -24.606  16.069  12.349  1.00  0.00           O  
ATOM   2749  H1  WAT   662     -23.937  16.224  11.682  1.00  0.00           H  
ATOM   2750  H2  WAT   662     -24.845  16.944  12.656  1.00  0.00           H  
ATOM   2752  O   WAT   663       5.337  24.179   3.275  1.00  0.00           O  
ATOM   2753  H1  WAT   663       4.605  24.764   3.079  1.00  0.00           H  
ATOM   2754  H2  WAT   663       5.604  23.835   2.422  1.00  0.00           H  
ATOM   2756  O   WAT   664      -3.402  10.141  -2.760  1.00  0.00           O  
ATOM   2757  H1  WAT   664      -3.723   9.790  -3.590  1.00  0.00           H  
ATOM   2758  H2  WAT   664      -4.180  10.501  -2.335  1.00  0.00           H  
ATOM   2760  O   WAT   665       3.083  22.851   6.387  1.00  0.00           O  
ATOM   2761  H1  WAT   665       2.479  22.946   7.123  1.00  0.00           H  
ATOM   2762  H2  WAT   665       3.385  23.742   6.209  1.00  0.00           H  
ATOM   2764  O   WAT   666       9.084  21.661   1.246  1.00  0.00           O  
ATOM   2765  H1  WAT   666       8.733  21.228   2.025  1.00  0.00           H  
ATOM   2766  H2  WAT   666       9.754  22.255   1.584  1.00  0.00           H  
ATOM   2768  O   WAT   667      -9.839  -4.907  -6.948  1.00  0.00           O  
ATOM   2769  H1  WAT   667     -10.044  -4.408  -6.157  1.00  0.00           H  
ATOM   2770  H2  WAT   667      -9.025  -4.521  -7.270  1.00  0.00           H  
ATOM   2772  O   WAT   668     -10.814  22.296 -18.235  1.00  0.00           O  
ATOM   2773  H1  WAT   668     -10.698  21.917 -19.106  1.00  0.00           H  
ATOM   2774  H2  WAT   668     -11.429  23.017 -18.368  1.00  0.00           H  
ATOM   2776  O   WAT   669     -13.469  11.525  -1.444  1.00  0.00           O  
ATOM   2777  H1  WAT   669     -14.324  11.228  -1.133  1.00  0.00           H  
ATOM   2778  H2  WAT   669     -12.840  10.982  -0.970  1.00  0.00           H  
ATOM   2780  O   WAT   670      -8.689   4.877 -30.167  1.00  0.00           O  
ATOM   2781  H1  WAT   670      -8.815   5.339 -30.996  1.00  0.00           H  
ATOM   2782  H2  WAT   670      -9.083   4.017 -30.309  1.00  0.00           H  
ATOM   2784  O   WAT   671      -1.192  20.958  -5.465  1.00  0.00           O  
ATOM   2785  H1  WAT   671      -0.871  21.315  -6.293  1.00  0.00           H  
ATOM   2786  H2  WAT   671      -1.914  20.381  -5.717  1.00  0.00           H  
ATOM   2788  O   WAT   672       7.001   3.970  10.549  1.00  0.00           O  
ATOM   2789  H1  WAT   672       7.559   4.730  10.384  1.00  0.00           H  
ATOM   2790  H2  WAT   672       6.683   4.097  11.444  1.00  0.00           H  
ATOM   2792  O   WAT   673     -17.257 -12.394  -1.453  1.00  0.00           O  
ATOM   2793  H1  WAT   673     -16.351 -12.585  -1.698  1.00  0.00           H  
ATOM   2794  H2  WAT   673     -17.349 -12.760  -0.574  1.00  0.00           H  
ATOM   2796  O   WAT   674     -13.891 -26.085   5.790  1.00  0.00           O  
ATOM   2797  H1  WAT   674     -14.424 -25.290   5.798  1.00  0.00           H  
ATOM   2798  H2  WAT   674     -13.529 -26.123   4.904  1.00  0.00           H  
ATOM   2800  O   WAT   675     -18.498 -10.288 -15.971  1.00  0.00           O  
ATOM   2801  H1  WAT   675     -19.278 -10.206 -15.421  1.00  0.00           H  
ATOM   2802  H2  WAT   675     -17.793  -9.912 -15.445  1.00  0.00           H  
ATOM   2804  O   WAT   676       6.678  -3.553 -17.663  1.00  0.00           O  
ATOM   2805  H1  WAT   676       5.856  -3.117 -17.438  1.00  0.00           H  
ATOM   2806  H2  WAT   676       6.518  -3.935 -18.526  1.00  0.00           H  
ATOM   2808  O   WAT   677      -4.845  13.013  12.790  1.00  0.00           O  
ATOM   2809  H1  WAT   677      -5.697  12.930  13.219  1.00  0.00           H  
ATOM   2810  H2  WAT   677      -4.576  12.111  12.616  1.00  0.00           H  
ATOM   2812  O   WAT   678      -9.187   8.239 -23.277  1.00  0.00           O  
ATOM   2813  H1  WAT   678      -8.596   8.983 -23.161  1.00  0.00           H  
ATOM   2814  H2  WAT   678      -9.163   8.058 -24.216  1.00  0.00           H  
ATOM   2816  O   WAT   679       3.871  -9.672 -27.514  1.00  0.00           O  
ATOM   2817  H1  WAT   679       3.315  -9.156 -28.098  1.00  0.00           H  
ATOM   2818  H2  WAT   679       4.634  -9.898 -28.046  1.00  0.00           H  
ATOM   2820  O   WAT   680       2.875  -6.197 -29.000  1.00  0.00           O  
ATOM   2821  H1  WAT   680       2.526  -7.080 -29.124  1.00  0.00           H  
ATOM   2822  H2  WAT   680       3.335  -6.005 -29.817  1.00  0.00           H  
ATOM   2824  O   WAT   681      11.061  -1.779 -11.719  1.00  0.00           O  
ATOM   2825  H1  WAT   681      10.689  -2.052 -12.558  1.00  0.00           H  
ATOM   2826  H2  WAT   681      12.005  -1.889 -11.829  1.00  0.00           H  
ATOM   2828  O   WAT   682      24.266  -8.648  13.141  1.00  0.00           O  
ATOM   2829  H1  WAT   682      23.666  -9.394  13.148  1.00  0.00           H  
ATOM   2830  H2  WAT   682      23.906  -8.058  12.480  1.00  0.00           H  
ATOM   2832  O   WAT   683       6.118   7.519 -20.907  1.00  0.00           O  
ATOM   2833  H1  WAT   683       6.092   6.562 -20.878  1.00  0.00           H  
ATOM   2834  H2  WAT   683       5.198   7.784 -20.886  1.00  0.00           H  
ATOM   2836  O   WAT   684      17.583  -6.030  20.329  1.00  0.00           O  
ATOM   2837  H1  WAT   684      16.828  -5.585  20.715  1.00  0.00           H  
ATOM   2838  H2  WAT   684      18.111  -5.326  19.954  1.00  0.00           H  
ATOM   2840  O   WAT   685       4.764  11.866  12.154  1.00  0.00           O  
ATOM   2841  H1  WAT   685       5.342  11.292  12.655  1.00  0.00           H  
ATOM   2842  H2  WAT   685       5.322  12.596  11.888  1.00  0.00           H  
ATOM   2844  O   WAT   686      -8.376 -24.203  -8.604  1.00  0.00           O  
ATOM   2845  H1  WAT   686      -8.518 -24.371  -7.672  1.00  0.00           H  
ATOM   2846  H2  WAT   686      -8.051 -25.034  -8.950  1.00  0.00           H  
ATOM   2848  O   WAT   687     -23.688   5.495 -18.651  1.00  0.00           O  
ATOM   2849  H1  WAT   687     -24.413   4.987 -18.286  1.00  0.00           H  
ATOM   2850  H2  WAT   687     -23.390   6.043 -17.925  1.00  0.00           H  
ATOM   2852  O   WAT   688      13.755  11.663   0.463  1.00  0.00           O  
ATOM   2853  H1  WAT   688      13.201  12.391   0.744  1.00  0.00           H  
ATOM   2854  H2  WAT   688      13.410  11.417  -0.395  1.00  0.00           H  
ATOM   2856  O   WAT   689      -2.439  13.397  17.940  1.00  0.00           O  
ATOM   2857  H1  WAT   689      -3.330  13.241  17.628  1.00  0.00           H  
ATOM   2858  H2  WAT   689      -1.920  12.699  17.540  1.00  0.00           H  
ATOM   2860  O   WAT   690     -12.809   9.254 -21.664  1.00  0.00           O  
ATOM   2861  H1  WAT   690     -12.043   8.681 -21.640  1.00  0.00           H  
ATOM   2862  H2  WAT   690     -12.787   9.719 -20.828  1.00  0.00           H  
ATOM   2864  O   WAT   691     -12.083   8.998  17.866  1.00  0.00           O  
ATOM   2865  H1  WAT   691     -11.389   8.358  17.711  1.00  0.00           H  
ATOM   2866  H2  WAT   691     -12.750   8.790  17.212  1.00  0.00           H  
ATOM   2868  O   WAT   692      -5.377 -27.208  12.715  1.00  0.00           O  
ATOM   2869  H1  WAT   692      -6.203 -26.774  12.503  1.00  0.00           H  
ATOM   2870  H2  WAT   692      -5.636 -27.990  13.203  1.00  0.00           H  
ATOM   2872  O   WAT   693     -19.060 -13.373  13.163  1.00  0.00           O  
ATOM   2873  H1  WAT   693     -18.359 -13.845  13.612  1.00  0.00           H  
ATOM   2874  H2  WAT   693     -19.286 -12.657  13.756  1.00  0.00           H  
ATOM   2876  O   WAT   694     -16.050   5.400 -11.352  1.00  0.00           O  
ATOM   2877  H1  WAT   694     -15.497   4.689 -11.029  1.00  0.00           H  
ATOM   2878  H2  WAT   694     -15.452   5.963 -11.844  1.00  0.00           H  
ATOM   2880  O   WAT   695       0.570  17.719  18.138  1.00  0.00           O  
ATOM   2881  H1  WAT   695       0.044  17.313  17.448  1.00  0.00           H  
ATOM   2882  H2  WAT   695       0.797  18.581  17.790  1.00  0.00           H  
ATOM   2884  O   WAT   696       8.460  15.367   5.601  1.00  0.00           O  
ATOM   2885  H1  WAT   696       7.619  14.909   5.603  1.00  0.00           H  
ATOM   2886  H2  WAT   696       8.781  15.273   4.704  1.00  0.00           H  
ATOM   2888  O   WAT   697     -15.183  -2.367 -10.890  1.00  0.00           O  
ATOM   2889  H1  WAT   697     -15.490  -1.815 -10.171  1.00  0.00           H  
ATOM   2890  H2  WAT   697     -14.595  -2.997 -10.474  1.00  0.00           H  
ATOM   2892  O   WAT   698       7.353 -17.735  13.529  1.00  0.00           O  
ATOM   2893  H1  WAT   698       7.895 -18.395  13.096  1.00  0.00           H  
ATOM   2894  H2  WAT   698       6.931 -17.263  12.811  1.00  0.00           H  
ATOM   2896  O   WAT   699      14.999  -9.739 -14.871  1.00  0.00           O  
ATOM   2897  H1  WAT   699      15.847  -9.699 -14.428  1.00  0.00           H  
ATOM   2898  H2  WAT   699      15.217  -9.838 -15.798  1.00  0.00           H  
ATOM   2900  O   WAT   700     -12.788  18.879  10.151  1.00  0.00           O  
ATOM   2901  H1  WAT   700     -13.151  19.124  11.002  1.00  0.00           H  
ATOM   2902  H2  WAT   700     -12.443  17.996  10.283  1.00  0.00           H  
ATOM   2904  O   WAT   701      -0.325 -25.156  -1.603  1.00  0.00           O  
ATOM   2905  H1  WAT   701      -0.989 -24.546  -1.280  1.00  0.00           H  
ATOM   2906  H2  WAT   701      -0.276 -25.836  -0.931  1.00  0.00           H  
ATOM   2908  O   WAT   702      17.587  23.532 -11.072  1.00  0.00           O  
ATOM   2909  H1  WAT   702      18.096  22.722 -11.084  1.00  0.00           H  
ATOM   2910  H2  WAT   702      17.717  23.884 -10.192  1.00  0.00           H  
ATOM   2912  O   WAT   703      15.646  -3.374 -27.048  1.00  0.00           O  
ATOM   2913  H1  WAT   703      16.090  -4.006 -26.483  1.00  0.00           H  
ATOM   2914  H2  WAT   703      15.726  -2.540 -26.585  1.00  0.00           H  
ATOM   2916  O   WAT   704       3.743  13.976  -8.327  1.00  0.00           O  
ATOM   2917  H1  WAT   704       3.473  13.660  -7.464  1.00  0.00           H  
ATOM   2918  H2  WAT   704       4.676  14.166  -8.231  1.00  0.00           H  
ATOM   2920  O   WAT   705     -11.978 -12.696  -5.010  1.00  0.00           O  
ATOM   2921  H1  WAT   705     -11.208 -12.686  -5.579  1.00  0.00           H  
ATOM   2922  H2  WAT   705     -11.803 -12.019  -4.357  1.00  0.00           H  
ATOM   2924  O   WAT   706     -22.812 -10.278   4.308  1.00  0.00           O  
ATOM   2925  H1  WAT   706     -22.787 -10.110   3.366  1.00  0.00           H  
ATOM   2926  H2  WAT   706     -22.062  -9.795   4.657  1.00  0.00           H  
ATOM   2928  O   WAT   707       8.697  12.557   8.431  1.00  0.00           O  
ATOM   2929  H1  WAT   707       9.081  12.203   7.629  1.00  0.00           H  
ATOM   2930  H2  WAT   707       9.418  13.019   8.858  1.00  0.00           H  
ATOM   2932  O   WAT   708     -17.448   5.544 -20.437  1.00  0.00           O  
ATOM   2933  H1  WAT   708     -16.815   5.347 -21.128  1.00  0.00           H  
ATOM   2934  H2  WAT   708     -16.926   5.946 -19.742  1.00  0.00           H  
ATOM   2936  O   WAT   709      -1.741 -18.460 -14.598  1.00  0.00           O  
ATOM   2937  H1  WAT   709      -0.928 -18.026 -14.340  1.00  0.00           H  
ATOM   2938  H2  WAT   709      -2.370 -17.747 -14.705  1.00  0.00           H  
ATOM   2940  O   WAT   710      -4.860  -0.320 -11.885  1.00  0.00           O  
ATOM   2941  H1  WAT   710      -4.300   0.335 -12.303  1.00  0.00           H  
ATOM   2942  H2  WAT   710      -5.520  -0.528 -12.546  1.00  0.00           H  
ATOM   2944  O   WAT   711      14.535  21.162 -10.314  1.00  0.00           O  
ATOM   2945  H1  WAT   711      13.844  20.888  -9.711  1.00  0.00           H  
ATOM   2946  H2  WAT   711      14.910  21.945  -9.909  1.00  0.00           H  
ATOM   2948  O   WAT   712       8.050  15.745  15.054  1.00  0.00           O  
ATOM   2949  H1  WAT   712       8.549  15.702  14.238  1.00  0.00           H  
ATOM   2950  H2  WAT   712       7.603  16.591  15.016  1.00  0.00           H  
ATOM   2952  O   WAT   713      12.129   0.792 -20.620  1.00  0.00           O  
ATOM   2953  H1  WAT   713      11.858  -0.120 -20.522  1.00  0.00           H  
ATOM   2954  H2  WAT   713      12.894   0.755 -21.195  1.00  0.00           H  
ATOM   2956  O   WAT   714      11.509  25.060  -7.992  1.00  0.00           O  
ATOM   2957  H1  WAT   714      10.675  24.615  -7.839  1.00  0.00           H  
ATOM   2958  H2  WAT   714      11.963  24.505  -8.627  1.00  0.00           H  
ATOM   2960  O   WAT   715      17.388  -6.642   9.598  1.00  0.00           O  
ATOM   2961  H1  WAT   715      18.250  -6.297   9.827  1.00  0.00           H  
ATOM   2962  H2  WAT   715      17.421  -7.562   9.860  1.00  0.00           H  
ATOM   2964  O   WAT   716       7.638 -12.991 -25.455  1.00  0.00           O  
ATOM   2965  H1  WAT   716       8.533 -12.784 -25.185  1.00  0.00           H  
ATOM   2966  H2  WAT   716       7.093 -12.694 -24.726  1.00  0.00           H  
ATOM   2968  O   WAT   717       8.224  -1.105  -4.711  1.00  0.00           O  
ATOM   2969  H1  WAT   717       8.636  -0.246  -4.811  1.00  0.00           H  
ATOM   2970  H2  WAT   717       7.544  -1.124  -5.384  1.00  0.00           H  
ATOM   2972  O   WAT   718      -7.850  20.308  12.831  1.00  0.00           O  
ATOM   2973  H1  WAT   718      -7.108  19.923  13.298  1.00  0.00           H  
ATOM   2974  H2  WAT   718      -8.615  19.848  13.176  1.00  0.00           H  
ATOM   2976  O   WAT   719       2.430  -3.016 -24.402  1.00  0.00           O  
ATOM   2977  H1  WAT   719       2.081  -3.902 -24.495  1.00  0.00           H  
ATOM   2978  H2  WAT   719       2.821  -3.003 -23.529  1.00  0.00           H  
ATOM   2980  O   WAT   720      17.446   9.049  -8.808  1.00  0.00           O  
ATOM   2981  H1  WAT   720      17.338   9.879  -8.343  1.00  0.00           H  
ATOM   2982  H2  WAT   720      18.334   8.766  -8.591  1.00  0.00           H  
ATOM   2984  O   WAT   721      -6.607   4.715   6.532  1.00  0.00           O  
ATOM   2985  H1  WAT   721      -5.685   4.463   6.470  1.00  0.00           H  
ATOM   2986  H2  WAT   721      -7.077   4.017   6.076  1.00  0.00           H  
ATOM   2988  O   WAT   722     -10.189  19.345  13.803  1.00  0.00           O  
ATOM   2989  H1  WAT   722     -11.055  19.535  13.443  1.00  0.00           H  
ATOM   2990  H2  WAT   722     -10.223  18.416  14.031  1.00  0.00           H  
ATOM   2992  O   WAT   723      -9.947 -19.606   1.246  1.00  0.00           O  
ATOM   2993  H1  WAT   723     -10.215 -19.269   0.391  1.00  0.00           H  
ATOM   2994  H2  WAT   723      -9.354 -18.939   1.592  1.00  0.00           H  
ATOM   2996  O   WAT   724      21.137  -9.481   3.682  1.00  0.00           O  
ATOM   2997  H1  WAT   724      21.901  -9.640   3.129  1.00  0.00           H  
ATOM   2998  H2  WAT   724      21.382  -9.835   4.537  1.00  0.00           H  
ATOM   3000  O   WAT   725     -24.893  -4.440  17.642  1.00  0.00           O  
ATOM   3001  H1  WAT   725     -25.368  -3.655  17.370  1.00  0.00           H  
ATOM   3002  H2  WAT   725     -24.746  -4.924  16.829  1.00  0.00           H  
ATOM   3004  O   WAT   726       7.846 -17.867  -7.077  1.00  0.00           O  
ATOM   3005  H1  WAT   726       7.679 -16.930  -6.981  1.00  0.00           H  
ATOM   3006  H2  WAT   726       8.143 -17.966  -7.982  1.00  0.00           H  
ATOM   3008  O   WAT   727       0.633   5.316  10.670  1.00  0.00           O  
ATOM   3009  H1  WAT   727       1.373   4.724  10.805  1.00  0.00           H  
ATOM   3010  H2  WAT   727       0.357   5.560  11.554  1.00  0.00           H  
ATOM   3012  O   WAT   728      -5.157   8.717   5.324  1.00  0.00           O  
ATOM   3013  H1  WAT   728      -5.080   9.625   5.616  1.00  0.00           H  
ATOM   3014  H2  WAT   728      -5.704   8.297   5.989  1.00  0.00           H  
ATOM   3016  O   WAT   729      -5.305  -5.735   4.311  1.00  0.00           O  
ATOM   3017  H1  WAT   729      -5.179  -6.677   4.196  1.00  0.00           H  
ATOM   3018  H2  WAT   729      -6.197  -5.573   4.003  1.00  0.00           H  
ATOM   3020  O   WAT   730     -14.465   9.779  22.701  1.00  0.00           O  
ATOM   3021  H1  WAT   730     -13.944   9.096  23.123  1.00  0.00           H  
ATOM   3022  H2  WAT   730     -14.449   9.551  21.771  1.00  0.00           H  
ATOM   3024  O   WAT   731      18.530  -9.614  -7.769  1.00  0.00           O  
ATOM   3025  H1  WAT   731      17.948 -10.207  -8.244  1.00  0.00           H  
ATOM   3026  H2  WAT   731      17.961  -9.175  -7.137  1.00  0.00           H  
ATOM   3028  O   WAT   732      18.036  12.186 -16.000  1.00  0.00           O  
ATOM   3029  H1  WAT   732      18.569  11.751 -15.335  1.00  0.00           H  
ATOM   3030  H2  WAT   732      18.333  11.809 -16.829  1.00  0.00           H  
ATOM   3032  O   WAT   733     -13.358  -7.368  11.107  1.00  0.00           O  
ATOM   3033  H1  WAT   733     -13.625  -7.466  12.021  1.00  0.00           H  
ATOM   3034  H2  WAT   733     -14.181  -7.328  10.620  1.00  0.00           H  
ATOM   3036  O   WAT   734       3.795 -11.330 -25.338  1.00  0.00           O  
ATOM   3037  H1  WAT   734       3.701 -10.844 -26.157  1.00  0.00           H  
ATOM   3038  H2  WAT   734       3.233 -10.867 -24.718  1.00  0.00           H  
ATOM   3040  O   WAT   735      21.173  -5.681  -1.281  1.00  0.00           O  
ATOM   3041  H1  WAT   735      21.995  -5.190  -1.258  1.00  0.00           H  
ATOM   3042  H2  WAT   735      21.339  -6.396  -1.895  1.00  0.00           H  
ATOM   3044  O   WAT   736       0.338  16.400 -17.765  1.00  0.00           O  
ATOM   3045  H1  WAT   736       0.978  17.109 -17.698  1.00  0.00           H  
ATOM   3046  H2  WAT   736      -0.111  16.559 -18.595  1.00  0.00           H  
ATOM   3048  O   WAT   737      13.276  -5.193 -14.302  1.00  0.00           O  
ATOM   3049  H1  WAT   737      13.388  -5.838 -13.603  1.00  0.00           H  
ATOM   3050  H2  WAT   737      12.935  -5.697 -15.041  1.00  0.00           H  
ATOM   3052  O   WAT   738     -18.758  -6.830  -7.614  1.00  0.00           O  
ATOM   3053  H1  WAT   738     -17.922  -7.007  -8.046  1.00  0.00           H  
ATOM   3054  H2  WAT   738     -18.827  -7.507  -6.940  1.00  0.00           H  
ATOM   3056  O   WAT   739      14.396 -21.828   7.746  1.00  0.00           O  
ATOM   3057  H1  WAT   739      14.817 -21.753   6.890  1.00  0.00           H  
ATOM   3058  H2  WAT   739      14.805 -22.594   8.148  1.00  0.00           H  
ATOM   3060  O   WAT   740      -6.170  -0.402  25.889  1.00  0.00           O  
ATOM   3061  H1  WAT   740      -5.485  -0.664  26.504  1.00  0.00           H  
ATOM   3062  H2  WAT   740      -6.203   0.552  25.958  1.00  0.00           H  
ATOM   3064  O   WAT   741      -2.839  17.447  17.801  1.00  0.00           O  
ATOM   3065  H1  WAT   741      -3.130  16.535  17.823  1.00  0.00           H  
ATOM   3066  H2  WAT   741      -3.276  17.855  18.548  1.00  0.00           H  
ATOM   3068  O   WAT   742     -15.401   1.318 -13.166  1.00  0.00           O  
ATOM   3069  H1  WAT   742     -16.164   1.848 -12.933  1.00  0.00           H  
ATOM   3070  H2  WAT   742     -15.769   0.481 -13.450  1.00  0.00           H  
ATOM   3072  O   WAT   743      -0.067  21.483  -0.450  1.00  0.00           O  
ATOM   3073  H1  WAT   743       0.325  22.330  -0.662  1.00  0.00           H  
ATOM   3074  H2  WAT   743      -0.988  21.680  -0.282  1.00  0.00           H  
ATOM   3076  O   WAT   744      17.379 -15.493  16.871  1.00  0.00           O  
ATOM   3077  H1  WAT   744      17.636 -14.943  17.612  1.00  0.00           H  
ATOM   3078  H2  WAT   744      16.613 -15.974  17.185  1.00  0.00           H  
ATOM   3080  O   WAT   745      14.810   7.273   6.163  1.00  0.00           O  
ATOM   3081  H1  WAT   745      15.753   7.247   5.997  1.00  0.00           H  
ATOM   3082  H2  WAT   745      14.732   7.182   7.113  1.00  0.00           H  
ATOM   3084  O   WAT   746       4.129 -16.012  23.125  1.00  0.00           O  
ATOM   3085  H1  WAT   746       4.118 -15.433  23.887  1.00  0.00           H  
ATOM   3086  H2  WAT   746       5.049 -16.254  23.020  1.00  0.00           H  
ATOM   3088  O   WAT   747      -8.600  12.578 -11.365  1.00  0.00           O  
ATOM   3089  H1  WAT   747      -7.790  13.087 -11.383  1.00  0.00           H  
ATOM   3090  H2  WAT   747      -9.274  13.209 -11.113  1.00  0.00           H  
ATOM   3092  O   WAT   748      19.398 -12.489 -14.299  1.00  0.00           O  
ATOM   3093  H1  WAT   748      20.078 -12.896 -13.762  1.00  0.00           H  
ATOM   3094  H2  WAT   748      19.018 -13.216 -14.793  1.00  0.00           H  
ATOM   3096  O   WAT   749       5.795 -11.718 -16.605  1.00  0.00           O  
ATOM   3097  H1  WAT   749       5.592 -12.300 -15.873  1.00  0.00           H  
ATOM   3098  H2  WAT   749       5.102 -11.058 -16.584  1.00  0.00           H  
ATOM   3100  O   WAT   750      -4.558  16.600  -7.527  1.00  0.00           O  
ATOM   3101  H1  WAT   750      -3.615  16.509  -7.391  1.00  0.00           H  
ATOM   3102  H2  WAT   750      -4.951  16.212  -6.745  1.00  0.00           H  
ATOM   3104  O   WAT   751     -15.120  -0.951 -20.011  1.00  0.00           O  
ATOM   3105  H1  WAT   751     -14.466  -1.368 -20.573  1.00  0.00           H  
ATOM   3106  H2  WAT   751     -15.586  -0.349 -20.592  1.00  0.00           H  
ATOM   3108  O   WAT   752      10.038  -3.562 -23.009  1.00  0.00           O  
ATOM   3109  H1  WAT   752      10.952  -3.710 -23.250  1.00  0.00           H  
ATOM   3110  H2  WAT   752       9.809  -2.735 -23.434  1.00  0.00           H  
ATOM   3112  O   WAT   753      18.296  10.831 -12.162  1.00  0.00           O  
ATOM   3113  H1  WAT   753      18.839  10.117 -11.825  1.00  0.00           H  
ATOM   3114  H2  WAT   753      18.527  11.584 -11.619  1.00  0.00           H  
ATOM   3116  O   WAT   754      17.649 -17.598   4.823  1.00  0.00           O  
ATOM   3117  H1  WAT   754      17.158 -18.187   5.396  1.00  0.00           H  
ATOM   3118  H2  WAT   754      17.511 -16.728   5.198  1.00  0.00           H  
ATOM   3120  O   WAT   755      -6.091  13.996 -11.663  1.00  0.00           O  
ATOM   3121  H1  WAT   755      -5.597  13.757 -10.878  1.00  0.00           H  
ATOM   3122  H2  WAT   755      -5.974  14.943 -11.740  1.00  0.00           H  
ATOM   3124  O   WAT   756     -23.185   3.869  13.104  1.00  0.00           O  
ATOM   3125  H1  WAT   756     -23.100   4.435  12.337  1.00  0.00           H  
ATOM   3126  H2  WAT   756     -23.687   4.390  13.731  1.00  0.00           H  
ATOM   3128  O   WAT   757      11.455  14.803   6.639  1.00  0.00           O  
ATOM   3129  H1  WAT   757      10.555  15.019   6.395  1.00  0.00           H  
ATOM   3130  H2  WAT   757      11.371  14.324   7.464  1.00  0.00           H  
ATOM   3132  O   WAT   758     -16.237  10.972  -1.536  1.00  0.00           O  
ATOM   3133  H1  WAT   758     -17.024  11.514  -1.580  1.00  0.00           H  
ATOM   3134  H2  WAT   758     -16.302  10.394  -2.297  1.00  0.00           H  
ATOM   3136  O   WAT   759      20.560   9.151 -11.599  1.00  0.00           O  
ATOM   3137  H1  WAT   759      20.971   9.251 -10.740  1.00  0.00           H  
ATOM   3138  H2  WAT   759      20.631   8.216 -11.790  1.00  0.00           H  
ATOM   3140  O   WAT   760      -7.282  -3.668  -0.907  1.00  0.00           O  
ATOM   3141  H1  WAT   760      -8.089  -3.161  -1.002  1.00  0.00           H  
ATOM   3142  H2  WAT   760      -6.953  -3.763  -1.800  1.00  0.00           H  
ATOM   3144  O   WAT   761     -13.624   7.309   2.559  1.00  0.00           O  
ATOM   3145  H1  WAT   761     -12.770   7.049   2.215  1.00  0.00           H  
ATOM   3146  H2  WAT   761     -14.194   7.337   1.790  1.00  0.00           H  
ATOM   3148  O   WAT   762      -7.961  23.374 -18.123  1.00  0.00           O  
ATOM   3149  H1  WAT   762      -7.872  23.758 -18.995  1.00  0.00           H  
ATOM   3150  H2  WAT   762      -8.782  22.882 -18.160  1.00  0.00           H  
ATOM   3152  O   WAT   763     -20.113   2.608  -9.204  1.00  0.00           O  
ATOM   3153  H1  WAT   763     -19.247   2.321  -8.913  1.00  0.00           H  
ATOM   3154  H2  WAT   763     -20.718   1.976  -8.816  1.00  0.00           H  
ATOM   3156  O   WAT   764       0.783  -4.504  21.353  1.00  0.00           O  
ATOM   3157  H1  WAT   764       1.261  -4.380  22.173  1.00  0.00           H  
ATOM   3158  H2  WAT   764       1.144  -5.310  20.984  1.00  0.00           H  
ATOM   3160  O   WAT   765      -9.040  -8.995  16.996  1.00  0.00           O  
ATOM   3161  H1  WAT   765      -8.810  -9.915  16.870  1.00  0.00           H  
ATOM   3162  H2  WAT   765      -9.441  -8.965  17.864  1.00  0.00           H  
ATOM   3164  O   WAT   766      15.107  14.037  -6.736  1.00  0.00           O  
ATOM   3165  H1  WAT   766      14.434  13.973  -7.413  1.00  0.00           H  
ATOM   3166  H2  WAT   766      15.861  14.421  -7.183  1.00  0.00           H  
ATOM   3168  O   WAT   767       7.737   2.192  -8.135  1.00  0.00           O  
ATOM   3169  H1  WAT   767       7.537   2.997  -8.611  1.00  0.00           H  
ATOM   3170  H2  WAT   767       6.881   1.802  -7.955  1.00  0.00           H  
ATOM   3172  O   WAT   768     -11.671  10.134  15.169  1.00  0.00           O  
ATOM   3173  H1  WAT   768     -12.208  10.905  14.984  1.00  0.00           H  
ATOM   3174  H2  WAT   768     -11.721  10.030  16.119  1.00  0.00           H  
ATOM   3176  O   WAT   769      -4.175  23.619 -19.376  1.00  0.00           O  
ATOM   3177  H1  WAT   769      -4.399  23.184 -18.554  1.00  0.00           H  
ATOM   3178  H2  WAT   769      -4.921  24.191 -19.556  1.00  0.00           H  
ATOM   3180  O   WAT   770       4.966  10.799   8.611  1.00  0.00           O  
ATOM   3181  H1  WAT   770       4.177  10.560   8.125  1.00  0.00           H  
ATOM   3182  H2  WAT   770       5.529  10.028   8.548  1.00  0.00           H  
ATOM   3184  O   WAT   771     -18.921  -0.092 -12.134  1.00  0.00           O  
ATOM   3185  H1  WAT   771     -18.505  -0.869 -11.761  1.00  0.00           H  
ATOM   3186  H2  WAT   771     -18.939  -0.258 -13.076  1.00  0.00           H  
ATOM   3188  O   WAT   772       1.206  12.548  12.968  1.00  0.00           O  
ATOM   3189  H1  WAT   772       1.865  12.267  13.603  1.00  0.00           H  
ATOM   3190  H2  WAT   772       1.325  11.959  12.223  1.00  0.00           H  
ATOM   3192  O   WAT   773      -4.459 -21.208  15.551  1.00  0.00           O  
ATOM   3193  H1  WAT   773      -4.444 -20.668  14.761  1.00  0.00           H  
ATOM   3194  H2  WAT   773      -5.228 -21.767  15.445  1.00  0.00           H  
ATOM   3196  O   WAT   774      -0.470   8.107 -17.642  1.00  0.00           O  
ATOM   3197  H1  WAT   774      -0.200   8.735 -18.311  1.00  0.00           H  
ATOM   3198  H2  WAT   774       0.337   7.651 -17.401  1.00  0.00           H  
ATOM   3200  O   WAT   775      20.149   0.078  21.727  1.00  0.00           O  
ATOM   3201  H1  WAT   775      20.583  -0.219  22.527  1.00  0.00           H  
ATOM   3202  H2  WAT   775      19.292  -0.348  21.747  1.00  0.00           H  
ATOM   3204  O   WAT   776      -7.590  -7.552 -11.059  1.00  0.00           O  
ATOM   3205  H1  WAT   776      -6.877  -7.938 -10.550  1.00  0.00           H  
ATOM   3206  H2  WAT   776      -8.379  -7.978 -10.726  1.00  0.00           H  
ATOM   3208  O   WAT   777      -6.509  -0.057  19.072  1.00  0.00           O  
ATOM   3209  H1  WAT   777      -7.277   0.074  18.516  1.00  0.00           H  
ATOM   3210  H2  WAT   777      -6.574  -0.968  19.360  1.00  0.00           H  
ATOM   3212  O   WAT   778      -9.290 -23.337  -5.887  1.00  0.00           O  
ATOM   3213  H1  WAT   778      -9.049 -24.159  -5.460  1.00  0.00           H  
ATOM   3214  H2  WAT   778      -9.896 -22.918  -5.276  1.00  0.00           H  
ATOM   3216  O   WAT   779       9.773  25.985  -4.673  1.00  0.00           O  
ATOM   3217  H1  WAT   779      10.452  25.698  -4.063  1.00  0.00           H  
ATOM   3218  H2  WAT   779       9.307  25.182  -4.908  1.00  0.00           H  
ATOM   3220  O   WAT   780     -12.452  19.063 -19.382  1.00  0.00           O  
ATOM   3221  H1  WAT   780     -12.276  19.539 -18.570  1.00  0.00           H  
ATOM   3222  H2  WAT   780     -12.658  18.172 -19.098  1.00  0.00           H  
ATOM   3224  O   WAT   781     -11.889   3.563 -14.438  1.00  0.00           O  
ATOM   3225  H1  WAT   781     -11.032   3.932 -14.649  1.00  0.00           H  
ATOM   3226  H2  WAT   781     -12.479   3.938 -15.092  1.00  0.00           H  
ATOM   3228  O   WAT   782     -20.428 -19.504   8.477  1.00  0.00           O  
ATOM   3229  H1  WAT   782     -19.654 -19.175   8.933  1.00  0.00           H  
ATOM   3230  H2  WAT   782     -21.166 -19.144   8.968  1.00  0.00           H  
ATOM   3232  O   WAT   783       4.967  12.691  -2.699  1.00  0.00           O  
ATOM   3233  H1  WAT   783       5.166  13.627  -2.666  1.00  0.00           H  
ATOM   3234  H2  WAT   783       5.809  12.262  -2.545  1.00  0.00           H  
ATOM   3236  O   WAT   784      -0.129  19.260   4.587  1.00  0.00           O  
ATOM   3237  H1  WAT   784       0.107  18.610   5.249  1.00  0.00           H  
ATOM   3238  H2  WAT   784       0.687  19.728   4.410  1.00  0.00           H  
ATOM   3240  O   WAT   785      -9.898  16.738  14.731  1.00  0.00           O  
ATOM   3241  H1  WAT   785      -9.691  16.764  15.665  1.00  0.00           H  
ATOM   3242  H2  WAT   785      -9.090  16.435  14.315  1.00  0.00           H  
ATOM   3244  O   WAT   786       6.213   2.977   6.545  1.00  0.00           O  
ATOM   3245  H1  WAT   786       6.770   2.477   7.142  1.00  0.00           H  
ATOM   3246  H2  WAT   786       6.826   3.397   5.942  1.00  0.00           H  
ATOM   3248  O   WAT   787      -5.710 -20.717   9.929  1.00  0.00           O  
ATOM   3249  H1  WAT   787      -5.840 -21.631  10.181  1.00  0.00           H  
ATOM   3250  H2  WAT   787      -6.255 -20.603   9.150  1.00  0.00           H  
ATOM   3252  O   WAT   788      -2.405   6.521  -6.918  1.00  0.00           O  
ATOM   3253  H1  WAT   788      -3.086   5.961  -7.290  1.00  0.00           H  
ATOM   3254  H2  WAT   788      -2.878   7.281  -6.579  1.00  0.00           H  
ATOM   3256  O   WAT   789     -16.877   3.897  16.265  1.00  0.00           O  
ATOM   3257  H1  WAT   789     -16.807   3.481  17.124  1.00  0.00           H  
ATOM   3258  H2  WAT   789     -17.363   3.267  15.732  1.00  0.00           H  
ATOM   3260  O   WAT   790       5.000   5.802 -11.892  1.00  0.00           O  
ATOM   3261  H1  WAT   790       5.289   6.708 -11.775  1.00  0.00           H  
ATOM   3262  H2  WAT   790       4.722   5.525 -11.019  1.00  0.00           H  
ATOM   3264  O   WAT   791      -6.086   0.751   6.772  1.00  0.00           O  
ATOM   3265  H1  WAT   791      -6.504   1.486   6.323  1.00  0.00           H  
ATOM   3266  H2  WAT   791      -5.837   0.151   6.070  1.00  0.00           H  
ATOM   3268  O   WAT   792     -21.612 -12.813   7.638  1.00  0.00           O  
ATOM   3269  H1  WAT   792     -21.089 -12.011   7.644  1.00  0.00           H  
ATOM   3270  H2  WAT   792     -22.512 -12.513   7.763  1.00  0.00           H  
ATOM   3272  O   WAT   793      21.295  12.884 -13.596  1.00  0.00           O  
ATOM   3273  H1  WAT   793      20.806  12.146 -13.961  1.00  0.00           H  
ATOM   3274  H2  WAT   793      20.623  13.517 -13.345  1.00  0.00           H  
ATOM   3276  O   WAT   794      24.941 -18.568   0.864  1.00  0.00           O  
ATOM   3277  H1  WAT   794      24.498 -18.415   0.030  1.00  0.00           H  
ATOM   3278  H2  WAT   794      25.864 -18.389   0.682  1.00  0.00           H  
ATOM   3280  O   WAT   795      -9.054 -26.788   3.695  1.00  0.00           O  
ATOM   3281  H1  WAT   795      -8.866 -26.954   2.771  1.00  0.00           H  
ATOM   3282  H2  WAT   795      -9.367 -25.884   3.716  1.00  0.00           H  
ATOM   3284  O   WAT   796      -5.619 -21.372   0.066  1.00  0.00           O  
ATOM   3285  H1  WAT   796      -4.886 -21.911  -0.230  1.00  0.00           H  
ATOM   3286  H2  WAT   796      -5.310 -20.471  -0.033  1.00  0.00           H  
ATOM   3288  O   WAT   797      -2.577 -17.313  11.922  1.00  0.00           O  
ATOM   3289  H1  WAT   797      -1.819 -16.731  11.873  1.00  0.00           H  
ATOM   3290  H2  WAT   797      -2.260 -18.079  12.401  1.00  0.00           H  
ATOM   3292  O   WAT   798      15.551 -12.331  -9.476  1.00  0.00           O  
ATOM   3293  H1  WAT   798      15.864 -11.714 -10.137  1.00  0.00           H  
ATOM   3294  H2  WAT   798      15.440 -11.801  -8.687  1.00  0.00           H  
ATOM   3296  O   WAT   799       2.155  15.591 -20.064  1.00  0.00           O  
ATOM   3297  H1  WAT   799       1.222  15.770 -20.183  1.00  0.00           H  
ATOM   3298  H2  WAT   799       2.597  16.298 -20.534  1.00  0.00           H  
ATOM   3300  O   WAT   800     -17.896 -17.991 -10.971  1.00  0.00           O  
ATOM   3301  H1  WAT   800     -17.628 -17.402 -11.676  1.00  0.00           H  
ATOM   3302  H2  WAT   800     -17.333 -18.759 -11.074  1.00  0.00           H  
ATOM   3304  O   WAT   801       1.541 -24.522 -14.411  1.00  0.00           O  
ATOM   3305  H1  WAT   801       1.167 -23.646 -14.503  1.00  0.00           H  
ATOM   3306  H2  WAT   801       2.352 -24.386 -13.922  1.00  0.00           H  
ATOM   3308  O   WAT   802      15.755  22.730  10.184  1.00  0.00           O  
ATOM   3309  H1  WAT   802      15.213  22.030   9.820  1.00  0.00           H  
ATOM   3310  H2  WAT   802      15.622  22.669  11.130  1.00  0.00           H  
ATOM   3312  O   WAT   803      12.516  23.414  -1.216  1.00  0.00           O  
ATOM   3313  H1  WAT   803      13.398  23.171  -0.933  1.00  0.00           H  
ATOM   3314  H2  WAT   803      12.150  23.893  -0.472  1.00  0.00           H  
ATOM   3316  O   WAT   804      -1.357  10.450   4.523  1.00  0.00           O  
ATOM   3317  H1  WAT   804      -0.431  10.593   4.722  1.00  0.00           H  
ATOM   3318  H2  WAT   804      -1.407   9.531   4.262  1.00  0.00           H  
ATOM   3320  O   WAT   805     -11.989  20.760 -12.063  1.00  0.00           O  
ATOM   3321  H1  WAT   805     -11.188  20.574 -11.573  1.00  0.00           H  
ATOM   3322  H2  WAT   805     -12.675  20.295 -11.586  1.00  0.00           H  
ATOM   3324  O   WAT   806      14.885  -6.782   7.333  1.00  0.00           O  
ATOM   3325  H1  WAT   806      14.861  -6.360   8.192  1.00  0.00           H  
ATOM   3326  H2  WAT   806      14.927  -7.718   7.526  1.00  0.00           H  
ATOM   3328  O   WAT   807      -2.905 -23.196   2.209  1.00  0.00           O  
ATOM   3329  H1  WAT   807      -3.596 -22.661   2.600  1.00  0.00           H  
ATOM   3330  H2  WAT   807      -2.260 -22.562   1.896  1.00  0.00           H  
ATOM   3332  O   WAT   808      -9.149 -10.088  11.302  1.00  0.00           O  
ATOM   3333  H1  WAT   808      -9.006  -9.148  11.416  1.00  0.00           H  
ATOM   3334  H2  WAT   808      -9.637 -10.159  10.482  1.00  0.00           H  
ATOM   3336  O   WAT   809      20.750  -4.271  11.902  1.00  0.00           O  
ATOM   3337  H1  WAT   809      20.412  -3.417  11.632  1.00  0.00           H  
ATOM   3338  H2  WAT   809      21.702  -4.164  11.899  1.00  0.00           H  
ATOM   3340  O   WAT   810      10.423   1.016 -18.517  1.00  0.00           O  
ATOM   3341  H1  WAT   810       9.702   0.622 -19.009  1.00  0.00           H  
ATOM   3342  H2  WAT   810      11.108   1.161 -19.170  1.00  0.00           H  
ATOM   3344  O   WAT   811      16.657  11.311   3.544  1.00  0.00           O  
ATOM   3345  H1  WAT   811      17.614  11.282   3.562  1.00  0.00           H  
ATOM   3346  H2  WAT   811      16.395  10.420   3.311  1.00  0.00           H  
ATOM   3348  O   WAT   812      20.874 -15.176   3.211  1.00  0.00           O  
ATOM   3349  H1  WAT   812      20.395 -14.399   3.500  1.00  0.00           H  
ATOM   3350  H2  WAT   812      21.742 -15.082   3.604  1.00  0.00           H  
ATOM   3352  O   WAT   813      -3.906  -4.288  25.478  1.00  0.00           O  
ATOM   3353  H1  WAT   813      -3.771  -4.624  24.591  1.00  0.00           H  
ATOM   3354  H2  WAT   813      -3.422  -3.463  25.497  1.00  0.00           H  
ATOM   3356  O   WAT   814     -13.379  10.136 -24.433  1.00  0.00           O  
ATOM   3357  H1  WAT   814     -12.759  10.824 -24.676  1.00  0.00           H  
ATOM   3358  H2  WAT   814     -13.234  10.004 -23.496  1.00  0.00           H  
ATOM   3360  O   WAT   815      -8.126   8.331  -6.864  1.00  0.00           O  
ATOM   3361  H1  WAT   815      -8.990   8.030  -7.144  1.00  0.00           H  
ATOM   3362  H2  WAT   815      -8.254   9.254  -6.645  1.00  0.00           H  
ATOM   3364  O   WAT   816     -10.433   0.890   7.502  1.00  0.00           O  
ATOM   3365  H1  WAT   816     -10.932   0.105   7.729  1.00  0.00           H  
ATOM   3366  H2  WAT   816     -10.467   0.926   6.546  1.00  0.00           H  
ATOM   3368  O   WAT   817      24.135   2.312  14.852  1.00  0.00           O  
ATOM   3369  H1  WAT   817      24.163   3.269  14.836  1.00  0.00           H  
ATOM   3370  H2  WAT   817      24.081   2.059  13.930  1.00  0.00           H  
ATOM   3372  O   WAT   818      22.558   1.632  -4.016  1.00  0.00           O  
ATOM   3373  H1  WAT   818      21.848   1.190  -3.550  1.00  0.00           H  
ATOM   3374  H2  WAT   818      22.134   2.026  -4.779  1.00  0.00           H  
ATOM   3376  O   WAT   819     -14.276   2.258  -0.541  1.00  0.00           O  
ATOM   3377  H1  WAT   819     -14.419   2.950  -1.187  1.00  0.00           H  
ATOM   3378  H2  WAT   819     -13.884   1.542  -1.041  1.00  0.00           H  
ATOM   3380  O   WAT   820      -1.633  11.015  23.976  1.00  0.00           O  
ATOM   3381  H1  WAT   820      -0.790  11.305  23.627  1.00  0.00           H  
ATOM   3382  H2  WAT   820      -2.237  11.728  23.764  1.00  0.00           H  
ATOM   3384  O   WAT   821     -24.013  -0.545 -13.863  1.00  0.00           O  
ATOM   3385  H1  WAT   821     -23.352  -0.711 -14.536  1.00  0.00           H  
ATOM   3386  H2  WAT   821     -24.098  -1.379 -13.400  1.00  0.00           H  
ATOM   3388  O   WAT   822     -14.365  15.371  20.460  1.00  0.00           O  
ATOM   3389  H1  WAT   822     -13.538  15.325  20.940  1.00  0.00           H  
ATOM   3390  H2  WAT   822     -14.691  14.471  20.456  1.00  0.00           H  
ATOM   3392  O   WAT   823     -14.537 -12.060 -12.364  1.00  0.00           O  
ATOM   3393  H1  WAT   823     -14.576 -12.426 -11.481  1.00  0.00           H  
ATOM   3394  H2  WAT   823     -13.638 -12.221 -12.651  1.00  0.00           H  
ATOM   3396  O   WAT   824     -23.528   3.127 -10.397  1.00  0.00           O  
ATOM   3397  H1  WAT   824     -24.385   3.138 -10.822  1.00  0.00           H  
ATOM   3398  H2  WAT   824     -23.057   3.862 -10.789  1.00  0.00           H  
ATOM   3400  O   WAT   825       2.691   7.510  21.545  1.00  0.00           O  
ATOM   3401  H1  WAT   825       2.943   6.595  21.666  1.00  0.00           H  
ATOM   3402  H2  WAT   825       1.794   7.557  21.878  1.00  0.00           H  
ATOM   3404  O   WAT   826       9.566  23.311  12.125  1.00  0.00           O  
ATOM   3405  H1  WAT   826       8.684  23.027  11.882  1.00  0.00           H  
ATOM   3406  H2  WAT   826       9.844  23.872  11.401  1.00  0.00           H  
ATOM   3408  O   WAT   827      -8.036  -1.471  -3.781  1.00  0.00           O  
ATOM   3409  H1  WAT   827      -7.191  -1.869  -3.573  1.00  0.00           H  
ATOM   3410  H2  WAT   827      -8.542  -2.178  -4.180  1.00  0.00           H  
ATOM   3412  O   WAT   828      -4.236   4.753 -12.039  1.00  0.00           O  
ATOM   3413  H1  WAT   828      -3.662   5.482 -11.801  1.00  0.00           H  
ATOM   3414  H2  WAT   828      -4.537   4.402 -11.201  1.00  0.00           H  
ATOM   3416  O   WAT   829       0.226   6.302 -26.232  1.00  0.00           O  
ATOM   3417  H1  WAT   829       0.655   5.987 -25.436  1.00  0.00           H  
ATOM   3418  H2  WAT   829       0.864   6.894 -26.630  1.00  0.00           H  
ATOM   3420  O   WAT   830     -22.453   9.397   6.909  1.00  0.00           O  
ATOM   3421  H1  WAT   830     -22.252  10.260   6.547  1.00  0.00           H  
ATOM   3422  H2  WAT   830     -23.409   9.354   6.908  1.00  0.00           H  
ATOM   3424  O   WAT   831      22.936  19.293  -8.409  1.00  0.00           O  
ATOM   3425  H1  WAT   831      22.109  18.829  -8.540  1.00  0.00           H  
ATOM   3426  H2  WAT   831      23.244  19.486  -9.295  1.00  0.00           H  
ATOM   3428  O   WAT   832     -12.132   5.410  22.510  1.00  0.00           O  
ATOM   3429  H1  WAT   832     -11.830   6.166  22.006  1.00  0.00           H  
ATOM   3430  H2  WAT   832     -12.826   5.758  23.071  1.00  0.00           H  
ATOM   3432  O   WAT   833      -9.191   3.208  -0.108  1.00  0.00           O  
ATOM   3433  H1  WAT   833      -9.017   3.225  -1.049  1.00  0.00           H  
ATOM   3434  H2  WAT   833     -10.138   3.332  -0.037  1.00  0.00           H  
ATOM   3436  O   WAT   834     -19.201   4.809  -6.983  1.00  0.00           O  
ATOM   3437  H1  WAT   834     -18.487   4.631  -7.596  1.00  0.00           H  
ATOM   3438  H2  WAT   834     -19.884   4.183  -7.224  1.00  0.00           H  
ATOM   3440  O   WAT   835      23.115   8.226   9.294  1.00  0.00           O  
ATOM   3441  H1  WAT   835      24.004   8.530   9.480  1.00  0.00           H  
ATOM   3442  H2  WAT   835      22.556   8.972   9.512  1.00  0.00           H  
ATOM   3444  O   WAT   836       2.879 -14.826  14.481  1.00  0.00           O  
ATOM   3445  H1  WAT   836       2.649 -15.754  14.534  1.00  0.00           H  
ATOM   3446  H2  WAT   836       2.805 -14.614  13.550  1.00  0.00           H  
ATOM   3448  O   WAT   837      19.442 -20.474   3.139  1.00  0.00           O  
ATOM   3449  H1  WAT   837      20.096 -19.936   2.693  1.00  0.00           H  
ATOM   3450  H2  WAT   837      19.824 -21.352   3.153  1.00  0.00           H  
ATOM   3452  O   WAT   838      24.707  -9.874  -7.634  1.00  0.00           O  
ATOM   3453  H1  WAT   838      24.277 -10.727  -7.686  1.00  0.00           H  
ATOM   3454  H2  WAT   838      24.980  -9.689  -8.533  1.00  0.00           H  
ATOM   3456  O   WAT   839     -10.123  12.163  12.738  1.00  0.00           O  
ATOM   3457  H1  WAT   839     -10.648  12.515  13.456  1.00  0.00           H  
ATOM   3458  H2  WAT   839      -9.429  12.810  12.610  1.00  0.00           H  
ATOM   3460  O   WAT   840      -1.879  10.716   7.319  1.00  0.00           O  
ATOM   3461  H1  WAT   840      -2.061  10.564   6.392  1.00  0.00           H  
ATOM   3462  H2  WAT   840      -2.554  10.219   7.780  1.00  0.00           H  
ATOM   3464  O   WAT   841     -14.334   6.894 -24.604  1.00  0.00           O  
ATOM   3465  H1  WAT   841     -14.463   7.095 -23.677  1.00  0.00           H  
ATOM   3466  H2  WAT   841     -14.883   7.527 -25.065  1.00  0.00           H  
ATOM   3468  O   WAT   842      25.423 -12.993 -13.110  1.00  0.00           O  
ATOM   3469  H1  WAT   842      25.003 -12.361 -12.528  1.00  0.00           H  
ATOM   3470  H2  WAT   842      26.297 -12.633 -13.265  1.00  0.00           H  
ATOM   3472  O   WAT   843     -13.536 -26.633  -9.516  1.00  0.00           O  
ATOM   3473  H1  WAT   843     -14.060 -26.127  -8.896  1.00  0.00           H  
ATOM   3474  H2  WAT   843     -12.629 -26.428  -9.287  1.00  0.00           H  
ATOM   3476  O   WAT   844      -0.001  -6.881 -17.080  1.00  0.00           O  
ATOM   3477  H1  WAT   844      -0.087  -6.789 -18.029  1.00  0.00           H  
ATOM   3478  H2  WAT   844       0.773  -6.363 -16.858  1.00  0.00           H  
ATOM   3480  O   WAT   845      -5.732 -14.044  15.717  1.00  0.00           O  
ATOM   3481  H1  WAT   845      -6.666 -14.253  15.744  1.00  0.00           H  
ATOM   3482  H2  WAT   845      -5.580 -13.524  16.506  1.00  0.00           H  
ATOM   3484  O   WAT   846       3.890   7.608  16.356  1.00  0.00           O  
ATOM   3485  H1  WAT   846       3.856   8.563  16.313  1.00  0.00           H  
ATOM   3486  H2  WAT   846       3.354   7.315  15.619  1.00  0.00           H  
ATOM   3488  O   WAT   847      10.839 -13.339  18.903  1.00  0.00           O  
ATOM   3489  H1  WAT   847       9.912 -13.115  18.981  1.00  0.00           H  
ATOM   3490  H2  WAT   847      10.906 -14.217  19.278  1.00  0.00           H  
ATOM   3492  O   WAT   848      -0.059  10.643   1.191  1.00  0.00           O  
ATOM   3493  H1  WAT   848       0.269  11.449   0.792  1.00  0.00           H  
ATOM   3494  H2  WAT   848       0.573  10.444   1.882  1.00  0.00           H  
ATOM   3496  O   WAT   849     -14.552 -17.123   6.248  1.00  0.00           O  
ATOM   3497  H1  WAT   849     -13.929 -17.269   6.960  1.00  0.00           H  
ATOM   3498  H2  WAT   849     -14.017 -17.138   5.454  1.00  0.00           H  
ATOM   3500  O   WAT   850       1.767 -12.427 -16.264  1.00  0.00           O  
ATOM   3501  H1  WAT   850       1.986 -13.148 -16.855  1.00  0.00           H  
ATOM   3502  H2  WAT   850       1.665 -12.842 -15.407  1.00  0.00           H  
ATOM   3504  O   WAT   851     -13.349 -13.034 -15.778  1.00  0.00           O  
ATOM   3505  H1  WAT   851     -13.826 -12.215 -15.916  1.00  0.00           H  
ATOM   3506  H2  WAT   851     -12.482 -12.872 -16.150  1.00  0.00           H  
ATOM   3508  O   WAT   852      -6.135  -8.888 -13.255  1.00  0.00           O  
ATOM   3509  H1  WAT   852      -5.555  -9.593 -12.970  1.00  0.00           H  
ATOM   3510  H2  WAT   852      -6.597  -8.622 -12.460  1.00  0.00           H  
ATOM   3512  O   WAT   853     -12.511  19.606   7.423  1.00  0.00           O  
ATOM   3513  H1  WAT   853     -11.638  19.316   7.157  1.00  0.00           H  
ATOM   3514  H2  WAT   853     -12.489  19.586   8.380  1.00  0.00           H  
ATOM   3516  O   WAT   854      16.151 -18.885  -9.542  1.00  0.00           O  
ATOM   3517  H1  WAT   854      16.490 -18.745 -10.427  1.00  0.00           H  
ATOM   3518  H2  WAT   854      15.848 -19.792  -9.543  1.00  0.00           H  
ATOM   3520  O   WAT   855     -24.764   8.751  -7.398  1.00  0.00           O  
ATOM   3521  H1  WAT   855     -24.782   9.530  -7.954  1.00  0.00           H  
ATOM   3522  H2  WAT   855     -25.376   8.144  -7.814  1.00  0.00           H  
ATOM   3524  O   WAT   856      -8.239 -21.039  -6.745  1.00  0.00           O  
ATOM   3525  H1  WAT   856      -9.071 -20.578  -6.640  1.00  0.00           H  
ATOM   3526  H2  WAT   856      -8.444 -21.953  -6.549  1.00  0.00           H  
ATOM   3528  O   WAT   857      -1.575 -15.425 -13.050  1.00  0.00           O  
ATOM   3529  H1  WAT   857      -2.469 -15.717 -13.229  1.00  0.00           H  
ATOM   3530  H2  WAT   857      -1.037 -15.898 -13.685  1.00  0.00           H  
ATOM   3532  O   WAT   858      23.505  10.533  14.935  1.00  0.00           O  
ATOM   3533  H1  WAT   858      23.927  11.008  15.650  1.00  0.00           H  
ATOM   3534  H2  WAT   858      23.322   9.667  15.298  1.00  0.00           H  
ATOM   3536  O   WAT   859      -6.400 -18.771  12.454  1.00  0.00           O  
ATOM   3537  H1  WAT   859      -6.782 -19.065  11.627  1.00  0.00           H  
ATOM   3538  H2  WAT   859      -6.484 -17.817  12.431  1.00  0.00           H  
ATOM   3540  O   WAT   860     -17.032 -11.199 -12.325  1.00  0.00           O  
ATOM   3541  H1  WAT   860     -16.118 -11.335 -12.575  1.00  0.00           H  
ATOM   3542  H2  WAT   860     -16.995 -10.554 -11.619  1.00  0.00           H  
ATOM   3544  O   WAT   861      10.520  -3.162  14.623  1.00  0.00           O  
ATOM   3545  H1  WAT   861      10.898  -2.442  14.118  1.00  0.00           H  
ATOM   3546  H2  WAT   861      10.019  -2.731  15.315  1.00  0.00           H  
ATOM   3548  O   WAT   862     -16.614 -15.996  -0.971  1.00  0.00           O  
ATOM   3549  H1  WAT   862     -16.188 -16.011  -0.114  1.00  0.00           H  
ATOM   3550  H2  WAT   862     -15.968 -15.593  -1.552  1.00  0.00           H  
ATOM   3552  O   WAT   863     -13.213   1.498  20.196  1.00  0.00           O  
ATOM   3553  H1  WAT   863     -12.784   2.016  20.877  1.00  0.00           H  
ATOM   3554  H2  WAT   863     -12.876   0.611  20.322  1.00  0.00           H  
ATOM   3556  O   WAT   864     -19.851  12.787  16.985  1.00  0.00           O  
ATOM   3557  H1  WAT   864     -20.184  13.599  17.366  1.00  0.00           H  
ATOM   3558  H2  WAT   864     -20.561  12.157  17.106  1.00  0.00           H  
ATOM   3560  O   WAT   865      15.927  -2.099  -6.169  1.00  0.00           O  
ATOM   3561  H1  WAT   865      16.431  -1.945  -5.370  1.00  0.00           H  
ATOM   3562  H2  WAT   865      16.457  -1.711  -6.865  1.00  0.00           H  
ATOM   3564  O   WAT   866      21.670  -7.181 -19.338  1.00  0.00           O  
ATOM   3565  H1  WAT   866      20.959  -6.745 -18.868  1.00  0.00           H  
ATOM   3566  H2  WAT   866      22.438  -7.056 -18.779  1.00  0.00           H  
ATOM   3568  O   WAT   867      19.068  13.653   2.574  1.00  0.00           O  
ATOM   3569  H1  WAT   867      18.507  14.005   3.265  1.00  0.00           H  
ATOM   3570  H2  WAT   867      19.411  14.426   2.126  1.00  0.00           H  
ATOM   3572  O   WAT   868       7.515   9.749  -6.758  1.00  0.00           O  
ATOM   3573  H1  WAT   868       6.917   9.897  -6.025  1.00  0.00           H  
ATOM   3574  H2  WAT   868       7.086   9.076  -7.286  1.00  0.00           H  
ATOM   3576  O   WAT   869      13.198 -11.596  -0.748  1.00  0.00           O  
ATOM   3577  H1  WAT   869      12.792 -11.955  -1.537  1.00  0.00           H  
ATOM   3578  H2  WAT   869      14.084 -11.959  -0.749  1.00  0.00           H  
ATOM   3580  O   WAT   870       4.772 -11.773  13.514  1.00  0.00           O  
ATOM   3581  H1  WAT   870       5.281 -11.616  14.309  1.00  0.00           H  
ATOM   3582  H2  WAT   870       4.282 -12.575  13.697  1.00  0.00           H  
ATOM   3584  O   WAT   871       4.155   2.516 -16.193  1.00  0.00           O  
ATOM   3585  H1  WAT   871       3.762   3.120 -15.562  1.00  0.00           H  
ATOM   3586  H2  WAT   871       5.062   2.423 -15.902  1.00  0.00           H  
ATOM   3588  O   WAT   872      25.769   5.858  16.950  1.00  0.00           O  
ATOM   3589  H1  WAT   872      25.170   5.693  16.222  1.00  0.00           H  
ATOM   3590  H2  WAT   872      25.626   6.777  17.175  1.00  0.00           H  
ATOM   3592  O   WAT   873       3.142 -10.188  -8.861  1.00  0.00           O  
ATOM   3593  H1  WAT   873       3.055 -10.914  -8.243  1.00  0.00           H  
ATOM   3594  H2  WAT   873       2.317  -9.708  -8.784  1.00  0.00           H  
ATOM   3596  O   WAT   874      -7.993 -17.868  -2.198  1.00  0.00           O  
ATOM   3597  H1  WAT   874      -8.799 -17.922  -1.684  1.00  0.00           H  
ATOM   3598  H2  WAT   874      -7.342 -17.522  -1.588  1.00  0.00           H  
ATOM   3600  O   WAT   875       9.972  -2.754  -9.441  1.00  0.00           O  
ATOM   3601  H1  WAT   875       9.336  -2.058  -9.274  1.00  0.00           H  
ATOM   3602  H2  WAT   875      10.410  -2.488 -10.249  1.00  0.00           H  
ATOM   3604  O   WAT   876       0.057  14.708  22.250  1.00  0.00           O  
ATOM   3605  H1  WAT   876       0.166  13.932  22.800  1.00  0.00           H  
ATOM   3606  H2  WAT   876      -0.382  14.384  21.463  1.00  0.00           H  
ATOM   3608  O   WAT   877      17.939  -0.175  -7.038  1.00  0.00           O  
ATOM   3609  H1  WAT   877      18.477   0.568  -7.309  1.00  0.00           H  
ATOM   3610  H2  WAT   877      17.313   0.196  -6.417  1.00  0.00           H  
ATOM   3612  O   WAT   878      -3.116  -9.912   5.360  1.00  0.00           O  
ATOM   3613  H1  WAT   878      -3.608  -9.093   5.296  1.00  0.00           H  
ATOM   3614  H2  WAT   878      -3.033 -10.068   6.301  1.00  0.00           H  
ATOM   3616  O   WAT   879      26.105  17.676  -0.642  1.00  0.00           O  
ATOM   3617  H1  WAT   879      26.526  18.072  -1.405  1.00  0.00           H  
ATOM   3618  H2  WAT   879      25.336  18.223  -0.482  1.00  0.00           H  
ATOM   3620  O   WAT   880       0.120   8.098  22.355  1.00  0.00           O  
ATOM   3621  H1  WAT   880       0.198   7.765  23.249  1.00  0.00           H  
ATOM   3622  H2  WAT   880      -0.789   8.391  22.287  1.00  0.00           H  
ATOM   3624  O   WAT   881     -20.892  -0.991 -10.535  1.00  0.00           O  
ATOM   3625  H1  WAT   881     -21.732  -0.791 -10.948  1.00  0.00           H  
ATOM   3626  H2  WAT   881     -20.237  -0.693 -11.166  1.00  0.00           H  
ATOM   3628  O   WAT   882      10.417 -10.828  25.600  1.00  0.00           O  
ATOM   3629  H1  WAT   882      10.997 -11.283  26.211  1.00  0.00           H  
ATOM   3630  H2  WAT   882       9.821 -11.507  25.285  1.00  0.00           H  
ATOM   3632  O   WAT   883      17.458   6.782   5.894  1.00  0.00           O  
ATOM   3633  H1  WAT   883      17.708   6.669   6.811  1.00  0.00           H  
ATOM   3634  H2  WAT   883      18.033   6.186   5.414  1.00  0.00           H  
ATOM   3636  O   WAT   884       1.921   2.254  16.659  1.00  0.00           O  
ATOM   3637  H1  WAT   884       1.687   1.585  16.016  1.00  0.00           H  
ATOM   3638  H2  WAT   884       2.785   1.990  16.976  1.00  0.00           H  
ATOM   3640  O   WAT   885       9.008  21.104  -3.802  1.00  0.00           O  
ATOM   3641  H1  WAT   885       8.292  20.747  -4.328  1.00  0.00           H  
ATOM   3642  H2  WAT   885       9.647  21.413  -4.444  1.00  0.00           H  
ATOM   3644  O   WAT   886      -3.375   6.371   5.054  1.00  0.00           O  
ATOM   3645  H1  WAT   886      -2.862   5.993   5.768  1.00  0.00           H  
ATOM   3646  H2  WAT   886      -4.201   6.629   5.463  1.00  0.00           H  
ATOM   3648  O   WAT   887     -10.508 -10.141   3.057  1.00  0.00           O  
ATOM   3649  H1  WAT   887     -10.958  -9.378   2.694  1.00  0.00           H  
ATOM   3650  H2  WAT   887     -11.111 -10.482   3.718  1.00  0.00           H  
ATOM   3652  O   WAT   888       6.145 -23.521 -14.859  1.00  0.00           O  
ATOM   3653  H1  WAT   888       6.275 -24.147 -14.146  1.00  0.00           H  
ATOM   3654  H2  WAT   888       6.805 -23.759 -15.510  1.00  0.00           H  
ATOM   3656  O   WAT   889      14.257 -11.706  -4.184  1.00  0.00           O  
ATOM   3657  H1  WAT   889      14.830 -12.466  -4.286  1.00  0.00           H  
ATOM   3658  H2  WAT   889      13.425 -12.072  -3.886  1.00  0.00           H  
ATOM   3660  O   WAT   890      -4.922   8.130  -9.674  1.00  0.00           O  
ATOM   3661  H1  WAT   890      -4.594   8.907  -9.222  1.00  0.00           H  
ATOM   3662  H2  WAT   890      -4.146   7.742 -10.079  1.00  0.00           H  
ATOM   3664  O   WAT   891      10.009  28.037   2.514  1.00  0.00           O  
ATOM   3665  H1  WAT   891      10.157  28.977   2.618  1.00  0.00           H  
ATOM   3666  H2  WAT   891      10.846  27.696   2.201  1.00  0.00           H  
ATOM   3668  O   WAT   892      -7.797   9.107 -15.553  1.00  0.00           O  
ATOM   3669  H1  WAT   892      -8.161   9.991 -15.497  1.00  0.00           H  
ATOM   3670  H2  WAT   892      -7.804   8.904 -16.489  1.00  0.00           H  
ATOM   3672  O   WAT   893     -20.738 -20.905   5.787  1.00  0.00           O  
ATOM   3673  H1  WAT   893     -20.854 -20.705   6.716  1.00  0.00           H  
ATOM   3674  H2  WAT   893     -21.299 -20.275   5.335  1.00  0.00           H  
ATOM   3676  O   WAT   894      -3.963  10.659  -8.831  1.00  0.00           O  
ATOM   3677  H1  WAT   894      -4.177  11.284  -8.137  1.00  0.00           H  
ATOM   3678  H2  WAT   894      -4.680  10.745  -9.459  1.00  0.00           H  
ATOM   3680  O   WAT   895      14.299   3.856  21.557  1.00  0.00           O  
ATOM   3681  H1  WAT   895      13.576   4.353  21.174  1.00  0.00           H  
ATOM   3682  H2  WAT   895      14.153   3.910  22.501  1.00  0.00           H  
ATOM   3684  O   WAT   896       1.816  21.371  10.838  1.00  0.00           O  
ATOM   3685  H1  WAT   896       2.083  21.765  11.669  1.00  0.00           H  
ATOM   3686  H2  WAT   896       1.007  21.828  10.606  1.00  0.00           H  
ATOM   3688  O   WAT   897     -10.703  -2.263   4.769  1.00  0.00           O  
ATOM   3689  H1  WAT   897     -10.335  -1.724   4.068  1.00  0.00           H  
ATOM   3690  H2  WAT   897     -11.602  -1.948   4.866  1.00  0.00           H  
ATOM   3692  O   WAT   898       4.570  25.330   5.908  1.00  0.00           O  
ATOM   3693  H1  WAT   898       4.888  25.222   5.012  1.00  0.00           H  
ATOM   3694  H2  WAT   898       4.183  26.206   5.921  1.00  0.00           H  
ATOM   3696  O   WAT   899       3.273   2.039 -23.378  1.00  0.00           O  
ATOM   3697  H1  WAT   899       2.862   1.255 -23.745  1.00  0.00           H  
ATOM   3698  H2  WAT   899       3.161   1.947 -22.432  1.00  0.00           H  
ATOM   3700  O   WAT   900       5.100 -15.274  20.044  1.00  0.00           O  
ATOM   3701  H1  WAT   900       4.542 -15.755  20.655  1.00  0.00           H  
ATOM   3702  H2  WAT   900       5.229 -15.876  19.312  1.00  0.00           H  
ATOM   3704  O   WAT   901      -1.542   7.714  15.549  1.00  0.00           O  
ATOM   3705  H1  WAT   901      -0.924   8.417  15.748  1.00  0.00           H  
ATOM   3706  H2  WAT   901      -1.702   7.289  16.391  1.00  0.00           H  
ATOM   3708  O   WAT   902      12.922  -2.707  21.778  1.00  0.00           O  
ATOM   3709  H1  WAT   902      12.196  -2.491  21.193  1.00  0.00           H  
ATOM   3710  H2  WAT   902      13.640  -2.945  21.191  1.00  0.00           H  
ATOM   3712  O   WAT   903      13.950  10.136  19.593  1.00  0.00           O  
ATOM   3713  H1  WAT   903      13.620  10.835  20.158  1.00  0.00           H  
ATOM   3714  H2  WAT   903      14.545  10.579  18.988  1.00  0.00           H  
ATOM   3716  O   WAT   904     -17.906  20.931  -9.196  1.00  0.00           O  
ATOM   3717  H1  WAT   904     -18.808  21.249  -9.173  1.00  0.00           H  
ATOM   3718  H2  WAT   904     -17.493  21.328  -8.429  1.00  0.00           H  
ATOM   3720  O   WAT   905      25.225  11.245  -8.147  1.00  0.00           O  
ATOM   3721  H1  WAT   905      24.713  11.496  -8.916  1.00  0.00           H  
ATOM   3722  H2  WAT   905      25.610  12.065  -7.837  1.00  0.00           H  
ATOM   3724  O   WAT   906       5.225  29.090   3.026  1.00  0.00           O  
ATOM   3725  H1  WAT   906       5.650  28.397   2.521  1.00  0.00           H  
ATOM   3726  H2  WAT   906       5.944  29.647   3.321  1.00  0.00           H  
ATOM   3728  O   WAT   907      -9.829 -24.145   3.291  1.00  0.00           O  
ATOM   3729  H1  WAT   907     -10.700 -23.848   3.028  1.00  0.00           H  
ATOM   3730  H2  WAT   907      -9.660 -23.690   4.116  1.00  0.00           H  
ATOM   3732  O   WAT   908      -3.045  13.077  23.298  1.00  0.00           O  
ATOM   3733  H1  WAT   908      -2.623  13.745  23.838  1.00  0.00           H  
ATOM   3734  H2  WAT   908      -2.841  13.333  22.398  1.00  0.00           H  
ATOM   3736  O   WAT   909      -4.734   1.998   8.773  1.00  0.00           O  
ATOM   3737  H1  WAT   909      -5.425   1.424   8.442  1.00  0.00           H  
ATOM   3738  H2  WAT   909      -4.061   1.399   9.098  1.00  0.00           H  
ATOM   3740  O   WAT   910      17.606 -15.220  -9.187  1.00  0.00           O  
ATOM   3741  H1  WAT   910      16.963 -14.759  -8.649  1.00  0.00           H  
ATOM   3742  H2  WAT   910      17.733 -16.058  -8.743  1.00  0.00           H  
ATOM   3744  O   WAT   911       8.172  -0.610 -19.698  1.00  0.00           O  
ATOM   3745  H1  WAT   911       8.270  -0.793 -18.764  1.00  0.00           H  
ATOM   3746  H2  WAT   911       8.336  -1.451 -20.126  1.00  0.00           H  
ATOM   3748  O   WAT   912       5.325  -4.169  -2.083  1.00  0.00           O  
ATOM   3749  H1  WAT   912       4.506  -3.802  -1.751  1.00  0.00           H  
ATOM   3750  H2  WAT   912       5.081  -5.028  -2.428  1.00  0.00           H  
ATOM   3752  O   WAT   913     -22.624 -13.182   0.999  1.00  0.00           O  
ATOM   3753  H1  WAT   913     -21.903 -13.078   0.379  1.00  0.00           H  
ATOM   3754  H2  WAT   913     -22.726 -12.316   1.394  1.00  0.00           H  
ATOM   3756  O   WAT   914      -2.012  16.143  -7.337  1.00  0.00           O  
ATOM   3757  H1  WAT   914      -1.280  16.755  -7.410  1.00  0.00           H  
ATOM   3758  H2  WAT   914      -1.833  15.475  -7.998  1.00  0.00           H  
ATOM   3760  O   WAT   915      11.772   3.510  -7.027  1.00  0.00           O  
ATOM   3761  H1  WAT   915      12.567   3.421  -6.500  1.00  0.00           H  
ATOM   3762  H2  WAT   915      12.068   3.392  -7.929  1.00  0.00           H  
ATOM   3764  O   WAT   916      -3.546  20.466  -2.294  1.00  0.00           O  
ATOM   3765  H1  WAT   916      -3.865  21.275  -2.694  1.00  0.00           H  
ATOM   3766  H2  WAT   916      -3.392  20.697  -1.378  1.00  0.00           H  
ATOM   3768  O   WAT   917      21.186  19.824  -4.445  1.00  0.00           O  
ATOM   3769  H1  WAT   917      20.780  19.211  -5.058  1.00  0.00           H  
ATOM   3770  H2  WAT   917      20.810  19.597  -3.595  1.00  0.00           H  
ATOM   3772  O   WAT   918       9.819  13.112  -4.897  1.00  0.00           O  
ATOM   3773  H1  WAT   918       9.206  12.422  -4.644  1.00  0.00           H  
ATOM   3774  H2  WAT   918       9.867  13.683  -4.131  1.00  0.00           H  
ATOM   3776  O   WAT   919      22.928 -18.877  12.344  1.00  0.00           O  
ATOM   3777  H1  WAT   919      23.072 -18.961  11.401  1.00  0.00           H  
ATOM   3778  H2  WAT   919      22.684 -19.758  12.628  1.00  0.00           H  
ATOM   3780  O   WAT   920      25.794 -17.565   5.453  1.00  0.00           O  
ATOM   3781  H1  WAT   920      25.069 -17.646   4.834  1.00  0.00           H  
ATOM   3782  H2  WAT   920      26.066 -16.650   5.386  1.00  0.00           H  
ATOM   3784  O   WAT   921      11.143  -0.769  13.260  1.00  0.00           O  
ATOM   3785  H1  WAT   921      10.558  -0.432  12.581  1.00  0.00           H  
ATOM   3786  H2  WAT   921      11.949  -0.991  12.793  1.00  0.00           H  
ATOM   3788  O   WAT   922     -15.279  10.226 -13.416  1.00  0.00           O  
ATOM   3789  H1  WAT   922     -15.428   9.487 -12.826  1.00  0.00           H  
ATOM   3790  H2  WAT   922     -15.214  10.985 -12.836  1.00  0.00           H  
ATOM   3792  O   WAT   923      13.397 -14.053 -21.147  1.00  0.00           O  
ATOM   3793  H1  WAT   923      12.675 -13.763 -21.703  1.00  0.00           H  
ATOM   3794  H2  WAT   923      13.077 -13.928 -20.254  1.00  0.00           H  
ATOM   3796  O   WAT   924      -7.623 -20.549   4.524  1.00  0.00           O  
ATOM   3797  H1  WAT   924      -6.928 -20.936   3.993  1.00  0.00           H  
ATOM   3798  H2  WAT   924      -7.696 -19.649   4.205  1.00  0.00           H  
ATOM   3800  O   WAT   925      14.481   2.652  -6.417  1.00  0.00           O  
ATOM   3801  H1  WAT   925      15.001   2.276  -5.706  1.00  0.00           H  
ATOM   3802  H2  WAT   925      14.322   1.919  -7.011  1.00  0.00           H  
ATOM   3804  O   WAT   926      14.930  -1.502   7.348  1.00  0.00           O  
ATOM   3805  H1  WAT   926      14.823  -2.101   6.609  1.00  0.00           H  
ATOM   3806  H2  WAT   926      14.044  -1.381   7.688  1.00  0.00           H  
ATOM   3808  O   WAT   927     -19.097  -5.443  15.858  1.00  0.00           O  
ATOM   3809  H1  WAT   927     -19.100  -5.740  16.768  1.00  0.00           H  
ATOM   3810  H2  WAT   927     -18.344  -5.884  15.465  1.00  0.00           H  
ATOM   3812  O   WAT   928       6.792 -14.475  16.924  1.00  0.00           O  
ATOM   3813  H1  WAT   928       6.436 -15.317  17.209  1.00  0.00           H  
ATOM   3814  H2  WAT   928       6.022 -13.919  16.800  1.00  0.00           H  
ATOM   3816  O   WAT   929      16.936  13.787   4.603  1.00  0.00           O  
ATOM   3817  H1  WAT   929      16.687  12.980   4.151  1.00  0.00           H  
ATOM   3818  H2  WAT   929      16.127  14.091   5.013  1.00  0.00           H  
ATOM   3820  O   WAT   930      20.105  -9.935 -14.958  1.00  0.00           O  
ATOM   3821  H1  WAT   930      19.708 -10.795 -14.822  1.00  0.00           H  
ATOM   3822  H2  WAT   930      19.661  -9.585 -15.731  1.00  0.00           H  
ATOM   3824  O   WAT   931      -2.391   4.334 -28.979  1.00  0.00           O  
ATOM   3825  H1  WAT   931      -1.472   4.416 -28.723  1.00  0.00           H  
ATOM   3826  H2  WAT   931      -2.684   3.525 -28.559  1.00  0.00           H  
ATOM   3828  O   WAT   932       0.536  -3.982 -18.905  1.00  0.00           O  
ATOM   3829  H1  WAT   932      -0.049  -3.281 -18.617  1.00  0.00           H  
ATOM   3830  H2  WAT   932       0.909  -4.331 -18.096  1.00  0.00           H  
ATOM   3832  O   WAT   933       9.061 -10.323  18.981  1.00  0.00           O  
ATOM   3833  H1  WAT   933       8.591 -10.923  18.402  1.00  0.00           H  
ATOM   3834  H2  WAT   933       9.982 -10.429  18.741  1.00  0.00           H  
ATOM   3836  O   WAT   934       7.772   6.899 -14.332  1.00  0.00           O  
ATOM   3837  H1  WAT   934       8.090   6.168 -13.803  1.00  0.00           H  
ATOM   3838  H2  WAT   934       8.454   7.035 -14.990  1.00  0.00           H  
ATOM   3840  O   WAT   935      -3.628  12.829  -7.021  1.00  0.00           O  
ATOM   3841  H1  WAT   935      -4.069  12.753  -6.175  1.00  0.00           H  
ATOM   3842  H2  WAT   935      -2.730  13.077  -6.802  1.00  0.00           H  
ATOM   3844  O   WAT   936      11.695 -12.624   1.278  1.00  0.00           O  
ATOM   3845  H1  WAT   936      12.016 -13.488   1.535  1.00  0.00           H  
ATOM   3846  H2  WAT   936      12.207 -12.400   0.501  1.00  0.00           H  
ATOM   3848  O   WAT   937       4.023   6.506   4.928  1.00  0.00           O  
ATOM   3849  H1  WAT   937       3.214   6.918   4.625  1.00  0.00           H  
ATOM   3850  H2  WAT   937       4.608   6.544   4.171  1.00  0.00           H  
ATOM   3852  O   WAT   938      -1.334  -6.353   8.298  1.00  0.00           O  
ATOM   3853  H1  WAT   938      -2.188  -5.924   8.235  1.00  0.00           H  
ATOM   3854  H2  WAT   938      -1.147  -6.646   7.406  1.00  0.00           H  
ATOM   3856  O   WAT   939       9.917  11.318   6.062  1.00  0.00           O  
ATOM   3857  H1  WAT   939      10.658  11.833   5.743  1.00  0.00           H  
ATOM   3858  H2  WAT   939      10.278  10.443   6.209  1.00  0.00           H  
ATOM   3860  O   WAT   940      17.708  -6.787 -18.480  1.00  0.00           O  
ATOM   3861  H1  WAT   940      17.966  -6.864 -19.399  1.00  0.00           H  
ATOM   3862  H2  WAT   940      18.233  -6.060 -18.144  1.00  0.00           H  
ATOM   3864  O   WAT   941     -10.309  -1.243 -11.099  1.00  0.00           O  
ATOM   3865  H1  WAT   941     -10.237  -2.122 -10.728  1.00  0.00           H  
ATOM   3866  H2  WAT   941     -11.219  -1.179 -11.389  1.00  0.00           H  
ATOM   3868  O   WAT   942       5.455  19.484  13.892  1.00  0.00           O  
ATOM   3869  H1  WAT   942       4.880  18.723  13.800  1.00  0.00           H  
ATOM   3870  H2  WAT   942       5.873  19.573  13.036  1.00  0.00           H  
ATOM   3872  O   WAT   943      22.559 -14.995  10.992  1.00  0.00           O  
ATOM   3873  H1  WAT   943      23.117 -14.920  11.766  1.00  0.00           H  
ATOM   3874  H2  WAT   943      23.156 -15.259  10.292  1.00  0.00           H  
ATOM   3876  O   WAT   944      -0.280  -2.277  17.553  1.00  0.00           O  
ATOM   3877  H1  WAT   944      -0.077  -2.267  16.618  1.00  0.00           H  
ATOM   3878  H2  WAT   944       0.534  -2.005  17.977  1.00  0.00           H  
ATOM   3880  O   WAT   945      -6.567  17.645 -20.357  1.00  0.00           O  
ATOM   3881  H1  WAT   945      -7.161  17.901 -21.062  1.00  0.00           H  
ATOM   3882  H2  WAT   945      -6.213  18.473 -20.031  1.00  0.00           H  
ATOM   3884  O   WAT   946     -19.030  -0.666 -14.836  1.00  0.00           O  
ATOM   3885  H1  WAT   946     -18.588  -0.531 -15.674  1.00  0.00           H  
ATOM   3886  H2  WAT   946     -19.167  -1.612 -14.787  1.00  0.00           H  
ATOM   3888  O   WAT   947       0.986  -5.550  -8.781  1.00  0.00           O  
ATOM   3889  H1  WAT   947       0.691  -6.346  -8.338  1.00  0.00           H  
ATOM   3890  H2  WAT   947       1.021  -5.790  -9.707  1.00  0.00           H  
ATOM   3892  O   WAT   948     -11.550   6.931  14.621  1.00  0.00           O  
ATOM   3893  H1  WAT   948     -11.097   6.171  14.988  1.00  0.00           H  
ATOM   3894  H2  WAT   948     -11.365   7.640  15.237  1.00  0.00           H  
ATOM   3896  O   WAT   949     -19.838  -3.673  19.928  1.00  0.00           O  
ATOM   3897  H1  WAT   949     -20.392  -2.897  20.010  1.00  0.00           H  
ATOM   3898  H2  WAT   949     -20.453  -4.406  19.903  1.00  0.00           H  
ATOM   3900  O   WAT   950       8.443  -7.952  10.603  1.00  0.00           O  
ATOM   3901  H1  WAT   950       8.209  -8.423  11.403  1.00  0.00           H  
ATOM   3902  H2  WAT   950       9.384  -7.795  10.684  1.00  0.00           H  
ATOM   3904  O   WAT   951      13.685   6.685   2.071  1.00  0.00           O  
ATOM   3905  H1  WAT   951      13.463   6.383   1.190  1.00  0.00           H  
ATOM   3906  H2  WAT   951      13.350   7.581   2.109  1.00  0.00           H  
ATOM   3908  O   WAT   952      -7.160   6.442 -15.458  1.00  0.00           O  
ATOM   3909  H1  WAT   952      -7.457   7.351 -15.417  1.00  0.00           H  
ATOM   3910  H2  WAT   952      -6.209   6.505 -15.551  1.00  0.00           H  
ATOM   3912  O   WAT   953      16.517 -20.040 -17.517  1.00  0.00           O  
ATOM   3913  H1  WAT   953      17.190 -20.475 -16.993  1.00  0.00           H  
ATOM   3914  H2  WAT   953      15.715 -20.135 -17.004  1.00  0.00           H  
ATOM   3916  O   WAT   954      10.062  -4.517   2.358  1.00  0.00           O  
ATOM   3917  H1  WAT   954       9.550  -4.358   1.565  1.00  0.00           H  
ATOM   3918  H2  WAT   954      10.693  -3.797   2.383  1.00  0.00           H  
ATOM   3920  O   WAT   955      16.039 -10.823  12.019  1.00  0.00           O  
ATOM   3921  H1  WAT   955      15.507 -11.564  11.729  1.00  0.00           H  
ATOM   3922  H2  WAT   955      15.412 -10.219  12.417  1.00  0.00           H  
ATOM   3924  O   WAT   956     -24.894   0.421  -5.884  1.00  0.00           O  
ATOM   3925  H1  WAT   956     -25.402   1.035  -5.354  1.00  0.00           H  
ATOM   3926  H2  WAT   956     -24.379   0.978  -6.468  1.00  0.00           H  
ATOM   3928  O   WAT   957      17.553   0.778 -18.453  1.00  0.00           O  
ATOM   3929  H1  WAT   957      18.035   1.411 -18.985  1.00  0.00           H  
ATOM   3930  H2  WAT   957      18.232   0.242 -18.044  1.00  0.00           H  
ATOM   3932  O   WAT   958      -5.709   9.797 -20.296  1.00  0.00           O  
ATOM   3933  H1  WAT   958      -5.245   8.964 -20.378  1.00  0.00           H  
ATOM   3934  H2  WAT   958      -5.256  10.254 -19.587  1.00  0.00           H  
ATOM   3936  O   WAT   959      15.116 -12.630  19.860  1.00  0.00           O  
ATOM   3937  H1  WAT   959      14.856 -11.922  19.270  1.00  0.00           H  
ATOM   3938  H2  WAT   959      16.054 -12.495  19.996  1.00  0.00           H  
ATOM   3940  O   WAT   960       4.587  -6.474 -12.874  1.00  0.00           O  
ATOM   3941  H1  WAT   960       4.523  -6.406 -11.921  1.00  0.00           H  
ATOM   3942  H2  WAT   960       5.488  -6.752 -13.034  1.00  0.00           H  
ATOM   3944  O   WAT   961      25.701   0.104  10.429  1.00  0.00           O  
ATOM   3945  H1  WAT   961      24.889  -0.113   9.972  1.00  0.00           H  
ATOM   3946  H2  WAT   961      25.855  -0.641  11.010  1.00  0.00           H  
ATOM   3948  O   WAT   962      -5.183  -4.754  -6.399  1.00  0.00           O  
ATOM   3949  H1  WAT   962      -4.776  -4.889  -7.254  1.00  0.00           H  
ATOM   3950  H2  WAT   962      -5.429  -5.633  -6.109  1.00  0.00           H  
ATOM   3952  O   WAT   963     -20.880  -3.515  -6.513  1.00  0.00           O  
ATOM   3953  H1  WAT   963     -20.875  -2.649  -6.106  1.00  0.00           H  
ATOM   3954  H2  WAT   963     -19.984  -3.835  -6.408  1.00  0.00           H  
ATOM   3956  O   WAT   964       8.056  26.767  -8.361  1.00  0.00           O  
ATOM   3957  H1  WAT   964       8.679  26.041  -8.332  1.00  0.00           H  
ATOM   3958  H2  WAT   964       7.949  27.028  -7.446  1.00  0.00           H  
ATOM   3960  O   WAT   965      22.914  17.718   3.115  1.00  0.00           O  
ATOM   3961  H1  WAT   965      23.023  17.083   2.407  1.00  0.00           H  
ATOM   3962  H2  WAT   965      23.293  17.290   3.882  1.00  0.00           H  
ATOM   3964  O   WAT   966      -3.575  -7.778  24.467  1.00  0.00           O  
ATOM   3965  H1  WAT   966      -4.114  -7.280  25.082  1.00  0.00           H  
ATOM   3966  H2  WAT   966      -3.234  -7.121  23.860  1.00  0.00           H  
ATOM   3968  O   WAT   967       1.146  -0.839  10.158  1.00  0.00           O  
ATOM   3969  H1  WAT   967       0.637  -0.101   9.822  1.00  0.00           H  
ATOM   3970  H2  WAT   967       1.050  -1.519   9.491  1.00  0.00           H  
ATOM   3972  O   WAT   968      -1.306  -2.099  -6.025  1.00  0.00           O  
ATOM   3973  H1  WAT   968      -1.114  -2.709  -6.738  1.00  0.00           H  
ATOM   3974  H2  WAT   968      -2.237  -2.229  -5.843  1.00  0.00           H  
ATOM   3976  O   WAT   969     -12.015  19.119  -7.169  1.00  0.00           O  
ATOM   3977  H1  WAT   969     -11.183  19.548  -7.368  1.00  0.00           H  
ATOM   3978  H2  WAT   969     -12.491  19.755  -6.635  1.00  0.00           H  
ATOM   3980  O   WAT   970      23.251  -0.762  16.601  1.00  0.00           O  
ATOM   3981  H1  WAT   970      23.400  -1.325  17.360  1.00  0.00           H  
ATOM   3982  H2  WAT   970      23.903  -0.067  16.686  1.00  0.00           H  
ATOM   3984  O   WAT   971       9.326  -5.023   8.365  1.00  0.00           O  
ATOM   3985  H1  WAT   971       9.981  -4.326   8.379  1.00  0.00           H  
ATOM   3986  H2  WAT   971       9.697  -5.689   7.785  1.00  0.00           H  
ATOM   3988  O   WAT   972      -9.016   3.162 -12.864  1.00  0.00           O  
ATOM   3989  H1  WAT   972      -9.519   3.063 -12.055  1.00  0.00           H  
ATOM   3990  H2  WAT   972      -8.197   3.573 -12.588  1.00  0.00           H  
ATOM   3992  O   WAT   973      11.636 -22.007   9.551  1.00  0.00           O  
ATOM   3993  H1  WAT   973      12.026 -21.205   9.203  1.00  0.00           H  
ATOM   3994  H2  WAT   973      11.379 -22.504   8.774  1.00  0.00           H  
ATOM   3996  O   WAT   974       4.898  -2.974 -29.680  1.00  0.00           O  
ATOM   3997  H1  WAT   974       4.135  -3.178 -30.221  1.00  0.00           H  
ATOM   3998  H2  WAT   974       4.532  -2.766 -28.820  1.00  0.00           H  
ATOM   4000  O   WAT   975     -18.199 -13.160 -15.936  1.00  0.00           O  
ATOM   4001  H1  WAT   975     -18.496 -13.509 -16.777  1.00  0.00           H  
ATOM   4002  H2  WAT   975     -18.103 -12.220 -16.087  1.00  0.00           H  
ATOM   4004  O   WAT   976      -3.442 -13.573  -8.134  1.00  0.00           O  
ATOM   4005  H1  WAT   976      -2.687 -13.095  -8.476  1.00  0.00           H  
ATOM   4006  H2  WAT   976      -3.650 -14.212  -8.816  1.00  0.00           H  
ATOM   4008  O   WAT   977       6.013 -19.478  -5.576  1.00  0.00           O  
ATOM   4009  H1  WAT   977       6.578 -18.890  -6.076  1.00  0.00           H  
ATOM   4010  H2  WAT   977       5.265 -19.639  -6.152  1.00  0.00           H  
ATOM   4012  O   WAT   978       4.268   6.767  -5.483  1.00  0.00           O  
ATOM   4013  H1  WAT   978       3.421   7.205  -5.560  1.00  0.00           H  
ATOM   4014  H2  WAT   978       4.745   7.028  -6.271  1.00  0.00           H  
ATOM   4016  O   WAT   979      -8.249 -11.454   6.579  1.00  0.00           O  
ATOM   4017  H1  WAT   979      -8.823 -11.634   5.834  1.00  0.00           H  
ATOM   4018  H2  WAT   979      -8.738 -11.769   7.339  1.00  0.00           H  
ATOM   4020  O   WAT   980       3.693   0.252   8.622  1.00  0.00           O  
ATOM   4021  H1  WAT   980       3.115   0.064   9.361  1.00  0.00           H  
ATOM   4022  H2  WAT   980       3.629  -0.524   8.065  1.00  0.00           H  
ATOM   4024  O   WAT   981      11.171  13.594   9.114  1.00  0.00           O  
ATOM   4025  H1  WAT   981      11.383  14.166   9.851  1.00  0.00           H  
ATOM   4026  H2  WAT   981      11.846  12.916   9.135  1.00  0.00           H  
ATOM   4028  O   WAT   982       6.097  13.310   8.504  1.00  0.00           O  
ATOM   4029  H1  WAT   982       5.492  12.570   8.450  1.00  0.00           H  
ATOM   4030  H2  WAT   982       6.960  12.908   8.601  1.00  0.00           H  
ATOM   4032  O   WAT   983       0.645   2.756  29.013  1.00  0.00           O  
ATOM   4033  H1  WAT   983       0.764   1.831  28.797  1.00  0.00           H  
ATOM   4034  H2  WAT   983      -0.276   2.931  28.820  1.00  0.00           H  
ATOM   4036  O   WAT   984      11.876 -12.643  -3.104  1.00  0.00           O  
ATOM   4037  H1  WAT   984      11.064 -12.820  -3.579  1.00  0.00           H  
ATOM   4038  H2  WAT   984      12.194 -13.507  -2.843  1.00  0.00           H  
ATOM   4040  O   WAT   985      -1.909   7.837   1.264  1.00  0.00           O  
ATOM   4041  H1  WAT   985      -1.549   7.013   0.938  1.00  0.00           H  
ATOM   4042  H2  WAT   985      -1.822   8.444   0.528  1.00  0.00           H  
ATOM   4044  O   WAT   986     -25.203   8.492   7.353  1.00  0.00           O  
ATOM   4045  H1  WAT   986     -25.788   8.908   6.719  1.00  0.00           H  
ATOM   4046  H2  WAT   986     -25.743   8.372   8.134  1.00  0.00           H  
ATOM   4048  O   WAT   987     -11.674  -0.845  20.299  1.00  0.00           O  
ATOM   4049  H1  WAT   987     -11.190  -1.290  20.994  1.00  0.00           H  
ATOM   4050  H2  WAT   987     -11.736  -1.494  19.598  1.00  0.00           H  
ATOM   4052  O   WAT   988     -22.886   1.178  22.124  1.00  0.00           O  
ATOM   4053  H1  WAT   988     -22.221   1.724  21.704  1.00  0.00           H  
ATOM   4054  H2  WAT   988     -23.146   1.673  22.901  1.00  0.00           H  
ATOM   4056  O   WAT   989       0.593  24.832   2.582  1.00  0.00           O  
ATOM   4057  H1  WAT   989      -0.194  25.303   2.857  1.00  0.00           H  
ATOM   4058  H2  WAT   989       0.275  23.970   2.314  1.00  0.00           H  
ATOM   4060  O   WAT   990     -12.235  11.829   7.394  1.00  0.00           O  
ATOM   4061  H1  WAT   990     -11.620  12.290   7.965  1.00  0.00           H  
ATOM   4062  H2  WAT   990     -13.070  11.869   7.859  1.00  0.00           H  
ATOM   4064  O   WAT   991       7.173  14.403   1.992  1.00  0.00           O  
ATOM   4065  H1  WAT   991       6.520  14.839   2.539  1.00  0.00           H  
ATOM   4066  H2  WAT   991       7.462  13.655   2.515  1.00  0.00           H  
ATOM   4068  O   WAT   992     -17.360  12.470  18.071  1.00  0.00           O  
ATOM   4069  H1  WAT   992     -18.166  12.635  17.581  1.00  0.00           H  
ATOM   4070  H2  WAT   992     -16.869  11.857  17.523  1.00  0.00           H  
ATOM   4072  O   WAT   993       9.154   0.996  12.435  1.00  0.00           O  
ATOM   4073  H1  WAT   993       8.748   1.161  11.584  1.00  0.00           H  
ATOM   4074  H2  WAT   993       8.475   0.548  12.941  1.00  0.00           H  
ATOM   4076  O   WAT   994      12.107  -1.182 -17.244  1.00  0.00           O  
ATOM   4077  H1  WAT   994      12.188  -0.989 -16.310  1.00  0.00           H  
ATOM   4078  H2  WAT   994      11.463  -0.550 -17.564  1.00  0.00           H  
ATOM   4080  O   WAT   995       6.249  -2.112  12.042  1.00  0.00           O  
ATOM   4081  H1  WAT   995       6.047  -2.961  12.435  1.00  0.00           H  
ATOM   4082  H2  WAT   995       6.436  -2.311  11.125  1.00  0.00           H  
ATOM   4084  O   WAT   996      23.610  -1.157   9.237  1.00  0.00           O  
ATOM   4085  H1  WAT   996      23.033  -0.490   8.864  1.00  0.00           H  
ATOM   4086  H2  WAT   996      23.629  -1.852   8.578  1.00  0.00           H  
ATOM   4088  O   WAT   997       0.367  12.486 -23.577  1.00  0.00           O  
ATOM   4089  H1  WAT   997       0.682  11.782 -24.144  1.00  0.00           H  
ATOM   4090  H2  WAT   997      -0.578  12.511 -23.728  1.00  0.00           H  
ATOM   4092  O   WAT   998      -4.253  -6.063 -11.687  1.00  0.00           O  
ATOM   4093  H1  WAT   998      -4.627  -6.944 -11.715  1.00  0.00           H  
ATOM   4094  H2  WAT   998      -4.353  -5.790 -10.775  1.00  0.00           H  
ATOM   4096  O   WAT   999      -8.954  15.799 -23.267  1.00  0.00           O  
ATOM   4097  H1  WAT   999      -9.475  15.141 -22.806  1.00  0.00           H  
ATOM   4098  H2  WAT   999      -8.940  15.500 -24.176  1.00  0.00           H  
ATOM   4100  O   WAT  1000       8.282 -15.410  14.530  1.00  0.00           O  
ATOM   4101  H1  WAT  1000       7.557 -15.043  15.036  1.00  0.00           H  
ATOM   4102  H2  WAT  1000       7.987 -16.288  14.291  1.00  0.00           H  
ATOM   4104  O   WAT  1001      -4.701  -1.030  14.120  1.00  0.00           O  
ATOM   4105  H1  WAT  1001      -4.503  -0.605  14.955  1.00  0.00           H  
ATOM   4106  H2  WAT  1001      -5.304  -1.737  14.348  1.00  0.00           H  
ATOM   4108  O   WAT  1002      25.670  13.511   4.773  1.00  0.00           O  
ATOM   4109  H1  WAT  1002      25.975  12.903   5.447  1.00  0.00           H  
ATOM   4110  H2  WAT  1002      25.643  12.986   3.972  1.00  0.00           H  
ATOM   4112  O   WAT  1003       4.905 -20.116   4.863  1.00  0.00           O  
ATOM   4113  H1  WAT  1003       4.662 -20.108   5.789  1.00  0.00           H  
ATOM   4114  H2  WAT  1003       5.011 -19.192   4.636  1.00  0.00           H  
ATOM   4116  O   WAT  1004      13.877  -5.849  13.557  1.00  0.00           O  
ATOM   4117  H1  WAT  1004      14.525  -5.384  13.028  1.00  0.00           H  
ATOM   4118  H2  WAT  1004      13.042  -5.667  13.126  1.00  0.00           H  
ATOM   4120  O   WAT  1005      14.594 -17.090  -8.022  1.00  0.00           O  
ATOM   4121  H1  WAT  1005      14.899 -16.197  -8.179  1.00  0.00           H  
ATOM   4122  H2  WAT  1005      15.089 -17.625  -8.641  1.00  0.00           H  
ATOM   4124  O   WAT  1006     -14.355   6.491  14.968  1.00  0.00           O  
ATOM   4125  H1  WAT  1006     -14.737   5.672  14.654  1.00  0.00           H  
ATOM   4126  H2  WAT  1006     -13.447   6.465  14.665  1.00  0.00           H  
ATOM   4128  O   WAT  1007      10.463   3.648   3.013  1.00  0.00           O  
ATOM   4129  H1  WAT  1007      11.122   4.198   3.436  1.00  0.00           H  
ATOM   4130  H2  WAT  1007      10.529   3.867   2.084  1.00  0.00           H  
ATOM   4132  O   WAT  1008     -23.171   3.967   2.090  1.00  0.00           O  
ATOM   4133  H1  WAT  1008     -23.452   3.906   1.177  1.00  0.00           H  
ATOM   4134  H2  WAT  1008     -23.254   4.896   2.305  1.00  0.00           H  
ATOM   4136  O   WAT  1009      21.434 -12.357  14.583  1.00  0.00           O  
ATOM   4137  H1  WAT  1009      22.064 -12.987  14.933  1.00  0.00           H  
ATOM   4138  H2  WAT  1009      20.689 -12.891  14.308  1.00  0.00           H  
ATOM   4140  O   WAT  1010      14.345  19.825   4.078  1.00  0.00           O  
ATOM   4141  H1  WAT  1010      15.167  20.242   3.820  1.00  0.00           H  
ATOM   4142  H2  WAT  1010      14.530  18.887   4.043  1.00  0.00           H  
ATOM   4144  O   WAT  1011     -13.044 -20.997   3.964  1.00  0.00           O  
ATOM   4145  H1  WAT  1011     -13.973 -21.220   3.908  1.00  0.00           H  
ATOM   4146  H2  WAT  1011     -12.594 -21.747   3.575  1.00  0.00           H  
ATOM   4148  O   WAT  1012      -8.132   6.064 -21.221  1.00  0.00           O  
ATOM   4149  H1  WAT  1012      -8.266   5.116 -21.206  1.00  0.00           H  
ATOM   4150  H2  WAT  1012      -7.595   6.243 -20.450  1.00  0.00           H  
ATOM   4152  O   WAT  1013      -1.324  -5.813 -25.982  1.00  0.00           O  
ATOM   4153  H1  WAT  1013      -1.843  -6.616 -26.026  1.00  0.00           H  
ATOM   4154  H2  WAT  1013      -1.973  -5.110 -25.944  1.00  0.00           H  
ATOM   4156  O   WAT  1014      18.152   1.943 -14.698  1.00  0.00           O  
ATOM   4157  H1  WAT  1014      18.078   1.123 -14.210  1.00  0.00           H  
ATOM   4158  H2  WAT  1014      17.254   2.148 -14.960  1.00  0.00           H  
ATOM   4160  O   WAT  1015       1.720  28.099 -10.132  1.00  0.00           O  
ATOM   4161  H1  WAT  1015       1.416  27.708 -10.951  1.00  0.00           H  
ATOM   4162  H2  WAT  1015       2.416  27.515  -9.832  1.00  0.00           H  
ATOM   4164  O   WAT  1016     -17.556   1.526  -8.327  1.00  0.00           O  
ATOM   4165  H1  WAT  1016     -16.838   2.133  -8.503  1.00  0.00           H  
ATOM   4166  H2  WAT  1016     -17.891   1.793  -7.471  1.00  0.00           H  
ATOM   4168  O   WAT  1017     -23.887   6.190  -1.761  1.00  0.00           O  
ATOM   4169  H1  WAT  1017     -22.987   5.897  -1.615  1.00  0.00           H  
ATOM   4170  H2  WAT  1017     -24.032   6.859  -1.093  1.00  0.00           H  
ATOM   4172  O   WAT  1018      21.177  10.221  10.163  1.00  0.00           O  
ATOM   4173  H1  WAT  1018      21.655  11.023   9.951  1.00  0.00           H  
ATOM   4174  H2  WAT  1018      21.114  10.226  11.118  1.00  0.00           H  
ATOM   4176  O   WAT  1019      -8.623  16.922  17.351  1.00  0.00           O  
ATOM   4177  H1  WAT  1019      -8.432  17.833  17.577  1.00  0.00           H  
ATOM   4178  H2  WAT  1019      -8.280  16.416  18.088  1.00  0.00           H  
ATOM   4180  O   WAT  1020     -14.771  -7.927  17.873  1.00  0.00           O  
ATOM   4181  H1  WAT  1020     -14.273  -8.332  18.583  1.00  0.00           H  
ATOM   4182  H2  WAT  1020     -15.128  -8.665  17.379  1.00  0.00           H  
ATOM   4184  O   WAT  1021       7.358  -0.177  13.843  1.00  0.00           O  
ATOM   4185  H1  WAT  1021       7.399  -1.034  13.417  1.00  0.00           H  
ATOM   4186  H2  WAT  1021       6.519   0.189  13.564  1.00  0.00           H  
ATOM   4188  O   WAT  1022     -16.584   9.415  -4.094  1.00  0.00           O  
ATOM   4189  H1  WAT  1022     -17.407   9.004  -4.357  1.00  0.00           H  
ATOM   4190  H2  WAT  1022     -16.583  10.260  -4.544  1.00  0.00           H  
ATOM   4192  O   WAT  1023      -7.138  16.143  12.156  1.00  0.00           O  
ATOM   4193  H1  WAT  1023      -7.738  16.888  12.118  1.00  0.00           H  
ATOM   4194  H2  WAT  1023      -7.582  15.453  11.663  1.00  0.00           H  
ATOM   4196  O   WAT  1024      13.688   4.932 -12.363  1.00  0.00           O  
ATOM   4197  H1  WAT  1024      13.239   5.264 -11.586  1.00  0.00           H  
ATOM   4198  H2  WAT  1024      13.261   5.378 -13.095  1.00  0.00           H  
ATOM   4200  O   WAT  1025     -12.899  18.000  -2.587  1.00  0.00           O  
ATOM   4201  H1  WAT  1025     -12.947  17.836  -3.529  1.00  0.00           H  
ATOM   4202  H2  WAT  1025     -13.192  18.905  -2.486  1.00  0.00           H  
ATOM   4204  O   WAT  1026       3.976  -2.037   7.338  1.00  0.00           O  
ATOM   4205  H1  WAT  1026       3.170  -2.280   6.881  1.00  0.00           H  
ATOM   4206  H2  WAT  1026       4.247  -2.838   7.786  1.00  0.00           H  
ATOM   4208  O   WAT  1027      21.537 -20.080  -7.292  1.00  0.00           O  
ATOM   4209  H1  WAT  1027      21.268 -19.264  -6.870  1.00  0.00           H  
ATOM   4210  H2  WAT  1027      22.131 -19.804  -7.990  1.00  0.00           H  
ATOM   4212  O   WAT  1028      25.434 -12.814   6.201  1.00  0.00           O  
ATOM   4213  H1  WAT  1028      26.202 -12.252   6.096  1.00  0.00           H  
ATOM   4214  H2  WAT  1028      25.323 -12.893   7.149  1.00  0.00           H  
ATOM   4216  O   WAT  1029     -20.576   2.731  21.617  1.00  0.00           O  
ATOM   4217  H1  WAT  1029     -20.156   3.192  20.891  1.00  0.00           H  
ATOM   4218  H2  WAT  1029     -19.852   2.472  22.187  1.00  0.00           H  
ATOM   4220  O   WAT  1030      -2.246  19.028 -15.497  1.00  0.00           O  
ATOM   4221  H1  WAT  1030      -1.352  19.079 -15.160  1.00  0.00           H  
ATOM   4222  H2  WAT  1030      -2.243  18.261 -16.069  1.00  0.00           H  
ATOM   4224  O   WAT  1031      -0.245   0.408 -21.853  1.00  0.00           O  
ATOM   4225  H1  WAT  1031       0.419   0.592 -21.188  1.00  0.00           H  
ATOM   4226  H2  WAT  1031      -0.949  -0.027 -21.373  1.00  0.00           H  
ATOM   4228  O   WAT  1032       8.164 -18.251  20.468  1.00  0.00           O  
ATOM   4229  H1  WAT  1032       9.038 -17.860  20.447  1.00  0.00           H  
ATOM   4230  H2  WAT  1032       8.299 -19.118  20.851  1.00  0.00           H  
ATOM   4232  O   WAT  1033      -0.586  22.871  11.214  1.00  0.00           O  
ATOM   4233  H1  WAT  1033      -1.078  22.417  10.529  1.00  0.00           H  
ATOM   4234  H2  WAT  1033      -1.130  22.785  11.996  1.00  0.00           H  
ATOM   4236  O   WAT  1034      -5.636  -8.450   3.534  1.00  0.00           O  
ATOM   4237  H1  WAT  1034      -6.581  -8.606   3.539  1.00  0.00           H  
ATOM   4238  H2  WAT  1034      -5.314  -8.952   2.786  1.00  0.00           H  
ATOM   4240  O   WAT  1035     -16.158   2.875  18.712  1.00  0.00           O  
ATOM   4241  H1  WAT  1035     -15.301   3.294  18.630  1.00  0.00           H  
ATOM   4242  H2  WAT  1035     -15.961   1.942  18.798  1.00  0.00           H  
ATOM   4244  O   WAT  1036     -25.549  -8.492   0.512  1.00  0.00           O  
ATOM   4245  H1  WAT  1036     -26.326  -8.022   0.209  1.00  0.00           H  
ATOM   4246  H2  WAT  1036     -25.423  -8.190   1.412  1.00  0.00           H  
ATOM   4248  O   WAT  1037      -9.769  -7.110 -21.167  1.00  0.00           O  
ATOM   4249  H1  WAT  1037      -8.981  -6.576 -21.066  1.00  0.00           H  
ATOM   4250  H2  WAT  1037     -10.291  -6.645 -21.821  1.00  0.00           H  
ATOM   4252  O   WAT  1038     -10.530  18.283   6.117  1.00  0.00           O  
ATOM   4253  H1  WAT  1038      -9.792  18.812   6.418  1.00  0.00           H  
ATOM   4254  H2  WAT  1038     -10.288  17.384   6.341  1.00  0.00           H  
ATOM   4256  O   WAT  1039      -0.179 -17.617  -2.997  1.00  0.00           O  
ATOM   4257  H1  WAT  1039       0.689 -17.821  -3.345  1.00  0.00           H  
ATOM   4258  H2  WAT  1039      -0.010 -17.042  -2.252  1.00  0.00           H  
ATOM   4260  O   WAT  1040     -24.318 -18.491   0.077  1.00  0.00           O  
ATOM   4261  H1  WAT  1040     -23.499 -18.908  -0.192  1.00  0.00           H  
ATOM   4262  H2  WAT  1040     -24.505 -17.860  -0.618  1.00  0.00           H  
ATOM   4264  O   WAT  1041     -12.574  -1.183 -15.435  1.00  0.00           O  
ATOM   4265  H1  WAT  1041     -12.445  -0.268 -15.185  1.00  0.00           H  
ATOM   4266  H2  WAT  1041     -11.952  -1.326 -16.148  1.00  0.00           H  
ATOM   4268  O   WAT  1042     -17.656  -0.368  -5.469  1.00  0.00           O  
ATOM   4269  H1  WAT  1042     -17.379  -0.896  -6.217  1.00  0.00           H  
ATOM   4270  H2  WAT  1042     -18.375   0.167  -5.806  1.00  0.00           H  
ATOM   4272  O   WAT  1043      -7.483  19.537 -11.714  1.00  0.00           O  
ATOM   4273  H1  WAT  1043      -8.187  19.342 -11.096  1.00  0.00           H  
ATOM   4274  H2  WAT  1043      -7.512  18.816 -12.344  1.00  0.00           H  
ATOM   4276  O   WAT  1044      18.455   1.005  18.946  1.00  0.00           O  
ATOM   4277  H1  WAT  1044      18.155   1.910  18.860  1.00  0.00           H  
ATOM   4278  H2  WAT  1044      17.694   0.531  19.282  1.00  0.00           H  
ATOM   4280  O   WAT  1045       2.855 -22.620   5.733  1.00  0.00           O  
ATOM   4281  H1  WAT  1045       1.911 -22.782   5.719  1.00  0.00           H  
ATOM   4282  H2  WAT  1045       3.061 -22.484   6.658  1.00  0.00           H  
ATOM   4284  O   WAT  1046       9.080   4.414 -13.446  1.00  0.00           O  
ATOM   4285  H1  WAT  1046       9.445   4.701 -14.283  1.00  0.00           H  
ATOM   4286  H2  WAT  1046       8.392   3.794 -13.685  1.00  0.00           H  
ATOM   4288  O   WAT  1047       0.085  -2.334 -27.358  1.00  0.00           O  
ATOM   4289  H1  WAT  1047       0.133  -3.226 -27.701  1.00  0.00           H  
ATOM   4290  H2  WAT  1047      -0.156  -2.443 -26.439  1.00  0.00           H  
ATOM   4292  O   WAT  1048      25.513   7.827  -0.932  1.00  0.00           O  
ATOM   4293  H1  WAT  1048      25.573   7.924  -1.883  1.00  0.00           H  
ATOM   4294  H2  WAT  1048      25.543   6.881  -0.786  1.00  0.00           H  
ATOM   4296  O   WAT  1049       9.312   6.008 -23.692  1.00  0.00           O  
ATOM   4297  H1  WAT  1049       9.420   6.391 -24.563  1.00  0.00           H  
ATOM   4298  H2  WAT  1049       9.892   5.246 -23.692  1.00  0.00           H  
ATOM   4300  O   WAT  1050     -23.805 -10.351  -3.377  1.00  0.00           O  
ATOM   4301  H1  WAT  1050     -24.628 -10.345  -3.866  1.00  0.00           H  
ATOM   4302  H2  WAT  1050     -24.054 -10.623  -2.493  1.00  0.00           H  
ATOM   4304  O   WAT  1051       4.698  -4.286   8.723  1.00  0.00           O  
ATOM   4305  H1  WAT  1051       5.474  -4.724   8.372  1.00  0.00           H  
ATOM   4306  H2  WAT  1051       4.462  -4.800   9.496  1.00  0.00           H  
ATOM   4308  O   WAT  1052      -8.895 -23.306  13.372  1.00  0.00           O  
ATOM   4309  H1  WAT  1052      -9.464 -22.812  12.782  1.00  0.00           H  
ATOM   4310  H2  WAT  1052      -9.487 -23.654  14.040  1.00  0.00           H  
ATOM   4312  O   WAT  1053     -13.628   3.996  -2.451  1.00  0.00           O  
ATOM   4313  H1  WAT  1053     -12.927   4.083  -3.096  1.00  0.00           H  
ATOM   4314  H2  WAT  1053     -13.785   4.889  -2.145  1.00  0.00           H  
ATOM   4316  O   WAT  1054       4.005  14.107 -12.894  1.00  0.00           O  
ATOM   4317  H1  WAT  1054       4.687  13.439 -12.828  1.00  0.00           H  
ATOM   4318  H2  WAT  1054       4.429  14.912 -12.596  1.00  0.00           H  
ATOM   4320  O   WAT  1055      -6.508  10.137 -22.873  1.00  0.00           O  
ATOM   4321  H1  WAT  1055      -6.069  10.102 -22.022  1.00  0.00           H  
ATOM   4322  H2  WAT  1055      -6.217   9.345 -23.325  1.00  0.00           H  
ATOM   4324  O   WAT  1056      13.346  -1.709  -0.211  1.00  0.00           O  
ATOM   4325  H1  WAT  1056      13.673  -0.982  -0.741  1.00  0.00           H  
ATOM   4326  H2  WAT  1056      12.680  -2.125  -0.759  1.00  0.00           H  
ATOM   4328  O   WAT  1057       3.961 -14.006  24.805  1.00  0.00           O  
ATOM   4329  H1  WAT  1057       4.800 -13.558  24.698  1.00  0.00           H  
ATOM   4330  H2  WAT  1057       3.823 -14.033  25.752  1.00  0.00           H  
ATOM   4332  O   WAT  1058     -10.471 -23.585  -1.459  1.00  0.00           O  
ATOM   4333  H1  WAT  1058      -9.544 -23.384  -1.590  1.00  0.00           H  
ATOM   4334  H2  WAT  1058     -10.697 -23.150  -0.637  1.00  0.00           H  
ATOM   4336  O   WAT  1059      23.638   7.719 -13.685  1.00  0.00           O  
ATOM   4337  H1  WAT  1059      23.859   6.794 -13.792  1.00  0.00           H  
ATOM   4338  H2  WAT  1059      24.351   8.188 -14.119  1.00  0.00           H  
ATOM   4340  O   WAT  1060       0.788   3.477 -11.937  1.00  0.00           O  
ATOM   4341  H1  WAT  1060       1.227   3.605 -12.778  1.00  0.00           H  
ATOM   4342  H2  WAT  1060       0.992   4.268 -11.438  1.00  0.00           H  
ATOM   4344  O   WAT  1061      -9.611  20.019  -3.090  1.00  0.00           O  
ATOM   4345  H1  WAT  1061      -9.083  19.827  -3.865  1.00  0.00           H  
ATOM   4346  H2  WAT  1061      -8.971  20.213  -2.406  1.00  0.00           H  
ATOM   4348  O   WAT  1062       6.314 -16.156 -18.949  1.00  0.00           O  
ATOM   4349  H1  WAT  1062       5.743 -15.684 -19.555  1.00  0.00           H  
ATOM   4350  H2  WAT  1062       5.863 -16.106 -18.106  1.00  0.00           H  
ATOM   4352  O   WAT  1063      10.287  -9.213 -16.051  1.00  0.00           O  
ATOM   4353  H1  WAT  1063       9.421  -9.145 -16.452  1.00  0.00           H  
ATOM   4354  H2  WAT  1063      10.828  -9.638 -16.718  1.00  0.00           H  
ATOM   4356  O   WAT  1064     -21.789   2.085  -5.749  1.00  0.00           O  
ATOM   4357  H1  WAT  1064     -22.391   2.067  -6.493  1.00  0.00           H  
ATOM   4358  H2  WAT  1064     -21.830   2.987  -5.431  1.00  0.00           H  
ATOM   4360  O   WAT  1065     -17.802  -2.352 -11.096  1.00  0.00           O  
ATOM   4361  H1  WAT  1065     -17.842  -2.760 -10.231  1.00  0.00           H  
ATOM   4362  H2  WAT  1065     -16.866  -2.256 -11.272  1.00  0.00           H  
ATOM   4364  O   WAT  1066       7.213  -7.473  -9.993  1.00  0.00           O  
ATOM   4365  H1  WAT  1066       7.837  -6.957  -9.482  1.00  0.00           H  
ATOM   4366  H2  WAT  1066       7.362  -8.376  -9.711  1.00  0.00           H  
ATOM   4368  O   WAT  1067      -9.477 -22.898 -13.096  1.00  0.00           O  
ATOM   4369  H1  WAT  1067      -8.686 -22.368 -12.995  1.00  0.00           H  
ATOM   4370  H2  WAT  1067     -10.133 -22.289 -13.434  1.00  0.00           H  
ATOM   4372  O   WAT  1068       7.501  -7.541   3.313  1.00  0.00           O  
ATOM   4373  H1  WAT  1068       7.172  -7.775   2.445  1.00  0.00           H  
ATOM   4374  H2  WAT  1068       7.452  -8.353   3.816  1.00  0.00           H  
ATOM   4376  O   WAT  1069      23.046 -14.506 -10.564  1.00  0.00           O  
ATOM   4377  H1  WAT  1069      23.952 -14.788 -10.434  1.00  0.00           H  
ATOM   4378  H2  WAT  1069      22.525 -15.293 -10.409  1.00  0.00           H  
ATOM   4380  O   WAT  1070       2.872  17.101   6.944  1.00  0.00           O  
ATOM   4381  H1  WAT  1070       3.336  17.771   6.443  1.00  0.00           H  
ATOM   4382  H2  WAT  1070       1.995  17.080   6.561  1.00  0.00           H  
ATOM   4384  O   WAT  1071     -22.541   4.681  20.472  1.00  0.00           O  
ATOM   4385  H1  WAT  1071     -22.044   3.945  20.828  1.00  0.00           H  
ATOM   4386  H2  WAT  1071     -23.162   4.907  21.165  1.00  0.00           H  
ATOM   4388  O   WAT  1072     -17.152 -10.090  -9.649  1.00  0.00           O  
ATOM   4389  H1  WAT  1072     -16.546 -10.677  -9.196  1.00  0.00           H  
ATOM   4390  H2  WAT  1072     -16.954  -9.223  -9.297  1.00  0.00           H  
ATOM   4392  O   WAT  1073      -1.320  20.709 -12.765  1.00  0.00           O  
ATOM   4393  H1  WAT  1073      -1.928  21.410 -12.532  1.00  0.00           H  
ATOM   4394  H2  WAT  1073      -0.633  20.756 -12.101  1.00  0.00           H  
ATOM   4396  O   WAT  1074       8.478  30.696   9.976  1.00  0.00           O  
ATOM   4397  H1  WAT  1074       7.636  30.291   9.767  1.00  0.00           H  
ATOM   4398  H2  WAT  1074       8.981  30.635   9.164  1.00  0.00           H  
ATOM   4400  O   WAT  1075     -10.990  -2.737  18.385  1.00  0.00           O  
ATOM   4401  H1  WAT  1075     -10.210  -2.384  17.957  1.00  0.00           H  
ATOM   4402  H2  WAT  1075     -11.511  -3.102  17.670  1.00  0.00           H  
ATOM   4404  O   WAT  1076      -2.588  15.597   4.200  1.00  0.00           O  
ATOM   4405  H1  WAT  1076      -1.841  15.121   4.563  1.00  0.00           H  
ATOM   4406  H2  WAT  1076      -2.978  14.987   3.573  1.00  0.00           H  
ATOM   4408  O   WAT  1077     -11.997  -8.000  -1.270  1.00  0.00           O  
ATOM   4409  H1  WAT  1077     -12.729  -8.561  -1.528  1.00  0.00           H  
ATOM   4410  H2  WAT  1077     -12.345  -7.111  -1.332  1.00  0.00           H  
ATOM   4412  O   WAT  1078       1.162   4.116 -16.690  1.00  0.00           O  
ATOM   4413  H1  WAT  1078       1.615   4.957 -16.637  1.00  0.00           H  
ATOM   4414  H2  WAT  1078       0.685   4.153 -17.519  1.00  0.00           H  
ATOM   4416  O   WAT  1079     -20.170  -5.576   9.421  1.00  0.00           O  
ATOM   4417  H1  WAT  1079     -20.290  -5.879  10.321  1.00  0.00           H  
ATOM   4418  H2  WAT  1079     -19.890  -6.356   8.941  1.00  0.00           H  
ATOM   4420  O   WAT  1080       6.114  -5.467   4.497  1.00  0.00           O  
ATOM   4421  H1  WAT  1080       6.484  -6.194   3.996  1.00  0.00           H  
ATOM   4422  H2  WAT  1080       6.376  -5.641   5.401  1.00  0.00           H  
ATOM   4424  O   WAT  1081      -2.740   6.662 -18.087  1.00  0.00           O  
ATOM   4425  H1  WAT  1081      -1.926   7.142 -17.935  1.00  0.00           H  
ATOM   4426  H2  WAT  1081      -3.149   7.111 -18.827  1.00  0.00           H  
ATOM   4428  O   WAT  1082      10.875  -6.161 -21.583  1.00  0.00           O  
ATOM   4429  H1  WAT  1082      10.338  -6.949 -21.498  1.00  0.00           H  
ATOM   4430  H2  WAT  1082      10.344  -5.565 -22.111  1.00  0.00           H  
ATOM   4432  O   WAT  1083      16.653   5.554 -17.315  1.00  0.00           O  
ATOM   4433  H1  WAT  1083      17.358   4.985 -17.005  1.00  0.00           H  
ATOM   4434  H2  WAT  1083      15.851   5.078 -17.102  1.00  0.00           H  
ATOM   4436  O   WAT  1084      25.804  -7.369   9.644  1.00  0.00           O  
ATOM   4437  H1  WAT  1084      26.177  -7.397  10.525  1.00  0.00           H  
ATOM   4438  H2  WAT  1084      24.857  -7.368   9.786  1.00  0.00           H  
ATOM   4440  O   WAT  1085       8.687 -19.219   3.077  1.00  0.00           O  
ATOM   4441  H1  WAT  1085       8.220 -19.877   2.561  1.00  0.00           H  
ATOM   4442  H2  WAT  1085       8.218 -19.192   3.911  1.00  0.00           H  
ATOM   4444  O   WAT  1086      -6.164 -23.357 -12.883  1.00  0.00           O  
ATOM   4445  H1  WAT  1086      -6.456 -24.236 -12.641  1.00  0.00           H  
ATOM   4446  H2  WAT  1086      -5.597 -23.086 -12.160  1.00  0.00           H  
ATOM   4448  O   WAT  1087      -7.748  20.578  -1.076  1.00  0.00           O  
ATOM   4449  H1  WAT  1087      -7.962  20.097  -0.277  1.00  0.00           H  
ATOM   4450  H2  WAT  1087      -8.263  21.383  -1.017  1.00  0.00           H  
ATOM   4452  O   WAT  1088      13.862  -0.811  12.030  1.00  0.00           O  
ATOM   4453  H1  WAT  1088      13.845   0.114  11.786  1.00  0.00           H  
ATOM   4454  H2  WAT  1088      14.572  -0.878  12.669  1.00  0.00           H  
ATOM   4456  O   WAT  1089       2.204  18.491   1.228  1.00  0.00           O  
ATOM   4457  H1  WAT  1089       1.854  19.331   1.527  1.00  0.00           H  
ATOM   4458  H2  WAT  1089       3.122  18.673   1.026  1.00  0.00           H  
ATOM   4460  O   WAT  1090      18.716  17.057  10.671  1.00  0.00           O  
ATOM   4461  H1  WAT  1090      17.816  16.975  10.354  1.00  0.00           H  
ATOM   4462  H2  WAT  1090      19.224  16.478  10.102  1.00  0.00           H  
ATOM   4464  O   WAT  1091      -2.046   6.192 -14.034  1.00  0.00           O  
ATOM   4465  H1  WAT  1091      -2.079   5.239 -13.956  1.00  0.00           H  
ATOM   4466  H2  WAT  1091      -1.138   6.417 -13.831  1.00  0.00           H  
ATOM   4468  O   WAT  1092       6.858   7.746  22.964  1.00  0.00           O  
ATOM   4469  H1  WAT  1092       6.898   8.580  23.431  1.00  0.00           H  
ATOM   4470  H2  WAT  1092       6.197   7.238  23.435  1.00  0.00           H  
ATOM   4472  O   WAT  1093       5.086   1.290  13.165  1.00  0.00           O  
ATOM   4473  H1  WAT  1093       4.448   0.705  12.756  1.00  0.00           H  
ATOM   4474  H2  WAT  1093       4.555   1.968  13.584  1.00  0.00           H  
ATOM   4476  O   WAT  1094      11.231   5.776  13.684  1.00  0.00           O  
ATOM   4477  H1  WAT  1094      11.991   6.248  13.344  1.00  0.00           H  
ATOM   4478  H2  WAT  1094      11.462   4.852  13.593  1.00  0.00           H  
ATOM   4480  O   WAT  1095      -3.106  24.149 -15.737  1.00  0.00           O  
ATOM   4481  H1  WAT  1095      -4.010  23.910 -15.943  1.00  0.00           H  
ATOM   4482  H2  WAT  1095      -2.657  23.311 -15.623  1.00  0.00           H  
ATOM   4484  O   WAT  1096       4.194  11.188  -0.690  1.00  0.00           O  
ATOM   4485  H1  WAT  1096       4.554  11.717   0.022  1.00  0.00           H  
ATOM   4486  H2  WAT  1096       4.331  11.718  -1.475  1.00  0.00           H  
ATOM   4488  O   WAT  1097     -15.137 -17.541  10.443  1.00  0.00           O  
ATOM   4489  H1  WAT  1097     -15.623 -16.757  10.700  1.00  0.00           H  
ATOM   4490  H2  WAT  1097     -14.990 -18.011  11.264  1.00  0.00           H  
ATOM   4492  O   WAT  1098      -6.917  -3.437 -18.242  1.00  0.00           O  
ATOM   4493  H1  WAT  1098      -7.737  -3.245 -18.696  1.00  0.00           H  
ATOM   4494  H2  WAT  1098      -7.004  -4.349 -17.965  1.00  0.00           H  
ATOM   4496  O   WAT  1099       5.974  16.433  12.804  1.00  0.00           O  
ATOM   4497  H1  WAT  1099       6.298  15.568  12.552  1.00  0.00           H  
ATOM   4498  H2  WAT  1099       5.324  16.256  13.484  1.00  0.00           H  
ATOM   4500  O   WAT  1100     -14.082  16.630   2.582  1.00  0.00           O  
ATOM   4501  H1  WAT  1100     -14.559  15.802   2.534  1.00  0.00           H  
ATOM   4502  H2  WAT  1100     -14.473  17.171   1.896  1.00  0.00           H  
ATOM   4504  O   WAT  1101     -12.254 -13.519 -13.178  1.00  0.00           O  
ATOM   4505  H1  WAT  1101     -12.546 -13.401 -14.082  1.00  0.00           H  
ATOM   4506  H2  WAT  1101     -12.731 -14.290 -12.871  1.00  0.00           H  
ATOM   4508  O   WAT  1102       7.823 -10.656  16.183  1.00  0.00           O  
ATOM   4509  H1  WAT  1102       7.967 -11.593  16.055  1.00  0.00           H  
ATOM   4510  H2  WAT  1102       8.460 -10.235  15.605  1.00  0.00           H  
ATOM   4512  O   WAT  1103      -4.626 -14.684  13.215  1.00  0.00           O  
ATOM   4513  H1  WAT  1103      -5.161 -14.151  13.804  1.00  0.00           H  
ATOM   4514  H2  WAT  1103      -3.842 -14.889  13.724  1.00  0.00           H  
ATOM   4516  O   WAT  1104       8.628  17.521 -13.963  1.00  0.00           O  
ATOM   4517  H1  WAT  1104       8.689  17.441 -14.915  1.00  0.00           H  
ATOM   4518  H2  WAT  1104       8.293  18.405 -13.817  1.00  0.00           H  
ATOM   4520  O   WAT  1105      16.934  24.127  -5.777  1.00  0.00           O  
ATOM   4521  H1  WAT  1105      17.011  24.953  -5.300  1.00  0.00           H  
ATOM   4522  H2  WAT  1105      17.578  24.195  -6.482  1.00  0.00           H  
ATOM   4524  O   WAT  1106      16.093  -6.809   2.032  1.00  0.00           O  
ATOM   4525  H1  WAT  1106      15.326  -6.453   1.583  1.00  0.00           H  
ATOM   4526  H2  WAT  1106      15.980  -7.758   1.984  1.00  0.00           H  
ATOM   4528  O   WAT  1107     -12.435  -7.957  22.010  1.00  0.00           O  
ATOM   4529  H1  WAT  1107     -11.804  -8.332  22.624  1.00  0.00           H  
ATOM   4530  H2  WAT  1107     -12.569  -7.062  22.321  1.00  0.00           H  
ATOM   4532  O   WAT  1108      24.001 -17.616  -1.523  1.00  0.00           O  
ATOM   4533  H1  WAT  1108      24.768 -17.335  -2.021  1.00  0.00           H  
ATOM   4534  H2  WAT  1108      23.928 -18.553  -1.703  1.00  0.00           H  
ATOM   4536  O   WAT  1109      13.201  21.237   2.008  1.00  0.00           O  
ATOM   4537  H1  WAT  1109      13.526  20.858   2.824  1.00  0.00           H  
ATOM   4538  H2  WAT  1109      12.791  22.061   2.273  1.00  0.00           H  
ATOM   4540  O   WAT  1110     -15.286   6.878   0.553  1.00  0.00           O  
ATOM   4541  H1  WAT  1110     -16.006   6.296   0.796  1.00  0.00           H  
ATOM   4542  H2  WAT  1110     -15.595   7.752   0.790  1.00  0.00           H  
ATOM   4544  O   WAT  1111       2.783  -7.113 -20.419  1.00  0.00           O  
ATOM   4545  H1  WAT  1111       3.360  -6.353 -20.342  1.00  0.00           H  
ATOM   4546  H2  WAT  1111       2.354  -7.003 -21.267  1.00  0.00           H  
ATOM   4548  O   WAT  1112      -7.994  -8.141  22.343  1.00  0.00           O  
ATOM   4549  H1  WAT  1112      -7.096  -8.221  22.663  1.00  0.00           H  
ATOM   4550  H2  WAT  1112      -7.984  -7.359  21.792  1.00  0.00           H  
ATOM   4552  O   WAT  1113      -4.076  24.613  13.697  1.00  0.00           O  
ATOM   4553  H1  WAT  1113      -4.445  25.013  12.910  1.00  0.00           H  
ATOM   4554  H2  WAT  1113      -4.817  24.173  14.113  1.00  0.00           H  
ATOM   4556  O   WAT  1114     -10.591   1.103  -9.690  1.00  0.00           O  
ATOM   4557  H1  WAT  1114     -11.538   1.221  -9.768  1.00  0.00           H  
ATOM   4558  H2  WAT  1114     -10.379   0.430 -10.336  1.00  0.00           H  
ATOM   4560  O   WAT  1115       9.973   4.884 -15.802  1.00  0.00           O  
ATOM   4561  H1  WAT  1115       9.607   4.051 -16.100  1.00  0.00           H  
ATOM   4562  H2  WAT  1115       9.758   5.502 -16.500  1.00  0.00           H  
ATOM   4564  O   WAT  1116       8.831  -9.863 -24.485  1.00  0.00           O  
ATOM   4565  H1  WAT  1116       8.990  -9.512 -25.361  1.00  0.00           H  
ATOM   4566  H2  WAT  1116       7.930 -10.184 -24.515  1.00  0.00           H  
ATOM   4568  O   WAT  1117     -15.075 -10.979  -8.005  1.00  0.00           O  
ATOM   4569  H1  WAT  1117     -14.326 -10.421  -7.794  1.00  0.00           H  
ATOM   4570  H2  WAT  1117     -15.456 -11.200  -7.155  1.00  0.00           H  
ATOM   4572  O   WAT  1118      -2.821  18.734 -11.499  1.00  0.00           O  
ATOM   4573  H1  WAT  1118      -2.784  18.882 -10.554  1.00  0.00           H  
ATOM   4574  H2  WAT  1118      -2.246  19.404 -11.869  1.00  0.00           H  
ATOM   4576  O   WAT  1119      25.402 -16.789  -3.875  1.00  0.00           O  
ATOM   4577  H1  WAT  1119      24.768 -16.109  -4.100  1.00  0.00           H  
ATOM   4578  H2  WAT  1119      26.254 -16.362  -3.965  1.00  0.00           H  
ATOM   4580  O   WAT  1120     -14.535 -17.794  -6.922  1.00  0.00           O  
ATOM   4581  H1  WAT  1120     -14.390 -17.438  -7.798  1.00  0.00           H  
ATOM   4582  H2  WAT  1120     -13.934 -17.304  -6.361  1.00  0.00           H  
ATOM   4584  O   WAT  1121       6.923  20.129  -5.102  1.00  0.00           O  
ATOM   4585  H1  WAT  1121       6.305  20.153  -4.371  1.00  0.00           H  
ATOM   4586  H2  WAT  1121       7.367  19.286  -5.012  1.00  0.00           H  
ATOM   4588  O   WAT  1122      17.304   0.211  15.083  1.00  0.00           O  
ATOM   4589  H1  WAT  1122      16.854   0.788  15.700  1.00  0.00           H  
ATOM   4590  H2  WAT  1122      17.653  -0.495  15.627  1.00  0.00           H  
ATOM   4592  O   WAT  1123      -5.235   4.187 -17.434  1.00  0.00           O  
ATOM   4593  H1  WAT  1123      -4.918   4.841 -16.810  1.00  0.00           H  
ATOM   4594  H2  WAT  1123      -5.379   3.402 -16.905  1.00  0.00           H  
ATOM   4596  O   WAT  1124       1.442  24.384   8.499  1.00  0.00           O  
ATOM   4597  H1  WAT  1124       2.005  24.635   9.232  1.00  0.00           H  
ATOM   4598  H2  WAT  1124       0.553  24.451   8.847  1.00  0.00           H  
ATOM   4600  O   WAT  1125      22.075  -0.549  19.674  1.00  0.00           O  
ATOM   4601  H1  WAT  1125      22.182  -1.483  19.492  1.00  0.00           H  
ATOM   4602  H2  WAT  1125      21.301  -0.502  20.235  1.00  0.00           H  
ATOM   4604  O   WAT  1126      14.207  25.748   3.627  1.00  0.00           O  
ATOM   4605  H1  WAT  1126      14.212  26.496   4.224  1.00  0.00           H  
ATOM   4606  H2  WAT  1126      13.629  25.110   4.046  1.00  0.00           H  
ATOM   4608  O   WAT  1127       2.491 -16.006  21.053  1.00  0.00           O  
ATOM   4609  H1  WAT  1127       1.885 -15.299  21.278  1.00  0.00           H  
ATOM   4610  H2  WAT  1127       3.004 -16.143  21.850  1.00  0.00           H  
ATOM   4612  O   WAT  1128     -25.290 -12.335  -5.044  1.00  0.00           O  
ATOM   4613  H1  WAT  1128     -25.916 -12.790  -5.607  1.00  0.00           H  
ATOM   4614  H2  WAT  1128     -25.098 -11.520  -5.508  1.00  0.00           H  
ATOM   4616  O   WAT  1129      -8.615  -7.537  12.750  1.00  0.00           O  
ATOM   4617  H1  WAT  1129      -9.401  -7.144  12.370  1.00  0.00           H  
ATOM   4618  H2  WAT  1129      -7.891  -7.037  12.374  1.00  0.00           H  
ATOM   4620  O   WAT  1130      -0.940   0.533 -26.583  1.00  0.00           O  
ATOM   4621  H1  WAT  1130      -1.474   0.180 -25.872  1.00  0.00           H  
ATOM   4622  H2  WAT  1130      -0.587  -0.240 -27.024  1.00  0.00           H  
ATOM   4624  O   WAT  1131      15.537  -1.473  13.977  1.00  0.00           O  
ATOM   4625  H1  WAT  1131      15.174  -1.827  14.789  1.00  0.00           H  
ATOM   4626  H2  WAT  1131      16.081  -0.737  14.259  1.00  0.00           H  
ATOM   4628  O   WAT  1132     -19.738  14.116 -16.249  1.00  0.00           O  
ATOM   4629  H1  WAT  1132     -20.597  14.354 -16.597  1.00  0.00           H  
ATOM   4630  H2  WAT  1132     -19.930  13.628 -15.449  1.00  0.00           H  
ATOM   4632  O   WAT  1133       4.875   2.644  20.608  1.00  0.00           O  
ATOM   4633  H1  WAT  1133       5.628   2.972  20.117  1.00  0.00           H  
ATOM   4634  H2  WAT  1133       4.889   1.698  20.464  1.00  0.00           H  
ATOM   4636  O   WAT  1134       9.015 -20.806  21.066  1.00  0.00           O  
ATOM   4637  H1  WAT  1134       8.553 -21.464  20.547  1.00  0.00           H  
ATOM   4638  H2  WAT  1134       9.940 -20.953  20.871  1.00  0.00           H  
ATOM   4640  O   WAT  1135     -18.917  21.040   4.823  1.00  0.00           O  
ATOM   4641  H1  WAT  1135     -18.997  21.239   3.890  1.00  0.00           H  
ATOM   4642  H2  WAT  1135     -18.283  20.324   4.861  1.00  0.00           H  
ATOM   4644  O   WAT  1136      -2.953  19.283   1.413  1.00  0.00           O  
ATOM   4645  H1  WAT  1136      -2.271  18.669   1.687  1.00  0.00           H  
ATOM   4646  H2  WAT  1136      -3.392  19.531   2.226  1.00  0.00           H  
ATOM   4648  O   WAT  1137      -6.910 -21.920  -9.269  1.00  0.00           O  
ATOM   4649  H1  WAT  1137      -7.287 -21.484  -8.504  1.00  0.00           H  
ATOM   4650  H2  WAT  1137      -7.060 -22.852  -9.111  1.00  0.00           H  
ATOM   4652  O   WAT  1138       5.673  -0.832  17.849  1.00  0.00           O  
ATOM   4653  H1  WAT  1138       5.023  -0.705  17.157  1.00  0.00           H  
ATOM   4654  H2  WAT  1138       6.498  -0.545  17.458  1.00  0.00           H  
ATOM   4656  O   WAT  1139      22.059   0.202 -17.695  1.00  0.00           O  
ATOM   4657  H1  WAT  1139      22.774  -0.378 -17.433  1.00  0.00           H  
ATOM   4658  H2  WAT  1139      22.050   0.154 -18.651  1.00  0.00           H  
ATOM   4660  O   WAT  1140      12.006  17.622   9.551  1.00  0.00           O  
ATOM   4661  H1  WAT  1140      12.315  18.322  10.126  1.00  0.00           H  
ATOM   4662  H2  WAT  1140      12.617  16.901   9.701  1.00  0.00           H  
ATOM   4664  O   WAT  1141      -6.677  11.981  21.993  1.00  0.00           O  
ATOM   4665  H1  WAT  1141      -6.065  11.470  21.463  1.00  0.00           H  
ATOM   4666  H2  WAT  1141      -7.418  11.393  22.136  1.00  0.00           H  
ATOM   4668  O   WAT  1142       9.974  -1.035 -24.141  1.00  0.00           O  
ATOM   4669  H1  WAT  1142      10.889  -0.925 -23.881  1.00  0.00           H  
ATOM   4670  H2  WAT  1142      10.017  -1.312 -25.056  1.00  0.00           H  
ATOM   4672  O   WAT  1143      24.170  -5.171   3.476  1.00  0.00           O  
ATOM   4673  H1  WAT  1143      24.193  -5.107   4.430  1.00  0.00           H  
ATOM   4674  H2  WAT  1143      23.647  -5.954   3.300  1.00  0.00           H  
ATOM   4676  O   WAT  1144      -5.924  11.744   4.386  1.00  0.00           O  
ATOM   4677  H1  WAT  1144      -6.140  11.952   3.477  1.00  0.00           H  
ATOM   4678  H2  WAT  1144      -6.772  11.685   4.826  1.00  0.00           H  
ATOM   4680  O   WAT  1145       1.218   0.088  29.195  1.00  0.00           O  
ATOM   4681  H1  WAT  1145       0.776  -0.145  28.379  1.00  0.00           H  
ATOM   4682  H2  WAT  1145       0.536   0.026  29.863  1.00  0.00           H  
ATOM   4684  O   WAT  1146     -18.857  -1.921   4.596  1.00  0.00           O  
ATOM   4685  H1  WAT  1146     -19.670  -2.426   4.603  1.00  0.00           H  
ATOM   4686  H2  WAT  1146     -19.030  -1.181   5.179  1.00  0.00           H  
ATOM   4688  O   WAT  1147      16.102 -14.507   2.316  1.00  0.00           O  
ATOM   4689  H1  WAT  1147      16.630 -15.260   2.051  1.00  0.00           H  
ATOM   4690  H2  WAT  1147      16.743 -13.844   2.573  1.00  0.00           H  
ATOM   4692  O   WAT  1148       5.103 -21.921  21.159  1.00  0.00           O  
ATOM   4693  H1  WAT  1148       4.957 -22.852  21.327  1.00  0.00           H  
ATOM   4694  H2  WAT  1148       5.082 -21.843  20.206  1.00  0.00           H  
ATOM   4696  O   WAT  1149      -8.152 -10.572  13.868  1.00  0.00           O  
ATOM   4697  H1  WAT  1149      -8.195 -10.442  12.921  1.00  0.00           H  
ATOM   4698  H2  WAT  1149      -8.696 -11.344  14.028  1.00  0.00           H  
ATOM   4700  O   WAT  1150     -18.301 -16.320   7.055  1.00  0.00           O  
ATOM   4701  H1  WAT  1150     -18.541 -17.246   7.032  1.00  0.00           H  
ATOM   4702  H2  WAT  1150     -19.122 -15.856   6.888  1.00  0.00           H  
ATOM   4704  O   WAT  1151      -8.134  -0.305   8.485  1.00  0.00           O  
ATOM   4705  H1  WAT  1151      -7.421   0.218   8.120  1.00  0.00           H  
ATOM   4706  H2  WAT  1151      -8.930   0.139   8.194  1.00  0.00           H  
ATOM   4708  O   WAT  1152      -3.313  -5.306 -23.480  1.00  0.00           O  
ATOM   4709  H1  WAT  1152      -3.015  -4.404 -23.596  1.00  0.00           H  
ATOM   4710  H2  WAT  1152      -4.173  -5.330 -23.900  1.00  0.00           H  
ATOM   4712  O   WAT  1153      -5.505 -12.087  11.365  1.00  0.00           O  
ATOM   4713  H1  WAT  1153      -6.068 -12.859  11.312  1.00  0.00           H  
ATOM   4714  H2  WAT  1153      -5.440 -11.902  12.302  1.00  0.00           H  
ATOM   4716  O   WAT  1154      -2.727  12.901  -3.269  1.00  0.00           O  
ATOM   4717  H1  WAT  1154      -2.691  13.446  -2.483  1.00  0.00           H  
ATOM   4718  H2  WAT  1154      -2.879  12.015  -2.940  1.00  0.00           H  
ATOM   4720  O   WAT  1155      -7.000   8.449  19.703  1.00  0.00           O  
ATOM   4721  H1  WAT  1155      -7.927   8.673  19.786  1.00  0.00           H  
ATOM   4722  H2  WAT  1155      -6.820   7.888  20.457  1.00  0.00           H  
ATOM   4724  O   WAT  1156     -25.739  12.026 -13.787  1.00  0.00           O  
ATOM   4725  H1  WAT  1156     -26.293  12.681 -13.361  1.00  0.00           H  
ATOM   4726  H2  WAT  1156     -24.936  12.498 -14.005  1.00  0.00           H  
ATOM   4728  O   WAT  1157      -6.668   3.392  16.021  1.00  0.00           O  
ATOM   4729  H1  WAT  1157      -5.814   3.167  15.653  1.00  0.00           H  
ATOM   4730  H2  WAT  1157      -7.042   4.013  15.396  1.00  0.00           H  
ATOM   4732  O   WAT  1158     -16.682 -20.502 -11.067  1.00  0.00           O  
ATOM   4733  H1  WAT  1158     -17.046 -21.172 -10.488  1.00  0.00           H  
ATOM   4734  H2  WAT  1158     -16.444 -20.976 -11.863  1.00  0.00           H  
ATOM   4736  O   WAT  1159      -6.843   3.366 -23.509  1.00  0.00           O  
ATOM   4737  H1  WAT  1159      -6.871   4.312 -23.648  1.00  0.00           H  
ATOM   4738  H2  WAT  1159      -7.459   3.210 -22.793  1.00  0.00           H  
ATOM   4740  O   WAT  1160     -12.330 -23.574   3.017  1.00  0.00           O  
ATOM   4741  H1  WAT  1160     -12.688 -23.386   2.149  1.00  0.00           H  
ATOM   4742  H2  WAT  1160     -12.820 -24.338   3.319  1.00  0.00           H  
ATOM   4744  O   WAT  1161      25.851   1.101  16.354  1.00  0.00           O  
ATOM   4745  H1  WAT  1161      25.774   1.824  16.977  1.00  0.00           H  
ATOM   4746  H2  WAT  1161      25.348   1.386  15.592  1.00  0.00           H  
ATOM   4748  O   WAT  1162      -3.180 -20.917   9.218  1.00  0.00           O  
ATOM   4749  H1  WAT  1162      -4.001 -20.698   9.660  1.00  0.00           H  
ATOM   4750  H2  WAT  1162      -3.087 -21.862   9.340  1.00  0.00           H  
ATOM   4752  O   WAT  1163       4.908  -0.064  20.241  1.00  0.00           O  
ATOM   4753  H1  WAT  1163       5.490  -0.387  19.554  1.00  0.00           H  
ATOM   4754  H2  WAT  1163       4.743  -0.827  20.794  1.00  0.00           H  
ATOM   4756  O   WAT  1164      10.261 -16.127 -20.268  1.00  0.00           O  
ATOM   4757  H1  WAT  1164       9.493 -15.732 -20.680  1.00  0.00           H  
ATOM   4758  H2  WAT  1164      10.418 -15.592 -19.490  1.00  0.00           H  
ATOM   4760  O   WAT  1165      -0.155  -2.051 -24.802  1.00  0.00           O  
ATOM   4761  H1  WAT  1165      -0.666  -2.124 -23.996  1.00  0.00           H  
ATOM   4762  H2  WAT  1165       0.737  -2.278 -24.542  1.00  0.00           H  
ATOM   4764  O   WAT  1166      10.940 -20.470 -13.317  1.00  0.00           O  
ATOM   4765  H1  WAT  1166      10.736 -19.961 -14.102  1.00  0.00           H  
ATOM   4766  H2  WAT  1166      10.089 -20.770 -12.998  1.00  0.00           H  
ATOM   4768  O   WAT  1167       0.591   8.897  12.804  1.00  0.00           O  
ATOM   4769  H1  WAT  1167       0.513   9.386  13.624  1.00  0.00           H  
ATOM   4770  H2  WAT  1167       1.358   9.275  12.373  1.00  0.00           H  
ATOM   4772  O   WAT  1168      18.478  17.683   4.867  1.00  0.00           O  
ATOM   4773  H1  WAT  1168      19.106  16.971   4.738  1.00  0.00           H  
ATOM   4774  H2  WAT  1168      18.985  18.375   5.291  1.00  0.00           H  
ATOM   4776  O   WAT  1169      -0.922 -13.042 -16.365  1.00  0.00           O  
ATOM   4777  H1  WAT  1169      -1.247 -12.756 -17.219  1.00  0.00           H  
ATOM   4778  H2  WAT  1169       0.031 -12.982 -16.440  1.00  0.00           H  
ATOM   4780  O   WAT  1170     -20.273  -1.669  -2.554  1.00  0.00           O  
ATOM   4781  H1  WAT  1170     -20.139  -1.126  -1.777  1.00  0.00           H  
ATOM   4782  H2  WAT  1170     -19.414  -2.051  -2.731  1.00  0.00           H  
ATOM   4784  O   WAT  1171      19.075  -3.832   7.636  1.00  0.00           O  
ATOM   4785  H1  WAT  1171      19.510  -4.485   8.183  1.00  0.00           H  
ATOM   4786  H2  WAT  1171      18.432  -4.331   7.132  1.00  0.00           H  
ATOM   4788  O   WAT  1172     -13.035 -20.208  -7.345  1.00  0.00           O  
ATOM   4789  H1  WAT  1172     -12.998 -20.404  -8.281  1.00  0.00           H  
ATOM   4790  H2  WAT  1172     -13.562 -19.411  -7.287  1.00  0.00           H  
ATOM   4792  O   WAT  1173      10.580  -1.247   3.461  1.00  0.00           O  
ATOM   4793  H1  WAT  1173      10.736  -0.303   3.485  1.00  0.00           H  
ATOM   4794  H2  WAT  1173      10.106  -1.391   2.642  1.00  0.00           H  
ATOM   4796  O   WAT  1174      21.481  -4.137   6.342  1.00  0.00           O  
ATOM   4797  H1  WAT  1174      20.652  -3.863   6.732  1.00  0.00           H  
ATOM   4798  H2  WAT  1174      21.269  -4.307   5.424  1.00  0.00           H  
ATOM   4800  O   WAT  1175      -6.141   1.575  11.117  1.00  0.00           O  
ATOM   4801  H1  WAT  1175      -5.822   0.683  11.253  1.00  0.00           H  
ATOM   4802  H2  WAT  1175      -5.760   1.841  10.280  1.00  0.00           H  
ATOM   4804  O   WAT  1176      -7.384 -13.460 -10.331  1.00  0.00           O  
ATOM   4805  H1  WAT  1176      -8.251 -13.201 -10.642  1.00  0.00           H  
ATOM   4806  H2  WAT  1176      -7.258 -12.958  -9.526  1.00  0.00           H  
ATOM   4808  O   WAT  1177      10.392   7.175  -3.873  1.00  0.00           O  
ATOM   4809  H1  WAT  1177      10.617   6.254  -3.741  1.00  0.00           H  
ATOM   4810  H2  WAT  1177       9.463   7.164  -4.102  1.00  0.00           H  
ATOM   4812  O   WAT  1178      -7.344  -2.715   2.146  1.00  0.00           O  
ATOM   4813  H1  WAT  1178      -7.347  -2.624   1.193  1.00  0.00           H  
ATOM   4814  H2  WAT  1178      -7.512  -3.645   2.298  1.00  0.00           H  
ATOM   4816  O   WAT  1179     -12.376 -18.847   2.399  1.00  0.00           O  
ATOM   4817  H1  WAT  1179     -12.777 -19.570   2.881  1.00  0.00           H  
ATOM   4818  H2  WAT  1179     -11.512 -19.173   2.151  1.00  0.00           H  
ATOM   4820  O   WAT  1180      18.667   0.567 -10.364  1.00  0.00           O  
ATOM   4821  H1  WAT  1180      18.846  -0.254  -9.906  1.00  0.00           H  
ATOM   4822  H2  WAT  1180      19.118   1.234  -9.846  1.00  0.00           H  
ATOM   4824  O   WAT  1181      -6.367   4.257  24.876  1.00  0.00           O  
ATOM   4825  H1  WAT  1181      -5.518   4.152  24.447  1.00  0.00           H  
ATOM   4826  H2  WAT  1181      -6.988   3.827  24.287  1.00  0.00           H  
ATOM   4828  O   WAT  1182      -2.503  -2.851  18.994  1.00  0.00           O  
ATOM   4829  H1  WAT  1182      -1.726  -2.785  18.439  1.00  0.00           H  
ATOM   4830  H2  WAT  1182      -2.679  -3.790  19.050  1.00  0.00           H  
ATOM   4832  O   WAT  1183      -8.210   0.926  -8.593  1.00  0.00           O  
ATOM   4833  H1  WAT  1183      -9.004   0.659  -9.057  1.00  0.00           H  
ATOM   4834  H2  WAT  1183      -8.081   0.248  -7.930  1.00  0.00           H  
ATOM   4836  O   WAT  1184      10.217  -7.296   2.577  1.00  0.00           O  
ATOM   4837  H1  WAT  1184      10.278  -6.356   2.405  1.00  0.00           H  
ATOM   4838  H2  WAT  1184       9.277  -7.470   2.628  1.00  0.00           H  
ATOM   4840  O   WAT  1185       6.302 -10.599 -24.280  1.00  0.00           O  
ATOM   4841  H1  WAT  1185       5.519 -10.899 -24.742  1.00  0.00           H  
ATOM   4842  H2  WAT  1185       5.986 -10.343 -23.414  1.00  0.00           H  
ATOM   4844  O   WAT  1186     -22.401  19.389   6.895  1.00  0.00           O  
ATOM   4845  H1  WAT  1186     -22.321  19.267   5.949  1.00  0.00           H  
ATOM   4846  H2  WAT  1186     -22.058  18.578   7.271  1.00  0.00           H  
ATOM   4848  O   WAT  1187      -9.380  -4.088   8.919  1.00  0.00           O  
ATOM   4849  H1  WAT  1187      -8.712  -3.966   8.245  1.00  0.00           H  
ATOM   4850  H2  WAT  1187      -9.458  -5.037   9.011  1.00  0.00           H  
ATOM   4852  O   WAT  1188     -16.552  -2.321 -18.203  1.00  0.00           O  
ATOM   4853  H1  WAT  1188     -16.364  -2.131 -19.122  1.00  0.00           H  
ATOM   4854  H2  WAT  1188     -15.698  -2.283 -17.771  1.00  0.00           H  
ATOM   4856  O   WAT  1189      18.906 -15.860 -17.881  1.00  0.00           O  
ATOM   4857  H1  WAT  1189      19.188 -15.128 -18.430  1.00  0.00           H  
ATOM   4858  H2  WAT  1189      18.106 -16.178 -18.299  1.00  0.00           H  
ATOM   4860  O   WAT  1190       2.321 -11.982  -3.928  1.00  0.00           O  
ATOM   4861  H1  WAT  1190       2.292 -11.061  -3.668  1.00  0.00           H  
ATOM   4862  H2  WAT  1190       2.811 -11.984  -4.750  1.00  0.00           H  
ATOM   4864  O   WAT  1191      13.649   0.384  -2.326  1.00  0.00           O  
ATOM   4865  H1  WAT  1191      14.568   0.573  -2.515  1.00  0.00           H  
ATOM   4866  H2  WAT  1191      13.351  -0.130  -3.077  1.00  0.00           H  
ATOM   4868  O   WAT  1192      -9.778 -26.551   6.442  1.00  0.00           O  
ATOM   4869  H1  WAT  1192     -10.277 -25.735   6.467  1.00  0.00           H  
ATOM   4870  H2  WAT  1192      -9.915 -26.889   5.557  1.00  0.00           H  
ATOM   4872  O   WAT  1193      -1.256 -17.106 -20.072  1.00  0.00           O  
ATOM   4873  H1  WAT  1193      -1.757 -16.959 -19.270  1.00  0.00           H  
ATOM   4874  H2  WAT  1193      -1.914 -17.114 -20.767  1.00  0.00           H  
ATOM   4876  O   WAT  1194     -19.525  -7.663   7.883  1.00  0.00           O  
ATOM   4877  H1  WAT  1194     -18.919  -8.344   8.178  1.00  0.00           H  
ATOM   4878  H2  WAT  1194     -18.998  -7.106   7.311  1.00  0.00           H  
ATOM   4880  O   WAT  1195      -1.779  -6.071  13.425  1.00  0.00           O  
ATOM   4881  H1  WAT  1195      -1.859  -6.776  14.067  1.00  0.00           H  
ATOM   4882  H2  WAT  1195      -1.819  -5.268  13.945  1.00  0.00           H  
ATOM   4884  O   WAT  1196     -12.059  -9.876  -3.663  1.00  0.00           O  
ATOM   4885  H1  WAT  1196     -12.964  -9.774  -3.366  1.00  0.00           H  
ATOM   4886  H2  WAT  1196     -11.904  -9.115  -4.223  1.00  0.00           H  
ATOM   4888  O   WAT  1197       9.693 -21.886  -9.112  1.00  0.00           O  
ATOM   4889  H1  WAT  1197       8.781 -21.596  -9.139  1.00  0.00           H  
ATOM   4890  H2  WAT  1197       9.643 -22.840  -9.174  1.00  0.00           H  
ATOM   4892  O   WAT  1198     -13.854   6.295  24.857  1.00  0.00           O  
ATOM   4893  H1  WAT  1198     -14.577   6.904  24.710  1.00  0.00           H  
ATOM   4894  H2  WAT  1198     -13.066   6.822  24.719  1.00  0.00           H  
ATOM   4896  O   WAT  1199      15.431   1.710   4.105  1.00  0.00           O  
ATOM   4897  H1  WAT  1199      16.321   1.417   4.300  1.00  0.00           H  
ATOM   4898  H2  WAT  1199      15.370   2.576   4.509  1.00  0.00           H  
ATOM   4900  O   WAT  1200      13.035  -4.616 -10.617  1.00  0.00           O  
ATOM   4901  H1  WAT  1200      12.201  -4.803 -11.048  1.00  0.00           H  
ATOM   4902  H2  WAT  1200      13.292  -3.758 -10.955  1.00  0.00           H  
ATOM   4904  O   WAT  1201     -26.151  13.692  12.139  1.00  0.00           O  
ATOM   4905  H1  WAT  1201     -25.739  14.556  12.146  1.00  0.00           H  
ATOM   4906  H2  WAT  1201     -25.446  13.093  11.892  1.00  0.00           H  
ATOM   4908  O   WAT  1202      -5.158   3.360  12.873  1.00  0.00           O  
ATOM   4909  H1  WAT  1202      -4.398   3.771  12.463  1.00  0.00           H  
ATOM   4910  H2  WAT  1202      -5.479   2.741  12.217  1.00  0.00           H  
ATOM   4912  O   WAT  1203       0.946   1.817 -30.599  1.00  0.00           O  
ATOM   4913  H1  WAT  1203       1.035   1.894 -29.649  1.00  0.00           H  
ATOM   4914  H2  WAT  1203       1.272   0.939 -30.799  1.00  0.00           H  
ATOM   4916  O   WAT  1204      12.657  18.668   7.205  1.00  0.00           O  
ATOM   4917  H1  WAT  1204      12.754  17.981   6.545  1.00  0.00           H  
ATOM   4918  H2  WAT  1204      12.344  18.209   7.984  1.00  0.00           H  
ATOM   4920  O   WAT  1205      21.147   5.518  -6.321  1.00  0.00           O  
ATOM   4921  H1  WAT  1205      20.535   5.546  -7.056  1.00  0.00           H  
ATOM   4922  H2  WAT  1205      21.659   6.322  -6.404  1.00  0.00           H  
ATOM   4924  O   WAT  1206      -9.908  21.096 -21.067  1.00  0.00           O  
ATOM   4925  H1  WAT  1206      -9.351  21.817 -21.362  1.00  0.00           H  
ATOM   4926  H2  WAT  1206      -9.333  20.332 -21.070  1.00  0.00           H  
ATOM   4928  O   WAT  1207      11.166 -11.939  15.503  1.00  0.00           O  
ATOM   4929  H1  WAT  1207      12.014 -12.109  15.093  1.00  0.00           H  
ATOM   4930  H2  WAT  1207      10.797 -12.809  15.657  1.00  0.00           H  
ATOM   4932  O   WAT  1208      -4.260   4.583  -7.263  1.00  0.00           O  
ATOM   4933  H1  WAT  1208      -4.535   4.964  -6.429  1.00  0.00           H  
ATOM   4934  H2  WAT  1208      -5.015   4.698  -7.840  1.00  0.00           H  
ATOM   4936  O   WAT  1209       0.622   6.085  19.708  1.00  0.00           O  
ATOM   4937  H1  WAT  1209       1.294   6.706  19.429  1.00  0.00           H  
ATOM   4938  H2  WAT  1209       0.954   5.231  19.429  1.00  0.00           H  
ATOM   4940  O   WAT  1210      13.586   1.740  -9.022  1.00  0.00           O  
ATOM   4941  H1  WAT  1210      12.842   1.360  -9.490  1.00  0.00           H  
ATOM   4942  H2  WAT  1210      14.223   1.941  -9.708  1.00  0.00           H  
ATOM   4944  O   WAT  1211     -20.910  -1.247  20.515  1.00  0.00           O  
ATOM   4945  H1  WAT  1211     -20.367  -0.474  20.361  1.00  0.00           H  
ATOM   4946  H2  WAT  1211     -21.142  -1.195  21.442  1.00  0.00           H  
ATOM   4948  O   WAT  1212     -25.693  10.816   5.581  1.00  0.00           O  
ATOM   4949  H1  WAT  1212     -24.894  10.858   5.055  1.00  0.00           H  
ATOM   4950  H2  WAT  1212     -26.400  10.757   4.939  1.00  0.00           H  
ATOM   4952  O   WAT  1213      -9.368  19.610  20.458  1.00  0.00           O  
ATOM   4953  H1  WAT  1213      -9.068  19.423  19.568  1.00  0.00           H  
ATOM   4954  H2  WAT  1213      -9.275  20.558  20.548  1.00  0.00           H  
ATOM   4956  O   WAT  1214     -17.538  -6.406  -4.185  1.00  0.00           O  
ATOM   4957  H1  WAT  1214     -17.177  -6.015  -3.389  1.00  0.00           H  
ATOM   4958  H2  WAT  1214     -17.106  -7.257  -4.251  1.00  0.00           H  
ATOM   4960  O   WAT  1215      -5.423  14.244  19.613  1.00  0.00           O  
ATOM   4961  H1  WAT  1215      -5.536  13.318  19.397  1.00  0.00           H  
ATOM   4962  H2  WAT  1215      -4.651  14.265  20.179  1.00  0.00           H  
ATOM   4964  O   WAT  1216      -7.964 -26.325  -5.839  1.00  0.00           O  
ATOM   4965  H1  WAT  1216      -7.918 -27.279  -5.901  1.00  0.00           H  
ATOM   4966  H2  WAT  1216      -7.178 -26.018  -6.290  1.00  0.00           H  
ATOM   4968  O   WAT  1217      18.587  -7.425   0.425  1.00  0.00           O  
ATOM   4969  H1  WAT  1217      18.954  -6.597   0.734  1.00  0.00           H  
ATOM   4970  H2  WAT  1217      17.671  -7.225   0.233  1.00  0.00           H  
ATOM   4972  O   WAT  1218      15.952  -8.828  -5.269  1.00  0.00           O  
ATOM   4973  H1  WAT  1218      16.851  -8.544  -5.098  1.00  0.00           H  
ATOM   4974  H2  WAT  1218      15.594  -8.153  -5.845  1.00  0.00           H  
ATOM   4976  O   WAT  1219      -3.417  19.388  -6.372  1.00  0.00           O  
ATOM   4977  H1  WAT  1219      -3.953  18.615  -6.546  1.00  0.00           H  
ATOM   4978  H2  WAT  1219      -3.940  19.910  -5.763  1.00  0.00           H  
ATOM   4980  O   WAT  1220      -4.308  -3.299   5.215  1.00  0.00           O  
ATOM   4981  H1  WAT  1220      -4.997  -2.635   5.229  1.00  0.00           H  
ATOM   4982  H2  WAT  1220      -4.743  -4.088   4.890  1.00  0.00           H  
ATOM   4984  O   WAT  1221       8.636  -4.953 -16.509  1.00  0.00           O  
ATOM   4985  H1  WAT  1221       7.906  -4.537 -16.968  1.00  0.00           H  
ATOM   4986  H2  WAT  1221       8.246  -5.307 -15.709  1.00  0.00           H  
ATOM   4988  O   WAT  1222      24.887  -5.345  -6.656  1.00  0.00           O  
ATOM   4989  H1  WAT  1222      23.931  -5.327  -6.708  1.00  0.00           H  
ATOM   4990  H2  WAT  1222      25.073  -5.613  -5.756  1.00  0.00           H  
ATOM   4992  O   WAT  1223      18.477  14.294   7.385  1.00  0.00           O  
ATOM   4993  H1  WAT  1223      18.885  13.813   8.105  1.00  0.00           H  
ATOM   4994  H2  WAT  1223      17.648  13.839   7.232  1.00  0.00           H  
ATOM   4996  O   WAT  1224       3.787  15.085   5.362  1.00  0.00           O  
ATOM   4997  H1  WAT  1224       3.540  15.671   6.077  1.00  0.00           H  
ATOM   4998  H2  WAT  1224       3.053  14.475   5.287  1.00  0.00           H  
ATOM   5000  O   WAT  1225       4.654   3.925   4.142  1.00  0.00           O  
ATOM   5001  H1  WAT  1225       4.335   4.771   4.456  1.00  0.00           H  
ATOM   5002  H2  WAT  1225       5.313   3.664   4.785  1.00  0.00           H  
ATOM   5004  O   WAT  1226      -6.681 -18.686  -6.855  1.00  0.00           O  
ATOM   5005  H1  WAT  1226      -7.359 -19.349  -6.724  1.00  0.00           H  
ATOM   5006  H2  WAT  1226      -7.080 -18.050  -7.449  1.00  0.00           H  
ATOM   5008  O   WAT  1227       2.123   1.519 -10.389  1.00  0.00           O  
ATOM   5009  H1  WAT  1227       1.384   2.015 -10.740  1.00  0.00           H  
ATOM   5010  H2  WAT  1227       2.542   2.117  -9.770  1.00  0.00           H  
ATOM   5012  O   WAT  1228      25.525   4.759 -10.319  1.00  0.00           O  
ATOM   5013  H1  WAT  1228      25.188   5.265 -11.058  1.00  0.00           H  
ATOM   5014  H2  WAT  1228      25.824   3.937 -10.708  1.00  0.00           H  
ATOM   5016  O   WAT  1229     -13.609  10.794 -18.121  1.00  0.00           O  
ATOM   5017  H1  WAT  1229     -14.137  11.557 -18.355  1.00  0.00           H  
ATOM   5018  H2  WAT  1229     -13.709  10.715 -17.172  1.00  0.00           H  
ATOM   5020  O   WAT  1230      -7.525   2.612   5.379  1.00  0.00           O  
ATOM   5021  H1  WAT  1230      -7.679   2.779   4.449  1.00  0.00           H  
ATOM   5022  H2  WAT  1230      -8.265   2.069   5.651  1.00  0.00           H  
ATOM   5024  O   WAT  1231      25.427  14.836   9.300  1.00  0.00           O  
ATOM   5025  H1  WAT  1231      25.168  14.048   8.823  1.00  0.00           H  
ATOM   5026  H2  WAT  1231      25.882  14.508  10.076  1.00  0.00           H  
ATOM   5028  O   WAT  1232       0.379  -7.781  -7.439  1.00  0.00           O  
ATOM   5029  H1  WAT  1232      -0.356  -8.054  -6.890  1.00  0.00           H  
ATOM   5030  H2  WAT  1232       1.115  -7.703  -6.833  1.00  0.00           H  
ATOM   5032  O   WAT  1233      23.097  -4.349  -4.220  1.00  0.00           O  
ATOM   5033  H1  WAT  1233      23.723  -3.692  -4.527  1.00  0.00           H  
ATOM   5034  H2  WAT  1233      22.698  -4.692  -5.019  1.00  0.00           H  
ATOM   5036  O   WAT  1234       1.792 -14.639   6.458  1.00  0.00           O  
ATOM   5037  H1  WAT  1234       1.402 -15.153   7.166  1.00  0.00           H  
ATOM   5038  H2  WAT  1234       1.211 -14.782   5.711  1.00  0.00           H  
ATOM   5040  O   WAT  1235       1.268  -2.555  -9.939  1.00  0.00           O  
ATOM   5041  H1  WAT  1235       2.201  -2.606 -10.148  1.00  0.00           H  
ATOM   5042  H2  WAT  1235       1.185  -1.765  -9.405  1.00  0.00           H  
ATOM   5044  O   WAT  1236       6.996 -18.918 -15.451  1.00  0.00           O  
ATOM   5045  H1  WAT  1236       6.485 -19.303 -14.740  1.00  0.00           H  
ATOM   5046  H2  WAT  1236       6.402 -18.920 -16.202  1.00  0.00           H  
ATOM   5048  O   WAT  1237       3.471 -10.352 -16.699  1.00  0.00           O  
ATOM   5049  H1  WAT  1237       3.337 -10.057 -17.600  1.00  0.00           H  
ATOM   5050  H2  WAT  1237       2.870 -11.090 -16.597  1.00  0.00           H  
ATOM   5052  O   WAT  1238     -22.763  16.483  10.345  1.00  0.00           O  
ATOM   5053  H1  WAT  1238     -23.213  16.183   9.555  1.00  0.00           H  
ATOM   5054  H2  WAT  1238     -22.310  17.281  10.074  1.00  0.00           H  
ATOM   5056  O   WAT  1239      -4.255  -9.203  -1.571  1.00  0.00           O  
ATOM   5057  H1  WAT  1239      -4.677  -9.844  -2.142  1.00  0.00           H  
ATOM   5058  H2  WAT  1239      -4.743  -8.393  -1.718  1.00  0.00           H  
ATOM   5060  O   WAT  1240       1.580 -10.772  16.511  1.00  0.00           O  
ATOM   5061  H1  WAT  1240       1.067 -11.572  16.623  1.00  0.00           H  
ATOM   5062  H2  WAT  1240       1.527 -10.332  17.360  1.00  0.00           H  
ATOM   5064  O   WAT  1241      -7.574 -16.295  -9.476  1.00  0.00           O  
ATOM   5065  H1  WAT  1241      -7.605 -15.351  -9.634  1.00  0.00           H  
ATOM   5066  H2  WAT  1241      -7.896 -16.685 -10.289  1.00  0.00           H  
ATOM   5068  O   WAT  1242       4.713 -17.483   4.252  1.00  0.00           O  
ATOM   5069  H1  WAT  1242       4.251 -17.786   3.470  1.00  0.00           H  
ATOM   5070  H2  WAT  1242       4.017 -17.269   4.873  1.00  0.00           H  
ATOM   5072  O   WAT  1243      20.911  -6.091   1.498  1.00  0.00           O  
ATOM   5073  H1  WAT  1243      21.123  -5.916   0.581  1.00  0.00           H  
ATOM   5074  H2  WAT  1243      21.685  -6.536   1.843  1.00  0.00           H  
ATOM   5076  O   WAT  1244     -17.075  15.999   8.618  1.00  0.00           O  
ATOM   5077  H1  WAT  1244     -17.117  15.253   9.216  1.00  0.00           H  
ATOM   5078  H2  WAT  1244     -17.873  16.496   8.799  1.00  0.00           H  
ATOM   5080  O   WAT  1245     -21.053   1.992 -14.149  1.00  0.00           O  
ATOM   5081  H1  WAT  1245     -20.787   2.120 -13.238  1.00  0.00           H  
ATOM   5082  H2  WAT  1245     -20.375   1.429 -14.520  1.00  0.00           H  
ATOM   5084  O   WAT  1246      -2.131  -7.108 -15.099  1.00  0.00           O  
ATOM   5085  H1  WAT  1246      -1.843  -6.871 -14.217  1.00  0.00           H  
ATOM   5086  H2  WAT  1246      -1.356  -6.980 -15.646  1.00  0.00           H  
ATOM   5088  O   WAT  1247       8.995   3.574   5.536  1.00  0.00           O  
ATOM   5089  H1  WAT  1247       9.574   3.276   4.834  1.00  0.00           H  
ATOM   5090  H2  WAT  1247       9.297   3.103   6.312  1.00  0.00           H  
ATOM   5092  O   WAT  1248       7.405  -9.907   4.699  1.00  0.00           O  
ATOM   5093  H1  WAT  1248       8.220 -10.308   4.395  1.00  0.00           H  
ATOM   5094  H2  WAT  1248       7.435  -9.996   5.651  1.00  0.00           H  
ATOM   5096  O   WAT  1249       9.415 -14.138  22.781  1.00  0.00           O  
ATOM   5097  H1  WAT  1249       9.990 -13.455  22.437  1.00  0.00           H  
ATOM   5098  H2  WAT  1249       8.629 -14.085  22.237  1.00  0.00           H  
ATOM   5100  O   WAT  1250       9.465  -5.091  -1.637  1.00  0.00           O  
ATOM   5101  H1  WAT  1250       9.669  -5.998  -1.864  1.00  0.00           H  
ATOM   5102  H2  WAT  1250       8.725  -4.864  -2.200  1.00  0.00           H  
ATOM   5104  O   WAT  1251       7.736 -18.008  24.370  1.00  0.00           O  
ATOM   5105  H1  WAT  1251       8.536 -17.497  24.496  1.00  0.00           H  
ATOM   5106  H2  WAT  1251       8.029 -18.810  23.937  1.00  0.00           H  
ATOM   5108  O   WAT  1252      12.524 -14.989  13.637  1.00  0.00           O  
ATOM   5109  H1  WAT  1252      13.204 -15.437  13.134  1.00  0.00           H  
ATOM   5110  H2  WAT  1252      12.218 -15.646  14.263  1.00  0.00           H  
ATOM   5112  O   WAT  1253     -22.450   0.998 -21.408  1.00  0.00           O  
ATOM   5113  H1  WAT  1253     -23.300   0.631 -21.652  1.00  0.00           H  
ATOM   5114  H2  WAT  1253     -21.813   0.355 -21.720  1.00  0.00           H  
ATOM   5116  O   WAT  1254      -2.602  13.825  20.657  1.00  0.00           O  
ATOM   5117  H1  WAT  1254      -2.654  13.735  19.705  1.00  0.00           H  
ATOM   5118  H2  WAT  1254      -2.447  14.758  20.802  1.00  0.00           H  
ATOM   5120  O   WAT  1255      -4.771   0.803 -21.536  1.00  0.00           O  
ATOM   5121  H1  WAT  1255      -5.317   0.564 -22.286  1.00  0.00           H  
ATOM   5122  H2  WAT  1255      -5.235   1.532 -21.124  1.00  0.00           H  
ATOM   5124  O   WAT  1256      13.028   9.253  17.089  1.00  0.00           O  
ATOM   5125  H1  WAT  1256      12.274   9.843  17.100  1.00  0.00           H  
ATOM   5126  H2  WAT  1256      13.241   9.120  18.013  1.00  0.00           H  
ATOM   5128  O   WAT  1257     -22.629 -13.102  -5.086  1.00  0.00           O  
ATOM   5129  H1  WAT  1257     -23.478 -12.673  -5.190  1.00  0.00           H  
ATOM   5130  H2  WAT  1257     -22.223 -13.044  -5.951  1.00  0.00           H  
ATOM   5132  O   WAT  1258       7.170   2.918 -11.363  1.00  0.00           O  
ATOM   5133  H1  WAT  1258       8.113   2.846 -11.218  1.00  0.00           H  
ATOM   5134  H2  WAT  1258       7.036   3.831 -11.619  1.00  0.00           H  
ATOM   5136  O   WAT  1259     -21.200  16.620 -12.802  1.00  0.00           O  
ATOM   5137  H1  WAT  1259     -22.041  16.324 -13.150  1.00  0.00           H  
ATOM   5138  H2  WAT  1259     -21.410  17.417 -12.315  1.00  0.00           H  
ATOM   5140  O   WAT  1260       2.842   2.540 -20.744  1.00  0.00           O  
ATOM   5141  H1  WAT  1260       3.647   2.759 -20.276  1.00  0.00           H  
ATOM   5142  H2  WAT  1260       2.283   2.133 -20.082  1.00  0.00           H  
ATOM   5144  O   WAT  1261      14.405  -0.710  23.173  1.00  0.00           O  
ATOM   5145  H1  WAT  1261      13.658  -1.179  22.799  1.00  0.00           H  
ATOM   5146  H2  WAT  1261      14.104  -0.431  24.037  1.00  0.00           H  
ATOM   5148  O   WAT  1262      19.049  -7.225  22.876  1.00  0.00           O  
ATOM   5149  H1  WAT  1262      18.259  -7.385  23.391  1.00  0.00           H  
ATOM   5150  H2  WAT  1262      18.790  -6.557  22.241  1.00  0.00           H  
ATOM   5152  O   WAT  1263       9.842   8.941   9.201  1.00  0.00           O  
ATOM   5153  H1  WAT  1263       9.935   9.013   8.251  1.00  0.00           H  
ATOM   5154  H2  WAT  1263       9.260   9.662   9.440  1.00  0.00           H  
ATOM   5156  O   WAT  1264       6.166  -3.283  19.545  1.00  0.00           O  
ATOM   5157  H1  WAT  1264       6.267  -3.115  18.607  1.00  0.00           H  
ATOM   5158  H2  WAT  1264       7.033  -3.571  19.831  1.00  0.00           H  
ATOM   5160  O   WAT  1265      10.682   1.576  26.038  1.00  0.00           O  
ATOM   5161  H1  WAT  1265      11.433   1.044  25.776  1.00  0.00           H  
ATOM   5162  H2  WAT  1265      10.139   0.985  26.559  1.00  0.00           H  
ATOM   5164  O   WAT  1266      -0.127 -18.935  12.353  1.00  0.00           O  
ATOM   5165  H1  WAT  1266      -0.395 -19.318  11.518  1.00  0.00           H  
ATOM   5166  H2  WAT  1266       0.828 -18.895  12.303  1.00  0.00           H  
ATOM   5168  O   WAT  1267      15.014  24.986 -11.149  1.00  0.00           O  
ATOM   5169  H1  WAT  1267      15.781  24.422 -11.246  1.00  0.00           H  
ATOM   5170  H2  WAT  1267      15.016  25.235 -10.225  1.00  0.00           H  
ATOM   5172  O   WAT  1268      11.093  19.647   1.824  1.00  0.00           O  
ATOM   5173  H1  WAT  1268      10.513  20.408   1.787  1.00  0.00           H  
ATOM   5174  H2  WAT  1268      11.955  19.991   1.590  1.00  0.00           H  
ATOM   5176  O   WAT  1269       2.539  25.212  -6.875  1.00  0.00           O  
ATOM   5177  H1  WAT  1269       2.386  24.300  -7.121  1.00  0.00           H  
ATOM   5178  H2  WAT  1269       1.679  25.626  -6.940  1.00  0.00           H  
ATOM   5180  O   WAT  1270       1.632  14.312 -10.593  1.00  0.00           O  
ATOM   5181  H1  WAT  1270       2.479  14.163 -10.172  1.00  0.00           H  
ATOM   5182  H2  WAT  1270       1.448  13.495 -11.056  1.00  0.00           H  
ATOM   5184  O   WAT  1271       1.733  -7.502 -23.012  1.00  0.00           O  
ATOM   5185  H1  WAT  1271       2.022  -8.389 -23.228  1.00  0.00           H  
ATOM   5186  H2  WAT  1271       0.819  -7.607 -22.746  1.00  0.00           H  
ATOM   5188  O   WAT  1272      22.194  -7.040  -3.529  1.00  0.00           O  
ATOM   5189  H1  WAT  1272      22.166  -7.427  -4.404  1.00  0.00           H  
ATOM   5190  H2  WAT  1272      22.685  -6.226  -3.643  1.00  0.00           H  
ATOM   5192  O   WAT  1273     -12.893  -5.107  -6.994  1.00  0.00           O  
ATOM   5193  H1  WAT  1273     -13.137  -4.616  -7.779  1.00  0.00           H  
ATOM   5194  H2  WAT  1273     -12.124  -5.612  -7.256  1.00  0.00           H  
ATOM   5196  O   WAT  1274      10.332  12.417  15.166  1.00  0.00           O  
ATOM   5197  H1  WAT  1274       9.719  13.027  15.577  1.00  0.00           H  
ATOM   5198  H2  WAT  1274      11.188  12.665  15.517  1.00  0.00           H  
ATOM   5200  O   WAT  1275       2.724 -20.438  -9.233  1.00  0.00           O  
ATOM   5201  H1  WAT  1275       1.941 -20.228  -8.724  1.00  0.00           H  
ATOM   5202  H2  WAT  1275       2.458 -21.169  -9.791  1.00  0.00           H  
ATOM   5204  O   WAT  1276       9.835   7.506  12.060  1.00  0.00           O  
ATOM   5205  H1  WAT  1276       9.327   7.017  11.413  1.00  0.00           H  
ATOM   5206  H2  WAT  1276      10.270   6.832  12.583  1.00  0.00           H  
ATOM   5208  O   WAT  1277      15.192   2.624   7.350  1.00  0.00           O  
ATOM   5209  H1  WAT  1277      16.070   2.482   6.996  1.00  0.00           H  
ATOM   5210  H2  WAT  1277      15.200   3.532   7.654  1.00  0.00           H  
ATOM   5212  O   WAT  1278      -8.686  -0.555  17.675  1.00  0.00           O  
ATOM   5213  H1  WAT  1278      -8.561  -0.052  16.870  1.00  0.00           H  
ATOM   5214  H2  WAT  1278      -8.341  -1.424  17.472  1.00  0.00           H  
ATOM   5216  O   WAT  1279     -22.609  -4.921  12.293  1.00  0.00           O  
ATOM   5217  H1  WAT  1279     -22.598  -5.344  11.434  1.00  0.00           H  
ATOM   5218  H2  WAT  1279     -22.497  -3.990  12.102  1.00  0.00           H  
ATOM   5220  O   WAT  1280      -4.859  12.717   6.610  1.00  0.00           O  
ATOM   5221  H1  WAT  1280      -4.994  12.506   5.686  1.00  0.00           H  
ATOM   5222  H2  WAT  1280      -5.295  13.560   6.729  1.00  0.00           H  
ATOM   5224  O   WAT  1281     -14.760   9.156  20.178  1.00  0.00           O  
ATOM   5225  H1  WAT  1281     -14.247   9.907  19.876  1.00  0.00           H  
ATOM   5226  H2  WAT  1281     -15.633   9.301  19.813  1.00  0.00           H  
ATOM   5228  O   WAT  1282      -3.668 -28.494  -6.677  1.00  0.00           O  
ATOM   5229  H1  WAT  1282      -4.072 -28.977  -5.956  1.00  0.00           H  
ATOM   5230  H2  WAT  1282      -4.166 -27.679  -6.729  1.00  0.00           H  
ATOM   5232  O   WAT  1283       6.016  -1.619  -6.606  1.00  0.00           O  
ATOM   5233  H1  WAT  1283       5.944  -0.766  -7.034  1.00  0.00           H  
ATOM   5234  H2  WAT  1283       5.143  -1.783  -6.250  1.00  0.00           H  
ATOM   5236  O   WAT  1284      13.600  -5.975  -1.040  1.00  0.00           O  
ATOM   5237  H1  WAT  1284      13.365  -5.449  -0.276  1.00  0.00           H  
ATOM   5238  H2  WAT  1284      13.192  -6.826  -0.880  1.00  0.00           H  
ATOM   5240  O   WAT  1285     -16.697 -15.804   4.952  1.00  0.00           O  
ATOM   5241  H1  WAT  1285     -17.488 -15.897   5.483  1.00  0.00           H  
ATOM   5242  H2  WAT  1285     -16.022 -16.272   5.444  1.00  0.00           H  
ATOM   5244  O   WAT  1286      20.342   1.477  -8.024  1.00  0.00           O  
ATOM   5245  H1  WAT  1286      20.515   2.287  -8.504  1.00  0.00           H  
ATOM   5246  H2  WAT  1286      20.955   0.843  -8.395  1.00  0.00           H  
ATOM   5248  O   WAT  1287     -18.315 -20.927   3.790  1.00  0.00           O  
ATOM   5249  H1  WAT  1287     -17.518 -21.440   3.923  1.00  0.00           H  
ATOM   5250  H2  WAT  1287     -18.354 -20.344   4.548  1.00  0.00           H  
ATOM   5252  O   WAT  1288      14.448  21.707 -13.122  1.00  0.00           O  
ATOM   5253  H1  WAT  1288      13.702  21.108 -13.101  1.00  0.00           H  
ATOM   5254  H2  WAT  1288      14.819  21.659 -12.241  1.00  0.00           H  
ATOM   5256  O   WAT  1289      25.069   0.317  -8.176  1.00  0.00           O  
ATOM   5257  H1  WAT  1289      25.914   0.117  -8.578  1.00  0.00           H  
ATOM   5258  H2  WAT  1289      25.229   0.248  -7.235  1.00  0.00           H  
ATOM   5260  O   WAT  1290       7.874 -17.396  -9.953  1.00  0.00           O  
ATOM   5261  H1  WAT  1290       8.209 -16.527  -9.733  1.00  0.00           H  
ATOM   5262  H2  WAT  1290       8.443 -17.700 -10.660  1.00  0.00           H  
ATOM   5264  O   WAT  1291     -21.411   0.458  -8.346  1.00  0.00           O  
ATOM   5265  H1  WAT  1291     -21.241  -0.206  -9.015  1.00  0.00           H  
ATOM   5266  H2  WAT  1291     -21.060   0.081  -7.540  1.00  0.00           H  
ATOM   5268  O   WAT  1292      -1.639  -5.751 -12.687  1.00  0.00           O  
ATOM   5269  H1  WAT  1292      -2.528  -5.902 -12.367  1.00  0.00           H  
ATOM   5270  H2  WAT  1292      -1.482  -4.820 -12.529  1.00  0.00           H  
ATOM   5272  O   WAT  1293     -11.479   3.695  17.720  1.00  0.00           O  
ATOM   5273  H1  WAT  1293     -12.414   3.903  17.736  1.00  0.00           H  
ATOM   5274  H2  WAT  1293     -11.435   2.774  17.979  1.00  0.00           H  
ATOM   5276  O   WAT  1294     -18.410   6.132  -2.352  1.00  0.00           O  
ATOM   5277  H1  WAT  1294     -17.619   6.147  -2.891  1.00  0.00           H  
ATOM   5278  H2  WAT  1294     -18.096   5.931  -1.471  1.00  0.00           H  
ATOM   5280  O   WAT  1295      -2.170   0.626 -17.641  1.00  0.00           O  
ATOM   5281  H1  WAT  1295      -2.877   0.017 -17.431  1.00  0.00           H  
ATOM   5282  H2  WAT  1295      -2.574   1.270 -18.223  1.00  0.00           H  
ATOM   5284  O   WAT  1296     -12.866  12.483 -11.544  1.00  0.00           O  
ATOM   5285  H1  WAT  1296     -12.188  12.762 -10.928  1.00  0.00           H  
ATOM   5286  H2  WAT  1296     -13.686  12.778 -11.149  1.00  0.00           H  
ATOM   5288  O   WAT  1297      10.950   7.447  -6.394  1.00  0.00           O  
ATOM   5289  H1  WAT  1297      11.031   7.273  -5.456  1.00  0.00           H  
ATOM   5290  H2  WAT  1297      11.803   7.208  -6.757  1.00  0.00           H  
ATOM   5292  O   WAT  1298      22.514  -5.868 -15.510  1.00  0.00           O  
ATOM   5293  H1  WAT  1298      22.165  -6.536 -14.920  1.00  0.00           H  
ATOM   5294  H2  WAT  1298      22.776  -6.352 -16.293  1.00  0.00           H  
ATOM   5296  O   WAT  1299      21.992  21.172   8.275  1.00  0.00           O  
ATOM   5297  H1  WAT  1299      21.592  20.308   8.184  1.00  0.00           H  
ATOM   5298  H2  WAT  1299      21.799  21.614   7.449  1.00  0.00           H  
ATOM   5300  O   WAT  1300      19.731  11.848  -3.871  1.00  0.00           O  
ATOM   5301  H1  WAT  1300      19.206  12.349  -3.247  1.00  0.00           H  
ATOM   5302  H2  WAT  1300      20.463  11.513  -3.353  1.00  0.00           H  
ATOM   5304  O   WAT  1301      14.698  25.991  -1.130  1.00  0.00           O  
ATOM   5305  H1  WAT  1301      14.164  26.780  -1.228  1.00  0.00           H  
ATOM   5306  H2  WAT  1301      14.851  25.693  -2.026  1.00  0.00           H  
ATOM   5308  O   WAT  1302      -5.866  23.179  14.868  1.00  0.00           O  
ATOM   5309  H1  WAT  1302      -5.175  22.543  15.056  1.00  0.00           H  
ATOM   5310  H2  WAT  1302      -6.370  22.780  14.159  1.00  0.00           H  
ATOM   5312  O   WAT  1303      -5.452   7.947  -1.349  1.00  0.00           O  
ATOM   5313  H1  WAT  1303      -5.129   8.522  -0.656  1.00  0.00           H  
ATOM   5314  H2  WAT  1303      -5.823   8.542  -2.001  1.00  0.00           H  
ATOM   5316  O   WAT  1304       4.717 -18.761 -10.905  1.00  0.00           O  
ATOM   5317  H1  WAT  1304       4.597 -18.731  -9.956  1.00  0.00           H  
ATOM   5318  H2  WAT  1304       5.614 -18.457 -11.043  1.00  0.00           H  
ATOM   5320  O   WAT  1305      -0.040   5.860  -6.013  1.00  0.00           O  
ATOM   5321  H1  WAT  1305       0.224   6.249  -5.180  1.00  0.00           H  
ATOM   5322  H2  WAT  1305      -0.875   6.280  -6.220  1.00  0.00           H  
ATOM   5324  O   WAT  1306       7.742  20.836   3.524  1.00  0.00           O  
ATOM   5325  H1  WAT  1306       6.885  21.233   3.678  1.00  0.00           H  
ATOM   5326  H2  WAT  1306       8.201  20.924   4.360  1.00  0.00           H  
ATOM   5328  O   WAT  1307     -18.171 -17.257  11.638  1.00  0.00           O  
ATOM   5329  H1  WAT  1307     -19.076 -17.358  11.935  1.00  0.00           H  
ATOM   5330  H2  WAT  1307     -17.642 -17.565  12.374  1.00  0.00           H  
ATOM   5332  O   WAT  1308      -3.128 -10.753   8.017  1.00  0.00           O  
ATOM   5333  H1  WAT  1308      -4.037 -10.967   8.226  1.00  0.00           H  
ATOM   5334  H2  WAT  1308      -2.618 -11.173   8.710  1.00  0.00           H  
ATOM   5336  O   WAT  1309       4.033  15.730  -3.973  1.00  0.00           O  
ATOM   5337  H1  WAT  1309       3.453  15.036  -4.287  1.00  0.00           H  
ATOM   5338  H2  WAT  1309       3.463  16.308  -3.466  1.00  0.00           H  
ATOM   5340  O   WAT  1310      12.706 -21.766  -4.154  1.00  0.00           O  
ATOM   5341  H1  WAT  1310      13.494 -21.931  -4.671  1.00  0.00           H  
ATOM   5342  H2  WAT  1310      11.985 -22.033  -4.724  1.00  0.00           H  
ATOM   5344  O   WAT  1311       7.240  20.064  11.824  1.00  0.00           O  
ATOM   5345  H1  WAT  1311       7.107  21.002  11.683  1.00  0.00           H  
ATOM   5346  H2  WAT  1311       7.342  19.701  10.945  1.00  0.00           H  
ATOM   5348  O   WAT  1312      -2.602 -24.851 -11.471  1.00  0.00           O  
ATOM   5349  H1  WAT  1312      -2.598 -24.373 -10.642  1.00  0.00           H  
ATOM   5350  H2  WAT  1312      -2.215 -24.242 -12.101  1.00  0.00           H  
ATOM   5352  O   WAT  1313       2.481 -23.566   2.411  1.00  0.00           O  
ATOM   5353  H1  WAT  1313       2.599 -23.376   1.480  1.00  0.00           H  
ATOM   5354  H2  WAT  1313       2.272 -22.718   2.803  1.00  0.00           H  
ATOM   5356  O   WAT  1314      -7.278 -14.428  11.362  1.00  0.00           O  
ATOM   5357  H1  WAT  1314      -7.941 -14.322  10.679  1.00  0.00           H  
ATOM   5358  H2  WAT  1314      -6.696 -15.110  11.027  1.00  0.00           H  
ATOM   5360  O   WAT  1315     -12.739 -23.218  11.239  1.00  0.00           O  
ATOM   5361  H1  WAT  1315     -13.284 -23.468  11.984  1.00  0.00           H  
ATOM   5362  H2  WAT  1315     -13.244 -22.538  10.791  1.00  0.00           H  
ATOM   5364  O   WAT  1316      13.595   7.022  -6.502  1.00  0.00           O  
ATOM   5365  H1  WAT  1316      13.896   7.507  -5.733  1.00  0.00           H  
ATOM   5366  H2  WAT  1316      14.188   7.293  -7.203  1.00  0.00           H  
ATOM   5368  O   WAT  1317       2.267 -21.562  14.247  1.00  0.00           O  
ATOM   5369  H1  WAT  1317       1.586 -22.226  14.349  1.00  0.00           H  
ATOM   5370  H2  WAT  1317       2.407 -21.505  13.301  1.00  0.00           H  
ATOM   5372  O   WAT  1318       8.470  -1.166 -17.160  1.00  0.00           O  
ATOM   5373  H1  WAT  1318       8.709  -0.843 -16.291  1.00  0.00           H  
ATOM   5374  H2  WAT  1318       8.130  -2.046 -17.003  1.00  0.00           H  
ATOM   5376  O   WAT  1319     -18.530  16.319  16.707  1.00  0.00           O  
ATOM   5377  H1  WAT  1319     -17.754  16.248  17.263  1.00  0.00           H  
ATOM   5378  H2  WAT  1319     -19.246  15.995  17.254  1.00  0.00           H  
ATOM   5380  O   WAT  1320     -17.183   9.551 -20.189  1.00  0.00           O  
ATOM   5381  H1  WAT  1320     -17.507   8.967 -20.874  1.00  0.00           H  
ATOM   5382  H2  WAT  1320     -17.190  10.420 -20.591  1.00  0.00           H  
ATOM   5384  O   WAT  1321      17.386 -19.973  -0.894  1.00  0.00           O  
ATOM   5385  H1  WAT  1321      16.819 -19.381  -1.386  1.00  0.00           H  
ATOM   5386  H2  WAT  1321      18.272 -19.649  -1.059  1.00  0.00           H  
ATOM   5388  O   WAT  1322       3.158  10.105 -12.016  1.00  0.00           O  
ATOM   5389  H1  WAT  1322       3.577  10.964 -12.059  1.00  0.00           H  
ATOM   5390  H2  WAT  1322       2.564  10.089 -12.767  1.00  0.00           H  
ATOM   5392  O   WAT  1323       7.026   7.771 -24.289  1.00  0.00           O  
ATOM   5393  H1  WAT  1323       7.015   7.729 -25.245  1.00  0.00           H  
ATOM   5394  H2  WAT  1323       7.535   7.006 -24.021  1.00  0.00           H  
ATOM   5396  O   WAT  1324     -10.279 -15.310  -4.973  1.00  0.00           O  
ATOM   5397  H1  WAT  1324     -10.157 -14.588  -5.591  1.00  0.00           H  
ATOM   5398  H2  WAT  1324      -9.444 -15.777  -4.983  1.00  0.00           H  
ATOM   5400  O   WAT  1325      -9.209 -11.191  -0.555  1.00  0.00           O  
ATOM   5401  H1  WAT  1325      -9.368 -10.309  -0.890  1.00  0.00           H  
ATOM   5402  H2  WAT  1325      -9.321 -11.112   0.392  1.00  0.00           H  
ATOM   5404  O   WAT  1326      -4.169 -25.983   5.536  1.00  0.00           O  
ATOM   5405  H1  WAT  1326      -4.597 -26.521   4.871  1.00  0.00           H  
ATOM   5406  H2  WAT  1326      -3.924 -26.602   6.224  1.00  0.00           H  
ATOM   5408  O   WAT  1327      -8.255 -29.253 -11.116  1.00  0.00           O  
ATOM   5409  H1  WAT  1327      -7.669 -29.066 -10.382  1.00  0.00           H  
ATOM   5410  H2  WAT  1327      -7.879 -28.771 -11.852  1.00  0.00           H  
ATOM   5412  O   WAT  1328      -2.218  23.887   6.834  1.00  0.00           O  
ATOM   5413  H1  WAT  1328      -2.870  24.315   6.279  1.00  0.00           H  
ATOM   5414  H2  WAT  1328      -1.559  24.563   6.994  1.00  0.00           H  
ATOM   5416  O   WAT  1329      20.723  -4.502  -9.151  1.00  0.00           O  
ATOM   5417  H1  WAT  1329      20.691  -3.857  -8.444  1.00  0.00           H  
ATOM   5418  H2  WAT  1329      19.808  -4.741  -9.299  1.00  0.00           H  
ATOM   5420  O   WAT  1330      -9.218  15.950   7.052  1.00  0.00           O  
ATOM   5421  H1  WAT  1330      -8.593  15.494   6.488  1.00  0.00           H  
ATOM   5422  H2  WAT  1330      -8.952  15.718   7.942  1.00  0.00           H  
ATOM   5424  O   WAT  1331      19.559   2.673  22.192  1.00  0.00           O  
ATOM   5425  H1  WAT  1331      18.611   2.689  22.058  1.00  0.00           H  
ATOM   5426  H2  WAT  1331      19.826   1.797  21.915  1.00  0.00           H  
ATOM   5428  O   WAT  1332     -13.837   6.479  -1.766  1.00  0.00           O  
ATOM   5429  H1  WAT  1332     -14.470   6.525  -1.050  1.00  0.00           H  
ATOM   5430  H2  WAT  1332     -14.293   6.862  -2.515  1.00  0.00           H  
ATOM   5432  O   WAT  1333       7.081 -24.493   6.760  1.00  0.00           O  
ATOM   5433  H1  WAT  1333       7.182 -24.237   5.843  1.00  0.00           H  
ATOM   5434  H2  WAT  1333       7.180 -23.676   7.249  1.00  0.00           H  
ATOM   5436  O   WAT  1334       7.959  -0.313  -9.310  1.00  0.00           O  
ATOM   5437  H1  WAT  1334       8.232   0.405  -8.738  1.00  0.00           H  
ATOM   5438  H2  WAT  1334       7.042  -0.464  -9.083  1.00  0.00           H  
ATOM   5440  O   WAT  1335      -9.687 -11.639 -10.285  1.00  0.00           O  
ATOM   5441  H1  WAT  1335     -10.471 -11.712  -9.742  1.00  0.00           H  
ATOM   5442  H2  WAT  1335     -10.019 -11.447 -11.162  1.00  0.00           H  
ATOM   5444  O   WAT  1336       2.647 -21.018  17.087  1.00  0.00           O  
ATOM   5445  H1  WAT  1336       2.563 -21.100  16.137  1.00  0.00           H  
ATOM   5446  H2  WAT  1336       2.243 -21.814  17.433  1.00  0.00           H  
ATOM   5448  O   WAT  1337      12.340  17.004   4.893  1.00  0.00           O  
ATOM   5449  H1  WAT  1337      11.468  17.379   4.770  1.00  0.00           H  
ATOM   5450  H2  WAT  1337      12.179  16.144   5.281  1.00  0.00           H  
ATOM   5452  O   WAT  1338      17.207  -3.402  13.082  1.00  0.00           O  
ATOM   5453  H1  WAT  1338      16.732  -3.941  12.449  1.00  0.00           H  
ATOM   5454  H2  WAT  1338      16.566  -2.754  13.374  1.00  0.00           H  
ATOM   5456  O   WAT  1339       9.512  15.059   3.012  1.00  0.00           O  
ATOM   5457  H1  WAT  1339       9.938  14.203   2.961  1.00  0.00           H  
ATOM   5458  H2  WAT  1339       8.740  14.976   2.453  1.00  0.00           H  
ATOM   5460  O   WAT  1340      14.131 -10.906  17.885  1.00  0.00           O  
ATOM   5461  H1  WAT  1340      14.213 -11.240  16.992  1.00  0.00           H  
ATOM   5462  H2  WAT  1340      14.550 -10.046  17.859  1.00  0.00           H  
ATOM   5464  O   WAT  1341      -4.808  14.898  16.207  1.00  0.00           O  
ATOM   5465  H1  WAT  1341      -4.875  14.135  16.781  1.00  0.00           H  
ATOM   5466  H2  WAT  1341      -4.079  14.695  15.622  1.00  0.00           H  
ATOM   5468  O   WAT  1342      -4.988  16.875 -15.273  1.00  0.00           O  
ATOM   5469  H1  WAT  1342      -4.836  17.621 -14.693  1.00  0.00           H  
ATOM   5470  H2  WAT  1342      -4.224  16.312 -15.145  1.00  0.00           H  
ATOM   5472  O   WAT  1343      17.997 -16.257  -0.560  1.00  0.00           O  
ATOM   5473  H1  WAT  1343      18.290 -17.100  -0.907  1.00  0.00           H  
ATOM   5474  H2  WAT  1343      18.123 -16.330   0.386  1.00  0.00           H  
ATOM   5476  O   WAT  1344      15.786 -18.289  -2.254  1.00  0.00           O  
ATOM   5477  H1  WAT  1344      14.990 -18.820  -2.285  1.00  0.00           H  
ATOM   5478  H2  WAT  1344      15.943 -18.038  -3.164  1.00  0.00           H  
ATOM   5480  O   WAT  1345      10.505  18.013  -5.965  1.00  0.00           O  
ATOM   5481  H1  WAT  1345      10.618  17.460  -6.738  1.00  0.00           H  
ATOM   5482  H2  WAT  1345      10.922  17.523  -5.256  1.00  0.00           H  
ATOM   5484  O   WAT  1346      11.127   1.823  14.389  1.00  0.00           O  
ATOM   5485  H1  WAT  1346      11.772   1.251  14.806  1.00  0.00           H  
ATOM   5486  H2  WAT  1346      10.678   1.258  13.761  1.00  0.00           H  
ATOM   5488  O   WAT  1347      17.183  15.894  -7.202  1.00  0.00           O  
ATOM   5489  H1  WAT  1347      17.794  16.142  -6.508  1.00  0.00           H  
ATOM   5490  H2  WAT  1347      17.594  16.211  -8.006  1.00  0.00           H  
ATOM   5492  O   WAT  1348      -9.862   3.488  12.355  1.00  0.00           O  
ATOM   5493  H1  WAT  1348     -10.075   2.598  12.074  1.00  0.00           H  
ATOM   5494  H2  WAT  1348     -10.185   3.538  13.255  1.00  0.00           H  
ATOM   5496  O   WAT  1349      -2.692  25.311 -18.039  1.00  0.00           O  
ATOM   5497  H1  WAT  1349      -2.589  24.819 -17.224  1.00  0.00           H  
ATOM   5498  H2  WAT  1349      -3.199  24.729 -18.607  1.00  0.00           H  
ATOM   5500  O   WAT  1350     -24.084  -5.785  15.234  1.00  0.00           O  
ATOM   5501  H1  WAT  1350     -23.162  -5.971  15.058  1.00  0.00           H  
ATOM   5502  H2  WAT  1350     -24.334  -5.154  14.559  1.00  0.00           H  
ATOM   5504  O   WAT  1351     -24.291  10.714 -10.326  1.00  0.00           O  
ATOM   5505  H1  WAT  1351     -23.555  10.206 -10.668  1.00  0.00           H  
ATOM   5506  H2  WAT  1351     -25.059  10.345 -10.761  1.00  0.00           H  
ATOM   5508  O   WAT  1352      15.571   1.518  16.948  1.00  0.00           O  
ATOM   5509  H1  WAT  1352      15.649   2.445  17.171  1.00  0.00           H  
ATOM   5510  H2  WAT  1352      15.690   1.061  17.781  1.00  0.00           H  
ATOM   5512  O   WAT  1353      -2.604 -10.473  24.638  1.00  0.00           O  
ATOM   5513  H1  WAT  1353      -1.697 -10.544  24.937  1.00  0.00           H  
ATOM   5514  H2  WAT  1353      -2.838  -9.558  24.796  1.00  0.00           H  
ATOM   5516  O   WAT  1354     -11.648  -7.866   1.797  1.00  0.00           O  
ATOM   5517  H1  WAT  1354     -12.049  -7.966   0.934  1.00  0.00           H  
ATOM   5518  H2  WAT  1354     -12.380  -7.925   2.411  1.00  0.00           H  
ATOM   5520  O   WAT  1355      11.914  -9.840  13.213  1.00  0.00           O  
ATOM   5521  H1  WAT  1355      12.330 -10.550  13.702  1.00  0.00           H  
ATOM   5522  H2  WAT  1355      12.555  -9.129  13.229  1.00  0.00           H  
ATOM   5524  O   WAT  1356      -8.792  -5.502 -17.478  1.00  0.00           O  
ATOM   5525  H1  WAT  1356      -9.661  -5.876 -17.335  1.00  0.00           H  
ATOM   5526  H2  WAT  1356      -8.260  -5.853 -16.764  1.00  0.00           H  
ATOM   5528  O   WAT  1357      25.379 -16.514  -7.882  1.00  0.00           O  
ATOM   5529  H1  WAT  1357      24.524 -16.096  -7.780  1.00  0.00           H  
ATOM   5530  H2  WAT  1357      25.426 -17.142  -7.161  1.00  0.00           H  
ATOM   5532  O   WAT  1358       6.893  12.516 -15.972  1.00  0.00           O  
ATOM   5533  H1  WAT  1358       6.359  12.166 -16.685  1.00  0.00           H  
ATOM   5534  H2  WAT  1358       6.754  13.462 -16.010  1.00  0.00           H  
ATOM   5536  O   WAT  1359     -25.307  11.508   9.111  1.00  0.00           O  
ATOM   5537  H1  WAT  1359     -24.888  11.885   8.337  1.00  0.00           H  
ATOM   5538  H2  WAT  1359     -24.777  11.818   9.845  1.00  0.00           H  
ATOM   5540  O   WAT  1360      -7.634  -1.981  10.742  1.00  0.00           O  
ATOM   5541  H1  WAT  1360      -6.949  -2.468  10.283  1.00  0.00           H  
ATOM   5542  H2  WAT  1360      -8.071  -1.477  10.055  1.00  0.00           H  
ATOM   5544  O   WAT  1361      -7.598  13.245  27.209  1.00  0.00           O  
ATOM   5545  H1  WAT  1361      -8.269  13.900  27.399  1.00  0.00           H  
ATOM   5546  H2  WAT  1361      -8.033  12.617  26.632  1.00  0.00           H  
ATOM   5548  O   WAT  1362     -13.203   7.754 -17.253  1.00  0.00           O  
ATOM   5549  H1  WAT  1362     -13.181   8.711 -17.249  1.00  0.00           H  
ATOM   5550  H2  WAT  1362     -12.313   7.493 -17.016  1.00  0.00           H  
ATOM   5552  O   WAT  1363      -2.855 -19.913 -12.580  1.00  0.00           O  
ATOM   5553  H1  WAT  1363      -2.611 -19.634 -13.463  1.00  0.00           H  
ATOM   5554  H2  WAT  1363      -2.548 -19.206 -12.012  1.00  0.00           H  
ATOM   5556  O   WAT  1364      11.974  -9.414  21.302  1.00  0.00           O  
ATOM   5557  H1  WAT  1364      11.808  -9.884  20.485  1.00  0.00           H  
ATOM   5558  H2  WAT  1364      11.468  -9.892  21.960  1.00  0.00           H  
ATOM   5560  O   WAT  1365      17.991 -14.700  -2.805  1.00  0.00           O  
ATOM   5561  H1  WAT  1365      17.772 -15.232  -2.041  1.00  0.00           H  
ATOM   5562  H2  WAT  1365      18.775 -14.216  -2.544  1.00  0.00           H  
ATOM   5564  O   WAT  1366      -3.504   3.200  31.326  1.00  0.00           O  
ATOM   5565  H1  WAT  1366      -4.456   3.160  31.417  1.00  0.00           H  
ATOM   5566  H2  WAT  1366      -3.240   2.291  31.180  1.00  0.00           H  
ATOM   5568  O   WAT  1367       2.455 -10.541   1.619  1.00  0.00           O  
ATOM   5569  H1  WAT  1367       1.927 -11.337   1.568  1.00  0.00           H  
ATOM   5570  H2  WAT  1367       3.107 -10.641   0.925  1.00  0.00           H  
ATOM   5572  O   WAT  1368      12.036 -15.713 -11.708  1.00  0.00           O  
ATOM   5573  H1  WAT  1368      11.858 -15.731 -12.648  1.00  0.00           H  
ATOM   5574  H2  WAT  1368      12.646 -16.438 -11.566  1.00  0.00           H  
ATOM   5576  O   WAT  1369     -13.146   5.281 -26.597  1.00  0.00           O  
ATOM   5577  H1  WAT  1369     -13.895   4.915 -27.068  1.00  0.00           H  
ATOM   5578  H2  WAT  1369     -13.532   5.721 -25.839  1.00  0.00           H  
ATOM   5580  O   WAT  1370       4.440 -13.750   9.867  1.00  0.00           O  
ATOM   5581  H1  WAT  1370       3.946 -13.601  10.672  1.00  0.00           H  
ATOM   5582  H2  WAT  1370       4.078 -13.122   9.243  1.00  0.00           H  
ATOM   5584  O   WAT  1371     -14.438  20.499 -10.674  1.00  0.00           O  
ATOM   5585  H1  WAT  1371     -15.135  20.416 -11.325  1.00  0.00           H  
ATOM   5586  H2  WAT  1371     -14.273  21.440 -10.619  1.00  0.00           H  
ATOM   5588  O   WAT  1372      -7.991 -22.192  -1.246  1.00  0.00           O  
ATOM   5589  H1  WAT  1372      -8.380 -22.138  -0.373  1.00  0.00           H  
ATOM   5590  H2  WAT  1372      -7.069 -21.972  -1.111  1.00  0.00           H  
ATOM   5592  O   WAT  1373     -15.337  13.344  -6.604  1.00  0.00           O  
ATOM   5593  H1  WAT  1373     -14.702  13.469  -5.898  1.00  0.00           H  
ATOM   5594  H2  WAT  1373     -15.696  14.218  -6.760  1.00  0.00           H  
ATOM   5596  O   WAT  1374     -23.664  -7.167   5.582  1.00  0.00           O  
ATOM   5597  H1  WAT  1374     -23.535  -7.374   6.508  1.00  0.00           H  
ATOM   5598  H2  WAT  1374     -24.552  -7.470   5.391  1.00  0.00           H  
ATOM   5600  O   WAT  1375      19.677  13.123   9.461  1.00  0.00           O  
ATOM   5601  H1  WAT  1375      20.002  13.016  10.355  1.00  0.00           H  
ATOM   5602  H2  WAT  1375      20.465  13.246   8.933  1.00  0.00           H  
ATOM   5604  O   WAT  1376     -11.607   3.156   8.300  1.00  0.00           O  
ATOM   5605  H1  WAT  1376     -12.428   3.361   7.852  1.00  0.00           H  
ATOM   5606  H2  WAT  1376     -11.384   2.275   7.999  1.00  0.00           H  
ATOM   5608  O   WAT  1377     -19.144  -4.415   1.957  1.00  0.00           O  
ATOM   5609  H1  WAT  1377     -19.294  -4.248   2.888  1.00  0.00           H  
ATOM   5610  H2  WAT  1377     -20.021  -4.486   1.582  1.00  0.00           H  
ATOM   5612  O   WAT  1378      21.196  11.564  -8.121  1.00  0.00           O  
ATOM   5613  H1  WAT  1378      21.409  11.757  -7.208  1.00  0.00           H  
ATOM   5614  H2  WAT  1378      20.409  12.079  -8.298  1.00  0.00           H  
ATOM   5616  O   WAT  1379      -9.025  -7.060   5.622  1.00  0.00           O  
ATOM   5617  H1  WAT  1379      -8.339  -7.066   6.289  1.00  0.00           H  
ATOM   5618  H2  WAT  1379      -8.654  -7.555   4.891  1.00  0.00           H  
ATOM   5620  O   WAT  1380     -19.916  -1.769  12.818  1.00  0.00           O  
ATOM   5621  H1  WAT  1380     -20.343  -1.272  13.515  1.00  0.00           H  
ATOM   5622  H2  WAT  1380     -20.620  -2.285  12.425  1.00  0.00           H  
ATOM   5624  O   WAT  1381      10.901  -6.755  -7.751  1.00  0.00           O  
ATOM   5625  H1  WAT  1381      11.409  -6.144  -7.217  1.00  0.00           H  
ATOM   5626  H2  WAT  1381      11.409  -7.566  -7.735  1.00  0.00           H  
ATOM   5628  O   WAT  1382       2.503   1.071  22.520  1.00  0.00           O  
ATOM   5629  H1  WAT  1382       2.122   1.792  22.019  1.00  0.00           H  
ATOM   5630  H2  WAT  1382       3.448   1.166  22.396  1.00  0.00           H  
ATOM   5632  O   WAT  1383      11.743 -20.246  -9.575  1.00  0.00           O  
ATOM   5633  H1  WAT  1383      12.050 -20.663 -10.380  1.00  0.00           H  
ATOM   5634  H2  WAT  1383      11.038 -20.815  -9.265  1.00  0.00           H  
ATOM   5636  O   WAT  1384       2.780 -11.988   3.969  1.00  0.00           O  
ATOM   5637  H1  WAT  1384       2.116 -11.580   4.525  1.00  0.00           H  
ATOM   5638  H2  WAT  1384       2.980 -11.324   3.309  1.00  0.00           H  
ATOM   5640  O   WAT  1385      -1.791  21.729  19.995  1.00  0.00           O  
ATOM   5641  H1  WAT  1385      -2.606  21.244  19.864  1.00  0.00           H  
ATOM   5642  H2  WAT  1385      -2.066  22.643  20.070  1.00  0.00           H  
ATOM   5644  O   WAT  1386      -2.287   0.601  28.511  1.00  0.00           O  
ATOM   5645  H1  WAT  1386      -2.180   0.224  29.384  1.00  0.00           H  
ATOM   5646  H2  WAT  1386      -1.786   0.022  27.937  1.00  0.00           H  
ATOM   5648  O   WAT  1387      -2.222   3.397  28.648  1.00  0.00           O  
ATOM   5649  H1  WAT  1387      -2.820   3.301  29.390  1.00  0.00           H  
ATOM   5650  H2  WAT  1387      -2.165   2.519  28.271  1.00  0.00           H  
ATOM   5652  O   WAT  1388      -8.487 -11.618   2.307  1.00  0.00           O  
ATOM   5653  H1  WAT  1388      -9.294 -11.258   2.675  1.00  0.00           H  
ATOM   5654  H2  WAT  1388      -7.895 -11.692   3.056  1.00  0.00           H  
ATOM   5656  O   WAT  1389     -23.262 -16.301  -7.644  1.00  0.00           O  
ATOM   5657  H1  WAT  1389     -22.798 -15.582  -8.072  1.00  0.00           H  
ATOM   5658  H2  WAT  1389     -24.048 -16.429  -8.175  1.00  0.00           H  
ATOM   5660  O   WAT  1390     -11.011  -3.891   2.551  1.00  0.00           O  
ATOM   5661  H1  WAT  1390     -11.879  -4.282   2.645  1.00  0.00           H  
ATOM   5662  H2  WAT  1390     -10.910  -3.342   3.328  1.00  0.00           H  
ATOM   5664  O   WAT  1391      14.950   4.205  17.761  1.00  0.00           O  
ATOM   5665  H1  WAT  1391      14.085   4.300  18.159  1.00  0.00           H  
ATOM   5666  H2  WAT  1391      14.856   4.589  16.889  1.00  0.00           H  
ATOM   5668  O   WAT  1392     -13.598   6.171  11.667  1.00  0.00           O  
ATOM   5669  H1  WAT  1392     -13.929   6.883  12.215  1.00  0.00           H  
ATOM   5670  H2  WAT  1392     -13.047   6.606  11.016  1.00  0.00           H  
ATOM   5672  O   WAT  1393     -17.423 -22.809   0.289  1.00  0.00           O  
ATOM   5673  H1  WAT  1393     -17.002 -21.963   0.137  1.00  0.00           H  
ATOM   5674  H2  WAT  1393     -18.310 -22.700  -0.054  1.00  0.00           H  
ATOM   5676  O   WAT  1394     -12.214   8.223  23.661  1.00  0.00           O  
ATOM   5677  H1  WAT  1394     -11.800   8.605  24.434  1.00  0.00           H  
ATOM   5678  H2  WAT  1394     -11.526   8.223  22.996  1.00  0.00           H  
ATOM   5680  O   WAT  1395      10.805  -3.735  29.303  1.00  0.00           O  
ATOM   5681  H1  WAT  1395      11.203  -4.503  29.712  1.00  0.00           H  
ATOM   5682  H2  WAT  1395      11.123  -3.753  28.400  1.00  0.00           H  
ATOM   5684  O   WAT  1396       2.248 -15.705   2.307  1.00  0.00           O  
ATOM   5685  H1  WAT  1396       3.068 -15.220   2.213  1.00  0.00           H  
ATOM   5686  H2  WAT  1396       1.934 -15.477   3.182  1.00  0.00           H  
ATOM   5688  O   WAT  1397      -4.412 -15.733  -3.207  1.00  0.00           O  
ATOM   5689  H1  WAT  1397      -4.659 -16.525  -2.728  1.00  0.00           H  
ATOM   5690  H2  WAT  1397      -3.961 -16.056  -3.987  1.00  0.00           H  
ATOM   5692  O   WAT  1398      16.411   1.544 -23.878  1.00  0.00           O  
ATOM   5693  H1  WAT  1398      16.235   2.028 -24.685  1.00  0.00           H  
ATOM   5694  H2  WAT  1398      16.729   2.207 -23.266  1.00  0.00           H  
ATOM   5696  O   WAT  1399     -11.321  17.461  18.506  1.00  0.00           O  
ATOM   5697  H1  WAT  1399     -10.445  17.135  18.299  1.00  0.00           H  
ATOM   5698  H2  WAT  1399     -11.527  18.064  17.791  1.00  0.00           H  
ATOM   5700  O   WAT  1400      -3.323  -2.534 -12.517  1.00  0.00           O  
ATOM   5701  H1  WAT  1400      -3.795  -1.829 -12.073  1.00  0.00           H  
ATOM   5702  H2  WAT  1400      -2.498  -2.609 -12.037  1.00  0.00           H  
ATOM   5704  O   WAT  1401      18.126   6.347   8.506  1.00  0.00           O  
ATOM   5705  H1  WAT  1401      18.403   7.237   8.725  1.00  0.00           H  
ATOM   5706  H2  WAT  1401      18.848   5.792   8.801  1.00  0.00           H  
ATOM   5708  O   WAT  1402      -4.135  23.167   9.277  1.00  0.00           O  
ATOM   5709  H1  WAT  1402      -4.291  22.797   8.408  1.00  0.00           H  
ATOM   5710  H2  WAT  1402      -3.820  24.054   9.106  1.00  0.00           H  
ATOM   5712  O   WAT  1403     -12.451  19.486  21.388  1.00  0.00           O  
ATOM   5713  H1  WAT  1403     -12.607  18.735  21.960  1.00  0.00           H  
ATOM   5714  H2  WAT  1403     -11.656  19.259  20.906  1.00  0.00           H  
ATOM   5716  O   WAT  1404     -23.795 -19.427  -3.599  1.00  0.00           O  
ATOM   5717  H1  WAT  1404     -24.532 -19.349  -4.205  1.00  0.00           H  
ATOM   5718  H2  WAT  1404     -23.221 -20.079  -4.002  1.00  0.00           H  
ATOM   5720  O   WAT  1405       8.259  -3.725   0.307  1.00  0.00           O  
ATOM   5721  H1  WAT  1405       8.658  -4.132  -0.462  1.00  0.00           H  
ATOM   5722  H2  WAT  1405       7.502  -4.277   0.504  1.00  0.00           H  
ATOM   5724  O   WAT  1406       8.456  -9.848  21.443  1.00  0.00           O  
ATOM   5725  H1  WAT  1406       7.638 -10.276  21.695  1.00  0.00           H  
ATOM   5726  H2  WAT  1406       8.594 -10.113  20.534  1.00  0.00           H  
ATOM   5728  O   WAT  1407      13.287 -18.406   0.182  1.00  0.00           O  
ATOM   5729  H1  WAT  1407      13.669 -18.629  -0.667  1.00  0.00           H  
ATOM   5730  H2  WAT  1407      12.369 -18.665   0.107  1.00  0.00           H  
ATOM   5732  O   WAT  1408      -4.204  11.869   9.329  1.00  0.00           O  
ATOM   5733  H1  WAT  1408      -4.144  10.923   9.198  1.00  0.00           H  
ATOM   5734  H2  WAT  1408      -4.569  12.202   8.510  1.00  0.00           H  
ATOM   5736  O   WAT  1409       3.901 -13.227  16.644  1.00  0.00           O  
ATOM   5737  H1  WAT  1409       3.877 -12.298  16.414  1.00  0.00           H  
ATOM   5738  H2  WAT  1409       3.519 -13.670  15.887  1.00  0.00           H  
ATOM   5740  O   WAT  1410      -4.071  25.002  17.667  1.00  0.00           O  
ATOM   5741  H1  WAT  1410      -4.390  25.678  17.070  1.00  0.00           H  
ATOM   5742  H2  WAT  1410      -4.720  24.302  17.606  1.00  0.00           H  
ATOM   5744  O   WAT  1411     -11.706  -1.728  -2.686  1.00  0.00           O  
ATOM   5745  H1  WAT  1411     -10.887  -2.056  -2.316  1.00  0.00           H  
ATOM   5746  H2  WAT  1411     -11.954  -2.384  -3.338  1.00  0.00           H  
ATOM   5748  O   WAT  1412      20.762 -16.867   7.364  1.00  0.00           O  
ATOM   5749  H1  WAT  1412      20.473 -17.046   6.469  1.00  0.00           H  
ATOM   5750  H2  WAT  1412      20.012 -17.103   7.910  1.00  0.00           H  
ATOM   5752  O   WAT  1413       6.724  -0.640 -22.934  1.00  0.00           O  
ATOM   5753  H1  WAT  1413       7.549  -0.155 -22.976  1.00  0.00           H  
ATOM   5754  H2  WAT  1413       6.116  -0.042 -22.500  1.00  0.00           H  
ATOM   5756  O   WAT  1414       8.470 -23.273   0.663  1.00  0.00           O  
ATOM   5757  H1  WAT  1414       9.016 -22.575   0.302  1.00  0.00           H  
ATOM   5758  H2  WAT  1414       9.030 -24.049   0.644  1.00  0.00           H  
ATOM   5760  O   WAT  1415       5.062  -1.835 -14.581  1.00  0.00           O  
ATOM   5761  H1  WAT  1415       4.283  -2.169 -14.136  1.00  0.00           H  
ATOM   5762  H2  WAT  1415       5.723  -2.514 -14.450  1.00  0.00           H  
ATOM   5764  O   WAT  1416      22.133  -8.697 -11.647  1.00  0.00           O  
ATOM   5765  H1  WAT  1416      21.941  -8.293 -12.493  1.00  0.00           H  
ATOM   5766  H2  WAT  1416      21.847  -8.050 -11.002  1.00  0.00           H  
ATOM   5768  O   WAT  1417      16.036   2.219   9.990  1.00  0.00           O  
ATOM   5769  H1  WAT  1417      15.959   2.006   9.060  1.00  0.00           H  
ATOM   5770  H2  WAT  1417      16.945   2.015  10.209  1.00  0.00           H  
ATOM   5772  O   WAT  1418     -11.641  17.885   2.100  1.00  0.00           O  
ATOM   5773  H1  WAT  1418     -11.316  17.523   1.276  1.00  0.00           H  
ATOM   5774  H2  WAT  1418     -12.524  17.526   2.187  1.00  0.00           H  
ATOM   5776  O   WAT  1419     -23.658 -10.158 -10.708  1.00  0.00           O  
ATOM   5777  H1  WAT  1419     -23.769  -9.833 -11.602  1.00  0.00           H  
ATOM   5778  H2  WAT  1419     -22.712 -10.257 -10.605  1.00  0.00           H  
ATOM   5780  O   WAT  1420      -4.808  -9.744 -20.461  1.00  0.00           O  
ATOM   5781  H1  WAT  1420      -4.480  -9.118 -21.107  1.00  0.00           H  
ATOM   5782  H2  WAT  1420      -4.222  -9.643 -19.711  1.00  0.00           H  
ATOM   5784  O   WAT  1421     -22.576  -0.972  -0.043  1.00  0.00           O  
ATOM   5785  H1  WAT  1421     -22.848  -1.518  -0.780  1.00  0.00           H  
ATOM   5786  H2  WAT  1421     -21.646  -0.805  -0.199  1.00  0.00           H  
ATOM   5788  O   WAT  1422     -21.456 -16.714   0.211  1.00  0.00           O  
ATOM   5789  H1  WAT  1422     -21.375 -16.953   1.134  1.00  0.00           H  
ATOM   5790  H2  WAT  1422     -20.629 -16.279   0.003  1.00  0.00           H  
ATOM   5792  O   WAT  1423       7.851  17.490  -4.836  1.00  0.00           O  
ATOM   5793  H1  WAT  1423       7.115  17.157  -5.349  1.00  0.00           H  
ATOM   5794  H2  WAT  1423       8.625  17.112  -5.255  1.00  0.00           H  
ATOM   5796  O   WAT  1424     -16.216  -9.712  -0.787  1.00  0.00           O  
ATOM   5797  H1  WAT  1424     -16.128  -9.585   0.157  1.00  0.00           H  
ATOM   5798  H2  WAT  1424     -16.652 -10.560  -0.875  1.00  0.00           H  
ATOM   5800  O   WAT  1425      23.452   7.526 -10.877  1.00  0.00           O  
ATOM   5801  H1  WAT  1425      23.276   7.598 -11.815  1.00  0.00           H  
ATOM   5802  H2  WAT  1425      22.902   8.199 -10.477  1.00  0.00           H  
ATOM   5804  O   WAT  1426      -6.126  -3.371 -21.298  1.00  0.00           O  
ATOM   5805  H1  WAT  1426      -5.848  -3.671 -22.164  1.00  0.00           H  
ATOM   5806  H2  WAT  1426      -6.859  -2.780 -21.472  1.00  0.00           H  
ATOM   5808  O   WAT  1427     -18.932  18.434  -8.826  1.00  0.00           O  
ATOM   5809  H1  WAT  1427     -19.854  18.681  -8.897  1.00  0.00           H  
ATOM   5810  H2  WAT  1427     -18.469  19.264  -8.715  1.00  0.00           H  
ATOM   5812  O   WAT  1428       5.603  -9.116   8.975  1.00  0.00           O  
ATOM   5813  H1  WAT  1428       6.494  -8.966   8.660  1.00  0.00           H  
ATOM   5814  H2  WAT  1428       5.701  -9.765   9.671  1.00  0.00           H  
ATOM   5816  O   WAT  1429       1.424  23.698  -1.217  1.00  0.00           O  
ATOM   5817  H1  WAT  1429       1.081  24.525  -0.879  1.00  0.00           H  
ATOM   5818  H2  WAT  1429       1.529  23.848  -2.157  1.00  0.00           H  
ATOM   5820  O   WAT  1430     -13.439  11.632  17.620  1.00  0.00           O  
ATOM   5821  H1  WAT  1430     -13.366  12.581  17.716  1.00  0.00           H  
ATOM   5822  H2  WAT  1430     -12.669  11.285  18.071  1.00  0.00           H  
ATOM   5824  O   WAT  1431      -9.736   5.654  10.466  1.00  0.00           O  
ATOM   5825  H1  WAT  1431      -9.569   4.854  10.963  1.00  0.00           H  
ATOM   5826  H2  WAT  1431      -9.670   6.356  11.114  1.00  0.00           H  
ATOM   5828  O   WAT  1432       7.748 -22.112   7.656  1.00  0.00           O  
ATOM   5829  H1  WAT  1432       7.823 -22.572   8.492  1.00  0.00           H  
ATOM   5830  H2  WAT  1432       7.477 -21.225   7.894  1.00  0.00           H  
ATOM   5832  O   WAT  1433      24.067   1.319  12.373  1.00  0.00           O  
ATOM   5833  H1  WAT  1433      24.724   1.077  11.720  1.00  0.00           H  
ATOM   5834  H2  WAT  1433      23.492   1.935  11.918  1.00  0.00           H  
ATOM   5836  O   WAT  1434      -4.450  23.029  -3.285  1.00  0.00           O  
ATOM   5837  H1  WAT  1434      -5.299  22.604  -3.413  1.00  0.00           H  
ATOM   5838  H2  WAT  1434      -4.543  23.507  -2.461  1.00  0.00           H  
ATOM   5840  O   WAT  1435      -4.711  10.594  27.109  1.00  0.00           O  
ATOM   5841  H1  WAT  1435      -3.941  11.163  27.098  1.00  0.00           H  
ATOM   5842  H2  WAT  1435      -4.355   9.709  27.187  1.00  0.00           H  
ATOM   5844  O   WAT  1436      -7.089   6.120 -23.750  1.00  0.00           O  
ATOM   5845  H1  WAT  1436      -7.840   6.386 -24.281  1.00  0.00           H  
ATOM   5846  H2  WAT  1436      -7.410   6.156 -22.848  1.00  0.00           H  
ATOM   5848  O   WAT  1437       4.480 -11.577 -20.489  1.00  0.00           O  
ATOM   5849  H1  WAT  1437       3.552 -11.633 -20.261  1.00  0.00           H  
ATOM   5850  H2  WAT  1437       4.910 -12.196 -19.898  1.00  0.00           H  
ATOM   5852  O   WAT  1438      -7.861  15.178  -8.803  1.00  0.00           O  
ATOM   5853  H1  WAT  1438      -6.936  15.069  -9.024  1.00  0.00           H  
ATOM   5854  H2  WAT  1438      -8.191  14.285  -8.708  1.00  0.00           H  
ATOM   5856  O   WAT  1439      16.679   7.443  18.999  1.00  0.00           O  
ATOM   5857  H1  WAT  1439      17.399   6.813  19.002  1.00  0.00           H  
ATOM   5858  H2  WAT  1439      16.378   7.460  18.091  1.00  0.00           H  
ATOM   5860  O   WAT  1440       0.772 -10.258   8.132  1.00  0.00           O  
ATOM   5861  H1  WAT  1440       1.179  -9.454   8.456  1.00  0.00           H  
ATOM   5862  H2  WAT  1440       1.425 -10.939   8.295  1.00  0.00           H  
ATOM   5864  O   WAT  1441       3.004  27.663  -1.440  1.00  0.00           O  
ATOM   5865  H1  WAT  1441       2.901  27.514  -2.380  1.00  0.00           H  
ATOM   5866  H2  WAT  1441       2.168  27.392  -1.060  1.00  0.00           H  
ATOM   5868  O   WAT  1442       5.771   6.460  20.705  1.00  0.00           O  
ATOM   5869  H1  WAT  1442       6.130   6.882  21.485  1.00  0.00           H  
ATOM   5870  H2  WAT  1442       6.279   6.824  19.980  1.00  0.00           H  
ATOM   5872  O   WAT  1443      -3.750  -7.344  -7.916  1.00  0.00           O  
ATOM   5873  H1  WAT  1443      -3.560  -6.446  -8.187  1.00  0.00           H  
ATOM   5874  H2  WAT  1443      -4.684  -7.338  -7.706  1.00  0.00           H  
ATOM   5876  O   WAT  1444      16.230  12.610 -11.938  1.00  0.00           O  
ATOM   5877  H1  WAT  1444      16.857  11.889 -12.004  1.00  0.00           H  
ATOM   5878  H2  WAT  1444      15.531  12.376 -12.549  1.00  0.00           H  
ATOM   5880  O   WAT  1445       2.177   7.372   0.792  1.00  0.00           O  
ATOM   5881  H1  WAT  1445       3.093   7.189   0.584  1.00  0.00           H  
ATOM   5882  H2  WAT  1445       1.830   7.784   0.000  1.00  0.00           H  
ATOM   5884  O   WAT  1446      20.797  16.050  -6.769  1.00  0.00           O  
ATOM   5885  H1  WAT  1446      20.824  16.118  -5.815  1.00  0.00           H  
ATOM   5886  H2  WAT  1446      20.310  15.243  -6.937  1.00  0.00           H  
ATOM   5888  O   WAT  1447     -18.530  -5.067 -12.449  1.00  0.00           O  
ATOM   5889  H1  WAT  1447     -18.280  -4.211 -12.102  1.00  0.00           H  
ATOM   5890  H2  WAT  1447     -19.408  -5.220 -12.100  1.00  0.00           H  
ATOM   5892  O   WAT  1448      -3.872  25.232   5.292  1.00  0.00           O  
ATOM   5893  H1  WAT  1448      -3.436  25.659   4.554  1.00  0.00           H  
ATOM   5894  H2  WAT  1448      -4.491  25.887   5.615  1.00  0.00           H  
ATOM   5896  O   WAT  1449      21.650  10.546  -2.733  1.00  0.00           O  
ATOM   5897  H1  WAT  1449      22.478  10.176  -3.038  1.00  0.00           H  
ATOM   5898  H2  WAT  1449      21.843  10.875  -1.855  1.00  0.00           H  
ATOM   5900  O   WAT  1450       4.185  19.015   5.766  1.00  0.00           O  
ATOM   5901  H1  WAT  1450       4.472  19.922   5.658  1.00  0.00           H  
ATOM   5902  H2  WAT  1450       4.761  18.511   5.190  1.00  0.00           H  
ATOM   5904  O   WAT  1451       5.746 -13.082 -22.605  1.00  0.00           O  
ATOM   5905  H1  WAT  1451       6.644 -12.978 -22.292  1.00  0.00           H  
ATOM   5906  H2  WAT  1451       5.227 -12.510 -22.039  1.00  0.00           H  
ATOM   5908  O   WAT  1452      -8.715   0.650  13.031  1.00  0.00           O  
ATOM   5909  H1  WAT  1452      -8.175   0.118  12.447  1.00  0.00           H  
ATOM   5910  H2  WAT  1452      -9.615   0.453  12.771  1.00  0.00           H  
ATOM   5912  O   WAT  1453       2.464   2.596   4.931  1.00  0.00           O  
ATOM   5913  H1  WAT  1453       3.207   3.085   4.576  1.00  0.00           H  
ATOM   5914  H2  WAT  1453       2.281   1.927   4.271  1.00  0.00           H  
ATOM   5916  O   WAT  1454      -9.053 -20.355  -2.780  1.00  0.00           O  
ATOM   5917  H1  WAT  1454      -8.551 -19.549  -2.660  1.00  0.00           H  
ATOM   5918  H2  WAT  1454      -8.704 -20.955  -2.121  1.00  0.00           H  
ATOM   5920  O   WAT  1455      -7.339  -6.892  18.146  1.00  0.00           O  
ATOM   5921  H1  WAT  1455      -6.793  -7.410  18.737  1.00  0.00           H  
ATOM   5922  H2  WAT  1455      -7.880  -7.538  17.691  1.00  0.00           H  
ATOM   5924  O   WAT  1456      -3.579  17.987   8.207  1.00  0.00           O  
ATOM   5925  H1  WAT  1456      -4.457  17.999   8.588  1.00  0.00           H  
ATOM   5926  H2  WAT  1456      -2.993  17.887   8.957  1.00  0.00           H  
ATOM   5928  O   WAT  1457       2.121   3.765 -14.267  1.00  0.00           O  
ATOM   5929  H1  WAT  1457       2.513   4.613 -14.056  1.00  0.00           H  
ATOM   5930  H2  WAT  1457       1.640   3.920 -15.080  1.00  0.00           H  
ATOM   5932  O   WAT  1458       5.999  23.648  -3.464  1.00  0.00           O  
ATOM   5933  H1  WAT  1458       5.174  23.437  -3.903  1.00  0.00           H  
ATOM   5934  H2  WAT  1458       6.218  22.858  -2.971  1.00  0.00           H  
ATOM   5936  O   WAT  1459     -18.288  17.557  -4.686  1.00  0.00           O  
ATOM   5937  H1  WAT  1459     -18.514  18.448  -4.418  1.00  0.00           H  
ATOM   5938  H2  WAT  1459     -17.848  17.182  -3.923  1.00  0.00           H  
ATOM   5940  O   WAT  1460      -7.965  13.933  13.280  1.00  0.00           O  
ATOM   5941  H1  WAT  1460      -8.484  13.710  14.052  1.00  0.00           H  
ATOM   5942  H2  WAT  1460      -7.427  14.675  13.560  1.00  0.00           H  
ATOM   5944  O   WAT  1461      -6.560  21.246  -3.583  1.00  0.00           O  
ATOM   5945  H1  WAT  1461      -6.793  20.850  -2.743  1.00  0.00           H  
ATOM   5946  H2  WAT  1461      -6.527  20.511  -4.194  1.00  0.00           H  
ATOM   5948  O   WAT  1462       6.648 -19.190   7.650  1.00  0.00           O  
ATOM   5949  H1  WAT  1462       6.986 -18.626   6.955  1.00  0.00           H  
ATOM   5950  H2  WAT  1462       5.783 -19.459   7.340  1.00  0.00           H  
ATOM   5952  O   WAT  1463       3.783   3.385  14.210  1.00  0.00           O  
ATOM   5953  H1  WAT  1463       3.639   3.383  15.157  1.00  0.00           H  
ATOM   5954  H2  WAT  1463       2.973   3.033  13.844  1.00  0.00           H  
ATOM   5956  O   WAT  1464      14.537  -7.121 -10.038  1.00  0.00           O  
ATOM   5957  H1  WAT  1464      14.141  -6.273 -10.236  1.00  0.00           H  
ATOM   5958  H2  WAT  1464      15.232  -7.219 -10.688  1.00  0.00           H  
ATOM   5960  O   WAT  1465      25.432   4.710  -0.254  1.00  0.00           O  
ATOM   5961  H1  WAT  1465      26.230   4.181  -0.246  1.00  0.00           H  
ATOM   5962  H2  WAT  1465      24.839   4.241  -0.841  1.00  0.00           H  
ATOM   5964  O   WAT  1466      21.739   2.625 -16.704  1.00  0.00           O  
ATOM   5965  H1  WAT  1466      21.350   3.023 -17.484  1.00  0.00           H  
ATOM   5966  H2  WAT  1466      21.872   1.708 -16.945  1.00  0.00           H  
ATOM   5968  O   WAT  1467     -10.940 -25.839  -9.200  1.00  0.00           O  
ATOM   5969  H1  WAT  1467     -10.531 -25.756 -10.061  1.00  0.00           H  
ATOM   5970  H2  WAT  1467     -10.881 -24.962  -8.821  1.00  0.00           H  
ATOM   5972  O   WAT  1468     -11.097  -0.896  25.331  1.00  0.00           O  
ATOM   5973  H1  WAT  1468     -11.704  -1.396  25.877  1.00  0.00           H  
ATOM   5974  H2  WAT  1468     -10.236  -1.068  25.712  1.00  0.00           H  
ATOM   5976  O   WAT  1469     -11.699  -3.404  12.500  1.00  0.00           O  
ATOM   5977  H1  WAT  1469     -12.636  -3.579  12.593  1.00  0.00           H  
ATOM   5978  H2  WAT  1469     -11.429  -3.082  13.359  1.00  0.00           H  
ATOM   5980  O   WAT  1470      14.142 -12.622  22.693  1.00  0.00           O  
ATOM   5981  H1  WAT  1470      14.183 -12.786  21.751  1.00  0.00           H  
ATOM   5982  H2  WAT  1470      14.844 -13.158  23.061  1.00  0.00           H  
ATOM   5984  O   WAT  1471      12.747  11.468   9.824  1.00  0.00           O  
ATOM   5985  H1  WAT  1471      13.424  10.821   9.626  1.00  0.00           H  
ATOM   5986  H2  WAT  1471      12.057  10.967  10.259  1.00  0.00           H  
ATOM   5988  O   WAT  1472      10.012  -5.988  25.729  1.00  0.00           O  
ATOM   5989  H1  WAT  1472       9.694  -5.329  25.111  1.00  0.00           H  
ATOM   5990  H2  WAT  1472      10.717  -5.549  26.205  1.00  0.00           H  
ATOM   5992  O   WAT  1473       5.435   0.667  -8.087  1.00  0.00           O  
ATOM   5993  H1  WAT  1473       4.946   0.600  -8.907  1.00  0.00           H  
ATOM   5994  H2  WAT  1473       4.786   0.949  -7.443  1.00  0.00           H  
ATOM   5996  O   WAT  1474      12.115   9.139  -9.311  1.00  0.00           O  
ATOM   5997  H1  WAT  1474      12.020   9.809  -9.988  1.00  0.00           H  
ATOM   5998  H2  WAT  1474      11.340   9.245  -8.759  1.00  0.00           H  
ATOM   6000  O   WAT  1475      11.930  -9.283  10.247  1.00  0.00           O  
ATOM   6001  H1  WAT  1475      11.724  -8.349  10.216  1.00  0.00           H  
ATOM   6002  H2  WAT  1475      12.111  -9.459  11.170  1.00  0.00           H  
ATOM   6004  O   WAT  1476     -17.142  11.544  -5.539  1.00  0.00           O  
ATOM   6005  H1  WAT  1476     -17.779  12.081  -5.067  1.00  0.00           H  
ATOM   6006  H2  WAT  1476     -16.486  12.168  -5.850  1.00  0.00           H  
ATOM   6008  O   WAT  1477      -7.679   9.814   0.283  1.00  0.00           O  
ATOM   6009  H1  WAT  1477      -7.003   9.962  -0.378  1.00  0.00           H  
ATOM   6010  H2  WAT  1477      -7.607   8.883   0.495  1.00  0.00           H  
ATOM   6012  O   WAT  1478      23.961   1.389 -12.994  1.00  0.00           O  
ATOM   6013  H1  WAT  1478      23.649   1.615 -12.118  1.00  0.00           H  
ATOM   6014  H2  WAT  1478      23.905   2.207 -13.487  1.00  0.00           H  
ATOM   6016  O   WAT  1479     -13.175  -2.589 -21.470  1.00  0.00           O  
ATOM   6017  H1  WAT  1479     -13.269  -2.944 -20.586  1.00  0.00           H  
ATOM   6018  H2  WAT  1479     -12.229  -2.546 -21.612  1.00  0.00           H  
ATOM   6020  O   WAT  1480      -7.527   0.470 -25.846  1.00  0.00           O  
ATOM   6021  H1  WAT  1480      -7.539   1.409 -26.028  1.00  0.00           H  
ATOM   6022  H2  WAT  1480      -7.318   0.066 -26.689  1.00  0.00           H  
ATOM   6024  O   WAT  1481     -13.857 -13.174   1.576  1.00  0.00           O  
ATOM   6025  H1  WAT  1481     -14.463 -13.906   1.465  1.00  0.00           H  
ATOM   6026  H2  WAT  1481     -13.077 -13.566   1.969  1.00  0.00           H  
ATOM   6028  O   WAT  1482      -1.193   4.787  24.796  1.00  0.00           O  
ATOM   6029  H1  WAT  1482      -0.382   4.963  24.319  1.00  0.00           H  
ATOM   6030  H2  WAT  1482      -1.085   5.246  25.629  1.00  0.00           H  
ATOM   6032  O   WAT  1483     -13.702  19.670   5.164  1.00  0.00           O  
ATOM   6033  H1  WAT  1483     -13.194  19.877   5.949  1.00  0.00           H  
ATOM   6034  H2  WAT  1483     -13.229  20.100   4.452  1.00  0.00           H  
ATOM   6036  O   WAT  1484       0.142  17.492  -8.032  1.00  0.00           O  
ATOM   6037  H1  WAT  1484      -0.445  18.153  -8.398  1.00  0.00           H  
ATOM   6038  H2  WAT  1484       0.574  17.106  -8.794  1.00  0.00           H  
ATOM   6040  O   WAT  1485      11.742   7.982 -14.837  1.00  0.00           O  
ATOM   6041  H1  WAT  1485      11.122   7.915 -14.111  1.00  0.00           H  
ATOM   6042  H2  WAT  1485      12.040   7.083 -14.981  1.00  0.00           H  
ATOM   6044  O   WAT  1486     -15.980 -13.489   6.077  1.00  0.00           O  
ATOM   6045  H1  WAT  1486     -16.077 -14.271   5.534  1.00  0.00           H  
ATOM   6046  H2  WAT  1486     -15.667 -13.820   6.920  1.00  0.00           H  
ATOM   6048  O   WAT  1487     -10.054   7.117  17.058  1.00  0.00           O  
ATOM   6049  H1  WAT  1487     -10.125   6.299  17.551  1.00  0.00           H  
ATOM   6050  H2  WAT  1487      -9.120   7.200  16.865  1.00  0.00           H  
ATOM   6052  O   WAT  1488      11.806  -8.096  -3.801  1.00  0.00           O  
ATOM   6053  H1  WAT  1488      12.587  -8.342  -3.305  1.00  0.00           H  
ATOM   6054  H2  WAT  1488      11.805  -8.688  -4.553  1.00  0.00           H  
ATOM   6056  O   WAT  1489      -9.624  -8.872  -9.806  1.00  0.00           O  
ATOM   6057  H1  WAT  1489      -9.831  -9.806  -9.800  1.00  0.00           H  
ATOM   6058  H2  WAT  1489      -9.913  -8.557  -8.950  1.00  0.00           H  
ATOM   6060  O   WAT  1490     -10.141  14.350  18.175  1.00  0.00           O  
ATOM   6061  H1  WAT  1490     -11.084  14.352  18.339  1.00  0.00           H  
ATOM   6062  H2  WAT  1490      -9.801  15.057  18.724  1.00  0.00           H  
ATOM   6064  O   WAT  1491       9.591 -22.170  -3.704  1.00  0.00           O  
ATOM   6065  H1  WAT  1491       8.773 -21.676  -3.656  1.00  0.00           H  
ATOM   6066  H2  WAT  1491      10.008 -21.866  -4.510  1.00  0.00           H  
ATOM   6068  O   WAT  1492      20.014   1.759   1.167  1.00  0.00           O  
ATOM   6069  H1  WAT  1492      20.889   1.743   0.780  1.00  0.00           H  
ATOM   6070  H2  WAT  1492      19.844   0.849   1.413  1.00  0.00           H  
ATOM   6072  O   WAT  1493       0.408   8.325 -11.263  1.00  0.00           O  
ATOM   6073  H1  WAT  1493       0.032   8.815 -10.532  1.00  0.00           H  
ATOM   6074  H2  WAT  1493       0.745   7.522 -10.865  1.00  0.00           H  
ATOM   6076  O   WAT  1494       4.226   8.218  -0.867  1.00  0.00           O  
ATOM   6077  H1  WAT  1494       4.060   9.142  -0.678  1.00  0.00           H  
ATOM   6078  H2  WAT  1494       4.520   8.210  -1.778  1.00  0.00           H  
ATOM   6080  O   WAT  1495      -2.386 -21.996 -16.673  1.00  0.00           O  
ATOM   6081  H1  WAT  1495      -1.810 -21.232 -16.686  1.00  0.00           H  
ATOM   6082  H2  WAT  1495      -3.185 -21.702 -17.110  1.00  0.00           H  
ATOM   6084  O   WAT  1496       0.224  13.856 -16.651  1.00  0.00           O  
ATOM   6085  H1  WAT  1496       0.574  14.672 -17.009  1.00  0.00           H  
ATOM   6086  H2  WAT  1496       0.643  13.772 -15.794  1.00  0.00           H  
ATOM   6088  O   WAT  1497      -7.420  10.117  26.296  1.00  0.00           O  
ATOM   6089  H1  WAT  1497      -6.530  10.270  26.615  1.00  0.00           H  
ATOM   6090  H2  WAT  1497      -7.304   9.583  25.511  1.00  0.00           H  
ATOM   6092  O   WAT  1498       2.233  19.059  16.125  1.00  0.00           O  
ATOM   6093  H1  WAT  1498       2.639  18.772  15.307  1.00  0.00           H  
ATOM   6094  H2  WAT  1498       2.632  19.910  16.305  1.00  0.00           H  
ATOM   6096  O   WAT  1499     -10.638  21.321   9.733  1.00  0.00           O  
ATOM   6097  H1  WAT  1499     -10.328  21.478   8.841  1.00  0.00           H  
ATOM   6098  H2  WAT  1499     -11.312  20.648   9.638  1.00  0.00           H  
ATOM   6100  O   WAT  1500     -19.226   7.376  -7.109  1.00  0.00           O  
ATOM   6101  H1  WAT  1500     -18.326   7.623  -7.325  1.00  0.00           H  
ATOM   6102  H2  WAT  1500     -19.217   6.418  -7.108  1.00  0.00           H  
ATOM   6104  O   WAT  1501      26.066  -1.741  17.338  1.00  0.00           O  
ATOM   6105  H1  WAT  1501      26.056  -1.325  18.200  1.00  0.00           H  
ATOM   6106  H2  WAT  1501      25.900  -1.025  16.725  1.00  0.00           H  
ATOM   6108  O   WAT  1502     -16.157  -3.819 -15.057  1.00  0.00           O  
ATOM   6109  H1  WAT  1502     -15.997  -4.528 -14.435  1.00  0.00           H  
ATOM   6110  H2  WAT  1502     -16.863  -4.144 -15.615  1.00  0.00           H  
ATOM   6112  O   WAT  1503      18.481   2.204  -1.280  1.00  0.00           O  
ATOM   6113  H1  WAT  1503      18.593   3.140  -1.114  1.00  0.00           H  
ATOM   6114  H2  WAT  1503      18.720   1.784  -0.453  1.00  0.00           H  
ATOM   6116  O   WAT  1504       5.029 -10.722  16.166  1.00  0.00           O  
ATOM   6117  H1  WAT  1504       5.903 -10.440  16.438  1.00  0.00           H  
ATOM   6118  H2  WAT  1504       4.669  -9.968  15.700  1.00  0.00           H  
ATOM   6120  O   WAT  1505     -24.009  -7.937   8.369  1.00  0.00           O  
ATOM   6121  H1  WAT  1505     -24.812  -7.460   8.578  1.00  0.00           H  
ATOM   6122  H2  WAT  1505     -23.873  -8.517   9.118  1.00  0.00           H  
ATOM   6124  O   WAT  1506     -14.689   3.528  -9.997  1.00  0.00           O  
ATOM   6125  H1  WAT  1506     -14.398   3.736  -9.109  1.00  0.00           H  
ATOM   6126  H2  WAT  1506     -13.913   3.663 -10.541  1.00  0.00           H  
ATOM   6128  O   WAT  1507      -5.559  15.779  -5.285  1.00  0.00           O  
ATOM   6129  H1  WAT  1507      -4.861  15.918  -4.646  1.00  0.00           H  
ATOM   6130  H2  WAT  1507      -5.765  14.846  -5.215  1.00  0.00           H  
ATOM   6132  O   WAT  1508      -2.502  11.328   2.354  1.00  0.00           O  
ATOM   6133  H1  WAT  1508      -1.685  11.058   1.936  1.00  0.00           H  
ATOM   6134  H2  WAT  1508      -2.414  11.039   3.262  1.00  0.00           H  
ATOM   6136  O   WAT  1509      14.028  19.610  10.916  1.00  0.00           O  
ATOM   6137  H1  WAT  1509      13.400  19.411  11.610  1.00  0.00           H  
ATOM   6138  H2  WAT  1509      14.870  19.676  11.367  1.00  0.00           H  
ATOM   6140  O   WAT  1510     -16.535  18.132  13.192  1.00  0.00           O  
ATOM   6141  H1  WAT  1510     -16.190  18.044  12.304  1.00  0.00           H  
ATOM   6142  H2  WAT  1510     -17.167  18.848  13.134  1.00  0.00           H  
ATOM   6144  O   WAT  1511     -13.915   4.274   7.401  1.00  0.00           O  
ATOM   6145  H1  WAT  1511     -13.315   4.878   6.962  1.00  0.00           H  
ATOM   6146  H2  WAT  1511     -14.684   4.806   7.604  1.00  0.00           H  
ATOM   6148  O   WAT  1512     -17.867  16.456  -7.301  1.00  0.00           O  
ATOM   6149  H1  WAT  1512     -17.599  16.726  -6.423  1.00  0.00           H  
ATOM   6150  H2  WAT  1512     -18.374  17.195  -7.635  1.00  0.00           H  
ATOM   6152  O   WAT  1513     -23.898 -15.616  -4.728  1.00  0.00           O  
ATOM   6153  H1  WAT  1513     -23.478 -14.756  -4.699  1.00  0.00           H  
ATOM   6154  H2  WAT  1513     -23.782 -15.907  -5.632  1.00  0.00           H  
ATOM   6156  O   WAT  1514      -6.329 -29.775   2.420  1.00  0.00           O  
ATOM   6157  H1  WAT  1514      -5.838 -29.564   1.625  1.00  0.00           H  
ATOM   6158  H2  WAT  1514      -6.500 -28.926   2.827  1.00  0.00           H  
ATOM   6160  O   WAT  1515      20.330 -17.391   4.640  1.00  0.00           O  
ATOM   6161  H1  WAT  1515      19.374 -17.414   4.599  1.00  0.00           H  
ATOM   6162  H2  WAT  1515      20.572 -16.601   4.158  1.00  0.00           H  
ATOM   6164  O   WAT  1516       2.367   7.981  18.657  1.00  0.00           O  
ATOM   6165  H1  WAT  1516       2.859   8.028  19.476  1.00  0.00           H  
ATOM   6166  H2  WAT  1516       3.026   7.780  17.992  1.00  0.00           H  
ATOM   6168  O   WAT  1517       1.805  -0.024  15.084  1.00  0.00           O  
ATOM   6169  H1  WAT  1517       2.680  -0.353  14.878  1.00  0.00           H  
ATOM   6170  H2  WAT  1517       1.213  -0.717  14.793  1.00  0.00           H  
ATOM   6172  O   WAT  1518      22.857  12.748 -10.002  1.00  0.00           O  
ATOM   6173  H1  WAT  1518      22.722  12.131 -10.721  1.00  0.00           H  
ATOM   6174  H2  WAT  1518      22.463  12.320  -9.241  1.00  0.00           H  
ATOM   6176  O   WAT  1519     -10.699 -22.306  -3.952  1.00  0.00           O  
ATOM   6177  H1  WAT  1519     -10.088 -21.663  -3.590  1.00  0.00           H  
ATOM   6178  H2  WAT  1519     -11.014 -22.792  -3.190  1.00  0.00           H  
ATOM   6180  O   WAT  1520       3.956 -18.543   9.735  1.00  0.00           O  
ATOM   6181  H1  WAT  1520       3.467 -18.542  10.558  1.00  0.00           H  
ATOM   6182  H2  WAT  1520       3.811 -17.670   9.369  1.00  0.00           H  
ATOM   6184  O   WAT  1521     -13.025  -4.100   7.808  1.00  0.00           O  
ATOM   6185  H1  WAT  1521     -12.489  -4.741   7.341  1.00  0.00           H  
ATOM   6186  H2  WAT  1521     -12.413  -3.659   8.397  1.00  0.00           H  
ATOM   6188  O   WAT  1522       0.555 -13.547  16.391  1.00  0.00           O  
ATOM   6189  H1  WAT  1522       1.032 -13.704  15.576  1.00  0.00           H  
ATOM   6190  H2  WAT  1522       0.761 -14.305  16.938  1.00  0.00           H  
ATOM   6192  O   WAT  1523       5.219 -21.917  -8.117  1.00  0.00           O  
ATOM   6193  H1  WAT  1523       5.139 -21.987  -7.165  1.00  0.00           H  
ATOM   6194  H2  WAT  1523       4.348 -21.654  -8.412  1.00  0.00           H  
ATOM   6196  O   WAT  1524     -17.775 -13.576   1.022  1.00  0.00           O  
ATOM   6197  H1  WAT  1524     -17.331 -14.214   1.581  1.00  0.00           H  
ATOM   6198  H2  WAT  1524     -18.338 -14.104   0.456  1.00  0.00           H  
ATOM   6200  O   WAT  1525     -17.899  20.094   8.090  1.00  0.00           O  
ATOM   6201  H1  WAT  1525     -17.467  20.252   8.929  1.00  0.00           H  
ATOM   6202  H2  WAT  1525     -17.242  19.635   7.565  1.00  0.00           H  
ATOM   6204  O   WAT  1526       3.857 -25.833  15.737  1.00  0.00           O  
ATOM   6205  H1  WAT  1526       4.257 -26.673  15.514  1.00  0.00           H  
ATOM   6206  H2  WAT  1526       4.402 -25.183  15.293  1.00  0.00           H  
ATOM   6208  O   WAT  1527      18.538 -10.802   9.126  1.00  0.00           O  
ATOM   6209  H1  WAT  1527      17.769 -10.307   9.411  1.00  0.00           H  
ATOM   6210  H2  WAT  1527      18.801 -11.301   9.899  1.00  0.00           H  
ATOM   6212  O   WAT  1528       9.317  -8.490 -21.723  1.00  0.00           O  
ATOM   6213  H1  WAT  1528       9.471  -8.622 -22.658  1.00  0.00           H  
ATOM   6214  H2  WAT  1528       9.268  -9.375 -21.361  1.00  0.00           H  
ATOM   6216  O   WAT  1529      16.019  -1.152 -25.399  1.00  0.00           O  
ATOM   6217  H1  WAT  1529      15.363  -0.502 -25.651  1.00  0.00           H  
ATOM   6218  H2  WAT  1529      16.751  -0.998 -25.997  1.00  0.00           H  
ATOM   6220  O   WAT  1530     -15.671  -2.444  10.563  1.00  0.00           O  
ATOM   6221  H1  WAT  1530     -15.107  -1.792  10.147  1.00  0.00           H  
ATOM   6222  H2  WAT  1530     -16.408  -1.939  10.907  1.00  0.00           H  
ATOM   6224  O   WAT  1531       8.215 -13.089  18.653  1.00  0.00           O  
ATOM   6225  H1  WAT  1531       7.736 -13.621  18.016  1.00  0.00           H  
ATOM   6226  H2  WAT  1531       7.873 -13.367  19.502  1.00  0.00           H  
ATOM   6228  O   WAT  1532       1.152  -5.418 -24.721  1.00  0.00           O  
ATOM   6229  H1  WAT  1532       0.249  -5.559 -25.004  1.00  0.00           H  
ATOM   6230  H2  WAT  1532       1.445  -6.276 -24.416  1.00  0.00           H  
ATOM   6232  O   WAT  1533       8.633   1.476   1.046  1.00  0.00           O  
ATOM   6233  H1  WAT  1533       9.047   0.633   1.228  1.00  0.00           H  
ATOM   6234  H2  WAT  1533       8.819   1.640   0.122  1.00  0.00           H  
ATOM   6236  O   WAT  1534      19.602  19.274  -8.679  1.00  0.00           O  
ATOM   6237  H1  WAT  1534      19.388  19.964  -9.307  1.00  0.00           H  
ATOM   6238  H2  WAT  1534      19.229  19.578  -7.852  1.00  0.00           H  
ATOM   6240  O   WAT  1535       5.111  27.374  12.536  1.00  0.00           O  
ATOM   6241  H1  WAT  1535       5.235  27.479  13.479  1.00  0.00           H  
ATOM   6242  H2  WAT  1535       4.180  27.176  12.436  1.00  0.00           H  
ATOM   6244  O   WAT  1536      18.121  -0.374 -13.036  1.00  0.00           O  
ATOM   6245  H1  WAT  1536      18.413  -0.016 -12.197  1.00  0.00           H  
ATOM   6246  H2  WAT  1536      18.672  -1.145 -13.171  1.00  0.00           H  
ATOM   6248  O   WAT  1537     -10.928  -2.341  10.173  1.00  0.00           O  
ATOM   6249  H1  WAT  1537     -10.536  -2.902   9.503  1.00  0.00           H  
ATOM   6250  H2  WAT  1537     -10.955  -2.888  10.958  1.00  0.00           H  
ATOM   6252  O   WAT  1538      -7.792   8.855  12.608  1.00  0.00           O  
ATOM   6253  H1  WAT  1538      -7.319   9.485  12.063  1.00  0.00           H  
ATOM   6254  H2  WAT  1538      -7.113   8.445  13.144  1.00  0.00           H  
ATOM   6256  O   WAT  1539      -5.640 -23.916  -3.701  1.00  0.00           O  
ATOM   6257  H1  WAT  1539      -5.085 -23.806  -2.929  1.00  0.00           H  
ATOM   6258  H2  WAT  1539      -5.336 -23.245  -4.312  1.00  0.00           H  
ATOM   6260  O   WAT  1540     -10.669   6.636 -16.614  1.00  0.00           O  
ATOM   6261  H1  WAT  1540     -10.259   6.919 -17.431  1.00  0.00           H  
ATOM   6262  H2  WAT  1540     -10.315   5.760 -16.459  1.00  0.00           H  
ATOM   6264  O   WAT  1541     -21.664  10.691 -17.509  1.00  0.00           O  
ATOM   6265  H1  WAT  1541     -20.737  10.482 -17.399  1.00  0.00           H  
ATOM   6266  H2  WAT  1541     -21.701  11.192 -18.324  1.00  0.00           H  
ATOM   6268  O   WAT  1542      16.870   2.524  21.818  1.00  0.00           O  
ATOM   6269  H1  WAT  1542      16.567   1.619  21.884  1.00  0.00           H  
ATOM   6270  H2  WAT  1542      16.197   2.965  21.299  1.00  0.00           H  
ATOM   6272  O   WAT  1543      -8.315  24.267  -4.059  1.00  0.00           O  
ATOM   6273  H1  WAT  1543      -8.617  24.052  -3.177  1.00  0.00           H  
ATOM   6274  H2  WAT  1543      -8.206  25.218  -4.049  1.00  0.00           H  
ATOM   6276  O   WAT  1544      17.061  -7.312 -10.929  1.00  0.00           O  
ATOM   6277  H1  WAT  1544      17.217  -6.698 -11.646  1.00  0.00           H  
ATOM   6278  H2  WAT  1544      17.315  -6.831 -10.142  1.00  0.00           H  
ATOM   6280  O   WAT  1545      -6.770 -27.624   4.684  1.00  0.00           O  
ATOM   6281  H1  WAT  1545      -6.774 -28.368   5.287  1.00  0.00           H  
ATOM   6282  H2  WAT  1545      -7.693 -27.474   4.482  1.00  0.00           H  
ATOM   6284  O   WAT  1546      -6.165 -16.857 -16.005  1.00  0.00           O  
ATOM   6285  H1  WAT  1546      -7.060 -16.946 -16.332  1.00  0.00           H  
ATOM   6286  H2  WAT  1546      -6.156 -17.360 -15.190  1.00  0.00           H  
ATOM   6288  O   WAT  1547       1.489 -23.731  17.545  1.00  0.00           O  
ATOM   6289  H1  WAT  1547       0.576 -23.872  17.794  1.00  0.00           H  
ATOM   6290  H2  WAT  1547       1.626 -24.314  16.798  1.00  0.00           H  
ATOM   6292  O   WAT  1548     -15.515   4.128  25.830  1.00  0.00           O  
ATOM   6293  H1  WAT  1548     -14.985   4.863  25.522  1.00  0.00           H  
ATOM   6294  H2  WAT  1548     -15.309   4.057  26.762  1.00  0.00           H  
ATOM   6296  O   WAT  1549       1.644   7.900   3.884  1.00  0.00           O  
ATOM   6297  H1  WAT  1549       1.892   7.578   3.017  1.00  0.00           H  
ATOM   6298  H2  WAT  1549       0.699   7.756   3.930  1.00  0.00           H  
ATOM   6300  O   WAT  1550      11.142   4.472  -3.675  1.00  0.00           O  
ATOM   6301  H1  WAT  1550      11.867   4.760  -4.230  1.00  0.00           H  
ATOM   6302  H2  WAT  1550      11.543   3.864  -3.054  1.00  0.00           H  
ATOM   6304  O   WAT  1551     -15.569   5.761  21.601  1.00  0.00           O  
ATOM   6305  H1  WAT  1551     -16.005   6.298  22.262  1.00  0.00           H  
ATOM   6306  H2  WAT  1551     -15.589   4.874  21.961  1.00  0.00           H  
ATOM   6308  O   WAT  1552     -13.803   5.337 -21.767  1.00  0.00           O  
ATOM   6309  H1  WAT  1552     -12.907   5.296 -22.102  1.00  0.00           H  
ATOM   6310  H2  WAT  1552     -13.921   6.251 -21.509  1.00  0.00           H  
ATOM   6312  O   WAT  1553       5.452  11.752 -13.715  1.00  0.00           O  
ATOM   6313  H1  WAT  1553       5.630  12.181 -14.552  1.00  0.00           H  
ATOM   6314  H2  WAT  1553       6.160  11.115 -13.618  1.00  0.00           H  
ATOM   6316  O   WAT  1554      10.545  27.280   7.301  1.00  0.00           O  
ATOM   6317  H1  WAT  1554      10.269  28.195   7.353  1.00  0.00           H  
ATOM   6318  H2  WAT  1554      10.340  27.017   6.404  1.00  0.00           H  
ATOM   6320  O   WAT  1555      20.526  12.952  12.161  1.00  0.00           O  
ATOM   6321  H1  WAT  1555      20.055  13.717  12.491  1.00  0.00           H  
ATOM   6322  H2  WAT  1555      20.530  12.337  12.894  1.00  0.00           H  
ATOM   6324  O   WAT  1556      16.802 -12.326  -2.693  1.00  0.00           O  
ATOM   6325  H1  WAT  1556      16.712 -12.078  -1.772  1.00  0.00           H  
ATOM   6326  H2  WAT  1556      17.311 -13.136  -2.674  1.00  0.00           H  
ATOM   6328  O   WAT  1557      17.187  12.577   0.534  1.00  0.00           O  
ATOM   6329  H1  WAT  1557      16.430  12.110   0.887  1.00  0.00           H  
ATOM   6330  H2  WAT  1557      17.623  12.943   1.304  1.00  0.00           H  
ATOM   6332  O   WAT  1558      17.197  -1.676  25.533  1.00  0.00           O  
ATOM   6333  H1  WAT  1558      17.151  -0.720  25.563  1.00  0.00           H  
ATOM   6334  H2  WAT  1558      18.134  -1.871  25.522  1.00  0.00           H  
ATOM   6336  O   WAT  1559       8.684   0.029  27.461  1.00  0.00           O  
ATOM   6337  H1  WAT  1559       8.438   0.541  28.232  1.00  0.00           H  
ATOM   6338  H2  WAT  1559       7.851  -0.279  27.103  1.00  0.00           H  
ATOM   6340  O   WAT  1560      -0.664  -4.239   9.723  1.00  0.00           O  
ATOM   6341  H1  WAT  1560      -0.810  -4.906   9.052  1.00  0.00           H  
ATOM   6342  H2  WAT  1560      -0.203  -3.536   9.266  1.00  0.00           H  
ATOM   6344  O   WAT  1561     -10.965  -1.815  22.722  1.00  0.00           O  
ATOM   6345  H1  WAT  1561     -11.218  -2.732  22.827  1.00  0.00           H  
ATOM   6346  H2  WAT  1561     -11.070  -1.435  23.594  1.00  0.00           H  
ATOM   6348  O   WAT  1562      -6.005 -23.235  10.653  1.00  0.00           O  
ATOM   6349  H1  WAT  1562      -5.219 -23.230  11.200  1.00  0.00           H  
ATOM   6350  H2  WAT  1562      -6.128 -24.156  10.421  1.00  0.00           H  
ATOM   6352  O   WAT  1563      14.710 -10.666 -20.787  1.00  0.00           O  
ATOM   6353  H1  WAT  1563      14.884 -11.559 -21.084  1.00  0.00           H  
ATOM   6354  H2  WAT  1563      15.504 -10.180 -21.009  1.00  0.00           H  
ATOM   6356  O   WAT  1564       4.274  18.105  -9.441  1.00  0.00           O  
ATOM   6357  H1  WAT  1564       4.962  17.475  -9.658  1.00  0.00           H  
ATOM   6358  H2  WAT  1564       4.746  18.873  -9.118  1.00  0.00           H  
ATOM   6360  O   WAT  1565       7.856  -9.313  12.656  1.00  0.00           O  
ATOM   6361  H1  WAT  1565       8.123 -10.161  13.011  1.00  0.00           H  
ATOM   6362  H2  WAT  1565       7.610  -8.799  13.425  1.00  0.00           H  
ATOM   6364  O   WAT  1566       9.461   2.273 -16.315  1.00  0.00           O  
ATOM   6365  H1  WAT  1566       9.522   1.653 -15.588  1.00  0.00           H  
ATOM   6366  H2  WAT  1566       9.976   1.871 -17.015  1.00  0.00           H  
ATOM   6368  O   WAT  1567      18.512  23.875  10.584  1.00  0.00           O  
ATOM   6369  H1  WAT  1567      19.107  23.130  10.671  1.00  0.00           H  
ATOM   6370  H2  WAT  1567      17.640  23.500  10.705  1.00  0.00           H  
ATOM   6372  O   WAT  1568      -6.904   4.491  30.717  1.00  0.00           O  
ATOM   6373  H1  WAT  1568      -7.791   4.233  30.465  1.00  0.00           H  
ATOM   6374  H2  WAT  1568      -6.591   3.772  31.265  1.00  0.00           H  
ATOM   6376  O   WAT  1569      -5.570  11.333  15.167  1.00  0.00           O  
ATOM   6377  H1  WAT  1569      -6.460  11.038  14.975  1.00  0.00           H  
ATOM   6378  H2  WAT  1569      -5.036  10.541  15.107  1.00  0.00           H  
ATOM   6380  O   WAT  1570      -6.700 -14.220  -3.916  1.00  0.00           O  
ATOM   6381  H1  WAT  1570      -5.747 -14.288  -3.854  1.00  0.00           H  
ATOM   6382  H2  WAT  1570      -6.985 -15.091  -4.190  1.00  0.00           H  
ATOM   6384  O   WAT  1571       0.614  20.615 -15.040  1.00  0.00           O  
ATOM   6385  H1  WAT  1571       0.036  20.593 -14.277  1.00  0.00           H  
ATOM   6386  H2  WAT  1571       0.299  21.355 -15.558  1.00  0.00           H  
ATOM   6388  O   WAT  1572       0.465   7.376  24.950  1.00  0.00           O  
ATOM   6389  H1  WAT  1572       0.099   7.522  25.822  1.00  0.00           H  
ATOM   6390  H2  WAT  1572       1.100   6.671  25.072  1.00  0.00           H  
ATOM   6392  O   WAT  1573     -18.237   1.261 -22.052  1.00  0.00           O  
ATOM   6393  H1  WAT  1573     -18.286   2.200 -22.232  1.00  0.00           H  
ATOM   6394  H2  WAT  1573     -17.505   1.172 -21.442  1.00  0.00           H  
ATOM   6396  O   WAT  1574       1.382  13.022 -21.078  1.00  0.00           O  
ATOM   6397  H1  WAT  1574       1.627  13.947 -21.066  1.00  0.00           H  
ATOM   6398  H2  WAT  1574       0.938  12.903 -21.917  1.00  0.00           H  
ATOM   6400  O   WAT  1575      -1.113   9.612  -9.174  1.00  0.00           O  
ATOM   6401  H1  WAT  1575      -1.785   9.467  -9.840  1.00  0.00           H  
ATOM   6402  H2  WAT  1575      -1.111  10.560  -9.039  1.00  0.00           H  
ATOM   6404  O   WAT  1576      13.253 -12.142  13.663  1.00  0.00           O  
ATOM   6405  H1  WAT  1576      14.053 -12.173  14.188  1.00  0.00           H  
ATOM   6406  H2  WAT  1576      13.029 -13.061  13.514  1.00  0.00           H  
ATOM   6408  O   WAT  1577       2.879  -1.754 -27.372  1.00  0.00           O  
ATOM   6409  H1  WAT  1577       3.161  -2.328 -26.660  1.00  0.00           H  
ATOM   6410  H2  WAT  1577       1.930  -1.872 -27.414  1.00  0.00           H  
ATOM   6412  O   WAT  1578      -3.971  -5.062   8.377  1.00  0.00           O  
ATOM   6413  H1  WAT  1578      -4.610  -5.647   7.971  1.00  0.00           H  
ATOM   6414  H2  WAT  1578      -4.009  -4.263   7.851  1.00  0.00           H  
ATOM   6416  O   WAT  1579       5.808  -4.824  12.617  1.00  0.00           O  
ATOM   6417  H1  WAT  1579       4.920  -4.891  12.266  1.00  0.00           H  
ATOM   6418  H2  WAT  1579       6.376  -4.955  11.858  1.00  0.00           H  
ATOM   6420  O   WAT  1580      13.553   4.875  -4.707  1.00  0.00           O  
ATOM   6421  H1  WAT  1580      13.640   5.302  -5.559  1.00  0.00           H  
ATOM   6422  H2  WAT  1580      14.450   4.813  -4.378  1.00  0.00           H  
ATOM   6424  O   WAT  1581       3.577 -20.129 -16.312  1.00  0.00           O  
ATOM   6425  H1  WAT  1581       2.947 -20.501 -16.929  1.00  0.00           H  
ATOM   6426  H2  WAT  1581       3.525 -19.184 -16.458  1.00  0.00           H  
ATOM   6428  O   WAT  1582       5.292 -14.580  -0.114  1.00  0.00           O  
ATOM   6429  H1  WAT  1582       4.896 -14.440   0.746  1.00  0.00           H  
ATOM   6430  H2  WAT  1582       6.033 -13.976  -0.138  1.00  0.00           H  
ATOM   6432  O   WAT  1583       3.860  15.211  15.029  1.00  0.00           O  
ATOM   6433  H1  WAT  1583       3.052  14.782  15.312  1.00  0.00           H  
ATOM   6434  H2  WAT  1583       4.369  15.316  15.833  1.00  0.00           H  
ATOM   6436  O   WAT  1584      -3.166  14.596  -1.038  1.00  0.00           O  
ATOM   6437  H1  WAT  1584      -3.196  14.423  -0.097  1.00  0.00           H  
ATOM   6438  H2  WAT  1584      -2.254  14.831  -1.209  1.00  0.00           H  
ATOM   6440  O   WAT  1585     -13.023   1.213  16.406  1.00  0.00           O  
ATOM   6441  H1  WAT  1585     -12.709   0.768  15.619  1.00  0.00           H  
ATOM   6442  H2  WAT  1585     -12.252   1.277  16.969  1.00  0.00           H  
ATOM   6444  O   WAT  1586      -1.270   7.739   3.968  1.00  0.00           O  
ATOM   6445  H1  WAT  1586      -2.103   7.362   4.253  1.00  0.00           H  
ATOM   6446  H2  WAT  1586      -1.345   7.794   3.016  1.00  0.00           H  
ATOM   6448  O   WAT  1587      -9.955 -17.675  -8.729  1.00  0.00           O  
ATOM   6449  H1  WAT  1587     -10.452 -17.205  -9.399  1.00  0.00           H  
ATOM   6450  H2  WAT  1587      -9.112 -17.224  -8.695  1.00  0.00           H  
ATOM   6452  O   WAT  1588      -1.583  16.323 -15.839  1.00  0.00           O  
ATOM   6453  H1  WAT  1588      -0.946  16.162 -16.535  1.00  0.00           H  
ATOM   6454  H2  WAT  1588      -1.781  15.453 -15.491  1.00  0.00           H  
ATOM   6456  O   WAT  1589      -0.810 -17.307  19.444  1.00  0.00           O  
ATOM   6457  H1  WAT  1589      -1.658 -17.516  19.051  1.00  0.00           H  
ATOM   6458  H2  WAT  1589      -0.352 -18.147  19.487  1.00  0.00           H  
ATOM   6460  O   WAT  1590      -8.256  -1.574  23.306  1.00  0.00           O  
ATOM   6461  H1  WAT  1590      -9.168  -1.656  23.025  1.00  0.00           H  
ATOM   6462  H2  WAT  1590      -8.297  -1.598  24.262  1.00  0.00           H  
ATOM   6464  O   WAT  1591       0.195 -26.652 -12.951  1.00  0.00           O  
ATOM   6465  H1  WAT  1591       0.749 -25.937 -13.263  1.00  0.00           H  
ATOM   6466  H2  WAT  1591       0.786 -27.402 -12.886  1.00  0.00           H  
ATOM   6468  O   WAT  1592       3.586  11.235 -21.550  1.00  0.00           O  
ATOM   6469  H1  WAT  1592       3.152  10.548 -22.056  1.00  0.00           H  
ATOM   6470  H2  WAT  1592       2.935  11.933 -21.488  1.00  0.00           H  
ATOM   6472  O   WAT  1593      24.978 -12.119  12.341  1.00  0.00           O  
ATOM   6473  H1  WAT  1593      24.597 -12.978  12.522  1.00  0.00           H  
ATOM   6474  H2  WAT  1593      24.223 -11.548  12.194  1.00  0.00           H  
ATOM   6476  O   WAT  1594      18.553  19.545  -6.203  1.00  0.00           O  
ATOM   6477  H1  WAT  1594      18.489  18.779  -5.632  1.00  0.00           H  
ATOM   6478  H2  WAT  1594      18.286  20.279  -5.650  1.00  0.00           H  
ATOM   6480  O   WAT  1595     -18.998   1.942  -6.120  1.00  0.00           O  
ATOM   6481  H1  WAT  1595     -18.826   2.790  -5.712  1.00  0.00           H  
ATOM   6482  H2  WAT  1595     -19.929   1.967  -6.342  1.00  0.00           H  
ATOM   6484  O   WAT  1596      -1.145  -9.072   3.922  1.00  0.00           O  
ATOM   6485  H1  WAT  1596      -0.336  -9.553   4.093  1.00  0.00           H  
ATOM   6486  H2  WAT  1596      -1.757  -9.390   4.586  1.00  0.00           H  
ATOM   6488  O   WAT  1597       4.863  -9.337   2.695  1.00  0.00           O  
ATOM   6489  H1  WAT  1597       5.127  -9.616   3.572  1.00  0.00           H  
ATOM   6490  H2  WAT  1597       4.017  -8.908   2.825  1.00  0.00           H  
ATOM   6492  O   WAT  1598     -15.971  -1.307 -13.670  1.00  0.00           O  
ATOM   6493  H1  WAT  1598     -16.127  -1.877 -14.422  1.00  0.00           H  
ATOM   6494  H2  WAT  1598     -15.200  -1.679 -13.243  1.00  0.00           H  
ATOM   6496  O   WAT  1599      20.836  -0.764  -1.054  1.00  0.00           O  
ATOM   6497  H1  WAT  1599      21.556  -1.395  -1.055  1.00  0.00           H  
ATOM   6498  H2  WAT  1599      20.327  -0.982  -0.273  1.00  0.00           H  
ATOM   6500  O   WAT  1600     -25.310  -6.147 -10.695  1.00  0.00           O  
ATOM   6501  H1  WAT  1600     -24.832  -5.674 -11.376  1.00  0.00           H  
ATOM   6502  H2  WAT  1600     -25.854  -6.772 -11.174  1.00  0.00           H  
ATOM   6504  O   WAT  1601       5.155  20.135  -7.166  1.00  0.00           O  
ATOM   6505  H1  WAT  1601       5.789  20.311  -6.471  1.00  0.00           H  
ATOM   6506  H2  WAT  1601       5.571  20.470  -7.961  1.00  0.00           H  
ATOM   6508  O   WAT  1602      -1.523 -20.214   3.290  1.00  0.00           O  
ATOM   6509  H1  WAT  1602      -2.037 -19.408   3.342  1.00  0.00           H  
ATOM   6510  H2  WAT  1602      -2.005 -20.841   3.828  1.00  0.00           H  
ATOM   6512  O   WAT  1603       9.197  -1.183   0.974  1.00  0.00           O  
ATOM   6513  H1  WAT  1603       9.652  -0.959   0.163  1.00  0.00           H  
ATOM   6514  H2  WAT  1603       8.670  -1.950   0.750  1.00  0.00           H  
ATOM   6516  O   WAT  1604      14.156 -20.511   4.887  1.00  0.00           O  
ATOM   6517  H1  WAT  1604      13.322 -20.972   4.973  1.00  0.00           H  
ATOM   6518  H2  WAT  1604      14.101 -20.073   4.038  1.00  0.00           H  
ATOM   6520  O   WAT  1605      -4.110 -26.212  -3.947  1.00  0.00           O  
ATOM   6521  H1  WAT  1605      -4.435 -25.337  -3.735  1.00  0.00           H  
ATOM   6522  H2  WAT  1605      -4.494 -26.409  -4.802  1.00  0.00           H  
ATOM   6524  O   WAT  1606     -11.765  20.570  16.004  1.00  0.00           O  
ATOM   6525  H1  WAT  1606     -11.048  20.102  15.575  1.00  0.00           H  
ATOM   6526  H2  WAT  1606     -12.542  20.047  15.808  1.00  0.00           H  
ATOM   6528  O   WAT  1607      -2.216  -2.245  10.547  1.00  0.00           O  
ATOM   6529  H1  WAT  1607      -1.673  -2.967  10.232  1.00  0.00           H  
ATOM   6530  H2  WAT  1607      -1.731  -1.887  11.291  1.00  0.00           H  
ATOM   6532  O   WAT  1608      20.603  11.259   1.735  1.00  0.00           O
[truncated: 479,366 more chars]
