# Supplementary material for: 1,4-Disubstituted 1H-1,2,3-Triazole Containing Peptidotriazolamers: A New Class of Peptidomimetics With Interesting Foldamer Properties
Source: Front Chem. 2019 Mar 26;7:155. doi: 10.3389/fchem.2019.00155 (PMC6443886; doi:10.3389/fchem.2019.00155)
Supplement: Supplementary file 2 [file Data_Sheet_2.zip › pdb_files/10b_freeMD-DMSO_LAST100NS_CLUSTER_C0.pdb]

CRYST1   44.295   44.295   44.295 109.47 109.47 109.47 P 1           1
ATOM      1  C2  BOC     1       5.676  -1.322   3.153  1.00  0.00           C  
ATOM      2  H21 BOC     1       6.477  -2.067   3.065  1.00  0.00           H  
ATOM      3  H22 BOC     1       5.436  -0.897   2.171  1.00  0.00           H  
ATOM      4  H23 BOC     1       4.850  -1.932   3.539  1.00  0.00           H  
ATOM      5  C1  BOC     1       6.216  -0.239   4.054  1.00  0.00           C  
ATOM      6  C3  BOC     1       6.569  -0.733   5.453  1.00  0.00           C  
ATOM      7  H31 BOC     1       6.677   0.118   6.136  1.00  0.00           H  
ATOM      8  H32 BOC     1       7.462  -1.364   5.375  1.00  0.00           H  
ATOM      9  H33 BOC     1       5.805  -1.467   5.738  1.00  0.00           H  
ATOM     10  C4  BOC     1       7.567   0.310   3.478  1.00  0.00           C  
ATOM     11  H41 BOC     1       8.280  -0.428   3.091  1.00  0.00           H  
ATOM     12  H42 BOC     1       8.134   0.927   4.185  1.00  0.00           H  
ATOM     13  H43 BOC     1       7.258   1.063   2.743  1.00  0.00           H  
ATOM     14  OS  BOC     1       5.237   0.854   4.089  1.00  0.00           O  
ATOM     15  C   BOC     1       4.049   0.699   4.686  1.00  0.00           C  
ATOM     16  O   BOC     1       3.702  -0.154   5.471  1.00  0.00           O  
ATOM     17  N   ALA     2       3.342   1.749   4.331  1.00  0.00           N  
ATOM     18  H   ALA     2       3.969   2.384   3.857  1.00  0.00           H  
ATOM     19  CA  ALA     2       1.908   1.967   4.527  1.00  0.00           C  
ATOM     20  HA  ALA     2       1.666   1.766   5.571  1.00  0.00           H  
ATOM     21  CB  ALA     2       1.650   3.340   4.070  1.00  0.00           C  
ATOM     22  HB1 ALA     2       0.616   3.541   4.350  1.00  0.00           H  
ATOM     23  HB2 ALA     2       2.286   4.005   4.654  1.00  0.00           H  
ATOM     24  HB3 ALA     2       1.897   3.260   3.011  1.00  0.00           H  
ATOM     25  C   ALA     2       0.969   0.950   3.739  1.00  0.00           C  
ATOM     26  O   ALA     2      -0.208   1.028   3.861  1.00  0.00           O  
ATOM     27  N   V4n     3       1.392  -0.063   2.957  1.00  0.00           N  
ATOM     28  H   V4n     3       2.384  -0.209   2.831  1.00  0.00           H  
ATOM     29  CA  V4n     3       0.637  -1.039   2.143  1.00  0.00           C  
ATOM     30  HA  V4n     3      -0.344  -0.617   1.924  1.00  0.00           H  
ATOM     31  CB  V4n     3       0.339  -2.349   2.962  1.00  0.00           C  
ATOM     32  HB  V4n     3      -0.292  -1.949   3.756  1.00  0.00           H  
ATOM     33  CG1 V4n     3      -0.455  -3.287   2.054  1.00  0.00           C  
ATOM     34 HG11 V4n     3      -1.026  -4.010   2.636  1.00  0.00           H  
ATOM     35 HG12 V4n     3      -1.160  -2.682   1.484  1.00  0.00           H  
ATOM     36 HG13 V4n     3       0.278  -3.799   1.431  1.00  0.00           H  
ATOM     37  CG2 V4n     3       1.568  -3.130   3.432  1.00  0.00           C  
ATOM     38 HG21 V4n     3       2.432  -3.039   2.774  1.00  0.00           H  
ATOM     39 HG22 V4n     3       1.953  -2.718   4.365  1.00  0.00           H  
ATOM     40 HG23 V4n     3       1.260  -4.175   3.462  1.00  0.00           H  
ATOM     41 C4   T14     4       1.467  -1.237   0.932  1.00  0.00          CL  
ATOM     42  N3  T14     4       2.722  -0.775   0.824  1.00  0.00           N  
ATOM     43  N2  T14     4       3.201  -0.961  -0.362  1.00  0.00           N  
ATOM     44  C5  T14     4       1.147  -1.894  -0.253  1.00  0.00           C  
ATOM     45  H5  T14     4       0.254  -2.316  -0.677  1.00  0.00           H  
ATOM     46  N1  T14     4       2.186  -1.608  -1.108  1.00  0.00           N  
ATOM     47  CA  F4c     5       2.207  -1.882  -2.474  1.00  0.00           C  
ATOM     48  HA  F4c     5       3.232  -1.631  -2.748  1.00  0.00           H  
ATOM     49  CB  F4c     5       2.045  -3.355  -2.812  1.00  0.00           C  
ATOM     50  HB2 F4c     5       2.503  -3.800  -1.929  1.00  0.00           H  
ATOM     51  HB3 F4c     5       1.020  -3.706  -2.932  1.00  0.00           H  
ATOM     52  CG  F4c     5       2.791  -3.790  -4.055  1.00  0.00           C  
ATOM     53  CD1 F4c     5       4.176  -3.703  -4.186  1.00  0.00           C  
ATOM     54  HD1 F4c     5       4.686  -3.225  -3.363  1.00  0.00           H  
ATOM     55  CE1 F4c     5       4.814  -4.084  -5.318  1.00  0.00           C  
ATOM     56  HE1 F4c     5       5.841  -3.748  -5.313  1.00  0.00           H  
ATOM     57  CZ  F4c     5       4.180  -4.730  -6.415  1.00  0.00           C  
ATOM     58  HZ  F4c     5       4.675  -4.973  -7.344  1.00  0.00           H  
ATOM     59  CE2 F4c     5       2.777  -4.885  -6.206  1.00  0.00           C  
ATOM     60  HE2 F4c     5       2.215  -5.391  -6.977  1.00  0.00           H  
ATOM     61  CD2 F4c     5       2.100  -4.464  -5.087  1.00  0.00           C  
ATOM     62  HD2 F4c     5       1.034  -4.640  -5.090  1.00  0.00           H  
ATOM     63  C   F4c     5       1.239  -0.897  -3.201  1.00  0.00           C  
ATOM     64  O   F4c     5       0.601  -1.200  -4.181  1.00  0.00           O  
ATOM     65  N   L4n     6       1.249   0.397  -2.717  1.00  0.00           N  
ATOM     66  H   L4n     6       1.923   0.592  -1.990  1.00  0.00           H  
ATOM     67  CA  L4n     6       0.289   1.383  -2.958  1.00  0.00           C  
ATOM     68  HA  L4n     6      -0.656   1.002  -3.345  1.00  0.00           H  
ATOM     69  CB  L4n     6       0.790   2.507  -3.895  1.00  0.00           C  
ATOM     70  HB2 L4n     6       1.413   3.166  -3.291  1.00  0.00           H  
ATOM     71  HB3 L4n     6       1.362   2.109  -4.733  1.00  0.00           H  
ATOM     72  CG  L4n     6      -0.429   3.411  -4.295  1.00  0.00           C  
ATOM     73  HG  L4n     6      -1.145   3.544  -3.484  1.00  0.00           H  
ATOM     74  CD1 L4n     6       0.121   4.798  -4.642  1.00  0.00           C  
ATOM     75 HD11 L4n     6      -0.675   5.426  -5.041  1.00  0.00           H  
ATOM     76 HD12 L4n     6       0.561   5.258  -3.757  1.00  0.00           H  
ATOM     77 HD13 L4n     6       0.839   4.637  -5.445  1.00  0.00           H  
ATOM     78  CD2 L4n     6      -1.125   2.966  -5.596  1.00  0.00           C  
ATOM     79 HD21 L4n     6      -0.610   3.207  -6.526  1.00  0.00           H  
ATOM     80 HD22 L4n     6      -1.302   1.890  -5.568  1.00  0.00           H  
ATOM     81 HD23 L4n     6      -2.145   3.331  -5.481  1.00  0.00           H  
ATOM     82 C4   T14     7       0.025   1.937  -1.627  1.00  0.00          CL  
ATOM     83  N3  T14     7       0.871   1.509  -0.727  1.00  0.00           N  
ATOM     84  N2  T14     7       0.501   1.932   0.448  1.00  0.00           N  
ATOM     85  C5  T14     7      -0.921   2.700  -1.019  1.00  0.00           C  
ATOM     86  H5  T14     7      -1.857   3.145  -1.304  1.00  0.00           H  
ATOM     87  N1  T14     7      -0.579   2.750   0.238  1.00  0.00           N  
ATOM     88  CA  F4c     8      -1.300   3.422   1.330  1.00  0.00           C  
ATOM     89  HA  F4c     8      -0.614   3.401   2.177  1.00  0.00           H  
ATOM     90  CB  F4c     8      -1.534   4.886   0.935  1.00  0.00           C  
ATOM     91  HB2 F4c     8      -1.956   4.739  -0.059  1.00  0.00           H  
ATOM     92  HB3 F4c     8      -2.223   5.315   1.663  1.00  0.00           H  
ATOM     93  CG  F4c     8      -0.270   5.671   0.745  1.00  0.00           C  
ATOM     94  CD1 F4c     8       0.036   6.159  -0.532  1.00  0.00           C  
ATOM     95  HD1 F4c     8      -0.560   5.842  -1.375  1.00  0.00           H  
ATOM     96  CE1 F4c     8       1.052   7.072  -0.727  1.00  0.00           C  
ATOM     97  HE1 F4c     8       1.205   7.589  -1.663  1.00  0.00           H  
ATOM     98  CZ  F4c     8       1.876   7.512   0.359  1.00  0.00           C  
ATOM     99  HZ  F4c     8       2.620   8.272   0.170  1.00  0.00           H  
ATOM    100  CE2 F4c     8       1.661   6.923   1.602  1.00  0.00           C  
ATOM    101  HE2 F4c     8       2.185   7.209   2.502  1.00  0.00           H  
ATOM    102  CD2 F4c     8       0.638   5.960   1.800  1.00  0.00           C  
ATOM    103  HD2 F4c     8       0.481   5.574   2.796  1.00  0.00           H  
ATOM    104  C   F4c     8      -2.516   2.563   1.702  1.00  0.00           C  
ATOM    105  O   F4c     8      -3.524   3.114   2.172  1.00  0.00           O  
ATOM    106  N   L4n     9      -2.415   1.229   1.407  1.00  0.00           N  
ATOM    107  H   L4n     9      -1.544   0.824   1.095  1.00  0.00           H  
ATOM    108  CA  L4n     9      -3.416   0.227   1.505  1.00  0.00           C  
ATOM    109  HA  L4n     9      -4.391   0.694   1.374  1.00  0.00           H  
ATOM    110  CB  L4n     9      -3.410  -0.566   2.856  1.00  0.00           C  
ATOM    111  HB2 L4n     9      -3.920  -1.517   2.699  1.00  0.00           H  
ATOM    112  HB3 L4n     9      -2.357  -0.824   2.973  1.00  0.00           H  
ATOM    113  CG  L4n     9      -3.830   0.140   4.184  1.00  0.00           C  
ATOM    114  HG  L4n     9      -3.379   1.132   4.164  1.00  0.00           H  
ATOM    115  CD1 L4n     9      -5.310   0.407   4.061  1.00  0.00           C  
ATOM    116 HD11 L4n     9      -5.564   1.256   3.427  1.00  0.00           H  
ATOM    117 HD12 L4n     9      -5.857  -0.478   3.736  1.00  0.00           H  
ATOM    118 HD13 L4n     9      -5.624   0.559   5.094  1.00  0.00           H  
ATOM    119  CD2 L4n     9      -3.524  -0.740   5.423  1.00  0.00           C  
ATOM    120 HD21 L4n     9      -2.482  -1.034   5.300  1.00  0.00           H  
ATOM    121 HD22 L4n     9      -3.751  -0.262   6.376  1.00  0.00           H  
ATOM    122 HD23 L4n     9      -4.118  -1.651   5.345  1.00  0.00           H  
ATOM    123 C4   T14    10      -3.100  -0.599   0.310  1.00  0.00          CL  
ATOM    124  N3  T14    10      -1.964  -0.281  -0.394  1.00  0.00           N  
ATOM    125  N2  T14    10      -1.750  -1.109  -1.363  1.00  0.00           N  
ATOM    126  C5  T14    10      -3.587  -1.707  -0.405  1.00  0.00           C  
ATOM    127  H5  T14    10      -4.509  -2.219  -0.194  1.00  0.00           H  
ATOM    128  N1  T14    10      -2.747  -1.989  -1.385  1.00  0.00           N  
ATOM    129  CA  V4c    11      -2.785  -3.022  -2.365  1.00  0.00           C  
ATOM    130  HA  V4c    11      -1.924  -2.838  -3.007  1.00  0.00           H  
ATOM    131  CB  V4c    11      -2.742  -4.352  -1.670  1.00  0.00           C  
ATOM    132  HB  V4c    11      -2.103  -4.255  -0.791  1.00  0.00           H  
ATOM    133  CG1 V4c    11      -3.987  -4.796  -1.115  1.00  0.00           C  
ATOM    134 HG11 V4c    11      -4.447  -5.474  -1.835  1.00  0.00           H  
ATOM    135 HG12 V4c    11      -3.856  -5.432  -0.240  1.00  0.00           H  
ATOM    136 HG13 V4c    11      -4.690  -3.998  -0.877  1.00  0.00           H  
ATOM    137  CG2 V4c    11      -2.189  -5.300  -2.709  1.00  0.00           C  
ATOM    138 HG21 V4c    11      -2.134  -6.271  -2.216  1.00  0.00           H  
ATOM    139 HG22 V4c    11      -2.724  -5.430  -3.649  1.00  0.00           H  
ATOM    140 HG23 V4c    11      -1.163  -5.049  -2.980  1.00  0.00           H  
ATOM    141  C   V4c    11      -4.004  -2.870  -3.343  1.00  0.00           C  
ATOM    142  O   V4c    11      -4.116  -3.471  -4.440  1.00  0.00           O  
ATOM    143  O   ALL    12      -4.985  -1.975  -2.957  1.00  0.00           O  
ATOM    144  C1  ALL    12      -6.027  -1.451  -3.825  1.00  0.00           C  
ATOM    145  H11 ALL    12      -6.627  -2.264  -4.252  1.00  0.00           H  
ATOM    146  H12 ALL    12      -5.613  -0.758  -4.568  1.00  0.00           H  
ATOM    147  C2  ALL    12      -6.936  -0.547  -3.022  1.00  0.00           C  
ATOM    148  H21 ALL    12      -7.257  -0.986  -2.080  1.00  0.00           H  
ATOM    149  C3  ALL    12      -7.371   0.615  -3.493  1.00  0.00           C  
ATOM    150  H31 ALL    12      -6.997   1.048  -4.419  1.00  0.00           H  
ATOM    151  H32 ALL    12      -8.104   1.170  -2.911  1.00  0.00           H  
TER     152      ALL    12 
ATOM    152  S   DMS    13     -18.965  -1.755  -4.305  1.00  0.00           S  
ATOM    153  CT1 DMS    13     -17.346  -1.478  -3.634  1.00  0.00           C  
ATOM    154  O   DMS    13     -18.821  -2.995  -5.166  1.00  0.00           O  
ATOM    155  CT2 DMS    13     -19.685  -2.315  -2.827  1.00  0.00           C  
ATOM    156  HZ1 DMS    13     -16.770  -2.385  -3.451  1.00  0.00           H  
ATOM    157  HZ2 DMS    13     -17.441  -0.825  -2.767  1.00  0.00           H  
ATOM    158  HZ3 DMS    13     -16.915  -1.068  -4.547  1.00  0.00           H  
ATOM    159  HZ4 DMS    13     -18.921  -2.873  -2.286  1.00  0.00           H  
ATOM    160  HZ5 DMS    13     -20.604  -2.849  -3.071  1.00  0.00           H  
ATOM    161  HZ6 DMS    13     -19.985  -1.466  -2.213  1.00  0.00           H  
TER     162      DMS    13 
ATOM    162  S   DMS    14     -14.349 -14.487  -0.478  1.00  0.00           S  
ATOM    163  CT1 DMS    14     -14.328 -15.698  -1.645  1.00  0.00           C  
ATOM    164  O   DMS    14     -13.491 -14.924   0.703  1.00  0.00           O  
ATOM    165  CT2 DMS    14     -13.276 -13.370  -1.371  1.00  0.00           C  
ATOM    166  HZ1 DMS    14     -14.789 -15.335  -2.563  1.00  0.00           H  
ATOM    167  HZ2 DMS    14     -14.879 -16.587  -1.337  1.00  0.00           H  
ATOM    168  HZ3 DMS    14     -13.307 -16.036  -1.817  1.00  0.00           H  
ATOM    169  HZ4 DMS    14     -13.741 -13.060  -2.308  1.00  0.00           H  
ATOM    170  HZ5 DMS    14     -12.341 -13.818  -1.708  1.00  0.00           H  
ATOM    171  HZ6 DMS    14     -13.051 -12.462  -0.813  1.00  0.00           H  
TER     172      DMS    14 
ATOM    172  S   DMS    15      -3.928 -12.400 -14.496  1.00  0.00           S  
ATOM    173  CT1 DMS    15      -5.542 -11.626 -14.109  1.00  0.00           C  
ATOM    174  O   DMS    15      -3.433 -11.541 -15.654  1.00  0.00           O  
ATOM    175  CT2 DMS    15      -3.054 -11.786 -13.037  1.00  0.00           C  
ATOM    176  HZ1 DMS    15      -5.999 -12.136 -13.262  1.00  0.00           H  
ATOM    177  HZ2 DMS    15      -6.170 -11.728 -14.994  1.00  0.00           H  
ATOM    178  HZ3 DMS    15      -5.434 -10.567 -13.875  1.00  0.00           H  
ATOM    179  HZ4 DMS    15      -3.243 -10.713 -13.020  1.00  0.00           H  
ATOM    180  HZ5 DMS    15      -1.979 -11.877 -13.195  1.00  0.00           H  
ATOM    181  HZ6 DMS    15      -3.342 -12.340 -12.143  1.00  0.00           H  
TER     182      DMS    15 
ATOM    182  S   DMS    16     -13.712  -5.081  12.574  1.00  0.00           S  
ATOM    183  CT1 DMS    16     -12.455  -3.968  13.275  1.00  0.00           C  
ATOM    184  O   DMS    16     -14.972  -4.216  12.364  1.00  0.00           O  
ATOM    185  CT2 DMS    16     -13.007  -5.382  11.019  1.00  0.00           C  
ATOM    186  HZ1 DMS    16     -11.566  -4.509  13.600  1.00  0.00           H  
ATOM    187  HZ2 DMS    16     -13.072  -3.633  14.109  1.00  0.00           H  
ATOM    188  HZ3 DMS    16     -12.235  -3.307  12.437  1.00  0.00           H  
ATOM    189  HZ4 DMS    16     -12.760  -4.546  10.365  1.00  0.00           H  
ATOM    190  HZ5 DMS    16     -13.626  -6.086  10.463  1.00  0.00           H  
ATOM    191  HZ6 DMS    16     -12.102  -5.952  11.234  1.00  0.00           H  
TER     192      DMS    16 
ATOM    192  S   DMS    17       5.858  -1.205 -18.420  1.00  0.00           S  
ATOM    193  CT1 DMS    17       6.431  -1.203 -16.742  1.00  0.00           C  
ATOM    194  O   DMS    17       5.919  -2.646 -18.833  1.00  0.00           O  
ATOM    195  CT2 DMS    17       4.173  -0.778 -18.058  1.00  0.00           C  
ATOM    196  HZ1 DMS    17       7.516  -1.290 -16.694  1.00  0.00           H  
ATOM    197  HZ2 DMS    17       6.024  -2.002 -16.122  1.00  0.00           H  
ATOM    198  HZ3 DMS    17       6.157  -0.280 -16.231  1.00  0.00           H  
ATOM    199  HZ4 DMS    17       4.077   0.224 -17.639  1.00  0.00           H  
ATOM    200  HZ5 DMS    17       3.853  -1.432 -17.247  1.00  0.00           H  
ATOM    201  HZ6 DMS    17       3.542  -0.937 -18.932  1.00  0.00           H  
TER     202      DMS    17 
ATOM    202  S   DMS    18      -5.871  -8.603  10.695  1.00  0.00           S  
ATOM    203  CT1 DMS    18      -4.221  -9.095  10.462  1.00  0.00           C  
ATOM    204  O   DMS    18      -6.406  -8.626   9.286  1.00  0.00           O  
ATOM    205  CT2 DMS    18      -6.456 -10.209  11.353  1.00  0.00           C  
ATOM    206  HZ1 DMS    18      -4.234 -10.129  10.117  1.00  0.00           H  
ATOM    207  HZ2 DMS    18      -3.735  -9.052  11.437  1.00  0.00           H  
ATOM    208  HZ3 DMS    18      -3.717  -8.460   9.734  1.00  0.00           H  
ATOM    209  HZ4 DMS    18      -5.988 -11.059  10.858  1.00  0.00           H  
ATOM    210  HZ5 DMS    18      -7.546 -10.212  11.339  1.00  0.00           H  
ATOM    211  HZ6 DMS    18      -6.267 -10.283  12.424  1.00  0.00           H  
TER     212      DMS    18 
ATOM    212  S   DMS    19      -7.567  -1.254  14.490  1.00  0.00           S  
ATOM    213  CT1 DMS    19      -8.139  -2.824  15.022  1.00  0.00           C  
ATOM    214  O   DMS    19      -7.287  -0.490  15.788  1.00  0.00           O  
ATOM    215  CT2 DMS    19      -5.951  -1.760  13.854  1.00  0.00           C  
ATOM    216  HZ1 DMS    19      -7.473  -3.099  15.840  1.00  0.00           H  
ATOM    217  HZ2 DMS    19      -8.252  -3.470  14.151  1.00  0.00           H  
ATOM    218  HZ3 DMS    19      -9.135  -2.700  15.447  1.00  0.00           H  
ATOM    219  HZ4 DMS    19      -6.077  -2.428  13.001  1.00  0.00           H  
ATOM    220  HZ5 DMS    19      -5.406  -2.284  14.638  1.00  0.00           H  
ATOM    221  HZ6 DMS    19      -5.283  -0.929  13.627  1.00  0.00           H  
TER     222      DMS    19 
ATOM    222  S   DMS    20      -9.936  12.123 -18.556  1.00  0.00           S  
ATOM    223  CT1 DMS    20      -8.462  13.150 -18.479  1.00  0.00           C  
ATOM    224  O   DMS    20     -11.108  13.094 -18.269  1.00  0.00           O  
ATOM    225  CT2 DMS    20      -9.617  11.201 -17.082  1.00  0.00           C  
ATOM    226  HZ1 DMS    20      -7.602  12.480 -18.471  1.00  0.00           H  
ATOM    227  HZ2 DMS    20      -8.370  13.818 -17.622  1.00  0.00           H  
ATOM    228  HZ3 DMS    20      -8.469  13.664 -19.440  1.00  0.00           H  
ATOM    229  HZ4 DMS    20      -8.567  10.946 -17.229  1.00  0.00           H  
ATOM    230  HZ5 DMS    20     -10.335  10.383 -17.021  1.00  0.00           H  
ATOM    231  HZ6 DMS    20      -9.720  11.917 -16.267  1.00  0.00           H  
TER     232      DMS    20 
ATOM    232  S   DMS    21      -6.032 -13.287  12.913  1.00  0.00           S  
ATOM    233  CT1 DMS    21      -5.902 -14.814  13.870  1.00  0.00           C  
ATOM    234  O   DMS    21      -5.727 -13.618  11.448  1.00  0.00           O  
ATOM    235  CT2 DMS    21      -7.739 -12.993  12.926  1.00  0.00           C  
ATOM    236  HZ1 DMS    21      -5.993 -14.582  14.931  1.00  0.00           H  
ATOM    237  HZ2 DMS    21      -4.942 -15.248  13.590  1.00  0.00           H  
ATOM    238  HZ3 DMS    21      -6.663 -15.542  13.589  1.00  0.00           H  
ATOM    239  HZ4 DMS    21      -8.049 -13.128  13.962  1.00  0.00           H  
ATOM    240  HZ5 DMS    21      -8.168 -13.623  12.147  1.00  0.00           H  
ATOM    241  HZ6 DMS    21      -7.955 -11.927  12.858  1.00  0.00           H  
TER     242      DMS    21 
ATOM    242  S   DMS    22       9.989 -15.651  -7.915  1.00  0.00           S  
ATOM    243  CT1 DMS    22       8.816 -14.362  -8.195  1.00  0.00           C  
ATOM    244  O   DMS    22       9.980 -16.620  -9.093  1.00  0.00           O  
ATOM    245  CT2 DMS    22      11.411 -14.535  -8.187  1.00  0.00           C  
ATOM    246  HZ1 DMS    22       8.897 -13.552  -7.470  1.00  0.00           H  
ATOM    247  HZ2 DMS    22       7.790 -14.730  -8.196  1.00  0.00           H  
ATOM    248  HZ3 DMS    22       8.923 -13.937  -9.193  1.00  0.00           H  
ATOM    249  HZ4 DMS    22      11.452 -14.170  -9.213  1.00  0.00           H  
ATOM    250  HZ5 DMS    22      12.329 -15.101  -8.031  1.00  0.00           H  
ATOM    251  HZ6 DMS    22      11.363 -13.660  -7.539  1.00  0.00           H  
TER     252      DMS    22 
ATOM    252  S   DMS    23     -10.969   7.363  10.142  1.00  0.00           S  
ATOM    253  CT1 DMS    23      -9.690   7.485   8.883  1.00  0.00           C  
ATOM    254  O   DMS    23     -12.294   6.964   9.473  1.00  0.00           O  
ATOM    255  CT2 DMS    23     -10.514   6.033  11.250  1.00  0.00           C  
ATOM    256  HZ1 DMS    23     -10.195   8.014   8.075  1.00  0.00           H  
ATOM    257  HZ2 DMS    23      -9.479   6.532   8.397  1.00  0.00           H  
ATOM    258  HZ3 DMS    23      -8.792   8.016   9.198  1.00  0.00           H  
ATOM    259  HZ4 DMS    23      -9.483   6.239  11.538  1.00  0.00           H  
ATOM    260  HZ5 DMS    23     -10.548   5.053  10.776  1.00  0.00           H  
ATOM    261  HZ6 DMS    23     -11.267   6.100  12.037  1.00  0.00           H  
TER     262      DMS    23 
ATOM    262  S   DMS    24      -8.107   2.944   8.826  1.00  0.00           S  
ATOM    263  CT1 DMS    24      -7.334   2.701   7.201  1.00  0.00           C  
ATOM    264  O   DMS    24      -7.802   1.589   9.479  1.00  0.00           O  
ATOM    265  CT2 DMS    24      -6.889   4.070   9.390  1.00  0.00           C  
ATOM    266  HZ1 DMS    24      -8.134   2.165   6.690  1.00  0.00           H  
ATOM    267  HZ2 DMS    24      -6.477   2.031   7.265  1.00  0.00           H  
ATOM    268  HZ3 DMS    24      -7.043   3.623   6.696  1.00  0.00           H  
ATOM    269  HZ4 DMS    24      -7.464   4.564  10.174  1.00  0.00           H  
ATOM    270  HZ5 DMS    24      -6.545   4.840   8.700  1.00  0.00           H  
ATOM    271  HZ6 DMS    24      -5.967   3.662   9.805  1.00  0.00           H  
TER     272      DMS    24 
ATOM    272  S   DMS    25       3.960  16.209   3.095  1.00  0.00           S  
ATOM    273  CT1 DMS    25       5.207  17.517   3.333  1.00  0.00           C  
ATOM    274  O   DMS    25       4.611  15.287   2.092  1.00  0.00           O  
ATOM    275  CT2 DMS    25       4.200  15.407   4.767  1.00  0.00           C  
ATOM    276  HZ1 DMS    25       6.149  17.101   3.690  1.00  0.00           H  
ATOM    277  HZ2 DMS    25       4.780  18.089   4.157  1.00  0.00           H  
ATOM    278  HZ3 DMS    25       5.290  18.029   2.374  1.00  0.00           H  
ATOM    279  HZ4 DMS    25       5.278  15.385   4.923  1.00  0.00           H  
ATOM    280  HZ5 DMS    25       3.936  14.355   4.658  1.00  0.00           H  
ATOM    281  HZ6 DMS    25       3.771  15.867   5.657  1.00  0.00           H  
TER     282      DMS    25 
ATOM    282  S   DMS    26      -6.668  12.209  -0.058  1.00  0.00           S  
ATOM    283  CT1 DMS    26      -6.013  13.801  -0.457  1.00  0.00           C  
ATOM    284  O   DMS    26      -8.165  12.164  -0.504  1.00  0.00           O  
ATOM    285  CT2 DMS    26      -5.599  11.267  -1.131  1.00  0.00           C  
ATOM    286  HZ1 DMS    26      -6.671  14.555  -0.025  1.00  0.00           H  
ATOM    287  HZ2 DMS    26      -5.802  13.883  -1.523  1.00  0.00           H  
ATOM    288  HZ3 DMS    26      -5.061  13.803   0.074  1.00  0.00           H  
ATOM    289  HZ4 DMS    26      -5.889  11.588  -2.131  1.00  0.00           H  
ATOM    290  HZ5 DMS    26      -5.752  10.204  -0.943  1.00  0.00           H  
ATOM    291  HZ6 DMS    26      -4.547  11.462  -0.922  1.00  0.00           H  
TER     292      DMS    26 
ATOM    292  S   DMS    27      11.016  -4.263   0.780  1.00  0.00           S  
ATOM    293  CT1 DMS    27       9.603  -4.709  -0.178  1.00  0.00           C  
ATOM    294  O   DMS    27      11.165  -5.420   1.818  1.00  0.00           O  
ATOM    295  CT2 DMS    27      12.240  -4.644  -0.432  1.00  0.00           C  
ATOM    296  HZ1 DMS    27       9.701  -5.776  -0.377  1.00  0.00           H  
ATOM    297  HZ2 DMS    27       9.540  -4.104  -1.083  1.00  0.00           H  
ATOM    298  HZ3 DMS    27       8.779  -4.529   0.512  1.00  0.00           H  
ATOM    299  HZ4 DMS    27      13.222  -4.484   0.012  1.00  0.00           H  
ATOM    300  HZ5 DMS    27      12.165  -4.082  -1.362  1.00  0.00           H  
ATOM    301  HZ6 DMS    27      12.222  -5.719  -0.614  1.00  0.00           H  
TER     302      DMS    27 
ATOM    302  S   DMS    28      -6.443 -21.146   9.301  1.00  0.00           S  
ATOM    303  CT1 DMS    28      -7.367 -22.747   9.358  1.00  0.00           C  
ATOM    304  O   DMS    28      -5.075 -21.507   8.714  1.00  0.00           O  
ATOM    305  CT2 DMS    28      -7.410 -20.225   8.084  1.00  0.00           C  
ATOM    306  HZ1 DMS    28      -6.686 -23.361   9.947  1.00  0.00           H  
ATOM    307  HZ2 DMS    28      -7.559 -23.063   8.332  1.00  0.00           H  
ATOM    308  HZ3 DMS    28      -8.273 -22.469   9.897  1.00  0.00           H  
ATOM    309  HZ4 DMS    28      -7.476 -20.859   7.200  1.00  0.00           H  
ATOM    310  HZ5 DMS    28      -6.883 -19.290   7.894  1.00  0.00           H  
ATOM    311  HZ6 DMS    28      -8.443 -20.058   8.389  1.00  0.00           H  
TER     312      DMS    28 
ATOM    312  S   DMS    29       4.547 -16.759  -3.140  1.00  0.00           S  
ATOM    313  CT1 DMS    29       4.390 -15.782  -4.685  1.00  0.00           C  
ATOM    314  O   DMS    29       5.187 -18.079  -3.511  1.00  0.00           O  
ATOM    315  CT2 DMS    29       5.698 -15.700  -2.192  1.00  0.00           C  
ATOM    316  HZ1 DMS    29       4.152 -14.735  -4.500  1.00  0.00           H  
ATOM    317  HZ2 DMS    29       3.596 -16.229  -5.283  1.00  0.00           H  
ATOM    318  HZ3 DMS    29       5.335 -15.812  -5.229  1.00  0.00           H  
ATOM    319  HZ4 DMS    29       6.060 -16.348  -1.393  1.00  0.00           H  
ATOM    320  HZ5 DMS    29       5.199 -14.832  -1.761  1.00  0.00           H  
ATOM    321  HZ6 DMS    29       6.528 -15.317  -2.786  1.00  0.00           H  
TER     322      DMS    29 
ATOM    322  S   DMS    30      16.025  10.760  -4.648  1.00  0.00           S  
ATOM    323  CT1 DMS    30      17.077  12.184  -4.953  1.00  0.00           C  
ATOM    324  O   DMS    30      14.582  11.314  -4.540  1.00  0.00           O  
ATOM    325  CT2 DMS    30      16.163   9.871  -6.279  1.00  0.00           C  
ATOM    326  HZ1 DMS    30      18.045  11.728  -5.161  1.00  0.00           H  
ATOM    327  HZ2 DMS    30      17.076  12.902  -4.132  1.00  0.00           H  
ATOM    328  HZ3 DMS    30      16.750  12.827  -5.771  1.00  0.00           H  
ATOM    329  HZ4 DMS    30      15.814   8.856  -6.091  1.00  0.00           H  
ATOM    330  HZ5 DMS    30      17.230   9.800  -6.489  1.00  0.00           H  
ATOM    331  HZ6 DMS    30      15.726  10.337  -7.162  1.00  0.00           H  
TER     332      DMS    30 
ATOM    332  S   DMS    31     -12.647  13.948  12.903  1.00  0.00           S  
ATOM    333  CT1 DMS    31     -11.244  14.602  11.994  1.00  0.00           C  
ATOM    334  O   DMS    31     -13.164  15.079  13.731  1.00  0.00           O  
ATOM    335  CT2 DMS    31     -13.670  13.768  11.543  1.00  0.00           C  
ATOM    336  HZ1 DMS    31     -11.412  15.616  11.632  1.00  0.00           H  
ATOM    337  HZ2 DMS    31     -11.143  13.903  11.164  1.00  0.00           H  
ATOM    338  HZ3 DMS    31     -10.433  14.678  12.719  1.00  0.00           H  
ATOM    339  HZ4 DMS    31     -13.387  12.799  11.133  1.00  0.00           H  
ATOM    340  HZ5 DMS    31     -13.556  14.647  10.908  1.00  0.00           H  
ATOM    341  HZ6 DMS    31     -14.671  13.666  11.961  1.00  0.00           H  
TER     342      DMS    31 
ATOM    342  S   DMS    32      15.535   9.100   3.700  1.00  0.00           S  
ATOM    343  CT1 DMS    32      14.872   7.783   2.742  1.00  0.00           C  
ATOM    344  O   DMS    32      16.115  10.103   2.660  1.00  0.00           O  
ATOM    345  CT2 DMS    32      13.981   9.842   4.304  1.00  0.00           C  
ATOM    346  HZ1 DMS    32      14.226   7.133   3.332  1.00  0.00           H  
ATOM    347  HZ2 DMS    32      15.675   7.139   2.382  1.00  0.00           H  
ATOM    348  HZ3 DMS    32      14.493   8.229   1.822  1.00  0.00           H  
ATOM    349  HZ4 DMS    32      13.477   9.220   5.043  1.00  0.00           H  
ATOM    350  HZ5 DMS    32      13.377   9.971   3.406  1.00  0.00           H  
ATOM    351  HZ6 DMS    32      14.174  10.846   4.684  1.00  0.00           H  
TER     352      DMS    32 
ATOM    352  S   DMS    33     -19.001  -2.265  13.638  1.00  0.00           S  
ATOM    353  CT1 DMS    33     -19.232  -0.729  14.563  1.00  0.00           C  
ATOM    354  O   DMS    33     -18.607  -1.878  12.234  1.00  0.00           O  
ATOM    355  CT2 DMS    33     -17.481  -2.789  14.486  1.00  0.00           C  
ATOM    356  HZ1 DMS    33     -20.007  -0.082  14.153  1.00  0.00           H  
ATOM    357  HZ2 DMS    33     -18.345  -0.095  14.533  1.00  0.00           H  
ATOM    358  HZ3 DMS    33     -19.369  -1.105  15.577  1.00  0.00           H  
ATOM    359  HZ4 DMS    33     -16.802  -2.010  14.139  1.00  0.00           H  
ATOM    360  HZ5 DMS    33     -17.119  -3.748  14.116  1.00  0.00           H  
ATOM    361  HZ6 DMS    33     -17.620  -2.708  15.564  1.00  0.00           H  
TER     362      DMS    33 
ATOM    362  S   DMS    34      15.790  -4.894  -3.367  1.00  0.00           S  
ATOM    363  CT1 DMS    34      14.500  -3.681  -3.487  1.00  0.00           C  
ATOM    364  O   DMS    34      16.066  -5.164  -4.815  1.00  0.00           O  
ATOM    365  CT2 DMS    34      17.131  -3.829  -2.924  1.00  0.00           C  
ATOM    366  HZ1 DMS    34      14.937  -2.729  -3.789  1.00  0.00           H  
ATOM    367  HZ2 DMS    34      14.016  -3.546  -2.520  1.00  0.00           H  
ATOM    368  HZ3 DMS    34      13.748  -3.995  -4.211  1.00  0.00           H  
ATOM    369  HZ4 DMS    34      17.126  -3.076  -3.713  1.00  0.00           H  
ATOM    370  HZ5 DMS    34      18.112  -4.300  -2.860  1.00  0.00           H  
ATOM    371  HZ6 DMS    34      16.912  -3.360  -1.965  1.00  0.00           H  
TER     372      DMS    34 
ATOM    372  S   DMS    35     -16.165  -4.956  -2.237  1.00  0.00           S  
ATOM    373  CT1 DMS    35     -15.349  -6.440  -1.733  1.00  0.00           C  
ATOM    374  O   DMS    35     -15.186  -4.240  -3.155  1.00  0.00           O  
ATOM    375  CT2 DMS    35     -17.430  -5.672  -3.244  1.00  0.00           C  
ATOM    376  HZ1 DMS    35     -15.344  -7.200  -2.515  1.00  0.00           H  
ATOM    377  HZ2 DMS    35     -15.615  -6.738  -0.719  1.00  0.00           H  
ATOM    378  HZ3 DMS    35     -14.320  -6.081  -1.720  1.00  0.00           H  
ATOM    379  HZ4 DMS    35     -18.034  -6.312  -2.600  1.00  0.00           H  
ATOM    380  HZ5 DMS    35     -17.041  -6.355  -3.999  1.00  0.00           H  
ATOM    381  HZ6 DMS    35     -17.986  -4.873  -3.733  1.00  0.00           H  
TER     382      DMS    35 
ATOM    382  S   DMS    36     -10.829   1.583  18.412  1.00  0.00           S  
ATOM    383  CT1 DMS    36     -10.544   2.812  19.566  1.00  0.00           C  
ATOM    384  O   DMS    36     -12.079   2.017  17.682  1.00  0.00           O  
ATOM    385  CT2 DMS    36      -9.505   1.958  17.279  1.00  0.00           C  
ATOM    386  HZ1 DMS    36      -9.634   2.687  20.153  1.00  0.00           H  
ATOM    387  HZ2 DMS    36     -11.371   2.803  20.275  1.00  0.00           H  
ATOM    388  HZ3 DMS    36     -10.494   3.768  19.045  1.00  0.00           H  
ATOM    389  HZ4 DMS    36      -9.608   1.330  16.394  1.00  0.00           H  
ATOM    390  HZ5 DMS    36      -8.589   1.834  17.857  1.00  0.00           H  
ATOM    391  HZ6 DMS    36      -9.594   2.991  16.942  1.00  0.00           H  
TER     392      DMS    36 
ATOM    392  S   DMS    37       1.988   8.193  20.336  1.00  0.00           S  
ATOM    393  CT1 DMS    37       0.316   7.659  19.920  1.00  0.00           C  
ATOM    394  O   DMS    37       2.236   8.136  21.847  1.00  0.00           O  
ATOM    395  CT2 DMS    37       2.828   6.806  19.537  1.00  0.00           C  
ATOM    396  HZ1 DMS    37      -0.548   8.057  20.451  1.00  0.00           H  
ATOM    397  HZ2 DMS    37       0.161   6.588  20.047  1.00  0.00           H  
ATOM    398  HZ3 DMS    37       0.349   7.860  18.850  1.00  0.00           H  
ATOM    399  HZ4 DMS    37       2.569   6.739  18.481  1.00  0.00           H  
ATOM    400  HZ5 DMS    37       2.451   5.901  20.014  1.00  0.00           H  
ATOM    401  HZ6 DMS    37       3.911   6.925  19.568  1.00  0.00           H  
TER     402      DMS    37 
ATOM    402  S   DMS    38      -5.123  17.393  -8.402  1.00  0.00           S  
ATOM    403  CT1 DMS    38      -6.518  16.540  -8.856  1.00  0.00           C  
ATOM    404  O   DMS    38      -4.052  16.391  -8.063  1.00  0.00           O  
ATOM    405  CT2 DMS    38      -4.709  18.027 -10.073  1.00  0.00           C  
ATOM    406  HZ1 DMS    38      -6.362  16.009  -9.796  1.00  0.00           H  
ATOM    407  HZ2 DMS    38      -7.313  17.254  -9.072  1.00  0.00           H  
ATOM    408  HZ3 DMS    38      -6.702  15.716  -8.167  1.00  0.00           H  
ATOM    409  HZ4 DMS    38      -4.459  17.241 -10.785  1.00  0.00           H  
ATOM    410  HZ5 DMS    38      -3.820  18.640  -9.925  1.00  0.00           H  
ATOM    411  HZ6 DMS    38      -5.497  18.683 -10.442  1.00  0.00           H  
TER     412      DMS    38 
ATOM    412  S   DMS    39      -5.277   1.969 -18.577  1.00  0.00           S  
ATOM    413  CT1 DMS    39      -5.442   2.556 -20.271  1.00  0.00           C  
ATOM    414  O   DMS    39      -3.809   2.275 -18.265  1.00  0.00           O  
ATOM    415  CT2 DMS    39      -6.121   3.434 -17.971  1.00  0.00           C  
ATOM    416  HZ1 DMS    39      -4.942   1.864 -20.949  1.00  0.00           H  
ATOM    417  HZ2 DMS    39      -4.992   3.547 -20.216  1.00  0.00           H  
ATOM    418  HZ3 DMS    39      -6.484   2.509 -20.587  1.00  0.00           H  
ATOM    419  HZ4 DMS    39      -5.780   4.326 -18.497  1.00  0.00           H  
ATOM    420  HZ5 DMS    39      -6.053   3.724 -16.922  1.00  0.00           H  
ATOM    421  HZ6 DMS    39      -7.175   3.378 -18.243  1.00  0.00           H  
TER     422      DMS    39 
ATOM    422  S   DMS    40      -3.638   8.926   3.006  1.00  0.00           S  
ATOM    423  CT1 DMS    40      -1.953   8.284   3.073  1.00  0.00           C  
ATOM    424  O   DMS    40      -3.725   9.471   4.412  1.00  0.00           O  
ATOM    425  CT2 DMS    40      -3.537  10.321   1.839  1.00  0.00           C  
ATOM    426  HZ1 DMS    40      -1.906   7.560   3.886  1.00  0.00           H  
ATOM    427  HZ2 DMS    40      -1.302   9.066   3.465  1.00  0.00           H  
ATOM    428  HZ3 DMS    40      -1.689   7.899   2.088  1.00  0.00           H  
ATOM    429  HZ4 DMS    40      -4.480  10.866   1.826  1.00  0.00           H  
ATOM    430  HZ5 DMS    40      -3.179  10.005   0.860  1.00  0.00           H  
ATOM    431  HZ6 DMS    40      -2.746  10.956   2.239  1.00  0.00           H  
TER     432      DMS    40 
ATOM    432  S   DMS    41     -20.282   5.655  -0.772  1.00  0.00           S  
ATOM    433  CT1 DMS    41     -20.079   7.279  -0.033  1.00  0.00           C  
ATOM    434  O   DMS    41     -20.200   4.731   0.394  1.00  0.00           O  
ATOM    435  CT2 DMS    41     -21.966   5.955  -1.184  1.00  0.00           C  
ATOM    436  HZ1 DMS    41     -20.078   8.076  -0.776  1.00  0.00           H  
ATOM    437  HZ2 DMS    41     -19.149   7.398   0.523  1.00  0.00           H  
ATOM    438  HZ3 DMS    41     -20.844   7.519   0.705  1.00  0.00           H  
ATOM    439  HZ4 DMS    41     -22.526   6.412  -0.368  1.00  0.00           H  
ATOM    440  HZ5 DMS    41     -22.461   4.989  -1.289  1.00  0.00           H  
ATOM    441  HZ6 DMS    41     -22.079   6.469  -2.138  1.00  0.00           H  
TER     442      DMS    41 
ATOM    442  S   DMS    42       3.308 -10.877  -0.368  1.00  0.00           S  
ATOM    443  CT1 DMS    42       1.655 -11.484  -0.835  1.00  0.00           C  
ATOM    444  O   DMS    42       3.707 -11.741   0.823  1.00  0.00           O  
ATOM    445  CT2 DMS    42       4.177 -11.680  -1.762  1.00  0.00           C  
ATOM    446  HZ1 DMS    42       1.303 -11.147  -1.810  1.00  0.00           H  
ATOM    447  HZ2 DMS    42       0.965 -11.093  -0.087  1.00  0.00           H  
ATOM    448  HZ3 DMS    42       1.659 -12.573  -0.787  1.00  0.00           H  
ATOM    449  HZ4 DMS    42       3.589 -11.484  -2.659  1.00  0.00           H  
ATOM    450  HZ5 DMS    42       4.177 -12.740  -1.505  1.00  0.00           H  
ATOM    451  HZ6 DMS    42       5.197 -11.313  -1.871  1.00  0.00           H  
TER     452      DMS    42 
ATOM    452  S   DMS    43      14.797  -3.576 -18.609  1.00  0.00           S  
ATOM    453  CT1 DMS    43      15.527  -3.686 -20.219  1.00  0.00           C  
ATOM    454  O   DMS    43      15.010  -2.125 -18.097  1.00  0.00           O  
ATOM    455  CT2 DMS    43      13.049  -3.627 -19.119  1.00  0.00           C  
ATOM    456  HZ1 DMS    43      15.329  -2.731 -20.706  1.00  0.00           H  
ATOM    457  HZ2 DMS    43      15.008  -4.503 -20.721  1.00  0.00           H  
ATOM    458  HZ3 DMS    43      16.598  -3.819 -20.068  1.00  0.00           H  
ATOM    459  HZ4 DMS    43      12.489  -3.475 -18.197  1.00  0.00           H  
ATOM    460  HZ5 DMS    43      13.077  -4.625 -19.556  1.00  0.00           H  
ATOM    461  HZ6 DMS    43      12.848  -2.901 -19.907  1.00  0.00           H  
TER     462      DMS    43 
ATOM    462  S   DMS    44      11.433  -6.519   7.741  1.00  0.00           S  
ATOM    463  CT1 DMS    44      11.596  -5.312   9.026  1.00  0.00           C  
ATOM    464  O   DMS    44      12.162  -7.840   8.114  1.00  0.00           O  
ATOM    465  CT2 DMS    44       9.649  -6.845   7.970  1.00  0.00           C  
ATOM    466  HZ1 DMS    44      12.613  -4.921   9.033  1.00  0.00           H  
ATOM    467  HZ2 DMS    44      11.315  -5.700  10.005  1.00  0.00           H  
ATOM    468  HZ3 DMS    44      10.979  -4.473   8.704  1.00  0.00           H  
ATOM    469  HZ4 DMS    44       9.404  -7.104   9.000  1.00  0.00           H  
ATOM    470  HZ5 DMS    44       9.496  -7.634   7.234  1.00  0.00           H  
ATOM    471  HZ6 DMS    44       9.018  -5.990   7.730  1.00  0.00           H  
TER     472      DMS    44 
ATOM    472  S   DMS    45     -11.481 -10.702   4.904  1.00  0.00           S  
ATOM    473  CT1 DMS    45     -11.242 -12.178   3.966  1.00  0.00           C  
ATOM    474  O   DMS    45     -10.093 -10.167   5.243  1.00  0.00           O  
ATOM    475  CT2 DMS    45     -12.285  -9.843   3.526  1.00  0.00           C  
ATOM    476  HZ1 DMS    45     -12.184 -12.724   3.926  1.00  0.00           H  
ATOM    477  HZ2 DMS    45     -10.581 -12.824   4.544  1.00  0.00           H  
ATOM    478  HZ3 DMS    45     -10.783 -12.061   2.983  1.00  0.00           H  
ATOM    479  HZ4 DMS    45     -13.147 -10.435   3.220  1.00  0.00           H  
ATOM    480  HZ5 DMS    45     -11.701  -9.770   2.609  1.00  0.00           H  
ATOM    481  HZ6 DMS    45     -12.532  -8.799   3.719  1.00  0.00           H  
TER     482      DMS    45 
ATOM    482  S   DMS    46      14.582 -16.741  -8.676  1.00  0.00           S  
ATOM    483  CT1 DMS    46      15.378 -17.904  -9.852  1.00  0.00           C  
ATOM    484  O   DMS    46      15.519 -16.616  -7.487  1.00  0.00           O  
ATOM    485  CT2 DMS    46      14.877 -15.260  -9.598  1.00  0.00           C  
ATOM    486  HZ1 DMS    46      16.406 -17.580 -10.010  1.00  0.00           H  
ATOM    487  HZ2 DMS    46      14.836 -17.734 -10.782  1.00  0.00           H  
ATOM    488  HZ3 DMS    46      15.250 -18.899  -9.427  1.00  0.00           H  
ATOM    489  HZ4 DMS    46      15.913 -14.922  -9.591  1.00  0.00           H  
ATOM    490  HZ5 DMS    46      14.235 -14.454  -9.243  1.00  0.00           H  
ATOM    491  HZ6 DMS    46      14.483 -15.405 -10.604  1.00  0.00           H  
TER     492      DMS    46 
ATOM    492  S   DMS    47      -5.355  -8.104 -10.934  1.00  0.00           S  
ATOM    493  CT1 DMS    47      -4.404  -6.645 -11.046  1.00  0.00           C  
ATOM    494  O   DMS    47      -6.142  -8.117 -12.239  1.00  0.00           O  
ATOM    495  CT2 DMS    47      -3.905  -9.220 -11.122  1.00  0.00           C  
ATOM    496  HZ1 DMS    47      -5.062  -5.785 -10.921  1.00  0.00           H  
ATOM    497  HZ2 DMS    47      -3.956  -6.430 -12.016  1.00  0.00           H  
ATOM    498  HZ3 DMS    47      -3.736  -6.700 -10.186  1.00  0.00           H  
ATOM    499  HZ4 DMS    47      -4.325 -10.225 -11.163  1.00  0.00           H  
ATOM    500  HZ5 DMS    47      -3.214  -9.168 -10.281  1.00  0.00           H  
ATOM    501  HZ6 DMS    47      -3.516  -8.880 -12.082  1.00  0.00           H  
TER     502      DMS    47 
ATOM    502  S   DMS    48       0.385  14.941  10.964  1.00  0.00           S  
ATOM    503  CT1 DMS    48       1.777  14.919  12.091  1.00  0.00           C  
ATOM    504  O   DMS    48       0.572  13.655  10.140  1.00  0.00           O  
ATOM    505  CT2 DMS    48      -0.781  14.552  12.214  1.00  0.00           C  
ATOM    506  HZ1 DMS    48       2.737  15.163  11.636  1.00  0.00           H  
ATOM    507  HZ2 DMS    48       1.836  13.917  12.515  1.00  0.00           H  
ATOM    508  HZ3 DMS    48       1.581  15.509  12.986  1.00  0.00           H  
ATOM    509  HZ4 DMS    48      -1.749  14.588  11.715  1.00  0.00           H  
ATOM    510  HZ5 DMS    48      -0.788  15.247  13.053  1.00  0.00           H  
ATOM    511  HZ6 DMS    48      -0.552  13.552  12.584  1.00  0.00           H  
TER     512      DMS    48 
ATOM    512  S   DMS    49     -11.199 -18.575  -8.603  1.00  0.00           S  
ATOM    513  CT1 DMS    49     -12.962 -18.084  -8.640  1.00  0.00           C  
ATOM    514  O   DMS    49     -10.794 -19.152  -7.201  1.00  0.00           O  
ATOM    515  CT2 DMS    49     -11.468 -20.075  -9.603  1.00  0.00           C  
ATOM    516  HZ1 DMS    49     -13.186 -17.838  -9.678  1.00  0.00           H  
ATOM    517  HZ2 DMS    49     -13.016 -17.225  -7.971  1.00  0.00           H  
ATOM    518  HZ3 DMS    49     -13.620 -18.909  -8.366  1.00  0.00           H  
ATOM    519  HZ4 DMS    49     -10.591 -20.720  -9.545  1.00  0.00           H  
ATOM    520  HZ5 DMS    49     -11.718 -19.836 -10.637  1.00  0.00           H  
ATOM    521  HZ6 DMS    49     -12.327 -20.593  -9.177  1.00  0.00           H  
TER     522      DMS    49 
ATOM    522  S   DMS    50      19.974  -0.183  12.948  1.00  0.00           S  
ATOM    523  CT1 DMS    50      21.352  -0.712  12.041  1.00  0.00           C  
ATOM    524  O   DMS    50      20.490  -0.107  14.380  1.00  0.00           O  
ATOM    525  CT2 DMS    50      19.121  -1.689  12.842  1.00  0.00           C  
ATOM    526  HZ1 DMS    50      21.989   0.141  11.809  1.00  0.00           H  
ATOM    527  HZ2 DMS    50      21.043  -1.303  11.179  1.00  0.00           H  
ATOM    528  HZ3 DMS    50      21.850  -1.457  12.663  1.00  0.00           H  
ATOM    529  HZ4 DMS    50      19.049  -1.967  11.790  1.00  0.00           H  
ATOM    530  HZ5 DMS    50      18.195  -1.457  13.369  1.00  0.00           H  
ATOM    531  HZ6 DMS    50      19.765  -2.408  13.348  1.00  0.00           H  
TER     532      DMS    50 
ATOM    532  S   DMS    51      -2.320 -17.997 -12.430  1.00  0.00           S  
ATOM    533  CT1 DMS    51      -1.560 -18.855 -11.028  1.00  0.00           C  
ATOM    534  O   DMS    51      -1.218 -18.158 -13.499  1.00  0.00           O  
ATOM    535  CT2 DMS    51      -3.600 -19.183 -12.784  1.00  0.00           C  
ATOM    536  HZ1 DMS    51      -0.795 -18.174 -10.657  1.00  0.00           H  
ATOM    537  HZ2 DMS    51      -1.092 -19.752 -11.432  1.00  0.00           H  
ATOM    538  HZ3 DMS    51      -2.355 -19.026 -10.302  1.00  0.00           H  
ATOM    539  HZ4 DMS    51      -4.301 -19.167 -11.950  1.00  0.00           H  
ATOM    540  HZ5 DMS    51      -3.131 -20.157 -12.922  1.00  0.00           H  
ATOM    541  HZ6 DMS    51      -4.112 -18.875 -13.695  1.00  0.00           H  
TER     542      DMS    51 
ATOM    542  S   DMS    52      10.323  -0.108   1.037  1.00  0.00           S  
ATOM    543  CT1 DMS    52       9.230  -1.262   0.110  1.00  0.00           C  
ATOM    544  O   DMS    52      11.110  -1.058   1.929  1.00  0.00           O  
ATOM    545  CT2 DMS    52      11.404   0.355  -0.273  1.00  0.00           C  
ATOM    546  HZ1 DMS    52       9.699  -1.846  -0.682  1.00  0.00           H  
ATOM    547  HZ2 DMS    52       8.479  -0.654  -0.394  1.00  0.00           H  
ATOM    548  HZ3 DMS    52       8.729  -1.864   0.869  1.00  0.00           H  
ATOM    549  HZ4 DMS    52      12.308   0.907  -0.015  1.00  0.00           H  
ATOM    550  HZ5 DMS    52      10.801   0.953  -0.956  1.00  0.00           H  
ATOM    551  HZ6 DMS    52      11.680  -0.615  -0.685  1.00  0.00           H  
TER     552      DMS    52 
ATOM    552  S   DMS    53       7.944   2.544 -18.772  1.00  0.00           S  
ATOM    553  CT1 DMS    53       6.868   2.800 -17.282  1.00  0.00           C  
ATOM    554  O   DMS    53       7.326   1.328 -19.423  1.00  0.00           O  
ATOM    555  CT2 DMS    53       7.541   4.060 -19.631  1.00  0.00           C  
ATOM    556  HZ1 DMS    53       5.831   2.676 -17.593  1.00  0.00           H  
ATOM    557  HZ2 DMS    53       6.995   3.834 -16.963  1.00  0.00           H  
ATOM    558  HZ3 DMS    53       7.157   1.987 -16.616  1.00  0.00           H  
ATOM    559  HZ4 DMS    53       7.699   3.802 -20.678  1.00  0.00           H  
ATOM    560  HZ5 DMS    53       8.060   4.850 -19.088  1.00  0.00           H  
ATOM    561  HZ6 DMS    53       6.470   4.243 -19.551  1.00  0.00           H  
TER     562      DMS    53 
ATOM    562  S   DMS    54     -14.468   8.238  -0.354  1.00  0.00           S  
ATOM    563  CT1 DMS    54     -14.245   9.802   0.454  1.00  0.00           C  
ATOM    564  O   DMS    54     -14.104   8.536  -1.825  1.00  0.00           O  
ATOM    565  CT2 DMS    54     -16.228   8.119  -0.349  1.00  0.00           C  
ATOM    566  HZ1 DMS    54     -14.881  10.617   0.108  1.00  0.00           H  
ATOM    567  HZ2 DMS    54     -13.187  10.023   0.309  1.00  0.00           H  
ATOM    568  HZ3 DMS    54     -14.203   9.647   1.532  1.00  0.00           H  
ATOM    569  HZ4 DMS    54     -16.538   7.810   0.649  1.00  0.00           H  
ATOM    570  HZ5 DMS    54     -16.519   7.380  -1.095  1.00  0.00           H  
ATOM    571  HZ6 DMS    54     -16.688   9.063  -0.644  1.00  0.00           H  
TER     572      DMS    54 
ATOM    572  S   DMS    55      -9.842   6.929 -17.301  1.00  0.00           S  
ATOM    573  CT1 DMS    55      -9.632   5.657 -16.123  1.00  0.00           C  
ATOM    574  O   DMS    55      -9.872   8.114 -16.297  1.00  0.00           O  
ATOM    575  CT2 DMS    55      -8.200   6.899 -18.092  1.00  0.00           C  
ATOM    576  HZ1 DMS    55      -8.759   5.723 -15.473  1.00  0.00           H  
ATOM    577  HZ2 DMS    55      -9.512   4.722 -16.671  1.00  0.00           H  
ATOM    578  HZ3 DMS    55     -10.585   5.573 -15.601  1.00  0.00           H  
ATOM    579  HZ4 DMS    55      -8.166   7.508 -18.995  1.00  0.00           H  
ATOM    580  HZ5 DMS    55      -8.035   5.889 -18.468  1.00  0.00           H  
ATOM    581  HZ6 DMS    55      -7.351   7.109 -17.442  1.00  0.00           H  
TER     582      DMS    55 
ATOM    582  S   DMS    56     -21.238   5.213 -12.676  1.00  0.00           S  
ATOM    583  CT1 DMS    56     -21.514   6.232 -14.181  1.00  0.00           C  
ATOM    584  O   DMS    56     -20.096   5.852 -11.913  1.00  0.00           O  
ATOM    585  CT2 DMS    56     -22.789   5.701 -11.976  1.00  0.00           C  
ATOM    586  HZ1 DMS    56     -22.291   5.745 -14.770  1.00  0.00           H  
ATOM    587  HZ2 DMS    56     -20.665   6.211 -14.865  1.00  0.00           H  
ATOM    588  HZ3 DMS    56     -21.613   7.275 -13.881  1.00  0.00           H  
ATOM    589  HZ4 DMS    56     -23.057   5.141 -11.080  1.00  0.00           H  
ATOM    590  HZ5 DMS    56     -23.555   5.366 -12.675  1.00  0.00           H  
ATOM    591  HZ6 DMS    56     -22.815   6.769 -11.760  1.00  0.00           H  
TER     592      DMS    56 
ATOM    592  S   DMS    57       7.563 -15.730   9.769  1.00  0.00           S  
ATOM    593  CT1 DMS    57       9.387 -16.001   9.746  1.00  0.00           C  
ATOM    594  O   DMS    57       7.033 -16.337  11.067  1.00  0.00           O  
ATOM    595  CT2 DMS    57       7.491 -13.919   9.859  1.00  0.00           C  
ATOM    596  HZ1 DMS    57       9.554 -17.055   9.523  1.00  0.00           H  
ATOM    597  HZ2 DMS    57       9.780 -15.730  10.726  1.00  0.00           H  
ATOM    598  HZ3 DMS    57       9.731 -15.379   8.920  1.00  0.00           H  
ATOM    599  HZ4 DMS    57       8.190 -13.561  10.614  1.00  0.00           H  
ATOM    600  HZ5 DMS    57       6.435 -13.668   9.968  1.00  0.00           H  
ATOM    601  HZ6 DMS    57       7.865 -13.562   8.899  1.00  0.00           H  
TER     602      DMS    57 
ATOM    602  S   DMS    58      -7.102   2.060 -12.163  1.00  0.00           S  
ATOM    603  CT1 DMS    58      -8.851   1.984 -12.417  1.00  0.00           C  
ATOM    604  O   DMS    58      -6.891   1.433 -10.777  1.00  0.00           O  
ATOM    605  CT2 DMS    58      -6.910   0.683 -13.321  1.00  0.00           C  
ATOM    606  HZ1 DMS    58      -9.308   2.722 -11.758  1.00  0.00           H  
ATOM    607  HZ2 DMS    58      -9.094   0.977 -12.076  1.00  0.00           H  
ATOM    608  HZ3 DMS    58      -9.077   2.239 -13.453  1.00  0.00           H  
ATOM    609  HZ4 DMS    58      -5.901   0.271 -13.350  1.00  0.00           H  
ATOM    610  HZ5 DMS    58      -7.294   0.805 -14.334  1.00  0.00           H  
ATOM    611  HZ6 DMS    58      -7.366  -0.159 -12.800  1.00  0.00           H  
TER     612      DMS    58 
ATOM    612  S   DMS    59       4.878  -4.707  21.953  1.00  0.00           S  
ATOM    613  CT1 DMS    59       3.282  -5.427  21.578  1.00  0.00           C  
ATOM    614  O   DMS    59       4.723  -3.306  21.480  1.00  0.00           O  
ATOM    615  CT2 DMS    59       4.629  -4.662  23.720  1.00  0.00           C  
ATOM    616  HZ1 DMS    59       2.928  -5.149  20.585  1.00  0.00           H  
ATOM    617  HZ2 DMS    59       2.518  -5.010  22.234  1.00  0.00           H  
ATOM    618  HZ3 DMS    59       3.333  -6.513  21.649  1.00  0.00           H  
ATOM    619  HZ4 DMS    59       5.572  -4.325  24.150  1.00  0.00           H  
ATOM    620  HZ5 DMS    59       4.343  -5.644  24.097  1.00  0.00           H  
ATOM    621  HZ6 DMS    59       3.857  -3.911  23.886  1.00  0.00           H  
TER     622      DMS    59 
ATOM    622  S   DMS    60     -19.209  -8.900  -0.893  1.00  0.00           S  
ATOM    623  CT1 DMS    60     -20.467  -7.757  -1.490  1.00  0.00           C  
ATOM    624  O   DMS    60     -18.214  -9.082  -2.079  1.00  0.00           O  
ATOM    625  CT2 DMS    60     -18.333  -7.937   0.237  1.00  0.00           C  
ATOM    626  HZ1 DMS    60     -19.848  -6.922  -1.819  1.00  0.00           H  
ATOM    627  HZ2 DMS    60     -21.162  -7.357  -0.753  1.00  0.00           H  
ATOM    628  HZ3 DMS    60     -21.014  -8.181  -2.333  1.00  0.00           H  
ATOM    629  HZ4 DMS    60     -17.629  -8.584   0.758  1.00  0.00           H  
ATOM    630  HZ5 DMS    60     -18.979  -7.600   1.048  1.00  0.00           H  
ATOM    631  HZ6 DMS    60     -17.760  -7.108  -0.178  1.00  0.00           H  
TER     632      DMS    60 
ATOM    632  S   DMS    61      -7.723 -14.119  -5.500  1.00  0.00           S  
ATOM    633  CT1 DMS    61      -7.753 -14.807  -3.855  1.00  0.00           C  
ATOM    634  O   DMS    61      -7.886 -12.611  -5.395  1.00  0.00           O  
ATOM    635  CT2 DMS    61      -5.993 -14.359  -5.850  1.00  0.00           C  
ATOM    636  HZ1 DMS    61      -7.705 -15.891  -3.963  1.00  0.00           H  
ATOM    637  HZ2 DMS    61      -8.704 -14.529  -3.399  1.00  0.00           H  
ATOM    638  HZ3 DMS    61      -6.968 -14.480  -3.174  1.00  0.00           H  
ATOM    639  HZ4 DMS    61      -5.369 -13.858  -5.111  1.00  0.00           H  
ATOM    640  HZ5 DMS    61      -5.859 -13.915  -6.837  1.00  0.00           H  
ATOM    641  HZ6 DMS    61      -5.621 -15.384  -5.860  1.00  0.00           H  
TER     642      DMS    61 
ATOM    642  S   DMS    62     -20.721  -4.251   5.758  1.00  0.00           S  
ATOM    643  CT1 DMS    62     -22.477  -4.256   5.901  1.00  0.00           C  
ATOM    644  O   DMS    62     -20.533  -5.074   4.506  1.00  0.00           O  
ATOM    645  CT2 DMS    62     -20.643  -2.528   5.059  1.00  0.00           C  
ATOM    646  HZ1 DMS    62     -22.753  -5.304   6.013  1.00  0.00           H  
ATOM    647  HZ2 DMS    62     -22.902  -3.882   4.969  1.00  0.00           H  
ATOM    648  HZ3 DMS    62     -22.809  -3.765   6.816  1.00  0.00           H  
ATOM    649  HZ4 DMS    62     -21.577  -2.249   4.569  1.00  0.00           H  
ATOM    650  HZ5 DMS    62     -19.931  -2.537   4.234  1.00  0.00           H  
ATOM    651  HZ6 DMS    62     -20.241  -1.805   5.769  1.00  0.00           H  
TER     652      DMS    62 
ATOM    652  S   DMS    63      14.741   6.166  11.996  1.00  0.00           S  
ATOM    653  CT1 DMS    63      13.166   6.987  11.667  1.00  0.00           C  
ATOM    654  O   DMS    63      14.474   4.865  12.785  1.00  0.00           O  
ATOM    655  CT2 DMS    63      15.084   5.518  10.341  1.00  0.00           C  
ATOM    656  HZ1 DMS    63      13.259   7.801  10.948  1.00  0.00           H  
ATOM    657  HZ2 DMS    63      12.760   7.375  12.601  1.00  0.00           H  
ATOM    658  HZ3 DMS    63      12.479   6.211  11.327  1.00  0.00           H  
ATOM    659  HZ4 DMS    63      14.480   4.627  10.168  1.00  0.00           H  
ATOM    660  HZ5 DMS    63      16.168   5.404  10.326  1.00  0.00           H  
ATOM    661  HZ6 DMS    63      14.826   6.305   9.633  1.00  0.00           H  
TER     662      DMS    63 
ATOM    662  S   DMS    64      -4.070 -11.095  -7.951  1.00  0.00           S  
ATOM    663  CT1 DMS    64      -5.239 -10.307  -6.856  1.00  0.00           C  
ATOM    664  O   DMS    64      -3.337 -12.156  -7.113  1.00  0.00           O  
ATOM    665  CT2 DMS    64      -5.241 -11.984  -8.979  1.00  0.00           C  
ATOM    666  HZ1 DMS    64      -4.731  -9.782  -6.047  1.00  0.00           H  
ATOM    667  HZ2 DMS    64      -5.747 -11.133  -6.360  1.00  0.00           H  
ATOM    668  HZ3 DMS    64      -6.007  -9.641  -7.249  1.00  0.00           H  
ATOM    669  HZ4 DMS    64      -5.694 -11.322  -9.717  1.00  0.00           H  
ATOM    670  HZ5 DMS    64      -6.076 -12.433  -8.442  1.00  0.00           H  
ATOM    671  HZ6 DMS    64      -4.702 -12.853  -9.357  1.00  0.00           H  
TER     672      DMS    64 
ATOM    672  S   DMS    65       7.691   2.111  19.237  1.00  0.00           S  
ATOM    673  CT1 DMS    65       8.919   2.916  18.135  1.00  0.00           C  
ATOM    674  O   DMS    65       6.359   2.605  18.623  1.00  0.00           O  
ATOM    675  CT2 DMS    65       7.898   0.493  18.552  1.00  0.00           C  
ATOM    676  HZ1 DMS    65       9.857   2.795  18.677  1.00  0.00           H  
ATOM    677  HZ2 DMS    65       8.781   3.997  18.149  1.00  0.00           H  
ATOM    678  HZ3 DMS    65       9.087   2.491  17.145  1.00  0.00           H  
ATOM    679  HZ4 DMS    65       7.750   0.430  17.474  1.00  0.00           H  
ATOM    680  HZ5 DMS    65       7.197  -0.170  19.059  1.00  0.00           H  
ATOM    681  HZ6 DMS    65       8.911   0.130  18.731  1.00  0.00           H  
TER     682      DMS    65 
ATOM    682  S   DMS    66      -7.294  -0.620 -22.740  1.00  0.00           S  
ATOM    683  CT1 DMS    66      -6.081  -1.075 -21.489  1.00  0.00           C  
ATOM    684  O   DMS    66      -8.081   0.501 -22.128  1.00  0.00           O  
ATOM    685  CT2 DMS    66      -6.069   0.231 -23.815  1.00  0.00           C  
ATOM    686  HZ1 DMS    66      -5.524  -0.195 -21.166  1.00  0.00           H  
ATOM    687  HZ2 DMS    66      -5.408  -1.828 -21.901  1.00  0.00           H  
ATOM    688  HZ3 DMS    66      -6.566  -1.689 -20.730  1.00  0.00           H  
ATOM    689  HZ4 DMS    66      -5.311  -0.406 -24.271  1.00  0.00           H  
ATOM    690  HZ5 DMS    66      -5.528   0.928 -23.175  1.00  0.00           H  
ATOM    691  HZ6 DMS    66      -6.539   0.726 -24.664  1.00  0.00           H  
TER     692      DMS    66 
ATOM    692  S   DMS    67     -19.605  -8.914   7.501  1.00  0.00           S  
ATOM    693  CT1 DMS    67     -19.101  -7.307   6.958  1.00  0.00           C  
ATOM    694  O   DMS    67     -18.389  -9.486   8.179  1.00  0.00           O  
ATOM    695  CT2 DMS    67     -20.634  -8.251   8.818  1.00  0.00           C  
ATOM    696  HZ1 DMS    67     -18.283  -7.357   6.240  1.00  0.00           H  
ATOM    697  HZ2 DMS    67     -18.795  -6.656   7.777  1.00  0.00           H  
ATOM    698  HZ3 DMS    67     -20.001  -6.748   6.702  1.00  0.00           H  
ATOM    699  HZ4 DMS    67     -19.989  -7.551   9.351  1.00  0.00           H  
ATOM    700  HZ5 DMS    67     -21.095  -9.058   9.386  1.00  0.00           H  
ATOM    701  HZ6 DMS    67     -21.500  -7.662   8.515  1.00  0.00           H  
TER     702      DMS    67 
ATOM    702  S   DMS    68       8.025  -3.547  -3.994  1.00  0.00           S  
ATOM    703  CT1 DMS    68       8.014  -5.297  -3.483  1.00  0.00           C  
ATOM    704  O   DMS    68       7.604  -2.711  -2.790  1.00  0.00           O  
ATOM    705  CT2 DMS    68       9.906  -3.313  -4.100  1.00  0.00           C  
ATOM    706  HZ1 DMS    68       8.657  -5.428  -2.613  1.00  0.00           H  
ATOM    707  HZ2 DMS    68       8.271  -6.010  -4.267  1.00  0.00           H  
ATOM    708  HZ3 DMS    68       6.984  -5.469  -3.172  1.00  0.00           H  
ATOM    709  HZ4 DMS    68      10.427  -4.022  -4.743  1.00  0.00           H  
ATOM    710  HZ5 DMS    68      10.221  -3.403  -3.060  1.00  0.00           H  
ATOM    711  HZ6 DMS    68      10.239  -2.299  -4.322  1.00  0.00           H  
TER     712      DMS    68 
ATOM    712  S   DMS    69      20.662  13.966   8.374  1.00  0.00           S  
ATOM    713  CT1 DMS    69      20.977  13.348  10.115  1.00  0.00           C  
ATOM    714  O   DMS    69      19.495  14.972   8.434  1.00  0.00           O  
ATOM    715  CT2 DMS    69      22.113  15.023   8.175  1.00  0.00           C  
ATOM    716  HZ1 DMS    69      20.172  12.639  10.309  1.00  0.00           H  
ATOM    717  HZ2 DMS    69      21.030  14.095  10.907  1.00  0.00           H  
ATOM    718  HZ3 DMS    69      21.963  12.883  10.137  1.00  0.00           H  
ATOM    719  HZ4 DMS    69      22.048  15.479   7.187  1.00  0.00           H  
ATOM    720  HZ5 DMS    69      23.034  14.444   8.243  1.00  0.00           H  
ATOM    721  HZ6 DMS    69      22.057  15.837   8.898  1.00  0.00           H  
TER     722      DMS    69 
ATOM    722  S   DMS    70       4.144   4.478  -9.801  1.00  0.00           S  
ATOM    723  CT1 DMS    70       2.544   3.830  -9.300  1.00  0.00           C  
ATOM    724  O   DMS    70       3.906   5.147 -11.138  1.00  0.00           O  
ATOM    725  CT2 DMS    70       4.419   5.739  -8.565  1.00  0.00           C  
ATOM    726  HZ1 DMS    70       1.731   4.246  -9.894  1.00  0.00           H  
ATOM    727  HZ2 DMS    70       2.309   3.932  -8.240  1.00  0.00           H  
ATOM    728  HZ3 DMS    70       2.608   2.791  -9.622  1.00  0.00           H  
ATOM    729  HZ4 DMS    70       5.400   6.128  -8.840  1.00  0.00           H  
ATOM    730  HZ5 DMS    70       4.429   5.272  -7.580  1.00  0.00           H  
ATOM    731  HZ6 DMS    70       3.579   6.433  -8.567  1.00  0.00           H  
TER     732      DMS    70 
ATOM    732  S   DMS    71       0.827  -2.718  22.010  1.00  0.00           S  
ATOM    733  CT1 DMS    71       1.526  -1.571  23.144  1.00  0.00           C  
ATOM    734  O   DMS    71       0.521  -3.922  22.940  1.00  0.00           O  
ATOM    735  CT2 DMS    71      -0.716  -1.809  21.676  1.00  0.00           C  
ATOM    736  HZ1 DMS    71       2.558  -1.891  23.293  1.00  0.00           H  
ATOM    737  HZ2 DMS    71       1.029  -1.455  24.107  1.00  0.00           H  
ATOM    738  HZ3 DMS    71       1.526  -0.560  22.737  1.00  0.00           H  
ATOM    739  HZ4 DMS    71      -1.463  -2.476  21.248  1.00  0.00           H  
ATOM    740  HZ5 DMS    71      -0.389  -1.089  20.926  1.00  0.00           H  
ATOM    741  HZ6 DMS    71      -1.083  -1.542  22.667  1.00  0.00           H  
TER     742      DMS    71 
ATOM    742  S   DMS    72      -0.855   0.525  12.757  1.00  0.00           S  
ATOM    743  CT1 DMS    72      -0.431   1.071  14.429  1.00  0.00           C  
ATOM    744  O   DMS    72      -0.486   1.717  11.884  1.00  0.00           O  
ATOM    745  CT2 DMS    72       0.462  -0.739  12.587  1.00  0.00           C  
ATOM    746  HZ1 DMS    72      -1.011   1.974  14.619  1.00  0.00           H  
ATOM    747  HZ2 DMS    72       0.645   1.211  14.537  1.00  0.00           H  
ATOM    748  HZ3 DMS    72      -0.778   0.314  15.133  1.00  0.00           H  
ATOM    749  HZ4 DMS    72       0.344  -1.349  13.483  1.00  0.00           H  
ATOM    750  HZ5 DMS    72       1.443  -0.264  12.614  1.00  0.00           H  
ATOM    751  HZ6 DMS    72       0.230  -1.323  11.696  1.00  0.00           H  
TER     752      DMS    72 
ATOM    752  S   DMS    73     -10.387  -1.613  19.234  1.00  0.00           S  
ATOM    753  CT1 DMS    73      -8.686  -1.719  18.664  1.00  0.00           C  
ATOM    754  O   DMS    73     -11.246  -2.145  18.077  1.00  0.00           O  
ATOM    755  CT2 DMS    73     -10.341  -3.003  20.468  1.00  0.00           C  
ATOM    756  HZ1 DMS    73      -8.443  -2.752  18.419  1.00  0.00           H  
ATOM    757  HZ2 DMS    73      -7.970  -1.226  19.322  1.00  0.00           H  
ATOM    758  HZ3 DMS    73      -8.672  -1.174  17.720  1.00  0.00           H  
ATOM    759  HZ4 DMS    73     -11.344  -3.198  20.847  1.00  0.00           H  
ATOM    760  HZ5 DMS    73      -9.686  -2.701  21.284  1.00  0.00           H  
ATOM    761  HZ6 DMS    73      -9.937  -3.913  20.024  1.00  0.00           H  
TER     762      DMS    73 
ATOM    762  S   DMS    74     -10.408  15.874  16.779  1.00  0.00           S  
ATOM    763  CT1 DMS    74     -10.199  14.535  15.712  1.00  0.00           C  
ATOM    764  O   DMS    74     -11.069  15.211  18.000  1.00  0.00           O  
ATOM    765  CT2 DMS    74      -8.697  16.012  17.079  1.00  0.00           C  
ATOM    766  HZ1 DMS    74     -10.001  13.676  16.353  1.00  0.00           H  
ATOM    767  HZ2 DMS    74      -9.399  14.750  15.003  1.00  0.00           H  
ATOM    768  HZ3 DMS    74     -11.194  14.521  15.267  1.00  0.00           H  
ATOM    769  HZ4 DMS    74      -8.598  16.545  18.025  1.00  0.00           H  
ATOM    770  HZ5 DMS    74      -8.245  16.535  16.236  1.00  0.00           H  
ATOM    771  HZ6 DMS    74      -8.280  15.007  17.134  1.00  0.00           H  
TER     772      DMS    74 
ATOM    772  S   DMS    75      18.382   7.723  12.918  1.00  0.00           S  
ATOM    773  CT1 DMS    75      19.553   7.420  14.200  1.00  0.00           C  
ATOM    774  O   DMS    75      17.805   6.294  12.613  1.00  0.00           O  
ATOM    775  CT2 DMS    75      17.177   8.419  14.021  1.00  0.00           C  
ATOM    776  HZ1 DMS    75      19.824   8.360  14.680  1.00  0.00           H  
ATOM    777  HZ2 DMS    75      20.416   6.989  13.694  1.00  0.00           H  
ATOM    778  HZ3 DMS    75      19.112   6.786  14.970  1.00  0.00           H  
ATOM    779  HZ4 DMS    75      17.187   7.874  14.964  1.00  0.00           H  
ATOM    780  HZ5 DMS    75      16.255   8.416  13.440  1.00  0.00           H  
ATOM    781  HZ6 DMS    75      17.366   9.435  14.367  1.00  0.00           H  
TER     782      DMS    75 
ATOM    782  S   DMS    76     -14.240  12.788  -4.064  1.00  0.00           S  
ATOM    783  CT1 DMS    76     -14.425  11.141  -3.499  1.00  0.00           C  
ATOM    784  O   DMS    76     -12.850  13.146  -3.508  1.00  0.00           O  
ATOM    785  CT2 DMS    76     -14.076  12.305  -5.806  1.00  0.00           C  
ATOM    786  HZ1 DMS    76     -13.780  10.503  -4.103  1.00  0.00           H  
ATOM    787  HZ2 DMS    76     -15.449  10.770  -3.491  1.00  0.00           H  
ATOM    788  HZ3 DMS    76     -14.159  11.223  -2.445  1.00  0.00           H  
ATOM    789  HZ4 DMS    76     -14.167  13.130  -6.512  1.00  0.00           H  
ATOM    790  HZ5 DMS    76     -14.895  11.608  -5.984  1.00  0.00           H  
ATOM    791  HZ6 DMS    76     -13.115  11.811  -5.941  1.00  0.00           H  
TER     792      DMS    76 
ATOM    792  S   DMS    77      -9.440   2.762   3.346  1.00  0.00           S  
ATOM    793  CT1 DMS    77      -8.336   3.677   2.376  1.00  0.00           C  
ATOM    794  O   DMS    77      -8.578   1.698   4.115  1.00  0.00           O  
ATOM    795  CT2 DMS    77      -9.921   4.091   4.455  1.00  0.00           C  
ATOM    796  HZ1 DMS    77      -7.984   2.979   1.617  1.00  0.00           H  
ATOM    797  HZ2 DMS    77      -7.498   4.029   2.978  1.00  0.00           H  
ATOM    798  HZ3 DMS    77      -8.817   4.534   1.904  1.00  0.00           H  
ATOM    799  HZ4 DMS    77     -10.521   4.905   4.050  1.00  0.00           H  
ATOM    800  HZ5 DMS    77      -9.030   4.433   4.981  1.00  0.00           H  
ATOM    801  HZ6 DMS    77     -10.575   3.782   5.271  1.00  0.00           H  
TER     802      DMS    77 
ATOM    802  S   DMS    78     -14.835  -8.101  16.747  1.00  0.00           S  
ATOM    803  CT1 DMS    78     -14.261  -7.553  15.131  1.00  0.00           C  
ATOM    804  O   DMS    78     -15.723  -6.955  17.115  1.00  0.00           O  
ATOM    805  CT2 DMS    78     -15.931  -9.288  15.978  1.00  0.00           C  
ATOM    806  HZ1 DMS    78     -13.752  -6.633  15.418  1.00  0.00           H  
ATOM    807  HZ2 DMS    78     -15.056  -7.337  14.417  1.00  0.00           H  
ATOM    808  HZ3 DMS    78     -13.457  -8.127  14.671  1.00  0.00           H  
ATOM    809  HZ4 DMS    78     -16.691  -9.470  16.739  1.00  0.00           H  
ATOM    810  HZ5 DMS    78     -15.565 -10.252  15.626  1.00  0.00           H  
ATOM    811  HZ6 DMS    78     -16.386  -8.809  15.110  1.00  0.00           H  
TER     812      DMS    78 
ATOM    812  S   DMS    79      20.523  -9.659   7.263  1.00  0.00           S  
ATOM    813  CT1 DMS    79      19.431  -9.365   8.533  1.00  0.00           C  
ATOM    814  O   DMS    79      21.565 -10.661   7.782  1.00  0.00           O  
ATOM    815  CT2 DMS    79      19.396 -10.712   6.364  1.00  0.00           C  
ATOM    816  HZ1 DMS    79      20.012  -8.807   9.266  1.00  0.00           H  
ATOM    817  HZ2 DMS    79      19.108 -10.310   8.970  1.00  0.00           H  
ATOM    818  HZ3 DMS    79      18.626  -8.759   8.117  1.00  0.00           H  
ATOM    819  HZ4 DMS    79      18.566 -10.017   6.237  1.00  0.00           H  
ATOM    820  HZ5 DMS    79      19.061 -11.531   7.000  1.00  0.00           H  
ATOM    821  HZ6 DMS    79      19.781 -11.047   5.400  1.00  0.00           H  
TER     822      DMS    79 
ATOM    822  S   DMS    80      -1.100   2.928  19.796  1.00  0.00           S  
ATOM    823  CT1 DMS    80      -0.700   2.527  18.104  1.00  0.00           C  
ATOM    824  O   DMS    80      -0.748   4.410  20.117  1.00  0.00           O  
ATOM    825  CT2 DMS    80      -2.880   2.763  19.698  1.00  0.00           C  
ATOM    826  HZ1 DMS    80       0.329   2.867  17.992  1.00  0.00           H  
ATOM    827  HZ2 DMS    80      -1.402   2.974  17.400  1.00  0.00           H  
ATOM    828  HZ3 DMS    80      -0.577   1.491  17.790  1.00  0.00           H  
ATOM    829  HZ4 DMS    80      -3.081   3.307  18.775  1.00  0.00           H  
ATOM    830  HZ5 DMS    80      -3.403   3.250  20.521  1.00  0.00           H  
ATOM    831  HZ6 DMS    80      -3.209   1.742  19.503  1.00  0.00           H  
TER     832      DMS    80 
ATOM    832  S   DMS    81      -2.989  18.395  11.391  1.00  0.00           S  
ATOM    833  CT1 DMS    81      -1.984  18.637  12.855  1.00  0.00           C  
ATOM    834  O   DMS    81      -3.031  16.864  11.079  1.00  0.00           O  
ATOM    835  CT2 DMS    81      -4.574  18.842  11.974  1.00  0.00           C  
ATOM    836  HZ1 DMS    81      -0.991  18.270  12.598  1.00  0.00           H  
ATOM    837  HZ2 DMS    81      -2.510  18.034  13.596  1.00  0.00           H  
ATOM    838  HZ3 DMS    81      -1.967  19.718  12.994  1.00  0.00           H  
ATOM    839  HZ4 DMS    81      -5.285  18.450  11.248  1.00  0.00           H  
ATOM    840  HZ5 DMS    81      -4.567  19.932  11.971  1.00  0.00           H  
ATOM    841  HZ6 DMS    81      -4.732  18.481  12.991  1.00  0.00           H  
TER     842      DMS    81 
ATOM    842  S   DMS    82       4.817  19.984 -11.601  1.00  0.00           S  
ATOM    843  CT1 DMS    82       4.708  19.231  -9.915  1.00  0.00           C  
ATOM    844  O   DMS    82       5.797  19.096 -12.335  1.00  0.00           O  
ATOM    845  CT2 DMS    82       3.135  19.526 -12.216  1.00  0.00           C  
ATOM    846  HZ1 DMS    82       5.678  19.138  -9.426  1.00  0.00           H  
ATOM    847  HZ2 DMS    82       4.303  18.219  -9.921  1.00  0.00           H  
ATOM    848  HZ3 DMS    82       4.166  19.901  -9.247  1.00  0.00           H  
ATOM    849  HZ4 DMS    82       3.137  19.883 -13.246  1.00  0.00           H  
ATOM    850  HZ5 DMS    82       2.466  20.155 -11.630  1.00  0.00           H  
ATOM    851  HZ6 DMS    82       2.870  18.470 -12.170  1.00  0.00           H  
TER     852      DMS    82 
ATOM    852  S   DMS    83       1.464  19.183   4.056  1.00  0.00           S  
ATOM    853  CT1 DMS    83       2.949  20.193   4.317  1.00  0.00           C  
ATOM    854  O   DMS    83       1.774  17.813   4.651  1.00  0.00           O  
ATOM    855  CT2 DMS    83       0.393  20.155   5.117  1.00  0.00           C  
ATOM    856  HZ1 DMS    83       3.392  19.865   5.258  1.00  0.00           H  
ATOM    857  HZ2 DMS    83       2.762  21.267   4.318  1.00  0.00           H  
ATOM    858  HZ3 DMS    83       3.702  20.015   3.549  1.00  0.00           H  
ATOM    859  HZ4 DMS    83       0.575  19.980   6.177  1.00  0.00           H  
ATOM    860  HZ5 DMS    83      -0.584  19.724   4.897  1.00  0.00           H  
ATOM    861  HZ6 DMS    83       0.435  21.216   4.872  1.00  0.00           H  
TER     862      DMS    83 
ATOM    862  S   DMS    84      -9.980 -22.788  -1.441  1.00  0.00           S  
ATOM    863  CT1 DMS    84     -10.370 -21.694  -0.071  1.00  0.00           C  
ATOM    864  O   DMS    84      -8.763 -23.622  -0.987  1.00  0.00           O  
ATOM    865  CT2 DMS    84     -11.382 -23.912  -1.140  1.00  0.00           C  
ATOM    866  HZ1 DMS    84     -10.369 -22.360   0.792  1.00  0.00           H  
ATOM    867  HZ2 DMS    84     -11.310 -21.177  -0.265  1.00  0.00           H  
ATOM    868  HZ3 DMS    84      -9.538 -21.001   0.052  1.00  0.00           H  
ATOM    869  HZ4 DMS    84     -11.252 -24.813  -1.740  1.00  0.00           H  
ATOM    870  HZ5 DMS    84     -12.333 -23.387  -1.223  1.00  0.00           H  
ATOM    871  HZ6 DMS    84     -11.420 -24.288  -0.117  1.00  0.00           H  
TER     872      DMS    84 
ATOM    872  S   DMS    85     -19.664  -7.978  14.563  1.00  0.00           S  
ATOM    873  CT1 DMS    85     -19.074  -7.719  12.863  1.00  0.00           C  
ATOM    874  O   DMS    85     -18.918  -9.183  15.174  1.00  0.00           O  
ATOM    875  CT2 DMS    85     -18.803  -6.596  15.361  1.00  0.00           C  
ATOM    876  HZ1 DMS    85     -19.286  -6.705  12.523  1.00  0.00           H  
ATOM    877  HZ2 DMS    85     -19.596  -8.457  12.255  1.00  0.00           H  
ATOM    878  HZ3 DMS    85     -18.003  -7.919  12.836  1.00  0.00           H  
ATOM    879  HZ4 DMS    85     -18.761  -6.784  16.434  1.00  0.00           H  
ATOM    880  HZ5 DMS    85     -19.224  -5.624  15.104  1.00  0.00           H  
ATOM    881  HZ6 DMS    85     -17.738  -6.586  15.128  1.00  0.00           H  
TER     882      DMS    85 
ATOM    882  S   DMS    86      11.667  -7.262  -4.062  1.00  0.00           S  
ATOM    883  CT1 DMS    86      10.410  -8.437  -3.613  1.00  0.00           C  
ATOM    884  O   DMS    86      11.656  -6.044  -3.146  1.00  0.00           O  
ATOM    885  CT2 DMS    86      13.127  -8.255  -3.641  1.00  0.00           C  
ATOM    886  HZ1 DMS    86      10.466  -8.696  -2.555  1.00  0.00           H  
ATOM    887  HZ2 DMS    86      10.589  -9.299  -4.255  1.00  0.00           H  
ATOM    888  HZ3 DMS    86       9.432  -8.116  -3.972  1.00  0.00           H  
ATOM    889  HZ4 DMS    86      14.094  -7.860  -3.955  1.00  0.00           H  
ATOM    890  HZ5 DMS    86      12.974  -9.154  -4.237  1.00  0.00           H  
ATOM    891  HZ6 DMS    86      13.187  -8.491  -2.579  1.00  0.00           H  
TER     892      DMS    86 
ATOM    892  S   DMS    87     -14.929  -4.578 -18.735  1.00  0.00           S  
ATOM    893  CT1 DMS    87     -13.710  -3.305 -18.158  1.00  0.00           C  
ATOM    894  O   DMS    87     -15.860  -4.867 -17.505  1.00  0.00           O  
ATOM    895  CT2 DMS    87     -15.986  -3.638 -19.818  1.00  0.00           C  
ATOM    896  HZ1 DMS    87     -13.524  -2.631 -18.994  1.00  0.00           H  
ATOM    897  HZ2 DMS    87     -12.725  -3.678 -17.876  1.00  0.00           H  
ATOM    898  HZ3 DMS    87     -14.225  -2.762 -17.365  1.00  0.00           H  
ATOM    899  HZ4 DMS    87     -16.890  -4.164 -20.125  1.00  0.00           H  
ATOM    900  HZ5 DMS    87     -15.384  -3.349 -20.680  1.00  0.00           H  
ATOM    901  HZ6 DMS    87     -16.152  -2.682 -19.321  1.00  0.00           H  
TER     902      DMS    87 
ATOM    902  S   DMS    88      13.370 -17.828  -4.731  1.00  0.00           S  
ATOM    903  CT1 DMS    88      12.240 -19.201  -4.557  1.00  0.00           C  
ATOM    904  O   DMS    88      12.538 -16.600  -5.120  1.00  0.00           O  
ATOM    905  CT2 DMS    88      13.865 -17.689  -2.964  1.00  0.00           C  
ATOM    906  HZ1 DMS    88      12.835 -20.060  -4.245  1.00  0.00           H  
ATOM    907  HZ2 DMS    88      11.541 -19.289  -5.388  1.00  0.00           H  
ATOM    908  HZ3 DMS    88      11.567 -18.903  -3.753  1.00  0.00           H  
ATOM    909  HZ4 DMS    88      14.300 -16.711  -2.756  1.00  0.00           H  
ATOM    910  HZ5 DMS    88      14.425 -18.533  -2.562  1.00  0.00           H  
ATOM    911  HZ6 DMS    88      13.010 -17.808  -2.299  1.00  0.00           H  
TER     912      DMS    88 
ATOM    912  S   DMS    89       9.880 -16.266 -16.012  1.00  0.00           S  
ATOM    913  CT1 DMS    89       9.848 -17.933 -16.517  1.00  0.00           C  
ATOM    914  O   DMS    89      11.236 -15.620 -16.465  1.00  0.00           O  
ATOM    915  CT2 DMS    89       8.518 -15.536 -16.997  1.00  0.00           C  
ATOM    916  HZ1 DMS    89       9.499 -17.873 -17.548  1.00  0.00           H  
ATOM    917  HZ2 DMS    89       9.048 -18.501 -16.041  1.00  0.00           H  
ATOM    918  HZ3 DMS    89      10.833 -18.398 -16.487  1.00  0.00           H  
ATOM    919  HZ4 DMS    89       7.512 -15.816 -16.683  1.00  0.00           H  
ATOM    920  HZ5 DMS    89       8.749 -15.758 -18.039  1.00  0.00           H  
ATOM    921  HZ6 DMS    89       8.482 -14.449 -16.924  1.00  0.00           H  
TER     922      DMS    89 
ATOM    922  S   DMS    90      10.447 -11.485   9.703  1.00  0.00           S  
ATOM    923  CT1 DMS    90      11.977 -10.730   9.103  1.00  0.00           C  
ATOM    924  O   DMS    90      10.208 -12.777   8.877  1.00  0.00           O  
ATOM    925  CT2 DMS    90      11.199 -12.079  11.206  1.00  0.00           C  
ATOM    926  HZ1 DMS    90      11.740 -10.248   8.154  1.00  0.00           H  
ATOM    927  HZ2 DMS    90      12.731 -11.490   8.901  1.00  0.00           H  
ATOM    928  HZ3 DMS    90      12.280  -9.955   9.806  1.00  0.00           H  
ATOM    929  HZ4 DMS    90      11.645 -11.298  11.821  1.00  0.00           H  
ATOM    930  HZ5 DMS    90      11.972 -12.804  10.951  1.00  0.00           H  
ATOM    931  HZ6 DMS    90      10.473 -12.693  11.739  1.00  0.00           H  
TER     932      DMS    90 
ATOM    932  S   DMS    91     -12.365   4.490 -19.427  1.00  0.00           S  
ATOM    933  CT1 DMS    91     -12.479   2.791 -19.994  1.00  0.00           C  
ATOM    934  O   DMS    91     -13.711   5.009 -19.823  1.00  0.00           O  
ATOM    935  CT2 DMS    91     -12.507   4.184 -17.580  1.00  0.00           C  
ATOM    936  HZ1 DMS    91     -13.402   2.370 -19.594  1.00  0.00           H  
ATOM    937  HZ2 DMS    91     -11.678   2.114 -19.700  1.00  0.00           H  
ATOM    938  HZ3 DMS    91     -12.581   2.835 -21.079  1.00  0.00           H  
ATOM    939  HZ4 DMS    91     -13.415   3.628 -17.351  1.00  0.00           H  
ATOM    940  HZ5 DMS    91     -12.435   5.047 -16.918  1.00  0.00           H  
ATOM    941  HZ6 DMS    91     -11.698   3.477 -17.395  1.00  0.00           H  
TER     942      DMS    91 
ATOM    942  S   DMS    92       6.313  -4.458  11.199  1.00  0.00           S  
ATOM    943  CT1 DMS    92       7.673  -4.943  12.258  1.00  0.00           C  
ATOM    944  O   DMS    92       5.604  -3.442  12.076  1.00  0.00           O  
ATOM    945  CT2 DMS    92       7.318  -3.578  10.006  1.00  0.00           C  
ATOM    946  HZ1 DMS    92       8.096  -4.089  12.786  1.00  0.00           H  
ATOM    947  HZ2 DMS    92       8.432  -5.481  11.690  1.00  0.00           H  
ATOM    948  HZ3 DMS    92       7.257  -5.405  13.153  1.00  0.00           H  
ATOM    949  HZ4 DMS    92       7.428  -4.251   9.155  1.00  0.00           H  
ATOM    950  HZ5 DMS    92       8.286  -3.421  10.482  1.00  0.00           H  
ATOM    951  HZ6 DMS    92       6.767  -2.667   9.775  1.00  0.00           H  
TER     952      DMS    92 
ATOM    952  S   DMS    93       2.722  22.285   8.991  1.00  0.00           S  
ATOM    953  CT1 DMS    93       3.071  24.082   8.909  1.00  0.00           C  
ATOM    954  O   DMS    93       1.918  21.847   7.806  1.00  0.00           O  
ATOM    955  CT2 DMS    93       4.323  21.564   8.564  1.00  0.00           C  
ATOM    956  HZ1 DMS    93       3.700  24.310   8.049  1.00  0.00           H  
ATOM    957  HZ2 DMS    93       3.693  24.466   9.717  1.00  0.00           H  
ATOM    958  HZ3 DMS    93       2.124  24.620   8.960  1.00  0.00           H  
ATOM    959  HZ4 DMS    93       4.599  20.630   9.055  1.00  0.00           H  
ATOM    960  HZ5 DMS    93       5.004  22.337   8.921  1.00  0.00           H  
ATOM    961  HZ6 DMS    93       4.490  21.555   7.487  1.00  0.00           H  
TER     962      DMS    93 
ATOM    962  S   DMS    94       3.404  -7.947 -14.265  1.00  0.00           S  
ATOM    963  CT1 DMS    94       3.738  -9.346 -13.233  1.00  0.00           C  
ATOM    964  O   DMS    94       2.978  -8.422 -15.636  1.00  0.00           O  
ATOM    965  CT2 DMS    94       1.783  -7.733 -13.510  1.00  0.00           C  
ATOM    966  HZ1 DMS    94       2.900 -10.040 -13.312  1.00  0.00           H  
ATOM    967  HZ2 DMS    94       4.015  -8.935 -12.263  1.00  0.00           H  
ATOM    968  HZ3 DMS    94       4.560  -9.866 -13.725  1.00  0.00           H  
ATOM    969  HZ4 DMS    94       1.126  -8.594 -13.642  1.00  0.00           H  
ATOM    970  HZ5 DMS    94       1.222  -6.979 -14.062  1.00  0.00           H  
ATOM    971  HZ6 DMS    94       1.869  -7.417 -12.471  1.00  0.00           H  
TER     972      DMS    94 
ATOM    972  S   DMS    95       6.253  -4.729  17.155  1.00  0.00           S  
ATOM    973  CT1 DMS    95       5.075  -5.896  17.975  1.00  0.00           C  
ATOM    974  O   DMS    95       5.234  -3.764  16.487  1.00  0.00           O  
ATOM    975  CT2 DMS    95       6.820  -3.788  18.560  1.00  0.00           C  
ATOM    976  HZ1 DMS    95       4.538  -5.351  18.751  1.00  0.00           H  
ATOM    977  HZ2 DMS    95       5.587  -6.755  18.410  1.00  0.00           H  
ATOM    978  HZ3 DMS    95       4.368  -6.325  17.265  1.00  0.00           H  
ATOM    979  HZ4 DMS    95       7.406  -2.939  18.208  1.00  0.00           H  
ATOM    980  HZ5 DMS    95       7.468  -4.459  19.124  1.00  0.00           H  
ATOM    981  HZ6 DMS    95       6.006  -3.333  19.124  1.00  0.00           H  
TER     982      DMS    95 
ATOM    982  S   DMS    96       2.041  -9.217   4.230  1.00  0.00           S  
ATOM    983  CT1 DMS    96       3.544 -10.314   4.253  1.00  0.00           C  
ATOM    984  O   DMS    96       2.337  -7.945   3.424  1.00  0.00           O  
ATOM    985  CT2 DMS    96       1.083 -10.267   3.054  1.00  0.00           C  
ATOM    986  HZ1 DMS    96       3.987 -10.321   3.257  1.00  0.00           H  
ATOM    987  HZ2 DMS    96       3.254 -11.288   4.645  1.00  0.00           H  
ATOM    988  HZ3 DMS    96       4.277  -9.907   4.950  1.00  0.00           H  
ATOM    989  HZ4 DMS    96       0.100  -9.855   2.826  1.00  0.00           H  
ATOM    990  HZ5 DMS    96       1.007 -11.239   3.541  1.00  0.00           H  
ATOM    991  HZ6 DMS    96       1.709 -10.321   2.164  1.00  0.00           H  
TER     992      DMS    96 
ATOM    992  S   DMS    97     -12.249  -0.511   3.947  1.00  0.00           S  
ATOM    993  CT1 DMS    97     -13.495  -0.556   5.111  1.00  0.00           C  
ATOM    994  O   DMS    97     -12.736  -1.551   2.946  1.00  0.00           O  
ATOM    995  CT2 DMS    97     -12.755   1.028   3.090  1.00  0.00           C  
ATOM    996  HZ1 DMS    97     -13.302   0.162   5.908  1.00  0.00           H  
ATOM    997  HZ2 DMS    97     -13.368  -1.546   5.550  1.00  0.00           H  
ATOM    998  HZ3 DMS    97     -14.479  -0.518   4.643  1.00  0.00           H  
ATOM    999  HZ4 DMS    97     -12.211   1.859   3.540  1.00  0.00           H  
ATOM   1000  HZ5 DMS    97     -13.802   1.327   3.138  1.00  0.00           H  
ATOM   1001  HZ6 DMS    97     -12.408   1.008   2.057  1.00  0.00           H  
TER    1002      DMS    97 
ATOM   1002  S   DMS    98       8.359 -12.030  19.184  1.00  0.00           S  
ATOM   1003  CT1 DMS    98      10.067 -11.474  19.484  1.00  0.00           C  
ATOM   1004  O   DMS    98       7.539 -10.710  19.235  1.00  0.00           O  
ATOM   1005  CT2 DMS    98       8.424 -12.282  17.405  1.00  0.00           C  
ATOM   1006  HZ1 DMS    98      10.100 -10.907  20.414  1.00  0.00           H  
ATOM   1007  HZ2 DMS    98      10.538 -10.962  18.645  1.00  0.00           H  
ATOM   1008  HZ3 DMS    98      10.671 -12.381  19.510  1.00  0.00           H  
ATOM   1009  HZ4 DMS    98       7.460 -12.666  17.072  1.00  0.00           H  
ATOM   1010  HZ5 DMS    98       9.190 -13.001  17.113  1.00  0.00           H  
ATOM   1011  HZ6 DMS    98       8.775 -11.336  16.992  1.00  0.00           H  
TER    1012      DMS    98 
ATOM   1012  S   DMS    99       1.692   3.543  22.379  1.00  0.00           S  
ATOM   1013  CT1 DMS    99       0.232   2.934  23.303  1.00  0.00           C  
ATOM   1014  O   DMS    99       2.875   2.938  23.183  1.00  0.00           O  
ATOM   1015  CT2 DMS    99       1.598   5.279  22.908  1.00  0.00           C  
ATOM   1016  HZ1 DMS    99      -0.538   3.634  22.976  1.00  0.00           H  
ATOM   1017  HZ2 DMS    99       0.334   3.009  24.386  1.00  0.00           H  
ATOM   1018  HZ3 DMS    99       0.020   1.921  22.961  1.00  0.00           H  
ATOM   1019  HZ4 DMS    99       0.672   5.719  22.538  1.00  0.00           H  
ATOM   1020  HZ5 DMS    99       2.432   5.844  22.492  1.00  0.00           H  
ATOM   1021  HZ6 DMS    99       1.679   5.281  23.995  1.00  0.00           H  
TER    1022      DMS    99 
ATOM   1022  S   DMS   100       2.539  -6.762  14.126  1.00  0.00           S  
ATOM   1023  CT1 DMS   100       2.455  -5.235  14.928  1.00  0.00           C  
ATOM   1024  O   DMS   100       1.556  -6.506  12.994  1.00  0.00           O  
ATOM   1025  CT2 DMS   100       4.155  -6.550  13.377  1.00  0.00           C  
ATOM   1026  HZ1 DMS   100       1.625  -5.113  15.624  1.00  0.00           H  
ATOM   1027  HZ2 DMS   100       2.494  -4.430  14.194  1.00  0.00           H  
ATOM   1028  HZ3 DMS   100       3.365  -5.089  15.510  1.00  0.00           H  
ATOM   1029  HZ4 DMS   100       4.460  -7.422  12.799  1.00  0.00           H  
ATOM   1030  HZ5 DMS   100       4.921  -6.553  14.153  1.00  0.00           H  
ATOM   1031  HZ6 DMS   100       4.203  -5.621  12.809  1.00  0.00           H  
TER    1032      DMS   100 
ATOM   1032  S   DMS   101       9.687  15.763   9.549  1.00  0.00           S  
ATOM   1033  CT1 DMS   101       8.672  16.287  10.964  1.00  0.00           C  
ATOM   1034  O   DMS   101      10.418  14.483  10.064  1.00  0.00           O  
ATOM   1035  CT2 DMS   101       8.249  15.150   8.598  1.00  0.00           C  
ATOM   1036  HZ1 DMS   101       8.136  17.169  10.614  1.00  0.00           H  
ATOM   1037  HZ2 DMS   101       9.353  16.544  11.776  1.00  0.00           H  
ATOM   1038  HZ3 DMS   101       8.075  15.440  11.299  1.00  0.00           H  
ATOM   1039  HZ4 DMS   101       7.523  14.516   9.107  1.00  0.00           H  
ATOM   1040  HZ5 DMS   101       8.580  14.719   7.653  1.00  0.00           H  
ATOM   1041  HZ6 DMS   101       7.654  15.995   8.252  1.00  0.00           H  
TER    1042      DMS   101 
ATOM   1042  S   DMS   102     -16.022  -8.436  -6.482  1.00  0.00           S  
ATOM   1043  CT1 DMS   102     -16.333  -9.770  -5.382  1.00  0.00           C  
ATOM   1044  O   DMS   102     -16.594  -9.013  -7.765  1.00  0.00           O  
ATOM   1045  CT2 DMS   102     -14.244  -8.661  -6.648  1.00  0.00           C  
ATOM   1046  HZ1 DMS   102     -17.395  -9.794  -5.139  1.00  0.00           H  
ATOM   1047  HZ2 DMS   102     -15.761  -9.600  -4.470  1.00  0.00           H  
ATOM   1048  HZ3 DMS   102     -15.918 -10.693  -5.787  1.00  0.00           H  
ATOM   1049  HZ4 DMS   102     -13.868  -8.283  -7.599  1.00  0.00           H  
ATOM   1050  HZ5 DMS   102     -13.922  -9.698  -6.554  1.00  0.00           H  
ATOM   1051  HZ6 DMS   102     -13.752  -8.006  -5.928  1.00  0.00           H  
TER    1052      DMS   102 
ATOM   1052  S   DMS   103       5.954   0.245 -13.241  1.00  0.00           S  
ATOM   1053  CT1 DMS   103       5.208   1.399 -12.124  1.00  0.00           C  
ATOM   1054  O   DMS   103       4.964   0.123 -14.369  1.00  0.00           O  
ATOM   1055  CT2 DMS   103       7.262   1.287 -13.868  1.00  0.00           C  
ATOM   1056  HZ1 DMS   103       5.103   2.311 -12.712  1.00  0.00           H  
ATOM   1057  HZ2 DMS   103       5.756   1.417 -11.182  1.00  0.00           H  
ATOM   1058  HZ3 DMS   103       4.252   0.985 -11.803  1.00  0.00           H  
ATOM   1059  HZ4 DMS   103       7.866   1.438 -12.974  1.00  0.00           H  
ATOM   1060  HZ5 DMS   103       6.899   2.229 -14.281  1.00  0.00           H  
ATOM   1061  HZ6 DMS   103       7.857   0.807 -14.645  1.00  0.00           H  
TER    1062      DMS   103 
ATOM   1062  S   DMS   104     -17.710  -1.355   0.454  1.00  0.00           S  
ATOM   1063  CT1 DMS   104     -18.713  -1.653   1.973  1.00  0.00           C  
ATOM   1064  O   DMS   104     -18.492  -0.380  -0.329  1.00  0.00           O  
ATOM   1065  CT2 DMS   104     -16.277  -0.484   1.156  1.00  0.00           C  
ATOM   1066  HZ1 DMS   104     -19.558  -2.292   1.716  1.00  0.00           H  
ATOM   1067  HZ2 DMS   104     -19.035  -0.677   2.334  1.00  0.00           H  
ATOM   1068  HZ3 DMS   104     -18.055  -2.089   2.725  1.00  0.00           H  
ATOM   1069  HZ4 DMS   104     -15.795  -1.106   1.910  1.00  0.00           H  
ATOM   1070  HZ5 DMS   104     -16.684   0.457   1.525  1.00  0.00           H  
ATOM   1071  HZ6 DMS   104     -15.581  -0.363   0.326  1.00  0.00           H  
TER    1072      DMS   104 
ATOM   1072  S   DMS   105      -9.510  -9.003  14.370  1.00  0.00           S  
ATOM   1073  CT1 DMS   105     -11.046  -9.910  14.257  1.00  0.00           C  
ATOM   1074  O   DMS   105      -8.364 -10.046  14.522  1.00  0.00           O  
ATOM   1075  CT2 DMS   105      -9.498  -8.399  12.677  1.00  0.00           C  
ATOM   1076  HZ1 DMS   105     -11.853  -9.278  13.885  1.00  0.00           H  
ATOM   1077  HZ2 DMS   105     -11.349 -10.280  15.236  1.00  0.00           H  
ATOM   1078  HZ3 DMS   105     -10.999 -10.766  13.582  1.00  0.00           H  
ATOM   1079  HZ4 DMS   105     -10.179  -7.562  12.524  1.00  0.00           H  
ATOM   1080  HZ5 DMS   105      -9.840  -9.241  12.075  1.00  0.00           H  
ATOM   1081  HZ6 DMS   105      -8.463  -8.139  12.454  1.00  0.00           H  
TER    1082      DMS   105 
ATOM   1082  S   DMS   106      13.684  -4.332   3.244  1.00  0.00           S  
ATOM   1083  CT1 DMS   106      13.334  -4.185   4.977  1.00  0.00           C  
ATOM   1084  O   DMS   106      15.081  -4.972   3.167  1.00  0.00           O  
ATOM   1085  CT2 DMS   106      13.841  -2.529   2.978  1.00  0.00           C  
ATOM   1086  HZ1 DMS   106      12.369  -3.790   5.294  1.00  0.00           H  
ATOM   1087  HZ2 DMS   106      14.229  -3.745   5.418  1.00  0.00           H  
ATOM   1088  HZ3 DMS   106      13.254  -5.243   5.225  1.00  0.00           H  
ATOM   1089  HZ4 DMS   106      12.891  -1.995   2.958  1.00  0.00           H  
ATOM   1090  HZ5 DMS   106      14.331  -2.480   2.005  1.00  0.00           H  
ATOM   1091  HZ6 DMS   106      14.511  -2.196   3.770  1.00  0.00           H  
TER    1092      DMS   106 
ATOM   1092  S   DMS   107       6.132  -9.445  -3.870  1.00  0.00           S  
ATOM   1093  CT1 DMS   107       5.917 -10.981  -4.750  1.00  0.00           C  
ATOM   1094  O   DMS   107       7.344  -8.823  -4.617  1.00  0.00           O  
ATOM   1095  CT2 DMS   107       4.634  -8.614  -4.473  1.00  0.00           C  
ATOM   1096  HZ1 DMS   107       5.617 -10.930  -5.797  1.00  0.00           H  
ATOM   1097  HZ2 DMS   107       5.127 -11.457  -4.171  1.00  0.00           H  
ATOM   1098  HZ3 DMS   107       6.772 -11.656  -4.733  1.00  0.00           H  
ATOM   1099  HZ4 DMS   107       4.777  -7.534  -4.452  1.00  0.00           H  
ATOM   1100  HZ5 DMS   107       3.734  -8.862  -3.910  1.00  0.00           H  
ATOM   1101  HZ6 DMS   107       4.584  -8.873  -5.531  1.00  0.00           H  
TER    1102      DMS   107 
ATOM   1102  S   DMS   108       2.985  23.367   0.490  1.00  0.00           S  
ATOM   1103  CT1 DMS   108       1.303  23.665  -0.023  1.00  0.00           C  
ATOM   1104  O   DMS   108       2.790  22.428   1.680  1.00  0.00           O  
ATOM   1105  CT2 DMS   108       3.389  24.984   1.158  1.00  0.00           C  
ATOM   1106  HZ1 DMS   108       0.770  23.974   0.876  1.00  0.00           H  
ATOM   1107  HZ2 DMS   108       0.803  22.811  -0.481  1.00  0.00           H  
ATOM   1108  HZ3 DMS   108       1.352  24.502  -0.719  1.00  0.00           H  
ATOM   1109  HZ4 DMS   108       2.705  25.360   1.919  1.00  0.00           H  
ATOM   1110  HZ5 DMS   108       3.529  25.577   0.255  1.00  0.00           H  
ATOM   1111  HZ6 DMS   108       4.334  24.832   1.679  1.00  0.00           H  
TER    1112      DMS   108 
ATOM   1112  S   DMS   109      13.362 -16.163 -14.165  1.00  0.00           S  
ATOM   1113  CT1 DMS   109      13.130 -17.957 -13.771  1.00  0.00           C  
ATOM   1114  O   DMS   109      14.166 -15.701 -12.975  1.00  0.00           O  
ATOM   1115  CT2 DMS   109      14.567 -16.123 -15.435  1.00  0.00           C  
ATOM   1116  HZ1 DMS   109      12.745 -18.451 -14.663  1.00  0.00           H  
ATOM   1117  HZ2 DMS   109      12.426 -17.909 -12.940  1.00  0.00           H  
ATOM   1118  HZ3 DMS   109      14.047 -18.430 -13.421  1.00  0.00           H  
ATOM   1119  HZ4 DMS   109      15.545 -16.462 -15.093  1.00  0.00           H  
ATOM   1120  HZ5 DMS   109      14.632 -15.152 -15.926  1.00  0.00           H  
ATOM   1121  HZ6 DMS   109      14.053 -16.559 -16.292  1.00  0.00           H  
TER    1122      DMS   109 
ATOM   1122  S   DMS   110      12.317  -5.270  17.380  1.00  0.00           S  
ATOM   1123  CT1 DMS   110      11.472  -3.868  18.046  1.00  0.00           C  
ATOM   1124  O   DMS   110      11.275  -5.929  16.517  1.00  0.00           O  
ATOM   1125  CT2 DMS   110      13.521  -4.507  16.289  1.00  0.00           C  
ATOM   1126  HZ1 DMS   110      11.950  -3.265  18.818  1.00  0.00           H  
ATOM   1127  HZ2 DMS   110      10.518  -4.250  18.410  1.00  0.00           H  
ATOM   1128  HZ3 DMS   110      11.299  -3.295  17.135  1.00  0.00           H  
ATOM   1129  HZ4 DMS   110      14.365  -5.164  16.079  1.00  0.00           H  
ATOM   1130  HZ5 DMS   110      13.960  -3.660  16.816  1.00  0.00           H  
ATOM   1131  HZ6 DMS   110      13.016  -4.261  15.355  1.00  0.00           H  
TER    1132      DMS   110 
ATOM   1132  S   DMS   111      12.761   5.768 -18.900  1.00  0.00           S  
ATOM   1133  CT1 DMS   111      11.899   4.545 -19.928  1.00  0.00           C  
ATOM   1134  O   DMS   111      12.982   7.029 -19.778  1.00  0.00           O  
ATOM   1135  CT2 DMS   111      11.360   6.166 -17.862  1.00  0.00           C  
ATOM   1136  HZ1 DMS   111      11.418   3.847 -19.242  1.00  0.00           H  
ATOM   1137  HZ2 DMS   111      12.619   3.947 -20.486  1.00  0.00           H  
ATOM   1138  HZ3 DMS   111      11.245   4.983 -20.682  1.00  0.00           H  
ATOM   1139  HZ4 DMS   111      10.475   6.243 -18.493  1.00  0.00           H  
ATOM   1140  HZ5 DMS   111      11.401   7.089 -17.282  1.00  0.00           H  
ATOM   1141  HZ6 DMS   111      11.112   5.366 -17.164  1.00  0.00           H  
TER    1142      DMS   111 
ATOM   1142  S   DMS   112     -16.492  17.960  13.216  1.00  0.00           S  
ATOM   1143  CT1 DMS   112     -15.021  17.350  12.431  1.00  0.00           C  
ATOM   1144  O   DMS   112     -16.237  19.437  13.247  1.00  0.00           O  
ATOM   1145  CT2 DMS   112     -17.479  17.687  11.743  1.00  0.00           C  
ATOM   1146  HZ1 DMS   112     -14.166  17.471  13.096  1.00  0.00           H  
ATOM   1147  HZ2 DMS   112     -14.857  17.984  11.560  1.00  0.00           H  
ATOM   1148  HZ3 DMS   112     -15.048  16.281  12.220  1.00  0.00           H  
ATOM   1149  HZ4 DMS   112     -17.334  16.659  11.410  1.00  0.00           H  
ATOM   1150  HZ5 DMS   112     -17.167  18.438  11.017  1.00  0.00           H  
ATOM   1151  HZ6 DMS   112     -18.516  17.837  12.042  1.00  0.00           H  
TER    1152      DMS   112 
ATOM   1152  S   DMS   113       8.079  13.852  14.668  1.00  0.00           S  
ATOM   1153  CT1 DMS   113       8.991  14.514  16.019  1.00  0.00           C  
ATOM   1154  O   DMS   113       7.329  15.042  14.130  1.00  0.00           O  
ATOM   1155  CT2 DMS   113       9.460  13.743  13.550  1.00  0.00           C  
ATOM   1156  HZ1 DMS   113       9.606  13.800  16.567  1.00  0.00           H  
ATOM   1157  HZ2 DMS   113       8.370  14.997  16.773  1.00  0.00           H  
ATOM   1158  HZ3 DMS   113       9.713  15.213  15.598  1.00  0.00           H  
ATOM   1159  HZ4 DMS   113       9.306  13.250  12.590  1.00  0.00           H  
ATOM   1160  HZ5 DMS   113      10.298  13.227  14.019  1.00  0.00           H  
ATOM   1161  HZ6 DMS   113       9.698  14.797  13.405  1.00  0.00           H  
TER    1162      DMS   113 
ATOM   1162  S   DMS   114      -9.179  16.094  -2.287  1.00  0.00           S  
ATOM   1163  CT1 DMS   114     -10.799  16.324  -3.098  1.00  0.00           C  
ATOM   1164  O   DMS   114      -9.347  16.041  -0.765  1.00  0.00           O  
ATOM   1165  CT2 DMS   114      -8.816  14.377  -2.763  1.00  0.00           C  
ATOM   1166  HZ1 DMS   114     -11.387  15.421  -2.933  1.00  0.00           H  
ATOM   1167  HZ2 DMS   114     -10.775  16.584  -4.156  1.00  0.00           H  
ATOM   1168  HZ3 DMS   114     -11.270  17.166  -2.590  1.00  0.00           H  
ATOM   1169  HZ4 DMS   114      -9.782  13.893  -2.903  1.00  0.00           H  
ATOM   1170  HZ5 DMS   114      -8.097  13.803  -2.179  1.00  0.00           H  
ATOM   1171  HZ6 DMS   114      -8.318  14.537  -3.720  1.00  0.00           H  
TER    1172      DMS   114 
ATOM   1172  S   DMS   115       0.832  16.974 -15.518  1.00  0.00           S  
ATOM   1173  CT1 DMS   115      -0.774  16.269 -15.273  1.00  0.00           C  
ATOM   1174  O   DMS   115       1.644  16.858 -14.214  1.00  0.00           O  
ATOM   1175  CT2 DMS   115       1.354  15.598 -16.479  1.00  0.00           C  
ATOM   1176  HZ1 DMS   115      -1.351  16.937 -14.633  1.00  0.00           H  
ATOM   1177  HZ2 DMS   115      -0.719  15.258 -14.869  1.00  0.00           H  
ATOM   1178  HZ3 DMS   115      -1.237  16.350 -16.256  1.00  0.00           H  
ATOM   1179  HZ4 DMS   115       2.371  15.888 -16.740  1.00  0.00           H  
ATOM   1180  HZ5 DMS   115       0.775  15.506 -17.398  1.00  0.00           H  
ATOM   1181  HZ6 DMS   115       1.370  14.661 -15.922  1.00  0.00           H  
TER    1182      DMS   115 
ATOM   1182  S   DMS   116       6.701   7.582 -17.496  1.00  0.00           S  
ATOM   1183  CT1 DMS   116       6.592   8.005 -19.317  1.00  0.00           C  
ATOM   1184  O   DMS   116       8.178   7.210 -17.353  1.00  0.00           O  
ATOM   1185  CT2 DMS   116       6.543   9.235 -16.927  1.00  0.00           C  
ATOM   1186  HZ1 DMS   116       7.418   8.684 -19.528  1.00  0.00           H  
ATOM   1187  HZ2 DMS   116       5.625   8.467 -19.518  1.00  0.00           H  
ATOM   1188  HZ3 DMS   116       6.682   7.045 -19.827  1.00  0.00           H  
ATOM   1189  HZ4 DMS   116       7.288   9.782 -17.505  1.00  0.00           H  
ATOM   1190  HZ5 DMS   116       6.829   9.228 -15.875  1.00  0.00           H  
ATOM   1191  HZ6 DMS   116       5.515   9.589 -17.003  1.00  0.00           H  
TER    1192      DMS   116 
ATOM   1192  S   DMS   117      -8.678   3.776 -21.554  1.00  0.00           S  
ATOM   1193  CT1 DMS   117      -8.488   5.641 -21.541  1.00  0.00           C  
ATOM   1194  O   DMS   117      -9.239   3.552 -20.166  1.00  0.00           O  
ATOM   1195  CT2 DMS   117     -10.102   3.560 -22.621  1.00  0.00           C  
ATOM   1196  HZ1 DMS   117      -8.171   5.911 -22.549  1.00  0.00           H  
ATOM   1197  HZ2 DMS   117      -7.778   5.842 -20.739  1.00  0.00           H  
ATOM   1198  HZ3 DMS   117      -9.413   6.164 -21.300  1.00  0.00           H  
ATOM   1199  HZ4 DMS   117     -10.462   2.534 -22.700  1.00  0.00           H  
ATOM   1200  HZ5 DMS   117      -9.905   3.880 -23.645  1.00  0.00           H  
ATOM   1201  HZ6 DMS   117     -10.874   4.244 -22.267  1.00  0.00           H  
TER    1202      DMS   117 
ATOM   1202  S   DMS   118       9.198  14.741   1.676  1.00  0.00           S  
ATOM   1203  CT1 DMS   118      10.065  13.238   1.352  1.00  0.00           C  
ATOM   1204  O   DMS   118       8.739  15.012   0.268  1.00  0.00           O  
ATOM   1205  CT2 DMS   118       7.834  14.302   2.642  1.00  0.00           C  
ATOM   1206  HZ1 DMS   118      10.561  12.800   2.219  1.00  0.00           H  
ATOM   1207  HZ2 DMS   118      10.807  13.438   0.579  1.00  0.00           H  
ATOM   1208  HZ3 DMS   118       9.251  12.612   0.987  1.00  0.00           H  
ATOM   1209  HZ4 DMS   118       7.394  13.398   2.221  1.00  0.00           H  
ATOM   1210  HZ5 DMS   118       7.172  15.160   2.759  1.00  0.00           H  
ATOM   1211  HZ6 DMS   118       8.206  13.929   3.597  1.00  0.00           H  
TER    1212      DMS   118 
ATOM   1212  S   DMS   119      20.732 -12.902 -11.898  1.00  0.00           S  
ATOM   1213  CT1 DMS   119      19.256 -11.913 -11.439  1.00  0.00           C  
ATOM   1214  O   DMS   119      21.728 -11.811 -12.209  1.00  0.00           O  
ATOM   1215  CT2 DMS   119      21.060 -13.490 -10.221  1.00  0.00           C  
ATOM   1216  HZ1 DMS   119      18.656 -11.601 -12.294  1.00  0.00           H  
ATOM   1217  HZ2 DMS   119      19.333 -11.114 -10.701  1.00  0.00           H  
ATOM   1218  HZ3 DMS   119      18.571 -12.678 -11.074  1.00  0.00           H  
ATOM   1219  HZ4 DMS   119      20.951 -12.635  -9.553  1.00  0.00           H  
ATOM   1220  HZ5 DMS   119      22.046 -13.951 -10.179  1.00  0.00           H  
ATOM   1221  HZ6 DMS   119      20.295 -14.259 -10.114  1.00  0.00           H  
TER    1222      DMS   119 
ATOM   1222  S   DMS   120      20.249  14.984  -6.217  1.00  0.00           S  
ATOM   1223  CT1 DMS   120      21.278  13.563  -6.203  1.00  0.00           C  
ATOM   1224  O   DMS   120      18.797  14.602  -6.106  1.00  0.00           O  
ATOM   1225  CT2 DMS   120      20.427  15.535  -7.870  1.00  0.00           C  
ATOM   1226  HZ1 DMS   120      20.920  12.889  -5.425  1.00  0.00           H  
ATOM   1227  HZ2 DMS   120      22.261  13.960  -5.948  1.00  0.00           H  
ATOM   1228  HZ3 DMS   120      21.232  13.150  -7.211  1.00  0.00           H  
ATOM   1229  HZ4 DMS   120      19.998  16.530  -7.993  1.00  0.00           H  
ATOM   1230  HZ5 DMS   120      19.951  14.861  -8.581  1.00  0.00           H  
ATOM   1231  HZ6 DMS   120      21.497  15.538  -8.078  1.00  0.00           H  
TER    1232      DMS   120 
ATOM   1232  S   DMS   121       4.159  -5.271 -18.778  1.00  0.00           S  
ATOM   1233  CT1 DMS   121       4.096  -6.998 -18.964  1.00  0.00           C  
ATOM   1234  O   DMS   121       2.699  -4.795 -18.842  1.00  0.00           O  
ATOM   1235  CT2 DMS   121       4.715  -5.234 -17.047  1.00  0.00           C  
ATOM   1236  HZ1 DMS   121       3.756  -7.367 -19.932  1.00  0.00           H  
ATOM   1237  HZ2 DMS   121       3.418  -7.392 -18.207  1.00  0.00           H  
ATOM   1238  HZ3 DMS   121       5.127  -7.330 -18.837  1.00  0.00           H  
ATOM   1239  HZ4 DMS   121       5.734  -5.610 -17.137  1.00  0.00           H  
ATOM   1240  HZ5 DMS   121       4.190  -5.864 -16.329  1.00  0.00           H  
ATOM   1241  HZ6 DMS   121       4.576  -4.180 -16.805  1.00  0.00           H  
TER    1242      DMS   121 
ATOM   1242  S   DMS   122       5.271   0.561  -4.710  1.00  0.00           S  
ATOM   1243  CT1 DMS   122       6.228   0.384  -3.133  1.00  0.00           C  
ATOM   1244  O   DMS   122       4.323  -0.674  -4.786  1.00  0.00           O  
ATOM   1245  CT2 DMS   122       4.197   1.905  -4.231  1.00  0.00           C  
ATOM   1246  HZ1 DMS   122       6.903  -0.462  -3.264  1.00  0.00           H  
ATOM   1247  HZ2 DMS   122       5.514   0.086  -2.366  1.00  0.00           H  
ATOM   1248  HZ3 DMS   122       6.791   1.306  -2.985  1.00  0.00           H  
ATOM   1249  HZ4 DMS   122       4.924   2.645  -3.895  1.00  0.00           H  
ATOM   1250  HZ5 DMS   122       3.486   1.630  -3.451  1.00  0.00           H  
ATOM   1251  HZ6 DMS   122       3.670   2.189  -5.141  1.00  0.00           H  
TER    1252      DMS   122 
ATOM   1252  S   DMS   123      -1.191  -6.720 -18.612  1.00  0.00           S  
ATOM   1253  CT1 DMS   123      -1.396  -5.240 -19.497  1.00  0.00           C  
ATOM   1254  O   DMS   123      -2.321  -7.484 -19.189  1.00  0.00           O  
ATOM   1255  CT2 DMS   123       0.325  -7.339 -19.474  1.00  0.00           C  
ATOM   1256  HZ1 DMS   123      -1.813  -5.582 -20.444  1.00  0.00           H  
ATOM   1257  HZ2 DMS   123      -0.536  -4.581 -19.606  1.00  0.00           H  
ATOM   1258  HZ3 DMS   123      -2.109  -4.633 -18.938  1.00  0.00           H  
ATOM   1259  HZ4 DMS   123       1.123  -6.599 -19.419  1.00  0.00           H  
ATOM   1260  HZ5 DMS   123       0.158  -7.447 -20.546  1.00  0.00           H  
ATOM   1261  HZ6 DMS   123       0.600  -8.300 -19.038  1.00  0.00           H  
TER    1262      DMS   123 
ATOM   1262  S   DMS   124     -20.933  -9.911   2.341  1.00  0.00           S  
ATOM   1263  CT1 DMS   124     -21.412  -8.177   2.685  1.00  0.00           C  
ATOM   1264  O   DMS   124     -19.414 -10.008   2.685  1.00  0.00           O  
ATOM   1265  CT2 DMS   124     -21.754 -10.678   3.726  1.00  0.00           C  
ATOM   1266  HZ1 DMS   124     -20.948  -7.628   1.865  1.00  0.00           H  
ATOM   1267  HZ2 DMS   124     -21.011  -7.856   3.646  1.00  0.00           H  
ATOM   1268  HZ3 DMS   124     -22.463  -7.940   2.518  1.00  0.00           H  
ATOM   1269  HZ4 DMS   124     -21.464 -10.093   4.599  1.00  0.00           H  
ATOM   1270  HZ5 DMS   124     -21.454 -11.715   3.883  1.00  0.00           H  
ATOM   1271  HZ6 DMS   124     -22.838 -10.577   3.683  1.00  0.00           H  
TER    1272      DMS   124 
ATOM   1272  S   DMS   125      14.732   9.423 -10.611  1.00  0.00           S  
ATOM   1273  CT1 DMS   125      14.368  10.862 -11.713  1.00  0.00           C  
ATOM   1274  O   DMS   125      15.368  10.021  -9.343  1.00  0.00           O  
ATOM   1275  CT2 DMS   125      13.093   9.056 -10.171  1.00  0.00           C  
ATOM   1276  HZ1 DMS   125      13.566  11.500 -11.343  1.00  0.00           H  
ATOM   1277  HZ2 DMS   125      14.189  10.638 -12.765  1.00  0.00           H  
ATOM   1278  HZ3 DMS   125      15.259  11.487 -11.660  1.00  0.00           H  
ATOM   1279  HZ4 DMS   125      12.468   8.815 -11.031  1.00  0.00           H  
ATOM   1280  HZ5 DMS   125      12.560   9.849  -9.645  1.00  0.00           H  
ATOM   1281  HZ6 DMS   125      13.075   8.226  -9.465  1.00  0.00           H  
TER    1282      DMS   125 
ATOM   1282  S   DMS   126      -1.334   2.337 -24.336  1.00  0.00           S  
ATOM   1283  CT1 DMS   126      -3.041   1.912 -23.888  1.00  0.00           C  
ATOM   1284  O   DMS   126      -0.880   3.299 -23.276  1.00  0.00           O  
ATOM   1285  CT2 DMS   126      -0.488   0.775 -24.233  1.00  0.00           C  
ATOM   1286  HZ1 DMS   126      -3.625   2.831 -23.828  1.00  0.00           H  
ATOM   1287  HZ2 DMS   126      -3.099   1.393 -22.932  1.00  0.00           H  
ATOM   1288  HZ3 DMS   126      -3.519   1.373 -24.706  1.00  0.00           H  
ATOM   1289  HZ4 DMS   126      -0.766   0.297 -23.293  1.00  0.00           H  
ATOM   1290  HZ5 DMS   126       0.586   0.961 -24.218  1.00  0.00           H  
ATOM   1291  HZ6 DMS   126      -0.896   0.183 -25.052  1.00  0.00           H  
TER    1292      DMS   126 
ATOM   1292  S   DMS   127      -7.825  10.350 -21.775  1.00  0.00           S  
ATOM   1293  CT1 DMS   127      -7.612   9.084 -23.033  1.00  0.00           C  
ATOM   1294  O   DMS   127      -8.623   9.847 -20.606  1.00  0.00           O  
ATOM   1295  CT2 DMS   127      -8.961  11.363 -22.643  1.00  0.00           C  
ATOM   1296  HZ1 DMS   127      -8.483   8.844 -23.642  1.00  0.00           H  
ATOM   1297  HZ2 DMS   127      -7.212   8.197 -22.542  1.00  0.00           H  
ATOM   1298  HZ3 DMS   127      -6.877   9.404 -23.771  1.00  0.00           H  
ATOM   1299  HZ4 DMS   127      -9.876  10.833 -22.908  1.00  0.00           H  
ATOM   1300  HZ5 DMS   127      -8.574  11.790 -23.568  1.00  0.00           H  
ATOM   1301  HZ6 DMS   127      -9.162  12.235 -22.021  1.00  0.00           H  
TER    1302      DMS   127 
ATOM   1302  S   DMS   128      15.918 -12.599  15.442  1.00  0.00           S  
ATOM   1303  CT1 DMS   128      17.705 -12.162  15.478  1.00  0.00           C  
ATOM   1304  O   DMS   128      15.325 -11.165  15.230  1.00  0.00           O  
ATOM   1305  CT2 DMS   128      16.042 -13.427  13.780  1.00  0.00           C  
ATOM   1306  HZ1 DMS   128      17.782 -11.237  16.048  1.00  0.00           H  
ATOM   1307  HZ2 DMS   128      18.223 -11.911  14.552  1.00  0.00           H  
ATOM   1308  HZ3 DMS   128      18.209 -12.839  16.167  1.00  0.00           H  
ATOM   1309  HZ4 DMS   128      16.425 -12.720  13.044  1.00  0.00           H  
ATOM   1310  HZ5 DMS   128      15.059 -13.774  13.460  1.00  0.00           H  
ATOM   1311  HZ6 DMS   128      16.737 -14.253  13.932  1.00  0.00           H  
TER    1312      DMS   128 
ATOM   1312  S   DMS   129      -8.742  18.093   1.804  1.00  0.00           S  
ATOM   1313  CT1 DMS   129      -9.480  18.408   3.407  1.00  0.00           C  
ATOM   1314  O   DMS   129      -7.682  19.175   1.792  1.00  0.00           O  
ATOM   1315  CT2 DMS   129      -7.897  16.610   2.434  1.00  0.00           C  
ATOM   1316  HZ1 DMS   129     -10.232  19.165   3.184  1.00  0.00           H  
ATOM   1317  HZ2 DMS   129      -8.846  18.830   4.186  1.00  0.00           H  
ATOM   1318  HZ3 DMS   129     -10.034  17.509   3.678  1.00  0.00           H  
ATOM   1319  HZ4 DMS   129      -7.287  16.217   1.621  1.00  0.00           H  
ATOM   1320  HZ5 DMS   129      -8.539  15.832   2.847  1.00  0.00           H  
ATOM   1321  HZ6 DMS   129      -7.304  16.823   3.323  1.00  0.00           H  
TER    1322      DMS   129 
ATOM   1322  S   DMS   130     -11.030  -5.908  -5.107  1.00  0.00           S  
ATOM   1323  CT1 DMS   130     -12.104  -5.189  -3.858  1.00  0.00           C  
ATOM   1324  O   DMS   130     -11.962  -6.624  -6.179  1.00  0.00           O  
ATOM   1325  CT2 DMS   130     -10.499  -4.368  -5.848  1.00  0.00           C  
ATOM   1326  HZ1 DMS   130     -12.440  -5.970  -3.175  1.00  0.00           H  
ATOM   1327  HZ2 DMS   130     -12.970  -4.767  -4.368  1.00  0.00           H  
ATOM   1328  HZ3 DMS   130     -11.612  -4.318  -3.427  1.00  0.00           H  
ATOM   1329  HZ4 DMS   130      -9.674  -3.937  -5.281  1.00  0.00           H  
ATOM   1330  HZ5 DMS   130     -11.299  -3.633  -5.753  1.00  0.00           H  
ATOM   1331  HZ6 DMS   130     -10.213  -4.537  -6.886  1.00  0.00           H  
TER    1332      DMS   130 
ATOM   1332  S   DMS   131       7.644   7.753  18.048  1.00  0.00           S  
ATOM   1333  CT1 DMS   131       6.708   6.262  18.027  1.00  0.00           C  
ATOM   1334  O   DMS   131       7.190   8.575  19.246  1.00  0.00           O  
ATOM   1335  CT2 DMS   131       9.279   7.078  18.445  1.00  0.00           C  
ATOM   1336  HZ1 DMS   131       6.757   5.904  16.998  1.00  0.00           H  
ATOM   1337  HZ2 DMS   131       5.667   6.497  18.251  1.00  0.00           H  
ATOM   1338  HZ3 DMS   131       7.009   5.486  18.731  1.00  0.00           H  
ATOM   1339  HZ4 DMS   131       9.071   6.556  19.379  1.00  0.00           H  
ATOM   1340  HZ5 DMS   131      10.015   7.870  18.576  1.00  0.00           H  
ATOM   1341  HZ6 DMS   131       9.472   6.486  17.550  1.00  0.00           H  
TER    1342      DMS   131 
ATOM   1342  S   DMS   132      15.961   2.260   3.936  1.00  0.00           S  
ATOM   1343  CT1 DMS   132      16.848   2.732   2.458  1.00  0.00           C  
ATOM   1344  O   DMS   132      15.561   0.790   3.650  1.00  0.00           O  
ATOM   1345  CT2 DMS   132      17.314   2.213   5.018  1.00  0.00           C  
ATOM   1346  HZ1 DMS   132      16.184   2.514   1.621  1.00  0.00           H  
ATOM   1347  HZ2 DMS   132      17.763   2.154   2.330  1.00  0.00           H  
ATOM   1348  HZ3 DMS   132      17.098   3.791   2.525  1.00  0.00           H  
ATOM   1349  HZ4 DMS   132      17.003   2.153   6.061  1.00  0.00           H  
ATOM   1350  HZ5 DMS   132      17.885   3.136   4.916  1.00  0.00           H  
ATOM   1351  HZ6 DMS   132      17.958   1.389   4.712  1.00  0.00           H  
TER    1352      DMS   132 
ATOM   1352  S   DMS   133      17.816  -1.266   2.027  1.00  0.00           S  
ATOM   1353  CT1 DMS   133      19.234  -1.244   3.220  1.00  0.00           C  
ATOM   1354  O   DMS   133      18.669  -1.078   0.747  1.00  0.00           O  
ATOM   1355  CT2 DMS   133      17.570  -3.061   2.032  1.00  0.00           C  
ATOM   1356  HZ1 DMS   133      19.694  -0.257   3.274  1.00  0.00           H  
ATOM   1357  HZ2 DMS   133      20.095  -1.864   2.968  1.00  0.00           H  
ATOM   1358  HZ3 DMS   133      18.964  -1.668   4.187  1.00  0.00           H  
ATOM   1359  HZ4 DMS   133      18.507  -3.609   1.927  1.00  0.00           H  
ATOM   1360  HZ5 DMS   133      16.904  -3.425   1.249  1.00  0.00           H  
ATOM   1361  HZ6 DMS   133      17.012  -3.320   2.932  1.00  0.00           H  
TER    1362      DMS   133 
ATOM   1362  S   DMS   134      19.620  -1.810   7.934  1.00  0.00           S  
ATOM   1363  CT1 DMS   134      19.785  -0.054   7.547  1.00  0.00           C  
ATOM   1364  O   DMS   134      19.437  -1.833   9.489  1.00  0.00           O  
ATOM   1365  CT2 DMS   134      18.003  -1.928   7.278  1.00  0.00           C  
ATOM   1366  HZ1 DMS   134      20.566   0.325   8.206  1.00  0.00           H  
ATOM   1367  HZ2 DMS   134      18.842   0.492   7.507  1.00  0.00           H  
ATOM   1368  HZ3 DMS   134      20.116  -0.065   6.508  1.00  0.00           H  
ATOM   1369  HZ4 DMS   134      18.164  -1.788   6.209  1.00  0.00           H  
ATOM   1370  HZ5 DMS   134      17.385  -1.106   7.642  1.00  0.00           H  
ATOM   1371  HZ6 DMS   134      17.464  -2.842   7.528  1.00  0.00           H  
TER    1372      DMS   134 
ATOM   1372  S   DMS   135     -13.491 -19.410   9.104  1.00  0.00           S  
ATOM   1373  CT1 DMS   135     -13.140 -19.076   7.362  1.00  0.00           C  
ATOM   1374  O   DMS   135     -14.376 -20.649   9.104  1.00  0.00           O  
ATOM   1375  CT2 DMS   135     -11.901 -19.833   9.797  1.00  0.00           C  
ATOM   1376  HZ1 DMS   135     -14.013 -18.905   6.731  1.00  0.00           H  
ATOM   1377  HZ2 DMS   135     -12.582 -19.904   6.924  1.00  0.00           H  
ATOM   1378  HZ3 DMS   135     -12.478 -18.219   7.248  1.00  0.00           H  
ATOM   1379  HZ4 DMS   135     -11.492 -18.837   9.972  1.00  0.00           H  
ATOM   1380  HZ5 DMS   135     -11.186 -20.287   9.110  1.00  0.00           H  
ATOM   1381  HZ6 DMS   135     -11.976 -20.292  10.782  1.00  0.00           H  
TER    1382      DMS   135 
ATOM   1382  S   DMS   136       1.763  -2.122 -23.358  1.00  0.00           S  
ATOM   1383  CT1 DMS   136       2.830  -3.209 -22.323  1.00  0.00           C  
ATOM   1384  O   DMS   136       2.252  -0.696 -23.282  1.00  0.00           O  
ATOM   1385  CT2 DMS   136       2.100  -2.719 -25.045  1.00  0.00           C  
ATOM   1386  HZ1 DMS   136       3.857  -3.282 -22.679  1.00  0.00           H  
ATOM   1387  HZ2 DMS   136       2.428  -4.219 -22.412  1.00  0.00           H  
ATOM   1388  HZ3 DMS   136       2.821  -2.979 -21.258  1.00  0.00           H  
ATOM   1389  HZ4 DMS   136       2.100  -3.809 -25.029  1.00  0.00           H  
ATOM   1390  HZ5 DMS   136       3.075  -2.306 -25.302  1.00  0.00           H  
ATOM   1391  HZ6 DMS   136       1.161  -2.381 -25.483  1.00  0.00           H  
TER    1392      DMS   136 
ATOM   1392  S   DMS   137      14.936   5.314  -3.684  1.00  0.00           S  
ATOM   1393  CT1 DMS   137      14.010   3.873  -4.349  1.00  0.00           C  
ATOM   1394  O   DMS   137      14.088   5.838  -2.515  1.00  0.00           O  
ATOM   1395  CT2 DMS   137      16.342   4.416  -3.034  1.00  0.00           C  
ATOM   1396  HZ1 DMS   137      13.122   4.197  -4.891  1.00  0.00           H  
ATOM   1397  HZ2 DMS   137      13.630   3.184  -3.595  1.00  0.00           H  
ATOM   1398  HZ3 DMS   137      14.684   3.370  -5.043  1.00  0.00           H  
ATOM   1399  HZ4 DMS   137      16.855   4.010  -3.906  1.00  0.00           H  
ATOM   1400  HZ5 DMS   137      15.950   3.557  -2.490  1.00  0.00           H  
ATOM   1401  HZ6 DMS   137      17.055   5.026  -2.480  1.00  0.00           H  
TER    1402      DMS   137 
ATOM   1402  S   DMS   138       9.276 -18.505  12.100  1.00  0.00           S  
ATOM   1403  CT1 DMS   138       8.037 -19.086  13.223  1.00  0.00           C  
ATOM   1404  O   DMS   138      10.622 -19.194  12.461  1.00  0.00           O  
ATOM   1405  CT2 DMS   138       8.726 -19.329  10.631  1.00  0.00           C  
ATOM   1406  HZ1 DMS   138       8.230 -20.146  13.386  1.00  0.00           H  
ATOM   1407  HZ2 DMS   138       7.060 -18.884  12.783  1.00  0.00           H  
ATOM   1408  HZ3 DMS   138       8.057 -18.450  14.108  1.00  0.00           H  
ATOM   1409  HZ4 DMS   138       9.432 -19.136   9.823  1.00  0.00           H  
ATOM   1410  HZ5 DMS   138       7.696 -19.020  10.456  1.00  0.00           H  
ATOM   1411  HZ6 DMS   138       8.731 -20.401  10.829  1.00  0.00           H  
TER    1412      DMS   138 
ATOM   1412  S   DMS   139      14.795  20.808   0.045  1.00  0.00           S  
ATOM   1413  CT1 DMS   139      13.473  21.285  -1.074  1.00  0.00           C  
ATOM   1414  O   DMS   139      14.153  21.015   1.467  1.00  0.00           O  
ATOM   1415  CT2 DMS   139      14.755  19.070  -0.452  1.00  0.00           C  
ATOM   1416  HZ1 DMS   139      13.415  22.358  -1.257  1.00  0.00           H  
ATOM   1417  HZ2 DMS   139      12.560  20.857  -0.659  1.00  0.00           H  
ATOM   1418  HZ3 DMS   139      13.571  20.794  -2.042  1.00  0.00           H  
ATOM   1419  HZ4 DMS   139      15.482  18.528   0.153  1.00  0.00           H  
ATOM   1420  HZ5 DMS   139      14.966  18.860  -1.501  1.00  0.00           H  
ATOM   1421  HZ6 DMS   139      13.825  18.660  -0.059  1.00  0.00           H  
TER    1422      DMS   139 
ATOM   1422  S   DMS   140      -4.502   2.190  15.486  1.00  0.00           S  
ATOM   1423  CT1 DMS   140      -5.496   2.469  16.904  1.00  0.00           C  
ATOM   1424  O   DMS   140      -3.297   3.124  15.694  1.00  0.00           O  
ATOM   1425  CT2 DMS   140      -3.920   0.548  16.054  1.00  0.00           C  
ATOM   1426  HZ1 DMS   140      -5.666   3.535  16.750  1.00  0.00           H  
ATOM   1427  HZ2 DMS   140      -5.110   2.193  17.885  1.00  0.00           H  
ATOM   1428  HZ3 DMS   140      -6.436   1.919  16.848  1.00  0.00           H  
ATOM   1429  HZ4 DMS   140      -3.470   0.765  17.023  1.00  0.00           H  
ATOM   1430  HZ5 DMS   140      -3.167   0.214  15.340  1.00  0.00           H  
ATOM   1431  HZ6 DMS   140      -4.659  -0.248  15.968  1.00  0.00           H  
TER    1432      DMS   140 
ATOM   1432  S   DMS   141      -6.374   9.027  10.678  1.00  0.00           S  
ATOM   1433  CT1 DMS   141      -6.348  10.054   9.202  1.00  0.00           C  
ATOM   1434  O   DMS   141      -7.824   9.010  11.116  1.00  0.00           O  
ATOM   1435  CT2 DMS   141      -5.909   7.408   9.988  1.00  0.00           C  
ATOM   1436  HZ1 DMS   141      -6.243  11.117   9.420  1.00  0.00           H  
ATOM   1437  HZ2 DMS   141      -7.284   9.978   8.650  1.00  0.00           H  
ATOM   1438  HZ3 DMS   141      -5.519   9.809   8.537  1.00  0.00           H  
ATOM   1439  HZ4 DMS   141      -5.424   6.818  10.765  1.00  0.00           H  
ATOM   1440  HZ5 DMS   141      -5.102   7.552   9.269  1.00  0.00           H  
ATOM   1441  HZ6 DMS   141      -6.816   6.991   9.550  1.00  0.00           H  
TER    1442      DMS   141 
ATOM   1442  S   DMS   142       3.555 -15.376   1.982  1.00  0.00           S  
ATOM   1443  CT1 DMS   142       3.008 -13.889   2.831  1.00  0.00           C  
ATOM   1444  O   DMS   142       4.747 -15.775   2.866  1.00  0.00           O  
ATOM   1445  CT2 DMS   142       2.338 -16.564   2.466  1.00  0.00           C  
ATOM   1446  HZ1 DMS   142       3.800 -13.139   2.857  1.00  0.00           H  
ATOM   1447  HZ2 DMS   142       2.650 -14.093   3.840  1.00  0.00           H  
ATOM   1448  HZ3 DMS   142       2.210 -13.423   2.253  1.00  0.00           H  
ATOM   1449  HZ4 DMS   142       2.485 -17.463   1.867  1.00  0.00           H  
ATOM   1450  HZ5 DMS   142       1.292 -16.343   2.252  1.00  0.00           H  
ATOM   1451  HZ6 DMS   142       2.527 -16.930   3.475  1.00  0.00           H  
TER    1452      DMS   142 
ATOM   1452  S   DMS   143       1.294 -13.174  18.317  1.00  0.00           S  
ATOM   1453  CT1 DMS   143       1.989 -14.614  17.625  1.00  0.00           C  
ATOM   1454  O   DMS   143       2.277 -12.562  19.272  1.00  0.00           O  
ATOM   1455  CT2 DMS   143       1.482 -12.192  16.871  1.00  0.00           C  
ATOM   1456  HZ1 DMS   143       3.066 -14.594  17.459  1.00  0.00           H  
ATOM   1457  HZ2 DMS   143       1.419 -14.826  16.721  1.00  0.00           H  
ATOM   1458  HZ3 DMS   143       1.780 -15.391  18.361  1.00  0.00           H  
ATOM   1459  HZ4 DMS   143       1.220 -11.151  17.060  1.00  0.00           H  
ATOM   1460  HZ5 DMS   143       0.824 -12.568  16.088  1.00  0.00           H  
ATOM   1461  HZ6 DMS   143       2.538 -12.187  16.601  1.00  0.00           H  
TER    1462      DMS   143 
ATOM   1462  S   DMS   144      11.517 -10.035   0.718  1.00  0.00           S  
ATOM   1463  CT1 DMS   144      11.479  -8.253   0.616  1.00  0.00           C  
ATOM   1464  O   DMS   144      10.343 -10.564  -0.100  1.00  0.00           O  
ATOM   1465  CT2 DMS   144      12.826 -10.525  -0.444  1.00  0.00           C  
ATOM   1466  HZ1 DMS   144      11.049  -7.858  -0.304  1.00  0.00           H  
ATOM   1467  HZ2 DMS   144      12.433  -7.781   0.853  1.00  0.00           H  
ATOM   1468  HZ3 DMS   144      10.948  -7.932   1.512  1.00  0.00           H  
ATOM   1469  HZ4 DMS   144      12.987 -11.599  -0.341  1.00  0.00           H  
ATOM   1470  HZ5 DMS   144      13.798 -10.085  -0.220  1.00  0.00           H  
ATOM   1471  HZ6 DMS   144      12.515 -10.229  -1.446  1.00  0.00           H  
TER    1472      DMS   144 
ATOM   1472  S   DMS   145       5.453   9.699 -13.080  1.00  0.00           S  
ATOM   1473  CT1 DMS   145       4.819  10.831 -14.287  1.00  0.00           C  
ATOM   1474  O   DMS   145       6.841   9.112 -13.438  1.00  0.00           O  
ATOM   1475  CT2 DMS   145       5.809  11.004 -11.844  1.00  0.00           C  
ATOM   1476  HZ1 DMS   145       3.850  11.256 -14.027  1.00  0.00           H  
ATOM   1477  HZ2 DMS   145       4.645  10.238 -15.185  1.00  0.00           H  
ATOM   1478  HZ3 DMS   145       5.486  11.651 -14.553  1.00  0.00           H  
ATOM   1479  HZ4 DMS   145       4.927  11.444 -11.377  1.00  0.00           H  
ATOM   1480  HZ5 DMS   145       6.341  11.786 -12.386  1.00  0.00           H  
ATOM   1481  HZ6 DMS   145       6.422  10.583 -11.047  1.00  0.00           H  
TER    1482      DMS   145 
ATOM   1482  S   DMS   146      14.563  -0.424  -1.413  1.00  0.00           S  
ATOM   1483  CT1 DMS   146      15.264   0.573  -2.687  1.00  0.00           C  
ATOM   1484  O   DMS   146      15.305  -1.734  -1.404  1.00  0.00           O  
ATOM   1485  CT2 DMS   146      15.336   0.403  -0.044  1.00  0.00           C  
ATOM   1486  HZ1 DMS   146      16.347   0.698  -2.680  1.00  0.00           H  
ATOM   1487  HZ2 DMS   146      14.778   1.547  -2.633  1.00  0.00           H  
ATOM   1488  HZ3 DMS   146      14.838   0.322  -3.658  1.00  0.00           H  
ATOM   1489  HZ4 DMS   146      16.409   0.291  -0.196  1.00  0.00           H  
ATOM   1490  HZ5 DMS   146      15.013  -0.042   0.898  1.00  0.00           H  
ATOM   1491  HZ6 DMS   146      14.949   1.410  -0.200  1.00  0.00           H  
TER    1492      DMS   146 
ATOM   1492  S   DMS   147     -14.776 -10.255   1.088  1.00  0.00           S  
ATOM   1493  CT1 DMS   147     -14.997  -9.999  -0.695  1.00  0.00           C  
ATOM   1494  O   DMS   147     -15.076  -8.946   1.783  1.00  0.00           O  
ATOM   1495  CT2 DMS   147     -16.109 -11.446   1.488  1.00  0.00           C  
ATOM   1496  HZ1 DMS   147     -14.672 -10.939  -1.139  1.00  0.00           H  
ATOM   1497  HZ2 DMS   147     -14.211  -9.339  -1.064  1.00  0.00           H  
ATOM   1498  HZ3 DMS   147     -16.017  -9.667  -0.891  1.00  0.00           H  
ATOM   1499  HZ4 DMS   147     -16.311 -11.296   2.549  1.00  0.00           H  
ATOM   1500  HZ5 DMS   147     -15.751 -12.430   1.183  1.00  0.00           H  
ATOM   1501  HZ6 DMS   147     -16.993 -11.280   0.873  1.00  0.00           H  
TER    1502      DMS   147 
ATOM   1502  S   DMS   148       8.795  18.536  -6.793  1.00  0.00           S  
ATOM   1503  CT1 DMS   148       7.442  19.330  -7.535  1.00  0.00           C  
ATOM   1504  O   DMS   148       9.813  19.634  -6.596  1.00  0.00           O  
ATOM   1505  CT2 DMS   148       7.995  18.358  -5.144  1.00  0.00           C  
ATOM   1506  HZ1 DMS   148       7.180  20.291  -7.091  1.00  0.00           H  
ATOM   1507  HZ2 DMS   148       6.556  18.708  -7.408  1.00  0.00           H  
ATOM   1508  HZ3 DMS   148       7.818  19.346  -8.557  1.00  0.00           H  
ATOM   1509  HZ4 DMS   148       7.205  17.650  -5.395  1.00  0.00           H  
ATOM   1510  HZ5 DMS   148       7.721  19.340  -4.756  1.00  0.00           H  
ATOM   1511  HZ6 DMS   148       8.846  17.944  -4.603  1.00  0.00           H  
TER    1512      DMS   148 
ATOM   1512  S   DMS   149       4.016  17.940  -5.275  1.00  0.00           S  
ATOM   1513  CT1 DMS   149       4.087  17.024  -6.784  1.00  0.00           C  
ATOM   1514  O   DMS   149       3.922  19.421  -5.739  1.00  0.00           O  
ATOM   1515  CT2 DMS   149       2.395  17.473  -4.867  1.00  0.00           C  
ATOM   1516  HZ1 DMS   149       5.018  17.287  -7.285  1.00  0.00           H  
ATOM   1517  HZ2 DMS   149       3.270  17.344  -7.432  1.00  0.00           H  
ATOM   1518  HZ3 DMS   149       4.232  15.978  -6.517  1.00  0.00           H  
ATOM   1519  HZ4 DMS   149       1.694  17.980  -5.531  1.00  0.00           H  
ATOM   1520  HZ5 DMS   149       2.245  17.871  -3.863  1.00  0.00           H  
ATOM   1521  HZ6 DMS   149       2.241  16.405  -5.022  1.00  0.00           H  
TER    1522      DMS   149 
ATOM   1522  S   DMS   150     -11.181  -6.121  16.997  1.00  0.00           S  
ATOM   1523  CT1 DMS   150      -9.674  -5.455  17.632  1.00  0.00           C  
ATOM   1524  O   DMS   150     -10.978  -6.275  15.503  1.00  0.00           O  
ATOM   1525  CT2 DMS   150     -11.036  -7.856  17.577  1.00  0.00           C  
ATOM   1526  HZ1 DMS   150      -9.682  -4.456  17.196  1.00  0.00           H  
ATOM   1527  HZ2 DMS   150      -8.802  -5.971  17.229  1.00  0.00           H  
ATOM   1528  HZ3 DMS   150      -9.536  -5.385  18.711  1.00  0.00           H  
ATOM   1529  HZ4 DMS   150     -10.039  -8.184  17.281  1.00  0.00           H  
ATOM   1530  HZ5 DMS   150     -11.650  -8.668  17.187  1.00  0.00           H  
ATOM   1531  HZ6 DMS   150     -11.223  -7.869  18.650  1.00  0.00           H  
TER    1532      DMS   150 
ATOM   1532  S   DMS   151      17.292  -0.180 -12.364  1.00  0.00           S  
ATOM   1533  CT1 DMS   151      18.179  -1.860 -12.380  1.00  0.00           C  
ATOM   1534  O   DMS   151      16.386  -0.164 -13.594  1.00  0.00           O  
ATOM   1535  CT2 DMS   151      16.106  -0.490 -11.145  1.00  0.00           C  
ATOM   1536  HZ1 DMS   151      17.569  -2.758 -12.477  1.00  0.00           H  
ATOM   1537  HZ2 DMS   151      18.743  -1.935 -11.450  1.00  0.00           H  
ATOM   1538  HZ3 DMS   151      18.908  -1.737 -13.181  1.00  0.00           H  
ATOM   1539  HZ4 DMS   151      16.549  -0.608 -10.155  1.00  0.00           H  
ATOM   1540  HZ5 DMS   151      15.625  -1.421 -11.447  1.00  0.00           H  
ATOM   1541  HZ6 DMS   151      15.442   0.358 -10.980  1.00  0.00           H  
TER    1542      DMS   151 
ATOM   1542  S   DMS   152      -4.698   6.857 -22.532  1.00  0.00           S  
ATOM   1543  CT1 DMS   152      -3.332   5.867 -23.233  1.00  0.00           C  
ATOM   1544  O   DMS   152      -5.210   6.188 -21.237  1.00  0.00           O  
ATOM   1545  CT2 DMS   152      -3.771   8.391 -22.031  1.00  0.00           C  
ATOM   1546  HZ1 DMS   152      -2.622   5.685 -22.427  1.00  0.00           H  
ATOM   1547  HZ2 DMS   152      -2.896   6.427 -24.061  1.00  0.00           H  
ATOM   1548  HZ3 DMS   152      -3.732   4.947 -23.659  1.00  0.00           H  
ATOM   1549  HZ4 DMS   152      -2.839   8.139 -21.525  1.00  0.00           H  
ATOM   1550  HZ5 DMS   152      -4.374   9.014 -21.370  1.00  0.00           H  
ATOM   1551  HZ6 DMS   152      -3.563   9.010 -22.903  1.00  0.00           H  
TER    1552      DMS   152 
ATOM   1552  S   DMS   153      -1.466  13.199  -0.961  1.00  0.00           S  
ATOM   1553  CT1 DMS   153      -2.463  14.414  -1.877  1.00  0.00           C  
ATOM   1554  O   DMS   153      -2.441  12.680   0.080  1.00  0.00           O  
ATOM   1555  CT2 DMS   153      -1.525  12.024  -2.273  1.00  0.00           C  
ATOM   1556  HZ1 DMS   153      -1.943  14.637  -2.808  1.00  0.00           H  
ATOM   1557  HZ2 DMS   153      -2.549  15.368  -1.357  1.00  0.00           H  
ATOM   1558  HZ3 DMS   153      -3.457  14.077  -2.173  1.00  0.00           H  
ATOM   1559  HZ4 DMS   153      -1.164  12.443  -3.213  1.00  0.00           H  
ATOM   1560  HZ5 DMS   153      -2.570  11.727  -2.367  1.00  0.00           H  
ATOM   1561  HZ6 DMS   153      -0.991  11.123  -1.972  1.00  0.00           H  
TER    1562      DMS   153 
ATOM   1562  S   DMS   154      10.193   5.583  -2.921  1.00  0.00           S  
ATOM   1563  CT1 DMS   154       9.368   3.920  -2.670  1.00  0.00           C  
ATOM   1564  O   DMS   154       9.055   6.516  -3.377  1.00  0.00           O  
ATOM   1565  CT2 DMS   154      10.373   5.866  -1.097  1.00  0.00           C  
ATOM   1566  HZ1 DMS   154      10.101   3.138  -2.472  1.00  0.00           H  
ATOM   1567  HZ2 DMS   154       8.938   3.661  -3.638  1.00  0.00           H  
ATOM   1568  HZ3 DMS   154       8.551   4.007  -1.954  1.00  0.00           H  
ATOM   1569  HZ4 DMS   154      11.208   5.296  -0.690  1.00  0.00           H  
ATOM   1570  HZ5 DMS   154       9.437   5.787  -0.543  1.00  0.00           H  
ATOM   1571  HZ6 DMS   154      10.763   6.873  -0.950  1.00  0.00           H  
TER    1572      DMS   154 
ATOM   1572  S   DMS   155      10.341 -10.948  -7.507  1.00  0.00           S  
ATOM   1573  CT1 DMS   155      10.315  -9.216  -7.105  1.00  0.00           C  
ATOM   1574  O   DMS   155       9.454 -11.215  -8.683  1.00  0.00           O  
ATOM   1575  CT2 DMS   155      12.027 -10.925  -8.045  1.00  0.00           C  
ATOM   1576  HZ1 DMS   155       9.347  -8.854  -6.760  1.00  0.00           H  
ATOM   1577  HZ2 DMS   155      10.591  -8.690  -8.019  1.00  0.00           H  
ATOM   1578  HZ3 DMS   155      11.151  -8.894  -6.482  1.00  0.00           H  
ATOM   1579  HZ4 DMS   155      12.133 -11.871  -8.575  1.00  0.00           H  
ATOM   1580  HZ5 DMS   155      12.634 -10.641  -7.185  1.00  0.00           H  
ATOM   1581  HZ6 DMS   155      12.361 -10.125  -8.705  1.00  0.00           H  
TER    1582      DMS   155 
ATOM   1582  S   DMS   156     -13.276  -6.457 -12.592  1.00  0.00           S  
ATOM   1583  CT1 DMS   156     -14.126  -7.936 -12.089  1.00  0.00           C  
ATOM   1584  O   DMS   156     -14.117  -5.986 -13.771  1.00  0.00           O  
ATOM   1585  CT2 DMS   156     -13.643  -5.462 -11.083  1.00  0.00           C  
ATOM   1586  HZ1 DMS   156     -15.175  -7.744 -12.316  1.00  0.00           H  
ATOM   1587  HZ2 DMS   156     -13.998  -8.046 -11.012  1.00  0.00           H  
ATOM   1588  HZ3 DMS   156     -13.764  -8.889 -12.473  1.00  0.00           H  
ATOM   1589  HZ4 DMS   156     -14.693  -5.544 -10.799  1.00  0.00           H  
ATOM   1590  HZ5 DMS   156     -13.347  -4.418 -11.188  1.00  0.00           H  
ATOM   1591  HZ6 DMS   156     -12.965  -5.922 -10.365  1.00  0.00           H  
TER    1592      DMS   156 
ATOM   1592  S   DMS   157     -19.207   0.083  -8.316  1.00  0.00           S  
ATOM   1593  CT1 DMS   157     -18.002  -1.051  -7.812  1.00  0.00           C  
ATOM   1594  O   DMS   157     -20.009  -0.477  -9.491  1.00  0.00           O  
ATOM   1595  CT2 DMS   157     -20.248   0.312  -6.864  1.00  0.00           C  
ATOM   1596  HZ1 DMS   157     -17.313  -1.161  -8.649  1.00  0.00           H  
ATOM   1597  HZ2 DMS   157     -18.440  -2.026  -7.598  1.00  0.00           H  
ATOM   1598  HZ3 DMS   157     -17.595  -0.613  -6.900  1.00  0.00           H  
ATOM   1599  HZ4 DMS   157     -19.746   0.813  -6.036  1.00  0.00           H  
ATOM   1600  HZ5 DMS   157     -20.510  -0.690  -6.524  1.00  0.00           H  
ATOM   1601  HZ6 DMS   157     -21.161   0.866  -7.079  1.00  0.00           H  
TER    1602      DMS   157 
ATOM   1602  S   DMS   158      20.534 -15.386   6.062  1.00  0.00           S  
ATOM   1603  CT1 DMS   158      21.538 -14.031   6.427  1.00  0.00           C  
ATOM   1604  O   DMS   158      19.963 -15.719   7.418  1.00  0.00           O  
ATOM   1605  CT2 DMS   158      19.201 -14.472   5.283  1.00  0.00           C  
ATOM   1606  HZ1 DMS   158      21.885 -13.551   5.512  1.00  0.00           H  
ATOM   1607  HZ2 DMS   158      22.436 -14.374   6.941  1.00  0.00           H  
ATOM   1608  HZ3 DMS   158      20.926 -13.347   7.014  1.00  0.00           H  
ATOM   1609  HZ4 DMS   158      19.429 -13.933   4.364  1.00  0.00           H  
ATOM   1610  HZ5 DMS   158      18.694 -13.891   6.053  1.00  0.00           H  
ATOM   1611  HZ6 DMS   158      18.499 -15.248   4.978  1.00  0.00           H  
TER    1612      DMS   158 
ATOM   1612  S   DMS   159      -0.266  13.948 -11.438  1.00  0.00           S  
ATOM   1613  CT1 DMS   159      -0.659  15.681 -11.378  1.00  0.00           C  
ATOM   1614  O   DMS   159      -0.987  13.504 -12.706  1.00  0.00           O  
ATOM   1615  CT2 DMS   159       1.429  14.153 -12.023  1.00  0.00           C  
ATOM   1616  HZ1 DMS   159      -0.554  15.978 -12.421  1.00  0.00           H  
ATOM   1617  HZ2 DMS   159       0.015  16.181 -10.683  1.00  0.00           H  
ATOM   1618  HZ3 DMS   159      -1.684  15.952 -11.122  1.00  0.00           H  
ATOM   1619  HZ4 DMS   159       1.950  14.783 -11.303  1.00  0.00           H  
ATOM   1620  HZ5 DMS   159       1.451  14.736 -12.944  1.00  0.00           H  
ATOM   1621  HZ6 DMS   159       1.976  13.217 -12.135  1.00  0.00           H  
TER    1622      DMS   159 
ATOM   1622  S   DMS   160      -4.536  13.577  -5.171  1.00  0.00           S  
ATOM   1623  CT1 DMS   160      -2.799  13.827  -5.530  1.00  0.00           C  
ATOM   1624  O   DMS   160      -4.484  12.773  -3.880  1.00  0.00           O  
ATOM   1625  CT2 DMS   160      -4.952  15.320  -4.705  1.00  0.00           C  
ATOM   1626  HZ1 DMS   160      -2.241  12.897  -5.635  1.00  0.00           H  
ATOM   1627  HZ2 DMS   160      -2.375  14.466  -4.755  1.00  0.00           H  
ATOM   1628  HZ3 DMS   160      -2.835  14.268  -6.526  1.00  0.00           H  
ATOM   1629  HZ4 DMS   160      -4.473  15.689  -3.799  1.00  0.00           H  
ATOM   1630  HZ5 DMS   160      -6.041  15.380  -4.688  1.00  0.00           H  
ATOM   1631  HZ6 DMS   160      -4.719  16.066  -5.465  1.00  0.00           H  
TER    1632      DMS   160 
ATOM   1632  S   DMS   161      20.715   5.123   8.323  1.00  0.00           S  
ATOM   1633  CT1 DMS   161      21.182   3.393   8.251  1.00  0.00           C  
ATOM   1634  O   DMS   161      21.782   6.021   7.661  1.00  0.00           O  
ATOM   1635  CT2 DMS   161      20.828   5.309  10.059  1.00  0.00           C  
ATOM   1636  HZ1 DMS   161      22.122   3.220   8.774  1.00  0.00           H  
ATOM   1637  HZ2 DMS   161      21.287   3.164   7.191  1.00  0.00           H  
ATOM   1638  HZ3 DMS   161      20.568   2.691   8.816  1.00  0.00           H  
ATOM   1639  HZ4 DMS   161      20.618   6.369  10.204  1.00  0.00           H  
ATOM   1640  HZ5 DMS   161      21.827   5.195  10.480  1.00  0.00           H  
ATOM   1641  HZ6 DMS   161      20.116   4.632  10.531  1.00  0.00           H  
TER    1642      DMS   161 
ATOM   1642  S   DMS   162     -14.559   8.948   8.148  1.00  0.00           S  
ATOM   1643  CT1 DMS   162     -15.587   7.873   9.031  1.00  0.00           C  
ATOM   1644  O   DMS   162     -15.468   9.633   7.157  1.00  0.00           O  
ATOM   1645  CT2 DMS   162     -14.182  10.161   9.425  1.00  0.00           C  
ATOM   1646  HZ1 DMS   162     -15.073   7.074   9.566  1.00  0.00           H  
ATOM   1647  HZ2 DMS   162     -16.174   7.380   8.256  1.00  0.00           H  
ATOM   1648  HZ3 DMS   162     -16.312   8.406   9.645  1.00  0.00           H  
ATOM   1649  HZ4 DMS   162     -13.505   9.808  10.203  1.00  0.00           H  
ATOM   1650  HZ5 DMS   162     -15.125  10.489   9.864  1.00  0.00           H  
ATOM   1651  HZ6 DMS   162     -13.640  11.012   9.012  1.00  0.00           H  
TER    1652      DMS   162 
ATOM   1652  S   DMS   163      -8.375   2.315  13.913  1.00  0.00           S  
ATOM   1653  CT1 DMS   163      -6.936   2.812  12.979  1.00  0.00           C  
ATOM   1654  O   DMS   163      -9.278   3.574  13.968  1.00  0.00           O  
ATOM   1655  CT2 DMS   163      -9.038   1.268  12.539  1.00  0.00           C  
ATOM   1656  HZ1 DMS   163      -6.274   3.466  13.547  1.00  0.00           H  
ATOM   1657  HZ2 DMS   163      -7.305   3.387  12.129  1.00  0.00           H  
ATOM   1658  HZ3 DMS   163      -6.337   1.937  12.727  1.00  0.00           H  
ATOM   1659  HZ4 DMS   163      -8.410   0.396  12.361  1.00  0.00           H  
ATOM   1660  HZ5 DMS   163      -9.052   1.906  11.655  1.00  0.00           H  
ATOM   1661  HZ6 DMS   163     -10.076   1.048  12.789  1.00  0.00           H  
TER    1662      DMS   163 
ATOM   1662  S   DMS   164       7.888  -4.949  -7.531  1.00  0.00           S  
ATOM   1663  CT1 DMS   164       8.349  -4.150  -9.049  1.00  0.00           C  
ATOM   1664  O   DMS   164       7.068  -6.116  -7.971  1.00  0.00           O  
ATOM   1665  CT2 DMS   164       9.499  -5.605  -7.178  1.00  0.00           C  
ATOM   1666  HZ1 DMS   164       7.647  -4.571  -9.768  1.00  0.00           H  
ATOM   1667  HZ2 DMS   164       9.289  -4.535  -9.446  1.00  0.00           H  
ATOM   1668  HZ3 DMS   164       8.165  -3.076  -9.069  1.00  0.00           H  
ATOM   1669  HZ4 DMS   164       9.634  -5.900  -6.137  1.00  0.00           H  
ATOM   1670  HZ5 DMS   164      10.227  -4.857  -7.492  1.00  0.00           H  
ATOM   1671  HZ6 DMS   164       9.717  -6.465  -7.811  1.00  0.00           H  
TER    1672      DMS   164 
ATOM   1672  S   DMS   165     -18.456   5.596   7.659  1.00  0.00           S  
ATOM   1673  CT1 DMS   165     -19.050   7.284   7.490  1.00  0.00           C  
ATOM   1674  O   DMS   165     -17.674   5.537   8.934  1.00  0.00           O  
ATOM   1675  CT2 DMS   165     -19.961   4.690   7.927  1.00  0.00           C  
ATOM   1676  HZ1 DMS   165     -19.439   7.628   8.449  1.00  0.00           H  
ATOM   1677  HZ2 DMS   165     -19.865   7.430   6.781  1.00  0.00           H  
ATOM   1678  HZ3 DMS   165     -18.169   7.847   7.183  1.00  0.00           H  
ATOM   1679  HZ4 DMS   165     -20.465   4.677   6.961  1.00  0.00           H  
ATOM   1680  HZ5 DMS   165     -20.572   5.127   8.717  1.00  0.00           H  
ATOM   1681  HZ6 DMS   165     -19.658   3.688   8.232  1.00  0.00           H  
TER    1682      DMS   165 
ATOM   1682  S   DMS   166      10.773   4.495  13.257  1.00  0.00           S  
ATOM   1683  CT1 DMS   166      11.505   2.868  12.803  1.00  0.00           C  
ATOM   1684  O   DMS   166       9.710   4.830  12.273  1.00  0.00           O  
ATOM   1685  CT2 DMS   166       9.915   4.168  14.838  1.00  0.00           C  
ATOM   1686  HZ1 DMS   166      10.647   2.219  12.628  1.00  0.00           H  
ATOM   1687  HZ2 DMS   166      12.089   2.484  13.639  1.00  0.00           H  
ATOM   1688  HZ3 DMS   166      12.090   3.101  11.914  1.00  0.00           H  
ATOM   1689  HZ4 DMS   166       9.400   5.078  15.148  1.00  0.00           H  
ATOM   1690  HZ5 DMS   166      10.709   4.032  15.571  1.00  0.00           H  
ATOM   1691  HZ6 DMS   166       9.418   3.204  14.728  1.00  0.00           H  
TER    1692      DMS   166 
ATOM   1692  S   DMS   167       6.639 -14.117 -11.516  1.00  0.00           S  
ATOM   1693  CT1 DMS   167       5.476 -12.943 -12.226  1.00  0.00           C  
ATOM   1694  O   DMS   167       5.967 -14.742 -10.316  1.00  0.00           O  
ATOM   1695  CT2 DMS   167       6.561 -15.332 -12.866  1.00  0.00           C  
ATOM   1696  HZ1 DMS   167       5.165 -12.161 -11.533  1.00  0.00           H  
ATOM   1697  HZ2 DMS   167       4.599 -13.507 -12.540  1.00  0.00           H  
ATOM   1698  HZ3 DMS   167       5.912 -12.416 -13.075  1.00  0.00           H  
ATOM   1699  HZ4 DMS   167       7.208 -16.168 -12.601  1.00  0.00           H  
ATOM   1700  HZ5 DMS   167       6.814 -14.898 -13.833  1.00  0.00           H  
ATOM   1701  HZ6 DMS   167       5.568 -15.767 -12.975  1.00  0.00           H  
TER    1702      DMS   167 
ATOM   1702  S   DMS   168      -0.130   8.559  11.578  1.00  0.00           S  
ATOM   1703  CT1 DMS   168      -1.553   8.576  10.544  1.00  0.00           C  
ATOM   1704  O   DMS   168       0.406   7.191  11.268  1.00  0.00           O  
ATOM   1705  CT2 DMS   168       0.772   9.753  10.690  1.00  0.00           C  
ATOM   1706  HZ1 DMS   168      -2.216   7.749  10.797  1.00  0.00           H  
ATOM   1707  HZ2 DMS   168      -1.361   8.579   9.471  1.00  0.00           H  
ATOM   1708  HZ3 DMS   168      -2.166   9.474  10.623  1.00  0.00           H  
ATOM   1709  HZ4 DMS   168       0.924   9.403   9.669  1.00  0.00           H  
ATOM   1710  HZ5 DMS   168       1.709   9.917  11.221  1.00  0.00           H  
ATOM   1711  HZ6 DMS   168       0.318  10.740  10.595  1.00  0.00           H  
TER    1712      DMS   168 
ATOM   1712  S   DMS   169       3.450 -21.750   0.052  1.00  0.00           S  
ATOM   1713  CT1 DMS   169       3.990 -20.120   0.493  1.00  0.00           C  
ATOM   1714  O   DMS   169       2.162 -21.550  -0.778  1.00  0.00           O  
ATOM   1715  CT2 DMS   169       4.758 -21.919  -1.213  1.00  0.00           C  
ATOM   1716  HZ1 DMS   169       4.128 -19.548  -0.425  1.00  0.00           H  
ATOM   1717  HZ2 DMS   169       4.980 -20.163   0.945  1.00  0.00           H  
ATOM   1718  HZ3 DMS   169       3.293 -19.638   1.178  1.00  0.00           H  
ATOM   1719  HZ4 DMS   169       4.547 -21.263  -2.058  1.00  0.00           H  
ATOM   1720  HZ5 DMS   169       4.693 -22.950  -1.560  1.00  0.00           H  
ATOM   1721  HZ6 DMS   169       5.753 -21.753  -0.799  1.00  0.00           H  
TER    1722      DMS   169 
ATOM   1722  S   DMS   170     -11.540 -18.154   3.247  1.00  0.00           S  
ATOM   1723  CT1 DMS   170     -12.366 -18.258   1.581  1.00  0.00           C  
ATOM   1724  O   DMS   170     -11.364 -19.584   3.621  1.00  0.00           O  
ATOM   1725  CT2 DMS   170      -9.851 -17.767   2.671  1.00  0.00           C  
ATOM   1726  HZ1 DMS   170     -12.696 -17.255   1.313  1.00  0.00           H  
ATOM   1727  HZ2 DMS   170     -13.168 -18.983   1.719  1.00  0.00           H  
ATOM   1728  HZ3 DMS   170     -11.777 -18.739   0.800  1.00  0.00           H  
ATOM   1729  HZ4 DMS   170      -9.346 -18.607   2.193  1.00  0.00           H  
ATOM   1730  HZ5 DMS   170      -9.220 -17.431   3.494  1.00  0.00           H  
ATOM   1731  HZ6 DMS   170      -9.931 -16.894   2.022  1.00  0.00           H  
TER    1732      DMS   170 
ATOM   1732  S   DMS   171     -20.486  -0.807 -13.678  1.00  0.00           S  
ATOM   1733  CT1 DMS   171     -21.147  -0.547 -15.363  1.00  0.00           C  
ATOM   1734  O   DMS   171     -19.627  -2.095 -13.849  1.00  0.00           O  
ATOM   1735  CT2 DMS   171     -19.234   0.458 -13.588  1.00  0.00           C  
ATOM   1736  HZ1 DMS   171     -21.727  -1.424 -15.653  1.00  0.00           H  
ATOM   1737  HZ2 DMS   171     -20.307  -0.474 -16.054  1.00  0.00           H  
ATOM   1738  HZ3 DMS   171     -21.714   0.383 -15.384  1.00  0.00           H  
ATOM   1739  HZ4 DMS   171     -18.681   0.372 -14.523  1.00  0.00           H  
ATOM   1740  HZ5 DMS   171     -18.571   0.256 -12.746  1.00  0.00           H  
ATOM   1741  HZ6 DMS   171     -19.665   1.459 -13.563  1.00  0.00           H  
TER    1742      DMS   171 
ATOM   1742  S   DMS   172      -5.085 -10.200  14.975  1.00  0.00           S  
ATOM   1743  CT1 DMS   172      -5.404  -9.612  16.675  1.00  0.00           C  
ATOM   1744  O   DMS   172      -4.462  -9.053  14.202  1.00  0.00           O  
ATOM   1745  CT2 DMS   172      -3.826 -11.338  15.473  1.00  0.00           C  
ATOM   1746  HZ1 DMS   172      -4.526  -9.055  17.003  1.00  0.00           H  
ATOM   1747  HZ2 DMS   172      -5.720 -10.491  17.237  1.00  0.00           H  
ATOM   1748  HZ3 DMS   172      -6.240  -8.914  16.730  1.00  0.00           H  
ATOM   1749  HZ4 DMS   172      -3.124 -10.788  16.101  1.00  0.00           H  
ATOM   1750  HZ5 DMS   172      -3.336 -11.581  14.530  1.00  0.00           H  
ATOM   1751  HZ6 DMS   172      -4.259 -12.276  15.819  1.00  0.00           H  
TER    1752      DMS   172 
ATOM   1752  S   DMS   173       3.606   2.495   0.962  1.00  0.00           S  
ATOM   1753  CT1 DMS   173       4.775   1.828  -0.275  1.00  0.00           C  
ATOM   1754  O   DMS   173       4.465   3.045   2.108  1.00  0.00           O  
ATOM   1755  CT2 DMS   173       3.010   3.939   0.107  1.00  0.00           C  
ATOM   1756  HZ1 DMS   173       5.472   2.554  -0.692  1.00  0.00           H  
ATOM   1757  HZ2 DMS   173       4.137   1.470  -1.082  1.00  0.00           H  
ATOM   1758  HZ3 DMS   173       5.303   0.974   0.150  1.00  0.00           H  
ATOM   1759  HZ4 DMS   173       2.332   4.379   0.838  1.00  0.00           H  
ATOM   1760  HZ5 DMS   173       2.433   3.762  -0.801  1.00  0.00           H  
ATOM   1761  HZ6 DMS   173       3.787   4.693  -0.025  1.00  0.00           H  
TER    1762      DMS   173 
ATOM   1762  S   DMS   174       8.758   9.530   2.503  1.00  0.00           S  
ATOM   1763  CT1 DMS   174       9.010   8.698   4.045  1.00  0.00           C  
ATOM   1764  O   DMS   174       8.336  10.989   2.784  1.00  0.00           O  
ATOM   1765  CT2 DMS   174      10.499   9.647   1.996  1.00  0.00           C  
ATOM   1766  HZ1 DMS   174       9.566   7.771   3.904  1.00  0.00           H  
ATOM   1767  HZ2 DMS   174       8.067   8.560   4.575  1.00  0.00           H  
ATOM   1768  HZ3 DMS   174       9.617   9.321   4.701  1.00  0.00           H  
ATOM   1769  HZ4 DMS   174      11.101   9.975   2.843  1.00  0.00           H  
ATOM   1770  HZ5 DMS   174      10.494  10.360   1.171  1.00  0.00           H  
ATOM   1771  HZ6 DMS   174      10.867   8.673   1.674  1.00  0.00           H  
TER    1772      DMS   174 
ATOM   1772  S   DMS   175     -13.615   5.640  -4.830  1.00  0.00           S  
ATOM   1773  CT1 DMS   175     -13.073   7.288  -4.246  1.00  0.00           C  
ATOM   1774  O   DMS   175     -12.566   4.630  -4.341  1.00  0.00           O  
ATOM   1775  CT2 DMS   175     -14.944   5.522  -3.639  1.00  0.00           C  
ATOM   1776  HZ1 DMS   175     -13.940   7.946  -4.314  1.00  0.00           H  
ATOM   1777  HZ2 DMS   175     -12.331   7.825  -4.838  1.00  0.00           H  
ATOM   1778  HZ3 DMS   175     -12.753   7.339  -3.205  1.00  0.00           H  
ATOM   1779  HZ4 DMS   175     -15.498   4.584  -3.665  1.00  0.00           H  
ATOM   1780  HZ5 DMS   175     -15.668   6.325  -3.780  1.00  0.00           H  
ATOM   1781  HZ6 DMS   175     -14.626   5.581  -2.598  1.00  0.00           H  
TER    1782      DMS   175 
ATOM   1782  S   DMS   176     -16.750   1.151   5.603  1.00  0.00           S  
ATOM   1783  CT1 DMS   176     -17.716  -0.337   5.430  1.00  0.00           C  
ATOM   1784  O   DMS   176     -16.593   1.578   4.152  1.00  0.00           O  
ATOM   1785  CT2 DMS   176     -18.201   2.082   6.174  1.00  0.00           C  
ATOM   1786  HZ1 DMS   176     -17.921  -0.668   6.448  1.00  0.00           H  
ATOM   1787  HZ2 DMS   176     -17.302  -1.181   4.878  1.00  0.00           H  
ATOM   1788  HZ3 DMS   176     -18.604  -0.135   4.831  1.00  0.00           H  
ATOM   1789  HZ4 DMS   176     -19.103   1.977   5.571  1.00  0.00           H  
ATOM   1790  HZ5 DMS   176     -18.061   3.158   6.268  1.00  0.00           H  
ATOM   1791  HZ6 DMS   176     -18.321   1.654   7.170  1.00  0.00           H  
TER    1792      DMS   176 
ATOM   1792  S   DMS   177      -1.224  14.517   3.072  1.00  0.00           S  
ATOM   1793  CT1 DMS   177       0.277  15.451   3.063  1.00  0.00           C  
ATOM   1794  O   DMS   177      -1.817  14.628   4.465  1.00  0.00           O  
ATOM   1795  CT2 DMS   177      -2.091  15.504   1.881  1.00  0.00           C  
ATOM   1796  HZ1 DMS   177       0.953  15.038   3.811  1.00  0.00           H  
ATOM   1797  HZ2 DMS   177       0.112  16.499   3.312  1.00  0.00           H  
ATOM   1798  HZ3 DMS   177       0.780  15.355   2.101  1.00  0.00           H  
ATOM   1799  HZ4 DMS   177      -3.163  15.345   1.998  1.00  0.00           H  
ATOM   1800  HZ5 DMS   177      -1.711  15.128   0.931  1.00  0.00           H  
ATOM   1801  HZ6 DMS   177      -1.876  16.570   1.951  1.00  0.00           H  
TER    1802      DMS   177 
ATOM   1802  S   DMS   178     -21.254  -0.638   8.810  1.00  0.00           S  
ATOM   1803  CT1 DMS   178     -19.743   0.073   9.320  1.00  0.00           C  
ATOM   1804  O   DMS   178     -21.296  -0.563   7.281  1.00  0.00           O  
ATOM   1805  CT2 DMS   178     -20.809  -2.310   9.296  1.00  0.00           C  
ATOM   1806  HZ1 DMS   178     -18.988  -0.403   8.694  1.00  0.00           H  
ATOM   1807  HZ2 DMS   178     -19.513   0.004  10.384  1.00  0.00           H  
ATOM   1808  HZ3 DMS   178     -19.675   1.151   9.177  1.00  0.00           H  
ATOM   1809  HZ4 DMS   178     -20.228  -2.257  10.217  1.00  0.00           H  
ATOM   1810  HZ5 DMS   178     -20.246  -2.779   8.489  1.00  0.00           H  
ATOM   1811  HZ6 DMS   178     -21.744  -2.838   9.483  1.00  0.00           H  
TER    1812      DMS   178 
ATOM   1812  S   DMS   179      14.986  19.644  -4.643  1.00  0.00           S  
ATOM   1813  CT1 DMS   179      13.729  18.402  -4.467  1.00  0.00           C  
ATOM   1814  O   DMS   179      16.331  18.965  -4.389  1.00  0.00           O  
ATOM   1815  CT2 DMS   179      14.826  19.850  -6.454  1.00  0.00           C  
ATOM   1816  HZ1 DMS   179      12.852  18.985  -4.747  1.00  0.00           H  
ATOM   1817  HZ2 DMS   179      13.593  18.085  -3.432  1.00  0.00           H  
ATOM   1818  HZ3 DMS   179      13.801  17.533  -5.120  1.00  0.00           H  
ATOM   1819  HZ4 DMS   179      15.566  20.593  -6.752  1.00  0.00           H  
ATOM   1820  HZ5 DMS   179      13.853  20.278  -6.697  1.00  0.00           H  
ATOM   1821  HZ6 DMS   179      15.034  18.894  -6.933  1.00  0.00           H  
TER    1822      DMS   179 
ATOM   1822  S   DMS   180     -11.138   0.523  -6.184  1.00  0.00           S  
ATOM   1823  CT1 DMS   180     -11.813   1.401  -4.811  1.00  0.00           C  
ATOM   1824  O   DMS   180     -10.061   1.413  -6.818  1.00  0.00           O  
ATOM   1825  CT2 DMS   180     -10.386  -0.839  -5.355  1.00  0.00           C  
ATOM   1826  HZ1 DMS   180     -11.124   1.573  -3.984  1.00  0.00           H  
ATOM   1827  HZ2 DMS   180     -12.635   0.856  -4.346  1.00  0.00           H  
ATOM   1828  HZ3 DMS   180     -12.204   2.368  -5.126  1.00  0.00           H  
ATOM   1829  HZ4 DMS   180      -9.497  -0.490  -4.830  1.00  0.00           H  
ATOM   1830  HZ5 DMS   180     -10.117  -1.533  -6.151  1.00  0.00           H  
ATOM   1831  HZ6 DMS   180     -11.051  -1.342  -4.653  1.00  0.00           H  
TER    1832      DMS   180 
ATOM   1832  S   DMS   181      10.548   1.370   5.964  1.00  0.00           S  
ATOM   1833  CT1 DMS   181      11.106   2.178   4.533  1.00  0.00           C  
ATOM   1834  O   DMS   181      11.668   1.515   6.968  1.00  0.00           O  
ATOM   1835  CT2 DMS   181      10.784  -0.216   5.138  1.00  0.00           C  
ATOM   1836  HZ1 DMS   181      10.496   1.934   3.664  1.00  0.00           H  
ATOM   1837  HZ2 DMS   181      12.152   1.941   4.337  1.00  0.00           H  
ATOM   1838  HZ3 DMS   181      11.082   3.267   4.561  1.00  0.00           H  
ATOM   1839  HZ4 DMS   181      11.589  -0.259   4.405  1.00  0.00           H  
ATOM   1840  HZ5 DMS   181       9.957  -0.471   4.474  1.00  0.00           H  
ATOM   1841  HZ6 DMS   181      10.860  -1.077   5.801  1.00  0.00           H  
TER    1842      DMS   181 
ATOM   1842  S   DMS   182      -7.666  -1.473   1.245  1.00  0.00           S  
ATOM   1843  CT1 DMS   182      -8.382   0.076   0.980  1.00  0.00           C  
ATOM   1844  O   DMS   182      -6.609  -1.745   0.229  1.00  0.00           O  
ATOM   1845  CT2 DMS   182      -9.125  -2.450   0.843  1.00  0.00           C  
ATOM   1846  HZ1 DMS   182      -7.537   0.697   0.683  1.00  0.00           H  
ATOM   1847  HZ2 DMS   182      -8.863   0.408   1.900  1.00  0.00           H  
ATOM   1848  HZ3 DMS   182      -9.101  -0.064   0.173  1.00  0.00           H  
ATOM   1849  HZ4 DMS   182      -9.936  -2.222   1.535  1.00  0.00           H  
ATOM   1850  HZ5 DMS   182      -8.873  -3.507   0.924  1.00  0.00           H  
ATOM   1851  HZ6 DMS   182      -9.459  -2.296  -0.183  1.00  0.00           H  
TER    1852      DMS   182 
ATOM   1852  S   DMS   183     -14.199  -2.908  -6.496  1.00  0.00           S  
ATOM   1853  CT1 DMS   183     -13.392  -3.789  -7.821  1.00  0.00           C  
ATOM   1854  O   DMS   183     -14.094  -1.455  -6.814  1.00  0.00           O  
ATOM   1855  CT2 DMS   183     -15.826  -3.525  -6.921  1.00  0.00           C  
ATOM   1856  HZ1 DMS   183     -13.372  -4.865  -7.650  1.00  0.00           H  
ATOM   1857  HZ2 DMS   183     -12.383  -3.380  -7.878  1.00  0.00           H  
ATOM   1858  HZ3 DMS   183     -13.857  -3.580  -8.785  1.00  0.00           H  
ATOM   1859  HZ4 DMS   183     -15.850  -4.613  -6.859  1.00  0.00           H  
ATOM   1860  HZ5 DMS   183     -16.162  -3.114  -7.873  1.00  0.00           H  
ATOM   1861  HZ6 DMS   183     -16.533  -3.185  -6.164  1.00  0.00           H  
TER    1862      DMS   183 
ATOM   1862  S   DMS   184     -18.718   7.598  -3.591  1.00  0.00           S  
ATOM   1863  CT1 DMS   184     -19.352   7.431  -5.238  1.00  0.00           C  
ATOM   1864  O   DMS   184     -18.074   6.256  -3.309  1.00  0.00           O  
ATOM   1865  CT2 DMS   184     -17.326   8.638  -3.927  1.00  0.00           C  
ATOM   1866  HZ1 DMS   184     -18.711   6.912  -5.951  1.00  0.00           H  
ATOM   1867  HZ2 DMS   184     -19.762   8.365  -5.620  1.00  0.00           H  
ATOM   1868  HZ3 DMS   184     -20.232   6.798  -5.124  1.00  0.00           H  
ATOM   1869  HZ4 DMS   184     -16.672   8.494  -3.067  1.00  0.00           H  
ATOM   1870  HZ5 DMS   184     -17.769   9.634  -3.921  1.00  0.00           H  
ATOM   1871  HZ6 DMS   184     -16.834   8.541  -4.895  1.00  0.00           H  
TER    1872      DMS   184 
ATOM   1872  S   DMS   185     -18.213   9.206  -9.058  1.00  0.00           S  
ATOM   1873  CT1 DMS   185     -18.829  10.554 -10.147  1.00  0.00           C  
ATOM   1874  O   DMS   185     -19.379   8.797  -8.161  1.00  0.00           O  
ATOM   1875  CT2 DMS   185     -18.071   7.935 -10.309  1.00  0.00           C  
ATOM   1876  HZ1 DMS   185     -18.288  10.587 -11.093  1.00  0.00           H  
ATOM   1877  HZ2 DMS   185     -18.661  11.491  -9.617  1.00  0.00           H  
ATOM   1878  HZ3 DMS   185     -19.891  10.556 -10.396  1.00  0.00           H  
ATOM   1879  HZ4 DMS   185     -17.937   6.964  -9.833  1.00  0.00           H  
ATOM   1880  HZ5 DMS   185     -17.249   8.299 -10.925  1.00  0.00           H  
ATOM   1881  HZ6 DMS   185     -18.967   7.875 -10.927  1.00  0.00           H  
TER    1882      DMS   185 
ATOM   1882  S   DMS   186       8.462  -7.640  20.549  1.00  0.00           S  
ATOM   1883  CT1 DMS   186      10.213  -7.296  20.660  1.00  0.00           C  
ATOM   1884  O   DMS   186       7.878  -6.228  20.669  1.00  0.00           O  
ATOM   1885  CT2 DMS   186       8.688  -7.780  18.723  1.00  0.00           C  
ATOM   1886  HZ1 DMS   186      10.885  -8.121  20.419  1.00  0.00           H  
ATOM   1887  HZ2 DMS   186      10.451  -7.005  21.683  1.00  0.00           H  
ATOM   1888  HZ3 DMS   186      10.384  -6.444  20.003  1.00  0.00           H  
ATOM   1889  HZ4 DMS   186       9.439  -7.088  18.342  1.00  0.00           H  
ATOM   1890  HZ5 DMS   186       7.746  -7.520  18.242  1.00  0.00           H  
ATOM   1891  HZ6 DMS   186       9.053  -8.787  18.521  1.00  0.00           H  
TER    1892      DMS   186 
ATOM   1892  S   DMS   187       8.002 -12.853  13.496  1.00  0.00           S  
ATOM   1893  CT1 DMS   187       6.292 -12.970  13.889  1.00  0.00           C  
ATOM   1894  O   DMS   187       8.531 -11.728  14.408  1.00  0.00           O  
ATOM   1895  CT2 DMS   187       8.471 -14.384  14.261  1.00  0.00           C  
ATOM   1896  HZ1 DMS   187       5.761 -13.850  13.527  1.00  0.00           H  
ATOM   1897  HZ2 DMS   187       5.828 -12.124  13.382  1.00  0.00           H  
ATOM   1898  HZ3 DMS   187       6.119 -12.888  14.962  1.00  0.00           H  
ATOM   1899  HZ4 DMS   187       7.907 -15.157  13.739  1.00  0.00           H  
ATOM   1900  HZ5 DMS   187       8.028 -14.386  15.256  1.00  0.00           H  
ATOM   1901  HZ6 DMS   187       9.552 -14.523  14.270  1.00  0.00           H  
TER    1902      DMS   187 
ATOM   1902  S   DMS   188     -19.772  11.591   6.812  1.00  0.00           S  
ATOM   1903  CT1 DMS   188     -18.308  10.659   7.390  1.00  0.00           C  
ATOM   1904  O   DMS   188     -20.925  11.723   7.820  1.00  0.00           O  
ATOM   1905  CT2 DMS   188     -19.132  13.254   6.638  1.00  0.00           C  
ATOM   1906  HZ1 DMS   188     -17.787  10.276   6.512  1.00  0.00           H  
ATOM   1907  HZ2 DMS   188     -18.637   9.840   8.030  1.00  0.00           H  
ATOM   1908  HZ3 DMS   188     -17.657  11.303   7.981  1.00  0.00           H  
ATOM   1909  HZ4 DMS   188     -19.972  13.855   6.289  1.00  0.00           H  
ATOM   1910  HZ5 DMS   188     -18.284  13.304   5.955  1.00  0.00           H  
ATOM   1911  HZ6 DMS   188     -18.857  13.500   7.664  1.00  0.00           H  
TER    1912      DMS   188 
ATOM   1912  S   DMS   189      -5.763   3.044  -6.001  1.00  0.00           S  
ATOM   1913  CT1 DMS   189      -6.542   3.042  -7.642  1.00  0.00           C  
ATOM   1914  O   DMS   189      -4.729   1.949  -6.010  1.00  0.00           O  
ATOM   1915  CT2 DMS   189      -4.799   4.568  -6.107  1.00  0.00           C  
ATOM   1916  HZ1 DMS   189      -7.499   2.520  -7.659  1.00  0.00           H  
ATOM   1917  HZ2 DMS   189      -5.852   2.923  -8.477  1.00  0.00           H  
ATOM   1918  HZ3 DMS   189      -6.907   4.046  -7.858  1.00  0.00           H  
ATOM   1919  HZ4 DMS   189      -5.454   5.425  -6.262  1.00  0.00           H  
ATOM   1920  HZ5 DMS   189      -4.040   4.492  -6.886  1.00  0.00           H  
ATOM   1921  HZ6 DMS   189      -4.256   4.712  -5.173  1.00  0.00           H  
TER    1922      DMS   189 
ATOM   1922  S   DMS   190     -17.331 -17.330   0.537  1.00  0.00           S  
ATOM   1923  CT1 DMS   190     -19.032 -17.374   0.279  1.00  0.00           C  
ATOM   1924  O   DMS   190     -17.047 -15.855   0.506  1.00  0.00           O  
ATOM   1925  CT2 DMS   190     -17.300 -17.868   2.299  1.00  0.00           C  
ATOM   1926  HZ1 DMS   190     -19.556 -16.728   0.984  1.00  0.00           H  
ATOM   1927  HZ2 DMS   190     -19.427 -18.383   0.390  1.00  0.00           H  
ATOM   1928  HZ3 DMS   190     -19.213 -16.951  -0.709  1.00  0.00           H  
ATOM   1929  HZ4 DMS   190     -16.471 -17.449   2.868  1.00  0.00           H  
ATOM   1930  HZ5 DMS   190     -17.473 -18.944   2.279  1.00  0.00           H  
ATOM   1931  HZ6 DMS   190     -18.250 -17.460   2.645  1.00  0.00           H  
TER    1932      DMS   190 
ATOM   1932  S   DMS   191     -20.237 -12.421   9.504  1.00  0.00           S  
ATOM   1933  CT1 DMS   191     -19.193 -13.319   8.271  1.00  0.00           C  
ATOM   1934  O   DMS   191     -20.945 -13.402  10.511  1.00  0.00           O  
ATOM   1935  CT2 DMS   191     -18.801 -11.844  10.502  1.00  0.00           C  
ATOM   1936  HZ1 DMS   191     -18.426 -12.697   7.809  1.00  0.00           H  
ATOM   1937  HZ2 DMS   191     -19.879 -13.704   7.517  1.00  0.00           H  
ATOM   1938  HZ3 DMS   191     -18.706 -14.095   8.862  1.00  0.00           H  
ATOM   1939  HZ4 DMS   191     -18.249 -11.049  10.000  1.00  0.00           H  
ATOM   1940  HZ5 DMS   191     -18.019 -12.589  10.650  1.00  0.00           H  
ATOM   1941  HZ6 DMS   191     -19.177 -11.399  11.423  1.00  0.00           H  
TER    1942      DMS   191 
ATOM   1942  S   DMS   192      -7.283  -1.915  -8.245  1.00  0.00           S  
ATOM   1943  CT1 DMS   192      -6.435  -0.380  -7.767  1.00  0.00           C  
ATOM   1944  O   DMS   192      -7.825  -2.409  -6.892  1.00  0.00           O  
ATOM   1945  CT2 DMS   192      -8.694  -1.269  -9.124  1.00  0.00           C  
ATOM   1946  HZ1 DMS   192      -5.496  -0.576  -7.249  1.00  0.00           H  
ATOM   1947  HZ2 DMS   192      -7.075   0.251  -7.150  1.00  0.00           H  
ATOM   1948  HZ3 DMS   192      -6.198   0.198  -8.660  1.00  0.00           H  
ATOM   1949  HZ4 DMS   192      -9.370  -2.101  -9.318  1.00  0.00           H  
ATOM   1950  HZ5 DMS   192      -8.337  -0.705  -9.987  1.00  0.00           H  
ATOM   1951  HZ6 DMS   192      -9.196  -0.532  -8.497  1.00  0.00           H  
TER    1952      DMS   192 
ATOM   1952  S   DMS   193       0.369  11.871   5.293  1.00  0.00           S  
ATOM   1953  CT1 DMS   193       0.558  11.883   7.101  1.00  0.00           C  
ATOM   1954  O   DMS   193       1.054  10.595   4.741  1.00  0.00           O  
ATOM   1955  CT2 DMS   193      -1.380  11.469   5.237  1.00  0.00           C  
ATOM   1956  HZ1 DMS   193       0.517  12.892   7.512  1.00  0.00           H  
ATOM   1957  HZ2 DMS   193       1.582  11.566   7.298  1.00  0.00           H  
ATOM   1958  HZ3 DMS   193      -0.180  11.226   7.561  1.00  0.00           H  
ATOM   1959  HZ4 DMS   193      -1.953  12.272   5.702  1.00  0.00           H  
ATOM   1960  HZ5 DMS   193      -1.571  10.458   5.597  1.00  0.00           H  
ATOM   1961  HZ6 DMS   193      -1.548  11.577   4.166  1.00  0.00           H  
TER    1962      DMS   193 
ATOM   1962  S   DMS   194      16.232   5.162   6.028  1.00  0.00           S  
ATOM   1963  CT1 DMS   194      14.595   4.850   6.719  1.00  0.00           C  
ATOM   1964  O   DMS   194      16.020   5.719   4.564  1.00  0.00           O  
ATOM   1965  CT2 DMS   194      16.663   6.681   6.855  1.00  0.00           C  
ATOM   1966  HZ1 DMS   194      14.050   5.790   6.813  1.00  0.00           H  
ATOM   1967  HZ2 DMS   194      14.754   4.280   7.634  1.00  0.00           H  
ATOM   1968  HZ3 DMS   194      14.061   4.258   5.976  1.00  0.00           H  
ATOM   1969  HZ4 DMS   194      17.677   6.917   6.529  1.00  0.00           H  
ATOM   1970  HZ5 DMS   194      16.720   6.551   7.935  1.00  0.00           H  
ATOM   1971  HZ6 DMS   194      16.073   7.554   6.574  1.00  0.00           H  
TER    1972      DMS   194 
ATOM   1972  S   DMS   195      15.898 -12.554   1.063  1.00  0.00           S  
ATOM   1973  CT1 DMS   195      14.901 -11.812   2.318  1.00  0.00           C  
ATOM   1974  O   DMS   195      16.613 -11.355   0.482  1.00  0.00           O  
ATOM   1975  CT2 DMS   195      17.175 -13.330   2.097  1.00  0.00           C  
ATOM   1976  HZ1 DMS   195      14.632 -12.573   3.050  1.00  0.00           H  
ATOM   1977  HZ2 DMS   195      13.979 -11.485   1.838  1.00  0.00           H  
ATOM   1978  HZ3 DMS   195      15.409 -11.055   2.915  1.00  0.00           H  
ATOM   1979  HZ4 DMS   195      17.648 -12.714   2.861  1.00  0.00           H  
ATOM   1980  HZ5 DMS   195      18.082 -13.626   1.570  1.00  0.00           H  
ATOM   1981  HZ6 DMS   195      16.683 -14.204   2.522  1.00  0.00           H  
TER    1982      DMS   195 
ATOM   1982  S   DMS   196      21.339  14.637  -2.281  1.00  0.00           S  
ATOM   1983  CT1 DMS   196      19.744  13.987  -1.810  1.00  0.00           C  
ATOM   1984  O   DMS   196      22.210  13.477  -2.766  1.00  0.00           O  
ATOM   1985  CT2 DMS   196      21.882  15.035  -0.623  1.00  0.00           C  
ATOM   1986  HZ1 DMS   196      19.282  13.572  -2.706  1.00  0.00           H  
ATOM   1987  HZ2 DMS   196      19.125  14.794  -1.418  1.00  0.00           H  
ATOM   1988  HZ3 DMS   196      19.866  13.183  -1.084  1.00  0.00           H  
ATOM   1989  HZ4 DMS   196      22.912  15.383  -0.544  1.00  0.00           H  
ATOM   1990  HZ5 DMS   196      21.799  14.151   0.010  1.00  0.00           H  
ATOM   1991  HZ6 DMS   196      21.157  15.760  -0.252  1.00  0.00           H  
TER    1992      DMS   196 
ATOM   1992  S   DMS   197       1.451 -13.006 -14.307  1.00  0.00           S  
ATOM   1993  CT1 DMS   197       0.517 -11.552 -14.553  1.00  0.00           C  
ATOM   1994  O   DMS   197       2.447 -12.502 -13.181  1.00  0.00           O  
ATOM   1995  CT2 DMS   197       0.306 -14.079 -13.456  1.00  0.00           C  
ATOM   1996  HZ1 DMS   197       1.197 -10.874 -15.070  1.00  0.00           H  
ATOM   1997  HZ2 DMS   197       0.191 -11.142 -13.597  1.00  0.00           H  
ATOM   1998  HZ3 DMS   197      -0.340 -11.832 -15.166  1.00  0.00           H  
ATOM   1999  HZ4 DMS   197       0.788 -15.033 -13.239  1.00  0.00           H  
ATOM   2000  HZ5 DMS   197      -0.497 -14.230 -14.177  1.00  0.00           H  
ATOM   2001  HZ6 DMS   197      -0.101 -13.656 -12.538  1.00  0.00           H  
TER    2002      DMS   197 
ATOM   2002  S   DMS   198     -17.527  13.470  11.181  1.00  0.00           S  
ATOM   2003  CT1 DMS   198     -19.063  12.576  11.010  1.00  0.00           C  
ATOM   2004  O   DMS   198     -17.531  14.622  10.160  1.00  0.00           O  
ATOM   2005  CT2 DMS   198     -17.763  14.295  12.718  1.00  0.00           C  
ATOM   2006  HZ1 DMS   198     -19.153  11.900  11.859  1.00  0.00           H  
ATOM   2007  HZ2 DMS   198     -19.253  12.112  10.042  1.00  0.00           H  
ATOM   2008  HZ3 DMS   198     -19.856  13.323  11.072  1.00  0.00           H  
ATOM   2009  HZ4 DMS   198     -18.589  15.004  12.776  1.00  0.00           H  
ATOM   2010  HZ5 DMS   198     -16.899  14.868  13.054  1.00  0.00           H  
ATOM   2011  HZ6 DMS   198     -18.064  13.600  13.502  1.00  0.00           H  
TER    2012      DMS   198 
ATOM   2012  S   DMS   199       6.081  12.523   7.162  1.00  0.00           S  
ATOM   2013  CT1 DMS   199       7.070  11.894   5.793  1.00  0.00           C  
ATOM   2014  O   DMS   199       6.104  14.036   6.968  1.00  0.00           O  
ATOM   2015  CT2 DMS   199       4.423  12.039   6.780  1.00  0.00           C  
ATOM   2016  HZ1 DMS   199       8.010  12.427   5.650  1.00  0.00           H  
ATOM   2017  HZ2 DMS   199       6.508  11.928   4.859  1.00  0.00           H  
ATOM   2018  HZ3 DMS   199       7.263  10.888   6.164  1.00  0.00           H  
ATOM   2019  HZ4 DMS   199       3.788  12.259   7.638  1.00  0.00           H  
ATOM   2020  HZ5 DMS   199       4.429  11.000   6.451  1.00  0.00           H  
ATOM   2021  HZ6 DMS   199       4.102  12.588   5.895  1.00  0.00           H  
TER    2022      DMS   199 
ATOM   2022  S   DMS   200     -17.197  14.983 -12.032  1.00  0.00           S  
ATOM   2023  CT1 DMS   200     -17.499  14.117 -10.469  1.00  0.00           C  
ATOM   2024  O   DMS   200     -17.911  16.355 -11.834  1.00  0.00           O  
ATOM   2025  CT2 DMS   200     -15.418  15.284 -11.783  1.00  0.00           C  
ATOM   2026  HZ1 DMS   200     -17.005  13.157 -10.313  1.00  0.00           H  
ATOM   2027  HZ2 DMS   200     -18.550  13.847 -10.570  1.00  0.00           H  
ATOM   2028  HZ3 DMS   200     -17.526  14.733  -9.570  1.00  0.00           H  
ATOM   2029  HZ4 DMS   200     -15.151  15.903 -10.926  1.00  0.00           H  
ATOM   2030  HZ5 DMS   200     -14.869  15.667 -12.644  1.00  0.00           H  
ATOM   2031  HZ6 DMS   200     -15.003  14.288 -11.631  1.00  0.00           H  
TER    2032      DMS   200 
ATOM   2032  S   DMS   201      -3.447   9.457  13.074  1.00  0.00           S  
ATOM   2033  CT1 DMS   201      -4.736   8.309  13.685  1.00  0.00           C  
ATOM   2034  O   DMS   201      -4.183  10.821  13.140  1.00  0.00           O  
ATOM   2035  CT2 DMS   201      -2.387   9.318  14.462  1.00  0.00           C  
ATOM   2036  HZ1 DMS   201      -4.300   7.322  13.839  1.00  0.00           H  
ATOM   2037  HZ2 DMS   201      -5.525   8.159  12.947  1.00  0.00           H  
ATOM   2038  HZ3 DMS   201      -5.154   8.697  14.614  1.00  0.00           H  
ATOM   2039  HZ4 DMS   201      -1.887   8.350  14.478  1.00  0.00           H  
ATOM   2040  HZ5 DMS   201      -2.911   9.596  15.376  1.00  0.00           H  
ATOM   2041  HZ6 DMS   201      -1.740  10.195  14.432  1.00  0.00           H  
TER    2042      DMS   201 
ATOM   2042  S   DMS   202     -14.268 -16.279   4.341  1.00  0.00           S  
ATOM   2043  CT1 DMS   202     -12.909 -15.765   5.464  1.00  0.00           C  
ATOM   2044  O   DMS   202     -15.114 -17.035   5.400  1.00  0.00           O  
ATOM   2045  CT2 DMS   202     -15.074 -14.677   4.161  1.00  0.00           C  
ATOM   2046  HZ1 DMS   202     -12.371 -16.692   5.664  1.00  0.00           H  
ATOM   2047  HZ2 DMS   202     -13.363 -15.471   6.411  1.00  0.00           H  
ATOM   2048  HZ3 DMS   202     -12.301 -15.080   4.874  1.00  0.00           H  
ATOM   2049  HZ4 DMS   202     -14.475 -14.041   3.509  1.00  0.00           H  
ATOM   2050  HZ5 DMS   202     -15.220 -14.221   5.140  1.00  0.00           H  
ATOM   2051  HZ6 DMS   202     -15.998 -14.908   3.631  1.00  0.00           H  
TER    2052      DMS   202 
ATOM   2052  S   DMS   203      18.813   6.182  -5.839  1.00  0.00           S  
ATOM   2053  CT1 DMS   203      18.821   7.712  -4.930  1.00  0.00           C  
ATOM   2054  O   DMS   203      17.460   5.442  -5.670  1.00  0.00           O  
ATOM   2055  CT2 DMS   203      20.139   5.400  -4.864  1.00  0.00           C  
ATOM   2056  HZ1 DMS   203      18.085   8.366  -5.398  1.00  0.00           H  
ATOM   2057  HZ2 DMS   203      19.746   8.272  -5.073  1.00  0.00           H  
ATOM   2058  HZ3 DMS   203      18.628   7.600  -3.863  1.00  0.00           H  
ATOM   2059  HZ4 DMS   203      20.268   4.402  -5.283  1.00  0.00           H  
ATOM   2060  HZ5 DMS   203      19.760   5.326  -3.845  1.00  0.00           H  
ATOM   2061  HZ6 DMS   203      21.018   6.028  -5.008  1.00  0.00           H  
TER    2062      DMS   203 
ATOM   2062  S   DMS   204     -21.499  12.464   2.777  1.00  0.00           S  
ATOM   2063  CT1 DMS   204     -21.020  10.760   3.134  1.00  0.00           C  
ATOM   2064  O   DMS   204     -22.050  12.912   4.180  1.00  0.00           O  
ATOM   2065  CT2 DMS   204     -19.875  13.088   2.608  1.00  0.00           C  
ATOM   2066  HZ1 DMS   204     -20.491  10.379   2.260  1.00  0.00           H  
ATOM   2067  HZ2 DMS   204     -21.848  10.142   3.480  1.00  0.00           H  
ATOM   2068  HZ3 DMS   204     -20.344  10.883   3.980  1.00  0.00           H  
ATOM   2069  HZ4 DMS   204     -19.937  14.175   2.555  1.00  0.00           H  
ATOM   2070  HZ5 DMS   204     -19.377  12.710   1.715  1.00  0.00           H  
ATOM   2071  HZ6 DMS   204     -19.284  12.867   3.496  1.00  0.00           H  
TER    2072      DMS   204 
ATOM   2072  S   DMS   205      10.543  10.074 -14.893  1.00  0.00           S  
ATOM   2073  CT1 DMS   205      10.372   8.466 -14.301  1.00  0.00           C  
ATOM   2074  O   DMS   205      11.842  10.696 -14.314  1.00  0.00           O  
ATOM   2075  CT2 DMS   205      10.900   9.687 -16.588  1.00  0.00           C  
ATOM   2076  HZ1 DMS   205       9.655   7.905 -14.900  1.00  0.00           H  
ATOM   2077  HZ2 DMS   205      10.102   8.524 -13.246  1.00  0.00           H  
ATOM   2078  HZ3 DMS   205      11.299   7.895 -14.261  1.00  0.00           H  
ATOM   2079  HZ4 DMS   205      10.079   9.135 -17.045  1.00  0.00           H  
ATOM   2080  HZ5 DMS   205      11.824   9.123 -16.717  1.00  0.00           H  
ATOM   2081  HZ6 DMS   205      11.084  10.585 -17.178  1.00  0.00           H  
TER    2082      DMS   205 
ATOM   2082  S   DMS   206       3.491 -18.886  -8.522  1.00  0.00           S  
ATOM   2083  CT1 DMS   206       3.267 -18.118  -6.950  1.00  0.00           C  
ATOM   2084  O   DMS   206       2.232 -18.479  -9.335  1.00  0.00           O  
ATOM   2085  CT2 DMS   206       4.786 -17.719  -8.991  1.00  0.00           C  
ATOM   2086  HZ1 DMS   206       3.057 -17.049  -6.979  1.00  0.00           H  
ATOM   2087  HZ2 DMS   206       4.103 -18.332  -6.284  1.00  0.00           H  
ATOM   2088  HZ3 DMS   206       2.536 -18.694  -6.382  1.00  0.00           H  
ATOM   2089  HZ4 DMS   206       4.404 -16.698  -8.976  1.00  0.00           H  
ATOM   2090  HZ5 DMS   206       5.171 -18.040  -9.959  1.00  0.00           H  
ATOM   2091  HZ6 DMS   206       5.621 -17.843  -8.301  1.00  0.00           H  
TER    2092      DMS   206 
ATOM   2092  S   DMS   207       7.174   4.800 -12.108  1.00  0.00           S  
ATOM   2093  CT1 DMS   207       8.084   5.061 -13.660  1.00  0.00           C  
ATOM   2094  O   DMS   207       7.897   3.576 -11.529  1.00  0.00           O  
ATOM   2095  CT2 DMS   207       7.518   6.229 -11.053  1.00  0.00           C  
ATOM   2096  HZ1 DMS   207       9.151   5.094 -13.436  1.00  0.00           H  
ATOM   2097  HZ2 DMS   207       7.868   5.979 -14.207  1.00  0.00           H  
ATOM   2098  HZ3 DMS   207       7.875   4.287 -14.398  1.00  0.00           H  
ATOM   2099  HZ4 DMS   207       8.437   6.768 -11.286  1.00  0.00           H  
ATOM   2100  HZ5 DMS   207       7.492   5.910 -10.011  1.00  0.00           H  
ATOM   2101  HZ6 DMS   207       6.686   6.907 -11.245  1.00  0.00           H  
TER    2102      DMS   207 
ATOM   2102  S   DMS   208     -16.788   3.238  -6.087  1.00  0.00           S  
ATOM   2103  CT1 DMS   208     -15.300   3.238  -7.155  1.00  0.00           C  
ATOM   2104  O   DMS   208     -17.932   2.989  -7.086  1.00  0.00           O  
ATOM   2105  CT2 DMS   208     -16.552   1.730  -5.231  1.00  0.00           C  
ATOM   2106  HZ1 DMS   208     -14.440   3.486  -6.534  1.00  0.00           H  
ATOM   2107  HZ2 DMS   208     -15.489   4.080  -7.820  1.00  0.00           H  
ATOM   2108  HZ3 DMS   208     -15.237   2.296  -7.700  1.00  0.00           H  
ATOM   2109  HZ4 DMS   208     -16.355   1.023  -6.037  1.00  0.00           H  
ATOM   2110  HZ5 DMS   208     -17.461   1.455  -4.696  1.00  0.00           H  
ATOM   2111  HZ6 DMS   208     -15.796   1.755  -4.447  1.00  0.00           H  
TER    2112      DMS   208 
ATOM   2112  S   DMS   209       0.451  -9.987  -5.190  1.00  0.00           S  
ATOM   2113  CT1 DMS   209       0.448  -8.228  -5.528  1.00  0.00           C  
ATOM   2114  O   DMS   209       0.693 -10.205  -3.689  1.00  0.00           O  
ATOM   2115  CT2 DMS   209      -1.334 -10.269  -5.390  1.00  0.00           C  
ATOM   2116  HZ1 DMS   209      -0.265  -7.838  -4.800  1.00  0.00           H  
ATOM   2117  HZ2 DMS   209       0.072  -8.155  -6.548  1.00  0.00           H  
ATOM   2118  HZ3 DMS   209       1.439  -7.776  -5.513  1.00  0.00           H  
ATOM   2119  HZ4 DMS   209      -1.742 -10.096  -6.386  1.00  0.00           H  
ATOM   2120  HZ5 DMS   209      -1.847  -9.681  -4.628  1.00  0.00           H  
ATOM   2121  HZ6 DMS   209      -1.425 -11.348  -5.271  1.00  0.00           H  
TER    2122      DMS   209 
ATOM   2122  S   DMS   210     -11.712  -5.263   1.112  1.00  0.00           S  
ATOM   2123  CT1 DMS   210     -12.710  -6.583   1.709  1.00  0.00           C  
ATOM   2124  O   DMS   210     -10.326  -5.376   1.827  1.00  0.00           O  
ATOM   2125  CT2 DMS   210     -11.455  -5.909  -0.548  1.00  0.00           C  
ATOM   2126  HZ1 DMS   210     -13.002  -6.429   2.747  1.00  0.00           H  
ATOM   2127  HZ2 DMS   210     -12.214  -7.548   1.599  1.00  0.00           H  
ATOM   2128  HZ3 DMS   210     -13.552  -6.547   1.018  1.00  0.00           H  
ATOM   2129  HZ4 DMS   210     -10.819  -6.793  -0.569  1.00  0.00           H  
ATOM   2130  HZ5 DMS   210     -10.998  -5.093  -1.108  1.00  0.00           H  
ATOM   2131  HZ6 DMS   210     -12.396  -6.192  -1.020  1.00  0.00           H  
TER    2132      DMS   210 
ATOM   2132  S   DMS   211      12.596  16.902  -9.522  1.00  0.00           S  
ATOM   2133  CT1 DMS   211      11.601  18.049  -8.616  1.00  0.00           C  
ATOM   2134  O   DMS   211      11.591  15.910 -10.100  1.00  0.00           O  
ATOM   2135  CT2 DMS   211      12.877  18.006 -10.914  1.00  0.00           C  
ATOM   2136  HZ1 DMS   211      11.399  17.570  -7.658  1.00  0.00           H  
ATOM   2137  HZ2 DMS   211      10.646  18.303  -9.076  1.00  0.00           H  
ATOM   2138  HZ3 DMS   211      12.159  18.983  -8.537  1.00  0.00           H  
ATOM   2139  HZ4 DMS   211      13.152  17.440 -11.804  1.00  0.00           H  
ATOM   2140  HZ5 DMS   211      13.686  18.652 -10.573  1.00  0.00           H  
ATOM   2141  HZ6 DMS   211      11.993  18.619 -11.086  1.00  0.00           H  
TER    2142      DMS   211 
ATOM   2142  S   DMS   212      16.119  10.955   9.272  1.00  0.00           S  
ATOM   2143  CT1 DMS   212      15.867   9.284   9.843  1.00  0.00           C  
ATOM   2144  O   DMS   212      17.575  11.305   9.504  1.00  0.00           O  
ATOM   2145  CT2 DMS   212      16.013  10.733   7.479  1.00  0.00           C  
ATOM   2146  HZ1 DMS   212      14.981   8.910   9.329  1.00  0.00           H  
ATOM   2147  HZ2 DMS   212      15.667   9.247  10.914  1.00  0.00           H  
ATOM   2148  HZ3 DMS   212      16.781   8.743   9.596  1.00  0.00           H  
ATOM   2149  HZ4 DMS   212      14.963  10.678   7.191  1.00  0.00           H  
ATOM   2150  HZ5 DMS   212      16.458   9.768   7.239  1.00  0.00           H  
ATOM   2151  HZ6 DMS   212      16.533  11.543   6.968  1.00  0.00           H  
TER    2152      DMS   212 
ATOM   2152  S   DMS   213      -5.326   3.162 -26.688  1.00  0.00           S  
ATOM   2153  CT1 DMS   213      -6.174   4.479 -27.804  1.00  0.00           C  
ATOM   2154  O   DMS   213      -4.008   3.745 -26.305  1.00  0.00           O  
ATOM   2155  CT2 DMS   213      -6.503   3.388 -25.324  1.00  0.00           C  
ATOM   2156  HZ1 DMS   213      -6.081   5.486 -27.398  1.00  0.00           H  
ATOM   2157  HZ2 DMS   213      -7.245   4.279 -27.801  1.00  0.00           H  
ATOM   2158  HZ3 DMS   213      -5.827   4.480 -28.838  1.00  0.00           H  
ATOM   2159  HZ4 DMS   213      -6.313   2.730 -24.476  1.00  0.00           H  
ATOM   2160  HZ5 DMS   213      -7.440   2.966 -25.689  1.00  0.00           H  
ATOM   2161  HZ6 DMS   213      -6.458   4.436 -25.029  1.00  0.00           H  
TER    2162      DMS   213 
ATOM   2162  S   DMS   214      -1.617  -8.150 -14.670  1.00  0.00           S  
ATOM   2163  CT1 DMS   214      -1.245  -9.074 -16.168  1.00  0.00           C  
ATOM   2164  O   DMS   214      -1.333  -9.010 -13.446  1.00  0.00           O  
ATOM   2165  CT2 DMS   214      -3.370  -8.152 -14.765  1.00  0.00           C  
ATOM   2166  HZ1 DMS   214      -1.733  -8.612 -17.027  1.00  0.00           H  
ATOM   2167  HZ2 DMS   214      -1.653 -10.082 -16.093  1.00  0.00           H  
ATOM   2168  HZ3 DMS   214      -0.159  -9.155 -16.205  1.00  0.00           H  
ATOM   2169  HZ4 DMS   214      -3.903  -9.086 -14.587  1.00  0.00           H  
ATOM   2170  HZ5 DMS   214      -3.648  -7.798 -15.758  1.00  0.00           H  
ATOM   2171  HZ6 DMS   214      -3.637  -7.364 -14.062  1.00  0.00           H  
TER    2172      DMS   214 
ATOM   2172  S   DMS   215      -4.945 -10.573 -19.737  1.00  0.00           S  
ATOM   2173  CT1 DMS   215      -5.344  -9.493 -18.414  1.00  0.00           C  
ATOM   2174  O   DMS   215      -4.658  -9.735 -20.956  1.00  0.00           O  
ATOM   2175  CT2 DMS   215      -3.382 -11.126 -19.088  1.00  0.00           C  
ATOM   2176  HZ1 DMS   215      -6.162  -8.852 -18.745  1.00  0.00           H  
ATOM   2177  HZ2 DMS   215      -4.575  -8.788 -18.099  1.00  0.00           H  
ATOM   2178  HZ3 DMS   215      -5.743 -10.011 -17.542  1.00  0.00           H  
ATOM   2179  HZ4 DMS   215      -2.861 -10.189 -18.892  1.00  0.00           H  
ATOM   2180  HZ5 DMS   215      -2.809 -11.707 -19.812  1.00  0.00           H  
ATOM   2181  HZ6 DMS   215      -3.516 -11.768 -18.218  1.00  0.00           H  
TER    2182      DMS   215 
ATOM   2182  S   DMS   216      10.696  10.959   6.707  1.00  0.00           S  
ATOM   2183  CT1 DMS   216       9.907  11.933   7.883  1.00  0.00           C  
ATOM   2184  O   DMS   216      11.946  11.676   6.355  1.00  0.00           O  
ATOM   2185  CT2 DMS   216      11.049   9.601   7.858  1.00  0.00           C  
ATOM   2186  HZ1 DMS   216       9.184  11.365   8.468  1.00  0.00           H  
ATOM   2187  HZ2 DMS   216       9.436  12.827   7.474  1.00  0.00           H  
ATOM   2188  HZ3 DMS   216      10.636  12.234   8.635  1.00  0.00           H  
ATOM   2189  HZ4 DMS   216      11.649   9.902   8.716  1.00  0.00           H  
ATOM   2190  HZ5 DMS   216      11.562   8.841   7.267  1.00  0.00           H  
ATOM   2191  HZ6 DMS   216      10.131   9.135   8.213  1.00  0.00           H  
TER    2192      DMS   216 
ATOM   2192  S   DMS   217      16.188  -5.176   8.883  1.00  0.00           S  
ATOM   2193  CT1 DMS   217      16.551  -4.006  10.253  1.00  0.00           C  
ATOM   2194  O   DMS   217      17.517  -5.858   8.627  1.00  0.00           O  
ATOM   2195  CT2 DMS   217      15.214  -6.327   9.856  1.00  0.00           C  
ATOM   2196  HZ1 DMS   217      17.458  -3.502   9.919  1.00  0.00           H  
ATOM   2197  HZ2 DMS   217      16.799  -4.573  11.150  1.00  0.00           H  
ATOM   2198  HZ3 DMS   217      15.673  -3.365  10.330  1.00  0.00           H  
ATOM   2199  HZ4 DMS   217      15.004  -7.301   9.416  1.00  0.00           H  
ATOM   2200  HZ5 DMS   217      14.335  -5.781  10.200  1.00  0.00           H  
ATOM   2201  HZ6 DMS   217      15.847  -6.634  10.689  1.00  0.00           H  
TER    2202      DMS   217 
ATOM   2202  S   DMS   218      19.590   3.247 -15.377  1.00  0.00           S  
ATOM   2203  CT1 DMS   218      19.162   4.958 -15.678  1.00  0.00           C  
ATOM   2204  O   DMS   218      20.321   3.217 -14.023  1.00  0.00           O  
ATOM   2205  CT2 DMS   218      17.983   2.620 -14.882  1.00  0.00           C  
ATOM   2206  HZ1 DMS   218      18.427   5.005 -16.482  1.00  0.00           H  
ATOM   2207  HZ2 DMS   218      20.024   5.549 -15.989  1.00  0.00           H  
ATOM   2208  HZ3 DMS   218      18.857   5.440 -14.749  1.00  0.00           H  
ATOM   2209  HZ4 DMS   218      17.239   2.858 -15.643  1.00  0.00           H  
ATOM   2210  HZ5 DMS   218      17.697   3.033 -13.915  1.00  0.00           H  
ATOM   2211  HZ6 DMS   218      18.094   1.542 -14.760  1.00  0.00           H  
TER    2212      DMS   218 
ATOM   2212  S   DMS   219      -5.908 -17.794  -8.017  1.00  0.00           S  
ATOM   2213  CT1 DMS   219      -6.369 -19.378  -8.798  1.00  0.00           C  
ATOM   2214  O   DMS   219      -7.093 -16.844  -8.352  1.00  0.00           O  
ATOM   2215  CT2 DMS   219      -6.067 -18.281  -6.313  1.00  0.00           C  
ATOM   2216  HZ1 DMS   219      -5.729 -20.154  -8.377  1.00  0.00           H  
ATOM   2217  HZ2 DMS   219      -6.277 -19.287  -9.880  1.00  0.00           H  
ATOM   2218  HZ3 DMS   219      -7.388 -19.678  -8.553  1.00  0.00           H  
ATOM   2219  HZ4 DMS   219      -5.731 -17.496  -5.635  1.00  0.00           H  
ATOM   2220  HZ5 DMS   219      -5.444 -19.135  -6.047  1.00  0.00           H  
ATOM   2221  HZ6 DMS   219      -7.104 -18.529  -6.090  1.00  0.00           H  
TER    2222      DMS   219 
ATOM   2222  S   DMS   220     -12.210  10.922   4.321  1.00  0.00           S  
ATOM   2223  CT1 DMS   220     -10.479  11.637   4.554  1.00  0.00           C  
ATOM   2224  O   DMS   220     -12.248  10.472   2.836  1.00  0.00           O  
ATOM   2225  CT2 DMS   220     -11.917   9.404   5.293  1.00  0.00           C  
ATOM   2226  HZ1 DMS   220     -10.421  12.529   3.930  1.00  0.00           H  
ATOM   2227  HZ2 DMS   220      -9.716  10.910   4.276  1.00  0.00           H  
ATOM   2228  HZ3 DMS   220     -10.287  11.823   5.610  1.00  0.00           H  
ATOM   2229  HZ4 DMS   220     -12.818   8.794   5.227  1.00  0.00           H  
ATOM   2230  HZ5 DMS   220     -11.619   9.622   6.319  1.00  0.00           H  
ATOM   2231  HZ6 DMS   220     -11.057   8.861   4.902  1.00  0.00           H  
TER    2232      DMS   220 
ATOM   2232  S   DMS   221      -9.623  13.413  -6.799  1.00  0.00           S  
ATOM   2233  CT1 DMS   221      -7.848  13.053  -7.238  1.00  0.00           C  
ATOM   2234  O   DMS   221      -9.752  14.890  -7.122  1.00  0.00           O  
ATOM   2235  CT2 DMS   221     -10.385  12.488  -8.110  1.00  0.00           C  
ATOM   2236  HZ1 DMS   221      -7.680  13.203  -8.304  1.00  0.00           H  
ATOM   2237  HZ2 DMS   221      -7.568  12.017  -7.045  1.00  0.00           H  
ATOM   2238  HZ3 DMS   221      -7.196  13.671  -6.620  1.00  0.00           H  
ATOM   2239  HZ4 DMS   221     -11.176  13.204  -8.334  1.00  0.00           H  
ATOM   2240  HZ5 DMS   221     -10.661  11.487  -7.777  1.00  0.00           H  
ATOM   2241  HZ6 DMS   221      -9.742  12.348  -8.979  1.00  0.00           H  
TER    2242      DMS   221 
ATOM   2242  S   DMS   222      19.157  12.059 -10.230  1.00  0.00           S  
ATOM   2243  CT1 DMS   222      17.716  11.821 -11.360  1.00  0.00           C  
ATOM   2244  O   DMS   222      19.550  13.545 -10.572  1.00  0.00           O  
ATOM   2245  CT2 DMS   222      18.231  12.296  -8.726  1.00  0.00           C  
ATOM   2246  HZ1 DMS   222      17.301  10.813 -11.352  1.00  0.00           H  
ATOM   2247  HZ2 DMS   222      17.930  12.155 -12.375  1.00  0.00           H  
ATOM   2248  HZ3 DMS   222      16.948  12.521 -11.030  1.00  0.00           H  
ATOM   2249  HZ4 DMS   222      17.435  13.036  -8.814  1.00  0.00           H  
ATOM   2250  HZ5 DMS   222      18.902  12.586  -7.918  1.00  0.00           H  
ATOM   2251  HZ6 DMS   222      17.947  11.325  -8.320  1.00  0.00           H  
TER    2252      DMS   222 
ATOM   2252  S   DMS   223     -15.508  -0.099   9.446  1.00  0.00           S  
ATOM   2253  CT1 DMS   223     -14.901  -1.447  10.405  1.00  0.00           C  
ATOM   2254  O   DMS   223     -16.468  -0.768   8.486  1.00  0.00           O  
ATOM   2255  CT2 DMS   223     -16.585   0.650  10.707  1.00  0.00           C  
ATOM   2256  HZ1 DMS   223     -14.451  -0.983  11.283  1.00  0.00           H  
ATOM   2257  HZ2 DMS   223     -14.283  -2.155   9.853  1.00  0.00           H  
ATOM   2258  HZ3 DMS   223     -15.782  -1.963  10.787  1.00  0.00           H  
ATOM   2259  HZ4 DMS   223     -15.958   0.742  11.594  1.00  0.00           H  
ATOM   2260  HZ5 DMS   223     -17.326  -0.088  11.013  1.00  0.00           H  
ATOM   2261  HZ6 DMS   223     -17.132   1.546  10.413  1.00  0.00           H  
TER    2262      DMS   223 
ATOM   2262  S   DMS   224     -17.412   2.970 -11.602  1.00  0.00           S  
ATOM   2263  CT1 DMS   224     -16.958   4.430 -10.640  1.00  0.00           C  
ATOM   2264  O   DMS   224     -16.394   2.816 -12.743  1.00  0.00           O  
ATOM   2265  CT2 DMS   224     -16.801   1.811 -10.384  1.00  0.00           C  
ATOM   2266  HZ1 DMS   224     -15.917   4.473 -10.321  1.00  0.00           H  
ATOM   2267  HZ2 DMS   224     -17.619   4.580  -9.786  1.00  0.00           H  
ATOM   2268  HZ3 DMS   224     -17.028   5.318 -11.267  1.00  0.00           H  
ATOM   2269  HZ4 DMS   224     -16.876   0.831 -10.854  1.00  0.00           H  
ATOM   2270  HZ5 DMS   224     -17.311   2.001  -9.439  1.00  0.00           H  
ATOM   2271  HZ6 DMS   224     -15.714   1.889 -10.356  1.00  0.00           H  
TER    2272      DMS   224 
ATOM   2272  S   DMS   225      17.293  -7.045  13.808  1.00  0.00           S  
ATOM   2273  CT1 DMS   225      17.137  -8.334  14.987  1.00  0.00           C  
ATOM   2274  O   DMS   225      15.915  -6.524  13.717  1.00  0.00           O  
ATOM   2275  CT2 DMS   225      18.285  -5.850  14.720  1.00  0.00           C  
ATOM   2276  HZ1 DMS   225      16.827  -7.805  15.889  1.00  0.00           H  
ATOM   2277  HZ2 DMS   225      18.131  -8.704  15.237  1.00  0.00           H  
ATOM   2278  HZ3 DMS   225      16.456  -9.152  14.755  1.00  0.00           H  
ATOM   2279  HZ4 DMS   225      18.109  -4.909  14.199  1.00  0.00           H  
ATOM   2280  HZ5 DMS   225      19.350  -6.051  14.605  1.00  0.00           H  
ATOM   2281  HZ6 DMS   225      17.913  -5.719  15.736  1.00  0.00           H  
TER    2282      DMS   225 
ATOM   2282  S   DMS   226      13.732 -12.799  -4.515  1.00  0.00           S  
ATOM   2283  CT1 DMS   226      13.859 -14.013  -5.762  1.00  0.00           C  
ATOM   2284  O   DMS   226      12.743 -11.800  -5.039  1.00  0.00           O  
ATOM   2285  CT2 DMS   226      12.828 -13.693  -3.181  1.00  0.00           C  
ATOM   2286  HZ1 DMS   226      14.473 -14.859  -5.455  1.00  0.00           H  
ATOM   2287  HZ2 DMS   226      14.207 -13.520  -6.670  1.00  0.00           H  
ATOM   2288  HZ3 DMS   226      12.853 -14.352  -6.010  1.00  0.00           H  
ATOM   2289  HZ4 DMS   226      12.015 -14.304  -3.574  1.00  0.00           H  
ATOM   2290  HZ5 DMS   226      12.409 -12.940  -2.514  1.00  0.00           H  
ATOM   2291  HZ6 DMS   226      13.569 -14.351  -2.727  1.00  0.00           H  
TER    2292      DMS   226 
ATOM   2292  S   DMS   227     -12.154  -8.525 -16.795  1.00  0.00           S  
ATOM   2293  CT1 DMS   227     -13.833  -9.140 -17.018  1.00  0.00           C  
ATOM   2294  O   DMS   227     -11.445  -8.436 -18.127  1.00  0.00           O  
ATOM   2295  CT2 DMS   227     -12.722  -6.900 -16.409  1.00  0.00           C  
ATOM   2296  HZ1 DMS   227     -14.334  -9.067 -16.052  1.00  0.00           H  
ATOM   2297  HZ2 DMS   227     -13.918 -10.174 -17.351  1.00  0.00           H  
ATOM   2298  HZ3 DMS   227     -14.333  -8.405 -17.649  1.00  0.00           H  
ATOM   2299  HZ4 DMS   227     -13.148  -6.420 -17.289  1.00  0.00           H  
ATOM   2300  HZ5 DMS   227     -11.864  -6.405 -15.955  1.00  0.00           H  
ATOM   2301  HZ6 DMS   227     -13.380  -7.137 -15.574  1.00  0.00           H  
TER    2302      DMS   227 
ATOM   2302  S   DMS   228       0.612  11.658  14.409  1.00  0.00           S  
ATOM   2303  CT1 DMS   228       0.731  13.017  15.487  1.00  0.00           C  
ATOM   2304  O   DMS   228       1.822  11.654  13.508  1.00  0.00           O  
ATOM   2305  CT2 DMS   228       0.909  10.500  15.746  1.00  0.00           C  
ATOM   2306  HZ1 DMS   228      -0.202  13.007  16.050  1.00  0.00           H  
ATOM   2307  HZ2 DMS   228       0.684  13.953  14.931  1.00  0.00           H  
ATOM   2308  HZ3 DMS   228       1.569  12.974  16.182  1.00  0.00           H  
ATOM   2309  HZ4 DMS   228       0.937   9.503  15.308  1.00  0.00           H  
ATOM   2310  HZ5 DMS   228       0.068  10.488  16.440  1.00  0.00           H  
ATOM   2311  HZ6 DMS   228       1.854  10.728  16.241  1.00  0.00           H  
TER    2312      DMS   228 
ATOM   2312  S   DMS   229      -5.418  16.464  20.126  1.00  0.00           S  
ATOM   2313  CT1 DMS   229      -4.049  15.267  20.038  1.00  0.00           C  
ATOM   2314  O   DMS   229      -5.966  16.758  18.701  1.00  0.00           O  
ATOM   2315  CT2 DMS   229      -6.503  15.240  20.718  1.00  0.00           C  
ATOM   2316  HZ1 DMS   229      -4.170  14.327  19.500  1.00  0.00           H  
ATOM   2317  HZ2 DMS   229      -3.698  14.935  21.015  1.00  0.00           H  
ATOM   2318  HZ3 DMS   229      -3.266  15.883  19.595  1.00  0.00           H  
ATOM   2319  HZ4 DMS   229      -6.043  14.805  21.606  1.00  0.00           H  
ATOM   2320  HZ5 DMS   229      -6.744  14.519  19.937  1.00  0.00           H  
ATOM   2321  HZ6 DMS   229      -7.440  15.649  21.095  1.00  0.00           H  
TER    2322      DMS   229 
ATOM   2322  S   DMS   230       8.777   8.121  11.379  1.00  0.00           S  
ATOM   2323  CT1 DMS   230       8.435   8.853  13.006  1.00  0.00           C  
ATOM   2324  O   DMS   230       8.330   9.116  10.301  1.00  0.00           O  
ATOM   2325  CT2 DMS   230       7.587   6.785  11.328  1.00  0.00           C  
ATOM   2326  HZ1 DMS   230       7.390   9.135  13.127  1.00  0.00           H  
ATOM   2327  HZ2 DMS   230       9.196   9.615  13.176  1.00  0.00           H  
ATOM   2328  HZ3 DMS   230       8.673   8.067  13.722  1.00  0.00           H  
ATOM   2329  HZ4 DMS   230       6.610   7.244  11.484  1.00  0.00           H  
ATOM   2330  HZ5 DMS   230       7.755   6.072  12.135  1.00  0.00           H  
ATOM   2331  HZ6 DMS   230       7.636   6.268  10.370  1.00  0.00           H  
TER    2332      DMS   230 
ATOM   2332  S   DMS   231      -3.197   9.310 -13.230  1.00  0.00           S  
ATOM   2333  CT1 DMS   231      -1.825   9.110 -12.085  1.00  0.00           C  
ATOM   2334  O   DMS   231      -4.353   8.548 -12.605  1.00  0.00           O  
ATOM   2335  CT2 DMS   231      -3.762  11.035 -13.026  1.00  0.00           C  
ATOM   2336  HZ1 DMS   231      -1.121   9.892 -12.370  1.00  0.00           H  
ATOM   2337  HZ2 DMS   231      -1.361   8.144 -12.281  1.00  0.00           H  
ATOM   2338  HZ3 DMS   231      -2.101   9.208 -11.035  1.00  0.00           H  
ATOM   2339  HZ4 DMS   231      -3.966  11.253 -11.978  1.00  0.00           H  
ATOM   2340  HZ5 DMS   231      -4.676  11.232 -13.585  1.00  0.00           H  
ATOM   2341  HZ6 DMS   231      -3.092  11.866 -13.247  1.00  0.00           H  
TER    2342      DMS   231 
ATOM   2342  S   DMS   232      -6.722 -20.226   3.161  1.00  0.00           S  
ATOM   2343  CT1 DMS   232      -8.379 -20.869   3.683  1.00  0.00           C  
ATOM   2344  O   DMS   232      -6.770 -18.722   2.947  1.00  0.00           O  
ATOM   2345  CT2 DMS   232      -5.867 -20.573   4.728  1.00  0.00           C  
ATOM   2346  HZ1 DMS   232      -8.638 -20.371   4.617  1.00  0.00           H  
ATOM   2347  HZ2 DMS   232      -8.327 -21.952   3.795  1.00  0.00           H  
ATOM   2348  HZ3 DMS   232      -9.057 -20.601   2.872  1.00  0.00           H  
ATOM   2349  HZ4 DMS   232      -6.091 -21.592   5.046  1.00  0.00           H  
ATOM   2350  HZ5 DMS   232      -6.141 -19.885   5.528  1.00  0.00           H  
ATOM   2351  HZ6 DMS   232      -4.797 -20.439   4.571  1.00  0.00           H  
TER    2352      DMS   232 
ATOM   2352  S   DMS   233     -11.404   4.754  22.561  1.00  0.00           S  
ATOM   2353  CT1 DMS   233     -11.564   3.389  23.754  1.00  0.00           C  
ATOM   2354  O   DMS   233      -9.930   4.988  22.299  1.00  0.00           O  
ATOM   2355  CT2 DMS   233     -12.045   6.097  23.425  1.00  0.00           C  
ATOM   2356  HZ1 DMS   233     -10.933   3.674  24.595  1.00  0.00           H  
ATOM   2357  HZ2 DMS   233     -11.117   2.517  23.277  1.00  0.00           H  
ATOM   2358  HZ3 DMS   233     -12.577   3.197  24.108  1.00  0.00           H  
ATOM   2359  HZ4 DMS   233     -11.930   6.974  22.789  1.00  0.00           H  
ATOM   2360  HZ5 DMS   233     -11.516   6.100  24.378  1.00  0.00           H  
ATOM   2361  HZ6 DMS   233     -13.107   5.924  23.598  1.00  0.00           H  
TER    2362      DMS   233 
ATOM   2362  S   DMS   234       6.639   9.653  -7.395  1.00  0.00           S  
ATOM   2363  CT1 DMS   234       8.382   9.354  -7.365  1.00  0.00           C  
ATOM   2364  O   DMS   234       6.070   9.450  -8.760  1.00  0.00           O  
ATOM   2365  CT2 DMS   234       6.203   8.151  -6.524  1.00  0.00           C  
ATOM   2366  HZ1 DMS   234       9.014  10.165  -7.726  1.00  0.00           H  
ATOM   2367  HZ2 DMS   234       8.561   8.372  -7.803  1.00  0.00           H  
ATOM   2368  HZ3 DMS   234       8.778   9.269  -6.353  1.00  0.00           H  
ATOM   2369  HZ4 DMS   234       6.483   8.257  -5.476  1.00  0.00           H  
ATOM   2370  HZ5 DMS   234       6.703   7.327  -7.034  1.00  0.00           H  
ATOM   2371  HZ6 DMS   234       5.124   8.032  -6.629  1.00  0.00           H  
TER    2372      DMS   234 
ATOM   2372  S   DMS   235       2.459 -13.395  12.973  1.00  0.00           S  
ATOM   2373  CT1 DMS   235       3.228 -14.630  12.000  1.00  0.00           C  
ATOM   2374  O   DMS   235       3.293 -13.460  14.282  1.00  0.00           O  
ATOM   2375  CT2 DMS   235       3.067 -11.966  12.071  1.00  0.00           C  
ATOM   2376  HZ1 DMS   235       3.063 -15.520  12.607  1.00  0.00           H  
ATOM   2377  HZ2 DMS   235       4.276 -14.332  11.969  1.00  0.00           H  
ATOM   2378  HZ3 DMS   235       2.647 -14.714  11.082  1.00  0.00           H  
ATOM   2379  HZ4 DMS   235       4.150 -12.064  12.005  1.00  0.00           H  
ATOM   2380  HZ5 DMS   235       2.678 -11.059  12.534  1.00  0.00           H  
ATOM   2381  HZ6 DMS   235       2.686 -12.031  11.051  1.00  0.00           H  
TER    2382      DMS   235 
ATOM   2382  S   DMS   236       4.049 -20.096   5.833  1.00  0.00           S  
ATOM   2383  CT1 DMS   236       2.898 -20.462   4.493  1.00  0.00           C  
ATOM   2384  O   DMS   236       4.687 -21.413   6.106  1.00  0.00           O  
ATOM   2385  CT2 DMS   236       5.286 -19.197   4.759  1.00  0.00           C  
ATOM   2386  HZ1 DMS   236       2.669 -19.431   4.223  1.00  0.00           H  
ATOM   2387  HZ2 DMS   236       2.018 -20.993   4.857  1.00  0.00           H  
ATOM   2388  HZ3 DMS   236       3.366 -20.950   3.639  1.00  0.00           H  
ATOM   2389  HZ4 DMS   236       6.256 -19.076   5.242  1.00  0.00           H  
ATOM   2390  HZ5 DMS   236       4.908 -18.212   4.485  1.00  0.00           H  
ATOM   2391  HZ6 DMS   236       5.360 -19.789   3.848  1.00  0.00           H  
TER    2392      DMS   236 
ATOM   2392  S   DMS   237       1.225 -11.733 -18.798  1.00  0.00           S  
ATOM   2393  CT1 DMS   237       2.188 -10.259 -18.183  1.00  0.00           C  
ATOM   2394  O   DMS   237       0.630 -12.252 -17.507  1.00  0.00           O  
ATOM   2395  CT2 DMS   237       0.033 -10.839 -19.859  1.00  0.00           C  
ATOM   2396  HZ1 DMS   237       2.963 -10.653 -17.526  1.00  0.00           H  
ATOM   2397  HZ2 DMS   237       1.562  -9.571 -17.615  1.00  0.00           H  
ATOM   2398  HZ3 DMS   237       2.770  -9.739 -18.944  1.00  0.00           H  
ATOM   2399  HZ4 DMS   237       0.561 -10.305 -20.649  1.00  0.00           H  
ATOM   2400  HZ5 DMS   237      -0.410 -10.104 -19.188  1.00  0.00           H  
ATOM   2401  HZ6 DMS   237      -0.672 -11.426 -20.448  1.00  0.00           H  
TER    2402      DMS   237 
ATOM   2402  S   DMS   238       9.021  -0.516  14.296  1.00  0.00           S  
ATOM   2403  CT1 DMS   238       7.826  -0.863  13.039  1.00  0.00           C  
ATOM   2404  O   DMS   238       8.442   0.721  14.921  1.00  0.00           O  
ATOM   2405  CT2 DMS   238       8.499  -1.999  15.310  1.00  0.00           C  
ATOM   2406  HZ1 DMS   238       6.832  -0.704  13.457  1.00  0.00           H  
ATOM   2407  HZ2 DMS   238       7.834  -1.898  12.696  1.00  0.00           H  
ATOM   2408  HZ3 DMS   238       7.957  -0.220  12.169  1.00  0.00           H  
ATOM   2409  HZ4 DMS   238       9.114  -2.897  15.261  1.00  0.00           H  
ATOM   2410  HZ5 DMS   238       7.463  -2.255  15.088  1.00  0.00           H  
ATOM   2411  HZ6 DMS   238       8.650  -1.684  16.343  1.00  0.00           H  
TER    2412      DMS   238 
ATOM   2412  S   DMS   239      -8.727   8.826   2.263  1.00  0.00           S  
ATOM   2413  CT1 DMS   239      -9.596   9.775   0.987  1.00  0.00           C  
ATOM   2414  O   DMS   239      -8.715   7.367   1.752  1.00  0.00           O  
ATOM   2415  CT2 DMS   239      -6.979   9.434   1.958  1.00  0.00           C  
ATOM   2416  HZ1 DMS   239      -9.119   9.663   0.014  1.00  0.00           H  
ATOM   2417  HZ2 DMS   239      -9.626  10.794   1.374  1.00  0.00           H  
ATOM   2418  HZ3 DMS   239     -10.575   9.342   0.780  1.00  0.00           H  
ATOM   2419  HZ4 DMS   239      -6.875  10.428   2.391  1.00  0.00           H  
ATOM   2420  HZ5 DMS   239      -6.700   9.513   0.907  1.00  0.00           H  
ATOM   2421  HZ6 DMS   239      -6.327   8.656   2.356  1.00  0.00           H  
TER    2422      DMS   239 
ATOM   2422  S   DMS   240      19.715   9.209   0.871  1.00  0.00           S  
ATOM   2423  CT1 DMS   240      19.567   8.856   2.641  1.00  0.00           C  
ATOM   2424  O   DMS   240      21.194   9.071   0.480  1.00  0.00           O  
ATOM   2425  CT2 DMS   240      19.314  10.926   0.853  1.00  0.00           C  
ATOM   2426  HZ1 DMS   240      18.523   8.821   2.952  1.00  0.00           H  
ATOM   2427  HZ2 DMS   240      20.091   9.619   3.217  1.00  0.00           H  
ATOM   2428  HZ3 DMS   240      20.044   7.902   2.869  1.00  0.00           H  
ATOM   2429  HZ4 DMS   240      19.156  11.222  -0.184  1.00  0.00           H  
ATOM   2430  HZ5 DMS   240      20.024  11.647   1.258  1.00  0.00           H  
ATOM   2431  HZ6 DMS   240      18.455  10.998   1.520  1.00  0.00           H  
TER    2432      DMS   240 
ATOM   2432  S   DMS   241     -18.352  16.709   1.389  1.00  0.00           S  
ATOM   2433  CT1 DMS   241     -17.427  15.624   2.502  1.00  0.00           C  
ATOM   2434  O   DMS   241     -19.642  16.075   1.037  1.00  0.00           O  
ATOM   2435  CT2 DMS   241     -18.888  17.957   2.604  1.00  0.00           C  
ATOM   2436  HZ1 DMS   241     -17.867  14.627   2.538  1.00  0.00           H  
ATOM   2437  HZ2 DMS   241     -17.499  16.065   3.496  1.00  0.00           H  
ATOM   2438  HZ3 DMS   241     -16.370  15.675   2.239  1.00  0.00           H  
ATOM   2439  HZ4 DMS   241     -19.407  18.775   2.104  1.00  0.00           H  
ATOM   2440  HZ5 DMS   241     -18.005  18.435   3.027  1.00  0.00           H  
ATOM   2441  HZ6 DMS   241     -19.334  17.453   3.461  1.00  0.00           H  
TER    2442      DMS   241 
ATOM   2442  S   DMS   242      -9.081 -13.204  -9.951  1.00  0.00           S  
ATOM   2443  CT1 DMS   242      -8.887 -14.751  -9.132  1.00  0.00           C  
ATOM   2444  O   DMS   242      -7.758 -12.869 -10.689  1.00  0.00           O  
ATOM   2445  CT2 DMS   242     -10.082 -13.887 -11.388  1.00  0.00           C  
ATOM   2446  HZ1 DMS   242      -9.884 -15.118  -8.885  1.00  0.00           H  
ATOM   2447  HZ2 DMS   242      -8.198 -14.601  -8.301  1.00  0.00           H  
ATOM   2448  HZ3 DMS   242      -8.392 -15.442  -9.814  1.00  0.00           H  
ATOM   2449  HZ4 DMS   242     -10.993 -14.353 -11.011  1.00  0.00           H  
ATOM   2450  HZ5 DMS   242      -9.524 -14.676 -11.891  1.00  0.00           H  
ATOM   2451  HZ6 DMS   242     -10.443 -13.093 -12.042  1.00  0.00           H  
TER    2452      DMS   242 
ATOM   2452  S   DMS   243     -13.995   2.384  13.060  1.00  0.00           S  
ATOM   2453  CT1 DMS   243     -14.720   3.894  12.279  1.00  0.00           C  
ATOM   2454  O   DMS   243     -13.401   1.466  11.987  1.00  0.00           O  
ATOM   2455  CT2 DMS   243     -12.499   3.199  13.643  1.00  0.00           C  
ATOM   2456  HZ1 DMS   243     -15.559   3.566  11.665  1.00  0.00           H  
ATOM   2457  HZ2 DMS   243     -13.941   4.343  11.663  1.00  0.00           H  
ATOM   2458  HZ3 DMS   243     -14.903   4.664  13.028  1.00  0.00           H  
ATOM   2459  HZ4 DMS   243     -12.736   4.085  14.231  1.00  0.00           H  
ATOM   2460  HZ5 DMS   243     -11.949   3.564  12.775  1.00  0.00           H  
ATOM   2461  HZ6 DMS   243     -11.873   2.578  14.283  1.00  0.00           H  
TER    2462      DMS   243 
ATOM   2462  S   DMS   244      -6.233   5.760 -12.948  1.00  0.00           S  
ATOM   2463  CT1 DMS   244      -5.079   5.412 -11.650  1.00  0.00           C  
ATOM   2464  O   DMS   244      -6.101   4.685 -14.008  1.00  0.00           O  
ATOM   2465  CT2 DMS   244      -7.698   5.470 -12.036  1.00  0.00           C  
ATOM   2466  HZ1 DMS   244      -4.078   5.421 -12.079  1.00  0.00           H  
ATOM   2467  HZ2 DMS   244      -5.454   4.490 -11.204  1.00  0.00           H  
ATOM   2468  HZ3 DMS   244      -5.166   6.254 -10.964  1.00  0.00           H  
ATOM   2469  HZ4 DMS   244      -8.515   5.306 -12.739  1.00  0.00           H  
ATOM   2470  HZ5 DMS   244      -8.075   6.340 -11.498  1.00  0.00           H  
ATOM   2471  HZ6 DMS   244      -7.587   4.740 -11.234  1.00  0.00           H  
TER    2472      DMS   244 
ATOM   2472  S   DMS   245       5.224  -0.535 -23.566  1.00  0.00           S  
ATOM   2473  CT1 DMS   245       5.277   1.193 -23.868  1.00  0.00           C  
ATOM   2474  O   DMS   245       6.651  -0.965 -23.790  1.00  0.00           O  
ATOM   2475  CT2 DMS   245       4.973  -0.620 -21.794  1.00  0.00           C  
ATOM   2476  HZ1 DMS   245       5.935   1.631 -23.118  1.00  0.00           H  
ATOM   2477  HZ2 DMS   245       4.315   1.706 -23.866  1.00  0.00           H  
ATOM   2478  HZ3 DMS   245       5.764   1.288 -24.838  1.00  0.00           H  
ATOM   2479  HZ4 DMS   245       5.310  -1.597 -21.448  1.00  0.00           H  
ATOM   2480  HZ5 DMS   245       3.971  -0.376 -21.440  1.00  0.00           H  
ATOM   2481  HZ6 DMS   245       5.649   0.109 -21.349  1.00  0.00           H  
TER    2482      DMS   245 
ATOM   2482  S   DMS   246      -9.582   0.806 -16.073  1.00  0.00           S  
ATOM   2483  CT1 DMS   246      -9.248   0.157 -17.667  1.00  0.00           C  
ATOM   2484  O   DMS   246      -9.670   2.359 -16.205  1.00  0.00           O  
ATOM   2485  CT2 DMS   246     -11.299   0.356 -16.138  1.00  0.00           C  
ATOM   2486  HZ1 DMS   246      -9.940   0.523 -18.425  1.00  0.00           H  
ATOM   2487  HZ2 DMS   246      -9.127  -0.926 -17.641  1.00  0.00           H  
ATOM   2488  HZ3 DMS   246      -8.263   0.574 -17.880  1.00  0.00           H  
ATOM   2489  HZ4 DMS   246     -11.483  -0.716 -16.078  1.00  0.00           H  
ATOM   2490  HZ5 DMS   246     -11.665   0.758 -17.083  1.00  0.00           H  
ATOM   2491  HZ6 DMS   246     -11.803   0.977 -15.398  1.00  0.00           H  
TER    2492      DMS   246 
ATOM   2492  S   DMS   247      17.662 -13.084  -7.730  1.00  0.00           S  
ATOM   2493  CT1 DMS   247      19.105 -12.080  -7.308  1.00  0.00           C  
ATOM   2494  O   DMS   247      18.018 -13.766  -9.040  1.00  0.00           O  
ATOM   2495  CT2 DMS   247      16.504 -11.788  -8.018  1.00  0.00           C  
ATOM   2496  HZ1 DMS   247      18.810 -11.403  -6.506  1.00  0.00           H  
ATOM   2497  HZ2 DMS   247      19.489 -11.594  -8.205  1.00  0.00           H  
ATOM   2498  HZ3 DMS   247      19.866 -12.786  -6.975  1.00  0.00           H  
ATOM   2499  HZ4 DMS   247      17.048 -10.876  -8.263  1.00  0.00           H  
ATOM   2500  HZ5 DMS   247      15.931 -11.684  -7.097  1.00  0.00           H  
ATOM   2501  HZ6 DMS   247      15.877 -12.052  -8.870  1.00  0.00           H  
TER    2502      DMS   247 
ATOM   2502  S   DMS   248       6.352  -8.088  -0.293  1.00  0.00           S  
ATOM   2503  CT1 DMS   248       7.836  -8.891  -0.884  1.00  0.00           C  
ATOM   2504  O   DMS   248       5.173  -8.366  -1.209  1.00  0.00           O  
ATOM   2505  CT2 DMS   248       6.197  -9.219   1.007  1.00  0.00           C  
ATOM   2506  HZ1 DMS   248       8.691  -8.870  -0.209  1.00  0.00           H  
ATOM   2507  HZ2 DMS   248       8.190  -8.622  -1.880  1.00  0.00           H  
ATOM   2508  HZ3 DMS   248       7.599  -9.954  -0.904  1.00  0.00           H  
ATOM   2509  HZ4 DMS   248       6.111 -10.194   0.528  1.00  0.00           H  
ATOM   2510  HZ5 DMS   248       5.278  -9.082   1.576  1.00  0.00           H  
ATOM   2511  HZ6 DMS   248       6.954  -9.181   1.791  1.00  0.00           H  
TER    2512      DMS   248 
ATOM   2512  S   DMS   249     -16.602   9.607  12.727  1.00  0.00           S  
ATOM   2513  CT1 DMS   249     -15.567  10.772  13.592  1.00  0.00           C  
ATOM   2514  O   DMS   249     -16.847  10.293  11.406  1.00  0.00           O  
ATOM   2515  CT2 DMS   249     -15.421   8.347  12.409  1.00  0.00           C  
ATOM   2516  HZ1 DMS   249     -15.204  10.369  14.537  1.00  0.00           H  
ATOM   2517  HZ2 DMS   249     -16.312  11.531  13.830  1.00  0.00           H  
ATOM   2518  HZ3 DMS   249     -14.754  11.000  12.903  1.00  0.00           H  
ATOM   2519  HZ4 DMS   249     -15.255   7.727  13.289  1.00  0.00           H  
ATOM   2520  HZ5 DMS   249     -14.472   8.775  12.087  1.00  0.00           H  
ATOM   2521  HZ6 DMS   249     -15.840   7.671  11.663  1.00  0.00           H  
TER    2522      DMS   249 
ATOM   2522  S   DMS   250       2.810 -16.889 -13.783  1.00  0.00           S  
ATOM   2523  CT1 DMS   250       3.357 -17.478 -12.162  1.00  0.00           C  
ATOM   2524  O   DMS   250       4.158 -16.664 -14.508  1.00  0.00           O  
ATOM   2525  CT2 DMS   250       2.345 -18.450 -14.298  1.00  0.00           C  
ATOM   2526  HZ1 DMS   250       3.883 -16.687 -11.627  1.00  0.00           H  
ATOM   2527  HZ2 DMS   250       4.065 -18.302 -12.248  1.00  0.00           H  
ATOM   2528  HZ3 DMS   250       2.468 -17.844 -11.647  1.00  0.00           H  
ATOM   2529  HZ4 DMS   250       1.852 -18.208 -15.240  1.00  0.00           H  
ATOM   2530  HZ5 DMS   250       1.676 -18.973 -13.614  1.00  0.00           H  
ATOM   2531  HZ6 DMS   250       3.202 -19.119 -14.379  1.00  0.00           H  
TER    2532      DMS   250 
ATOM   2532  S   DMS   251       4.967   3.280  13.653  1.00  0.00           S  
ATOM   2533  CT1 DMS   251       5.761   3.690  15.192  1.00  0.00           C  
ATOM   2534  O   DMS   251       4.710   4.467  12.803  1.00  0.00           O  
ATOM   2535  CT2 DMS   251       6.381   2.288  12.922  1.00  0.00           C  
ATOM   2536  HZ1 DMS   251       5.103   4.234  15.871  1.00  0.00           H  
ATOM   2537  HZ2 DMS   251       6.686   4.221  14.965  1.00  0.00           H  
ATOM   2538  HZ3 DMS   251       6.178   2.825  15.707  1.00  0.00           H  
ATOM   2539  HZ4 DMS   251       6.488   1.467  13.631  1.00  0.00           H  
ATOM   2540  HZ5 DMS   251       7.223   2.958  12.752  1.00  0.00           H  
ATOM   2541  HZ6 DMS   251       6.177   1.940  11.909  1.00  0.00           H  
TER    2542      DMS   251 
ATOM   2542  S   DMS   252     -19.590 -14.249   4.682  1.00  0.00           S  
ATOM   2543  CT1 DMS   252     -18.582 -13.033   3.831  1.00  0.00           C  
ATOM   2544  O   DMS   252     -20.235 -15.150   3.648  1.00  0.00           O  
ATOM   2545  CT2 DMS   252     -18.234 -15.134   5.450  1.00  0.00           C  
ATOM   2546  HZ1 DMS   252     -19.184 -12.455   3.129  1.00  0.00           H  
ATOM   2547  HZ2 DMS   252     -17.742 -13.544   3.359  1.00  0.00           H  
ATOM   2548  HZ3 DMS   252     -18.121 -12.344   4.540  1.00  0.00           H  
ATOM   2549  HZ4 DMS   252     -17.639 -15.663   4.706  1.00  0.00           H  
ATOM   2550  HZ5 DMS   252     -18.632 -15.889   6.128  1.00  0.00           H  
ATOM   2551  HZ6 DMS   252     -17.570 -14.477   6.011  1.00  0.00           H  
TER    2552      DMS   252 
ATOM   2552  S   DMS   253      12.427  22.494   5.980  1.00  0.00           S  
ATOM   2553  CT1 DMS   253      13.123  21.210   5.061  1.00  0.00           C  
ATOM   2554  O   DMS   253      11.131  22.888   5.360  1.00  0.00           O  
ATOM   2555  CT2 DMS   253      12.076  21.585   7.502  1.00  0.00           C  
ATOM   2556  HZ1 DMS   253      13.919  20.839   5.706  1.00  0.00           H  
ATOM   2557  HZ2 DMS   253      13.513  21.592   4.118  1.00  0.00           H  
ATOM   2558  HZ3 DMS   253      12.419  20.387   4.938  1.00  0.00           H  
ATOM   2559  HZ4 DMS   253      13.044  21.191   7.811  1.00  0.00           H  
ATOM   2560  HZ5 DMS   253      11.320  20.823   7.313  1.00  0.00           H  
ATOM   2561  HZ6 DMS   253      11.734  22.293   8.257  1.00  0.00           H  
TER    2562      DMS   253 
ATOM   2562  S   DMS   254      10.722 -17.852   3.188  1.00  0.00           S  
ATOM   2563  CT1 DMS   254       8.956 -18.229   3.268  1.00  0.00           C  
ATOM   2564  O   DMS   254      11.073 -16.936   4.379  1.00  0.00           O  
ATOM   2565  CT2 DMS   254      11.251 -19.491   3.708  1.00  0.00           C  
ATOM   2566  HZ1 DMS   254       8.668 -18.862   2.430  1.00  0.00           H  
ATOM   2567  HZ2 DMS   254       8.417 -17.288   3.165  1.00  0.00           H  
ATOM   2568  HZ3 DMS   254       8.629 -18.764   4.160  1.00  0.00           H  
ATOM   2569  HZ4 DMS   254      10.908 -19.854   4.676  1.00  0.00           H  
ATOM   2570  HZ5 DMS   254      12.332 -19.363   3.770  1.00  0.00           H  
ATOM   2571  HZ6 DMS   254      10.938 -20.278   3.022  1.00  0.00           H  
TER    2572      DMS   254 
ATOM   2572  S   DMS   255       4.588  -3.847 -11.818  1.00  0.00           S  
ATOM   2573  CT1 DMS   255       3.753  -2.204 -11.743  1.00  0.00           C  
ATOM   2574  O   DMS   255       3.488  -4.910 -11.787  1.00  0.00           O  
ATOM   2575  CT2 DMS   255       5.034  -3.846 -13.538  1.00  0.00           C  
ATOM   2576  HZ1 DMS   255       3.079  -2.231 -12.600  1.00  0.00           H  
ATOM   2577  HZ2 DMS   255       4.430  -1.368 -11.916  1.00  0.00           H  
ATOM   2578  HZ3 DMS   255       3.161  -1.996 -10.852  1.00  0.00           H  
ATOM   2579  HZ4 DMS   255       5.778  -3.050 -13.557  1.00  0.00           H  
ATOM   2580  HZ5 DMS   255       4.147  -3.670 -14.148  1.00  0.00           H  
ATOM   2581  HZ6 DMS   255       5.451  -4.832 -13.742  1.00  0.00           H  
TER    2582      DMS   255 
ATOM   2582  S   DMS   256      -1.993 -15.871 -17.315  1.00  0.00           S  
ATOM   2583  CT1 DMS   256      -0.343 -16.160 -16.648  1.00  0.00           C  
ATOM   2584  O   DMS   256      -2.453 -17.068 -18.151  1.00  0.00           O  
ATOM   2585  CT2 DMS   256      -2.960 -15.921 -15.842  1.00  0.00           C  
ATOM   2586  HZ1 DMS   256      -0.406 -16.979 -15.931  1.00  0.00           H  
ATOM   2587  HZ2 DMS   256      -0.151 -15.223 -16.126  1.00  0.00           H  
ATOM   2588  HZ3 DMS   256       0.415 -16.248 -17.426  1.00  0.00           H  
ATOM   2589  HZ4 DMS   256      -2.645 -16.916 -15.529  1.00  0.00           H  
ATOM   2590  HZ5 DMS   256      -4.017 -15.998 -16.097  1.00  0.00           H  
ATOM   2591  HZ6 DMS   256      -2.887 -15.153 -15.073  1.00  0.00           H  
TER    2592      DMS   256 
ATOM   2592  S   DMS   257     -10.779   9.793  12.769  1.00  0.00           S  
ATOM   2593  CT1 DMS   257     -11.864   9.793  14.180  1.00  0.00           C  
ATOM   2594  O   DMS   257     -11.448  10.567  11.650  1.00  0.00           O  
ATOM   2595  CT2 DMS   257      -9.416  10.767  13.370  1.00  0.00           C  
ATOM   2596  HZ1 DMS   257     -12.310  10.776  14.334  1.00  0.00           H  
ATOM   2597  HZ2 DMS   257     -11.331   9.346  15.020  1.00  0.00           H  
ATOM   2598  HZ3 DMS   257     -12.697   9.162  13.873  1.00  0.00           H  
ATOM   2599  HZ4 DMS   257      -8.945  10.221  14.188  1.00  0.00           H  
ATOM   2600  HZ5 DMS   257      -9.854  11.731  13.629  1.00  0.00           H  
ATOM   2601  HZ6 DMS   257      -8.651  10.886  12.602  1.00  0.00           H  
TER    2602      DMS   257 
ATOM   2602  S   DMS   258     -10.085  -5.632 -10.290  1.00  0.00           S  
ATOM   2603  CT1 DMS   258     -10.265  -6.896  -9.032  1.00  0.00           C  
ATOM   2604  O   DMS   258     -11.024  -4.500  -9.833  1.00  0.00           O  
ATOM   2605  CT2 DMS   258      -8.357  -5.250  -9.928  1.00  0.00           C  
ATOM   2606  HZ1 DMS   258     -11.338  -7.087  -9.012  1.00  0.00           H  
ATOM   2607  HZ2 DMS   258      -9.809  -6.558  -8.102  1.00  0.00           H  
ATOM   2608  HZ3 DMS   258      -9.672  -7.802  -9.157  1.00  0.00           H  
ATOM   2609  HZ4 DMS   258      -7.845  -6.207 -10.031  1.00  0.00           H  
ATOM   2610  HZ5 DMS   258      -8.294  -4.839  -8.920  1.00  0.00           H  
ATOM   2611  HZ6 DMS   258      -7.924  -4.515 -10.607  1.00  0.00           H  
TER    2612      DMS   258 
ATOM   2612  S   DMS   259      19.779   9.805   6.681  1.00  0.00           S  
ATOM   2613  CT1 DMS   259      21.479   9.614   6.237  1.00  0.00           C  
ATOM   2614  O   DMS   259      18.901   8.928   5.764  1.00  0.00           O  
ATOM   2615  CT2 DMS   259      19.879   8.972   8.261  1.00  0.00           C  
ATOM   2616  HZ1 DMS   259      21.859  10.335   5.514  1.00  0.00           H  
ATOM   2617  HZ2 DMS   259      21.890   8.621   6.052  1.00  0.00           H  
ATOM   2618  HZ3 DMS   259      22.040   9.976   7.098  1.00  0.00           H  
ATOM   2619  HZ4 DMS   259      19.961   7.891   8.139  1.00  0.00           H  
ATOM   2620  HZ5 DMS   259      19.005   9.176   8.880  1.00  0.00           H  
ATOM   2621  HZ6 DMS   259      20.729   9.349   8.829  1.00  0.00           H  
TER    2622      DMS   259 
ATOM   2622  S   DMS   260      10.636 -12.848 -19.690  1.00  0.00           S  
ATOM   2623  CT1 DMS   260       8.897 -13.027 -20.066  1.00  0.00           C  
ATOM   2624  O   DMS   260      11.316 -13.246 -20.970  1.00  0.00           O  
ATOM   2625  CT2 DMS   260      10.728 -11.102 -19.682  1.00  0.00           C  
ATOM   2626  HZ1 DMS   260       8.706 -14.093 -20.191  1.00  0.00           H  
ATOM   2627  HZ2 DMS   260       8.759 -12.681 -21.091  1.00  0.00           H  
ATOM   2628  HZ3 DMS   260       8.218 -12.569 -19.347  1.00  0.00           H  
ATOM   2629  HZ4 DMS   260      11.753 -10.732 -19.679  1.00  0.00           H  
ATOM   2630  HZ5 DMS   260      10.394 -10.729 -18.713  1.00  0.00           H  
ATOM   2631  HZ6 DMS   260      10.119 -10.620 -20.447  1.00  0.00           H  
TER    2632      DMS   260 
ATOM   2632  S   DMS   261      21.871  -3.797 -11.834  1.00  0.00           S  
ATOM   2633  CT1 DMS   261      22.357  -5.111 -10.709  1.00  0.00           C  
ATOM   2634  O   DMS   261      20.391  -4.041 -12.188  1.00  0.00           O  
ATOM   2635  CT2 DMS   261      21.811  -2.439 -10.712  1.00  0.00           C  
ATOM   2636  HZ1 DMS   261      21.770  -5.128  -9.791  1.00  0.00           H  
ATOM   2637  HZ2 DMS   261      23.417  -5.079 -10.455  1.00  0.00           H  
ATOM   2638  HZ3 DMS   261      22.160  -6.004 -11.301  1.00  0.00           H  
ATOM   2639  HZ4 DMS   261      21.562  -2.863  -9.739  1.00  0.00           H  
ATOM   2640  HZ5 DMS   261      21.134  -1.645 -11.027  1.00  0.00           H  
ATOM   2641  HZ6 DMS   261      22.775  -1.966 -10.524  1.00  0.00           H  
TER    2642      DMS   261 
ATOM   2642  S   DMS   262      15.918   3.889  16.152  1.00  0.00           S  
ATOM   2643  CT1 DMS   262      16.922   3.637  14.674  1.00  0.00           C  
ATOM   2644  O   DMS   262      16.905   3.935  17.276  1.00  0.00           O  
ATOM   2645  CT2 DMS   262      15.492   5.651  15.847  1.00  0.00           C  
ATOM   2646  HZ1 DMS   262      17.769   4.319  14.731  1.00  0.00           H  
ATOM   2647  HZ2 DMS   262      16.339   3.709  13.756  1.00  0.00           H  
ATOM   2648  HZ3 DMS   262      17.201   2.602  14.874  1.00  0.00           H  
ATOM   2649  HZ4 DMS   262      15.010   5.852  14.890  1.00  0.00           H  
ATOM   2650  HZ5 DMS   262      16.423   6.217  15.890  1.00  0.00           H  
ATOM   2651  HZ6 DMS   262      14.894   6.051  16.665  1.00  0.00           H  
TER    2652      DMS   262 
ATOM   2652  S   DMS   263      10.741 -20.756  -8.165  1.00  0.00           S  
ATOM   2653  CT1 DMS   263      11.675 -19.194  -8.243  1.00  0.00           C  
ATOM   2654  O   DMS   263      10.972 -21.239  -6.758  1.00  0.00           O  
ATOM   2655  CT2 DMS   263       9.163 -19.921  -8.345  1.00  0.00           C  
ATOM   2656  HZ1 DMS   263      11.552 -18.767  -9.238  1.00  0.00           H  
ATOM   2657  HZ2 DMS   263      12.727 -19.404  -8.050  1.00  0.00           H  
ATOM   2658  HZ3 DMS   263      11.300 -18.516  -7.476  1.00  0.00           H  
ATOM   2659  HZ4 DMS   263       8.312 -20.580  -8.171  1.00  0.00           H  
ATOM   2660  HZ5 DMS   263       9.133 -19.452  -9.328  1.00  0.00           H  
ATOM   2661  HZ6 DMS   263       9.087 -19.032  -7.717  1.00  0.00           H  
TER    2662      DMS   263 
ATOM   2662  S   DMS   264       8.962  -4.565   5.259  1.00  0.00           S  
ATOM   2663  CT1 DMS   264       9.618  -6.070   4.618  1.00  0.00           C  
ATOM   2664  O   DMS   264       9.969  -4.003   6.223  1.00  0.00           O  
ATOM   2665  CT2 DMS   264       9.250  -3.509   3.834  1.00  0.00           C  
ATOM   2666  HZ1 DMS   264      10.698  -6.082   4.468  1.00  0.00           H  
ATOM   2667  HZ2 DMS   264       9.089  -6.453   3.745  1.00  0.00           H  
ATOM   2668  HZ3 DMS   264       9.542  -6.833   5.393  1.00  0.00           H  
ATOM   2669  HZ4 DMS   264       8.776  -2.549   4.041  1.00  0.00           H  
ATOM   2670  HZ5 DMS   264       8.779  -4.042   3.008  1.00  0.00           H  
ATOM   2671  HZ6 DMS   264      10.294  -3.304   3.597  1.00  0.00           H  
TER    2672      DMS   264 
ATOM   2672  S   DMS   265      12.450  15.319   4.872  1.00  0.00           S  
ATOM   2673  CT1 DMS   265      10.694  15.051   5.215  1.00  0.00           C  
ATOM   2674  O   DMS   265      12.446  16.077   3.569  1.00  0.00           O  
ATOM   2675  CT2 DMS   265      12.643  16.604   6.128  1.00  0.00           C  
ATOM   2676  HZ1 DMS   265      10.636  14.506   6.158  1.00  0.00           H  
ATOM   2677  HZ2 DMS   265      10.345  14.457   4.370  1.00  0.00           H  
ATOM   2678  HZ3 DMS   265      10.238  16.041   5.226  1.00  0.00           H  
ATOM   2679  HZ4 DMS   265      13.698  16.842   6.268  1.00  0.00           H  
ATOM   2680  HZ5 DMS   265      12.300  16.292   7.115  1.00  0.00           H  
ATOM   2681  HZ6 DMS   265      12.042  17.484   5.897  1.00  0.00           H  
TER    2682      DMS   265 
ATOM   2682  S   DMS   266      -3.927  -5.048   9.414  1.00  0.00           S  
ATOM   2683  CT1 DMS   266      -4.522  -5.946   7.892  1.00  0.00           C  
ATOM   2684  O   DMS   266      -3.048  -6.052  10.206  1.00  0.00           O  
ATOM   2685  CT2 DMS   266      -2.825  -3.844   8.532  1.00  0.00           C  
ATOM   2686  HZ1 DMS   266      -3.649  -6.482   7.521  1.00  0.00           H  
ATOM   2687  HZ2 DMS   266      -4.858  -5.184   7.188  1.00  0.00           H  
ATOM   2688  HZ3 DMS   266      -5.399  -6.556   8.110  1.00  0.00           H  
ATOM   2689  HZ4 DMS   266      -3.249  -3.262   7.714  1.00  0.00           H  
ATOM   2690  HZ5 DMS   266      -1.963  -4.274   8.020  1.00  0.00           H  
ATOM   2691  HZ6 DMS   266      -2.557  -3.086   9.268  1.00  0.00           H  
TER    2692      DMS   266 
ATOM   2692  S   DMS   267     -20.452   2.595  12.136  1.00  0.00           S  
ATOM   2693  CT1 DMS   267     -21.234   3.578  13.469  1.00  0.00           C  
ATOM   2694  O   DMS   267     -21.489   2.443  11.064  1.00  0.00           O  
ATOM   2695  CT2 DMS   267     -19.254   3.725  11.506  1.00  0.00           C  
ATOM   2696  HZ1 DMS   267     -22.019   3.025  13.985  1.00  0.00           H  
ATOM   2697  HZ2 DMS   267     -21.647   4.466  12.990  1.00  0.00           H  
ATOM   2698  HZ3 DMS   267     -20.435   3.894  14.140  1.00  0.00           H  
ATOM   2699  HZ4 DMS   267     -18.498   3.791  12.288  1.00  0.00           H  
ATOM   2700  HZ5 DMS   267     -19.766   4.658  11.270  1.00  0.00           H  
ATOM   2701  HZ6 DMS   267     -18.664   3.203  10.753  1.00  0.00           H  
TER    2702      DMS   267 
ATOM   2702  S   DMS   268      13.186 -15.847   0.189  1.00  0.00           S  
ATOM   2703  CT1 DMS   268      11.682 -15.628  -0.702  1.00  0.00           C  
ATOM   2704  O   DMS   268      14.351 -15.495  -0.691  1.00  0.00           O  
ATOM   2705  CT2 DMS   268      12.828 -14.476   1.236  1.00  0.00           C  
ATOM   2706  HZ1 DMS   268      11.492 -14.593  -0.985  1.00  0.00           H  
ATOM   2707  HZ2 DMS   268      10.860 -15.897  -0.038  1.00  0.00           H  
ATOM   2708  HZ3 DMS   268      11.713 -16.217  -1.618  1.00  0.00           H  
ATOM   2709  HZ4 DMS   268      12.057 -14.864   1.901  1.00  0.00           H  
ATOM   2710  HZ5 DMS   268      12.436 -13.615   0.695  1.00  0.00           H  
ATOM   2711  HZ6 DMS   268      13.740 -14.180   1.754  1.00  0.00           H  
TER    2712      DMS   268 
ATOM   2712  S   DMS   269      -7.134  -6.786  19.936  1.00  0.00           S  
ATOM   2713  CT1 DMS   269      -6.153  -5.290  19.852  1.00  0.00           C  
ATOM   2714  O   DMS   269      -6.923  -7.613  18.689  1.00  0.00           O  
ATOM   2715  CT2 DMS   269      -6.080  -7.637  21.077  1.00  0.00           C  
ATOM   2716  HZ1 DMS   269      -6.018  -5.032  20.903  1.00  0.00           H  
ATOM   2717  HZ2 DMS   269      -6.759  -4.627  19.234  1.00  0.00           H  
ATOM   2718  HZ3 DMS   269      -5.253  -5.555  19.298  1.00  0.00           H  
ATOM   2719  HZ4 DMS   269      -6.517  -8.594  21.363  1.00  0.00           H  
ATOM   2720  HZ5 DMS   269      -5.941  -7.108  22.020  1.00  0.00           H  
ATOM   2721  HZ6 DMS   269      -5.117  -7.747  20.579  1.00  0.00           H  
TER    2722      DMS   269 
ATOM   2722  S   DMS   270       4.673 -11.275  22.906  1.00  0.00           S  
ATOM   2723  CT1 DMS   270       5.099 -12.412  21.550  1.00  0.00           C  
ATOM   2724  O   DMS   270       5.537 -11.860  24.033  1.00  0.00           O  
ATOM   2725  CT2 DMS   270       5.523  -9.873  22.172  1.00  0.00           C  
ATOM   2726  HZ1 DMS   270       4.647 -12.038  20.631  1.00  0.00           H  
ATOM   2727  HZ2 DMS   270       4.714 -13.385  21.856  1.00  0.00           H  
ATOM   2728  HZ3 DMS   270       6.187 -12.469  21.556  1.00  0.00           H  
ATOM   2729  HZ4 DMS   270       5.427  -8.981  22.790  1.00  0.00           H  
ATOM   2730  HZ5 DMS   270       5.059  -9.746  21.194  1.00  0.00           H  
ATOM   2731  HZ6 DMS   270       6.587 -10.110  22.139  1.00  0.00           H  
TER    2732      DMS   270 
ATOM   2732  S   DMS   271       5.639   5.354  -3.320  1.00  0.00           S  
ATOM   2733  CT1 DMS   271       5.660   6.810  -2.265  1.00  0.00           C  
ATOM   2734  O   DMS   271       6.115   4.163  -2.530  1.00  0.00           O  
ATOM   2735  CT2 DMS   271       3.833   5.201  -3.346  1.00  0.00           C  
ATOM   2736  HZ1 DMS   271       6.685   7.071  -2.000  1.00  0.00           H  
ATOM   2737  HZ2 DMS   271       5.022   6.725  -1.385  1.00  0.00           H  
ATOM   2738  HZ3 DMS   271       5.261   7.636  -2.855  1.00  0.00           H  
ATOM   2739  HZ4 DMS   271       3.499   4.167  -3.438  1.00  0.00           H  
ATOM   2740  HZ5 DMS   271       3.420   5.802  -4.157  1.00  0.00           H  
ATOM   2741  HZ6 DMS   271       3.437   5.490  -2.372  1.00  0.00           H  
TER    2742      DMS   271 
ATOM   2742  S   DMS   272      19.947  -7.867  -9.333  1.00  0.00           S  
ATOM   2743  CT1 DMS   272      19.017  -6.294  -9.396  1.00  0.00           C  
ATOM   2744  O   DMS   272      19.000  -8.912  -8.762  1.00  0.00           O  
ATOM   2745  CT2 DMS   272      19.885  -8.096 -11.139  1.00  0.00           C  
ATOM   2746  HZ1 DMS   272      19.371  -5.524 -10.081  1.00  0.00           H  
ATOM   2747  HZ2 DMS   272      18.929  -5.932  -8.372  1.00  0.00           H  
ATOM   2748  HZ3 DMS   272      17.967  -6.486  -9.618  1.00  0.00           H  
ATOM   2749  HZ4 DMS   272      20.837  -8.551 -11.412  1.00  0.00           H  
ATOM   2750  HZ5 DMS   272      19.942  -7.086 -11.547  1.00  0.00           H  
ATOM   2751  HZ6 DMS   272      18.986  -8.626 -11.451  1.00  0.00           H  
TER    2752      DMS   272 
ATOM   2752  S   DMS   273      -0.150  -6.134  -9.404  1.00  0.00           S  
ATOM   2753  CT1 DMS   273       0.218  -4.590 -10.243  1.00  0.00           C  
ATOM   2754  O   DMS   273      -1.201  -5.760  -8.394  1.00  0.00           O  
ATOM   2755  CT2 DMS   273      -1.049  -6.926 -10.754  1.00  0.00           C  
ATOM   2756  HZ1 DMS   273       0.663  -3.882  -9.544  1.00  0.00           H  
ATOM   2757  HZ2 DMS   273      -0.743  -4.228 -10.610  1.00  0.00           H  
ATOM   2758  HZ3 DMS   273       0.813  -4.863 -11.115  1.00  0.00           H  
ATOM   2759  HZ4 DMS   273      -1.721  -6.155 -11.132  1.00  0.00           H  
ATOM   2760  HZ5 DMS   273      -1.555  -7.833 -10.424  1.00  0.00           H  
ATOM   2761  HZ6 DMS   273      -0.241  -7.194 -11.434  1.00  0.00           H  
TER    2762      DMS   273 
ATOM   2762  S   DMS   274      -4.926  -5.908  14.932  1.00  0.00           S  
ATOM   2763  CT1 DMS   274      -5.214  -5.636  13.138  1.00  0.00           C  
ATOM   2764  O   DMS   274      -4.942  -4.551  15.540  1.00  0.00           O  
ATOM   2765  CT2 DMS   274      -6.610  -6.579  15.156  1.00  0.00           C  
ATOM   2766  HZ1 DMS   274      -4.237  -5.413  12.710  1.00  0.00           H  
ATOM   2767  HZ2 DMS   274      -6.052  -4.947  13.029  1.00  0.00           H  
ATOM   2768  HZ3 DMS   274      -5.511  -6.580  12.682  1.00  0.00           H  
ATOM   2769  HZ4 DMS   274      -6.893  -7.316  14.405  1.00  0.00           H  
ATOM   2770  HZ5 DMS   274      -7.335  -5.772  15.058  1.00  0.00           H  
ATOM   2771  HZ6 DMS   274      -6.583  -6.795  16.225  1.00  0.00           H  
TER    2772      DMS   274 
ATOM   2772  S   DMS   275      -5.559  -0.754  10.269  1.00  0.00           S  
ATOM   2773  CT1 DMS   275      -5.974  -1.131   8.551  1.00  0.00           C  
ATOM   2774  O   DMS   275      -4.976  -2.063  10.839  1.00  0.00           O  
ATOM   2775  CT2 DMS   275      -4.124   0.392  10.040  1.00  0.00           C  
ATOM   2776  HZ1 DMS   275      -5.859  -0.213   7.974  1.00  0.00           H  
ATOM   2777  HZ2 DMS   275      -7.023  -1.418   8.488  1.00  0.00           H  
ATOM   2778  HZ3 DMS   275      -5.363  -1.939   8.147  1.00  0.00           H  
ATOM   2779  HZ4 DMS   275      -4.555   1.071   9.304  1.00  0.00           H  
ATOM   2780  HZ5 DMS   275      -3.302  -0.157   9.582  1.00  0.00           H  
ATOM   2781  HZ6 DMS   275      -3.761   0.903  10.932  1.00  0.00           H  
TER    2782      DMS   275 
ATOM   2782  S   DMS   276      19.528  -6.290   4.178  1.00  0.00           S  
ATOM   2783  CT1 DMS   276      18.246  -7.568   4.232  1.00  0.00           C  
ATOM   2784  O   DMS   276      19.563  -6.025   2.659  1.00  0.00           O  
ATOM   2785  CT2 DMS   276      18.620  -4.970   4.953  1.00  0.00           C  
ATOM   2786  HZ1 DMS   276      18.021  -7.823   5.267  1.00  0.00           H  
ATOM   2787  HZ2 DMS   276      18.537  -8.399   3.590  1.00  0.00           H  
ATOM   2788  HZ3 DMS   276      17.309  -7.132   3.883  1.00  0.00           H  
ATOM   2789  HZ4 DMS   276      18.599  -5.059   6.039  1.00  0.00           H  
ATOM   2790  HZ5 DMS   276      17.604  -5.020   4.562  1.00  0.00           H  
ATOM   2791  HZ6 DMS   276      19.154  -4.073   4.641  1.00  0.00           H  
TER    2792      DMS   276 
ATOM   2792  S   DMS   277     -13.543 -12.469  -9.542  1.00  0.00           S  
ATOM   2793  CT1 DMS   277     -15.157 -12.019  -8.977  1.00  0.00           C  
ATOM   2794  O   DMS   277     -13.490 -13.994  -9.439  1.00  0.00           O  
ATOM   2795  CT2 DMS   277     -13.816 -12.014 -11.334  1.00  0.00           C  
ATOM   2796  HZ1 DMS   277     -15.297 -12.201  -7.911  1.00  0.00           H  
ATOM   2797  HZ2 DMS   277     -15.883 -12.645  -9.497  1.00  0.00           H  
ATOM   2798  HZ3 DMS   277     -15.455 -10.984  -9.139  1.00  0.00           H  
ATOM   2799  HZ4 DMS   277     -14.568 -12.626 -11.834  1.00  0.00           H  
ATOM   2800  HZ5 DMS   277     -12.889 -12.132 -11.894  1.00  0.00           H  
ATOM   2801  HZ6 DMS   277     -14.076 -10.956 -11.364  1.00  0.00           H  
TER    2802      DMS   277 
ATOM   2802  S   DMS   278       8.306  -5.142 -22.516  1.00  0.00           S  
ATOM   2803  CT1 DMS   278       6.910  -5.068 -21.254  1.00  0.00           C  
ATOM   2804  O   DMS   278       8.288  -6.640 -22.770  1.00  0.00           O  
ATOM   2805  CT2 DMS   278       7.353  -4.393 -23.785  1.00  0.00           C  
ATOM   2806  HZ1 DMS   278       6.086  -5.687 -21.609  1.00  0.00           H  
ATOM   2807  HZ2 DMS   278       6.555  -4.043 -21.141  1.00  0.00           H  
ATOM   2808  HZ3 DMS   278       7.389  -5.477 -20.365  1.00  0.00           H  
ATOM   2809  HZ4 DMS   278       6.339  -4.777 -23.897  1.00  0.00           H  
ATOM   2810  HZ5 DMS   278       7.893  -4.489 -24.727  1.00  0.00           H  
ATOM   2811  HZ6 DMS   278       7.188  -3.326 -23.634  1.00  0.00           H  
TER    2812      DMS   278 
ATOM   2812  S   DMS   279       1.802  -5.392  10.047  1.00  0.00           S  
ATOM   2813  CT1 DMS   279       0.344  -4.539  10.716  1.00  0.00           C  
ATOM   2814  O   DMS   279       1.409  -5.714   8.623  1.00  0.00           O  
ATOM   2815  CT2 DMS   279       2.919  -3.972  10.023  1.00  0.00           C  
ATOM   2816  HZ1 DMS   279      -0.090  -3.860   9.982  1.00  0.00           H  
ATOM   2817  HZ2 DMS   279       0.620  -3.818  11.485  1.00  0.00           H  
ATOM   2818  HZ3 DMS   279      -0.350  -5.346  10.953  1.00  0.00           H  
ATOM   2819  HZ4 DMS   279       2.502  -3.236   9.336  1.00  0.00           H  
ATOM   2820  HZ5 DMS   279       3.840  -4.473   9.724  1.00  0.00           H  
ATOM   2821  HZ6 DMS   279       3.008  -3.592  11.040  1.00  0.00           H  
TER    2822      DMS   279 
ATOM   2822  S   DMS   280      11.019   5.968   8.425  1.00  0.00           S  
ATOM   2823  CT1 DMS   280      11.238   4.211   8.853  1.00  0.00           C  
ATOM   2824  O   DMS   280      12.450   6.611   8.599  1.00  0.00           O  
ATOM   2825  CT2 DMS   280      10.811   5.881   6.727  1.00  0.00           C  
ATOM   2826  HZ1 DMS   280      12.295   3.957   8.767  1.00  0.00           H  
ATOM   2827  HZ2 DMS   280      10.490   3.700   8.247  1.00  0.00           H  
ATOM   2828  HZ3 DMS   280      10.926   4.015   9.879  1.00  0.00           H  
ATOM   2829  HZ4 DMS   280      10.376   4.920   6.452  1.00  0.00           H  
ATOM   2830  HZ5 DMS   280      11.779   5.854   6.226  1.00  0.00           H  
ATOM   2831  HZ6 DMS   280      10.290   6.758   6.342  1.00  0.00           H  
TER    2832      DMS   280 
ATOM   2832  S   DMS   281       2.751 -13.848  -8.064  1.00  0.00           S  
ATOM   2833  CT1 DMS   281       4.505 -13.846  -7.637  1.00  0.00           C  
ATOM   2834  O   DMS   281       2.243 -12.469  -7.592  1.00  0.00           O  
ATOM   2835  CT2 DMS   281       2.861 -13.599  -9.856  1.00  0.00           C  
ATOM   2836  HZ1 DMS   281       4.923 -12.974  -8.139  1.00  0.00           H  
ATOM   2837  HZ2 DMS   281       4.955 -14.788  -7.949  1.00  0.00           H  
ATOM   2838  HZ3 DMS   281       4.685 -13.805  -6.563  1.00  0.00           H  
ATOM   2839  HZ4 DMS   281       3.363 -12.669 -10.124  1.00  0.00           H  
ATOM   2840  HZ5 DMS   281       1.871 -13.324 -10.223  1.00  0.00           H  
ATOM   2841  HZ6 DMS   281       3.240 -14.446 -10.428  1.00  0.00           H  
TER    2842      DMS   281 
ATOM   2842  S   DMS   282     -10.955  10.186 -12.262  1.00  0.00           S  
ATOM   2843  CT1 DMS   282      -9.821   8.848 -12.031  1.00  0.00           C  
ATOM   2844  O   DMS   282     -10.277  11.308 -11.458  1.00  0.00           O  
ATOM   2845  CT2 DMS   282     -10.682  10.628 -13.993  1.00  0.00           C  
ATOM   2846  HZ1 DMS   282      -8.948   8.975 -12.672  1.00  0.00           H  
ATOM   2847  HZ2 DMS   282     -10.295   7.886 -12.224  1.00  0.00           H  
ATOM   2848  HZ3 DMS   282      -9.432   8.775 -11.015  1.00  0.00           H  
ATOM   2849  HZ4 DMS   282     -10.940   9.775 -14.620  1.00  0.00           H  
ATOM   2850  HZ5 DMS   282      -9.651  10.978 -14.044  1.00  0.00           H  
ATOM   2851  HZ6 DMS   282     -11.281  11.498 -14.263  1.00  0.00           H  
TER    2852      DMS   282 
ATOM   2852  S   DMS   283     -10.277 -11.373   8.670  1.00  0.00           S  
ATOM   2853  CT1 DMS   283      -8.654 -12.060   8.368  1.00  0.00           C  
ATOM   2854  O   DMS   283     -10.511 -11.566  10.158  1.00  0.00           O  
ATOM   2855  CT2 DMS   283      -9.704  -9.664   8.533  1.00  0.00           C  
ATOM   2856  HZ1 DMS   283      -8.429 -11.992   7.304  1.00  0.00           H  
ATOM   2857  HZ2 DMS   283      -8.715 -13.071   8.770  1.00  0.00           H  
ATOM   2858  HZ3 DMS   283      -7.909 -11.473   8.904  1.00  0.00           H  
ATOM   2859  HZ4 DMS   283     -10.492  -8.925   8.678  1.00  0.00           H  
ATOM   2860  HZ5 DMS   283      -9.261  -9.477   7.555  1.00  0.00           H  
ATOM   2861  HZ6 DMS   283      -8.893  -9.474   9.237  1.00  0.00           H  
TER    2862      DMS   283 
ATOM   2862  S   DMS   284       5.213  -8.953 -22.164  1.00  0.00           S  
ATOM   2863  CT1 DMS   284       5.480 -10.046 -23.589  1.00  0.00           C  
ATOM   2864  O   DMS   284       4.335  -9.701 -21.193  1.00  0.00           O  
ATOM   2865  CT2 DMS   284       6.843  -9.045 -21.445  1.00  0.00           C  
ATOM   2866  HZ1 DMS   284       6.191  -9.614 -24.293  1.00  0.00           H  
ATOM   2867  HZ2 DMS   284       4.580 -10.210 -24.182  1.00  0.00           H  
ATOM   2868  HZ3 DMS   284       5.842 -11.002 -23.213  1.00  0.00           H  
ATOM   2869  HZ4 DMS   284       7.567  -8.725 -22.194  1.00  0.00           H  
ATOM   2870  HZ5 DMS   284       7.066 -10.075 -21.167  1.00  0.00           H  
ATOM   2871  HZ6 DMS   284       6.771  -8.420 -20.554  1.00  0.00           H  
TER    2872      DMS   284 
ATOM   2872  S   DMS   285       5.025  -0.517  10.228  1.00  0.00           S  
ATOM   2873  CT1 DMS   285       4.235  -0.257   8.618  1.00  0.00           C  
ATOM   2874  O   DMS   285       6.382   0.184  10.145  1.00  0.00           O  
ATOM   2875  CT2 DMS   285       3.929   0.542  11.253  1.00  0.00           C  
ATOM   2876  HZ1 DMS   285       4.482   0.762   8.317  1.00  0.00           H  
ATOM   2877  HZ2 DMS   285       3.168  -0.433   8.751  1.00  0.00           H  
ATOM   2878  HZ3 DMS   285       4.526  -0.978   7.854  1.00  0.00           H  
ATOM   2879  HZ4 DMS   285       4.264   0.437  12.285  1.00  0.00           H  
ATOM   2880  HZ5 DMS   285       2.934   0.122  11.106  1.00  0.00           H  
ATOM   2881  HZ6 DMS   285       4.040   1.573  10.917  1.00  0.00           H  
TER    2882      DMS   285 
ATOM   2882  S   DMS   286       5.209   9.478  15.293  1.00  0.00           S  
ATOM   2883  CT1 DMS   286       6.320  10.844  15.689  1.00  0.00           C  
ATOM   2884  O   DMS   286       6.015   8.205  14.960  1.00  0.00           O  
ATOM   2885  CT2 DMS   286       4.491   9.262  16.926  1.00  0.00           C  
ATOM   2886  HZ1 DMS   286       6.960  11.020  14.825  1.00  0.00           H  
ATOM   2887  HZ2 DMS   286       6.871  10.487  16.559  1.00  0.00           H  
ATOM   2888  HZ3 DMS   286       5.708  11.717  15.917  1.00  0.00           H  
ATOM   2889  HZ4 DMS   286       3.732   8.488  17.035  1.00  0.00           H  
ATOM   2890  HZ5 DMS   286       3.832  10.124  17.031  1.00  0.00           H  
ATOM   2891  HZ6 DMS   286       5.199   9.145  17.747  1.00  0.00           H  
TER    2892      DMS   286 
ATOM   2892  S   DMS   287     -17.215  -3.230 -11.625  1.00  0.00           S  
ATOM   2893  CT1 DMS   287     -18.814  -3.204 -10.880  1.00  0.00           C  
ATOM   2894  O   DMS   287     -16.412  -3.888 -10.520  1.00  0.00           O  
ATOM   2895  CT2 DMS   287     -17.378  -4.474 -12.901  1.00  0.00           C  
ATOM   2896  HZ1 DMS   287     -18.984  -4.044 -10.206  1.00  0.00           H  
ATOM   2897  HZ2 DMS   287     -19.507  -2.961 -11.686  1.00  0.00           H  
ATOM   2898  HZ3 DMS   287     -18.778  -2.394 -10.153  1.00  0.00           H  
ATOM   2899  HZ4 DMS   287     -16.392  -4.808 -13.224  1.00  0.00           H  
ATOM   2900  HZ5 DMS   287     -17.922  -4.122 -13.777  1.00  0.00           H  
ATOM   2901  HZ6 DMS   287     -17.895  -5.381 -12.587  1.00  0.00           H  
TER    2902      DMS   287 
ATOM   2902  S   DMS   288     -18.011   4.952 -15.326  1.00  0.00           S  
ATOM   2903  CT1 DMS   288     -16.419   5.414 -14.705  1.00  0.00           C  
ATOM   2904  O   DMS   288     -18.325   6.029 -16.380  1.00  0.00           O  
ATOM   2905  CT2 DMS   288     -17.646   3.398 -16.189  1.00  0.00           C  
ATOM   2906  HZ1 DMS   288     -15.899   4.738 -14.026  1.00  0.00           H  
ATOM   2907  HZ2 DMS   288     -16.521   6.371 -14.193  1.00  0.00           H  
ATOM   2908  HZ3 DMS   288     -15.742   5.641 -15.529  1.00  0.00           H  
ATOM   2909  HZ4 DMS   288     -16.695   3.451 -16.720  1.00  0.00           H  
ATOM   2910  HZ5 DMS   288     -18.471   3.153 -16.858  1.00  0.00           H  
ATOM   2911  HZ6 DMS   288     -17.500   2.551 -15.519  1.00  0.00           H  
TER    2912      DMS   288 
ATOM   2912  S   DMS   289      -3.609   8.033  -5.062  1.00  0.00           S  
ATOM   2913  CT1 DMS   289      -3.916   9.775  -4.759  1.00  0.00           C  
ATOM   2914  O   DMS   289      -5.067   7.507  -5.205  1.00  0.00           O  
ATOM   2915  CT2 DMS   289      -3.074   7.687  -3.381  1.00  0.00           C  
ATOM   2916  HZ1 DMS   289      -2.996  10.307  -4.519  1.00  0.00           H  
ATOM   2917  HZ2 DMS   289      -4.617   9.921  -3.937  1.00  0.00           H  
ATOM   2918  HZ3 DMS   289      -4.253  10.245  -5.683  1.00  0.00           H  
ATOM   2919  HZ4 DMS   289      -3.260   6.620  -3.262  1.00  0.00           H  
ATOM   2920  HZ5 DMS   289      -3.846   8.189  -2.798  1.00  0.00           H  
ATOM   2921  HZ6 DMS   289      -2.042   8.011  -3.241  1.00  0.00           H  
TER    2922      DMS   289 
ATOM   2922  S   DMS   290      15.421  -7.078   0.564  1.00  0.00           S  
ATOM   2923  CT1 DMS   290      17.089  -6.450   0.911  1.00  0.00           C  
ATOM   2924  O   DMS   290      15.570  -7.652  -0.782  1.00  0.00           O  
ATOM   2925  CT2 DMS   290      15.398  -8.316   1.906  1.00  0.00           C  
ATOM   2926  HZ1 DMS   290      17.698  -7.347   1.020  1.00  0.00           H  
ATOM   2927  HZ2 DMS   290      17.057  -5.953   1.881  1.00  0.00           H  
ATOM   2928  HZ3 DMS   290      17.353  -5.734   0.132  1.00  0.00           H  
ATOM   2929  HZ4 DMS   290      16.326  -8.888   1.897  1.00  0.00           H  
ATOM   2930  HZ5 DMS   290      14.494  -8.855   1.623  1.00  0.00           H  
ATOM   2931  HZ6 DMS   290      15.331  -7.727   2.820  1.00  0.00           H  
TER    2932      DMS   290 
ATOM   2932  S   DMS   291      -5.978  20.742  17.136  1.00  0.00           S  
ATOM   2933  CT1 DMS   291      -4.533  19.721  17.319  1.00  0.00           C  
ATOM   2934  O   DMS   291      -5.677  21.642  15.917  1.00  0.00           O  
ATOM   2935  CT2 DMS   291      -7.036  19.443  16.434  1.00  0.00           C  
ATOM   2936  HZ1 DMS   291      -4.399  19.254  16.344  1.00  0.00           H  
ATOM   2937  HZ2 DMS   291      -4.809  18.973  18.063  1.00  0.00           H  
ATOM   2938  HZ3 DMS   291      -3.736  20.380  17.663  1.00  0.00           H  
ATOM   2939  HZ4 DMS   291      -8.037  19.867  16.364  1.00  0.00           H  
ATOM   2940  HZ5 DMS   291      -6.977  18.736  17.261  1.00  0.00           H  
ATOM   2941  HZ6 DMS   291      -6.679  18.995  15.506  1.00  0.00           H  
TER    2942      DMS   291 
ATOM   2942  S   DMS   292      16.429   2.291  10.601  1.00  0.00           S  
ATOM   2943  CT1 DMS   292      17.909   3.046  11.382  1.00  0.00           C  
ATOM   2944  O   DMS   292      16.356   2.860   9.150  1.00  0.00           O  
ATOM   2945  CT2 DMS   292      17.433   0.819  10.373  1.00  0.00           C  
ATOM   2946  HZ1 DMS   292      18.146   2.629  12.360  1.00  0.00           H  
ATOM   2947  HZ2 DMS   292      17.797   4.127  11.464  1.00  0.00           H  
ATOM   2948  HZ3 DMS   292      18.758   2.830  10.733  1.00  0.00           H  
ATOM   2949  HZ4 DMS   292      16.822   0.176   9.739  1.00  0.00           H  
ATOM   2950  HZ5 DMS   292      17.571   0.415  11.376  1.00  0.00           H  
ATOM   2951  HZ6 DMS   292      18.327   1.000   9.775  1.00  0.00           H  
TER    2952      DMS   292 
ATOM   2952  S   DMS   293      -4.855  18.507  -1.148  1.00  0.00           S  
ATOM   2953  CT1 DMS   293      -4.698  17.738   0.443  1.00  0.00           C  
ATOM   2954  O   DMS   293      -4.633  17.404  -2.158  1.00  0.00           O  
ATOM   2955  CT2 DMS   293      -6.638  18.762  -1.159  1.00  0.00           C  
ATOM   2956  HZ1 DMS   293      -3.673  17.394   0.578  1.00  0.00           H  
ATOM   2957  HZ2 DMS   293      -5.170  16.755   0.462  1.00  0.00           H  
ATOM   2958  HZ3 DMS   293      -5.114  18.396   1.205  1.00  0.00           H  
ATOM   2959  HZ4 DMS   293      -6.937  18.656  -2.202  1.00  0.00           H  
ATOM   2960  HZ5 DMS   293      -6.822  19.737  -0.707  1.00  0.00           H  
ATOM   2961  HZ6 DMS   293      -6.978  17.949  -0.517  1.00  0.00           H  
TER    2962      DMS   293 
ATOM   2962  S   DMS   294      -2.286 -14.300 -10.087  1.00  0.00           S  
ATOM   2963  CT1 DMS   294      -0.725 -14.937  -9.610  1.00  0.00           C  
ATOM   2964  O   DMS   294      -2.631 -14.857 -11.443  1.00  0.00           O  
ATOM   2965  CT2 DMS   294      -3.306 -15.341  -8.924  1.00  0.00           C  
ATOM   2966  HZ1 DMS   294       0.024 -14.837 -10.396  1.00  0.00           H  
ATOM   2967  HZ2 DMS   294      -0.755 -16.013  -9.437  1.00  0.00           H  
ATOM   2968  HZ3 DMS   294      -0.331 -14.319  -8.804  1.00  0.00           H  
ATOM   2969  HZ4 DMS   294      -2.959 -15.238  -7.896  1.00  0.00           H  
ATOM   2970  HZ5 DMS   294      -3.226 -16.412  -9.109  1.00  0.00           H  
ATOM   2971  HZ6 DMS   294      -4.356 -15.059  -9.001  1.00  0.00           H  
TER    2972      DMS   294 
ATOM   2972  S   DMS   295       6.915   0.570  23.331  1.00  0.00           S  
ATOM   2973  CT1 DMS   295       6.133   1.974  24.130  1.00  0.00           C  
ATOM   2974  O   DMS   295       7.966   0.143  24.357  1.00  0.00           O  
ATOM   2975  CT2 DMS   295       5.488  -0.533  23.602  1.00  0.00           C  
ATOM   2976  HZ1 DMS   295       5.902   1.680  25.154  1.00  0.00           H  
ATOM   2977  HZ2 DMS   295       5.335   2.335  23.482  1.00  0.00           H  
ATOM   2978  HZ3 DMS   295       6.836   2.806  24.160  1.00  0.00           H  
ATOM   2979  HZ4 DMS   295       4.969  -0.295  24.531  1.00  0.00           H  
ATOM   2980  HZ5 DMS   295       5.765  -1.580  23.721  1.00  0.00           H  
ATOM   2981  HZ6 DMS   295       4.762  -0.485  22.791  1.00  0.00           H  
TER    2982      DMS   295 
ATOM   2982  S   DMS   296      -4.523 -19.175  13.295  1.00  0.00           S  
ATOM   2983  CT1 DMS   296      -3.743 -19.693  11.736  1.00  0.00           C  
ATOM   2984  O   DMS   296      -3.908 -17.847  13.738  1.00  0.00           O  
ATOM   2985  CT2 DMS   296      -6.114 -18.768  12.611  1.00  0.00           C  
ATOM   2986  HZ1 DMS   296      -3.953 -19.133  10.825  1.00  0.00           H  
ATOM   2987  HZ2 DMS   296      -4.096 -20.674  11.420  1.00  0.00           H  
ATOM   2988  HZ3 DMS   296      -2.676 -19.597  11.936  1.00  0.00           H  
ATOM   2989  HZ4 DMS   296      -5.919 -18.011  11.852  1.00  0.00           H  
ATOM   2990  HZ5 DMS   296      -6.756 -18.387  13.406  1.00  0.00           H  
ATOM   2991  HZ6 DMS   296      -6.463 -19.739  12.259  1.00  0.00           H  
TER    2992      DMS   296 
ATOM   2992  S   DMS   297      14.920  -3.249  19.655  1.00  0.00           S  
ATOM   2993  CT1 DMS   297      16.683  -3.061  20.209  1.00  0.00           C  
ATOM   2994  O   DMS   297      14.572  -4.698  20.089  1.00  0.00           O  
ATOM   2995  CT2 DMS   297      14.197  -2.404  21.057  1.00  0.00           C  
ATOM   2996  HZ1 DMS   297      16.962  -2.028  20.001  1.00  0.00           H  
ATOM   2997  HZ2 DMS   297      17.353  -3.661  19.593  1.00  0.00           H  
ATOM   2998  HZ3 DMS   297      16.833  -3.334  21.253  1.00  0.00           H  
ATOM   2999  HZ4 DMS   297      14.372  -2.965  21.975  1.00  0.00           H  
ATOM   3000  HZ5 DMS   297      13.123  -2.289  20.915  1.00  0.00           H  
ATOM   3001  HZ6 DMS   297      14.704  -1.453  21.223  1.00  0.00           H  
TER    3002      DMS   297 
ATOM   3002  S   DMS   298       4.656   5.448 -14.880  1.00  0.00           S  
ATOM   3003  CT1 DMS   298       3.277   4.367 -14.356  1.00  0.00           C  
ATOM   3004  O   DMS   298       4.855   5.246 -16.377  1.00  0.00           O  
ATOM   3005  CT2 DMS   298       3.761   6.998 -14.834  1.00  0.00           C  
ATOM   3006  HZ1 DMS   298       2.645   4.511 -15.233  1.00  0.00           H  
ATOM   3007  HZ2 DMS   298       2.810   4.644 -13.411  1.00  0.00           H  
ATOM   3008  HZ3 DMS   298       3.628   3.341 -14.467  1.00  0.00           H  
ATOM   3009  HZ4 DMS   298       4.413   7.798 -15.186  1.00  0.00           H  
ATOM   3010  HZ5 DMS   298       3.311   7.278 -13.882  1.00  0.00           H  
ATOM   3011  HZ6 DMS   298       2.916   6.988 -15.522  1.00  0.00           H  
TER    3012      DMS   298 
ATOM   3012  S   DMS   299      15.717  -8.988 -18.947  1.00  0.00           S  
ATOM   3013  CT1 DMS   299      15.237  -7.585 -20.079  1.00  0.00           C  
ATOM   3014  O   DMS   299      17.154  -9.390 -19.282  1.00  0.00           O  
ATOM   3015  CT2 DMS   299      15.780  -8.063 -17.388  1.00  0.00           C  
ATOM   3016  HZ1 DMS   299      14.343  -7.148 -19.635  1.00  0.00           H  
ATOM   3017  HZ2 DMS   299      14.899  -7.939 -21.053  1.00  0.00           H  
ATOM   3018  HZ3 DMS   299      15.976  -6.785 -20.127  1.00  0.00           H  
ATOM   3019  HZ4 DMS   299      16.216  -8.676 -16.599  1.00  0.00           H  
ATOM   3020  HZ5 DMS   299      14.875  -7.640 -16.950  1.00  0.00           H  
ATOM   3021  HZ6 DMS   299      16.495  -7.276 -17.627  1.00  0.00           H  
TER    3022      DMS   299 
ATOM   3022  S   DMS   300      20.738   9.675  -8.227  1.00  0.00           S  
ATOM   3023  CT1 DMS   300      21.570   8.190  -7.646  1.00  0.00           C  
ATOM   3024  O   DMS   300      20.348  10.589  -7.025  1.00  0.00           O  
ATOM   3025  CT2 DMS   300      22.259  10.470  -8.969  1.00  0.00           C  
ATOM   3026  HZ1 DMS   300      22.273   8.665  -6.963  1.00  0.00           H  
ATOM   3027  HZ2 DMS   300      22.170   7.775  -8.456  1.00  0.00           H  
ATOM   3028  HZ3 DMS   300      20.829   7.432  -7.390  1.00  0.00           H  
ATOM   3029  HZ4 DMS   300      22.146  11.554  -8.952  1.00  0.00           H  
ATOM   3030  HZ5 DMS   300      22.381  10.196 -10.017  1.00  0.00           H  
ATOM   3031  HZ6 DMS   300      23.093  10.156  -8.342  1.00  0.00           H  
TER    3032      DMS   300 
ATOM   3032  S   DMS   301     -14.756  15.476   7.237  1.00  0.00           S  
ATOM   3033  CT1 DMS   301     -14.428  14.970   5.546  1.00  0.00           C  
ATOM   3034  O   DMS   301     -13.543  16.080   7.936  1.00  0.00           O  
ATOM   3035  CT2 DMS   301     -15.017  13.895   7.989  1.00  0.00           C  
ATOM   3036  HZ1 DMS   301     -14.003  15.806   4.991  1.00  0.00           H  
ATOM   3037  HZ2 DMS   301     -15.419  14.724   5.164  1.00  0.00           H  
ATOM   3038  HZ3 DMS   301     -13.794  14.083   5.546  1.00  0.00           H  
ATOM   3039  HZ4 DMS   301     -15.708  13.297   7.396  1.00  0.00           H  
ATOM   3040  HZ5 DMS   301     -15.521  14.134   8.926  1.00  0.00           H  
ATOM   3041  HZ6 DMS   301     -14.005  13.501   8.087  1.00  0.00           H  
TER    3042      DMS   301 
ATOM   3042  S   DMS   302     -13.739   5.747   3.085  1.00  0.00           S  
ATOM   3043  CT1 DMS   302     -14.292   6.133   4.825  1.00  0.00           C  
ATOM   3044  O   DMS   302     -14.746   6.595   2.291  1.00  0.00           O  
ATOM   3045  CT2 DMS   302     -12.365   6.887   3.062  1.00  0.00           C  
ATOM   3046  HZ1 DMS   302     -14.852   7.068   4.836  1.00  0.00           H  
ATOM   3047  HZ2 DMS   302     -13.518   6.124   5.593  1.00  0.00           H  
ATOM   3048  HZ3 DMS   302     -15.018   5.373   5.115  1.00  0.00           H  
ATOM   3049  HZ4 DMS   302     -11.721   6.790   3.936  1.00  0.00           H  
ATOM   3050  HZ5 DMS   302     -12.688   7.928   3.042  1.00  0.00           H  
ATOM   3051  HZ6 DMS   302     -11.688   6.763   2.217  1.00  0.00           H  
TER    3052      DMS   302 
ATOM   3052  S   DMS   303      14.866 -10.146  10.652  1.00  0.00           S  
ATOM   3053  CT1 DMS   303      16.531  -9.549  10.824  1.00  0.00           C  
ATOM   3054  O   DMS   303      14.813 -11.614  11.059  1.00  0.00           O  
ATOM   3055  CT2 DMS   303      14.022  -9.200  11.924  1.00  0.00           C  
ATOM   3056  HZ1 DMS   303      17.210 -10.206  10.280  1.00  0.00           H  
ATOM   3057  HZ2 DMS   303      16.788  -9.637  11.880  1.00  0.00           H  
ATOM   3058  HZ3 DMS   303      16.545  -8.495  10.550  1.00  0.00           H  
ATOM   3059  HZ4 DMS   303      13.070  -9.637  12.227  1.00  0.00           H  
ATOM   3060  HZ5 DMS   303      13.784  -8.245  11.457  1.00  0.00           H  
ATOM   3061  HZ6 DMS   303      14.726  -9.190  12.756  1.00  0.00           H  
TER    3062      DMS   303 
ATOM   3062  S   DMS   304       5.044  12.666  11.522  1.00  0.00           S  
ATOM   3063  CT1 DMS   304       5.891  11.088  11.366  1.00  0.00           C  
ATOM   3064  O   DMS   304       5.936  13.778  10.976  1.00  0.00           O  
ATOM   3065  CT2 DMS   304       3.612  12.577  10.351  1.00  0.00           C  
ATOM   3066  HZ1 DMS   304       6.873  11.108  11.838  1.00  0.00           H  
ATOM   3067  HZ2 DMS   304       5.948  10.648  10.370  1.00  0.00           H  
ATOM   3068  HZ3 DMS   304       5.288  10.375  11.929  1.00  0.00           H  
ATOM   3069  HZ4 DMS   304       3.822  11.774   9.645  1.00  0.00           H  
ATOM   3070  HZ5 DMS   304       3.499  13.573   9.923  1.00  0.00           H  
ATOM   3071  HZ6 DMS   304       2.698  12.377  10.911  1.00  0.00           H  
TER    3072      DMS   304 
ATOM   3072  S   DMS   305      10.640  16.852  -1.131  1.00  0.00           S  
ATOM   3073  CT1 DMS   305      11.889  15.918  -0.225  1.00  0.00           C  
ATOM   3074  O   DMS   305      11.257  18.201  -1.459  1.00  0.00           O  
ATOM   3075  CT2 DMS   305      10.772  15.884  -2.671  1.00  0.00           C  
ATOM   3076  HZ1 DMS   305      11.762  16.227   0.813  1.00  0.00           H  
ATOM   3077  HZ2 DMS   305      12.880  16.142  -0.618  1.00  0.00           H  
ATOM   3078  HZ3 DMS   305      11.647  14.855  -0.197  1.00  0.00           H  
ATOM   3079  HZ4 DMS   305      11.826  15.730  -2.906  1.00  0.00           H  
ATOM   3080  HZ5 DMS   305      10.211  16.376  -3.465  1.00  0.00           H  
ATOM   3081  HZ6 DMS   305      10.297  14.927  -2.454  1.00  0.00           H  
TER    3082      DMS   305 
ATOM   3082  S   DMS   306     -14.285  -9.484  11.244  1.00  0.00           S  
ATOM   3083  CT1 DMS   306     -15.920  -9.551  10.506  1.00  0.00           C  
ATOM   3084  O   DMS   306     -14.167  -8.146  11.947  1.00  0.00           O  
ATOM   3085  CT2 DMS   306     -13.425  -9.218   9.697  1.00  0.00           C  
ATOM   3086  HZ1 DMS   306     -16.153  -8.759   9.795  1.00  0.00           H  
ATOM   3087  HZ2 DMS   306     -16.668  -9.490  11.297  1.00  0.00           H  
ATOM   3088  HZ3 DMS   306     -16.010 -10.517  10.008  1.00  0.00           H  
ATOM   3089  HZ4 DMS   306     -12.381  -9.017   9.938  1.00  0.00           H  
ATOM   3090  HZ5 DMS   306     -13.867  -8.284   9.353  1.00  0.00           H  
ATOM   3091  HZ6 DMS   306     -13.685  -9.925   8.910  1.00  0.00           H  
TER    3092      DMS   306 
ATOM   3092  S   DMS   307      -6.296   2.486  25.014  1.00  0.00           S  
ATOM   3093  CT1 DMS   307      -7.795   3.344  24.887  1.00  0.00           C  
ATOM   3094  O   DMS   307      -5.309   3.567  25.463  1.00  0.00           O  
ATOM   3095  CT2 DMS   307      -6.602   1.543  26.508  1.00  0.00           C  
ATOM   3096  HZ1 DMS   307      -7.803   4.133  24.135  1.00  0.00           H  
ATOM   3097  HZ2 DMS   307      -8.021   3.886  25.805  1.00  0.00           H  
ATOM   3098  HZ3 DMS   307      -8.651   2.682  24.754  1.00  0.00           H  
ATOM   3099  HZ4 DMS   307      -7.310   2.124  27.099  1.00  0.00           H  
ATOM   3100  HZ5 DMS   307      -5.683   1.521  27.094  1.00  0.00           H  
ATOM   3101  HZ6 DMS   307      -6.991   0.546  26.302  1.00  0.00           H  
TER    3102      DMS   307 
ATOM   3102  S   DMS   308      -9.475 -15.597   9.881  1.00  0.00           S  
ATOM   3103  CT1 DMS   308      -7.753 -15.724   9.579  1.00  0.00           C  
ATOM   3104  O   DMS   308     -10.110 -16.767   9.125  1.00  0.00           O  
ATOM   3105  CT2 DMS   308      -9.424 -16.241  11.620  1.00  0.00           C  
ATOM   3106  HZ1 DMS   308      -7.552 -15.560   8.520  1.00  0.00           H  
ATOM   3107  HZ2 DMS   308      -7.338 -16.719   9.738  1.00  0.00           H  
ATOM   3108  HZ3 DMS   308      -7.166 -15.036  10.186  1.00  0.00           H  
ATOM   3109  HZ4 DMS   308      -9.080 -15.473  12.314  1.00  0.00           H  
ATOM   3110  HZ5 DMS   308      -8.924 -17.209  11.654  1.00  0.00           H  
ATOM   3111  HZ6 DMS   308     -10.461 -16.485  11.848  1.00  0.00           H  
TER    3112      DMS   308 
ATOM   3112  S   DMS   309      15.713 -17.489   4.599  1.00  0.00           S  
ATOM   3113  CT1 DMS   309      15.183 -17.061   6.285  1.00  0.00           C  
ATOM   3114  O   DMS   309      15.873 -16.197   3.796  1.00  0.00           O  
ATOM   3115  CT2 DMS   309      17.375 -17.815   5.114  1.00  0.00           C  
ATOM   3116  HZ1 DMS   309      15.232 -17.866   7.018  1.00  0.00           H  
ATOM   3117  HZ2 DMS   309      14.129 -16.789   6.244  1.00  0.00           H  
ATOM   3118  HZ3 DMS   309      15.824 -16.250   6.632  1.00  0.00           H  
ATOM   3119  HZ4 DMS   309      17.692 -17.110   5.883  1.00  0.00           H  
ATOM   3120  HZ5 DMS   309      18.011 -17.670   4.241  1.00  0.00           H  
ATOM   3121  HZ6 DMS   309      17.527 -18.809   5.534  1.00  0.00           H  
TER    3122      DMS   309 
ATOM   3122  S   DMS   310       0.990 -17.376  -0.759  1.00  0.00           S  
ATOM   3123  CT1 DMS   310       0.769 -18.095  -2.431  1.00  0.00           C  
ATOM   3124  O   DMS   310       1.777 -16.117  -1.090  1.00  0.00           O  
ATOM   3125  CT2 DMS   310      -0.782 -16.966  -0.524  1.00  0.00           C  
ATOM   3126  HZ1 DMS   310       0.574 -17.270  -3.116  1.00  0.00           H  
ATOM   3127  HZ2 DMS   310       0.033 -18.897  -2.503  1.00  0.00           H  
ATOM   3128  HZ3 DMS   310       1.771 -18.333  -2.787  1.00  0.00           H  
ATOM   3129  HZ4 DMS   310      -1.142 -16.429  -1.401  1.00  0.00           H  
ATOM   3130  HZ5 DMS   310      -0.988 -16.365   0.361  1.00  0.00           H  
ATOM   3131  HZ6 DMS   310      -1.304 -17.902  -0.322  1.00  0.00           H  
TER    3132      DMS   310 
ATOM   3132  S   DMS   311     -12.644  14.378   0.012  1.00  0.00           S  
ATOM   3133  CT1 DMS   311     -11.695  13.000   0.598  1.00  0.00           C  
ATOM   3134  O   DMS   311     -14.084  14.055   0.423  1.00  0.00           O  
ATOM   3135  CT2 DMS   311     -12.196  15.598   1.141  1.00  0.00           C  
ATOM   3136  HZ1 DMS   311     -10.687  13.369   0.786  1.00  0.00           H  
ATOM   3137  HZ2 DMS   311     -11.813  12.237  -0.171  1.00  0.00           H  
ATOM   3138  HZ3 DMS   311     -12.206  12.543   1.446  1.00  0.00           H  
ATOM   3139  HZ4 DMS   311     -12.970  16.364   1.205  1.00  0.00           H  
ATOM   3140  HZ5 DMS   311     -11.267  16.080   0.838  1.00  0.00           H  
ATOM   3141  HZ6 DMS   311     -12.049  14.971   2.021  1.00  0.00           H  
TER    3142      DMS   311 
ATOM   3142  S   DMS   312      13.783   3.216  -7.927  1.00  0.00           S  
ATOM   3143  CT1 DMS   312      13.273   3.727  -9.571  1.00  0.00           C  
ATOM   3144  O   DMS   312      12.472   3.049  -7.180  1.00  0.00           O  
ATOM   3145  CT2 DMS   312      14.157   1.490  -8.133  1.00  0.00           C  
ATOM   3146  HZ1 DMS   312      12.859   4.734  -9.621  1.00  0.00           H  
ATOM   3147  HZ2 DMS   312      12.549   2.999  -9.938  1.00  0.00           H  
ATOM   3148  HZ3 DMS   312      14.167   3.672 -10.192  1.00  0.00           H  
ATOM   3149  HZ4 DMS   312      14.474   1.004  -7.210  1.00  0.00           H  
ATOM   3150  HZ5 DMS   312      14.974   1.399  -8.849  1.00  0.00           H  
ATOM   3151  HZ6 DMS   312      13.260   0.968  -8.465  1.00  0.00           H  
TER    3152      DMS   312 
ATOM   3152  S   DMS   313       5.443  -9.758  15.975  1.00  0.00           S  
ATOM   3153  CT1 DMS   313       4.516 -10.572  17.293  1.00  0.00           C  
ATOM   3154  O   DMS   313       5.331  -8.233  16.152  1.00  0.00           O  
ATOM   3155  CT2 DMS   313       4.260 -10.153  14.558  1.00  0.00           C  
ATOM   3156  HZ1 DMS   313       5.036 -10.457  18.244  1.00  0.00           H  
ATOM   3157  HZ2 DMS   313       4.602 -11.649  17.149  1.00  0.00           H  
ATOM   3158  HZ3 DMS   313       3.497 -10.195  17.375  1.00  0.00           H  
ATOM   3159  HZ4 DMS   313       3.986 -11.206  14.487  1.00  0.00           H  
ATOM   3160  HZ5 DMS   313       4.763  -9.845  13.641  1.00  0.00           H  
ATOM   3161  HZ6 DMS   313       3.381  -9.537  14.749  1.00  0.00           H  
TER    3162      DMS   313 
ATOM   3162  S   DMS   314     -17.752  -4.937  10.639  1.00  0.00           S  
ATOM   3163  CT1 DMS   314     -17.282  -3.660   9.427  1.00  0.00           C  
ATOM   3164  O   DMS   314     -19.107  -5.255  10.061  1.00  0.00           O  
ATOM   3165  CT2 DMS   314     -16.570  -6.203  10.307  1.00  0.00           C  
ATOM   3166  HZ1 DMS   314     -17.664  -2.746   9.882  1.00  0.00           H  
ATOM   3167  HZ2 DMS   314     -17.690  -3.870   8.438  1.00  0.00           H  
ATOM   3168  HZ3 DMS   314     -16.215  -3.661   9.207  1.00  0.00           H  
ATOM   3169  HZ4 DMS   314     -16.749  -6.620   9.316  1.00  0.00           H  
ATOM   3170  HZ5 DMS   314     -16.586  -6.976  11.076  1.00  0.00           H  
ATOM   3171  HZ6 DMS   314     -15.532  -5.876  10.376  1.00  0.00           H  
TER    3172      DMS   314 
ATOM   3172  S   DMS   315      -7.022  20.687   6.609  1.00  0.00           S  
ATOM   3173  CT1 DMS   315      -6.641  20.149   4.986  1.00  0.00           C  
ATOM   3174  O   DMS   315      -6.656  22.128   6.569  1.00  0.00           O  
ATOM   3175  CT2 DMS   315      -5.637  19.950   7.511  1.00  0.00           C  
ATOM   3176  HZ1 DMS   315      -7.230  20.765   4.305  1.00  0.00           H  
ATOM   3177  HZ2 DMS   315      -6.731  19.067   4.897  1.00  0.00           H  
ATOM   3178  HZ3 DMS   315      -5.594  20.353   4.765  1.00  0.00           H  
ATOM   3179  HZ4 DMS   315      -4.707  20.020   6.946  1.00  0.00           H  
ATOM   3180  HZ5 DMS   315      -5.922  18.915   7.703  1.00  0.00           H  
ATOM   3181  HZ6 DMS   315      -5.607  20.436   8.486  1.00  0.00           H  
TER    3182      DMS   315 
ATOM   3182  S   DMS   316       7.939   4.633  -7.669  1.00  0.00           S  
ATOM   3183  CT1 DMS   316       9.087   3.302  -8.272  1.00  0.00           C  
ATOM   3184  O   DMS   316       6.677   3.910  -7.095  1.00  0.00           O  
ATOM   3185  CT2 DMS   316       8.838   5.376  -6.297  1.00  0.00           C  
ATOM   3186  HZ1 DMS   316       9.219   2.572  -7.474  1.00  0.00           H  
ATOM   3187  HZ2 DMS   316      10.097   3.671  -8.452  1.00  0.00           H  
ATOM   3188  HZ3 DMS   316       8.654   2.850  -9.165  1.00  0.00           H  
ATOM   3189  HZ4 DMS   316       9.296   4.618  -5.661  1.00  0.00           H  
ATOM   3190  HZ5 DMS   316       8.077   5.913  -5.731  1.00  0.00           H  
ATOM   3191  HZ6 DMS   316       9.580   6.056  -6.716  1.00  0.00           H  
TER    3192      DMS   316 
ATOM   3192  S   DMS   317       4.390   8.511   9.581  1.00  0.00           S  
ATOM   3193  CT1 DMS   317       5.624   7.797   8.561  1.00  0.00           C  
ATOM   3194  O   DMS   317       3.510   9.298   8.695  1.00  0.00           O  
ATOM   3195  CT2 DMS   317       3.479   7.083  10.088  1.00  0.00           C  
ATOM   3196  HZ1 DMS   317       6.122   6.989   9.098  1.00  0.00           H  
ATOM   3197  HZ2 DMS   317       6.347   8.575   8.314  1.00  0.00           H  
ATOM   3198  HZ3 DMS   317       5.142   7.429   7.656  1.00  0.00           H  
ATOM   3199  HZ4 DMS   317       3.191   6.515   9.203  1.00  0.00           H  
ATOM   3200  HZ5 DMS   317       2.603   7.474  10.606  1.00  0.00           H  
ATOM   3201  HZ6 DMS   317       3.974   6.477  10.846  1.00  0.00           H  
TER    3202      DMS   317 
ATOM   3202  S   DMS   318     -18.031  11.644  -1.155  1.00  0.00           S  
ATOM   3203  CT1 DMS   318     -16.567  12.665  -1.288  1.00  0.00           C  
ATOM   3204  O   DMS   318     -17.987  10.997   0.228  1.00  0.00           O  
ATOM   3205  CT2 DMS   318     -19.297  12.890  -1.265  1.00  0.00           C  
ATOM   3206  HZ1 DMS   318     -15.674  12.097  -1.549  1.00  0.00           H  
ATOM   3207  HZ2 DMS   318     -16.451  13.157  -0.323  1.00  0.00           H  
ATOM   3208  HZ3 DMS   318     -16.709  13.394  -2.085  1.00  0.00           H  
ATOM   3209  HZ4 DMS   318     -19.140  13.274  -2.274  1.00  0.00           H  
ATOM   3210  HZ5 DMS   318     -19.202  13.604  -0.447  1.00  0.00           H  
ATOM   3211  HZ6 DMS   318     -20.319  12.519  -1.189  1.00  0.00           H  
TER    3212      DMS   318 
ATOM   3212  S   DMS   319      -1.565  -9.282  -0.070  1.00  0.00           S  
ATOM   3213  CT1 DMS   319      -3.211  -8.502  -0.105  1.00  0.00           C  
ATOM   3214  O   DMS   319      -1.606  -9.991   1.275  1.00  0.00           O  
ATOM   3215  CT2 DMS   319      -1.905 -10.486  -1.286  1.00  0.00           C  
ATOM   3216  HZ1 DMS   319      -3.178  -7.599   0.505  1.00  0.00           H  
ATOM   3217  HZ2 DMS   319      -3.962  -9.168   0.319  1.00  0.00           H  
ATOM   3218  HZ3 DMS   319      -3.528  -8.207  -1.105  1.00  0.00           H  
ATOM   3219  HZ4 DMS   319      -1.127 -11.249  -1.318  1.00  0.00           H  
ATOM   3220  HZ5 DMS   319      -1.901 -10.099  -2.305  1.00  0.00           H  
ATOM   3221  HZ6 DMS   319      -2.876 -10.940  -1.090  1.00  0.00           H  
TER    3222      DMS   319 
ATOM   3222  S   DMS   320     -21.041  -3.938   0.048  1.00  0.00           S  
ATOM   3223  CT1 DMS   320     -20.110  -4.900   1.255  1.00  0.00           C  
ATOM   3224  O   DMS   320     -21.295  -4.922  -1.111  1.00  0.00           O  
ATOM   3225  CT2 DMS   320     -22.469  -3.703   1.120  1.00  0.00           C  
ATOM   3226  HZ1 DMS   320     -20.817  -5.670   1.563  1.00  0.00           H  
ATOM   3227  HZ2 DMS   320     -19.950  -4.228   2.098  1.00  0.00           H  
ATOM   3228  HZ3 DMS   320     -19.224  -5.319   0.778  1.00  0.00           H  
ATOM   3229  HZ4 DMS   320     -22.166  -3.326   2.097  1.00  0.00           H  
ATOM   3230  HZ5 DMS   320     -23.004  -4.617   1.378  1.00  0.00           H  
ATOM   3231  HZ6 DMS   320     -23.188  -3.078   0.590  1.00  0.00           H  
TER    3232      DMS   320 
ATOM   3232  S   DMS   321      12.640  -4.063  12.495  1.00  0.00           S  
ATOM   3233  CT1 DMS   321      12.577  -5.822  12.772  1.00  0.00           C  
ATOM   3234  O   DMS   321      13.170  -3.760  11.096  1.00  0.00           O  
ATOM   3235  CT2 DMS   321      10.900  -3.632  12.263  1.00  0.00           C  
ATOM   3236  HZ1 DMS   321      13.592  -6.213  12.847  1.00  0.00           H  
ATOM   3237  HZ2 DMS   321      12.126  -6.316  11.911  1.00  0.00           H  
ATOM   3238  HZ3 DMS   321      12.044  -6.226  13.633  1.00  0.00           H  
ATOM   3239  HZ4 DMS   321      10.807  -2.641  11.821  1.00  0.00           H  
ATOM   3240  HZ5 DMS   321      10.349  -3.585  13.203  1.00  0.00           H  
ATOM   3241  HZ6 DMS   321      10.421  -4.265  11.516  1.00  0.00           H  
TER    3242      DMS   321 
ATOM   3242  S   DMS   322      -0.858  -9.472  11.935  1.00  0.00           S  
ATOM   3243  CT1 DMS   322      -0.233  -8.341  10.698  1.00  0.00           C  
ATOM   3244  O   DMS   322       0.297 -10.380  12.302  1.00  0.00           O  
ATOM   3245  CT2 DMS   322      -1.182  -8.510  13.362  1.00  0.00           C  
ATOM   3246  HZ1 DMS   322      -0.246  -8.841   9.729  1.00  0.00           H  
ATOM   3247  HZ2 DMS   322       0.790  -7.999  10.856  1.00  0.00           H  
ATOM   3248  HZ3 DMS   322      -0.916  -7.491  10.693  1.00  0.00           H  
ATOM   3249  HZ4 DMS   322      -1.960  -7.756  13.243  1.00  0.00           H  
ATOM   3250  HZ5 DMS   322      -0.293  -7.949  13.652  1.00  0.00           H  
ATOM   3251  HZ6 DMS   322      -1.462  -9.107  14.230  1.00  0.00           H  
TER    3252      DMS   322 
ATOM   3252  S   DMS   323      -2.391 -19.366   3.212  1.00  0.00           S  
ATOM   3253  CT1 DMS   323      -0.799 -18.514   2.867  1.00  0.00           C  
ATOM   3254  O   DMS   323      -2.472 -20.734   2.490  1.00  0.00           O  
ATOM   3255  CT2 DMS   323      -3.517 -18.220   2.422  1.00  0.00           C  
ATOM   3256  HZ1 DMS   323      -0.688 -18.425   1.786  1.00  0.00           H  
ATOM   3257  HZ2 DMS   323       0.090 -18.971   3.302  1.00  0.00           H  
ATOM   3258  HZ3 DMS   323      -0.860 -17.501   3.265  1.00  0.00           H  
ATOM   3259  HZ4 DMS   323      -3.313 -17.195   2.730  1.00  0.00           H  
ATOM   3260  HZ5 DMS   323      -4.503 -18.611   2.671  1.00  0.00           H  
ATOM   3261  HZ6 DMS   323      -3.333 -18.282   1.349  1.00  0.00           H  
TER    3262      DMS   323 
ATOM   3262  S   DMS   324      14.419 -14.865  10.378  1.00  0.00           S  
ATOM   3263  CT1 DMS   324      14.806 -16.154  11.586  1.00  0.00           C  
ATOM   3264  O   DMS   324      14.934 -15.395   9.024  1.00  0.00           O  
ATOM   3265  CT2 DMS   324      12.747 -15.320  10.225  1.00  0.00           C  
ATOM   3266  HZ1 DMS   324      14.133 -16.093  12.442  1.00  0.00           H  
ATOM   3267  HZ2 DMS   324      15.834 -16.062  11.934  1.00  0.00           H  
ATOM   3268  HZ3 DMS   324      14.788 -17.134  11.111  1.00  0.00           H  
ATOM   3269  HZ4 DMS   324      12.750 -16.395  10.040  1.00  0.00           H  
ATOM   3270  HZ5 DMS   324      12.297 -14.772   9.397  1.00  0.00           H  
ATOM   3271  HZ6 DMS   324      12.269 -15.138  11.188  1.00  0.00           H  
TER    3272      DMS   324 
ATOM   3272  S   DMS   325       0.454  18.825  -9.116  1.00  0.00           S  
ATOM   3273  CT1 DMS   325       1.455  20.161  -8.334  1.00  0.00           C  
ATOM   3274  O   DMS   325       1.453  17.678  -9.235  1.00  0.00           O  
ATOM   3275  CT2 DMS   325      -0.427  18.385  -7.601  1.00  0.00           C  
ATOM   3276  HZ1 DMS   325       0.894  21.087  -8.204  1.00  0.00           H  
ATOM   3277  HZ2 DMS   325       2.222  20.423  -9.062  1.00  0.00           H  
ATOM   3278  HZ3 DMS   325       1.880  19.853  -7.379  1.00  0.00           H  
ATOM   3279  HZ4 DMS   325       0.285  18.075  -6.836  1.00  0.00           H  
ATOM   3280  HZ5 DMS   325      -1.237  17.723  -7.909  1.00  0.00           H  
ATOM   3281  HZ6 DMS   325      -1.036  19.186  -7.182  1.00  0.00           H  
TER    3282      DMS   325 
ATOM   3282  S   DMS   326       4.173  15.824  15.388  1.00  0.00           S  
ATOM   3283  CT1 DMS   326       4.437  15.438  17.071  1.00  0.00           C  
ATOM   3284  O   DMS   326       2.675  16.069  15.211  1.00  0.00           O  
ATOM   3285  CT2 DMS   326       4.334  14.206  14.722  1.00  0.00           C  
ATOM   3286  HZ1 DMS   326       5.433  15.071  17.319  1.00  0.00           H  
ATOM   3287  HZ2 DMS   326       3.642  14.799  17.455  1.00  0.00           H  
ATOM   3288  HZ3 DMS   326       4.367  16.359  17.650  1.00  0.00           H  
ATOM   3289  HZ4 DMS   326       3.623  13.567  15.245  1.00  0.00           H  
ATOM   3290  HZ5 DMS   326       5.281  13.704  14.916  1.00  0.00           H  
ATOM   3291  HZ6 DMS   326       4.100  14.283  13.660  1.00  0.00           H  
TER    3292      DMS   326 
ATOM   3292  S   DMS   327       1.206  -3.179  18.593  1.00  0.00           S  
ATOM   3293  CT1 DMS   327       0.416  -2.156  17.415  1.00  0.00           C  
ATOM   3294  O   DMS   327       0.998  -4.634  18.228  1.00  0.00           O  
ATOM   3295  CT2 DMS   327       2.860  -2.773  18.069  1.00  0.00           C  
ATOM   3296  HZ1 DMS   327       0.662  -1.119  17.645  1.00  0.00           H  
ATOM   3297  HZ2 DMS   327      -0.609  -2.525  17.442  1.00  0.00           H  
ATOM   3298  HZ3 DMS   327       0.869  -2.295  16.433  1.00  0.00           H  
ATOM   3299  HZ4 DMS   327       2.999  -2.815  16.989  1.00  0.00           H  
ATOM   3300  HZ5 DMS   327       3.559  -3.328  18.694  1.00  0.00           H  
ATOM   3301  HZ6 DMS   327       3.080  -1.712  18.188  1.00  0.00           H  
TER    3302      DMS   327 
ATOM   3302  S   DMS   328      -1.326  20.744 -13.012  1.00  0.00           S  
ATOM   3303  CT1 DMS   328      -1.743  19.040 -12.535  1.00  0.00           C  
ATOM   3304  O   DMS   328      -0.746  21.334 -11.759  1.00  0.00           O  
ATOM   3305  CT2 DMS   328       0.043  20.408 -14.155  1.00  0.00           C  
ATOM   3306  HZ1 DMS   328      -2.380  19.170 -11.660  1.00  0.00           H  
ATOM   3307  HZ2 DMS   328      -0.868  18.448 -12.271  1.00  0.00           H  
ATOM   3308  HZ3 DMS   328      -2.254  18.546 -13.361  1.00  0.00           H  
ATOM   3309  HZ4 DMS   328       0.548  19.624 -13.591  1.00  0.00           H  
ATOM   3310  HZ5 DMS   328       0.610  21.322 -14.328  1.00  0.00           H  
ATOM   3311  HZ6 DMS   328      -0.262  19.908 -15.075  1.00  0.00           H  
TER    3312      DMS   328 
ATOM   3312  S   DMS   329       8.776   5.350   2.599  1.00  0.00           S  
ATOM   3313  CT1 DMS   329       8.153   3.992   1.586  1.00  0.00           C  
ATOM   3314  O   DMS   329       8.865   6.596   1.694  1.00  0.00           O  
ATOM   3315  CT2 DMS   329       7.360   5.659   3.663  1.00  0.00           C  
ATOM   3316  HZ1 DMS   329       7.203   4.263   1.125  1.00  0.00           H  
ATOM   3317  HZ2 DMS   329       7.984   3.074   2.149  1.00  0.00           H  
ATOM   3318  HZ3 DMS   329       8.977   3.728   0.923  1.00  0.00           H  
ATOM   3319  HZ4 DMS   329       7.478   6.648   4.106  1.00  0.00           H  
ATOM   3320  HZ5 DMS   329       7.237   4.838   4.369  1.00  0.00           H  
ATOM   3321  HZ6 DMS   329       6.453   5.742   3.064  1.00  0.00           H  
TER    3322      DMS   329 
ATOM   3322  S   DMS   330       0.747   7.707 -21.613  1.00  0.00           S  
ATOM   3323  CT1 DMS   330       0.398   8.732 -23.110  1.00  0.00           C  
ATOM   3324  O   DMS   330      -0.570   7.731 -20.932  1.00  0.00           O  
ATOM   3325  CT2 DMS   330       0.794   6.108 -22.375  1.00  0.00           C  
ATOM   3326  HZ1 DMS   330      -0.433   8.386 -23.725  1.00  0.00           H  
ATOM   3327  HZ2 DMS   330       1.307   8.709 -23.711  1.00  0.00           H  
ATOM   3328  HZ3 DMS   330       0.118   9.720 -22.743  1.00  0.00           H  
ATOM   3329  HZ4 DMS   330       0.873   5.300 -21.648  1.00  0.00           H  
ATOM   3330  HZ5 DMS   330       1.687   6.072 -23.000  1.00  0.00           H  
ATOM   3331  HZ6 DMS   330      -0.091   5.912 -22.980  1.00  0.00           H  
TER    3332      DMS   330 
ATOM   3332  S   DMS   331      -6.248  -7.517   2.699  1.00  0.00           S  
ATOM   3333  CT1 DMS   331      -6.944  -6.009   3.388  1.00  0.00           C  
ATOM   3334  O   DMS   331      -6.032  -7.279   1.179  1.00  0.00           O  
ATOM   3335  CT2 DMS   331      -4.667  -7.385   3.543  1.00  0.00           C  
ATOM   3336  HZ1 DMS   331      -7.046  -6.131   4.467  1.00  0.00           H  
ATOM   3337  HZ2 DMS   331      -7.960  -6.008   2.992  1.00  0.00           H  
ATOM   3338  HZ3 DMS   331      -6.420  -5.094   3.110  1.00  0.00           H  
ATOM   3339  HZ4 DMS   331      -4.237  -6.450   3.183  1.00  0.00           H  
ATOM   3340  HZ5 DMS   331      -3.925  -8.103   3.191  1.00  0.00           H  
ATOM   3341  HZ6 DMS   331      -4.642  -7.396   4.632  1.00  0.00           H  
TER    3342      DMS   331 
ATOM   3342  S   DMS   332     -13.661  10.140  -9.944  1.00  0.00           S  
ATOM   3343  CT1 DMS   332     -14.023   9.143  -8.598  1.00  0.00           C  
ATOM   3344  O   DMS   332     -14.908  10.102 -10.828  1.00  0.00           O  
ATOM   3345  CT2 DMS   332     -13.823  11.809  -9.304  1.00  0.00           C  
ATOM   3346  HZ1 DMS   332     -14.316   8.170  -8.993  1.00  0.00           H  
ATOM   3347  HZ2 DMS   332     -14.944   9.457  -8.108  1.00  0.00           H  
ATOM   3348  HZ3 DMS   332     -13.199   8.990  -7.901  1.00  0.00           H  
ATOM   3349  HZ4 DMS   332     -14.771  12.064  -8.830  1.00  0.00           H  
ATOM   3350  HZ5 DMS   332     -13.526  12.443 -10.139  1.00  0.00           H  
ATOM   3351  HZ6 DMS   332     -13.037  11.924  -8.558  1.00  0.00           H  
TER    3352      DMS   332 
ATOM   3352  S   DMS   333       4.880 -13.089 -17.422  1.00  0.00           S  
ATOM   3353  CT1 DMS   333       5.483 -13.526 -15.753  1.00  0.00           C  
ATOM   3354  O   DMS   333       5.922 -13.291 -18.483  1.00  0.00           O  
ATOM   3355  CT2 DMS   333       3.778 -14.463 -17.680  1.00  0.00           C  
ATOM   3356  HZ1 DMS   333       5.829 -14.555 -15.843  1.00  0.00           H  
ATOM   3357  HZ2 DMS   333       4.574 -13.570 -15.153  1.00  0.00           H  
ATOM   3358  HZ3 DMS   333       6.334 -12.897 -15.489  1.00  0.00           H  
ATOM   3359  HZ4 DMS   333       3.640 -14.770 -18.717  1.00  0.00           H  
ATOM   3360  HZ5 DMS   333       2.772 -14.262 -17.313  1.00  0.00           H  
ATOM   3361  HZ6 DMS   333       4.209 -15.252 -17.064  1.00  0.00           H  
TER    3362      DMS   333 
ATOM   3362  S   DMS   334      -8.060  18.123  -4.923  1.00  0.00           S  
ATOM   3363  CT1 DMS   334      -6.447  18.852  -5.173  1.00  0.00           C  
ATOM   3364  O   DMS   334      -8.836  19.065  -4.006  1.00  0.00           O  
ATOM   3365  CT2 DMS   334      -8.676  18.275  -6.620  1.00  0.00           C  
ATOM   3366  HZ1 DMS   334      -5.859  19.036  -4.274  1.00  0.00           H  
ATOM   3367  HZ2 DMS   334      -6.584  19.880  -5.509  1.00  0.00           H  
ATOM   3368  HZ3 DMS   334      -5.874  18.200  -5.833  1.00  0.00           H  
ATOM   3369  HZ4 DMS   334      -9.740  18.044  -6.559  1.00  0.00           H  
ATOM   3370  HZ5 DMS   334      -8.154  17.461  -7.122  1.00  0.00           H  
ATOM   3371  HZ6 DMS   334      -8.571  19.277  -7.036  1.00  0.00           H  
TER    3372      DMS   334 
ATOM   3372  S   DMS   335     -18.178 -12.888  -3.258  1.00  0.00           S  
ATOM   3373  CT1 DMS   335     -18.376 -12.814  -1.435  1.00  0.00           C  
ATOM   3374  O   DMS   335     -16.757 -12.341  -3.518  1.00  0.00           O  
ATOM   3375  CT2 DMS   335     -17.996 -14.607  -3.584  1.00  0.00           C  
ATOM   3376  HZ1 DMS   335     -18.323 -11.797  -1.047  1.00  0.00           H  
ATOM   3377  HZ2 DMS   335     -17.505 -13.302  -0.998  1.00  0.00           H  
ATOM   3378  HZ3 DMS   335     -19.335 -13.234  -1.129  1.00  0.00           H  
ATOM   3379  HZ4 DMS   335     -17.573 -14.689  -4.585  1.00  0.00           H  
ATOM   3380  HZ5 DMS   335     -18.870 -15.228  -3.387  1.00  0.00           H  
ATOM   3381  HZ6 DMS   335     -17.283 -14.948  -2.834  1.00  0.00           H  
TER    3382      DMS   335 
ATOM   3382  S   DMS   336       0.897   7.618   5.466  1.00  0.00           S  
ATOM   3383  CT1 DMS   336       2.219   6.782   6.227  1.00  0.00           C  
ATOM   3384  O   DMS   336      -0.022   6.421   5.101  1.00  0.00           O  
ATOM   3385  CT2 DMS   336       0.324   8.366   6.980  1.00  0.00           C  
ATOM   3386  HZ1 DMS   336       2.868   6.318   5.485  1.00  0.00           H  
ATOM   3387  HZ2 DMS   336       1.843   6.042   6.934  1.00  0.00           H  
ATOM   3388  HZ3 DMS   336       2.781   7.488   6.839  1.00  0.00           H  
ATOM   3389  HZ4 DMS   336      -0.659   8.818   6.848  1.00  0.00           H  
ATOM   3390  HZ5 DMS   336       1.004   9.199   7.160  1.00  0.00           H  
ATOM   3391  HZ6 DMS   336       0.241   7.649   7.797  1.00  0.00           H  
TER    3392      DMS   336 
ATOM   3392  S   DMS   337       3.028   9.740  -3.721  1.00  0.00           S  
ATOM   3393  CT1 DMS   337       1.242   9.773  -3.829  1.00  0.00           C  
ATOM   3394  O   DMS   337       3.445   8.694  -4.794  1.00  0.00           O  
ATOM   3395  CT2 DMS   337       3.197  11.252  -4.554  1.00  0.00           C  
ATOM   3396  HZ1 DMS   337       0.808   8.917  -3.312  1.00  0.00           H  
ATOM   3397  HZ2 DMS   337       0.867   9.705  -4.850  1.00  0.00           H  
ATOM   3398  HZ3 DMS   337       0.907  10.669  -3.307  1.00  0.00           H  
ATOM   3399  HZ4 DMS   337       2.625  11.410  -5.468  1.00  0.00           H  
ATOM   3400  HZ5 DMS   337       4.241  11.451  -4.795  1.00  0.00           H  
ATOM   3401  HZ6 DMS   337       2.992  11.992  -3.782  1.00  0.00           H  
TER    3402      DMS   337 
ATOM   3402  S   DMS   338      17.188 -10.668  -4.265  1.00  0.00           S  
ATOM   3403  CT1 DMS   338      16.681 -10.578  -2.528  1.00  0.00           C  
ATOM   3404  O   DMS   338      16.794 -12.015  -4.806  1.00  0.00           O  
ATOM   3405  CT2 DMS   338      16.075  -9.433  -5.011  1.00  0.00           C  
ATOM   3406  HZ1 DMS   338      16.984  -9.606  -2.138  1.00  0.00           H  
ATOM   3407  HZ2 DMS   338      17.161 -11.342  -1.917  1.00  0.00           H  
ATOM   3408  HZ3 DMS   338      15.620 -10.827  -2.505  1.00  0.00           H  
ATOM   3409  HZ4 DMS   338      16.377  -9.483  -6.058  1.00  0.00           H  
ATOM   3410  HZ5 DMS   338      16.164  -8.435  -4.582  1.00  0.00           H  
ATOM   3411  HZ6 DMS   338      15.021  -9.705  -4.943  1.00  0.00           H  
TER    3412      DMS   338 
ATOM   3412  S   DMS   339      12.984  13.971  -7.348  1.00  0.00           S  
ATOM   3413  CT1 DMS   339      11.813  12.847  -6.749  1.00  0.00           C  
ATOM   3414  O   DMS   339      13.563  14.559  -6.076  1.00  0.00           O  
ATOM   3415  CT2 DMS   339      14.211  12.837  -7.993  1.00  0.00           C  
ATOM   3416  HZ1 DMS   339      12.322  12.195  -6.040  1.00  0.00           H  
ATOM   3417  HZ2 DMS   339      11.403  12.248  -7.562  1.00  0.00           H  
ATOM   3418  HZ3 DMS   339      11.026  13.401  -6.238  1.00  0.00           H  
ATOM   3419  HZ4 DMS   339      14.934  13.513  -8.452  1.00  0.00           H  
ATOM   3420  HZ5 DMS   339      13.772  12.102  -8.667  1.00  0.00           H  
ATOM   3421  HZ6 DMS   339      14.719  12.328  -7.174  1.00  0.00           H  
TER    3422      DMS   339 
ATOM   3422  S   DMS   340       9.419  -7.817  13.461  1.00  0.00           S  
ATOM   3423  CT1 DMS   340       8.017  -8.929  13.188  1.00  0.00           C  
ATOM   3424  O   DMS   340      10.218  -7.774  12.156  1.00  0.00           O  
ATOM   3425  CT2 DMS   340      10.444  -8.943  14.508  1.00  0.00           C  
ATOM   3426  HZ1 DMS   340       7.230  -8.564  12.528  1.00  0.00           H  
ATOM   3427  HZ2 DMS   340       7.577  -9.239  14.136  1.00  0.00           H  
ATOM   3428  HZ3 DMS   340       8.371  -9.864  12.753  1.00  0.00           H  
ATOM   3429  HZ4 DMS   340      10.171  -8.775  15.549  1.00  0.00           H  
ATOM   3430  HZ5 DMS   340      11.487  -8.824  14.214  1.00  0.00           H  
ATOM   3431  HZ6 DMS   340      10.143  -9.988  14.427  1.00  0.00           H  
TER    3432      DMS   340 
ATOM   3432  S   DMS   341      -1.811  21.880   7.910  1.00  0.00           S  
ATOM   3433  CT1 DMS   341      -2.096  21.789   9.662  1.00  0.00           C  
ATOM   3434  O   DMS   341      -2.528  20.719   7.272  1.00  0.00           O  
ATOM   3435  CT2 DMS   341      -2.921  23.266   7.525  1.00  0.00           C  
ATOM   3436  HZ1 DMS   341      -1.668  22.632  10.204  1.00  0.00           H  
ATOM   3437  HZ2 DMS   341      -1.734  20.793   9.919  1.00  0.00           H  
ATOM   3438  HZ3 DMS   341      -3.164  21.769   9.878  1.00  0.00           H  
ATOM   3439  HZ4 DMS   341      -3.985  23.094   7.688  1.00  0.00           H  
ATOM   3440  HZ5 DMS   341      -2.900  23.534   6.468  1.00  0.00           H  
ATOM   3441  HZ6 DMS   341      -2.675  24.210   8.012  1.00  0.00           H  
TER    3442      DMS   341 
ATOM   3442  S   DMS   342     -19.256   5.610   3.229  1.00  0.00           S  
ATOM   3443  CT1 DMS   342     -17.729   4.694   3.078  1.00  0.00           C  
ATOM   3444  O   DMS   342     -19.879   5.192   4.567  1.00  0.00           O  
ATOM   3445  CT2 DMS   342     -18.443   7.180   3.584  1.00  0.00           C  
ATOM   3446  HZ1 DMS   342     -18.018   3.654   2.926  1.00  0.00           H  
ATOM   3447  HZ2 DMS   342     -17.181   4.912   3.995  1.00  0.00           H  
ATOM   3448  HZ3 DMS   342     -17.086   5.071   2.282  1.00  0.00           H  
ATOM   3449  HZ4 DMS   342     -17.750   7.302   2.752  1.00  0.00           H  
ATOM   3450  HZ5 DMS   342     -17.925   7.148   4.542  1.00  0.00           H  
ATOM   3451  HZ6 DMS   342     -19.182   7.973   3.470  1.00  0.00           H  
TER    3452      DMS   342 
ATOM   3452  S   DMS   343      22.209   9.667  -3.694  1.00  0.00           S  
ATOM   3453  CT1 DMS   343      23.059   9.747  -2.129  1.00  0.00           C  
ATOM   3454  O   DMS   343      22.148   8.150  -3.781  1.00  0.00           O  
ATOM   3455  CT2 DMS   343      20.622  10.428  -3.240  1.00  0.00           C  
ATOM   3456  HZ1 DMS   343      23.229  10.728  -1.686  1.00  0.00           H  
ATOM   3457  HZ2 DMS   343      24.004   9.227  -2.285  1.00  0.00           H  
ATOM   3458  HZ3 DMS   343      22.485   9.105  -1.461  1.00  0.00           H  
ATOM   3459  HZ4 DMS   343      20.706  11.515  -3.245  1.00  0.00           H  
ATOM   3460  HZ5 DMS   343      20.351  10.103  -2.236  1.00  0.00           H  
ATOM   3461  HZ6 DMS   343      19.900  10.120  -3.996  1.00  0.00           H  
TER    3462      DMS   343 
ATOM   3462  S   DMS   344      -1.033  -1.322 -19.866  1.00  0.00           S  
ATOM   3463  CT1 DMS   344       0.537  -0.778 -20.402  1.00  0.00           C  
ATOM   3464  O   DMS   344      -0.840  -1.716 -18.389  1.00  0.00           O  
ATOM   3465  CT2 DMS   344      -1.915   0.245 -19.970  1.00  0.00           C  
ATOM   3466  HZ1 DMS   344       0.608  -0.707 -21.487  1.00  0.00           H  
ATOM   3467  HZ2 DMS   344       1.407  -1.356 -20.089  1.00  0.00           H  
ATOM   3468  HZ3 DMS   344       0.647   0.245 -20.040  1.00  0.00           H  
ATOM   3469  HZ4 DMS   344      -2.966   0.125 -19.708  1.00  0.00           H  
ATOM   3470  HZ5 DMS   344      -1.896   0.635 -20.987  1.00  0.00           H  
ATOM   3471  HZ6 DMS   344      -1.537   0.955 -19.234  1.00  0.00           H  
TER    3472      DMS   344 
ATOM   3472  S   DMS   345      -0.075 -10.627  -9.175  1.00  0.00           S  
ATOM   3473  CT1 DMS   345       1.617  -9.912  -9.287  1.00  0.00           C  
ATOM   3474  O   DMS   345      -0.845  -9.456  -8.624  1.00  0.00           O  
ATOM   3475  CT2 DMS   345      -0.435 -10.708 -10.931  1.00  0.00           C  
ATOM   3476  HZ1 DMS   345       1.834  -9.907  -8.219  1.00  0.00           H  
ATOM   3477  HZ2 DMS   345       1.518  -8.902  -9.686  1.00  0.00           H  
ATOM   3478  HZ3 DMS   345       2.317 -10.555  -9.821  1.00  0.00           H  
ATOM   3479  HZ4 DMS   345       0.249 -11.347 -11.490  1.00  0.00           H  
ATOM   3480  HZ5 DMS   345      -0.485  -9.680 -11.292  1.00  0.00           H  
ATOM   3481  HZ6 DMS   345      -1.494 -10.963 -10.951  1.00  0.00           H  
TER    3482      DMS   345 
ATOM   3482  S   DMS   346      -9.333  -4.293  10.418  1.00  0.00           S  
ATOM   3483  CT1 DMS   346      -7.541  -4.103  10.652  1.00  0.00           C  
ATOM   3484  O   DMS   346      -9.917  -3.067  11.166  1.00  0.00           O  
ATOM   3485  CT2 DMS   346      -9.336  -3.877   8.700  1.00  0.00           C  
ATOM   3486  HZ1 DMS   346      -7.222  -3.184  10.160  1.00  0.00           H  
ATOM   3487  HZ2 DMS   346      -6.928  -4.934  10.304  1.00  0.00           H  
ATOM   3488  HZ3 DMS   346      -7.387  -3.973  11.723  1.00  0.00           H  
ATOM   3489  HZ4 DMS   346      -8.828  -2.913   8.673  1.00  0.00           H  
ATOM   3490  HZ5 DMS   346     -10.363  -3.652   8.411  1.00  0.00           H  
ATOM   3491  HZ6 DMS   346      -8.889  -4.659   8.086  1.00  0.00           H  
TER    3492      DMS   346 
ATOM   3492  S   DMS   347      -7.147 -25.158   3.441  1.00  0.00           S  
ATOM   3493  CT1 DMS   347      -7.685 -24.186   2.045  1.00  0.00           C  
ATOM   3494  O   DMS   347      -6.979 -24.134   4.535  1.00  0.00           O  
ATOM   3495  CT2 DMS   347      -8.661 -26.026   3.787  1.00  0.00           C  
ATOM   3496  HZ1 DMS   347      -7.914 -24.818   1.187  1.00  0.00           H  
ATOM   3497  HZ2 DMS   347      -6.809 -23.605   1.757  1.00  0.00           H  
ATOM   3498  HZ3 DMS   347      -8.574 -23.572   2.191  1.00  0.00           H  
ATOM   3499  HZ4 DMS   347      -8.857 -26.656   2.920  1.00  0.00           H  
ATOM   3500  HZ5 DMS   347      -9.484 -25.325   3.927  1.00  0.00           H  
ATOM   3501  HZ6 DMS   347      -8.729 -26.622   4.697  1.00  0.00           H  
TER    3502      DMS   347 
ATOM   3502  S   DMS   348       6.376  18.951  -1.061  1.00  0.00           S  
ATOM   3503  CT1 DMS   348       7.955  19.431  -1.797  1.00  0.00           C  
ATOM   3504  O   DMS   348       5.503  18.464  -2.209  1.00  0.00           O  
ATOM   3505  CT2 DMS   348       6.886  17.639   0.064  1.00  0.00           C  
ATOM   3506  HZ1 DMS   348       8.552  20.004  -1.087  1.00  0.00           H  
ATOM   3507  HZ2 DMS   348       7.612  20.024  -2.645  1.00  0.00           H  
ATOM   3508  HZ3 DMS   348       8.537  18.571  -2.129  1.00  0.00           H  
ATOM   3509  HZ4 DMS   348       7.657  18.049   0.717  1.00  0.00           H  
ATOM   3510  HZ5 DMS   348       7.285  16.797  -0.500  1.00  0.00           H  
ATOM   3511  HZ6 DMS   348       6.023  17.380   0.678  1.00  0.00           H  
TER    3512      DMS   348 
ATOM   3512  S   DMS   349       7.649  14.672  -9.025  1.00  0.00           S  
ATOM   3513  CT1 DMS   349       7.282  12.955  -8.617  1.00  0.00           C  
ATOM   3514  O   DMS   349       6.901  15.586  -8.112  1.00  0.00           O  
ATOM   3515  CT2 DMS   349       9.381  14.589  -8.451  1.00  0.00           C  
ATOM   3516  HZ1 DMS   349       6.270  12.704  -8.935  1.00  0.00           H  
ATOM   3517  HZ2 DMS   349       7.372  12.753  -7.549  1.00  0.00           H  
ATOM   3518  HZ3 DMS   349       7.974  12.313  -9.162  1.00  0.00           H  
ATOM   3519  HZ4 DMS   349       9.799  15.574  -8.244  1.00  0.00           H  
ATOM   3520  HZ5 DMS   349       9.936  14.021  -9.197  1.00  0.00           H  
ATOM   3521  HZ6 DMS   349       9.492  14.023  -7.526  1.00  0.00           H  
TER    3522      DMS   349 
ATOM   3522  S   DMS   350     -13.604  -5.944   6.373  1.00  0.00           S  
ATOM   3523  CT1 DMS   350     -12.107  -6.615   7.150  1.00  0.00           C  
ATOM   3524  O   DMS   350     -14.799  -6.477   7.152  1.00  0.00           O  
ATOM   3525  CT2 DMS   350     -13.555  -4.327   6.947  1.00  0.00           C  
ATOM   3526  HZ1 DMS   350     -11.953  -7.633   6.793  1.00  0.00           H  
ATOM   3527  HZ2 DMS   350     -12.218  -6.637   8.234  1.00  0.00           H  
ATOM   3528  HZ3 DMS   350     -11.276  -5.946   6.925  1.00  0.00           H  
ATOM   3529  HZ4 DMS   350     -14.489  -3.820   6.705  1.00  0.00           H  
ATOM   3530  HZ5 DMS   350     -12.631  -3.834   6.642  1.00  0.00           H  
ATOM   3531  HZ6 DMS   350     -13.383  -4.366   8.023  1.00  0.00           H  
TER    3532      DMS   350 
ATOM   3532  S   DMS   351       4.985 -18.059  15.217  1.00  0.00           S  
ATOM   3533  CT1 DMS   351       3.715 -17.834  16.552  1.00  0.00           C  
ATOM   3534  O   DMS   351       4.246 -18.792  14.063  1.00  0.00           O  
ATOM   3535  CT2 DMS   351       4.995 -16.373  14.697  1.00  0.00           C  
ATOM   3536  HZ1 DMS   351       3.484 -18.801  17.001  1.00  0.00           H  
ATOM   3537  HZ2 DMS   351       2.787 -17.317  16.307  1.00  0.00           H  
ATOM   3538  HZ3 DMS   351       4.201 -17.251  17.334  1.00  0.00           H  
ATOM   3539  HZ4 DMS   351       5.520 -15.671  15.344  1.00  0.00           H  
ATOM   3540  HZ5 DMS   351       3.951 -16.070  14.612  1.00  0.00           H  
ATOM   3541  HZ6 DMS   351       5.446 -16.181  13.723  1.00  0.00           H  
TER    3542      DMS   351 
ATOM   3542  S   DMS   352       2.365 -22.283  -5.298  1.00  0.00           S  
ATOM   3543  CT1 DMS   352       1.288 -22.487  -3.915  1.00  0.00           C  
ATOM   3544  O   DMS   352       1.519 -21.701  -6.380  1.00  0.00           O  
ATOM   3545  CT2 DMS   352       3.133 -20.786  -4.671  1.00  0.00           C  
ATOM   3546  HZ1 DMS   352       0.945 -21.501  -3.601  1.00  0.00           H  
ATOM   3547  HZ2 DMS   352       1.837 -22.965  -3.103  1.00  0.00           H  
ATOM   3548  HZ3 DMS   352       0.517 -23.224  -4.140  1.00  0.00           H  
ATOM   3549  HZ4 DMS   352       3.506 -21.030  -3.676  1.00  0.00           H  
ATOM   3550  HZ5 DMS   352       2.394 -19.991  -4.770  1.00  0.00           H  
ATOM   3551  HZ6 DMS   352       3.875 -20.335  -5.329  1.00  0.00           H  
TER    3552      DMS   352 
ATOM   3552  S   DMS   353      -4.460  -2.680 -11.871  1.00  0.00           S  
ATOM   3553  CT1 DMS   353      -3.221  -3.392 -10.706  1.00  0.00           C  
ATOM   3554  O   DMS   353      -5.859  -3.235 -11.505  1.00  0.00           O  
ATOM   3555  CT2 DMS   353      -4.463  -1.044 -11.059  1.00  0.00           C  
ATOM   3556  HZ1 DMS   353      -3.610  -3.091  -9.733  1.00  0.00           H  
ATOM   3557  HZ2 DMS   353      -2.225  -2.989 -10.888  1.00  0.00           H  
ATOM   3558  HZ3 DMS   353      -3.241  -4.479 -10.777  1.00  0.00           H  
ATOM   3559  HZ4 DMS   353      -5.161  -0.379 -11.568  1.00  0.00           H  
ATOM   3560  HZ5 DMS   353      -3.468  -0.629 -11.220  1.00  0.00           H  
ATOM   3561  HZ6 DMS   353      -4.714  -1.107 -10.000  1.00  0.00           H  
TER    3562      DMS   353 
ATOM   3562  S   DMS   354      -4.605   3.124  -2.691  1.00  0.00           S  
ATOM   3563  CT1 DMS   354      -5.154   2.407  -1.091  1.00  0.00           C  
ATOM   3564  O   DMS   354      -3.504   4.142  -2.460  1.00  0.00           O  
ATOM   3565  CT2 DMS   354      -3.619   1.668  -2.982  1.00  0.00           C  
ATOM   3566  HZ1 DMS   354      -5.034   1.325  -1.140  1.00  0.00           H  
ATOM   3567  HZ2 DMS   354      -6.197   2.677  -0.931  1.00  0.00           H  
ATOM   3568  HZ3 DMS   354      -4.420   2.707  -0.343  1.00  0.00           H  
ATOM   3569  HZ4 DMS   354      -3.194   1.685  -3.985  1.00  0.00           H  
ATOM   3570  HZ5 DMS   354      -4.189   0.743  -2.897  1.00  0.00           H  
ATOM   3571  HZ6 DMS   354      -2.788   1.561  -2.284  1.00  0.00           H  
TER    3572      DMS   354 
ATOM   3572  S   DMS   355     -19.653  -7.029  -7.273  1.00  0.00           S  
ATOM   3573  CT1 DMS   355     -18.681  -5.599  -6.855  1.00  0.00           C  
ATOM   3574  O   DMS   355     -20.936  -6.310  -7.705  1.00  0.00           O  
ATOM   3575  CT2 DMS   355     -19.970  -7.580  -5.622  1.00  0.00           C  
ATOM   3576  HZ1 DMS   355     -19.430  -4.895  -6.493  1.00  0.00           H  
ATOM   3577  HZ2 DMS   355     -18.390  -5.345  -7.874  1.00  0.00           H  
ATOM   3578  HZ3 DMS   355     -17.835  -5.763  -6.188  1.00  0.00           H  
ATOM   3579  HZ4 DMS   355     -20.241  -6.744  -4.977  1.00  0.00           H  
ATOM   3580  HZ5 DMS   355     -19.085  -8.165  -5.371  1.00  0.00           H  
ATOM   3581  HZ6 DMS   355     -20.718  -8.372  -5.650  1.00  0.00           H  
TER    3582      DMS   355 
ATOM   3582  S   DMS   356      -3.523 -11.862   7.449  1.00  0.00           S  
ATOM   3583  CT1 DMS   356      -4.120 -10.347   6.619  1.00  0.00           C  
ATOM   3584  O   DMS   356      -2.727 -11.316   8.631  1.00  0.00           O  
ATOM   3585  CT2 DMS   356      -5.114 -12.494   8.102  1.00  0.00           C  
ATOM   3586  HZ1 DMS   356      -4.991 -10.580   6.007  1.00  0.00           H  
ATOM   3587  HZ2 DMS   356      -3.417  -9.809   5.982  1.00  0.00           H  
ATOM   3588  HZ3 DMS   356      -4.424  -9.648   7.399  1.00  0.00           H  
ATOM   3589  HZ4 DMS   356      -5.573 -11.704   8.697  1.00  0.00           H  
ATOM   3590  HZ5 DMS   356      -4.969 -13.352   8.758  1.00  0.00           H  
ATOM   3591  HZ6 DMS   356      -5.837 -12.898   7.393  1.00  0.00           H  
TER    3592      DMS   356 
ATOM   3592  S   DMS   357      10.399  11.151 -11.134  1.00  0.00           S  
ATOM   3593  CT1 DMS   357       9.395  12.423 -11.817  1.00  0.00           C  
ATOM   3594  O   DMS   357      11.005  11.812  -9.933  1.00  0.00           O  
ATOM   3595  CT2 DMS   357       9.094  10.069 -10.570  1.00  0.00           C  
ATOM   3596  HZ1 DMS   357       9.934  13.301 -12.173  1.00  0.00           H  
ATOM   3597  HZ2 DMS   357       8.503  12.750 -11.283  1.00  0.00           H  
ATOM   3598  HZ3 DMS   357       8.895  11.930 -12.652  1.00  0.00           H  
ATOM   3599  HZ4 DMS   357       9.556   9.117 -10.309  1.00  0.00           H  
ATOM   3600  HZ5 DMS   357       8.477   9.957 -11.461  1.00  0.00           H  
ATOM   3601  HZ6 DMS   357       8.572  10.492  -9.711  1.00  0.00           H  
TER    3602      DMS   357 
ATOM   3602  S   DMS   358      -7.241  14.295  12.913  1.00  0.00           S  
ATOM   3603  CT1 DMS   358      -6.040  13.078  12.222  1.00  0.00           C  
ATOM   3604  O   DMS   358      -7.534  13.771  14.350  1.00  0.00           O  
ATOM   3605  CT2 DMS   358      -6.056  15.692  13.048  1.00  0.00           C  
ATOM   3606  HZ1 DMS   358      -5.880  13.503  11.231  1.00  0.00           H  
ATOM   3607  HZ2 DMS   358      -6.545  12.112  12.207  1.00  0.00           H  
ATOM   3608  HZ3 DMS   358      -5.183  13.093  12.895  1.00  0.00           H  
ATOM   3609  HZ4 DMS   358      -5.618  16.034  12.110  1.00  0.00           H  
ATOM   3610  HZ5 DMS   358      -5.158  15.348  13.563  1.00  0.00           H  
ATOM   3611  HZ6 DMS   358      -6.543  16.480  13.622  1.00  0.00           H  
TER    3612      DMS   358 
ATOM   3612  S   DMS   359      20.996  -0.498  -2.991  1.00  0.00           S  
ATOM   3613  CT1 DMS   359      21.312  -1.693  -1.578  1.00  0.00           C  
ATOM   3614  O   DMS   359      22.072  -0.607  -4.037  1.00  0.00           O  
ATOM   3615  CT2 DMS   359      19.535  -1.320  -3.586  1.00  0.00           C  
ATOM   3616  HZ1 DMS   359      21.485  -2.711  -1.925  1.00  0.00           H  
ATOM   3617  HZ2 DMS   359      20.432  -1.701  -0.934  1.00  0.00           H  
ATOM   3618  HZ3 DMS   359      22.247  -1.416  -1.092  1.00  0.00           H  
ATOM   3619  HZ4 DMS   359      19.336  -0.958  -4.594  1.00  0.00           H  
ATOM   3620  HZ5 DMS   359      18.700  -1.060  -2.936  1.00  0.00           H  
ATOM   3621  HZ6 DMS   359      19.741  -2.389  -3.647  1.00  0.00           H  
TER    3622      DMS   359 
ATOM   3622  S   DMS   360      14.309  -1.453   8.060  1.00  0.00           S  
ATOM   3623  CT1 DMS   360      12.587  -1.788   8.085  1.00  0.00           C  
ATOM   3624  O   DMS   360      14.931  -2.770   7.729  1.00  0.00           O  
ATOM   3625  CT2 DMS   360      14.421  -0.365   6.626  1.00  0.00           C  
ATOM   3626  HZ1 DMS   360      12.332  -2.381   7.208  1.00  0.00           H  
ATOM   3627  HZ2 DMS   360      12.017  -0.861   8.157  1.00  0.00           H  
ATOM   3628  HZ3 DMS   360      12.310  -2.380   8.958  1.00  0.00           H  
ATOM   3629  HZ4 DMS   360      13.840   0.553   6.717  1.00  0.00           H  
ATOM   3630  HZ5 DMS   360      14.041  -0.911   5.763  1.00  0.00           H  
ATOM   3631  HZ6 DMS   360      15.454  -0.063   6.454  1.00  0.00           H  
TER    3632      DMS   360 
ATOM   3632  S   DMS   361      12.629 -13.728  15.033  1.00  0.00           S  
ATOM   3633  CT1 DMS   361      11.818 -14.686  16.350  1.00  0.00           C  
ATOM   3634  O   DMS   361      11.869 -14.149  13.787  1.00  0.00           O  
ATOM   3635  CT2 DMS   361      11.996 -12.094  15.393  1.00  0.00           C  
ATOM   3636  HZ1 DMS   361      12.039 -15.737  16.164  1.00  0.00           H  
ATOM   3637  HZ2 DMS   361      10.760 -14.440  16.263  1.00  0.00           H  
ATOM   3638  HZ3 DMS   361      12.132 -14.299  17.319  1.00  0.00           H  
ATOM   3639  HZ4 DMS   361      10.907 -12.076  15.411  1.00  0.00           H  
ATOM   3640  HZ5 DMS   361      12.281 -11.457  14.556  1.00  0.00           H  
ATOM   3641  HZ6 DMS   361      12.551 -11.750  16.266  1.00  0.00           H  
TER    3642      DMS   361 
ATOM   3642  S   DMS   362     -10.402  20.011 -14.740  1.00  0.00           S  
ATOM   3643  CT1 DMS   362      -9.435  21.137 -13.641  1.00  0.00           C  
ATOM   3644  O   DMS   362     -11.108  19.143 -13.689  1.00  0.00           O  
ATOM   3645  CT2 DMS   362      -9.044  19.021 -15.320  1.00  0.00           C  
ATOM   3646  HZ1 DMS   362      -8.651  20.630 -13.078  1.00  0.00           H  
ATOM   3647  HZ2 DMS   362     -10.077  21.688 -12.954  1.00  0.00           H  
ATOM   3648  HZ3 DMS   362      -9.074  21.940 -14.285  1.00  0.00           H  
ATOM   3649  HZ4 DMS   362      -8.375  19.622 -15.937  1.00  0.00           H  
ATOM   3650  HZ5 DMS   362      -9.504  18.148 -15.782  1.00  0.00           H  
ATOM   3651  HZ6 DMS   362      -8.407  18.669 -14.510  1.00  0.00           H  
TER    3652      DMS   362 
ATOM   3652  S   DMS   363       7.650  -6.765  24.866  1.00  0.00           S  
ATOM   3653  CT1 DMS   363       7.813  -8.357  24.041  1.00  0.00           C  
ATOM   3654  O   DMS   363       8.265  -6.993  26.223  1.00  0.00           O  
ATOM   3655  CT2 DMS   363       8.919  -5.924  23.949  1.00  0.00           C  
ATOM   3656  HZ1 DMS   363       7.007  -9.009  24.378  1.00  0.00           H  
ATOM   3657  HZ2 DMS   363       8.801  -8.773  24.242  1.00  0.00           H  
ATOM   3658  HZ3 DMS   363       7.651  -8.268  22.967  1.00  0.00           H  
ATOM   3659  HZ4 DMS   363       8.530  -5.568  22.995  1.00  0.00           H  
ATOM   3660  HZ5 DMS   363       9.781  -6.589  23.903  1.00  0.00           H  
ATOM   3661  HZ6 DMS   363       9.193  -5.094  24.599  1.00  0.00           H  
TER    3662      DMS   363 
ATOM   3662  S   DMS   364       8.911  18.655 -12.106  1.00  0.00           S  
ATOM   3663  CT1 DMS   364       8.171  17.665 -10.847  1.00  0.00           C  
ATOM   3664  O   DMS   364       9.821  19.623 -11.367  1.00  0.00           O  
ATOM   3665  CT2 DMS   364      10.046  17.465 -12.901  1.00  0.00           C  
ATOM   3666  HZ1 DMS   364       7.637  16.886 -11.391  1.00  0.00           H  
ATOM   3667  HZ2 DMS   364       7.419  18.224 -10.289  1.00  0.00           H  
ATOM   3668  HZ3 DMS   364       8.979  17.240 -10.252  1.00  0.00           H  
ATOM   3669  HZ4 DMS   364       9.344  16.993 -13.587  1.00  0.00           H  
ATOM   3670  HZ5 DMS   364      10.536  16.812 -12.179  1.00  0.00           H  
ATOM   3671  HZ6 DMS   364      10.739  18.012 -13.541  1.00  0.00           H  
TER    3672      DMS   364 
ATOM   3672  S   DMS   365      19.689  -1.667 -17.462  1.00  0.00           S  
ATOM   3673  CT1 DMS   365      18.340  -1.868 -16.306  1.00  0.00           C  
ATOM   3674  O   DMS   365      20.568  -0.509 -17.076  1.00  0.00           O  
ATOM   3675  CT2 DMS   365      18.710  -1.316 -18.858  1.00  0.00           C  
ATOM   3676  HZ1 DMS   365      17.520  -2.432 -16.751  1.00  0.00           H  
ATOM   3677  HZ2 DMS   365      17.939  -0.908 -15.980  1.00  0.00           H  
ATOM   3678  HZ3 DMS   365      18.726  -2.394 -15.434  1.00  0.00           H  
ATOM   3679  HZ4 DMS   365      18.205  -0.350 -18.827  1.00  0.00           H  
ATOM   3680  HZ5 DMS   365      17.998  -2.095 -19.129  1.00  0.00           H  
ATOM   3681  HZ6 DMS   365      19.281  -1.234 -19.783  1.00  0.00           H  
TER    3682      DMS   365 
ATOM   3682  S   DMS   366      -8.909   6.284  16.304  1.00  0.00           S  
ATOM   3683  CT1 DMS   366      -7.157   6.417  15.797  1.00  0.00           C  
ATOM   3684  O   DMS   366      -9.085   7.357  17.421  1.00  0.00           O  
ATOM   3685  CT2 DMS   366      -9.692   6.848  14.809  1.00  0.00           C  
ATOM   3686  HZ1 DMS   366      -6.569   6.374  16.713  1.00  0.00           H  
ATOM   3687  HZ2 DMS   366      -6.988   7.442  15.469  1.00  0.00           H  
ATOM   3688  HZ3 DMS   366      -6.827   5.692  15.052  1.00  0.00           H  
ATOM   3689  HZ4 DMS   366      -9.149   7.728  14.465  1.00  0.00           H  
ATOM   3690  HZ5 DMS   366     -10.735   7.123  14.967  1.00  0.00           H  
ATOM   3691  HZ6 DMS   366      -9.602   6.079  14.042  1.00  0.00           H  
TER    3692      DMS   366 
ATOM   3692  S   DMS   367      -1.959  -7.941  16.934  1.00  0.00           S  
ATOM   3693  CT1 DMS   367      -0.457  -7.005  16.767  1.00  0.00           C  
ATOM   3694  O   DMS   367      -1.592  -9.074  17.900  1.00  0.00           O  
ATOM   3695  CT2 DMS   367      -2.936  -6.666  17.796  1.00  0.00           C  
ATOM   3696  HZ1 DMS   367       0.320  -7.335  16.078  1.00  0.00           H  
ATOM   3697  HZ2 DMS   367       0.010  -6.867  17.742  1.00  0.00           H  
ATOM   3698  HZ3 DMS   367      -0.705  -6.004  16.416  1.00  0.00           H  
ATOM   3699  HZ4 DMS   367      -3.979  -6.967  17.698  1.00  0.00           H  
ATOM   3700  HZ5 DMS   367      -2.733  -5.682  17.374  1.00  0.00           H  
ATOM   3701  HZ6 DMS   367      -2.689  -6.688  18.857  1.00  0.00           H  
TER    3702      DMS   367 
ATOM   3702  S   DMS   368     -10.600 -23.548   7.441  1.00  0.00           S  
ATOM   3703  CT1 DMS   368     -10.024 -23.067   5.817  1.00  0.00           C  
ATOM   3704  O   DMS   368     -10.101 -22.455   8.368  1.00  0.00           O  
ATOM   3705  CT2 DMS   368     -12.312 -23.182   7.127  1.00  0.00           C  
ATOM   3706  HZ1 DMS   368     -10.380 -23.898   5.208  1.00  0.00           H  
ATOM   3707  HZ2 DMS   368      -8.938 -23.076   5.902  1.00  0.00           H  
ATOM   3708  HZ3 DMS   368     -10.381 -22.087   5.499  1.00  0.00           H  
ATOM   3709  HZ4 DMS   368     -12.720 -23.925   6.441  1.00  0.00           H  
ATOM   3710  HZ5 DMS   368     -12.441 -22.164   6.762  1.00  0.00           H  
ATOM   3711  HZ6 DMS   368     -12.797 -23.144   8.103  1.00  0.00           H  
TER    3712      DMS   368 
ATOM   3712  S   DMS   369     -21.769   0.977   2.661  1.00  0.00           S  
ATOM   3713  CT1 DMS   369     -20.326   1.707   2.107  1.00  0.00           C  
ATOM   3714  O   DMS   369     -21.670  -0.531   2.651  1.00  0.00           O  
ATOM   3715  CT2 DMS   369     -21.566   1.281   4.440  1.00  0.00           C  
ATOM   3716  HZ1 DMS   369     -20.208   1.412   1.064  1.00  0.00           H  
ATOM   3717  HZ2 DMS   369     -19.465   1.338   2.665  1.00  0.00           H  
ATOM   3718  HZ3 DMS   369     -20.407   2.793   2.138  1.00  0.00           H  
ATOM   3719  HZ4 DMS   369     -21.244   2.309   4.605  1.00  0.00           H  
ATOM   3720  HZ5 DMS   369     -20.875   0.535   4.833  1.00  0.00           H  
ATOM   3721  HZ6 DMS   369     -22.552   1.071   4.854  1.00  0.00           H  
TER    3722      DMS   369 
ATOM   3722  S   DMS   370     -14.905 -10.902   5.973  1.00  0.00           S  
ATOM   3723  CT1 DMS   370     -16.099  -9.600   5.503  1.00  0.00           C  
ATOM   3724  O   DMS   370     -14.793 -11.779   4.752  1.00  0.00           O  
ATOM   3725  CT2 DMS   370     -15.922 -11.809   7.139  1.00  0.00           C  
ATOM   3726  HZ1 DMS   370     -16.197  -8.979   6.393  1.00  0.00           H  
ATOM   3727  HZ2 DMS   370     -17.017 -10.035   5.108  1.00  0.00           H  
ATOM   3728  HZ3 DMS   370     -15.619  -9.023   4.712  1.00  0.00           H  
ATOM   3729  HZ4 DMS   370     -15.942 -11.264   8.083  1.00  0.00           H  
ATOM   3730  HZ5 DMS   370     -15.377 -12.736   7.315  1.00  0.00           H  
ATOM   3731  HZ6 DMS   370     -16.906 -11.974   6.701  1.00  0.00           H  
TER    3732      DMS   370 
ATOM   3732  S   DMS   371     -20.800 -16.542  -6.788  1.00  0.00           S  
ATOM   3733  CT1 DMS   371     -21.022 -15.312  -5.562  1.00  0.00           C  
ATOM   3734  O   DMS   371     -21.901 -17.652  -6.665  1.00  0.00           O  
ATOM   3735  CT2 DMS   371     -21.306 -15.465  -8.166  1.00  0.00           C  
ATOM   3736  HZ1 DMS   371     -22.061 -14.984  -5.541  1.00  0.00           H  
ATOM   3737  HZ2 DMS   371     -20.376 -14.495  -5.882  1.00  0.00           H  
ATOM   3738  HZ3 DMS   371     -20.619 -15.709  -4.631  1.00  0.00           H  
ATOM   3739  HZ4 DMS   371     -21.215 -15.899  -9.161  1.00  0.00           H  
ATOM   3740  HZ5 DMS   371     -20.476 -14.759  -8.181  1.00  0.00           H  
ATOM   3741  HZ6 DMS   371     -22.259 -14.974  -7.969  1.00  0.00           H  
TER    3742      DMS   371 
ATOM   3742  S   DMS   372      -5.738  -9.991  -3.235  1.00  0.00           S  
ATOM   3743  CT1 DMS   372      -6.254 -10.077  -1.585  1.00  0.00           C  
ATOM   3744  O   DMS   372      -4.605  -8.941  -3.238  1.00  0.00           O  
ATOM   3745  CT2 DMS   372      -5.086 -11.719  -3.195  1.00  0.00           C  
ATOM   3746  HZ1 DMS   372      -7.059 -10.793  -1.420  1.00  0.00           H  
ATOM   3747  HZ2 DMS   372      -6.612  -9.055  -1.459  1.00  0.00           H  
ATOM   3748  HZ3 DMS   372      -5.460 -10.210  -0.850  1.00  0.00           H  
ATOM   3749  HZ4 DMS   372      -4.349 -11.832  -2.400  1.00  0.00           H  
ATOM   3750  HZ5 DMS   372      -4.585 -11.911  -4.144  1.00  0.00           H  
ATOM   3751  HZ6 DMS   372      -5.880 -12.411  -2.915  1.00  0.00           H  
TER    3752      DMS   372 
ATOM   3752  S   DMS   373      -3.633   6.560  17.631  1.00  0.00           S  
ATOM   3753  CT1 DMS   373      -2.842   7.222  19.061  1.00  0.00           C  
ATOM   3754  O   DMS   373      -4.222   7.859  16.973  1.00  0.00           O  
ATOM   3755  CT2 DMS   373      -2.206   6.378  16.568  1.00  0.00           C  
ATOM   3756  HZ1 DMS   373      -2.433   6.423  19.681  1.00  0.00           H  
ATOM   3757  HZ2 DMS   373      -3.458   7.892  19.661  1.00  0.00           H  
ATOM   3758  HZ3 DMS   373      -2.067   7.872  18.656  1.00  0.00           H  
ATOM   3759  HZ4 DMS   373      -1.694   7.317  16.360  1.00  0.00           H  
ATOM   3760  HZ5 DMS   373      -2.531   5.779  15.717  1.00  0.00           H  
ATOM   3761  HZ6 DMS   373      -1.523   5.711  17.094  1.00  0.00           H  
TER    3762      DMS   373 
ATOM   3762  S   DMS   374      22.536 -12.722  -3.704  1.00  0.00           S  
ATOM   3763  CT1 DMS   374      23.079 -11.069  -3.199  1.00  0.00           C  
ATOM   3764  O   DMS   374      22.877 -13.771  -2.661  1.00  0.00           O  
ATOM   3765  CT2 DMS   374      20.791 -12.450  -3.744  1.00  0.00           C  
ATOM   3766  HZ1 DMS   374      22.517 -10.335  -3.776  1.00  0.00           H  
ATOM   3767  HZ2 DMS   374      24.147 -11.004  -3.406  1.00  0.00           H  
ATOM   3768  HZ3 DMS   374      22.961 -10.996  -2.118  1.00  0.00           H  
ATOM   3769  HZ4 DMS   374      20.175 -13.326  -3.949  1.00  0.00           H  
ATOM   3770  HZ5 DMS   374      20.595 -11.802  -4.598  1.00  0.00           H  
ATOM   3771  HZ6 DMS   374      20.419 -11.996  -2.826  1.00  0.00           H  
TER    3772      DMS   374 
ATOM   3772  S   DMS   375     -10.578  -9.702  -0.448  1.00  0.00           S  
ATOM   3773  CT1 DMS   375     -10.110 -10.720  -1.880  1.00  0.00           C  
ATOM   3774  O   DMS   375     -11.523 -10.699   0.238  1.00  0.00           O  
ATOM   3775  CT2 DMS   375      -9.040  -9.925   0.370  1.00  0.00           C  
ATOM   3776  HZ1 DMS   375     -10.960 -10.583  -2.549  1.00  0.00           H  
ATOM   3777  HZ2 DMS   375      -9.919 -11.768  -1.648  1.00  0.00           H  
ATOM   3778  HZ3 DMS   375      -9.172 -10.332  -2.276  1.00  0.00           H  
ATOM   3779  HZ4 DMS   375      -9.039  -9.277   1.246  1.00  0.00           H  
ATOM   3780  HZ5 DMS   375      -8.232  -9.632  -0.301  1.00  0.00           H  
ATOM   3781  HZ6 DMS   375      -8.883 -10.987   0.558  1.00  0.00           H  
TER    3782      DMS   375 
ATOM   3782  S   DMS   376      18.290   2.218  -5.550  1.00  0.00           S  
ATOM   3783  CT1 DMS   376      17.485   2.562  -7.086  1.00  0.00           C  
ATOM   3784  O   DMS   376      17.384   1.302  -4.812  1.00  0.00           O  
ATOM   3785  CT2 DMS   376      19.704   1.321  -6.136  1.00  0.00           C  
ATOM   3786  HZ1 DMS   376      18.212   2.934  -7.807  1.00  0.00           H  
ATOM   3787  HZ2 DMS   376      16.754   3.367  -7.017  1.00  0.00           H  
ATOM   3788  HZ3 DMS   376      16.992   1.677  -7.489  1.00  0.00           H  
ATOM   3789  HZ4 DMS   376      20.265   1.985  -6.793  1.00  0.00           H  
ATOM   3790  HZ5 DMS   376      19.405   0.387  -6.611  1.00  0.00           H  
ATOM   3791  HZ6 DMS   376      20.381   1.100  -5.311  1.00  0.00           H  
TER    3792      DMS   376 
ATOM   3792  S   DMS   377      13.674  11.746   0.804  1.00  0.00           S  
ATOM   3793  CT1 DMS   377      13.414  12.734   2.232  1.00  0.00           C  
ATOM   3794  O   DMS   377      12.559  12.053  -0.196  1.00  0.00           O  
ATOM   3795  CT2 DMS   377      15.164  12.431   0.063  1.00  0.00           C  
ATOM   3796  HZ1 DMS   377      13.435  13.788   1.955  1.00  0.00           H  
ATOM   3797  HZ2 DMS   377      14.199  12.591   2.974  1.00  0.00           H  
ATOM   3798  HZ3 DMS   377      12.439  12.522   2.671  1.00  0.00           H  
ATOM   3799  HZ4 DMS   377      15.565  11.769  -0.705  1.00  0.00           H  
ATOM   3800  HZ5 DMS   377      15.929  12.553   0.829  1.00  0.00           H  
ATOM   3801  HZ6 DMS   377      14.955  13.416  -0.354  1.00  0.00           H  
TER    3802      DMS   377 
ATOM   3802  S   DMS   378       2.199  -7.195 -22.644  1.00  0.00           S  
ATOM   3803  CT1 DMS   378       3.112  -6.546 -24.150  1.00  0.00           C  
ATOM   3804  O   DMS   378       0.958  -6.379 -22.568  1.00  0.00           O  
ATOM   3805  CT2 DMS   378       1.672  -8.744 -23.315  1.00  0.00           C  
ATOM   3806  HZ1 DMS   378       4.079  -7.017 -24.329  1.00  0.00           H  
ATOM   3807  HZ2 DMS   378       3.300  -5.486 -23.977  1.00  0.00           H  
ATOM   3808  HZ3 DMS   378       2.478  -6.746 -25.013  1.00  0.00           H  
ATOM   3809  HZ4 DMS   378       0.884  -9.202 -22.717  1.00  0.00           H  
ATOM   3810  HZ5 DMS   378       2.521  -9.398 -23.515  1.00  0.00           H  
ATOM   3811  HZ6 DMS   378       1.144  -8.482 -24.232  1.00  0.00           H  
TER    3812      DMS   378 
ATOM   3812  S   DMS   379       5.017  -9.317  -8.731  1.00  0.00           S  
ATOM   3813  CT1 DMS   379       6.719  -9.233  -8.131  1.00  0.00           C  
ATOM   3814  O   DMS   379       5.080  -9.828 -10.118  1.00  0.00           O  
ATOM   3815  CT2 DMS   379       4.513  -7.651  -8.695  1.00  0.00           C  
ATOM   3816  HZ1 DMS   379       7.407  -8.848  -8.883  1.00  0.00           H  
ATOM   3817  HZ2 DMS   379       7.074 -10.248  -7.954  1.00  0.00           H  
ATOM   3818  HZ3 DMS   379       6.710  -8.702  -7.179  1.00  0.00           H  
ATOM   3819  HZ4 DMS   379       4.620  -7.213  -7.703  1.00  0.00           H  
ATOM   3820  HZ5 DMS   379       3.478  -7.677  -9.035  1.00  0.00           H  
ATOM   3821  HZ6 DMS   379       5.071  -7.015  -9.383  1.00  0.00           H  
TER    3822      DMS   379 
ATOM   3822  S   DMS   380      -0.180 -15.056  -4.642  1.00  0.00           S  
ATOM   3823  CT1 DMS   380      -1.706 -14.538  -5.559  1.00  0.00           C  
ATOM   3824  O   DMS   380       0.701 -15.921  -5.594  1.00  0.00           O  
ATOM   3825  CT2 DMS   380       0.604 -13.455  -4.567  1.00  0.00           C  
ATOM   3826  HZ1 DMS   380      -2.261 -13.870  -4.900  1.00  0.00           H  
ATOM   3827  HZ2 DMS   380      -2.176 -15.457  -5.910  1.00  0.00           H  
ATOM   3828  HZ3 DMS   380      -1.409 -13.953  -6.430  1.00  0.00           H  
ATOM   3829  HZ4 DMS   380       0.449 -12.932  -5.511  1.00  0.00           H  
ATOM   3830  HZ5 DMS   380       1.676 -13.608  -4.441  1.00  0.00           H  
ATOM   3831  HZ6 DMS   380       0.224 -12.734  -3.844  1.00  0.00           H  
TER    3832      DMS   380 
ATOM   3832  S   DMS   381      -3.612 -22.407  -9.715  1.00  0.00           S  
ATOM   3833  CT1 DMS   381      -5.340 -23.004  -9.628  1.00  0.00           C  
ATOM   3834  O   DMS   381      -3.512 -21.380  -8.652  1.00  0.00           O  
ATOM   3835  CT2 DMS   381      -2.782 -23.757  -8.916  1.00  0.00           C  
ATOM   3836  HZ1 DMS   381      -5.981 -22.215 -10.022  1.00  0.00           H  
ATOM   3837  HZ2 DMS   381      -5.586 -23.301  -8.608  1.00  0.00           H  
ATOM   3838  HZ3 DMS   381      -5.603 -23.896 -10.196  1.00  0.00           H  
ATOM   3839  HZ4 DMS   381      -3.354 -24.060  -8.039  1.00  0.00           H  
ATOM   3840  HZ5 DMS   381      -1.798 -23.324  -8.738  1.00  0.00           H  
ATOM   3841  HZ6 DMS   381      -2.560 -24.591  -9.582  1.00  0.00           H  
TER    3842      DMS   381 
ATOM   3842  S   DMS   382      -5.856  -6.048  -6.903  1.00  0.00           S  
ATOM   3843  CT1 DMS   382      -5.117  -4.848  -7.945  1.00  0.00           C  
ATOM   3844  O   DMS   382      -6.562  -7.150  -7.753  1.00  0.00           O  
ATOM   3845  CT2 DMS   382      -4.432  -6.747  -6.233  1.00  0.00           C  
ATOM   3846  HZ1 DMS   382      -4.380  -5.374  -8.551  1.00  0.00           H  
ATOM   3847  HZ2 DMS   382      -4.566  -4.180  -7.282  1.00  0.00           H  
ATOM   3848  HZ3 DMS   382      -5.802  -4.405  -8.668  1.00  0.00           H  
ATOM   3849  HZ4 DMS   382      -4.718  -7.613  -5.637  1.00  0.00           H  
ATOM   3850  HZ5 DMS   382      -3.840  -6.052  -5.639  1.00  0.00           H  
ATOM   3851  HZ6 DMS   382      -3.894  -7.103  -7.112  1.00  0.00           H  
TER    3852      DMS   382 
ATOM   3852  S   DMS   383      -9.810  17.856  12.866  1.00  0.00           S  
ATOM   3853  CT1 DMS   383      -9.108  19.329  12.165  1.00  0.00           C  
ATOM   3854  O   DMS   383      -9.105  17.750  14.211  1.00  0.00           O  
ATOM   3855  CT2 DMS   383     -11.498  18.493  13.167  1.00  0.00           C  
ATOM   3856  HZ1 DMS   383      -9.656  19.655  11.281  1.00  0.00           H  
ATOM   3857  HZ2 DMS   383      -8.083  19.092  11.881  1.00  0.00           H  
ATOM   3858  HZ3 DMS   383      -9.229  20.162  12.857  1.00  0.00           H  
ATOM   3859  HZ4 DMS   383     -11.389  19.164  14.019  1.00  0.00           H  
ATOM   3860  HZ5 DMS   383     -12.102  17.636  13.465  1.00  0.00           H  
ATOM   3861  HZ6 DMS   383     -11.849  18.995  12.264  1.00  0.00           H  
TER    3862      DMS   383 
ATOM   3862  S   DMS   384      -4.500   6.743  -0.146  1.00  0.00           S  
ATOM   3863  CT1 DMS   384      -5.769   6.368  -1.360  1.00  0.00           C  
ATOM   3864  O   DMS   384      -4.464   8.247   0.131  1.00  0.00           O  
ATOM   3865  CT2 DMS   384      -5.310   6.044   1.249  1.00  0.00           C  
ATOM   3866  HZ1 DMS   384      -6.664   6.961  -1.175  1.00  0.00           H  
ATOM   3867  HZ2 DMS   384      -5.919   5.298  -1.505  1.00  0.00           H  
ATOM   3868  HZ3 DMS   384      -5.309   6.618  -2.316  1.00  0.00           H  
ATOM   3869  HZ4 DMS   384      -5.390   4.959   1.184  1.00  0.00           H  
ATOM   3870  HZ5 DMS   384      -6.235   6.620   1.281  1.00  0.00           H  
ATOM   3871  HZ6 DMS   384      -4.815   6.259   2.197  1.00  0.00           H  
TER    3872      DMS   384 
ATOM   3872  S   DMS   385       4.025   2.821 -21.116  1.00  0.00           S  
ATOM   3873  CT1 DMS   385       2.260   2.521 -21.559  1.00  0.00           C  
ATOM   3874  O   DMS   385       4.396   4.131 -21.782  1.00  0.00           O  
ATOM   3875  CT2 DMS   385       3.606   3.262 -19.434  1.00  0.00           C  
ATOM   3876  HZ1 DMS   385       2.242   2.522 -22.649  1.00  0.00           H  
ATOM   3877  HZ2 DMS   385       1.614   3.304 -21.161  1.00  0.00           H  
ATOM   3878  HZ3 DMS   385       2.070   1.488 -21.267  1.00  0.00           H  
ATOM   3879  HZ4 DMS   385       2.714   3.888 -19.459  1.00  0.00           H  
ATOM   3880  HZ5 DMS   385       4.429   3.823 -18.991  1.00  0.00           H  
ATOM   3881  HZ6 DMS   385       3.384   2.332 -18.910  1.00  0.00           H  
TER    3882      DMS   385 
ATOM   3882  S   DMS   386      11.722  -7.134 -19.408  1.00  0.00           S  
ATOM   3883  CT1 DMS   386      11.351  -6.800 -17.642  1.00  0.00           C  
ATOM   3884  O   DMS   386      12.369  -8.542 -19.494  1.00  0.00           O  
ATOM   3885  CT2 DMS   386      10.107  -7.403 -19.937  1.00  0.00           C  
ATOM   3886  HZ1 DMS   386      10.713  -5.919 -17.570  1.00  0.00           H  
ATOM   3887  HZ2 DMS   386      12.269  -6.755 -17.056  1.00  0.00           H  
ATOM   3888  HZ3 DMS   386      10.699  -7.539 -17.176  1.00  0.00           H  
ATOM   3889  HZ4 DMS   386      10.120  -7.224 -21.012  1.00  0.00           H  
ATOM   3890  HZ5 DMS   386       9.432  -6.677 -19.484  1.00  0.00           H  
ATOM   3891  HZ6 DMS   386       9.886  -8.432 -19.656  1.00  0.00           H  
TER    3892      DMS   386 
ATOM   3892  S   DMS   387      12.968   0.083  17.576  1.00  0.00           S  
ATOM   3893  CT1 DMS   387      12.554   0.595  19.344  1.00  0.00           C  
ATOM   3894  O   DMS   387      13.795  -1.199  17.665  1.00  0.00           O  
ATOM   3895  CT2 DMS   387      11.286  -0.408  17.008  1.00  0.00           C  
ATOM   3896  HZ1 DMS   387      13.402   1.074  19.833  1.00  0.00           H  
ATOM   3897  HZ2 DMS   387      12.068  -0.198  19.913  1.00  0.00           H  
ATOM   3898  HZ3 DMS   387      11.857   1.431  19.300  1.00  0.00           H  
ATOM   3899  HZ4 DMS   387      10.958  -1.114  17.771  1.00  0.00           H  
ATOM   3900  HZ5 DMS   387      11.263  -0.739  15.969  1.00  0.00           H  
ATOM   3901  HZ6 DMS   387      10.633   0.461  17.087  1.00  0.00           H  
TER    3902      DMS   387 
ATOM   3902  S   DMS   388       3.652  22.953  -8.537  1.00  0.00           S  
ATOM   3903  CT1 DMS   388       3.961  24.750  -8.412  1.00  0.00           C  
ATOM   3904  O   DMS   388       4.280  22.558  -9.848  1.00  0.00           O  
ATOM   3905  CT2 DMS   388       4.677  22.316  -7.197  1.00  0.00           C  
ATOM   3906  HZ1 DMS   388       3.449  25.266  -9.225  1.00  0.00           H  
ATOM   3907  HZ2 DMS   388       5.015  24.987  -8.553  1.00  0.00           H  
ATOM   3908  HZ3 DMS   388       3.643  25.123  -7.438  1.00  0.00           H  
ATOM   3909  HZ4 DMS   388       5.523  23.003  -7.217  1.00  0.00           H  
ATOM   3910  HZ5 DMS   388       5.007  21.298  -7.404  1.00  0.00           H  
ATOM   3911  HZ6 DMS   388       4.085  22.370  -6.284  1.00  0.00           H  
TER    3912      DMS   388 
ATOM   3912  S   DMS   389     -11.857 -18.367  -2.654  1.00  0.00           S  
ATOM   3913  CT1 DMS   389     -12.698 -19.816  -3.268  1.00  0.00           C  
ATOM   3914  O   DMS   389     -11.112 -18.949  -1.458  1.00  0.00           O  
ATOM   3915  CT2 DMS   389     -10.538 -18.268  -3.873  1.00  0.00           C  
ATOM   3916  HZ1 DMS   389     -11.962 -20.607  -3.409  1.00  0.00           H  
ATOM   3917  HZ2 DMS   389     -13.102 -19.422  -4.201  1.00  0.00           H  
ATOM   3918  HZ3 DMS   389     -13.467 -20.145  -2.570  1.00  0.00           H  
ATOM   3919  HZ4 DMS   389     -10.989 -18.028  -4.836  1.00  0.00           H  
ATOM   3920  HZ5 DMS   389      -9.929 -19.171  -3.897  1.00  0.00           H  
ATOM   3921  HZ6 DMS   389      -9.895 -17.448  -3.554  1.00  0.00           H  
TER    3922      DMS   389 
ATOM   3922  S   DMS   390      10.149  -2.314 -20.448  1.00  0.00           S  
ATOM   3923  CT1 DMS   390       8.995  -2.328 -19.105  1.00  0.00           C  
ATOM   3924  O   DMS   390      10.290  -3.784 -20.819  1.00  0.00           O  
ATOM   3925  CT2 DMS   390       9.127  -1.453 -21.670  1.00  0.00           C  
ATOM   3926  HZ1 DMS   390       8.721  -1.311 -18.823  1.00  0.00           H  
ATOM   3927  HZ2 DMS   390       9.455  -2.863 -18.274  1.00  0.00           H  
ATOM   3928  HZ3 DMS   390       8.149  -2.938 -19.422  1.00  0.00           H  
ATOM   3929  HZ4 DMS   390       9.449  -1.687 -22.684  1.00  0.00           H  
ATOM   3930  HZ5 DMS   390       9.182  -0.378 -21.500  1.00  0.00           H  
ATOM   3931  HZ6 DMS   390       8.101  -1.779 -21.500  1.00  0.00           H  
TER    3932      DMS   390 
ATOM   3932  S   DMS   391       2.050  10.395  -9.633  1.00  0.00           S  
ATOM   3933  CT1 DMS   391       2.647  10.000  -7.963  1.00  0.00           C  
ATOM   3934  O   DMS   391       2.726  11.682 -10.006  1.00  0.00           O  
ATOM   3935  CT2 DMS   391       2.861   9.062 -10.584  1.00  0.00           C  
ATOM   3936  HZ1 DMS   391       3.619  10.464  -7.795  1.00  0.00           H  
ATOM   3937  HZ2 DMS   391       2.634   8.919  -7.819  1.00  0.00           H  
ATOM   3938  HZ3 DMS   391       1.812  10.267  -7.315  1.00  0.00           H  
ATOM   3939  HZ4 DMS   391       2.360   8.127 -10.332  1.00  0.00           H  
ATOM   3940  HZ5 DMS   391       3.902   9.010 -10.268  1.00  0.00           H  
ATOM   3941  HZ6 DMS   391       2.734   9.280 -11.645  1.00  0.00           H  
TER    3942      DMS   391 
ATOM   3942  S   DMS   392      -9.313  18.753 -10.713  1.00  0.00           S  
ATOM   3943  CT1 DMS   392      -9.694  17.029 -10.220  1.00  0.00           C  
ATOM   3944  O   DMS   392      -8.199  19.231  -9.776  1.00  0.00           O  
ATOM   3945  CT2 DMS   392     -10.847  19.439  -9.996  1.00  0.00           C  
ATOM   3946  HZ1 DMS   392      -8.850  16.360 -10.391  1.00  0.00           H  
ATOM   3947  HZ2 DMS   392     -10.554  16.695 -10.800  1.00  0.00           H  
ATOM   3948  HZ3 DMS   392      -9.933  16.930  -9.161  1.00  0.00           H  
ATOM   3949  HZ4 DMS   392     -11.040  20.449 -10.360  1.00  0.00           H  
ATOM   3950  HZ5 DMS   392     -10.675  19.387  -8.921  1.00  0.00           H  
ATOM   3951  HZ6 DMS   392     -11.707  18.835 -10.285  1.00  0.00           H  
TER    3952      DMS   392 
ATOM   3952  S   DMS   393       6.612   4.388   7.219  1.00  0.00           S  
ATOM   3953  CT1 DMS   393       6.195   3.643   8.789  1.00  0.00           C  
ATOM   3954  O   DMS   393       7.865   3.635   6.765  1.00  0.00           O  
ATOM   3955  CT2 DMS   393       5.242   3.836   6.266  1.00  0.00           C  
ATOM   3956  HZ1 DMS   393       6.108   2.558   8.745  1.00  0.00           H  
ATOM   3957  HZ2 DMS   393       5.237   4.039   9.127  1.00  0.00           H  
ATOM   3958  HZ3 DMS   393       7.078   3.812   9.406  1.00  0.00           H  
ATOM   3959  HZ4 DMS   393       4.297   4.041   6.769  1.00  0.00           H  
ATOM   3960  HZ5 DMS   393       5.186   2.748   6.266  1.00  0.00           H  
ATOM   3961  HZ6 DMS   393       5.269   4.245   5.256  1.00  0.00           H  
TER    3962      DMS   393 
ATOM   3962  S   DMS   394     -19.225  -7.858 -10.970  1.00  0.00           S  
ATOM   3963  CT1 DMS   394     -17.668  -7.272 -10.279  1.00  0.00           C  
ATOM   3964  O   DMS   394     -19.420  -7.142 -12.319  1.00  0.00           O  
ATOM   3965  CT2 DMS   394     -18.891  -9.565 -11.465  1.00  0.00           C  
ATOM   3966  HZ1 DMS   394     -16.898  -8.025 -10.445  1.00  0.00           H  
ATOM   3967  HZ2 DMS   394     -17.853  -6.932  -9.260  1.00  0.00           H  
ATOM   3968  HZ3 DMS   394     -17.366  -6.350 -10.775  1.00  0.00           H  
ATOM   3969  HZ4 DMS   394     -18.136  -9.509 -12.249  1.00  0.00           H  
ATOM   3970  HZ5 DMS   394     -19.781 -10.074 -11.835  1.00  0.00           H  
ATOM   3971  HZ6 DMS   394     -18.486 -10.163 -10.648  1.00  0.00           H  
TER    3972      DMS   394 
ATOM   3972  S   DMS   395      -2.091  -1.923  -7.841  1.00  0.00           S  
ATOM   3973  CT1 DMS   395      -0.863  -2.918  -6.764  1.00  0.00           C  
ATOM   3974  O   DMS   395      -1.304  -1.163  -8.930  1.00  0.00           O  
ATOM   3975  CT2 DMS   395      -2.405  -0.637  -6.625  1.00  0.00           C  
ATOM   3976  HZ1 DMS   395      -0.150  -2.174  -6.408  1.00  0.00           H  
ATOM   3977  HZ2 DMS   395      -0.227  -3.561  -7.373  1.00  0.00           H  
ATOM   3978  HZ3 DMS   395      -1.274  -3.572  -5.995  1.00  0.00           H  
ATOM   3979  HZ4 DMS   395      -3.058  -0.916  -5.799  1.00  0.00           H  
ATOM   3980  HZ5 DMS   395      -2.996   0.102  -7.167  1.00  0.00           H  
ATOM   3981  HZ6 DMS   395      -1.460  -0.298  -6.201  1.00  0.00           H  
TER    3982      DMS   395 
ATOM   3982  S   DMS   396      18.332  -1.047  16.815  1.00  0.00           S  
ATOM   3983  CT1 DMS   396      17.403   0.217  17.525  1.00  0.00           C  
ATOM   3984  O   DMS   396      18.831  -1.829  18.006  1.00  0.00           O  
ATOM   3985  CT2 DMS   396      17.088  -1.933  16.005  1.00  0.00           C  
ATOM   3986  HZ1 DMS   396      16.531  -0.284  17.946  1.00  0.00           H  
ATOM   3987  HZ2 DMS   396      17.210   0.889  16.689  1.00  0.00           H  
ATOM   3988  HZ3 DMS   396      18.143   0.738  18.132  1.00  0.00           H  
ATOM   3989  HZ4 DMS   396      16.186  -2.085  16.598  1.00  0.00           H  
ATOM   3990  HZ5 DMS   396      17.428  -2.928  15.721  1.00  0.00           H  
ATOM   3991  HZ6 DMS   396      16.699  -1.250  15.250  1.00  0.00           H  
TER    3992      DMS   396 
ATOM   3992  S   DMS   397      -5.133  16.437 -14.212  1.00  0.00           S  
ATOM   3993  CT1 DMS   397      -6.659  15.840 -13.463  1.00  0.00           C  
ATOM   3994  O   DMS   397      -4.971  17.814 -13.564  1.00  0.00           O  
ATOM   3995  CT2 DMS   397      -4.026  15.347 -13.385  1.00  0.00           C  
ATOM   3996  HZ1 DMS   397      -6.481  15.483 -12.449  1.00  0.00           H  
ATOM   3997  HZ2 DMS   397      -7.213  15.132 -14.080  1.00  0.00           H  
ATOM   3998  HZ3 DMS   397      -7.334  16.695 -13.418  1.00  0.00           H  
ATOM   3999  HZ4 DMS   397      -4.264  14.316 -13.646  1.00  0.00           H  
ATOM   4000  HZ5 DMS   397      -4.234  15.366 -12.315  1.00  0.00           H  
ATOM   4001  HZ6 DMS   397      -3.017  15.657 -13.658  1.00  0.00           H  
TER    4002      DMS   397 
ATOM   4002  S   DMS   398       8.145 -14.665   1.898  1.00  0.00           S  
ATOM   4003  CT1 DMS   398       6.937 -13.340   1.636  1.00  0.00           C  
ATOM   4004  O   DMS   398       8.934 -14.662   0.575  1.00  0.00           O  
ATOM   4005  CT2 DMS   398       9.233 -13.792   3.064  1.00  0.00           C  
ATOM   4006  HZ1 DMS   398       6.139 -13.786   1.042  1.00  0.00           H  
ATOM   4007  HZ2 DMS   398       7.369 -12.489   1.110  1.00  0.00           H  
ATOM   4008  HZ3 DMS   398       6.516 -13.015   2.587  1.00  0.00           H  
ATOM   4009  HZ4 DMS   398      10.072 -14.392   3.415  1.00  0.00           H  
ATOM   4010  HZ5 DMS   398       8.624 -13.425   3.890  1.00  0.00           H  
ATOM   4011  HZ6 DMS   398       9.536 -12.915   2.493  1.00  0.00           H  
TER    4012      DMS   398 
ATOM   4012  S   DMS   399       1.751  10.967   0.596  1.00  0.00           S  
ATOM   4013  CT1 DMS   399       0.270  10.410   1.459  1.00  0.00           C  
ATOM   4014  O   DMS   399       1.338  11.383  -0.822  1.00  0.00           O  
ATOM   4015  CT2 DMS   399       2.030  12.500   1.494  1.00  0.00           C  
ATOM   4016  HZ1 DMS   399      -0.040   9.553   0.860  1.00  0.00           H  
ATOM   4017  HZ2 DMS   399      -0.477  11.190   1.316  1.00  0.00           H  
ATOM   4018  HZ3 DMS   399       0.282   9.999   2.469  1.00  0.00           H  
ATOM   4019  HZ4 DMS   399       2.539  12.241   2.423  1.00  0.00           H  
ATOM   4020  HZ5 DMS   399       1.110  13.009   1.782  1.00  0.00           H  
ATOM   4021  HZ6 DMS   399       2.621  13.266   0.991  1.00  0.00           H  
TER    4022      DMS   399 
ATOM   4022  S   DMS   400     -20.938   7.823  10.845  1.00  0.00           S  
ATOM   4023  CT1 DMS   400     -19.988   7.406  12.286  1.00  0.00           C  
ATOM   4024  O   DMS   400     -22.373   7.997  11.313  1.00  0.00           O  
ATOM   4025  CT2 DMS   400     -20.194   9.465  10.516  1.00  0.00           C  
ATOM   4026  HZ1 DMS   400     -18.927   7.409  12.038  1.00  0.00           H  
ATOM   4027  HZ2 DMS   400     -20.260   6.468  12.770  1.00  0.00           H  
ATOM   4028  HZ3 DMS   400     -20.107   8.172  13.052  1.00  0.00           H  
ATOM   4029  HZ4 DMS   400     -20.756  10.022   9.766  1.00  0.00           H  
ATOM   4030  HZ5 DMS   400     -19.165   9.300  10.195  1.00  0.00           H  
ATOM   4031  HZ6 DMS   400     -20.146  10.055  11.431  1.00  0.00           H  
TER    4032      DMS   400 
ATOM   4032  S   DMS   401      -0.980  -4.379 -14.464  1.00  0.00           S  
ATOM   4033  CT1 DMS   401       0.636  -4.528 -15.283  1.00  0.00           C  
ATOM   4034  O   DMS   401      -0.923  -4.999 -13.080  1.00  0.00           O  
ATOM   4035  CT2 DMS   401      -0.940  -2.645 -14.257  1.00  0.00           C  
ATOM   4036  HZ1 DMS   401       1.391  -4.336 -14.520  1.00  0.00           H  
ATOM   4037  HZ2 DMS   401       0.732  -3.882 -16.155  1.00  0.00           H  
ATOM   4038  HZ3 DMS   401       0.813  -5.554 -15.605  1.00  0.00           H  
ATOM   4039  HZ4 DMS   401      -0.128  -2.366 -13.586  1.00  0.00           H  
ATOM   4040  HZ5 DMS   401      -1.928  -2.308 -13.946  1.00  0.00           H  
ATOM   4041  HZ6 DMS   401      -0.767  -2.056 -15.157  1.00  0.00           H  
TER    4042      DMS   401 
ATOM   4042  S   DMS   402     -15.947  -0.737 -16.223  1.00  0.00           S  
ATOM   4043  CT1 DMS   402     -16.675  -2.216 -15.696  1.00  0.00           C  
ATOM   4044  O   DMS   402     -17.094   0.228 -16.495  1.00  0.00           O  
ATOM   4045  CT2 DMS   402     -15.418  -0.190 -14.620  1.00  0.00           C  
ATOM   4046  HZ1 DMS   402     -17.517  -2.100 -15.014  1.00  0.00           H  
ATOM   4047  HZ2 DMS   402     -15.866  -2.899 -15.434  1.00  0.00           H  
ATOM   4048  HZ3 DMS   402     -17.099  -2.652 -16.600  1.00  0.00           H  
ATOM   4049  HZ4 DMS   402     -14.648  -0.912 -14.351  1.00  0.00           H  
ATOM   4050  HZ5 DMS   402     -16.302  -0.147 -13.984  1.00  0.00           H  
ATOM   4051  HZ6 DMS   402     -14.981   0.799 -14.762  1.00  0.00           H  
TER    4052      DMS   402 
ATOM   4052  S   DMS   403      12.757 -14.296   4.618  1.00  0.00           S  
ATOM   4053  CT1 DMS   403      11.678 -14.628   6.049  1.00  0.00           C  
ATOM   4054  O   DMS   403      12.255 -12.982   4.000  1.00  0.00           O  
ATOM   4055  CT2 DMS   403      14.041 -13.623   5.717  1.00  0.00           C  
ATOM   4056  HZ1 DMS   403      11.953 -15.491   6.656  1.00  0.00           H  
ATOM   4057  HZ2 DMS   403      10.650 -14.754   5.710  1.00  0.00           H  
ATOM   4058  HZ3 DMS   403      11.526 -13.710   6.617  1.00  0.00           H  
ATOM   4059  HZ4 DMS   403      14.948 -13.548   5.119  1.00  0.00           H  
ATOM   4060  HZ5 DMS   403      14.162 -14.261   6.593  1.00  0.00           H  
ATOM   4061  HZ6 DMS   403      13.636 -12.696   6.124  1.00  0.00           H  
TER    4062      DMS   403 
ATOM   4062  S   DMS   404      -2.149 -19.139  -7.025  1.00  0.00           S  
ATOM   4063  CT1 DMS   404      -0.414 -18.823  -7.381  1.00  0.00           C  
ATOM   4064  O   DMS   404      -2.914 -17.813  -6.913  1.00  0.00           O  
ATOM   4065  CT2 DMS   404      -1.979 -19.655  -5.227  1.00  0.00           C  
ATOM   4066  HZ1 DMS   404       0.133 -19.763  -7.311  1.00  0.00           H  
ATOM   4067  HZ2 DMS   404      -0.093 -18.165  -6.574  1.00  0.00           H  
ATOM   4068  HZ3 DMS   404      -0.456 -18.255  -8.311  1.00  0.00           H  
ATOM   4069  HZ4 DMS   404      -1.220 -19.064  -4.714  1.00  0.00           H  
ATOM   4070  HZ5 DMS   404      -1.680 -20.701  -5.299  1.00  0.00           H  
ATOM   4071  HZ6 DMS   404      -2.940 -19.588  -4.717  1.00  0.00           H  
TER    4072      DMS   404 
ATOM   4072  S   DMS   405      -9.153   5.502  -3.564  1.00  0.00           S  
ATOM   4073  CT1 DMS   405      -9.430   4.259  -4.975  1.00  0.00           C  
ATOM   4074  O   DMS   405      -7.999   4.831  -2.812  1.00  0.00           O  
ATOM   4075  CT2 DMS   405      -8.401   6.732  -4.615  1.00  0.00           C  
ATOM   4076  HZ1 DMS   405     -10.147   4.675  -5.682  1.00  0.00           H  
ATOM   4077  HZ2 DMS   405      -9.793   3.345  -4.506  1.00  0.00           H  
ATOM   4078  HZ3 DMS   405      -8.472   4.112  -5.474  1.00  0.00           H  
ATOM   4079  HZ4 DMS   405      -7.517   6.338  -5.118  1.00  0.00           H  
ATOM   4080  HZ5 DMS   405      -8.136   7.569  -3.968  1.00  0.00           H  
ATOM   4081  HZ6 DMS   405      -9.062   7.073  -5.412  1.00  0.00           H  
TER    4082      DMS   405 
ATOM   4082  S   DMS   406       0.742 -18.659  15.138  1.00  0.00           S  
ATOM   4083  CT1 DMS   406       0.104 -18.332  13.552  1.00  0.00           C  
ATOM   4084  O   DMS   406       0.160 -17.728  16.156  1.00  0.00           O  
ATOM   4085  CT2 DMS   406       0.048 -20.287  15.501  1.00  0.00           C  
ATOM   4086  HZ1 DMS   406       0.654 -18.986  12.874  1.00  0.00           H  
ATOM   4087  HZ2 DMS   406       0.219 -17.289  13.258  1.00  0.00           H  
ATOM   4088  HZ3 DMS   406      -0.922 -18.698  13.548  1.00  0.00           H  
ATOM   4089  HZ4 DMS   406       0.411 -21.002  14.763  1.00  0.00           H  
ATOM   4090  HZ5 DMS   406      -1.040 -20.231  15.471  1.00  0.00           H  
ATOM   4091  HZ6 DMS   406       0.453 -20.539  16.481  1.00  0.00           H  
TER    4092      DMS   406 
ATOM   4092  S   DMS   407     -10.209  -9.029 -12.255  1.00  0.00           S  
ATOM   4093  CT1 DMS   407     -10.920 -10.292 -13.412  1.00  0.00           C  
ATOM   4094  O   DMS   407     -11.080  -9.081 -11.003  1.00  0.00           O  
ATOM   4095  CT2 DMS   407      -8.766  -9.899 -11.770  1.00  0.00           C  
ATOM   4096  HZ1 DMS   407     -11.219 -11.117 -12.765  1.00  0.00           H  
ATOM   4097  HZ2 DMS   407     -10.132 -10.563 -14.114  1.00  0.00           H  
ATOM   4098  HZ3 DMS   407     -11.788  -9.925 -13.961  1.00  0.00           H  
ATOM   4099  HZ4 DMS   407      -8.415  -9.389 -10.873  1.00  0.00           H  
ATOM   4100  HZ5 DMS   407      -8.042  -9.970 -12.582  1.00  0.00           H  
ATOM   4101  HZ6 DMS   407      -9.020 -10.930 -11.523  1.00  0.00           H  
TER    4102      DMS   407 
ATOM   4102  S   DMS   408     -11.364  -4.032 -14.647  1.00  0.00           S  
ATOM   4103  CT1 DMS   408     -13.008  -3.374 -14.893  1.00  0.00           C  
ATOM   4104  O   DMS   408     -10.702  -3.673 -15.958  1.00  0.00           O  
ATOM   4105  CT2 DMS   408     -10.759  -2.859 -13.452  1.00  0.00           C  
ATOM   4106  HZ1 DMS   408     -13.418  -2.916 -13.993  1.00  0.00           H  
ATOM   4107  HZ2 DMS   408     -13.708  -4.037 -15.403  1.00  0.00           H  
ATOM   4108  HZ3 DMS   408     -12.916  -2.576 -15.630  1.00  0.00           H  
ATOM   4109  HZ4 DMS   408     -10.799  -1.858 -13.880  1.00  0.00           H  
ATOM   4110  HZ5 DMS   408      -9.695  -3.049 -13.311  1.00  0.00           H  
ATOM   4111  HZ6 DMS   408     -11.369  -2.937 -12.552  1.00  0.00           H  
TER    4112      DMS   408 
ATOM   4112  S   DMS   409      13.883  -3.133 -13.820  1.00  0.00           S  
ATOM   4113  CT1 DMS   409      13.263  -1.767 -14.786  1.00  0.00           C  
ATOM   4114  O   DMS   409      13.250  -4.415 -14.387  1.00  0.00           O  
ATOM   4115  CT2 DMS   409      15.533  -3.186 -14.484  1.00  0.00           C  
ATOM   4116  HZ1 DMS   409      14.035  -1.018 -14.959  1.00  0.00           H  
ATOM   4117  HZ2 DMS   409      12.387  -1.295 -14.340  1.00  0.00           H  
ATOM   4118  HZ3 DMS   409      13.058  -2.077 -15.811  1.00  0.00           H  
ATOM   4119  HZ4 DMS   409      16.021  -3.972 -13.908  1.00  0.00           H  
ATOM   4120  HZ5 DMS   409      16.068  -2.263 -14.261  1.00  0.00           H  
ATOM   4121  HZ6 DMS   409      15.475  -3.513 -15.522  1.00  0.00           H  
TER    4122      DMS   409 
ATOM   4122  S   DMS   410      -0.921   2.626  -9.649  1.00  0.00           S  
ATOM   4123  CT1 DMS   410      -0.462   1.922 -11.248  1.00  0.00           C  
ATOM   4124  O   DMS   410      -0.594   4.084  -9.857  1.00  0.00           O  
ATOM   4125  CT2 DMS   410      -2.747   2.528  -9.779  1.00  0.00           C  
ATOM   4126  HZ1 DMS   410      -1.130   2.309 -12.017  1.00  0.00           H  
ATOM   4127  HZ2 DMS   410      -0.585   0.839 -11.243  1.00  0.00           H  
ATOM   4128  HZ3 DMS   410       0.594   2.094 -11.457  1.00  0.00           H  
ATOM   4129  HZ4 DMS   410      -3.160   2.186  -8.830  1.00  0.00           H  
ATOM   4130  HZ5 DMS   410      -3.041   1.808 -10.543  1.00  0.00           H  
ATOM   4131  HZ6 DMS   410      -3.170   3.449 -10.181  1.00  0.00           H  
TER    4132      DMS   410 
ATOM   4132  S   DMS   411      -4.025  16.190   6.058  1.00  0.00           S  
ATOM   4133  CT1 DMS   411      -3.665  16.728   7.759  1.00  0.00           C  
ATOM   4134  O   DMS   411      -5.454  16.723   5.851  1.00  0.00           O  
ATOM   4135  CT2 DMS   411      -3.073  17.373   5.129  1.00  0.00           C  
ATOM   4136  HZ1 DMS   411      -4.223  16.091   8.446  1.00  0.00           H  
ATOM   4137  HZ2 DMS   411      -3.878  17.795   7.808  1.00  0.00           H  
ATOM   4138  HZ3 DMS   411      -2.597  16.508   7.785  1.00  0.00           H  
ATOM   4139  HZ4 DMS   411      -3.252  17.141   4.079  1.00  0.00           H  
ATOM   4140  HZ5 DMS   411      -2.076  17.077   5.454  1.00  0.00           H  
ATOM   4141  HZ6 DMS   411      -3.289  18.430   5.284  1.00  0.00           H  
TER    4142      DMS   411 
ATOM   4142  S   DMS   412      -3.382  12.062   8.641  1.00  0.00           S  
ATOM   4143  CT1 DMS   412      -2.371  13.588   8.339  1.00  0.00           C  
ATOM   4144  O   DMS   412      -2.575  10.803   8.242  1.00  0.00           O  
ATOM   4145  CT2 DMS   412      -3.350  12.148  10.468  1.00  0.00           C  
ATOM   4146  HZ1 DMS   412      -2.693  14.331   9.069  1.00  0.00           H  
ATOM   4147  HZ2 DMS   412      -2.388  13.862   7.284  1.00  0.00           H  
ATOM   4148  HZ3 DMS   412      -1.347  13.365   8.637  1.00  0.00           H  
ATOM   4149  HZ4 DMS   412      -3.755  13.133  10.700  1.00  0.00           H  
ATOM   4150  HZ5 DMS   412      -2.356  12.010  10.893  1.00  0.00           H  
ATOM   4151  HZ6 DMS   412      -4.019  11.351  10.791  1.00  0.00           H  
TER    4152      DMS   412 
ATOM   4152  S   DMS   413      16.643  17.698   2.379  1.00  0.00           S  
ATOM   4153  CT1 DMS   413      15.773  18.944   3.299  1.00  0.00           C  
ATOM   4154  O   DMS   413      17.943  17.452   3.123  1.00  0.00           O  
ATOM   4155  CT2 DMS   413      15.690  16.190   2.417  1.00  0.00           C  
ATOM   4156  HZ1 DMS   413      15.295  18.506   4.176  1.00  0.00           H  
ATOM   4157  HZ2 DMS   413      15.142  19.436   2.559  1.00  0.00           H  
ATOM   4158  HZ3 DMS   413      16.476  19.708   3.631  1.00  0.00           H  
ATOM   4159  HZ4 DMS   413      14.736  16.395   1.931  1.00  0.00           H  
ATOM   4160  HZ5 DMS   413      15.529  15.917   3.460  1.00  0.00           H  
ATOM   4161  HZ6 DMS   413      16.227  15.403   1.888  1.00  0.00           H  
TER    4162      DMS   413 
ATOM   4162  S   DMS   414      12.330   1.003  -4.808  1.00  0.00           S  
ATOM   4163  CT1 DMS   414      10.638   1.196  -5.356  1.00  0.00           C  
ATOM   4164  O   DMS   414      12.264   1.074  -3.256  1.00  0.00           O  
ATOM   4165  CT2 DMS   414      12.644  -0.713  -5.272  1.00  0.00           C  
ATOM   4166  HZ1 DMS   414      10.594   2.251  -5.627  1.00  0.00           H  
ATOM   4167  HZ2 DMS   414      10.055   0.994  -4.458  1.00  0.00           H  
ATOM   4168  HZ3 DMS   414      10.327   0.479  -6.115  1.00  0.00           H  
ATOM   4169  HZ4 DMS   414      12.812  -0.969  -6.318  1.00  0.00           H  
ATOM   4170  HZ5 DMS   414      11.712  -1.212  -5.007  1.00  0.00           H  
ATOM   4171  HZ6 DMS   414      13.514  -1.150  -4.781  1.00  0.00           H  
TER    4172      DMS   414 
ATOM   4172  S   DMS   415      -0.423   4.643 -19.021  1.00  0.00           S  
ATOM   4173  CT1 DMS   415      -1.320   4.782 -17.458  1.00  0.00           C  
ATOM   4174  O   DMS   415       0.486   3.380 -18.845  1.00  0.00           O  
ATOM   4175  CT2 DMS   415      -1.727   4.306 -20.176  1.00  0.00           C  
ATOM   4176  HZ1 DMS   415      -2.058   5.582 -17.521  1.00  0.00           H  
ATOM   4177  HZ2 DMS   415      -0.698   5.011 -16.592  1.00  0.00           H  
ATOM   4178  HZ3 DMS   415      -1.949   3.896 -17.373  1.00  0.00           H  
ATOM   4179  HZ4 DMS   415      -2.033   3.286 -19.943  1.00  0.00           H  
ATOM   4180  HZ5 DMS   415      -1.355   4.438 -21.192  1.00  0.00           H  
ATOM   4181  HZ6 DMS   415      -2.614   4.914 -19.993  1.00  0.00           H  
TER    4182      DMS   415 
ATOM   4182  S   DMS   416      -7.027  12.775 -11.417  1.00  0.00           S  
ATOM   4183  CT1 DMS   416      -7.167  11.060 -10.857  1.00  0.00           C  
ATOM   4184  O   DMS   416      -5.580  13.211 -11.364  1.00  0.00           O  
ATOM   4185  CT2 DMS   416      -7.323  12.646 -13.208  1.00  0.00           C  
ATOM   4186  HZ1 DMS   416      -6.689  10.857  -9.899  1.00  0.00           H  
ATOM   4187  HZ2 DMS   416      -6.969  10.379 -11.685  1.00  0.00           H  
ATOM   4188  HZ3 DMS   416      -8.221  10.803 -10.752  1.00  0.00           H  
ATOM   4189  HZ4 DMS   416      -7.603  11.621 -13.448  1.00  0.00           H  
ATOM   4190  HZ5 DMS   416      -6.435  12.865 -13.800  1.00  0.00           H  
ATOM   4191  HZ6 DMS   416      -8.162  13.323 -13.373  1.00  0.00           H  
TER    4192      DMS   416 
ATOM   4192  S   DMS   417     -10.273  11.289   8.727  1.00  0.00           S  
ATOM   4193  CT1 DMS   417     -10.717  12.883   8.116  1.00  0.00           C  
ATOM   4194  O   DMS   417      -9.355  10.587   7.702  1.00  0.00           O  
ATOM   4195  CT2 DMS   417      -9.143  12.002   9.918  1.00  0.00           C  
ATOM   4196  HZ1 DMS   417     -11.057  13.562   8.898  1.00  0.00           H  
ATOM   4197  HZ2 DMS   417     -11.480  12.821   7.341  1.00  0.00           H  
ATOM   4198  HZ3 DMS   417      -9.777  13.288   7.741  1.00  0.00           H  
ATOM   4199  HZ4 DMS   417      -9.621  12.542  10.736  1.00  0.00           H  
ATOM   4200  HZ5 DMS   417      -8.371  12.634   9.478  1.00  0.00           H  
ATOM   4201  HZ6 DMS   417      -8.606  11.159  10.352  1.00  0.00           H  
TER    4202      DMS   417 
ATOM   4202  S   DMS   418      14.342   6.700 -14.463  1.00  0.00           S  
ATOM   4203  CT1 DMS   418      15.000   5.109 -14.533  1.00  0.00           C  
ATOM   4204  O   DMS   418      13.191   6.589 -13.523  1.00  0.00           O  
ATOM   4205  CT2 DMS   418      15.659   7.572 -13.597  1.00  0.00           C  
ATOM   4206  HZ1 DMS   418      14.217   4.455 -14.915  1.00  0.00           H  
ATOM   4207  HZ2 DMS   418      15.365   4.951 -13.518  1.00  0.00           H  
ATOM   4208  HZ3 DMS   418      15.864   5.091 -15.196  1.00  0.00           H  
ATOM   4209  HZ4 DMS   418      15.311   8.563 -13.305  1.00  0.00           H  
ATOM   4210  HZ5 DMS   418      16.483   7.611 -14.310  1.00  0.00           H  
ATOM   4211  HZ6 DMS   418      16.026   7.036 -12.722  1.00  0.00           H  
TER    4212      DMS   418 
ATOM   4212  S   DMS   419      -0.035 -22.795 -10.863  1.00  0.00           S  
ATOM   4213  CT1 DMS   419       0.799 -21.847 -12.124  1.00  0.00           C  
ATOM   4214  O   DMS   419       0.954 -23.891 -10.655  1.00  0.00           O  
ATOM   4215  CT2 DMS   419       0.342 -21.772  -9.434  1.00  0.00           C  
ATOM   4216  HZ1 DMS   419       0.185 -21.003 -12.438  1.00  0.00           H  
ATOM   4217  HZ2 DMS   419       1.029 -22.492 -12.972  1.00  0.00           H  
ATOM   4218  HZ3 DMS   419       1.762 -21.482 -11.765  1.00  0.00           H  
ATOM   4219  HZ4 DMS   419      -0.350 -20.931  -9.393  1.00  0.00           H  
ATOM   4220  HZ5 DMS   419       1.367 -21.412  -9.521  1.00  0.00           H  
ATOM   4221  HZ6 DMS   419       0.265 -22.314  -8.491  1.00  0.00           H  
TER    4222      DMS   419 
ATOM   4222  S   DMS   420      16.204  14.659  -2.492  1.00  0.00           S  
ATOM   4223  CT1 DMS   420      16.230  15.921  -3.762  1.00  0.00           C  
ATOM   4224  O   DMS   420      15.968  15.382  -1.137  1.00  0.00           O  
ATOM   4225  CT2 DMS   420      14.567  14.112  -2.864  1.00  0.00           C  
ATOM   4226  HZ1 DMS   420      16.381  16.810  -3.150  1.00  0.00           H  
ATOM   4227  HZ2 DMS   420      15.225  15.979  -4.179  1.00  0.00           H  
ATOM   4228  HZ3 DMS   420      16.975  15.702  -4.528  1.00  0.00           H  
ATOM   4229  HZ4 DMS   420      14.553  13.652  -3.852  1.00  0.00           H  
ATOM   4230  HZ5 DMS   420      13.913  14.984  -2.888  1.00  0.00           H  
ATOM   4231  HZ6 DMS   420      14.203  13.386  -2.137  1.00  0.00           H  
TER    4232      DMS   420 
ATOM   4232  S   DMS   421     -11.836   4.275  -0.109  1.00  0.00           S  
ATOM   4233  CT1 DMS   421     -11.924   2.983  -1.451  1.00  0.00           C  
ATOM   4234  O   DMS   421     -11.640   3.441   1.183  1.00  0.00           O  
ATOM   4235  CT2 DMS   421     -10.465   5.288  -0.536  1.00  0.00           C  
ATOM   4236  HZ1 DMS   421     -12.688   2.283  -1.113  1.00  0.00           H  
ATOM   4237  HZ2 DMS   421     -10.937   2.531  -1.552  1.00  0.00           H  
ATOM   4238  HZ3 DMS   421     -12.207   3.395  -2.420  1.00  0.00           H  
ATOM   4239  HZ4 DMS   421     -10.683   5.850  -1.444  1.00  0.00           H  
ATOM   4240  HZ5 DMS   421      -9.583   4.657  -0.643  1.00  0.00           H  
ATOM   4241  HZ6 DMS   421     -10.316   6.053   0.226  1.00  0.00           H  
TER    4242      DMS   421 
ATOM   4242  S   DMS   422       1.518   2.937   9.749  1.00  0.00           S  
ATOM   4243  CT1 DMS   422       0.286   4.279   9.369  1.00  0.00           C  
ATOM   4244  O   DMS   422       2.674   3.208   8.790  1.00  0.00           O  
ATOM   4245  CT2 DMS   422       2.050   3.536  11.395  1.00  0.00           C  
ATOM   4246  HZ1 DMS   422       0.391   4.434   8.295  1.00  0.00           H  
ATOM   4247  HZ2 DMS   422       0.681   5.143   9.904  1.00  0.00           H  
ATOM   4248  HZ3 DMS   422      -0.708   4.061   9.758  1.00  0.00           H  
ATOM   4249  HZ4 DMS   422       1.209   3.807  12.034  1.00  0.00           H  
ATOM   4250  HZ5 DMS   422       2.781   4.340  11.310  1.00  0.00           H  
ATOM   4251  HZ6 DMS   422       2.525   2.747  11.979  1.00  0.00           H  
TER    4252      DMS   422 
ATOM   4252  S   DMS   423      -3.063  20.329 -17.102  1.00  0.00           S  
ATOM   4253  CT1 DMS   423      -4.759  20.802 -17.616  1.00  0.00           C  
ATOM   4254  O   DMS   423      -2.694  21.135 -15.896  1.00  0.00           O  
ATOM   4255  CT2 DMS   423      -3.517  18.736 -16.513  1.00  0.00           C  
ATOM   4256  HZ1 DMS   423      -5.169  20.130 -18.370  1.00  0.00           H  
ATOM   4257  HZ2 DMS   423      -4.712  21.753 -18.147  1.00  0.00           H  
ATOM   4258  HZ3 DMS   423      -5.382  21.023 -16.750  1.00  0.00           H  
ATOM   4259  HZ4 DMS   423      -2.789  18.444 -15.756  1.00  0.00           H  
ATOM   4260  HZ5 DMS   423      -3.467  18.129 -17.418  1.00  0.00           H  
ATOM   4261  HZ6 DMS   423      -4.546  18.800 -16.158  1.00  0.00           H  
TER    4262      DMS   423 
ATOM   4262  S   DMS   424     -21.253   2.235  -4.025  1.00  0.00           S  
ATOM   4263  CT1 DMS   424     -20.566   1.622  -2.497  1.00  0.00           C  
ATOM   4264  O   DMS   424     -22.647   2.793  -3.733  1.00  0.00           O  
ATOM   4265  CT2 DMS   424     -20.344   3.765  -4.305  1.00  0.00           C  
ATOM   4266  HZ1 DMS   424     -21.208   0.945  -1.934  1.00  0.00           H  
ATOM   4267  HZ2 DMS   424     -20.382   2.445  -1.807  1.00  0.00           H  
ATOM   4268  HZ3 DMS   424     -19.608   1.131  -2.667  1.00  0.00           H  
ATOM   4269  HZ4 DMS   424     -19.318   3.461  -4.510  1.00  0.00           H  
ATOM   4270  HZ5 DMS   424     -20.484   4.418  -3.444  1.00  0.00           H  
ATOM   4271  HZ6 DMS   424     -20.816   4.230  -5.170  1.00  0.00           H  
TER    4272      DMS   424 
ATOM   4272  S   DMS   425      -7.889  -3.021   4.683  1.00  0.00           S  
ATOM   4273  CT1 DMS   425      -9.538  -3.633   4.332  1.00  0.00           C  
ATOM   4274  O   DMS   425      -7.257  -3.868   5.798  1.00  0.00           O  
ATOM   4275  CT2 DMS   425      -8.520  -1.507   5.492  1.00  0.00           C  
ATOM   4276  HZ1 DMS   425     -10.050  -2.972   3.632  1.00  0.00           H  
ATOM   4277  HZ2 DMS   425     -10.215  -3.595   5.185  1.00  0.00           H  
ATOM   4278  HZ3 DMS   425      -9.543  -4.636   3.905  1.00  0.00           H  
ATOM   4279  HZ4 DMS   425      -9.045  -1.773   6.409  1.00  0.00           H  
ATOM   4280  HZ5 DMS   425      -9.264  -0.957   4.916  1.00  0.00           H  
ATOM   4281  HZ6 DMS   425      -7.634  -0.908   5.701  1.00  0.00           H  
TER    4282      DMS   425 
ATOM   4282  S   DMS   426       1.300  20.446  -2.796  1.00  0.00           S  
ATOM   4283  CT1 DMS   426       2.493  19.864  -1.604  1.00  0.00           C  
ATOM   4284  O   DMS   426      -0.021  20.833  -2.080  1.00  0.00           O  
ATOM   4285  CT2 DMS   426       2.232  21.914  -3.295  1.00  0.00           C  
ATOM   4286  HZ1 DMS   426       3.287  19.337  -2.134  1.00  0.00           H  
ATOM   4287  HZ2 DMS   426       2.126  19.067  -0.957  1.00  0.00           H  
ATOM   4288  HZ3 DMS   426       2.868  20.739  -1.074  1.00  0.00           H  
ATOM   4289  HZ4 DMS   426       3.056  21.530  -3.897  1.00  0.00           H  
ATOM   4290  HZ5 DMS   426       2.577  22.535  -2.468  1.00  0.00           H  
ATOM   4291  HZ6 DMS   426       1.599  22.552  -3.911  1.00  0.00           H  
TER    4292      DMS   426 
ATOM   4292  S   DMS   427      13.164 -10.319 -15.995  1.00  0.00           S  
ATOM   4293  CT1 DMS   427      11.528 -10.430 -15.188  1.00  0.00           C  
ATOM   4294  O   DMS   427      14.044  -9.549 -15.050  1.00  0.00           O  
ATOM   4295  CT2 DMS   427      13.640 -12.040 -15.718  1.00  0.00           C  
ATOM   4296  HZ1 DMS   427      11.050  -9.451 -15.234  1.00  0.00           H  
ATOM   4297  HZ2 DMS   427      11.864 -10.469 -14.152  1.00  0.00           H  
ATOM   4298  HZ3 DMS   427      10.910 -11.291 -15.444  1.00  0.00           H  
ATOM   4299  HZ4 DMS   427      14.612 -12.021 -16.213  1.00  0.00           H  
ATOM   4300  HZ5 DMS   427      12.923 -12.725 -16.169  1.00  0.00           H  
ATOM   4301  HZ6 DMS   427      13.675 -12.219 -14.644  1.00  0.00           H  
TER    4302      DMS   427 
ATOM   4302  S   DMS   428      -2.712   1.206 -14.629  1.00  0.00           S  
ATOM   4303  CT1 DMS   428      -3.774   2.677 -14.887  1.00  0.00           C  
ATOM   4304  O   DMS   428      -3.372   0.481 -13.511  1.00  0.00           O  
ATOM   4305  CT2 DMS   428      -3.297   0.273 -16.149  1.00  0.00           C  
ATOM   4306  HZ1 DMS   428      -4.809   2.378 -15.048  1.00  0.00           H  
ATOM   4307  HZ2 DMS   428      -3.434   3.255 -15.746  1.00  0.00           H  
ATOM   4308  HZ3 DMS   428      -3.770   3.300 -13.992  1.00  0.00           H  
ATOM   4309  HZ4 DMS   428      -3.234  -0.792 -15.928  1.00  0.00           H  
ATOM   4310  HZ5 DMS   428      -2.705   0.566 -17.016  1.00  0.00           H  
ATOM   4311  HZ6 DMS   428      -4.345   0.528 -16.305  1.00  0.00           H  
TER    4312      DMS   428 
ATOM   4312  S   DMS   429      -0.645  -0.777   8.078  1.00  0.00           S  
ATOM   4313  CT1 DMS   429       0.180  -1.816   6.873  1.00  0.00           C  
ATOM   4314  O   DMS   429       0.385  -0.721   9.207  1.00  0.00           O  
ATOM   4315  CT2 DMS   429      -0.507   0.746   7.142  1.00  0.00           C  
ATOM   4316  HZ1 DMS   429       0.430  -2.712   7.441  1.00  0.00           H  
ATOM   4317  HZ2 DMS   429       1.082  -1.285   6.569  1.00  0.00           H  
ATOM   4318  HZ3 DMS   429      -0.573  -1.944   6.096  1.00  0.00           H  
ATOM   4319  HZ4 DMS   429      -1.168   1.546   7.476  1.00  0.00           H  
ATOM   4320  HZ5 DMS   429      -0.697   0.554   6.086  1.00  0.00           H  
ATOM   4321  HZ6 DMS   429       0.553   0.999   7.152  1.00  0.00           H  
TER    4322      DMS   429 
ATOM   4322  S   DMS   430      -0.871 -14.100  11.603  1.00  0.00           S  
ATOM   4323  CT1 DMS   430      -0.968 -14.856  13.190  1.00  0.00           C  
ATOM   4324  O   DMS   430      -0.226 -15.185  10.756  1.00  0.00           O  
ATOM   4325  CT2 DMS   430      -2.500 -14.044  10.992  1.00  0.00           C  
ATOM   4326  HZ1 DMS   430      -1.683 -15.679  13.199  1.00  0.00           H  
ATOM   4327  HZ2 DMS   430      -1.357 -14.091  13.863  1.00  0.00           H  
ATOM   4328  HZ3 DMS   430       0.050 -15.115  13.478  1.00  0.00           H  
ATOM   4329  HZ4 DMS   430      -2.880 -15.065  10.988  1.00  0.00           H  
ATOM   4330  HZ5 DMS   430      -2.465 -13.540  10.026  1.00  0.00           H  
ATOM   4331  HZ6 DMS   430      -3.167 -13.504  11.664  1.00  0.00           H  
TER    4332      DMS   430 
ATOM   4332  S   DMS   431      14.199  -6.980  -6.705  1.00  0.00           S  
ATOM   4333  CT1 DMS   431      13.559  -5.367  -7.051  1.00  0.00           C  
ATOM   4334  O   DMS   431      13.339  -7.852  -7.578  1.00  0.00           O  
ATOM   4335  CT2 DMS   431      15.782  -6.747  -7.579  1.00  0.00           C  
ATOM   4336  HZ1 DMS   431      14.120  -4.592  -6.528  1.00  0.00           H  
ATOM   4337  HZ2 DMS   431      12.500  -5.298  -6.804  1.00  0.00           H  
ATOM   4338  HZ3 DMS   431      13.551  -5.047  -8.093  1.00  0.00           H  
ATOM   4339  HZ4 DMS   431      16.241  -5.864  -7.134  1.00  0.00           H  
ATOM   4340  HZ5 DMS   431      15.545  -6.439  -8.598  1.00  0.00           H  
ATOM   4341  HZ6 DMS   431      16.291  -7.710  -7.609  1.00  0.00           H  
TER    4342      DMS   431 
ATOM   4342  S   DMS   432      16.986  16.770  -9.051  1.00  0.00           S  
ATOM   4343  CT1 DMS   432      16.327  15.528 -10.235  1.00  0.00           C  
ATOM   4344  O   DMS   432      16.347  18.083  -9.591  1.00  0.00           O  
ATOM   4345  CT2 DMS   432      16.134  16.362  -7.490  1.00  0.00           C  
ATOM   4346  HZ1 DMS   432      16.665  15.820 -11.229  1.00  0.00           H  
ATOM   4347  HZ2 DMS   432      15.255  15.449 -10.052  1.00  0.00           H  
ATOM   4348  HZ3 DMS   432      16.785  14.546 -10.120  1.00  0.00           H  
ATOM   4349  HZ4 DMS   432      15.089  16.218  -7.762  1.00  0.00           H  
ATOM   4350  HZ5 DMS   432      16.315  17.175  -6.786  1.00  0.00           H  
ATOM   4351  HZ6 DMS   432      16.624  15.428  -7.219  1.00  0.00           H  
TER    4352      DMS   432 
ATOM   4352  S   DMS   433     -18.451  12.945  -5.528  1.00  0.00           S  
ATOM   4353  CT1 DMS   433     -19.006  11.403  -6.270  1.00  0.00           C  
ATOM   4354  O   DMS   433     -17.345  12.566  -4.511  1.00  0.00           O  
ATOM   4355  CT2 DMS   433     -17.635  13.751  -6.911  1.00  0.00           C  
ATOM   4356  HZ1 DMS   433     -18.090  10.898  -6.578  1.00  0.00           H  
ATOM   4357  HZ2 DMS   433     -19.611  11.626  -7.149  1.00  0.00           H  
ATOM   4358  HZ3 DMS   433     -19.460  10.648  -5.628  1.00  0.00           H  
ATOM   4359  HZ4 DMS   433     -16.817  13.170  -7.338  1.00  0.00           H  
ATOM   4360  HZ5 DMS   433     -17.201  14.653  -6.481  1.00  0.00           H  
ATOM   4361  HZ6 DMS   433     -18.396  13.944  -7.667  1.00  0.00           H  
TER    4362      DMS   433 
ATOM   4362  S   DMS   434      -5.837 -23.353  -4.856  1.00  0.00           S  
ATOM   4363  CT1 DMS   434      -5.576 -25.066  -5.597  1.00  0.00           C  
ATOM   4364  O   DMS   434      -5.712 -23.544  -3.303  1.00  0.00           O  
ATOM   4365  CT2 DMS   434      -4.342 -22.586  -5.385  1.00  0.00           C  
ATOM   4366  HZ1 DMS   434      -6.174 -25.742  -4.985  1.00  0.00           H  
ATOM   4367  HZ2 DMS   434      -4.537 -25.394  -5.575  1.00  0.00           H  
ATOM   4368  HZ3 DMS   434      -5.936 -25.040  -6.626  1.00  0.00           H  
ATOM   4369  HZ4 DMS   434      -4.500 -22.396  -6.447  1.00  0.00           H  
ATOM   4370  HZ5 DMS   434      -3.414 -23.110  -5.156  1.00  0.00           H  
ATOM   4371  HZ6 DMS   434      -4.282 -21.666  -4.805  1.00  0.00           H  
TER    4372      DMS   434 
ATOM   4372  S   DMS   435       4.816  10.898  -1.229  1.00  0.00           S  
ATOM   4373  CT1 DMS   435       6.329  10.737  -2.218  1.00  0.00           C  
ATOM   4374  O   DMS   435       4.575   9.530  -0.717  1.00  0.00           O  
ATOM   4375  CT2 DMS   435       5.517  11.863   0.094  1.00  0.00           C  
ATOM   4376  HZ1 DMS   435       7.009  10.090  -1.665  1.00  0.00           H  
ATOM   4377  HZ2 DMS   435       6.688  11.765  -2.280  1.00  0.00           H  
ATOM   4378  HZ3 DMS   435       6.096  10.298  -3.188  1.00  0.00           H  
ATOM   4379  HZ4 DMS   435       6.010  12.757  -0.287  1.00  0.00           H  
ATOM   4380  HZ5 DMS   435       6.284  11.290   0.615  1.00  0.00           H  
ATOM   4381  HZ6 DMS   435       4.767  12.100   0.848  1.00  0.00           H  
TER    4382      DMS   435 
ATOM   4382  S   DMS   436      20.642  -7.332  -4.742  1.00  0.00           S  
ATOM   4383  CT1 DMS   436      20.564  -6.304  -3.278  1.00  0.00           C  
ATOM   4384  O   DMS   436      20.496  -8.811  -4.271  1.00  0.00           O  
ATOM   4385  CT2 DMS   436      18.996  -7.055  -5.387  1.00  0.00           C  
ATOM   4386  HZ1 DMS   436      19.568  -6.236  -2.841  1.00  0.00           H  
ATOM   4387  HZ2 DMS   436      20.929  -5.290  -3.439  1.00  0.00           H  
ATOM   4388  HZ3 DMS   436      21.222  -6.767  -2.542  1.00  0.00           H  
ATOM   4389  HZ4 DMS   436      18.758  -6.171  -5.978  1.00  0.00           H  
ATOM   4390  HZ5 DMS   436      18.247  -7.109  -4.596  1.00  0.00           H  
ATOM   4391  HZ6 DMS   436      18.692  -7.872  -6.042  1.00  0.00           H  
TER    4392      DMS   436 
ATOM   4392  S   DMS   437     -16.390  16.271  -3.061  1.00  0.00           S  
ATOM   4393  CT1 DMS   437     -17.962  16.256  -2.200  1.00  0.00           C  
ATOM   4394  O   DMS   437     -16.340  17.472  -4.008  1.00  0.00           O  
ATOM   4395  CT2 DMS   437     -15.216  16.492  -1.737  1.00  0.00           C  
ATOM   4396  HZ1 DMS   437     -18.737  16.357  -2.961  1.00  0.00           H  
ATOM   4397  HZ2 DMS   437     -18.095  17.049  -1.464  1.00  0.00           H  
ATOM   4398  HZ3 DMS   437     -18.117  15.256  -1.797  1.00  0.00           H  
ATOM   4399  HZ4 DMS   437     -15.021  17.555  -1.591  1.00  0.00           H  
ATOM   4400  HZ5 DMS   437     -14.243  16.106  -2.041  1.00  0.00           H  
ATOM   4401  HZ6 DMS   437     -15.609  16.072  -0.811  1.00  0.00           H  
TER    4402      DMS   437 
ATOM   4402  S   DMS   438      -2.340  -3.174  14.423  1.00  0.00           S  
ATOM   4403  CT1 DMS   438      -2.658  -2.513  12.735  1.00  0.00           C  
ATOM   4404  O   DMS   438      -1.268  -2.335  15.092  1.00  0.00           O  
ATOM   4405  CT2 DMS   438      -1.444  -4.590  13.775  1.00  0.00           C  
ATOM   4406  HZ1 DMS   438      -2.958  -1.469  12.827  1.00  0.00           H  
ATOM   4407  HZ2 DMS   438      -3.375  -3.212  12.303  1.00  0.00           H  
ATOM   4408  HZ3 DMS   438      -1.734  -2.507  12.158  1.00  0.00           H  
ATOM   4409  HZ4 DMS   438      -2.021  -5.090  12.997  1.00  0.00           H  
ATOM   4410  HZ5 DMS   438      -1.268  -5.342  14.543  1.00  0.00           H  
ATOM   4411  HZ6 DMS   438      -0.513  -4.337  13.268  1.00  0.00           H  
TER    4412      DMS   438 
ATOM   4412  S   DMS   439       8.176 -10.350   6.028  1.00  0.00           S  
ATOM   4413  CT1 DMS   439       7.956 -10.560   4.270  1.00  0.00           C  
ATOM   4414  O   DMS   439       7.664  -8.913   6.145  1.00  0.00           O  
ATOM   4415  CT2 DMS   439       9.985 -10.297   6.044  1.00  0.00           C  
ATOM   4416  HZ1 DMS   439       8.299  -9.586   3.922  1.00  0.00           H  
ATOM   4417  HZ2 DMS   439       6.879 -10.681   4.155  1.00  0.00           H  
ATOM   4418  HZ3 DMS   439       8.592 -11.314   3.805  1.00  0.00           H  
ATOM   4419  HZ4 DMS   439      10.229  -9.640   6.880  1.00  0.00           H  
ATOM   4420  HZ5 DMS   439      10.309  -9.806   5.127  1.00  0.00           H  
ATOM   4421  HZ6 DMS   439      10.368 -11.313   6.135  1.00  0.00           H  
TER    4422      DMS   439 
ATOM   4422  S   DMS   440       0.446 -11.217   7.654  1.00  0.00           S  
ATOM   4423  CT1 DMS   440       2.147 -10.547   7.768  1.00  0.00           C  
ATOM   4424  O   DMS   440       0.214 -11.766   6.199  1.00  0.00           O  
ATOM   4425  CT2 DMS   440       0.789 -12.637   8.722  1.00  0.00           C  
ATOM   4426  HZ1 DMS   440       2.729 -11.320   7.267  1.00  0.00           H  
ATOM   4427  HZ2 DMS   440       2.406 -10.476   8.824  1.00  0.00           H  
ATOM   4428  HZ3 DMS   440       2.174  -9.531   7.376  1.00  0.00           H  
ATOM   4429  HZ4 DMS   440      -0.098 -13.259   8.600  1.00  0.00           H  
ATOM   4430  HZ5 DMS   440       0.912 -12.417   9.782  1.00  0.00           H  
ATOM   4431  HZ6 DMS   440       1.685 -13.164   8.395  1.00  0.00           H  
TER    4432      DMS   440 
ATOM   4432  S   DMS   441      10.311   0.487  10.027  1.00  0.00           S  
ATOM   4433  CT1 DMS   441       9.176   1.870  10.095  1.00  0.00           C  
ATOM   4434  O   DMS   441      10.387  -0.048  11.427  1.00  0.00           O  
ATOM   4435  CT2 DMS   441       9.274  -0.764   9.163  1.00  0.00           C  
ATOM   4436  HZ1 DMS   441       8.406   1.648  10.834  1.00  0.00           H  
ATOM   4437  HZ2 DMS   441       8.827   2.074   9.083  1.00  0.00           H  
ATOM   4438  HZ3 DMS   441       9.557   2.784  10.550  1.00  0.00           H  
ATOM   4439  HZ4 DMS   441       9.056  -0.437   8.146  1.00  0.00           H  
ATOM   4440  HZ5 DMS   441       8.388  -0.948   9.771  1.00  0.00           H  
ATOM   4441  HZ6 DMS   441       9.856  -1.685   9.155  1.00  0.00           H  
TER    4442      DMS   441 
ATOM   4442  S   DMS   442      -8.861 -15.522   5.873  1.00  0.00           S  
ATOM   4443  CT1 DMS   442      -7.163 -15.030   5.517  1.00  0.00           C  
ATOM   4444  O   DMS   442      -9.563 -15.348   4.545  1.00  0.00           O  
ATOM   4445  CT2 DMS   442      -8.627 -17.248   6.195  1.00  0.00           C  
ATOM   4446  HZ1 DMS   442      -6.532 -15.270   6.373  1.00  0.00           H  
ATOM   4447  HZ2 DMS   442      -7.056 -13.946   5.482  1.00  0.00           H  
ATOM   4448  HZ3 DMS   442      -6.793 -15.556   4.637  1.00  0.00           H  
ATOM   4449  HZ4 DMS   442      -7.974 -17.636   5.413  1.00  0.00           H  
ATOM   4450  HZ5 DMS   442      -9.581 -17.727   5.974  1.00  0.00           H  
ATOM   4451  HZ6 DMS   442      -8.263 -17.428   7.207  1.00  0.00           H  
TER    4452      DMS   442 
ATOM   4452  S   DMS   443      14.914 -10.713 -12.171  1.00  0.00           S  
ATOM   4453  CT1 DMS   443      15.842 -12.230 -12.654  1.00  0.00           C  
ATOM   4454  O   DMS   443      14.011 -11.118 -10.976  1.00  0.00           O  
ATOM   4455  CT2 DMS   443      16.313  -9.944 -11.339  1.00  0.00           C  
ATOM   4456  HZ1 DMS   443      16.366 -12.041 -13.591  1.00  0.00           H  
ATOM   4457  HZ2 DMS   443      15.087 -12.967 -12.927  1.00  0.00           H  
ATOM   4458  HZ3 DMS   443      16.551 -12.512 -11.875  1.00  0.00           H  
ATOM   4459  HZ4 DMS   443      16.004  -8.985 -10.924  1.00  0.00           H  
ATOM   4460  HZ5 DMS   443      17.124  -9.830 -12.057  1.00  0.00           H  
ATOM   4461  HZ6 DMS   443      16.618 -10.558 -10.492  1.00  0.00           H  
TER    4462      DMS   443 
ATOM   4462  S   DMS   444      -6.122 -12.468   3.132  1.00  0.00           S  
ATOM   4463  CT1 DMS   444      -5.481 -11.134   2.156  1.00  0.00           C  
ATOM   4464  O   DMS   444      -5.323 -12.564   4.418  1.00  0.00           O  
ATOM   4465  CT2 DMS   444      -7.648 -11.562   3.537  1.00  0.00           C  
ATOM   4466  HZ1 DMS   444      -4.419 -11.191   1.914  1.00  0.00           H  
ATOM   4467  HZ2 DMS   444      -5.617 -10.142   2.587  1.00  0.00           H  
ATOM   4468  HZ3 DMS   444      -6.036 -11.107   1.219  1.00  0.00           H  
ATOM   4469  HZ4 DMS   444      -8.297 -12.089   4.237  1.00  0.00           H  
ATOM   4470  HZ5 DMS   444      -8.173 -11.442   2.589  1.00  0.00           H  
ATOM   4471  HZ6 DMS   444      -7.396 -10.526   3.764  1.00  0.00           H  
TER    4472      DMS   444 
ATOM   4472  S   DMS   445      10.024  -2.661  21.452  1.00  0.00           S  
ATOM   4473  CT1 DMS   445       8.288  -2.666  21.861  1.00  0.00           C  
ATOM   4474  O   DMS   445      10.127  -1.668  20.300  1.00  0.00           O  
ATOM   4475  CT2 DMS   445      10.557  -1.803  22.945  1.00  0.00           C  
ATOM   4476  HZ1 DMS   445       7.910  -1.648  21.767  1.00  0.00           H  
ATOM   4477  HZ2 DMS   445       8.118  -2.953  22.899  1.00  0.00           H  
ATOM   4478  HZ3 DMS   445       7.758  -3.317  21.167  1.00  0.00           H  
ATOM   4479  HZ4 DMS   445      11.631  -1.620  22.899  1.00  0.00           H  
ATOM   4480  HZ5 DMS   445      10.271  -2.427  23.791  1.00  0.00           H  
ATOM   4481  HZ6 DMS   445      10.065  -0.830  22.914  1.00  0.00           H  
TER    4482      DMS   445 
ATOM   4482  S   DMS   446       0.670 -23.584   2.791  1.00  0.00           S  
ATOM   4483  CT1 DMS   446      -0.003 -22.917   1.265  1.00  0.00           C  
ATOM   4484  O   DMS   446       1.988 -22.878   2.968  1.00  0.00           O  
ATOM   4485  CT2 DMS   446      -0.347 -22.800   4.025  1.00  0.00           C  
ATOM   4486  HZ1 DMS   446      -0.991 -23.370   1.179  1.00  0.00           H  
ATOM   4487  HZ2 DMS   446       0.576 -23.227   0.395  1.00  0.00           H  
ATOM   4488  HZ3 DMS   446      -0.023 -21.828   1.313  1.00  0.00           H  
ATOM   4489  HZ4 DMS   446      -0.426 -21.733   3.818  1.00  0.00           H  
ATOM   4490  HZ5 DMS   446       0.173 -22.867   4.981  1.00  0.00           H  
ATOM   4491  HZ6 DMS   446      -1.334 -23.260   3.988  1.00  0.00           H  
TER    4492      DMS   446 
ATOM   4492  S   DMS   447       1.286   6.610  14.930  1.00  0.00           S  
ATOM   4493  CT1 DMS   447       2.075   5.013  15.178  1.00  0.00           C  
ATOM   4494  O   DMS   447       1.515   7.324  16.294  1.00  0.00           O  
ATOM   4495  CT2 DMS   447       2.537   7.294  13.888  1.00  0.00           C  
ATOM   4496  HZ1 DMS   447       1.511   4.430  15.905  1.00  0.00           H  
ATOM   4497  HZ2 DMS   447       3.097   5.250  15.474  1.00  0.00           H  
ATOM   4498  HZ3 DMS   447       2.049   4.374  14.295  1.00  0.00           H  
ATOM   4499  HZ4 DMS   447       2.642   6.825  12.910  1.00  0.00           H  
ATOM   4500  HZ5 DMS   447       3.560   7.027  14.154  1.00  0.00           H  
ATOM   4501  HZ6 DMS   447       2.455   8.374  13.764  1.00  0.00           H  
TER    4502      DMS   447 
ATOM   4502  S   DMS   448     -11.351  15.365 -13.945  1.00  0.00           S  
ATOM   4503  CT1 DMS   448     -12.062  14.175 -12.874  1.00  0.00           C  
ATOM   4504  O   DMS   448      -9.891  15.133 -13.729  1.00  0.00           O  
ATOM   4505  CT2 DMS   448     -11.866  14.426 -15.442  1.00  0.00           C  
ATOM   4506  HZ1 DMS   448     -13.045  13.834 -13.200  1.00  0.00           H  
ATOM   4507  HZ2 DMS   448     -12.218  14.537 -11.858  1.00  0.00           H  
ATOM   4508  HZ3 DMS   448     -11.390  13.319 -12.817  1.00  0.00           H  
ATOM   4509  HZ4 DMS   448     -12.953  14.349 -15.436  1.00  0.00           H  
ATOM   4510  HZ5 DMS   448     -11.338  13.473 -15.432  1.00  0.00           H  
ATOM   4511  HZ6 DMS   448     -11.459  14.862 -16.355  1.00  0.00           H  
TER    4512      DMS   448 
ATOM   4512  S   DMS   449       5.032  17.950  10.722  1.00  0.00           S  
ATOM   4513  CT1 DMS   449       5.191  17.262  12.374  1.00  0.00           C  
ATOM   4514  O   DMS   449       6.302  18.727  10.378  1.00  0.00           O  
ATOM   4515  CT2 DMS   449       5.209  16.399   9.838  1.00  0.00           C  
ATOM   4516  HZ1 DMS   449       5.968  16.497  12.400  1.00  0.00           H  
ATOM   4517  HZ2 DMS   449       4.260  16.754  12.624  1.00  0.00           H  
ATOM   4518  HZ3 DMS   449       5.295  17.982  13.185  1.00  0.00           H  
ATOM   4519  HZ4 DMS   449       6.159  15.986  10.176  1.00  0.00           H  
ATOM   4520  HZ5 DMS   449       5.322  16.593   8.771  1.00  0.00           H  
ATOM   4521  HZ6 DMS   449       4.346  15.756  10.009  1.00  0.00           H  
TER    4522      DMS   449 
ATOM   4522  S   DMS   450       2.915   1.037  19.869  1.00  0.00           S  
ATOM   4523  CT1 DMS   450       3.428   2.722  19.649  1.00  0.00           C  
ATOM   4524  O   DMS   450       2.010   0.777  18.627  1.00  0.00           O  
ATOM   4525  CT2 DMS   450       4.509   0.260  19.735  1.00  0.00           C  
ATOM   4526  HZ1 DMS   450       3.904   2.834  18.675  1.00  0.00           H  
ATOM   4527  HZ2 DMS   450       4.110   2.935  20.472  1.00  0.00           H  
ATOM   4528  HZ3 DMS   450       2.599   3.416  19.787  1.00  0.00           H  
ATOM   4529  HZ4 DMS   450       4.508  -0.827  19.654  1.00  0.00           H  
ATOM   4530  HZ5 DMS   450       5.144   0.585  20.559  1.00  0.00           H  
ATOM   4531  HZ6 DMS   450       4.831   0.775  18.830  1.00  0.00           H  
TER    4532      DMS   450 
ATOM   4532  S   DMS   451      -2.670 -20.621  -1.084  1.00  0.00           S  
ATOM   4533  CT1 DMS   451      -2.178 -21.928  -2.184  1.00  0.00           C  
ATOM   4534  O   DMS   451      -3.292 -19.632  -2.001  1.00  0.00           O  
ATOM   4535  CT2 DMS   451      -4.043 -21.632  -0.409  1.00  0.00           C  
ATOM   4536  HZ1 DMS   451      -1.483 -22.597  -1.677  1.00  0.00           H  
ATOM   4537  HZ2 DMS   451      -1.590 -21.634  -3.053  1.00  0.00           H  
ATOM   4538  HZ3 DMS   451      -3.034 -22.515  -2.516  1.00  0.00           H  
ATOM   4539  HZ4 DMS   451      -4.699 -22.081  -1.155  1.00  0.00           H  
ATOM   4540  HZ5 DMS   451      -4.559 -20.943   0.260  1.00  0.00           H  
ATOM   4541  HZ6 DMS   451      -3.588 -22.462   0.132  1.00  0.00           H  
TER    4542      DMS   451 
ATOM   4542  S   DMS   452     -20.621 -11.776  -8.276  1.00  0.00           S  
ATOM   4543  CT1 DMS   452     -19.461 -11.145  -7.086  1.00  0.00           C  
ATOM   4544  O   DMS   452     -21.782 -12.257  -7.358  1.00  0.00           O  
ATOM   4545  CT2 DMS   452     -21.177 -10.136  -8.809  1.00  0.00           C  
ATOM   4546  HZ1 DMS   452     -19.176 -12.018  -6.499  1.00  0.00           H  
ATOM   4547  HZ2 DMS   452     -19.869 -10.431  -6.370  1.00  0.00           H  
ATOM   4548  HZ3 DMS   452     -18.526 -10.693  -7.416  1.00  0.00           H  
ATOM   4549  HZ4 DMS   452     -21.529  -9.661  -7.893  1.00  0.00           H  
ATOM   4550  HZ5 DMS   452     -22.000 -10.142  -9.524  1.00  0.00           H  
ATOM   4551  HZ6 DMS   452     -20.298  -9.682  -9.265  1.00  0.00           H  
TER    4552      DMS   452 
ATOM   4552  S   DMS   453     -16.725  11.154 -13.497  1.00  0.00           S  
ATOM   4553  CT1 DMS   453     -15.842  12.443 -14.542  1.00  0.00           C  
ATOM   4554  O   DMS   453     -18.126  11.657 -13.236  1.00  0.00           O  
ATOM   4555  CT2 DMS   453     -16.667   9.708 -14.615  1.00  0.00           C  
ATOM   4556  HZ1 DMS   453     -16.065  12.505 -15.607  1.00  0.00           H  
ATOM   4557  HZ2 DMS   453     -14.791  12.166 -14.628  1.00  0.00           H  
ATOM   4558  HZ3 DMS   453     -15.880  13.392 -14.007  1.00  0.00           H  
ATOM   4559  HZ4 DMS   453     -16.898  10.001 -15.639  1.00  0.00           H  
ATOM   4560  HZ5 DMS   453     -17.422   8.951 -14.406  1.00  0.00           H  
ATOM   4561  HZ6 DMS   453     -15.694   9.235 -14.480  1.00  0.00           H  
TER    4562      DMS   453 
ATOM   4562  S   DMS   454      -5.389  13.604 -17.362  1.00  0.00           S  
ATOM   4563  CT1 DMS   454      -3.720  14.189 -16.926  1.00  0.00           C  
ATOM   4564  O   DMS   454      -6.314  14.116 -16.263  1.00  0.00           O  
ATOM   4565  CT2 DMS   454      -5.043  11.968 -16.830  1.00  0.00           C  
ATOM   4566  HZ1 DMS   454      -3.009  13.473 -17.340  1.00  0.00           H  
ATOM   4567  HZ2 DMS   454      -3.681  14.314 -15.844  1.00  0.00           H  
ATOM   4568  HZ3 DMS   454      -3.625  15.100 -17.517  1.00  0.00           H  
ATOM   4569  HZ4 DMS   454      -4.273  11.624 -17.521  1.00  0.00           H  
ATOM   4570  HZ5 DMS   454      -5.978  11.433 -16.995  1.00  0.00           H  
ATOM   4571  HZ6 DMS   454      -4.646  12.059 -15.818  1.00  0.00           H  
TER    4572      DMS   454 
ATOM   4572  S   DMS   455       1.731  16.100  -1.507  1.00  0.00           S  
ATOM   4573  CT1 DMS   455       1.698  14.676  -2.676  1.00  0.00           C  
ATOM   4574  O   DMS   455       0.684  15.817  -0.472  1.00  0.00           O  
ATOM   4575  CT2 DMS   455       3.303  15.702  -0.670  1.00  0.00           C  
ATOM   4576  HZ1 DMS   455       2.025  13.754  -2.195  1.00  0.00           H  
ATOM   4577  HZ2 DMS   455       2.388  14.962  -3.471  1.00  0.00           H  
ATOM   4578  HZ3 DMS   455       0.690  14.475  -3.038  1.00  0.00           H  
ATOM   4579  HZ4 DMS   455       3.353  14.644  -0.413  1.00  0.00           H  
ATOM   4580  HZ5 DMS   455       3.379  16.242   0.274  1.00  0.00           H  
ATOM   4581  HZ6 DMS   455       4.119  16.041  -1.308  1.00  0.00           H  
TER    4582      DMS   455 
ATOM   4582  S   DMS   456      10.356 -13.251 -11.935  1.00  0.00           S  
ATOM   4583  CT1 DMS   456      12.090 -13.658 -11.930  1.00  0.00           C  
ATOM   4584  O   DMS   456       9.741 -13.321 -13.333  1.00  0.00           O  
ATOM   4585  CT2 DMS   456      10.512 -11.502 -11.551  1.00  0.00           C  
ATOM   4586  HZ1 DMS   456      12.603 -13.250 -11.058  1.00  0.00           H  
ATOM   4587  HZ2 DMS   456      12.482 -13.175 -12.825  1.00  0.00           H  
ATOM   4588  HZ3 DMS   456      12.126 -14.747 -11.963  1.00  0.00           H  
ATOM   4589  HZ4 DMS   456       9.546 -11.019 -11.406  1.00  0.00           H  
ATOM   4590  HZ5 DMS   456      10.935 -10.905 -12.359  1.00  0.00           H  
ATOM   4591  HZ6 DMS   456      11.006 -11.389 -10.586  1.00  0.00           H  
TER    4592      DMS   456 
ATOM   4592  S   DMS   457     -11.410   7.639  19.782  1.00  0.00           S  
ATOM   4593  CT1 DMS   457     -10.146   8.153  20.905  1.00  0.00           C  
ATOM   4594  O   DMS   457     -12.745   7.579  20.551  1.00  0.00           O  
ATOM   4595  CT2 DMS   457     -11.399   9.219  18.895  1.00  0.00           C  
ATOM   4596  HZ1 DMS   457      -9.902   7.342  21.590  1.00  0.00           H  
ATOM   4597  HZ2 DMS   457     -10.498   9.076  21.367  1.00  0.00           H  
ATOM   4598  HZ3 DMS   457      -9.196   8.347  20.407  1.00  0.00           H  
ATOM   4599  HZ4 DMS   457     -10.573   9.348  18.196  1.00  0.00           H  
ATOM   4600  HZ5 DMS   457     -11.593   9.963  19.667  1.00  0.00           H  
ATOM   4601  HZ6 DMS   457     -12.294   9.282  18.275  1.00  0.00           H  
TER    4602      DMS   457 
ATOM   4602  S   DMS   458      14.372   0.536  13.083  1.00  0.00           S  
ATOM   4603  CT1 DMS   458      13.317  -0.830  13.503  1.00  0.00           C  
ATOM   4604  O   DMS   458      15.726  -0.213  13.023  1.00  0.00           O  
ATOM   4605  CT2 DMS   458      13.603   0.401  11.466  1.00  0.00           C  
ATOM   4606  HZ1 DMS   458      12.271  -0.540  13.408  1.00  0.00           H  
ATOM   4607  HZ2 DMS   458      13.539  -1.135  14.526  1.00  0.00           H  
ATOM   4608  HZ3 DMS   458      13.623  -1.657  12.863  1.00  0.00           H  
ATOM   4609  HZ4 DMS   458      13.742  -0.604  11.065  1.00  0.00           H  
ATOM   4610  HZ5 DMS   458      14.059   1.073  10.740  1.00  0.00           H  
ATOM   4611  HZ6 DMS   458      12.529   0.582  11.518  1.00  0.00           H  
TER    4612      DMS   458 
ATOM   4612  S   DMS   459      -3.496 -24.879   6.414  1.00  0.00           S  
ATOM   4613  CT1 DMS   459      -2.869 -24.739   8.118  1.00  0.00           C  
ATOM   4614  O   DMS   459      -2.207 -25.051   5.612  1.00  0.00           O  
ATOM   4615  CT2 DMS   459      -3.987 -23.224   6.073  1.00  0.00           C  
ATOM   4616  HZ1 DMS   459      -3.649 -24.705   8.878  1.00  0.00           H  
ATOM   4617  HZ2 DMS   459      -2.090 -24.010   8.341  1.00  0.00           H  
ATOM   4618  HZ3 DMS   459      -2.432 -25.727   8.264  1.00  0.00           H  
ATOM   4619  HZ4 DMS   459      -5.033 -23.003   6.284  1.00  0.00           H  
ATOM   4620  HZ5 DMS   459      -3.676 -23.011   5.050  1.00  0.00           H  
ATOM   4621  HZ6 DMS   459      -3.364 -22.559   6.669  1.00  0.00           H  
TER    4622      DMS   459 
ATOM   4622  S   DMS   460       2.080  -0.585  -8.877  1.00  0.00           S  
ATOM   4623  CT1 DMS   460       1.386   0.422  -7.529  1.00  0.00           C  
ATOM   4624  O   DMS   460       3.109   0.358  -9.493  1.00  0.00           O  
ATOM   4625  CT2 DMS   460       2.800  -1.775  -7.805  1.00  0.00           C  
ATOM   4626  HZ1 DMS   460       1.348   1.459  -7.862  1.00  0.00           H  
ATOM   4627  HZ2 DMS   460       2.199   0.445  -6.803  1.00  0.00           H  
ATOM   4628  HZ3 DMS   460       0.422   0.040  -7.193  1.00  0.00           H  
ATOM   4629  HZ4 DMS   460       3.533  -1.199  -7.240  1.00  0.00           H  
ATOM   4630  HZ5 DMS   460       3.299  -2.579  -8.345  1.00  0.00           H  
ATOM   4631  HZ6 DMS   460       2.041  -2.083  -7.085  1.00  0.00           H  
TER    4632      DMS   460 
ATOM   4632  S   DMS   461      -1.649  -3.206 -23.237  1.00  0.00           S  
ATOM   4633  CT1 DMS   461      -1.328  -3.240 -25.058  1.00  0.00           C  
ATOM   4634  O   DMS   461      -2.618  -2.021 -22.971  1.00  0.00           O  
ATOM   4635  CT2 DMS   461      -2.563  -4.739 -23.018  1.00  0.00           C  
ATOM   4636  HZ1 DMS   461      -0.862  -2.299 -25.349  1.00  0.00           H  
ATOM   4637  HZ2 DMS   461      -2.235  -3.413 -25.637  1.00  0.00           H  
ATOM   4638  HZ3 DMS   461      -0.607  -3.984 -25.395  1.00  0.00           H  
ATOM   4639  HZ4 DMS   461      -3.334  -4.956 -23.758  1.00  0.00           H  
ATOM   4640  HZ5 DMS   461      -3.049  -4.696 -22.043  1.00  0.00           H  
ATOM   4641  HZ6 DMS   461      -1.888  -5.585 -23.147  1.00  0.00           H  
TER    4642      DMS   461 
ATOM   4642  S   DMS   462       1.096   1.532 -15.578  1.00  0.00           S  
ATOM   4643  CT1 DMS   462      -0.026   0.607 -16.704  1.00  0.00           C  
ATOM   4644  O   DMS   462       0.312   2.450 -14.636  1.00  0.00           O  
ATOM   4645  CT2 DMS   462       1.803   0.201 -14.645  1.00  0.00           C  
ATOM   4646  HZ1 DMS   462      -0.462  -0.313 -16.313  1.00  0.00           H  
ATOM   4647  HZ2 DMS   462       0.514   0.279 -17.592  1.00  0.00           H  
ATOM   4648  HZ3 DMS   462      -0.874   1.196 -17.052  1.00  0.00           H  
ATOM   4649  HZ4 DMS   462       2.369  -0.512 -15.243  1.00  0.00           H  
ATOM   4650  HZ5 DMS   462       0.978  -0.394 -14.254  1.00  0.00           H  
ATOM   4651  HZ6 DMS   462       2.419   0.613 -13.845  1.00  0.00           H  
TER    4652      DMS   462 
ATOM   4652  S   DMS   463      -1.262  19.981   1.759  1.00  0.00           S  
ATOM   4653  CT1 DMS   463      -2.131  20.673   0.367  1.00  0.00           C  
ATOM   4654  O   DMS   463      -2.200  18.847   2.262  1.00  0.00           O  
ATOM   4655  CT2 DMS   463       0.080  19.209   0.890  1.00  0.00           C  
ATOM   4656  HZ1 DMS   463      -1.437  21.398  -0.059  1.00  0.00           H  
ATOM   4657  HZ2 DMS   463      -3.072  21.074   0.743  1.00  0.00           H  
ATOM   4658  HZ3 DMS   463      -2.254  20.082  -0.541  1.00  0.00           H  
ATOM   4659  HZ4 DMS   463       0.593  18.497   1.535  1.00  0.00           H  
ATOM   4660  HZ5 DMS   463       0.798  19.937   0.511  1.00  0.00           H  
ATOM   4661  HZ6 DMS   463      -0.297  18.523   0.132  1.00  0.00           H  
TER    4662      DMS   463 
ATOM   4662  S   DMS   464       5.957  14.891  -3.906  1.00  0.00           S  
ATOM   4663  CT1 DMS   464       7.215  14.382  -5.033  1.00  0.00           C  
ATOM   4664  O   DMS   464       4.917  13.789  -4.001  1.00  0.00           O  
ATOM   4665  CT2 DMS   464       6.902  14.654  -2.310  1.00  0.00           C  
ATOM   4666  HZ1 DMS   464       7.600  13.399  -4.762  1.00  0.00           H  
ATOM   4667  HZ2 DMS   464       8.017  15.119  -4.988  1.00  0.00           H  
ATOM   4668  HZ3 DMS   464       6.697  14.424  -5.991  1.00  0.00           H  
ATOM   4669  HZ4 DMS   464       7.514  13.753  -2.288  1.00  0.00           H  
ATOM   4670  HZ5 DMS   464       6.169  14.664  -1.503  1.00  0.00           H  
ATOM   4671  HZ6 DMS   464       7.691  15.392  -2.166  1.00  0.00           H  
TER    4672      DMS   464 
ATOM   4672  S   DMS   465       4.706  -4.454   5.420  1.00  0.00           S  
ATOM   4673  CT1 DMS   465       5.093  -6.050   4.646  1.00  0.00           C  
ATOM   4674  O   DMS   465       5.864  -4.027   6.342  1.00  0.00           O  
ATOM   4675  CT2 DMS   465       3.408  -4.955   6.466  1.00  0.00           C  
ATOM   4676  HZ1 DMS   465       5.224  -6.900   5.316  1.00  0.00           H  
ATOM   4677  HZ2 DMS   465       6.044  -5.950   4.123  1.00  0.00           H  
ATOM   4678  HZ3 DMS   465       4.373  -6.414   3.913  1.00  0.00           H  
ATOM   4679  HZ4 DMS   465       3.830  -5.661   7.182  1.00  0.00           H  
ATOM   4680  HZ5 DMS   465       2.635  -5.414   5.850  1.00  0.00           H  
ATOM   4681  HZ6 DMS   465       2.915  -4.092   6.914  1.00  0.00           H  
TER    4682      DMS   465 
ATOM   4682  S   DMS   466     -14.315  -1.016  16.959  1.00  0.00           S  
ATOM   4683  CT1 DMS   466     -13.481  -0.681  15.427  1.00  0.00           C  
ATOM   4684  O   DMS   466     -15.781  -0.909  16.519  1.00  0.00           O  
ATOM   4685  CT2 DMS   466     -14.025  -2.766  16.787  1.00  0.00           C  
ATOM   4686  HZ1 DMS   466     -14.079  -1.164  14.654  1.00  0.00           H  
ATOM   4687  HZ2 DMS   466     -12.473  -1.094  15.441  1.00  0.00           H  
ATOM   4688  HZ3 DMS   466     -13.504   0.382  15.190  1.00  0.00           H  
ATOM   4689  HZ4 DMS   466     -14.442  -3.242  17.675  1.00  0.00           H  
ATOM   4690  HZ5 DMS   466     -12.942  -2.849  16.692  1.00  0.00           H  
ATOM   4691  HZ6 DMS   466     -14.484  -3.242  15.920  1.00  0.00           H  
TER    4692      DMS   466 
ATOM   4692  S   DMS   467     -16.329   2.623  -0.773  1.00  0.00           S  
ATOM   4693  CT1 DMS   467     -17.423   4.072  -1.130  1.00  0.00           C  
ATOM   4694  O   DMS   467     -15.287   2.623  -1.890  1.00  0.00           O  
ATOM   4695  CT2 DMS   467     -15.390   3.228   0.627  1.00  0.00           C  
ATOM   4696  HZ1 DMS   467     -18.071   3.892  -1.987  1.00  0.00           H  
ATOM   4697  HZ2 DMS   467     -16.838   4.953  -1.395  1.00  0.00           H  
ATOM   4698  HZ3 DMS   467     -18.001   4.233  -0.220  1.00  0.00           H  
ATOM   4699  HZ4 DMS   467     -14.396   2.832   0.838  1.00  0.00           H  
ATOM   4700  HZ5 DMS   467     -16.050   3.131   1.488  1.00  0.00           H  
ATOM   4701  HZ6 DMS   467     -15.253   4.302   0.501  1.00  0.00           H  
TER    4702      DMS   467 
ATOM   4702  S   DMS   468       6.551 -18.338 -19.846  1.00  0.00           S  
ATOM   4703  CT1 DMS   468       5.489 -16.922 -19.583  1.00  0.00           C  
ATOM   4704  O   DMS   468       8.041 -17.827 -19.707  1.00  0.00           O  
ATOM   4705  CT2 DMS   468       6.222 -19.274 -18.396  1.00  0.00           C  
ATOM   4706  HZ1 DMS   468       5.442 -16.263 -20.449  1.00  0.00           H  
ATOM   4707  HZ2 DMS   468       5.914 -16.307 -18.790  1.00  0.00           H  
ATOM   4708  HZ3 DMS   468       4.502 -17.258 -19.265  1.00  0.00           H  
ATOM   4709  HZ4 DMS   468       5.160 -19.220 -18.161  1.00  0.00           H  
ATOM   4710  HZ5 DMS   468       6.674 -18.793 -17.529  1.00  0.00           H  
ATOM   4711  HZ6 DMS   468       6.541 -20.317 -18.419  1.00  0.00           H  
TER    4712      DMS   468 
ATOM   4712  S   DMS   469      14.360  -9.133  17.518  1.00  0.00           S  
ATOM   4713  CT1 DMS   469      14.861  -7.703  18.392  1.00  0.00           C  
ATOM   4714  O   DMS   469      13.100  -9.757  18.148  1.00  0.00           O  
ATOM   4715  CT2 DMS   469      13.659  -8.384  16.017  1.00  0.00           C  
ATOM   4716  HZ1 DMS   469      13.977  -7.139  18.690  1.00  0.00           H  
ATOM   4717  HZ2 DMS   469      15.540  -7.041  17.855  1.00  0.00           H  
ATOM   4718  HZ3 DMS   469      15.237  -8.065  19.349  1.00  0.00           H  
ATOM   4719  HZ4 DMS   469      12.982  -7.611  16.380  1.00  0.00           H  
ATOM   4720  HZ5 DMS   469      13.185  -9.145  15.397  1.00  0.00           H  
ATOM   4721  HZ6 DMS   469      14.462  -7.824  15.538  1.00  0.00           H  
TER    4722      DMS   469 
ATOM   4722  S   DMS   470     -11.713   0.072   8.532  1.00  0.00           S  
ATOM   4723  CT1 DMS   470     -10.144   0.325   7.712  1.00  0.00           C  
ATOM   4724  O   DMS   470     -12.052  -1.373   8.215  1.00  0.00           O  
ATOM   4725  CT2 DMS   470     -10.986   0.014  10.189  1.00  0.00           C  
ATOM   4726  HZ1 DMS   470      -9.734   1.334   7.749  1.00  0.00           H  
ATOM   4727  HZ2 DMS   470     -10.275   0.165   6.642  1.00  0.00           H  
ATOM   4728  HZ3 DMS   470      -9.413  -0.417   8.034  1.00  0.00           H  
ATOM   4729  HZ4 DMS   470     -10.221  -0.762  10.184  1.00  0.00           H  
ATOM   4730  HZ5 DMS   470     -11.771  -0.377  10.837  1.00  0.00           H  
ATOM   4731  HZ6 DMS   470     -10.532   0.991  10.356  1.00  0.00           H  
TER    4732      DMS   470 
ATOM   4732  S   DMS   471       6.012  -0.626  -8.803  1.00  0.00           S  
ATOM   4733  CT1 DMS   471       7.155   0.624  -8.191  1.00  0.00           C  
ATOM   4734  O   DMS   471       6.561  -1.266 -10.072  1.00  0.00           O  
ATOM   4735  CT2 DMS   471       6.335  -1.836  -7.557  1.00  0.00           C  
ATOM   4736  HZ1 DMS   471       7.153   1.466  -8.884  1.00  0.00           H  
ATOM   4737  HZ2 DMS   471       8.136   0.227  -7.933  1.00  0.00           H  
ATOM   4738  HZ3 DMS   471       6.764   0.976  -7.236  1.00  0.00           H  
ATOM   4739  HZ4 DMS   471       7.399  -2.005  -7.394  1.00  0.00           H  
ATOM   4740  HZ5 DMS   471       5.819  -2.727  -7.915  1.00  0.00           H  
ATOM   4741  HZ6 DMS   471       5.842  -1.480  -6.653  1.00  0.00           H  
TER    4742      DMS   471 
ATOM   4742  S   DMS   472       7.879  18.904   7.667  1.00  0.00           S  
ATOM   4743  CT1 DMS   472       6.632  18.481   6.421  1.00  0.00           C  
ATOM   4744  O   DMS   472       9.153  18.241   7.100  1.00  0.00           O  
ATOM   4745  CT2 DMS   472       8.025  20.680   7.671  1.00  0.00           C  
ATOM   4746  HZ1 DMS   472       6.188  17.516   6.665  1.00  0.00           H  
ATOM   4747  HZ2 DMS   472       7.206  18.495   5.494  1.00  0.00           H  
ATOM   4748  HZ3 DMS   472       5.843  19.232   6.409  1.00  0.00           H  
ATOM   4749  HZ4 DMS   472       8.841  20.963   8.336  1.00  0.00           H  
ATOM   4750  HZ5 DMS   472       7.069  21.171   7.854  1.00  0.00           H  
ATOM   4751  HZ6 DMS   472       8.291  20.958   6.652  1.00  0.00           H  
TER    4752      DMS   472 
ATOM   4752  S   DMS   473      -8.723  16.830   9.334  1.00  0.00           S  
ATOM   4753  CT1 DMS   473     -10.495  17.227   9.322  1.00  0.00           C  
ATOM   4754  O   DMS   473      -8.628  15.495  10.088  1.00  0.00           O  
ATOM   4755  CT2 DMS   473      -8.535  16.682   7.556  1.00  0.00           C  
ATOM   4756  HZ1 DMS   473     -11.156  16.439   8.960  1.00  0.00           H  
ATOM   4757  HZ2 DMS   473     -10.670  18.127   8.733  1.00  0.00           H  
ATOM   4758  HZ3 DMS   473     -10.770  17.459  10.351  1.00  0.00           H  
ATOM   4759  HZ4 DMS   473      -7.486  16.438   7.389  1.00  0.00           H  
ATOM   4760  HZ5 DMS   473      -8.803  17.604   7.040  1.00  0.00           H  
ATOM   4761  HZ6 DMS   473      -9.172  15.860   7.230  1.00  0.00           H  
TER    4762      DMS   473 
ATOM   4762  S   DMS   474      12.206   1.628 -13.086  1.00  0.00           S  
ATOM   4763  CT1 DMS   474      13.914   1.801 -13.651  1.00  0.00           C  
ATOM   4764  O   DMS   474      12.440   1.174 -11.625  1.00  0.00           O  
ATOM   4765  CT2 DMS   474      11.731   3.403 -13.061  1.00  0.00           C  
ATOM   4766  HZ1 DMS   474      13.889   2.111 -14.696  1.00  0.00           H  
ATOM   4767  HZ2 DMS   474      14.255   0.773 -13.778  1.00  0.00           H  
ATOM   4768  HZ3 DMS   474      14.535   2.446 -13.029  1.00  0.00           H  
ATOM   4769  HZ4 DMS   474      11.774   3.731 -14.100  1.00  0.00           H  
ATOM   4770  HZ5 DMS   474      12.452   3.902 -12.414  1.00  0.00           H  
ATOM   4771  HZ6 DMS   474      10.750   3.645 -12.652  1.00  0.00           H  
TER    4772      DMS   474 
ATOM   4772  S   DMS   475     -12.121  -0.828  -2.074  1.00  0.00           S  
ATOM   4773  CT1 DMS   475     -12.550  -0.533  -0.415  1.00  0.00           C  
ATOM   4774  O   DMS   475     -10.778  -1.617  -1.976  1.00  0.00           O  
ATOM   4775  CT2 DMS   475     -13.482  -1.837  -2.587  1.00  0.00           C  
ATOM   4776  HZ1 DMS   475     -13.425   0.116  -0.473  1.00  0.00           H  
ATOM   4777  HZ2 DMS   475     -11.759   0.068   0.033  1.00  0.00           H
[truncated: 83,322 more chars]
