# Supplementary material for: 1,4-Disubstituted 1H-1,2,3-Triazole Containing Peptidotriazolamers: A New Class of Peptidomimetics With Interesting Foldamer Properties
Source: Front Chem. 2019 Mar 26;7:155. doi: 10.3389/fchem.2019.00155 (PMC6443886; doi:10.3389/fchem.2019.00155)
Supplement: Supplementary file 2 [file Data_Sheet_2.zip › pdb_files/10b_freeMD-Water_LAST100NS_CLUSTER_C0.pdb]

CRYST1   46.739   46.739   46.739 109.47 109.47 109.47 P 1           1
ATOM      1  C2  BOC     1      -4.384   0.189  -4.117  1.00  0.00           C  
ATOM      2  H21 BOC     1      -5.289  -0.241  -3.670  1.00  0.00           H  
ATOM      3  H22 BOC     1      -3.525  -0.447  -3.870  1.00  0.00           H  
ATOM      4  H23 BOC     1      -4.465  -0.041  -5.187  1.00  0.00           H  
ATOM      5  C1  BOC     1      -4.209   1.680  -3.739  1.00  0.00           C  
ATOM      6  C3  BOC     1      -2.813   2.216  -4.190  1.00  0.00           C  
ATOM      7  H31 BOC     1      -2.700   3.262  -3.880  1.00  0.00           H  
ATOM      8  H32 BOC     1      -2.640   2.271  -5.272  1.00  0.00           H  
ATOM      9  H33 BOC     1      -2.043   1.728  -3.581  1.00  0.00           H  
ATOM     10  C4  BOC     1      -5.330   2.653  -4.191  1.00  0.00           C  
ATOM     11  H41 BOC     1      -6.033   2.898  -3.385  1.00  0.00           H  
ATOM     12  H42 BOC     1      -5.996   2.207  -4.940  1.00  0.00           H  
ATOM     13  H43 BOC     1      -4.981   3.636  -4.530  1.00  0.00           H  
ATOM     14  OS  BOC     1      -4.242   1.654  -2.307  1.00  0.00           O  
ATOM     15  C   BOC     1      -4.118   2.777  -1.474  1.00  0.00           C  
ATOM     16  O   BOC     1      -4.198   3.965  -1.755  1.00  0.00           O  
ATOM     17  N   ALA     2      -4.044   2.311  -0.262  1.00  0.00           N  
ATOM     18  H   ALA     2      -4.129   1.305  -0.219  1.00  0.00           H  
ATOM     19  CA  ALA     2      -3.790   3.159   0.967  1.00  0.00           C  
ATOM     20  HA  ALA     2      -4.192   4.159   0.802  1.00  0.00           H  
ATOM     21  CB  ALA     2      -4.653   2.632   2.095  1.00  0.00           C  
ATOM     22  HB1 ALA     2      -4.450   1.581   2.306  1.00  0.00           H  
ATOM     23  HB2 ALA     2      -4.567   3.190   3.028  1.00  0.00           H  
ATOM     24  HB3 ALA     2      -5.726   2.703   1.923  1.00  0.00           H  
ATOM     25  C   ALA     2      -2.301   3.153   1.400  1.00  0.00           C  
ATOM     26  O   ALA     2      -1.978   3.538   2.520  1.00  0.00           O  
ATOM     27  N   V4n     3      -1.411   2.785   0.487  1.00  0.00           N  
ATOM     28  H   V4n     3      -1.764   2.545  -0.428  1.00  0.00           H  
ATOM     29  CA  V4n     3       0.030   2.926   0.500  1.00  0.00           C  
ATOM     30  HA  V4n     3       0.381   2.484   1.433  1.00  0.00           H  
ATOM     31  CB  V4n     3       0.570   4.405   0.415  1.00  0.00           C  
ATOM     32  HB  V4n     3       0.201   5.038   1.222  1.00  0.00           H  
ATOM     33  CG1 V4n     3       2.092   4.304   0.622  1.00  0.00           C  
ATOM     34 HG11 V4n     3       2.416   3.968   1.607  1.00  0.00           H  
ATOM     35 HG12 V4n     3       2.409   3.565  -0.114  1.00  0.00           H  
ATOM     36 HG13 V4n     3       2.589   5.229   0.329  1.00  0.00           H  
ATOM     37  CG2 V4n     3       0.268   5.224  -0.921  1.00  0.00           C  
ATOM     38 HG21 V4n     3       0.827   6.156  -1.002  1.00  0.00           H  
ATOM     39 HG22 V4n     3       0.537   4.587  -1.764  1.00  0.00           H  
ATOM     40 HG23 V4n     3      -0.811   5.371  -0.866  1.00  0.00           H  
ATOM     41 C4   T14     4       0.378   2.015  -0.654  1.00  0.00          CL  
ATOM     42  N3  T14     4      -0.629   1.435  -1.255  1.00  0.00           N  
ATOM     43  N2  T14     4      -0.126   0.647  -2.183  1.00  0.00           N  
ATOM     44  C5  T14     4       1.624   1.481  -1.110  1.00  0.00           C  
ATOM     45  H5  T14     4       2.687   1.615  -1.022  1.00  0.00           H  
ATOM     46  N1  T14     4       1.190   0.614  -2.008  1.00  0.00           N  
ATOM     47  CA  F4c     5       1.971  -0.077  -3.046  1.00  0.00           C  
ATOM     48  HA  F4c     5       1.264  -0.710  -3.582  1.00  0.00           H  
ATOM     49  CB  F4c     5       2.697   0.876  -3.980  1.00  0.00           C  
ATOM     50  HB2 F4c     5       3.491   1.451  -3.502  1.00  0.00           H  
ATOM     51  HB3 F4c     5       3.236   0.357  -4.773  1.00  0.00           H  
ATOM     52  CG  F4c     5       1.807   1.783  -4.725  1.00  0.00           C  
ATOM     53  CD1 F4c     5       1.559   3.016  -4.130  1.00  0.00           C  
ATOM     54  HD1 F4c     5       2.032   3.237  -3.185  1.00  0.00           H  
ATOM     55  CE1 F4c     5       0.709   3.889  -4.794  1.00  0.00           C  
ATOM     56  HE1 F4c     5       0.574   4.918  -4.495  1.00  0.00           H  
ATOM     57  CZ  F4c     5       0.028   3.533  -5.970  1.00  0.00           C  
ATOM     58  HZ  F4c     5      -0.560   4.317  -6.424  1.00  0.00           H  
ATOM     59  CE2 F4c     5       0.200   2.244  -6.422  1.00  0.00           C  
ATOM     60  HE2 F4c     5      -0.302   1.893  -7.312  1.00  0.00           H  
ATOM     61  CD2 F4c     5       1.111   1.368  -5.826  1.00  0.00           C  
ATOM     62  HD2 F4c     5       1.177   0.330  -6.119  1.00  0.00           H  
ATOM     63  C   F4c     5       2.987  -1.000  -2.375  1.00  0.00           C  
ATOM     64  O   F4c     5       4.114  -1.242  -2.863  1.00  0.00           O  
ATOM     65  N   L4n     6       2.579  -1.669  -1.282  1.00  0.00           N  
ATOM     66  H   L4n     6       1.668  -1.394  -0.944  1.00  0.00           H  
ATOM     67  CA  L4n     6       3.408  -2.559  -0.463  1.00  0.00           C  
ATOM     68  HA  L4n     6       4.466  -2.473  -0.710  1.00  0.00           H  
ATOM     69  CB  L4n     6       3.041  -4.073  -0.659  1.00  0.00           C  
ATOM     70  HB2 L4n     6       3.622  -4.740  -0.022  1.00  0.00           H  
ATOM     71  HB3 L4n     6       2.029  -4.075  -0.253  1.00  0.00           H  
ATOM     72  CG  L4n     6       3.037  -4.666  -2.033  1.00  0.00           C  
ATOM     73  HG  L4n     6       2.521  -3.929  -2.648  1.00  0.00           H  
ATOM     74  CD1 L4n     6       4.427  -4.741  -2.664  1.00  0.00           C  
ATOM     75 HD11 L4n     6       4.357  -5.134  -3.678  1.00  0.00           H  
ATOM     76 HD12 L4n     6       4.903  -3.775  -2.830  1.00  0.00           H  
ATOM     77 HD13 L4n     6       5.095  -5.403  -2.113  1.00  0.00           H  
ATOM     78  CD2 L4n     6       2.261  -5.992  -2.021  1.00  0.00           C  
ATOM     79 HD21 L4n     6       2.671  -6.788  -1.399  1.00  0.00           H  
ATOM     80 HD22 L4n     6       1.273  -5.739  -1.636  1.00  0.00           H  
ATOM     81 HD23 L4n     6       2.173  -6.319  -3.057  1.00  0.00           H  
ATOM     82 C4   T14     7       3.207  -2.166   0.953  1.00  0.00          CL  
ATOM     83  N3  T14     7       2.987  -2.993   1.979  1.00  0.00           N  
ATOM     84  N2  T14     7       2.794  -2.274   3.114  1.00  0.00           N  
ATOM     85  C5  T14     7       3.247  -0.840   1.525  1.00  0.00           C  
ATOM     86  H5  T14     7       3.585   0.123   1.188  1.00  0.00           H  
ATOM     87  N1  T14     7       3.004  -0.993   2.815  1.00  0.00           N  
ATOM     88  CA  F4c     8       2.703   0.016   3.825  1.00  0.00           C  
ATOM     89  HA  F4c     8       2.718  -0.474   4.799  1.00  0.00           H  
ATOM     90  CB  F4c     8       3.797   1.125   3.761  1.00  0.00           C  
ATOM     91  HB2 F4c     8       4.078   1.315   2.725  1.00  0.00           H  
ATOM     92  HB3 F4c     8       3.477   2.056   4.230  1.00  0.00           H  
ATOM     93  CG  F4c     8       5.053   0.887   4.560  1.00  0.00           C  
ATOM     94  CD1 F4c     8       4.993   1.214   5.978  1.00  0.00           C  
ATOM     95  HD1 F4c     8       4.052   1.495   6.427  1.00  0.00           H  
ATOM     96  CE1 F4c     8       6.140   1.201   6.767  1.00  0.00           C  
ATOM     97  HE1 F4c     8       6.039   1.422   7.820  1.00  0.00           H  
ATOM     98  CZ  F4c     8       7.417   0.829   6.216  1.00  0.00           C  
ATOM     99  HZ  F4c     8       8.255   0.729   6.890  1.00  0.00           H  
ATOM    100  CE2 F4c     8       7.410   0.382   4.871  1.00  0.00           C  
ATOM    101  HE2 F4c     8       8.269  -0.037   4.368  1.00  0.00           H  
ATOM    102  CD2 F4c     8       6.241   0.371   4.040  1.00  0.00           C  
ATOM    103  HD2 F4c     8       6.189   0.064   3.006  1.00  0.00           H  
ATOM    104  C   F4c     8       1.342   0.615   3.686  1.00  0.00           C  
ATOM    105  O   F4c     8       1.132   1.808   3.897  1.00  0.00           O  
ATOM    106  N   L4n     9       0.371  -0.225   3.307  1.00  0.00           N  
ATOM    107  H   L4n     9       0.630  -1.175   3.082  1.00  0.00           H  
ATOM    108  CA  L4n     9      -0.989   0.121   2.941  1.00  0.00           C  
ATOM    109  HA  L4n     9      -1.166   1.195   2.885  1.00  0.00           H  
ATOM    110  CB  L4n     9      -2.073  -0.546   3.863  1.00  0.00           C  
ATOM    111  HB2 L4n     9      -3.030  -0.480   3.346  1.00  0.00           H  
ATOM    112  HB3 L4n     9      -1.725  -1.548   4.113  1.00  0.00           H  
ATOM    113  CG  L4n     9      -2.297   0.234   5.199  1.00  0.00           C  
ATOM    114  HG  L4n     9      -2.473   1.276   4.928  1.00  0.00           H  
ATOM    115  CD1 L4n     9      -3.628  -0.166   5.902  1.00  0.00           C  
ATOM    116 HD11 L4n     9      -4.437   0.028   5.198  1.00  0.00           H  
ATOM    117 HD12 L4n     9      -3.531  -1.201   6.230  1.00  0.00           H  
ATOM    118 HD13 L4n     9      -3.792   0.365   6.840  1.00  0.00           H  
ATOM    119  CD2 L4n     9      -1.139   0.030   6.181  1.00  0.00           C  
ATOM    120 HD21 L4n     9      -0.341   0.627   5.739  1.00  0.00           H  
ATOM    121 HD22 L4n     9      -1.428   0.465   7.138  1.00  0.00           H  
ATOM    122 HD23 L4n     9      -0.884  -1.028   6.245  1.00  0.00           H  
ATOM    123 C4   T14    10      -1.027  -0.534   1.569  1.00  0.00          CL  
ATOM    124  N3  T14    10       0.126  -1.048   1.103  1.00  0.00           N  
ATOM    125  N2  T14    10      -0.142  -1.625  -0.031  1.00  0.00           N  
ATOM    126  C5  T14    10      -2.098  -0.789   0.699  1.00  0.00           C  
ATOM    127  H5  T14    10      -3.156  -0.654   0.566  1.00  0.00           H  
ATOM    128  N1  T14    10      -1.468  -1.451  -0.280  1.00  0.00           N  
ATOM    129  CA  V4c    11      -2.081  -1.971  -1.504  1.00  0.00           C  
ATOM    130  HA  V4c    11      -2.571  -1.156  -2.037  1.00  0.00           H  
ATOM    131  CB  V4c    11      -1.050  -2.734  -2.408  1.00  0.00           C  
ATOM    132  HB  V4c    11      -0.076  -2.245  -2.391  1.00  0.00           H  
ATOM    133  CG1 V4c    11      -0.923  -4.173  -2.032  1.00  0.00           C  
ATOM    134 HG11 V4c    11      -0.656  -4.285  -0.982  1.00  0.00           H  
ATOM    135 HG12 V4c    11      -1.799  -4.737  -2.354  1.00  0.00           H  
ATOM    136 HG13 V4c    11      -0.107  -4.595  -2.618  1.00  0.00           H  
ATOM    137  CG2 V4c    11      -1.491  -2.434  -3.890  1.00  0.00           C  
ATOM    138 HG21 V4c    11      -1.333  -1.379  -4.113  1.00  0.00           H  
ATOM    139 HG22 V4c    11      -0.892  -3.036  -4.573  1.00  0.00           H  
ATOM    140 HG23 V4c    11      -2.530  -2.682  -4.107  1.00  0.00           H  
ATOM    141  C   V4c    11      -3.358  -2.835  -1.174  1.00  0.00           C  
ATOM    142  O   V4c    11      -4.277  -3.120  -1.925  1.00  0.00           O  
ATOM    143  O   ALL    12      -3.209  -3.495  -0.026  1.00  0.00           O  
ATOM    144  C1  ALL    12      -4.383  -4.032   0.608  1.00  0.00           C  
ATOM    145  H11 ALL    12      -4.716  -4.781  -0.121  1.00  0.00           H  
ATOM    146  H12 ALL    12      -5.133  -3.264   0.835  1.00  0.00           H  
ATOM    147  C2  ALL    12      -3.815  -4.675   1.872  1.00  0.00           C  
ATOM    148  H21 ALL    12      -4.425  -5.519   2.189  1.00  0.00           H  
ATOM    149  C3  ALL    12      -2.875  -4.112   2.686  1.00  0.00           C  
ATOM    150  H31 ALL    12      -2.303  -3.256   2.336  1.00  0.00           H  
ATOM    151  H32 ALL    12      -2.718  -4.480   3.698  1.00  0.00           H  
TER     152      ALL    12 
ATOM    152  O   WAT    13      -7.810 -19.360   3.336  1.00  0.00           O  
ATOM    153  H1  WAT    13      -7.476 -18.603   3.818  1.00  0.00           H  
ATOM    154  H2  WAT    13      -7.082 -19.982   3.332  1.00  0.00           H  
ATOM    156  O   WAT    14     -10.707  15.594 -11.508  1.00  0.00           O  
ATOM    157  H1  WAT    14     -10.602  15.405 -12.440  1.00  0.00           H  
ATOM    158  H2  WAT    14     -10.009  16.218 -11.309  1.00  0.00           H  
ATOM    160  O   WAT    15       1.717 -15.658  15.602  1.00  0.00           O  
ATOM    161  H1  WAT    15       1.028 -15.830  16.244  1.00  0.00           H  
ATOM    162  H2  WAT    15       2.091 -16.520  15.416  1.00  0.00           H  
ATOM    164  O   WAT    16     -14.498   5.192 -21.479  1.00  0.00           O  
ATOM    165  H1  WAT    16     -15.359   5.598 -21.577  1.00  0.00           H  
ATOM    166  H2  WAT    16     -14.632   4.498 -20.833  1.00  0.00           H  
ATOM    168  O   WAT    17     -10.669 -14.269   9.747  1.00  0.00           O  
ATOM    169  H1  WAT    17     -10.156 -14.882   9.220  1.00  0.00           H  
ATOM    170  H2  WAT    17     -10.021 -13.817  10.288  1.00  0.00           H  
ATOM    172  O   WAT    18      -7.811  16.978  -3.510  1.00  0.00           O  
ATOM    173  H1  WAT    18      -7.875  17.276  -4.418  1.00  0.00           H  
ATOM    174  H2  WAT    18      -8.465  16.283  -3.439  1.00  0.00           H  
ATOM    176  O   WAT    19       0.121   9.770  -7.332  1.00  0.00           O  
ATOM    177  H1  WAT    19      -0.525   9.193  -7.740  1.00  0.00           H  
ATOM    178  H2  WAT    19       0.334  10.409  -8.012  1.00  0.00           H  
ATOM    180  O   WAT    20     -12.419 -21.980  -2.474  1.00  0.00           O  
ATOM    181  H1  WAT    20     -13.238 -21.573  -2.756  1.00  0.00           H  
ATOM    182  H2  WAT    20     -12.660 -22.495  -1.703  1.00  0.00           H  
ATOM    184  O   WAT    21      21.502   9.347  -8.946  1.00  0.00           O  
ATOM    185  H1  WAT    21      21.243   9.766  -8.125  1.00  0.00           H  
ATOM    186  H2  WAT    21      22.305   9.800  -9.204  1.00  0.00           H  
ATOM    188  O   WAT    22      21.449  -4.055  17.585  1.00  0.00           O  
ATOM    189  H1  WAT    22      21.180  -4.286  16.696  1.00  0.00           H  
ATOM    190  H2  WAT    22      22.198  -3.471  17.464  1.00  0.00           H  
ATOM    192  O   WAT    23       3.146  -4.760  -8.333  1.00  0.00           O  
ATOM    193  H1  WAT    23       3.392  -4.997  -7.439  1.00  0.00           H  
ATOM    194  H2  WAT    23       3.384  -3.836  -8.410  1.00  0.00           H  
ATOM    196  O   WAT    24      -5.805  -2.641 -23.076  1.00  0.00           O  
ATOM    197  H1  WAT    24      -4.917  -2.283 -23.063  1.00  0.00           H  
ATOM    198  H2  WAT    24      -6.009  -2.740 -24.006  1.00  0.00           H  
ATOM    200  O   WAT    25     -16.555  18.375  -3.201  1.00  0.00           O  
ATOM    201  H1  WAT    25     -17.320  17.809  -3.305  1.00  0.00           H  
ATOM    202  H2  WAT    25     -16.907  19.191  -2.845  1.00  0.00           H  
ATOM    204  O   WAT    26     -16.066  10.269 -11.961  1.00  0.00           O  
ATOM    205  H1  WAT    26     -16.526  10.730 -12.663  1.00  0.00           H  
ATOM    206  H2  WAT    26     -15.457  10.918 -11.607  1.00  0.00           H  
ATOM    208  O   WAT    27     -15.385 -15.417  -0.405  1.00  0.00           O  
ATOM    209  H1  WAT    27     -15.416 -16.349  -0.186  1.00  0.00           H  
ATOM    210  H2  WAT    27     -14.588 -15.321  -0.928  1.00  0.00           H  
ATOM    212  O   WAT    28      13.269 -17.642  -6.066  1.00  0.00           O  
ATOM    213  H1  WAT    28      13.906 -18.315  -6.307  1.00  0.00           H  
ATOM    214  H2  WAT    28      12.738 -18.050  -5.382  1.00  0.00           H  
ATOM    216  O   WAT    29       9.790  10.015 -17.371  1.00  0.00           O  
ATOM    217  H1  WAT    29      10.113   9.228 -16.932  1.00  0.00           H  
ATOM    218  H2  WAT    29       9.281  10.471 -16.701  1.00  0.00           H  
ATOM    220  O   WAT    30      -1.020  14.220  -8.905  1.00  0.00           O  
ATOM    221  H1  WAT    30      -1.696  13.604  -9.187  1.00  0.00           H  
ATOM    222  H2  WAT    30      -0.258  13.671  -8.718  1.00  0.00           H  
ATOM    224  O   WAT    31     -12.000   1.880  -4.637  1.00  0.00           O  
ATOM    225  H1  WAT    31     -12.592   1.872  -3.885  1.00  0.00           H  
ATOM    226  H2  WAT    31     -11.974   2.797  -4.912  1.00  0.00           H  
ATOM    228  O   WAT    32      16.613 -11.995  13.524  1.00  0.00           O  
ATOM    229  H1  WAT    32      17.153 -11.822  12.753  1.00  0.00           H  
ATOM    230  H2  WAT    32      15.783 -12.314  13.168  1.00  0.00           H  
ATOM    232  O   WAT    33       6.608  -8.823  22.493  1.00  0.00           O  
ATOM    233  H1  WAT    33       6.164  -8.125  22.012  1.00  0.00           H  
ATOM    234  H2  WAT    33       5.900  -9.316  22.908  1.00  0.00           H  
ATOM    236  O   WAT    34     -16.471 -10.913  -7.452  1.00  0.00           O  
ATOM    237  H1  WAT    34     -16.388 -11.224  -8.354  1.00  0.00           H  
ATOM    238  H2  WAT    34     -15.577 -10.692  -7.191  1.00  0.00           H  
ATOM    240  O   WAT    35       2.511  23.810  -7.871  1.00  0.00           O  
ATOM    241  H1  WAT    35       3.287  24.083  -8.360  1.00  0.00           H  
ATOM    242  H2  WAT    35       2.722  22.930  -7.559  1.00  0.00           H  
ATOM    244  O   WAT    36       1.316 -14.213  10.251  1.00  0.00           O  
ATOM    245  H1  WAT    36       1.116 -13.424  10.756  1.00  0.00           H  
ATOM    246  H2  WAT    36       1.083 -14.936  10.834  1.00  0.00           H  
ATOM    248  O   WAT    37       0.877   0.930  21.982  1.00  0.00           O  
ATOM    249  H1  WAT    37       1.711   0.559  22.270  1.00  0.00           H  
ATOM    250  H2  WAT    37       1.004   1.108  21.050  1.00  0.00           H  
ATOM    252  O   WAT    38     -10.115 -15.834  -7.562  1.00  0.00           O  
ATOM    253  H1  WAT    38      -9.848 -16.620  -8.039  1.00  0.00           H  
ATOM    254  H2  WAT    38      -9.860 -16.006  -6.656  1.00  0.00           H  
ATOM    256  O   WAT    39     -19.649 -17.889   7.389  1.00  0.00           O  
ATOM    257  H1  WAT    39     -19.409 -18.762   7.699  1.00  0.00           H  
ATOM    258  H2  WAT    39     -20.448 -18.026   6.881  1.00  0.00           H  
ATOM    260  O   WAT    40     -22.260   0.829 -16.493  1.00  0.00           O  
ATOM    261  H1  WAT    40     -23.069   1.220 -16.164  1.00  0.00           H  
ATOM    262  H2  WAT    40     -21.659   1.568 -16.591  1.00  0.00           H  
ATOM    264  O   WAT    41     -11.776  -9.831  -4.412  1.00  0.00           O  
ATOM    265  H1  WAT    41     -11.413  -9.069  -3.962  1.00  0.00           H  
ATOM    266  H2  WAT    41     -12.636  -9.959  -4.011  1.00  0.00           H  
ATOM    268  O   WAT    42       3.209   0.517 -14.944  1.00  0.00           O  
ATOM    269  H1  WAT    42       3.250   1.466 -15.063  1.00  0.00           H  
ATOM    270  H2  WAT    42       2.674   0.396 -14.160  1.00  0.00           H  
ATOM    272  O   WAT    43       0.826  10.442  -4.646  1.00  0.00           O  
ATOM    273  H1  WAT    43       1.005   9.596  -4.235  1.00  0.00           H  
ATOM    274  H2  WAT    43       0.507  10.220  -5.521  1.00  0.00           H  
ATOM    276  O   WAT    44      11.608  -2.514 -14.019  1.00  0.00           O  
ATOM    277  H1  WAT    44      11.566  -3.188 -14.697  1.00  0.00           H  
ATOM    278  H2  WAT    44      12.454  -2.088 -14.158  1.00  0.00           H  
ATOM    280  O   WAT    45       9.835 -16.745  12.358  1.00  0.00           O  
ATOM    281  H1  WAT    45      10.403 -17.503  12.500  1.00  0.00           H  
ATOM    282  H2  WAT    45      10.342 -16.002  12.685  1.00  0.00           H  
ATOM    284  O   WAT    46     -23.059  -9.321  13.887  1.00  0.00           O  
ATOM    285  H1  WAT    46     -22.373  -9.092  14.514  1.00  0.00           H  
ATOM    286  H2  WAT    46     -22.667  -9.154  13.030  1.00  0.00           H  
ATOM    288  O   WAT    47       0.308  -4.353   1.950  1.00  0.00           O  
ATOM    289  H1  WAT    47       1.108  -3.898   1.688  1.00  0.00           H  
ATOM    290  H2  WAT    47       0.178  -4.103   2.865  1.00  0.00           H  
ATOM    292  O   WAT    48      -8.773 -15.668  -1.923  1.00  0.00           O  
ATOM    293  H1  WAT    48      -9.028 -16.231  -1.193  1.00  0.00           H  
ATOM    294  H2  WAT    48      -7.816 -15.691  -1.921  1.00  0.00           H  
ATOM    296  O   WAT    49      17.854  -5.500   2.535  1.00  0.00           O  
ATOM    297  H1  WAT    49      18.067  -5.103   1.690  1.00  0.00           H  
ATOM    298  H2  WAT    49      16.908  -5.384   2.622  1.00  0.00           H  
ATOM    300  O   WAT    50      14.542  -9.173 -19.887  1.00  0.00           O  
ATOM    301  H1  WAT    50      13.902  -8.474 -19.753  1.00  0.00           H  
ATOM    302  H2  WAT    50      14.043  -9.881 -20.295  1.00  0.00           H  
ATOM    304  O   WAT    51      -6.953  19.276   7.329  1.00  0.00           O  
ATOM    305  H1  WAT    51      -7.228  19.908   6.665  1.00  0.00           H  
ATOM    306  H2  WAT    51      -7.381  18.458   7.074  1.00  0.00           H  
ATOM    308  O   WAT    52      13.789  -8.365  14.966  1.00  0.00           O  
ATOM    309  H1  WAT    52      14.045  -9.050  15.584  1.00  0.00           H  
ATOM    310  H2  WAT    52      12.936  -8.648  14.635  1.00  0.00           H  
ATOM    312  O   WAT    53      18.385  12.913  -9.508  1.00  0.00           O  
ATOM    313  H1  WAT    53      18.442  12.827 -10.460  1.00  0.00           H  
ATOM    314  H2  WAT    53      17.756  12.241  -9.244  1.00  0.00           H  
ATOM    316  O   WAT    54       3.858   3.196 -21.514  1.00  0.00           O  
ATOM    317  H1  WAT    54       4.523   2.776 -22.058  1.00  0.00           H  
ATOM    318  H2  WAT    54       4.099   2.963 -20.617  1.00  0.00           H  
ATOM    320  O   WAT    55     -17.676  -3.291   4.366  1.00  0.00           O  
ATOM    321  H1  WAT    55     -18.137  -4.115   4.522  1.00  0.00           H  
ATOM    322  H2  WAT    55     -18.371  -2.635   4.312  1.00  0.00           H  
ATOM    324  O   WAT    56     -18.448  -0.427  18.670  1.00  0.00           O  
ATOM    325  H1  WAT    56     -18.334  -1.370  18.794  1.00  0.00           H  
ATOM    326  H2  WAT    56     -19.355  -0.260  18.927  1.00  0.00           H  
ATOM    328  O   WAT    57      -2.956  -1.277  16.042  1.00  0.00           O  
ATOM    329  H1  WAT    57      -2.465  -1.158  15.229  1.00  0.00           H  
ATOM    330  H2  WAT    57      -3.759  -0.772  15.913  1.00  0.00           H  
ATOM    332  O   WAT    58      -4.824   8.586  12.538  1.00  0.00           O  
ATOM    333  H1  WAT    58      -5.032   9.184  11.819  1.00  0.00           H  
ATOM    334  H2  WAT    58      -5.120   9.045  13.324  1.00  0.00           H  
ATOM    336  O   WAT    59      -9.558 -11.764  -8.203  1.00  0.00           O  
ATOM    337  H1  WAT    59      -8.756 -12.219  -7.948  1.00  0.00           H  
ATOM    338  H2  WAT    59     -10.161 -11.914  -7.475  1.00  0.00           H  
ATOM    340  O   WAT    60     -13.918   5.367  16.414  1.00  0.00           O  
ATOM    341  H1  WAT    60     -14.360   4.678  16.911  1.00  0.00           H  
ATOM    342  H2  WAT    60     -14.013   6.151  16.955  1.00  0.00           H  
ATOM    344  O   WAT    61       4.280  23.855  -3.151  1.00  0.00           O  
ATOM    345  H1  WAT    61       4.616  23.325  -2.428  1.00  0.00           H  
ATOM    346  H2  WAT    61       3.353  23.976  -2.949  1.00  0.00           H  
ATOM    348  O   WAT    62       0.963  19.257 -11.169  1.00  0.00           O  
ATOM    349  H1  WAT    62       1.082  18.337 -10.933  1.00  0.00           H  
ATOM    350  H2  WAT    62       1.829  19.647 -11.054  1.00  0.00           H  
ATOM    352  O   WAT    63       4.270 -18.050 -14.267  1.00  0.00           O  
ATOM    353  H1  WAT    63       5.063 -18.290 -13.786  1.00  0.00           H  
ATOM    354  H2  WAT    63       4.062 -18.826 -14.788  1.00  0.00           H  
ATOM    356  O   WAT    64       3.281 -20.870 -10.130  1.00  0.00           O  
ATOM    357  H1  WAT    64       2.375 -20.577 -10.227  1.00  0.00           H  
ATOM    358  H2  WAT    64       3.805 -20.147 -10.474  1.00  0.00           H  
ATOM    360  O   WAT    65      11.252  23.048 -10.599  1.00  0.00           O  
ATOM    361  H1  WAT    65      10.616  23.001  -9.886  1.00  0.00           H  
ATOM    362  H2  WAT    65      11.436  23.982 -10.695  1.00  0.00           H  
ATOM    364  O   WAT    66       6.106 -21.412   1.036  1.00  0.00           O  
ATOM    365  H1  WAT    66       5.754 -20.689   0.519  1.00  0.00           H  
ATOM    366  H2  WAT    66       6.521 -21.987   0.393  1.00  0.00           H  
ATOM    368  O   WAT    67      -1.317  -6.868   1.437  1.00  0.00           O  
ATOM    369  H1  WAT    67      -0.991  -5.981   1.588  1.00  0.00           H  
ATOM    370  H2  WAT    67      -1.732  -7.115   2.263  1.00  0.00           H  
ATOM    372  O   WAT    68      -9.614 -16.875   0.529  1.00  0.00           O  
ATOM    373  H1  WAT    68     -10.423 -16.395   0.711  1.00  0.00           H  
ATOM    374  H2  WAT    68      -8.924 -16.337   0.918  1.00  0.00           H  
ATOM    376  O   WAT    69      -2.929 -25.258  11.258  1.00  0.00           O  
ATOM    377  H1  WAT    69      -2.052 -25.077  11.595  1.00  0.00           H  
ATOM    378  H2  WAT    69      -2.779 -25.662  10.403  1.00  0.00           H  
ATOM    380  O   WAT    70      -9.143   6.297  26.570  1.00  0.00           O  
ATOM    381  H1  WAT    70      -8.327   5.875  26.303  1.00  0.00           H  
ATOM    382  H2  WAT    70      -8.869   7.143  26.926  1.00  0.00           H  
ATOM    384  O   WAT    71      14.815  17.322   3.534  1.00  0.00           O  
ATOM    385  H1  WAT    71      15.518  17.809   3.965  1.00  0.00           H  
ATOM    386  H2  WAT    71      14.358  16.879   4.249  1.00  0.00           H  
ATOM    388  O   WAT    72     -19.011   1.464 -13.137  1.00  0.00           O  
ATOM    389  H1  WAT    72     -18.706   1.143 -12.289  1.00  0.00           H  
ATOM    390  H2  WAT    72     -18.657   2.352 -13.198  1.00  0.00           H  
ATOM    392  O   WAT    73       8.118  -0.400  -8.304  1.00  0.00           O  
ATOM    393  H1  WAT    73       7.785   0.139  -9.021  1.00  0.00           H  
ATOM    394  H2  WAT    73       8.181  -1.280  -8.676  1.00  0.00           H  
ATOM    396  O   WAT    74     -22.518  -7.920  -7.749  1.00  0.00           O  
ATOM    397  H1  WAT    74     -22.412  -7.846  -6.800  1.00  0.00           H  
ATOM    398  H2  WAT    74     -22.039  -7.171  -8.103  1.00  0.00           H  
ATOM    400  O   WAT    75     -19.641   0.804  16.245  1.00  0.00           O  
ATOM    401  H1  WAT    75     -19.304   0.055  16.737  1.00  0.00           H  
ATOM    402  H2  WAT    75     -20.407   0.463  15.784  1.00  0.00           H  
ATOM    404  O   WAT    76       8.198 -13.965  22.221  1.00  0.00           O  
ATOM    405  H1  WAT    76       8.273 -14.765  21.699  1.00  0.00           H  
ATOM    406  H2  WAT    76       8.757 -13.332  21.770  1.00  0.00           H  
ATOM    408  O   WAT    77      12.836   9.881   6.384  1.00  0.00           O  
ATOM    409  H1  WAT    77      12.716   9.187   7.032  1.00  0.00           H  
ATOM    410  H2  WAT    77      13.015  10.665   6.902  1.00  0.00           H  
ATOM    412  O   WAT    78      10.986 -11.284  -7.233  1.00  0.00           O  
ATOM    413  H1  WAT    78      11.355 -12.130  -7.488  1.00  0.00           H  
ATOM    414  H2  WAT    78      11.522 -11.004  -6.490  1.00  0.00           H  
ATOM    416  O   WAT    79     -17.840   5.763  -0.650  1.00  0.00           O  
ATOM    417  H1  WAT    79     -18.534   5.740   0.008  1.00  0.00           H  
ATOM    418  H2  WAT    79     -17.216   6.409  -0.319  1.00  0.00           H  
ATOM    420  O   WAT    80     -20.877  -5.133  -4.639  1.00  0.00           O  
ATOM    421  H1  WAT    80     -20.114  -4.907  -5.170  1.00  0.00           H  
ATOM    422  H2  WAT    80     -20.894  -4.470  -3.949  1.00  0.00           H  
ATOM    424  O   WAT    81      14.734   5.533  -4.385  1.00  0.00           O  
ATOM    425  H1  WAT    81      15.531   5.007  -4.320  1.00  0.00           H  
ATOM    426  H2  WAT    81      14.347   5.280  -5.223  1.00  0.00           H  
ATOM    428  O   WAT    82       1.363   9.158   7.939  1.00  0.00           O  
ATOM    429  H1  WAT    82       1.890   9.473   7.205  1.00  0.00           H  
ATOM    430  H2  WAT    82       0.537   9.634   7.863  1.00  0.00           H  
ATOM    432  O   WAT    83      11.720  23.092  -1.110  1.00  0.00           O  
ATOM    433  H1  WAT    83      11.728  22.246  -1.559  1.00  0.00           H  
ATOM    434  H2  WAT    83      11.218  23.665  -1.688  1.00  0.00           H  
ATOM    436  O   WAT    84       2.189  -0.813  25.129  1.00  0.00           O  
ATOM    437  H1  WAT    84       1.977  -1.669  24.759  1.00  0.00           H  
ATOM    438  H2  WAT    84       1.406  -0.284  24.974  1.00  0.00           H  
ATOM    440  O   WAT    85     -16.579  15.489 -12.717  1.00  0.00           O  
ATOM    441  H1  WAT    85     -17.016  14.641 -12.800  1.00  0.00           H  
ATOM    442  H2  WAT    85     -15.688  15.273 -12.441  1.00  0.00           H  
ATOM    444  O   WAT    86      -6.913  11.233  21.204  1.00  0.00           O  
ATOM    445  H1  WAT    86      -7.663  11.443  20.648  1.00  0.00           H  
ATOM    446  H2  WAT    86      -7.143  10.399  21.613  1.00  0.00           H  
ATOM    448  O   WAT    87      -5.148  16.340  -2.751  1.00  0.00           O  
ATOM    449  H1  WAT    87      -4.832  15.458  -2.551  1.00  0.00           H  
ATOM    450  H2  WAT    87      -6.057  16.212  -3.020  1.00  0.00           H  
ATOM    452  O   WAT    88      -4.680 -21.878 -14.118  1.00  0.00           O  
ATOM    453  H1  WAT    88      -4.812 -22.299 -13.268  1.00  0.00           H  
ATOM    454  H2  WAT    88      -3.729 -21.845 -14.224  1.00  0.00           H  
ATOM    456  O   WAT    89      -1.163  11.641 -20.755  1.00  0.00           O  
ATOM    457  H1  WAT    89      -1.712  10.918 -20.453  1.00  0.00           H  
ATOM    458  H2  WAT    89      -1.327  12.345 -20.128  1.00  0.00           H  
ATOM    460  O   WAT    90      17.074  15.443  -9.372  1.00  0.00           O  
ATOM    461  H1  WAT    90      17.718  14.797  -9.662  1.00  0.00           H  
ATOM    462  H2  WAT    90      17.546  15.984  -8.738  1.00  0.00           H  
ATOM    464  O   WAT    91      15.225  -8.636   2.594  1.00  0.00           O  
ATOM    465  H1  WAT    91      15.415  -8.977   3.469  1.00  0.00           H  
ATOM    466  H2  WAT    91      15.303  -9.397   2.019  1.00  0.00           H  
ATOM    468  O   WAT    92      18.389   9.991 -15.026  1.00  0.00           O  
ATOM    469  H1  WAT    92      18.163   9.157 -14.612  1.00  0.00           H  
ATOM    470  H2  WAT    92      17.675  10.154 -15.642  1.00  0.00           H  
ATOM    472  O   WAT    93       3.393   2.817  24.547  1.00  0.00           O  
ATOM    473  H1  WAT    93       3.577   2.865  23.609  1.00  0.00           H  
ATOM    474  H2  WAT    93       2.535   2.395  24.602  1.00  0.00           H  
ATOM    476  O   WAT    94      11.144   3.537  -8.766  1.00  0.00           O  
ATOM    477  H1  WAT    94      12.076   3.731  -8.872  1.00  0.00           H  
ATOM    478  H2  WAT    94      11.112   2.594  -8.605  1.00  0.00           H  
ATOM    480  O   WAT    95      -6.222  15.370   7.694  1.00  0.00           O  
ATOM    481  H1  WAT    95      -6.700  14.543   7.752  1.00  0.00           H  
ATOM    482  H2  WAT    95      -5.842  15.365   6.815  1.00  0.00           H  
ATOM    484  O   WAT    96      14.733   3.627   3.771  1.00  0.00           O  
ATOM    485  H1  WAT    96      15.084   4.286   3.172  1.00  0.00           H  
ATOM    486  H2  WAT    96      14.879   2.794   3.322  1.00  0.00           H  
ATOM    488  O   WAT    97      -3.059  -6.719  -0.973  1.00  0.00           O  
ATOM    489  H1  WAT    97      -2.296  -7.220  -1.260  1.00  0.00           H  
ATOM    490  H2  WAT    97      -2.876  -6.507  -0.058  1.00  0.00           H  
ATOM    492  O   WAT    98      14.134  -2.419  -0.771  1.00  0.00           O  
ATOM    493  H1  WAT    98      13.758  -2.510   0.104  1.00  0.00           H  
ATOM    494  H2  WAT    98      14.285  -3.318  -1.062  1.00  0.00           H  
ATOM    496  O   WAT    99       6.872 -10.950  12.597  1.00  0.00           O  
ATOM    497  H1  WAT    99       6.588 -10.103  12.254  1.00  0.00           H  
ATOM    498  H2  WAT    99       6.534 -11.589  11.970  1.00  0.00           H  
ATOM    500  O   WAT   100      17.225   4.040 -11.287  1.00  0.00           O  
ATOM    501  H1  WAT   100      17.970   3.468 -11.102  1.00  0.00           H  
ATOM    502  H2  WAT   100      17.312   4.758 -10.660  1.00  0.00           H  
ATOM    504  O   WAT   101      -4.582   1.809   9.175  1.00  0.00           O  
ATOM    505  H1  WAT   101      -4.683   1.912   8.229  1.00  0.00           H  
ATOM    506  H2  WAT   101      -5.177   2.458   9.551  1.00  0.00           H  
ATOM    508  O   WAT   102       5.250   5.723  21.931  1.00  0.00           O  
ATOM    509  H1  WAT   102       5.322   5.985  22.849  1.00  0.00           H  
ATOM    510  H2  WAT   102       5.068   6.538  21.463  1.00  0.00           H  
ATOM    512  O   WAT   103       7.232  15.286   1.959  1.00  0.00           O  
ATOM    513  H1  WAT   103       7.990  14.701   1.981  1.00  0.00           H  
ATOM    514  H2  WAT   103       6.729  15.056   2.740  1.00  0.00           H  
ATOM    516  O   WAT   104       8.922  10.871   0.532  1.00  0.00           O  
ATOM    517  H1  WAT   104       9.206  11.458  -0.168  1.00  0.00           H  
ATOM    518  H2  WAT   104       7.968  10.854   0.458  1.00  0.00           H  
ATOM    520  O   WAT   105     -22.796  -9.531  -0.259  1.00  0.00           O  
ATOM    521  H1  WAT   105     -22.074 -10.019   0.138  1.00  0.00           H  
ATOM    522  H2  WAT   105     -23.508  -9.597   0.378  1.00  0.00           H  
ATOM    524  O   WAT   106     -22.874  -2.127  -5.661  1.00  0.00           O  
ATOM    525  H1  WAT   106     -23.292  -1.358  -6.048  1.00  0.00           H  
ATOM    526  H2  WAT   106     -21.936  -1.968  -5.765  1.00  0.00           H  
ATOM    528  O   WAT   107       8.186  11.178   8.816  1.00  0.00           O  
ATOM    529  H1  WAT   107       7.234  11.083   8.853  1.00  0.00           H  
ATOM    530  H2  WAT   107       8.510  10.627   9.529  1.00  0.00           H  
ATOM    532  O   WAT   108      -1.344  -6.533  -5.055  1.00  0.00           O  
ATOM    533  H1  WAT   108      -1.640  -7.050  -4.306  1.00  0.00           H  
ATOM    534  H2  WAT   108      -2.019  -5.863  -5.165  1.00  0.00           H  
ATOM    536  O   WAT   109      -9.652  -9.990  14.598  1.00  0.00           O  
ATOM    537  H1  WAT   109     -10.333  -9.750  13.969  1.00  0.00           H  
ATOM    538  H2  WAT   109      -9.484  -9.185  15.088  1.00  0.00           H  
ATOM    540  O   WAT   110      -7.232  15.182  15.057  1.00  0.00           O  
ATOM    541  H1  WAT   110      -6.353  14.900  15.311  1.00  0.00           H  
ATOM    542  H2  WAT   110      -7.252  15.075  14.106  1.00  0.00           H  
ATOM    544  O   WAT   111      -9.226 -10.149   4.010  1.00  0.00           O  
ATOM    545  H1  WAT   111      -8.679  -9.363   4.018  1.00  0.00           H  
ATOM    546  H2  WAT   111      -8.644 -10.848   4.309  1.00  0.00           H  
ATOM    548  O   WAT   112      13.267 -15.094  11.858  1.00  0.00           O  
ATOM    549  H1  WAT   112      12.855 -15.227  11.004  1.00  0.00           H  
ATOM    550  H2  WAT   112      14.044 -15.653  11.838  1.00  0.00           H  
ATOM    552  O   WAT   113     -10.872  18.966 -18.233  1.00  0.00           O  
ATOM    553  H1  WAT   113     -10.806  18.777 -19.169  1.00  0.00           H  
ATOM    554  H2  WAT   113     -10.218  18.396 -17.827  1.00  0.00           H  
ATOM    556  O   WAT   114       3.202   6.232  -2.569  1.00  0.00           O  
ATOM    557  H1  WAT   114       3.674   7.065  -2.538  1.00  0.00           H  
ATOM    558  H2  WAT   114       3.869   5.572  -2.379  1.00  0.00           H  
ATOM    560  O   WAT   115       0.395  11.131   2.644  1.00  0.00           O  
ATOM    561  H1  WAT   115       0.363  11.183   3.600  1.00  0.00           H  
ATOM    562  H2  WAT   115      -0.355  10.584   2.409  1.00  0.00           H  
ATOM    564  O   WAT   116      -5.695 -12.795 -10.018  1.00  0.00           O  
ATOM    565  H1  WAT   116      -5.699 -12.698 -10.970  1.00  0.00           H  
ATOM    566  H2  WAT   116      -4.824 -13.137  -9.815  1.00  0.00           H  
ATOM    568  O   WAT   117      -1.121  -5.539  13.417  1.00  0.00           O  
ATOM    569  H1  WAT   117      -2.078  -5.551  13.456  1.00  0.00           H  
ATOM    570  H2  WAT   117      -0.842  -5.719  14.315  1.00  0.00           H  
ATOM    572  O   WAT   118      20.435   3.506   6.925  1.00  0.00           O  
ATOM    573  H1  WAT   118      20.873   4.349   7.037  1.00  0.00           H  
ATOM    574  H2  WAT   118      20.056   3.316   7.783  1.00  0.00           H  
ATOM    576  O   WAT   119     -10.165  -1.775 -10.692  1.00  0.00           O  
ATOM    577  H1  WAT   119     -10.741  -2.431 -11.084  1.00  0.00           H  
ATOM    578  H2  WAT   119     -10.300  -1.871  -9.749  1.00  0.00           H  
ATOM    580  O   WAT   120      14.886  -8.099  -4.742  1.00  0.00           O  
ATOM    581  H1  WAT   120      14.746  -8.534  -3.901  1.00  0.00           H  
ATOM    582  H2  WAT   120      15.823  -8.199  -4.911  1.00  0.00           H  
ATOM    584  O   WAT   121     -11.934 -17.768  -9.374  1.00  0.00           O  
ATOM    585  H1  WAT   121     -11.927 -17.435  -8.476  1.00  0.00           H  
ATOM    586  H2  WAT   121     -11.663 -18.682  -9.292  1.00  0.00           H  
ATOM    588  O   WAT   122     -12.126   6.680 -22.002  1.00  0.00           O  
ATOM    589  H1  WAT   122     -12.963   6.224 -21.910  1.00  0.00           H  
ATOM    590  H2  WAT   122     -12.364   7.558 -22.298  1.00  0.00           H  
ATOM    592  O   WAT   123      -9.096  12.112  12.054  1.00  0.00           O  
ATOM    593  H1  WAT   123      -9.510  12.866  11.635  1.00  0.00           H  
ATOM    594  H2  WAT   123      -8.174  12.174  11.803  1.00  0.00           H  
ATOM    596  O   WAT   124      22.002   0.756   1.128  1.00  0.00           O  
ATOM    597  H1  WAT   124      21.977  -0.069   1.613  1.00  0.00           H  
ATOM    598  H2  WAT   124      22.486   0.549   0.329  1.00  0.00           H  
ATOM    600  O   WAT   125      -5.799 -24.220  -8.077  1.00  0.00           O  
ATOM    601  H1  WAT   125      -6.344 -24.260  -7.292  1.00  0.00           H  
ATOM    602  H2  WAT   125      -6.336 -23.755  -8.719  1.00  0.00           H  
ATOM    604  O   WAT   126      15.068   3.511 -17.454  1.00  0.00           O  
ATOM    605  H1  WAT   126      15.971   3.795 -17.597  1.00  0.00           H  
ATOM    606  H2  WAT   126      14.680   4.206 -16.923  1.00  0.00           H  
ATOM    608  O   WAT   127       9.556  21.829   3.993  1.00  0.00           O  
ATOM    609  H1  WAT   127       9.070  21.701   4.807  1.00  0.00           H  
ATOM    610  H2  WAT   127       9.764  22.764   3.983  1.00  0.00           H  
ATOM    612  O   WAT   128      16.935  12.985   7.829  1.00  0.00           O  
ATOM    613  H1  WAT   128      16.925  13.661   7.150  1.00  0.00           H  
ATOM    614  H2  WAT   128      17.860  12.758   7.926  1.00  0.00           H  
ATOM    616  O   WAT   129      18.018  -6.240   9.190  1.00  0.00           O  
ATOM    617  H1  WAT   129      18.294  -5.324   9.212  1.00  0.00           H  
ATOM    618  H2  WAT   129      17.189  -6.251   9.670  1.00  0.00           H  
ATOM    620  O   WAT   130      -6.447  22.412  11.518  1.00  0.00           O  
ATOM    621  H1  WAT   130      -7.191  22.903  11.169  1.00  0.00           H  
ATOM    622  H2  WAT   130      -6.435  21.602  11.009  1.00  0.00           H  
ATOM    624  O   WAT   131       1.679 -18.330 -13.022  1.00  0.00           O  
ATOM    625  H1  WAT   131       1.219 -18.376 -13.860  1.00  0.00           H  
ATOM    626  H2  WAT   131       2.604 -18.269 -13.259  1.00  0.00           H  
ATOM    628  O   WAT   132       5.691   3.884   2.377  1.00  0.00           O  
ATOM    629  H1  WAT   132       4.959   4.030   2.975  1.00  0.00           H  
ATOM    630  H2  WAT   132       5.661   4.628   1.774  1.00  0.00           H  
ATOM    632  O   WAT   133       7.100  26.656   8.372  1.00  0.00           O  
ATOM    633  H1  WAT   133       6.802  25.880   8.846  1.00  0.00           H  
ATOM    634  H2  WAT   133       6.826  26.504   7.468  1.00  0.00           H  
ATOM    636  O   WAT   134       3.889   9.016 -19.912  1.00  0.00           O  
ATOM    637  H1  WAT   134       3.725   9.740 -19.307  1.00  0.00           H  
ATOM    638  H2  WAT   134       3.438   8.269 -19.519  1.00  0.00           H  
ATOM    640  O   WAT   135       9.586  13.945  -5.329  1.00  0.00           O  
ATOM    641  H1  WAT   135      10.276  13.914  -4.667  1.00  0.00           H  
ATOM    642  H2  WAT   135       9.118  14.761  -5.148  1.00  0.00           H  
ATOM    644  O   WAT   136      18.806   8.059   8.186  1.00  0.00           O  
ATOM    645  H1  WAT   136      18.040   7.634   8.573  1.00  0.00           H  
ATOM    646  H2  WAT   136      19.147   8.619   8.884  1.00  0.00           H  
ATOM    648  O   WAT   137      -5.860 -11.254  -5.667  1.00  0.00           O  
ATOM    649  H1  WAT   137      -5.322 -11.973  -5.336  1.00  0.00           H  
ATOM    650  H2  WAT   137      -6.397 -11.653  -6.352  1.00  0.00           H  
ATOM    652  O   WAT   138     -21.337  15.742  -2.139  1.00  0.00           O  
ATOM    653  H1  WAT   138     -22.164  15.362  -2.435  1.00  0.00           H  
ATOM    654  H2  WAT   138     -21.597  16.478  -1.585  1.00  0.00           H  
ATOM    656  O   WAT   139     -20.256  -2.244  -6.780  1.00  0.00           O  
ATOM    657  H1  WAT   139     -20.016  -1.879  -7.631  1.00  0.00           H  
ATOM    658  H2  WAT   139     -19.968  -3.156  -6.821  1.00  0.00           H  
ATOM    660  O   WAT   140      -9.478  -1.894   9.410  1.00  0.00           O  
ATOM    661  H1  WAT   140      -8.714  -1.317   9.398  1.00  0.00           H  
ATOM    662  H2  WAT   140      -9.157  -2.708   9.799  1.00  0.00           H  
ATOM    664  O   WAT   141       7.250 -12.534   4.232  1.00  0.00           O  
ATOM    665  H1  WAT   141       7.993 -12.522   3.629  1.00  0.00           H  
ATOM    666  H2  WAT   141       6.744 -11.754   4.004  1.00  0.00           H  
ATOM    668  O   WAT   142     -13.243  11.134   6.543  1.00  0.00           O  
ATOM    669  H1  WAT   142     -12.832  10.323   6.843  1.00  0.00           H  
ATOM    670  H2  WAT   142     -14.137  10.879   6.315  1.00  0.00           H  
ATOM    672  O   WAT   143     -13.940 -11.186  15.191  1.00  0.00           O  
ATOM    673  H1  WAT   143     -13.998 -11.086  14.241  1.00  0.00           H  
ATOM    674  H2  WAT   143     -13.793 -12.123  15.325  1.00  0.00           H  
ATOM    676  O   WAT   144     -10.242 -15.697 -13.513  1.00  0.00           O  
ATOM    677  H1  WAT   144     -10.865 -16.276 -13.075  1.00  0.00           H  
ATOM    678  H2  WAT   144      -9.680 -15.374 -12.810  1.00  0.00           H  
ATOM    680  O   WAT   145       9.572  -7.981 -23.754  1.00  0.00           O  
ATOM    681  H1  WAT   145       9.746  -8.739 -24.312  1.00  0.00           H  
ATOM    682  H2  WAT   145      10.348  -7.911 -23.197  1.00  0.00           H  
ATOM    684  O   WAT   146      -9.137   6.771   9.389  1.00  0.00           O  
ATOM    685  H1  WAT   146      -9.724   7.309   9.921  1.00  0.00           H  
ATOM    686  H2  WAT   146      -9.505   5.889   9.444  1.00  0.00           H  
ATOM    688  O   WAT   147     -18.415  -3.954 -15.884  1.00  0.00           O  
ATOM    689  H1  WAT   147     -18.153  -3.118 -15.499  1.00  0.00           H  
ATOM    690  H2  WAT   147     -17.593  -4.357 -16.165  1.00  0.00           H  
ATOM    692  O   WAT   148      15.653  -6.870 -16.966  1.00  0.00           O  
ATOM    693  H1  WAT   148      15.616  -7.674 -16.449  1.00  0.00           H  
ATOM    694  H2  WAT   148      15.920  -6.195 -16.342  1.00  0.00           H  
ATOM    696  O   WAT   149       1.519  19.625  -6.632  1.00  0.00           O  
ATOM    697  H1  WAT   149       1.855  18.729  -6.615  1.00  0.00           H  
ATOM    698  H2  WAT   149       1.117  19.747  -5.772  1.00  0.00           H  
ATOM    700  O   WAT   150      12.225  -0.426   3.566  1.00  0.00           O  
ATOM    701  H1  WAT   150      12.137  -1.184   2.989  1.00  0.00           H  
ATOM    702  H2  WAT   150      11.715   0.261   3.137  1.00  0.00           H  
ATOM    704  O   WAT   151     -10.245   6.521 -24.648  1.00  0.00           O  
ATOM    705  H1  WAT   151     -10.807   5.749 -24.573  1.00  0.00           H  
ATOM    706  H2  WAT   151     -10.498   7.074 -23.909  1.00  0.00           H  
ATOM    708  O   WAT   152       6.752  -1.414  12.428  1.00  0.00           O  
ATOM    709  H1  WAT   152       7.011  -1.029  11.591  1.00  0.00           H  
ATOM    710  H2  WAT   152       5.796  -1.426  12.401  1.00  0.00           H  
ATOM    712  O   WAT   153      -5.843 -11.453   9.353  1.00  0.00           O  
ATOM    713  H1  WAT   153      -5.962 -10.550   9.646  1.00  0.00           H  
ATOM    714  H2  WAT   153      -5.134 -11.406   8.711  1.00  0.00           H  
ATOM    716  O   WAT   154      12.019   3.899  19.937  1.00  0.00           O  
ATOM    717  H1  WAT   154      11.247   3.908  20.504  1.00  0.00           H  
ATOM    718  H2  WAT   154      11.894   4.645  19.351  1.00  0.00           H  
ATOM    720  O   WAT   155      -7.369  16.762  21.814  1.00  0.00           O  
ATOM    721  H1  WAT   155      -7.528  17.529  21.265  1.00  0.00           H  
ATOM    722  H2  WAT   155      -8.159  16.680  22.348  1.00  0.00           H  
ATOM    724  O   WAT   156      -2.849  12.441  -9.865  1.00  0.00           O  
ATOM    725  H1  WAT   156      -2.419  11.693 -10.281  1.00  0.00           H  
ATOM    726  H2  WAT   156      -3.671  12.541 -10.345  1.00  0.00           H  
ATOM    728  O   WAT   157      11.251 -15.500   6.732  1.00  0.00           O  
ATOM    729  H1  WAT   157      10.448 -15.261   7.196  1.00  0.00           H  
ATOM    730  H2  WAT   157      11.110 -15.191   5.837  1.00  0.00           H  
ATOM    732  O   WAT   158     -13.849   5.423 -16.846  1.00  0.00           O  
ATOM    733  H1  WAT   158     -13.330   5.809 -16.140  1.00  0.00           H  
ATOM    734  H2  WAT   158     -13.263   4.783 -17.251  1.00  0.00           H  
ATOM    736  O   WAT   159       8.378   5.909 -11.776  1.00  0.00           O  
ATOM    737  H1  WAT   159       7.474   5.636 -11.930  1.00  0.00           H  
ATOM    738  H2  WAT   159       8.820   5.117 -11.471  1.00  0.00           H  
ATOM    740  O   WAT   160      11.045  10.926  -2.269  1.00  0.00           O  
ATOM    741  H1  WAT   160      11.945  11.146  -2.031  1.00  0.00           H  
ATOM    742  H2  WAT   160      11.131  10.202  -2.889  1.00  0.00           H  
ATOM    744  O   WAT   161      -4.598   9.672 -10.586  1.00  0.00           O  
ATOM    745  H1  WAT   161      -4.894   9.660  -9.676  1.00  0.00           H  
ATOM    746  H2  WAT   161      -5.362   9.391 -11.091  1.00  0.00           H  
ATOM    748  O   WAT   162      -6.881  15.016 -13.797  1.00  0.00           O  
ATOM    749  H1  WAT   162      -7.229  14.860 -14.675  1.00  0.00           H  
ATOM    750  H2  WAT   162      -5.937  14.886 -13.886  1.00  0.00           H  
ATOM    752  O   WAT   163      -6.923  -2.760 -10.635  1.00  0.00           O  
ATOM    753  H1  WAT   163      -7.787  -3.158 -10.739  1.00  0.00           H  
ATOM    754  H2  WAT   163      -6.429  -3.056 -11.399  1.00  0.00           H  
ATOM    756  O   WAT   164     -16.551  18.970  13.687  1.00  0.00           O  
ATOM    757  H1  WAT   164     -16.051  19.466  13.039  1.00  0.00           H  
ATOM    758  H2  WAT   164     -16.246  18.068  13.584  1.00  0.00           H  
ATOM    760  O   WAT   165     -11.250  20.250  -0.162  1.00  0.00           O  
ATOM    761  H1  WAT   165     -11.952  20.063  -0.785  1.00  0.00           H  
ATOM    762  H2  WAT   165     -10.496  19.766  -0.499  1.00  0.00           H  
ATOM    764  O   WAT   166      -4.589   2.815  18.136  1.00  0.00           O  
ATOM    765  H1  WAT   166      -4.482   2.099  17.510  1.00  0.00           H  
ATOM    766  H2  WAT   166      -5.293   3.350  17.769  1.00  0.00           H  
ATOM    768  O   WAT   167      -5.454   8.042   4.869  1.00  0.00           O  
ATOM    769  H1  WAT   167      -5.061   8.911   4.952  1.00  0.00           H  
ATOM    770  H2  WAT   167      -6.379   8.213   4.688  1.00  0.00           H  
ATOM    772  O   WAT   168      -4.273 -15.218  17.009  1.00  0.00           O  
ATOM    773  H1  WAT   168      -5.080 -14.713  16.912  1.00  0.00           H  
ATOM    774  H2  WAT   168      -3.712 -14.914  16.296  1.00  0.00           H  
ATOM    776  O   WAT   169      -6.995 -18.136  11.725  1.00  0.00           O  
ATOM    777  H1  WAT   169      -6.331 -17.497  11.983  1.00  0.00           H  
ATOM    778  H2  WAT   169      -6.891 -18.854  12.349  1.00  0.00           H  
ATOM    780  O   WAT   170       0.332 -24.452  11.284  1.00  0.00           O  
ATOM    781  H1  WAT   170       1.099 -24.840  11.705  1.00  0.00           H  
ATOM    782  H2  WAT   170       0.429 -23.511  11.431  1.00  0.00           H  
ATOM    784  O   WAT   171     -17.460   7.928  12.026  1.00  0.00           O  
ATOM    785  H1  WAT   171     -18.083   7.400  11.527  1.00  0.00           H  
ATOM    786  H2  WAT   171     -16.745   8.097  11.414  1.00  0.00           H  
ATOM    788  O   WAT   172       9.099 -10.718  -3.183  1.00  0.00           O  
ATOM    789  H1  WAT   172       9.189 -11.668  -3.256  1.00  0.00           H  
ATOM    790  H2  WAT   172       9.296 -10.390  -4.060  1.00  0.00           H  
ATOM    792  O   WAT   173     -12.098   9.141  16.823  1.00  0.00           O  
ATOM    793  H1  WAT   173     -12.938   8.747  17.058  1.00  0.00           H  
ATOM    794  H2  WAT   173     -11.688   9.350  17.662  1.00  0.00           H  
ATOM    796  O   WAT   174      16.008  10.188  10.665  1.00  0.00           O  
ATOM    797  H1  WAT   174      16.793  10.497  11.117  1.00  0.00           H  
ATOM    798  H2  WAT   174      15.394  10.919  10.724  1.00  0.00           H  
ATOM    800  O   WAT   175      15.649  -0.469  -0.269  1.00  0.00           O  
ATOM    801  H1  WAT   175      15.076  -1.225  -0.139  1.00  0.00           H  
ATOM    802  H2  WAT   175      15.811  -0.450  -1.212  1.00  0.00           H  
ATOM    804  O   WAT   176     -16.801  -3.337   9.360  1.00  0.00           O  
ATOM    805  H1  WAT   176     -15.951  -2.970   9.117  1.00  0.00           H  
ATOM    806  H2  WAT   176     -16.784  -4.229   9.013  1.00  0.00           H  
ATOM    808  O   WAT   177     -21.136  -0.862   6.069  1.00  0.00           O  
ATOM    809  H1  WAT   177     -20.634  -1.103   5.290  1.00  0.00           H  
ATOM    810  H2  WAT   177     -21.544  -1.680   6.353  1.00  0.00           H  
ATOM    812  O   WAT   178       5.980 -15.603  14.893  1.00  0.00           O  
ATOM    813  H1  WAT   178       5.424 -16.248  15.330  1.00  0.00           H  
ATOM    814  H2  WAT   178       6.286 -16.047  14.102  1.00  0.00           H  
ATOM    816  O   WAT   179      -4.587  -8.489   6.269  1.00  0.00           O  
ATOM    817  H1  WAT   179      -4.061  -8.981   5.638  1.00  0.00           H  
ATOM    818  H2  WAT   179      -3.946  -8.111   6.871  1.00  0.00           H  
ATOM    820  O   WAT   180      11.191   1.243  14.075  1.00  0.00           O  
ATOM    821  H1  WAT   180      11.222   0.925  14.977  1.00  0.00           H  
ATOM    822  H2  WAT   180      10.257   1.279  13.866  1.00  0.00           H  
ATOM    824  O   WAT   181      -1.796 -23.882 -12.489  1.00  0.00           O  
ATOM    825  H1  WAT   181      -0.844 -23.834 -12.403  1.00  0.00           H  
ATOM    826  H2  WAT   181      -2.038 -24.684 -12.026  1.00  0.00           H  
ATOM    828  O   WAT   182       9.363  -6.244  17.146  1.00  0.00           O  
ATOM    829  H1  WAT   182       9.114  -6.849  16.448  1.00  0.00           H  
ATOM    830  H2  WAT   182      10.252  -5.971  16.921  1.00  0.00           H  
ATOM    832  O   WAT   183     -20.330 -11.743  -9.224  1.00  0.00           O  
ATOM    833  H1  WAT   183     -19.809 -10.998  -9.525  1.00  0.00           H  
ATOM    834  H2  WAT   183     -21.215 -11.559  -9.538  1.00  0.00           H  
ATOM    836  O   WAT   184      -1.635   1.169  11.746  1.00  0.00           O  
ATOM    837  H1  WAT   184      -2.180   1.822  11.308  1.00  0.00           H  
ATOM    838  H2  WAT   184      -1.039   1.682  12.292  1.00  0.00           H  
ATOM    840  O   WAT   185       4.760   5.395  14.943  1.00  0.00           O  
ATOM    841  H1  WAT   185       4.864   4.444  14.986  1.00  0.00           H  
ATOM    842  H2  WAT   185       4.701   5.671  15.857  1.00  0.00           H  
ATOM    844  O   WAT   186      -4.534  14.902  15.639  1.00  0.00           O  
ATOM    845  H1  WAT   186      -4.328  15.419  16.418  1.00  0.00           H  
ATOM    846  H2  WAT   186      -4.103  15.368  14.922  1.00  0.00           H  
ATOM    848  O   WAT   187     -16.785  -5.095  12.000  1.00  0.00           O  
ATOM    849  H1  WAT   187     -15.864  -4.895  11.832  1.00  0.00           H  
ATOM    850  H2  WAT   187     -17.220  -4.242  11.992  1.00  0.00           H  
ATOM    852  O   WAT   188      13.076 -12.132   0.198  1.00  0.00           O  
ATOM    853  H1  WAT   188      13.771 -11.565   0.534  1.00  0.00           H  
ATOM    854  H2  WAT   188      12.696 -12.532   0.980  1.00  0.00           H  
ATOM    856  O   WAT   189       0.707  11.848 -17.274  1.00  0.00           O  
ATOM    857  H1  WAT   189       0.666  11.184 -17.963  1.00  0.00           H  
ATOM    858  H2  WAT   189      -0.143  12.285 -17.312  1.00  0.00           H  
ATOM    860  O   WAT   190     -17.201   2.080  15.236  1.00  0.00           O  
ATOM    861  H1  WAT   190     -17.498   2.890  14.822  1.00  0.00           H  
ATOM    862  H2  WAT   190     -18.008   1.627  15.481  1.00  0.00           H  
ATOM    864  O   WAT   191      20.541 -14.073   2.271  1.00  0.00           O  
ATOM    865  H1  WAT   191      19.889 -14.064   2.971  1.00  0.00           H  
ATOM    866  H2  WAT   191      21.309 -13.649   2.654  1.00  0.00           H  
ATOM    868  O   WAT   192       6.073  23.594  -7.057  1.00  0.00           O  
ATOM    869  H1  WAT   192       6.773  23.566  -7.709  1.00  0.00           H  
ATOM    870  H2  WAT   192       5.667  22.728  -7.105  1.00  0.00           H  
ATOM    872  O   WAT   193       3.869  -7.954 -13.211  1.00  0.00           O  
ATOM    873  H1  WAT   193       4.683  -8.458 -13.213  1.00  0.00           H  
ATOM    874  H2  WAT   193       3.385  -8.279 -13.970  1.00  0.00           H  
ATOM    876  O   WAT   194      10.165  -4.475   1.487  1.00  0.00           O  
ATOM    877  H1  WAT   194       9.962  -5.041   0.742  1.00  0.00           H  
ATOM    878  H2  WAT   194      10.205  -5.071   2.236  1.00  0.00           H  
ATOM    880  O   WAT   195      15.231  19.005   8.496  1.00  0.00           O  
ATOM    881  H1  WAT   195      15.559  18.363   7.867  1.00  0.00           H  
ATOM    882  H2  WAT   195      15.999  19.252   9.010  1.00  0.00           H  
ATOM    884  O   WAT   196       2.583  23.120 -12.191  1.00  0.00           O  
ATOM    885  H1  WAT   196       3.411  23.063 -11.714  1.00  0.00           H  
ATOM    886  H2  WAT   196       1.935  23.334 -11.520  1.00  0.00           H  
ATOM    888  O   WAT   197      19.494  13.378   8.641  1.00  0.00           O  
ATOM    889  H1  WAT   197      20.242  13.330   8.046  1.00  0.00           H  
ATOM    890  H2  WAT   197      19.872  13.246   9.511  1.00  0.00           H  
ATOM    892  O   WAT   198      16.910   5.513  -8.821  1.00  0.00           O  
ATOM    893  H1  WAT   198      16.525   6.152  -8.220  1.00  0.00           H  
ATOM    894  H2  WAT   198      16.558   4.671  -8.531  1.00  0.00           H  
ATOM    896  O   WAT   199      -6.335 -19.252  -8.744  1.00  0.00           O  
ATOM    897  H1  WAT   199      -6.502 -20.011  -8.185  1.00  0.00           H  
ATOM    898  H2  WAT   199      -5.410 -19.327  -8.978  1.00  0.00           H  
ATOM    900  O   WAT   200      10.090   8.229   0.576  1.00  0.00           O  
ATOM    901  H1  WAT   200       9.882   9.155   0.455  1.00  0.00           H  
ATOM    902  H2  WAT   200      10.804   8.062  -0.040  1.00  0.00           H  
ATOM    904  O   WAT   201     -20.180 -15.848  10.594  1.00  0.00           O  
ATOM    905  H1  WAT   201     -19.263 -15.617  10.451  1.00  0.00           H  
ATOM    906  H2  WAT   201     -20.585 -15.040  10.909  1.00  0.00           H  
ATOM    908  O   WAT   202       4.047  -6.072 -22.878  1.00  0.00           O  
ATOM    909  H1  WAT   202       4.666  -5.360 -22.715  1.00  0.00           H  
ATOM    910  H2  WAT   202       4.021  -6.153 -23.831  1.00  0.00           H  
ATOM    912  O   WAT   203       0.667 -20.123 -10.852  1.00  0.00           O  
ATOM    913  H1  WAT   203      -0.100 -19.637 -10.550  1.00  0.00           H  
ATOM    914  H2  WAT   203       0.701 -19.955 -11.794  1.00  0.00           H  
ATOM    916  O   WAT   204      -1.018  21.119  -1.027  1.00  0.00           O  
ATOM    917  H1  WAT   204      -1.410  20.954  -0.169  1.00  0.00           H  
ATOM    918  H2  WAT   204      -1.758  21.348  -1.589  1.00  0.00           H  
ATOM    920  O   WAT   205     -22.031  11.237  10.355  1.00  0.00           O  
ATOM    921  H1  WAT   205     -21.459  11.856   9.901  1.00  0.00           H  
ATOM    922  H2  WAT   205     -22.206  10.553   9.709  1.00  0.00           H  
ATOM    924  O   WAT   206      11.940   0.975  17.085  1.00  0.00           O  
ATOM    925  H1  WAT   206      11.173   1.394  17.475  1.00  0.00           H  
ATOM    926  H2  WAT   206      12.617   1.040  17.758  1.00  0.00           H  
ATOM    928  O   WAT   207       7.159 -15.356 -12.885  1.00  0.00           O  
ATOM    929  H1  WAT   207       6.537 -15.125 -13.575  1.00  0.00           H  
ATOM    930  H2  WAT   207       7.077 -16.305 -12.796  1.00  0.00           H  
ATOM    932  O   WAT   208     -14.709  -9.758  12.663  1.00  0.00           O  
ATOM    933  H1  WAT   208     -13.759  -9.733  12.553  1.00  0.00           H  
ATOM    934  H2  WAT   208     -14.958 -10.641  12.390  1.00  0.00           H  
ATOM    936  O   WAT   209      11.162  14.547  -7.285  1.00  0.00           O  
ATOM    937  H1  WAT   209      10.534  14.351  -6.590  1.00  0.00           H  
ATOM    938  H2  WAT   209      11.905  14.945  -6.830  1.00  0.00           H  
ATOM    940  O   WAT   210      19.994   2.003 -11.602  1.00  0.00           O  
ATOM    941  H1  WAT   210      20.890   1.674 -11.674  1.00  0.00           H  
ATOM    942  H2  WAT   210      19.775   2.297 -12.486  1.00  0.00           H  
ATOM    944  O   WAT   211      21.546   3.749  -8.382  1.00  0.00           O  
ATOM    945  H1  WAT   211      20.838   4.375  -8.229  1.00  0.00           H  
ATOM    946  H2  WAT   211      21.099   2.918  -8.548  1.00  0.00           H  
ATOM    948  O   WAT   212     -17.853  12.901 -10.347  1.00  0.00           O  
ATOM    949  H1  WAT   212     -18.327  13.730 -10.275  1.00  0.00           H  
ATOM    950  H2  WAT   212     -17.275  12.889  -9.584  1.00  0.00           H  
ATOM    952  O   WAT   213       2.337 -17.002 -15.923  1.00  0.00           O  
ATOM    953  H1  WAT   213       2.033 -16.095 -15.905  1.00  0.00           H  
ATOM    954  H2  WAT   213       2.683 -17.157 -15.044  1.00  0.00           H  
ATOM    956  O   WAT   214      -9.230  -7.356  16.472  1.00  0.00           O  
ATOM    957  H1  WAT   214     -10.137  -7.239  16.753  1.00  0.00           H  
ATOM    958  H2  WAT   214      -9.063  -6.618  15.886  1.00  0.00           H  
ATOM    960  O   WAT   215     -19.349  13.250  -7.605  1.00  0.00           O  
ATOM    961  H1  WAT   215     -19.891  12.943  -6.878  1.00  0.00           H  
ATOM    962  H2  WAT   215     -19.976  13.500  -8.283  1.00  0.00           H  
ATOM    964  O   WAT   216      -6.061  11.595 -18.477  1.00  0.00           O  
ATOM    965  H1  WAT   216      -6.494  11.454 -17.635  1.00  0.00           H  
ATOM    966  H2  WAT   216      -6.772  11.809 -19.080  1.00  0.00           H  
ATOM    968  O   WAT   217      16.130   2.899  12.243  1.00  0.00           O  
ATOM    969  H1  WAT   217      16.140   3.347  11.397  1.00  0.00           H  
ATOM    970  H2  WAT   217      15.358   3.246  12.689  1.00  0.00           H  
ATOM    972  O   WAT   218     -11.870  -7.582  17.396  1.00  0.00           O  
ATOM    973  H1  WAT   218     -11.958  -7.244  16.505  1.00  0.00           H  
ATOM    974  H2  WAT   218     -12.555  -8.247  17.468  1.00  0.00           H  
ATOM    976  O   WAT   219       5.219   8.801   6.865  1.00  0.00           O  
ATOM    977  H1  WAT   219       5.891   9.249   6.350  1.00  0.00           H  
ATOM    978  H2  WAT   219       4.437   9.344   6.762  1.00  0.00           H  
ATOM    980  O   WAT   220      -0.346 -14.148   0.077  1.00  0.00           O  
ATOM    981  H1  WAT   220       0.057 -13.281   0.039  1.00  0.00           H  
ATOM    982  H2  WAT   220      -1.274 -13.974   0.235  1.00  0.00           H  
ATOM    984  O   WAT   221       3.548   6.014 -21.296  1.00  0.00           O  
ATOM    985  H1  WAT   221       4.483   6.211 -21.362  1.00  0.00           H  
ATOM    986  H2  WAT   221       3.436   5.212 -21.806  1.00  0.00           H  
ATOM    988  O   WAT   222      -2.351  20.750  10.003  1.00  0.00           O  
ATOM    989  H1  WAT   222      -2.697  21.601  10.273  1.00  0.00           H  
ATOM    990  H2  WAT   222      -2.604  20.669   9.084  1.00  0.00           H  
ATOM    992  O   WAT   223       3.643  16.677  -2.241  1.00  0.00           O  
ATOM    993  H1  WAT   223       2.939  16.763  -1.598  1.00  0.00           H  
ATOM    994  H2  WAT   223       3.325  16.019  -2.859  1.00  0.00           H  
ATOM    996  O   WAT   224     -17.351 -16.675   3.572  1.00  0.00           O  
ATOM    997  H1  WAT   224     -16.469 -17.037   3.653  1.00  0.00           H  
ATOM    998  H2  WAT   224     -17.215 -15.782   3.254  1.00  0.00           H  
ATOM   1000  O   WAT   225      -0.572   2.127 -13.614  1.00  0.00           O  
ATOM   1001  H1  WAT   225       0.227   1.680 -13.334  1.00  0.00           H  
ATOM   1002  H2  WAT   225      -1.276   1.511 -13.408  1.00  0.00           H  
ATOM   1004  O   WAT   226     -11.588  -1.055  21.447  1.00  0.00           O  
ATOM   1005  H1  WAT   226     -11.592  -1.358  22.355  1.00  0.00           H  
ATOM   1006  H2  WAT   226     -10.771  -1.399  21.084  1.00  0.00           H  
ATOM   1008  O   WAT   227      -3.217   0.921 -13.651  1.00  0.00           O  
ATOM   1009  H1  WAT   227      -3.747   0.317 -14.172  1.00  0.00           H  
ATOM   1010  H2  WAT   227      -3.266   0.575 -12.760  1.00  0.00           H  
ATOM   1012  O   WAT   228      19.951  15.799 -10.071  1.00  0.00           O  
ATOM   1013  H1  WAT   228      20.475  16.093  -9.327  1.00  0.00           H  
ATOM   1014  H2  WAT   228      20.564  15.302 -10.614  1.00  0.00           H  
ATOM   1016  O   WAT   229     -14.922  15.651  -5.525  1.00  0.00           O  
ATOM   1017  H1  WAT   229     -15.799  15.323  -5.723  1.00  0.00           H  
ATOM   1018  H2  WAT   229     -14.726  16.255  -6.241  1.00  0.00           H  
ATOM   1020  O   WAT   230      -4.863   7.727 -22.404  1.00  0.00           O  
ATOM   1021  H1  WAT   230      -5.297   8.159 -21.669  1.00  0.00           H  
ATOM   1022  H2  WAT   230      -5.553   7.208 -22.818  1.00  0.00           H  
ATOM   1024  O   WAT   231     -22.033  -4.251   3.038  1.00  0.00           O  
ATOM   1025  H1  WAT   231     -21.544  -4.850   2.474  1.00  0.00           H  
ATOM   1026  H2  WAT   231     -22.084  -4.703   3.880  1.00  0.00           H  
ATOM   1028  O   WAT   232      14.557  -9.766  -0.083  1.00  0.00           O  
ATOM   1029  H1  WAT   232      15.335  -9.213  -0.153  1.00  0.00           H  
ATOM   1030  H2  WAT   232      14.054  -9.575  -0.875  1.00  0.00           H  
ATOM   1032  O   WAT   233       7.169 -15.937   8.869  1.00  0.00           O  
ATOM   1033  H1  WAT   233       6.910 -16.337   8.039  1.00  0.00           H  
ATOM   1034  H2  WAT   233       7.620 -16.636   9.342  1.00  0.00           H  
ATOM   1036  O   WAT   234      14.170  19.200 -10.402  1.00  0.00           O  
ATOM   1037  H1  WAT   234      14.008  20.138 -10.298  1.00  0.00           H  
ATOM   1038  H2  WAT   234      14.873  19.149 -11.049  1.00  0.00           H  
ATOM   1040  O   WAT   235     -13.334  10.920  10.750  1.00  0.00           O  
ATOM   1041  H1  WAT   235     -13.517  11.042  11.682  1.00  0.00           H  
ATOM   1042  H2  WAT   235     -12.379  10.954  10.688  1.00  0.00           H  
ATOM   1044  O   WAT   236     -22.632   3.996  17.490  1.00  0.00           O  
ATOM   1045  H1  WAT   236     -23.561   3.819  17.640  1.00  0.00           H  
ATOM   1046  H2  WAT   236     -22.381   3.384  16.798  1.00  0.00           H  
ATOM   1048  O   WAT   237      13.511  -3.825   3.827  1.00  0.00           O  
ATOM   1049  H1  WAT   237      12.937  -4.328   4.404  1.00  0.00           H  
ATOM   1050  H2  WAT   237      14.121  -4.472   3.473  1.00  0.00           H  
ATOM   1052  O   WAT   238     -11.311   4.116 -24.758  1.00  0.00           O  
ATOM   1053  H1  WAT   238     -11.346   3.698 -25.618  1.00  0.00           H  
ATOM   1054  H2  WAT   238     -12.226   4.303 -24.546  1.00  0.00           H  
ATOM   1056  O   WAT   239       5.242  -5.973   7.117  1.00  0.00           O  
ATOM   1057  H1  WAT   239       6.143  -5.682   6.977  1.00  0.00           H  
ATOM   1058  H2  WAT   239       4.838  -5.926   6.250  1.00  0.00           H  
ATOM   1060  O   WAT   240      -4.815  -1.751  19.564  1.00  0.00           O  
ATOM   1061  H1  WAT   240      -3.894  -1.849  19.808  1.00  0.00           H  
ATOM   1062  H2  WAT   240      -4.879  -2.159  18.701  1.00  0.00           H  
ATOM   1064  O   WAT   241     -19.650  -8.720  12.402  1.00  0.00           O  
ATOM   1065  H1  WAT   241     -19.912  -9.533  11.971  1.00  0.00           H  
ATOM   1066  H2  WAT   241     -19.654  -8.932  13.335  1.00  0.00           H  
ATOM   1068  O   WAT   242     -12.940  13.757  -5.170  1.00  0.00           O  
ATOM   1069  H1  WAT   242     -13.671  14.357  -5.321  1.00  0.00           H  
ATOM   1070  H2  WAT   242     -12.701  13.898  -4.254  1.00  0.00           H  
ATOM   1072  O   WAT   243      14.916  20.258   1.074  1.00  0.00           O  
ATOM   1073  H1  WAT   243      15.362  20.218   1.920  1.00  0.00           H  
ATOM   1074  H2  WAT   243      15.429  19.683   0.505  1.00  0.00           H  
ATOM   1076  O   WAT   244      -3.143   2.690 -23.273  1.00  0.00           O  
ATOM   1077  H1  WAT   244      -3.189   3.528 -23.733  1.00  0.00           H  
ATOM   1078  H2  WAT   244      -3.006   2.043 -23.965  1.00  0.00           H  
ATOM   1080  O   WAT   245     -13.793  -5.712  18.529  1.00  0.00           O  
ATOM   1081  H1  WAT   245     -13.108  -6.308  18.228  1.00  0.00           H  
ATOM   1082  H2  WAT   245     -14.572  -5.975  18.038  1.00  0.00           H  
ATOM   1084  O   WAT   246      11.008 -18.528   6.476  1.00  0.00           O  
ATOM   1085  H1  WAT   246      10.884 -17.583   6.391  1.00  0.00           H  
ATOM   1086  H2  WAT   246      11.011 -18.686   7.420  1.00  0.00           H  
ATOM   1088  O   WAT   247       2.507  -3.130 -17.182  1.00  0.00           O  
ATOM   1089  H1  WAT   247       1.907  -3.292 -17.910  1.00  0.00           H  
ATOM   1090  H2  WAT   247       3.111  -3.873 -17.199  1.00  0.00           H  
ATOM   1092  O   WAT   248       1.753  12.047   9.626  1.00  0.00           O  
ATOM   1093  H1  WAT   248       2.499  11.469   9.786  1.00  0.00           H  
ATOM   1094  H2  WAT   248       2.090  12.713   9.028  1.00  0.00           H  
ATOM   1096  O   WAT   249      -5.389  10.205  10.330  1.00  0.00           O  
ATOM   1097  H1  WAT   249      -5.024  10.250   9.446  1.00  0.00           H  
ATOM   1098  H2  WAT   249      -6.218   9.738  10.224  1.00  0.00           H  
ATOM   1100  O   WAT   250      -7.783 -17.661  -6.140  1.00  0.00           O  
ATOM   1101  H1  WAT   250      -7.034 -18.119  -5.760  1.00  0.00           H  
ATOM   1102  H2  WAT   250      -8.443 -18.343  -6.265  1.00  0.00           H  
ATOM   1104  O   WAT   251     -14.534   7.976 -12.856  1.00  0.00           O  
ATOM   1105  H1  WAT   251     -15.068   8.658 -12.449  1.00  0.00           H  
ATOM   1106  H2  WAT   251     -14.590   8.156 -13.795  1.00  0.00           H  
ATOM   1108  O   WAT   252       7.130  -7.314 -25.303  1.00  0.00           O  
ATOM   1109  H1  WAT   252       7.928  -7.604 -24.861  1.00  0.00           H  
ATOM   1110  H2  WAT   252       6.428  -7.806 -24.876  1.00  0.00           H  
ATOM   1112  O   WAT   253      -3.468  -7.816 -21.248  1.00  0.00           O  
ATOM   1113  H1  WAT   253      -3.390  -7.655 -20.308  1.00  0.00           H  
ATOM   1114  H2  WAT   253      -4.118  -7.181 -21.548  1.00  0.00           H  
ATOM   1116  O   WAT   254       7.544  19.789  -6.304  1.00  0.00           O  
ATOM   1117  H1  WAT   254       8.099  20.524  -6.044  1.00  0.00           H  
ATOM   1118  H2  WAT   254       7.949  19.455  -7.104  1.00  0.00           H  
ATOM   1120  O   WAT   255      13.576  -0.173 -17.030  1.00  0.00           O  
ATOM   1121  H1  WAT   255      13.997   0.407 -16.396  1.00  0.00           H  
ATOM   1122  H2  WAT   255      13.955   0.077 -17.872  1.00  0.00           H  
ATOM   1124  O   WAT   256      19.497   6.925   4.574  1.00  0.00           O  
ATOM   1125  H1  WAT   256      19.282   6.033   4.846  1.00  0.00           H  
ATOM   1126  H2  WAT   256      19.132   7.002   3.693  1.00  0.00           H  
ATOM   1128  O   WAT   257      12.200 -19.696   4.024  1.00  0.00           O  
ATOM   1129  H1  WAT   257      12.397 -19.515   4.943  1.00  0.00           H  
ATOM   1130  H2  WAT   257      13.028 -20.010   3.659  1.00  0.00           H  
ATOM   1132  O   WAT   258     -15.438   2.278  11.372  1.00  0.00           O  
ATOM   1133  H1  WAT   258     -15.299   3.072  11.888  1.00  0.00           H  
ATOM   1134  H2  WAT   258     -16.030   2.549  10.670  1.00  0.00           H  
ATOM   1136  O   WAT   259       4.545   0.127 -25.359  1.00  0.00           O  
ATOM   1137  H1  WAT   259       4.490   0.778 -24.659  1.00  0.00           H  
ATOM   1138  H2  WAT   259       4.508  -0.715 -24.906  1.00  0.00           H  
ATOM   1140  O   WAT   260      -1.961 -22.684   8.312  1.00  0.00           O  
ATOM   1141  H1  WAT   260      -2.594 -23.073   7.708  1.00  0.00           H  
ATOM   1142  H2  WAT   260      -1.206 -23.271   8.278  1.00  0.00           H  
ATOM   1144  O   WAT   261       0.492  -4.062  -9.636  1.00  0.00           O  
ATOM   1145  H1  WAT   261       0.894  -3.929 -10.494  1.00  0.00           H  
ATOM   1146  H2  WAT   261       1.176  -4.483  -9.114  1.00  0.00           H  
ATOM   1148  O   WAT   262       2.120   4.571  19.946  1.00  0.00           O  
ATOM   1149  H1  WAT   262       2.155   4.934  19.061  1.00  0.00           H  
ATOM   1150  H2  WAT   262       2.127   5.338  20.520  1.00  0.00           H  
ATOM   1152  O   WAT   263       3.322 -20.372  -7.306  1.00  0.00           O  
ATOM   1153  H1  WAT   263       3.298 -19.541  -6.832  1.00  0.00           H  
ATOM   1154  H2  WAT   263       3.281 -20.123  -8.229  1.00  0.00           H  
ATOM   1156  O   WAT   264      -7.935  14.581 -16.322  1.00  0.00           O  
ATOM   1157  H1  WAT   264      -8.725  14.076 -16.516  1.00  0.00           H  
ATOM   1158  H2  WAT   264      -7.591  14.826 -17.181  1.00  0.00           H  
ATOM   1160  O   WAT   265       2.729 -20.210 -15.344  1.00  0.00           O  
ATOM   1161  H1  WAT   265       2.177 -20.334 -16.116  1.00  0.00           H  
ATOM   1162  H2  WAT   265       3.422 -20.864 -15.438  1.00  0.00           H  
ATOM   1164  O   WAT   266      -3.769  21.675  15.802  1.00  0.00           O  
ATOM   1165  H1  WAT   266      -4.597  21.753  16.276  1.00  0.00           H  
ATOM   1166  H2  WAT   266      -3.611  20.732  15.749  1.00  0.00           H  
ATOM   1168  O   WAT   267     -13.932   4.181   1.337  1.00  0.00           O  
ATOM   1169  H1  WAT   267     -14.760   4.550   1.643  1.00  0.00           H  
ATOM   1170  H2  WAT   267     -13.758   3.454   1.935  1.00  0.00           H  
ATOM   1172  O   WAT   268       8.308  -1.641  18.882  1.00  0.00           O  
ATOM   1173  H1  WAT   268       8.499  -0.704  18.846  1.00  0.00           H  
ATOM   1174  H2  WAT   268       9.152  -2.064  18.721  1.00  0.00           H  
ATOM   1176  O   WAT   269      -4.133  10.487   4.874  1.00  0.00           O  
ATOM   1177  H1  WAT   269      -4.578  10.514   4.028  1.00  0.00           H  
ATOM   1178  H2  WAT   269      -3.600  11.282   4.890  1.00  0.00           H  
ATOM   1180  O   WAT   270      10.633   5.048  -6.433  1.00  0.00           O  
ATOM   1181  H1  WAT   270       9.938   5.706  -6.433  1.00  0.00           H  
ATOM   1182  H2  WAT   270      10.523   4.585  -7.264  1.00  0.00           H  
ATOM   1184  O   WAT   271      -6.488  -7.801  16.556  1.00  0.00           O  
ATOM   1185  H1  WAT   271      -6.171  -7.667  17.449  1.00  0.00           H  
ATOM   1186  H2  WAT   271      -7.441  -7.761  16.631  1.00  0.00           H  
ATOM   1188  O   WAT   272      -7.967 -20.447 -10.424  1.00  0.00           O  
ATOM   1189  H1  WAT   272      -7.291 -19.891 -10.037  1.00  0.00           H  
ATOM   1190  H2  WAT   272      -8.517 -19.843 -10.923  1.00  0.00           H  
ATOM   1192  O   WAT   273     -10.010  -3.887  19.552  1.00  0.00           O  
ATOM   1193  H1  WAT   273      -9.687  -3.708  20.435  1.00  0.00           H  
ATOM   1194  H2  WAT   273     -10.930  -3.625  19.575  1.00  0.00           H  
ATOM   1196  O   WAT   274      -3.613  18.846  16.211  1.00  0.00           O  
ATOM   1197  H1  WAT   274      -4.325  18.745  16.842  1.00  0.00           H  
ATOM   1198  H2  WAT   274      -2.899  18.318  16.567  1.00  0.00           H  
ATOM   1200  O   WAT   275      22.348  -9.193  10.015  1.00  0.00           O  
ATOM   1201  H1  WAT   275      22.222  -9.958   9.454  1.00  0.00           H  
ATOM   1202  H2  WAT   275      21.871  -9.403  10.818  1.00  0.00           H  
ATOM   1204  O   WAT   276      -6.964  16.901  -8.739  1.00  0.00           O  
ATOM   1205  H1  WAT   276      -6.884  15.948  -8.784  1.00  0.00           H  
ATOM   1206  H2  WAT   276      -6.965  17.097  -7.802  1.00  0.00           H  
ATOM   1208  O   WAT   277     -10.549  13.634 -16.106  1.00  0.00           O  
ATOM   1209  H1  WAT   277     -11.054  13.171 -16.773  1.00  0.00           H  
ATOM   1210  H2  WAT   277     -10.375  12.974 -15.435  1.00  0.00           H  
ATOM   1212  O   WAT   278       0.665   2.146  24.375  1.00  0.00           O  
ATOM   1213  H1  WAT   278       0.885   1.829  23.498  1.00  0.00           H  
ATOM   1214  H2  WAT   278       0.154   1.436  24.764  1.00  0.00           H  
ATOM   1216  O   WAT   279       1.568  -0.676 -10.657  1.00  0.00           O  
ATOM   1217  H1  WAT   279       0.686  -0.783 -11.014  1.00  0.00           H  
ATOM   1218  H2  WAT   279       2.013  -1.497 -10.870  1.00  0.00           H  
ATOM   1220  O   WAT   280      -0.004  -9.396 -18.998  1.00  0.00           O  
ATOM   1221  H1  WAT   280      -0.097  -9.440 -19.950  1.00  0.00           H  
ATOM   1222  H2  WAT   280      -0.859  -9.097 -18.688  1.00  0.00           H  
ATOM   1224  O   WAT   281     -13.429  12.495  19.389  1.00  0.00           O  
ATOM   1225  H1  WAT   281     -13.823  13.264  18.978  1.00  0.00           H  
ATOM   1226  H2  WAT   281     -13.200  11.922  18.658  1.00  0.00           H  
ATOM   1228  O   WAT   282      -8.060  -1.245 -22.048  1.00  0.00           O  
ATOM   1229  H1  WAT   282      -7.199  -1.562 -22.321  1.00  0.00           H  
ATOM   1230  H2  WAT   282      -8.405  -0.794 -22.819  1.00  0.00           H  
ATOM   1232  O   WAT   283       7.373  22.029 -11.215  1.00  0.00           O  
ATOM   1233  H1  WAT   283       7.297  21.937 -12.164  1.00  0.00           H  
ATOM   1234  H2  WAT   283       7.976  21.334 -10.953  1.00  0.00           H  
ATOM   1236  O   WAT   284     -11.329  -4.632 -15.951  1.00  0.00           O  
ATOM   1237  H1  WAT   284     -10.946  -5.382 -16.406  1.00  0.00           H  
ATOM   1238  H2  WAT   284     -11.962  -5.016 -15.345  1.00  0.00           H  
ATOM   1240  O   WAT   285      11.375 -14.100  -8.370  1.00  0.00           O  
ATOM   1241  H1  WAT   285      12.085 -14.521  -8.854  1.00  0.00           H  
ATOM   1242  H2  WAT   285      10.931 -13.557  -9.021  1.00  0.00           H  
ATOM   1244  O   WAT   286      19.590   9.682  10.250  1.00  0.00           O  
ATOM   1245  H1  WAT   286      19.187   9.078  10.874  1.00  0.00           H  
ATOM   1246  H2  WAT   286      20.519   9.680  10.480  1.00  0.00           H  
ATOM   1248  O   WAT   287       4.852  13.392  10.981  1.00  0.00           O  
ATOM   1249  H1  WAT   287       5.690  13.756  10.697  1.00  0.00           H  
ATOM   1250  H2  WAT   287       5.040  12.471  11.163  1.00  0.00           H  
ATOM   1252  O   WAT   288     -10.310   4.459  10.007  1.00  0.00           O  
ATOM   1253  H1  WAT   288     -10.653   4.082  10.818  1.00  0.00           H  
ATOM   1254  H2  WAT   288      -9.785   3.758   9.621  1.00  0.00           H  
ATOM   1256  O   WAT   289      12.101   3.892  -4.487  1.00  0.00           O  
ATOM   1257  H1  WAT   289      12.765   3.441  -5.008  1.00  0.00           H  
ATOM   1258  H2  WAT   289      11.542   4.324  -5.132  1.00  0.00           H  
ATOM   1260  O   WAT   290     -13.612  11.283  -0.049  1.00  0.00           O  
ATOM   1261  H1  WAT   290     -14.314  11.561  -0.637  1.00  0.00           H  
ATOM   1262  H2  WAT   290     -12.848  11.784  -0.336  1.00  0.00           H  
ATOM   1264  O   WAT   291       8.142  12.022  -3.960  1.00  0.00           O  
ATOM   1265  H1  WAT   291       8.727  12.609  -4.438  1.00  0.00           H  
ATOM   1266  H2  WAT   291       8.445  11.143  -4.188  1.00  0.00           H  
ATOM   1268  O   WAT   292     -17.385 -12.519   9.950  1.00  0.00           O  
ATOM   1269  H1  WAT   292     -16.433 -12.577  10.026  1.00  0.00           H  
ATOM   1270  H2  WAT   292     -17.688 -13.422  10.049  1.00  0.00           H  
ATOM   1272  O   WAT   293     -17.196  -6.958   1.133  1.00  0.00           O  
ATOM   1273  H1  WAT   293     -16.520  -6.282   1.153  1.00  0.00           H  
ATOM   1274  H2  WAT   293     -16.719  -7.769   0.956  1.00  0.00           H  
ATOM   1276  O   WAT   294      15.783   3.344  -1.087  1.00  0.00           O  
ATOM   1277  H1  WAT   294      16.574   2.994  -0.678  1.00  0.00           H  
ATOM   1278  H2  WAT   294      15.064   2.929  -0.610  1.00  0.00           H  
ATOM   1280  O   WAT   295       8.401  -2.593  -1.033  1.00  0.00           O  
ATOM   1281  H1  WAT   295       7.832  -1.970  -1.485  1.00  0.00           H  
ATOM   1282  H2  WAT   295       9.156  -2.072  -0.758  1.00  0.00           H  
ATOM   1284  O   WAT   296     -14.526  -4.805 -12.671  1.00  0.00           O  
ATOM   1285  H1  WAT   296     -15.393  -4.472 -12.904  1.00  0.00           H  
ATOM   1286  H2  WAT   296     -14.691  -5.686 -12.333  1.00  0.00           H  
ATOM   1288  O   WAT   297       7.467  -7.469  12.568  1.00  0.00           O  
ATOM   1289  H1  WAT   297       6.713  -6.891  12.684  1.00  0.00           H  
ATOM   1290  H2  WAT   297       7.733  -7.697  13.459  1.00  0.00           H  
ATOM   1292  O   WAT   298      17.046 -12.781   8.943  1.00  0.00           O  
ATOM   1293  H1  WAT   298      16.676 -13.623   8.680  1.00  0.00           H  
ATOM   1294  H2  WAT   298      17.388 -12.405   8.132  1.00  0.00           H  
ATOM   1296  O   WAT   299     -10.868  -1.164  16.514  1.00  0.00           O  
ATOM   1297  H1  WAT   299     -10.932  -0.330  16.049  1.00  0.00           H  
ATOM   1298  H2  WAT   299     -10.037  -1.112  16.986  1.00  0.00           H  
ATOM   1300  O   WAT   300      -7.688   7.480   6.948  1.00  0.00           O  
ATOM   1301  H1  WAT   300      -8.124   7.839   6.175  1.00  0.00           H  
ATOM   1302  H2  WAT   300      -8.135   7.891   7.688  1.00  0.00           H  
ATOM   1304  O   WAT   301      14.919 -11.676   2.507  1.00  0.00           O  
ATOM   1305  H1  WAT   301      14.285 -11.403   3.170  1.00  0.00           H  
ATOM   1306  H2  WAT   301      15.683 -11.960   3.009  1.00  0.00           H  
ATOM   1308  O   WAT   302     -13.214  -6.597  -1.957  1.00  0.00           O  
ATOM   1309  H1  WAT   302     -12.297  -6.839  -1.834  1.00  0.00           H  
ATOM   1310  H2  WAT   302     -13.227  -5.645  -1.854  1.00  0.00           H  
ATOM   1312  O   WAT   303      14.257  -3.370 -10.601  1.00  0.00           O  
ATOM   1313  H1  WAT   303      13.655  -4.017 -10.967  1.00  0.00           H  
ATOM   1314  H2  WAT   303      13.736  -2.571 -10.529  1.00  0.00           H  
ATOM   1316  O   WAT   304     -12.192 -11.661  12.417  1.00  0.00           O  
ATOM   1317  H1  WAT   304     -11.830 -11.429  11.562  1.00  0.00           H  
ATOM   1318  H2  WAT   304     -13.019 -12.099  12.216  1.00  0.00           H  
ATOM   1320  O   WAT   305      -0.184  15.620 -17.541  1.00  0.00           O  
ATOM   1321  H1  WAT   305       0.145  15.958 -16.708  1.00  0.00           H  
ATOM   1322  H2  WAT   305       0.508  15.824 -18.171  1.00  0.00           H  
ATOM   1324  O   WAT   306       6.190   1.510  -2.930  1.00  0.00           O  
ATOM   1325  H1  WAT   306       5.508   1.647  -3.588  1.00  0.00           H  
ATOM   1326  H2  WAT   306       6.739   2.292  -2.989  1.00  0.00           H  
ATOM   1328  O   WAT   307      -8.582   8.224   4.369  1.00  0.00           O  
ATOM   1329  H1  WAT   307      -8.997   7.369   4.261  1.00  0.00           H  
ATOM   1330  H2  WAT   307      -9.310   8.846   4.370  1.00  0.00           H  
ATOM   1332  O   WAT   308       4.046   7.421 -13.481  1.00  0.00           O  
ATOM   1333  H1  WAT   308       4.818   7.134 -13.968  1.00  0.00           H  
ATOM   1334  H2  WAT   308       3.354   6.818 -13.753  1.00  0.00           H  
ATOM   1336  O   WAT   309      10.000   9.566   7.619  1.00  0.00           O  
ATOM   1337  H1  WAT   309       9.432  10.328   7.729  1.00  0.00           H  
ATOM   1338  H2  WAT   309      10.267   9.335   8.509  1.00  0.00           H  
ATOM   1340  O   WAT   310      -8.296 -22.923   4.519  1.00  0.00           O  
ATOM   1341  H1  WAT   310      -8.747 -22.107   4.738  1.00  0.00           H  
ATOM   1342  H2  WAT   310      -8.987 -23.497   4.187  1.00  0.00           H  
ATOM   1344  O   WAT   311       8.221   2.856   2.326  1.00  0.00           O  
ATOM   1345  H1  WAT   311       7.391   3.295   2.511  1.00  0.00           H  
ATOM   1346  H2  WAT   311       8.858   3.567   2.258  1.00  0.00           H  
ATOM   1348  O   WAT   312       7.617  25.866   3.089  1.00  0.00           O  
ATOM   1349  H1  WAT   312       7.522  25.025   2.643  1.00  0.00           H  
ATOM   1350  H2  WAT   312       7.137  26.485   2.539  1.00  0.00           H  
ATOM   1352  O   WAT   313       3.578  10.440 -15.036  1.00  0.00           O  
ATOM   1353  H1  WAT   313       3.993   9.792 -15.605  1.00  0.00           H  
ATOM   1354  H2  WAT   313       2.646  10.220 -15.064  1.00  0.00           H  
ATOM   1356  O   WAT   314      -1.968  -0.895  13.573  1.00  0.00           O  
ATOM   1357  H1  WAT   314      -1.433  -1.495  13.054  1.00  0.00           H  
ATOM   1358  H2  WAT   314      -2.073  -0.124  13.015  1.00  0.00           H  
ATOM   1360  O   WAT   315      -5.946 -11.575 -14.366  1.00  0.00           O  
ATOM   1361  H1  WAT   315      -5.330 -12.043 -14.930  1.00  0.00           H  
ATOM   1362  H2  WAT   315      -6.351 -12.260 -13.834  1.00  0.00           H  
ATOM   1364  O   WAT   316      -5.897  -5.680 -10.049  1.00  0.00           O  
ATOM   1365  H1  WAT   316      -5.771  -6.462  -9.511  1.00  0.00           H  
ATOM   1366  H2  WAT   316      -5.692  -4.951  -9.464  1.00  0.00           H  
ATOM   1368  O   WAT   317      14.885  -8.790  10.879  1.00  0.00           O  
ATOM   1369  H1  WAT   317      15.163  -9.528  10.336  1.00  0.00           H  
ATOM   1370  H2  WAT   317      15.430  -8.851  11.663  1.00  0.00           H  
ATOM   1372  O   WAT   318       8.643   1.666  13.520  1.00  0.00           O  
ATOM   1373  H1  WAT   318       8.615   2.250  12.761  1.00  0.00           H  
ATOM   1374  H2  WAT   318       7.994   0.990  13.326  1.00  0.00           H  
ATOM   1376  O   WAT   319     -17.940  -9.321  -1.996  1.00  0.00           O  
ATOM   1377  H1  WAT   319     -18.557  -9.395  -2.725  1.00  0.00           H  
ATOM   1378  H2  WAT   319     -18.354  -9.804  -1.281  1.00  0.00           H  
ATOM   1380  O   WAT   320      17.118 -14.880   6.489  1.00  0.00           O  
ATOM   1381  H1  WAT   320      17.541 -15.687   6.783  1.00  0.00           H  
ATOM   1382  H2  WAT   320      17.743 -14.188   6.708  1.00  0.00           H  
ATOM   1384  O   WAT   321       4.962 -10.113   1.480  1.00  0.00           O  
ATOM   1385  H1  WAT   321       4.787 -11.039   1.650  1.00  0.00           H  
ATOM   1386  H2  WAT   321       4.416  -9.646   2.112  1.00  0.00           H  
ATOM   1388  O   WAT   322     -22.459  16.806   7.227  1.00  0.00           O  
ATOM   1389  H1  WAT   322     -21.920  16.580   7.985  1.00  0.00           H  
ATOM   1390  H2  WAT   322     -23.327  16.978   7.593  1.00  0.00           H  
ATOM   1392  O   WAT   323       2.773   9.549   5.809  1.00  0.00           O  
ATOM   1393  H1  WAT   323       2.409   8.890   5.218  1.00  0.00           H  
ATOM   1394  H2  WAT   323       2.428  10.380   5.484  1.00  0.00           H  
ATOM   1396  O   WAT   324      18.195  -1.758  17.707  1.00  0.00           O  
ATOM   1397  H1  WAT   324      17.969  -2.520  18.241  1.00  0.00           H  
ATOM   1398  H2  WAT   324      17.889  -1.982  16.829  1.00  0.00           H  
ATOM   1400  O   WAT   325      21.845 -13.027  -1.854  1.00  0.00           O  
ATOM   1401  H1  WAT   325      22.658 -13.233  -1.393  1.00  0.00           H  
ATOM   1402  H2  WAT   325      21.756 -12.077  -1.768  1.00  0.00           H  
ATOM   1404  O   WAT   326       6.599  -2.743 -15.040  1.00  0.00           O  
ATOM   1405  H1  WAT   326       7.305  -3.043 -15.613  1.00  0.00           H  
ATOM   1406  H2  WAT   326       6.292  -1.931 -15.444  1.00  0.00           H  
ATOM   1408  O   WAT   327      -5.333   9.434 -19.736  1.00  0.00           O  
ATOM   1409  H1  WAT   327      -5.428   8.782 -19.041  1.00  0.00           H  
ATOM   1410  H2  WAT   327      -5.581  10.262 -19.324  1.00  0.00           H  
ATOM   1412  O   WAT   328      21.160   6.257   7.918  1.00  0.00           O  
ATOM   1413  H1  WAT   328      21.548   6.751   7.196  1.00  0.00           H  
ATOM   1414  H2  WAT   328      20.338   6.710   8.105  1.00  0.00           H  
ATOM   1416  O   WAT   329     -17.386  17.370 -11.076  1.00  0.00           O  
ATOM   1417  H1  WAT   329     -18.083  16.972 -10.556  1.00  0.00           H  
ATOM   1418  H2  WAT   329     -17.058  16.657 -11.624  1.00  0.00           H  
ATOM   1420  O   WAT   330       4.260   8.785  -2.353  1.00  0.00           O  
ATOM   1421  H1  WAT   330       4.547   8.840  -1.442  1.00  0.00           H  
ATOM   1422  H2  WAT   330       3.549   9.422  -2.419  1.00  0.00           H  
ATOM   1424  O   WAT   331       5.516  -4.930 -11.712  1.00  0.00           O  
ATOM   1425  H1  WAT   331       5.238  -4.686 -12.595  1.00  0.00           H  
ATOM   1426  H2  WAT   331       5.612  -4.096 -11.252  1.00  0.00           H  
ATOM   1428  O   WAT   332      10.691  20.159  10.083  1.00  0.00           O  
ATOM   1429  H1  WAT   332      11.173  20.986  10.088  1.00  0.00           H  
ATOM   1430  H2  WAT   332      11.370  19.486  10.131  1.00  0.00           H  
ATOM   1432  O   WAT   333      -6.198  -2.785  12.642  1.00  0.00           O  
ATOM   1433  H1  WAT   333      -6.309  -2.864  13.589  1.00  0.00           H  
ATOM   1434  H2  WAT   333      -5.924  -1.877  12.507  1.00  0.00           H  
ATOM   1436  O   WAT   334     -15.702  -3.162   6.305  1.00  0.00           O  
ATOM   1437  H1  WAT   334     -16.390  -3.218   5.643  1.00  0.00           H  
ATOM   1438  H2  WAT   334     -15.288  -4.025   6.295  1.00  0.00           H  
ATOM   1440  O   WAT   335      -9.663 -18.024 -11.553  1.00  0.00           O  
ATOM   1441  H1  WAT   335     -10.073 -18.405 -12.330  1.00  0.00           H  
ATOM   1442  H2  WAT   335     -10.392 -17.651 -11.056  1.00  0.00           H  
ATOM   1444  O   WAT   336       3.320  -6.076  -5.908  1.00  0.00           O  
ATOM   1445  H1  WAT   336       4.222  -5.876  -5.659  1.00  0.00           H  
ATOM   1446  H2  WAT   336       3.224  -7.012  -5.733  1.00  0.00           H  
ATOM   1448  O   WAT   337      18.442   9.126   5.790  1.00  0.00           O  
ATOM   1449  H1  WAT   337      18.541   8.865   6.706  1.00  0.00           H  
ATOM   1450  H2  WAT   337      18.872   8.429   5.295  1.00  0.00           H  
ATOM   1452  O   WAT   338     -13.270  -3.350   9.602  1.00  0.00           O  
ATOM   1453  H1  WAT   338     -13.175  -2.572  10.152  1.00  0.00           H  
ATOM   1454  H2  WAT   338     -13.678  -3.999  10.174  1.00  0.00           H  
ATOM   1456  O   WAT   339      -1.085 -12.208   6.286  1.00  0.00           O  
ATOM   1457  H1  WAT   339      -1.914 -12.071   6.744  1.00  0.00           H  
ATOM   1458  H2  WAT   339      -0.652 -12.905   6.778  1.00  0.00           H  
ATOM   1460  O   WAT   340       3.285   9.367  10.171  1.00  0.00           O  
ATOM   1461  H1  WAT   340       2.434   8.975   9.974  1.00  0.00           H  
ATOM   1462  H2  WAT   340       3.382   9.265  11.118  1.00  0.00           H  
ATOM   1464  O   WAT   341       5.381 -13.362  22.878  1.00  0.00           O  
ATOM   1465  H1  WAT   341       6.318 -13.324  22.685  1.00  0.00           H  
ATOM   1466  H2  WAT   341       5.162 -12.480  23.179  1.00  0.00           H  
ATOM   1468  O   WAT   342       1.748   1.450 -21.915  1.00  0.00           O  
ATOM   1469  H1  WAT   342       2.394   2.154 -21.860  1.00  0.00           H  
ATOM   1470  H2  WAT   342       1.406   1.369 -21.024  1.00  0.00           H  
ATOM   1472  O   WAT   343      -3.460 -18.947 -12.687  1.00  0.00           O  
ATOM   1473  H1  WAT   343      -4.403 -18.875 -12.535  1.00  0.00           H  
ATOM   1474  H2  WAT   343      -3.368 -19.706 -13.263  1.00  0.00           H  
ATOM   1476  O   WAT   344      -3.491  20.321   3.841  1.00  0.00           O  
ATOM   1477  H1  WAT   344      -3.980  20.025   4.609  1.00  0.00           H  
ATOM   1478  H2  WAT   344      -3.961  21.100   3.543  1.00  0.00           H  
ATOM   1480  O   WAT   345      18.287 -16.394  10.083  1.00  0.00           O  
ATOM   1481  H1  WAT   345      18.869 -15.866  10.630  1.00  0.00           H  
ATOM   1482  H2  WAT   345      18.652 -17.277  10.128  1.00  0.00           H  
ATOM   1484  O   WAT   346     -10.814 -12.729   2.306  1.00  0.00           O  
ATOM   1485  H1  WAT   346     -10.522 -13.072   3.150  1.00  0.00           H  
ATOM   1486  H2  WAT   346     -10.193 -12.029   2.104  1.00  0.00           H  
ATOM   1488  O   WAT   347      20.232  -1.711  -9.449  1.00  0.00           O  
ATOM   1489  H1  WAT   347      20.841  -1.878 -10.168  1.00  0.00           H  
ATOM   1490  H2  WAT   347      19.365  -1.836  -9.835  1.00  0.00           H  
ATOM   1492  O   WAT   348     -21.247  -3.392  11.026  1.00  0.00           O  
ATOM   1493  H1  WAT   348     -21.311  -3.971  11.786  1.00  0.00           H  
ATOM   1494  H2  WAT   348     -20.695  -3.869  10.407  1.00  0.00           H  
ATOM   1496  O   WAT   349       2.488  17.330  -6.376  1.00  0.00           O  
ATOM   1497  H1  WAT   349       2.249  16.828  -5.597  1.00  0.00           H  
ATOM   1498  H2  WAT   349       3.410  17.552  -6.243  1.00  0.00           H  
ATOM   1500  O   WAT   350     -11.964  12.193   4.536  1.00  0.00           O  
ATOM   1501  H1  WAT   350     -12.661  12.057   3.893  1.00  0.00           H  
ATOM   1502  H2  WAT   350     -12.356  11.938   5.371  1.00  0.00           H  
ATOM   1504  O   WAT   351       4.879  -5.737 -25.443  1.00  0.00           O  
ATOM   1505  H1  WAT   351       4.731  -4.939 -25.951  1.00  0.00           H  
ATOM   1506  H2  WAT   351       5.823  -5.751 -25.288  1.00  0.00           H  
ATOM   1508  O   WAT   352      -1.933  -4.909 -20.017  1.00  0.00           O  
ATOM   1509  H1  WAT   352      -1.643  -4.316 -19.324  1.00  0.00           H  
ATOM   1510  H2  WAT   352      -2.840  -5.113 -19.793  1.00  0.00           H  
ATOM   1512  O   WAT   353     -14.498  16.421  -2.988  1.00  0.00           O  
ATOM   1513  H1  WAT   353     -14.630  16.185  -3.906  1.00  0.00           H  
ATOM   1514  H2  WAT   353     -14.966  17.249  -2.883  1.00  0.00           H  
ATOM   1516  O   WAT   354       6.225 -14.241  17.360  1.00  0.00           O  
ATOM   1517  H1  WAT   354       6.378 -14.869  16.654  1.00  0.00           H  
ATOM   1518  H2  WAT   354       5.272 -14.164  17.410  1.00  0.00           H  
ATOM   1520  O   WAT   355      15.575  14.233   9.895  1.00  0.00           O  
ATOM   1521  H1  WAT   355      16.182  13.744   9.340  1.00  0.00           H  
ATOM   1522  H2  WAT   355      16.049  15.032  10.124  1.00  0.00           H  
ATOM   1524  O   WAT   356      11.313   8.554  10.099  1.00  0.00           O  
ATOM   1525  H1  WAT   356      11.671   7.909   9.489  1.00  0.00           H  
ATOM   1526  H2  WAT   356      11.265   8.091  10.936  1.00  0.00           H  
ATOM   1528  O   WAT   357       2.882  21.543   3.276  1.00  0.00           O  
ATOM   1529  H1  WAT   357       2.782  21.797   2.359  1.00  0.00           H  
ATOM   1530  H2  WAT   357       2.265  22.102   3.748  1.00  0.00           H  
ATOM   1532  O   WAT   358     -13.966   1.153   8.316  1.00  0.00           O  
ATOM   1533  H1  WAT   358     -14.845   1.297   8.665  1.00  0.00           H  
ATOM   1534  H2  WAT   358     -13.985   0.256   7.982  1.00  0.00           H  
ATOM   1536  O   WAT   359       3.877   2.947  17.008  1.00  0.00           O  
ATOM   1537  H1  WAT   359       3.631   2.706  16.114  1.00  0.00           H  
ATOM   1538  H2  WAT   359       3.844   2.123  17.495  1.00  0.00           H  
ATOM   1540  O   WAT   360      10.950  15.979   1.165  1.00  0.00           O  
ATOM   1541  H1  WAT   360      10.394  16.724   0.934  1.00  0.00           H  
ATOM   1542  H2  WAT   360      11.839  16.334   1.164  1.00  0.00           H  
ATOM   1544  O   WAT   361      23.036   5.419   0.947  1.00  0.00           O  
ATOM   1545  H1  WAT   361      22.404   4.985   1.520  1.00  0.00           H  
ATOM   1546  H2  WAT   361      23.547   4.704   0.568  1.00  0.00           H  
ATOM   1548  O   WAT   362     -17.115   8.291  14.659  1.00  0.00           O  
ATOM   1549  H1  WAT   362     -17.853   7.925  15.147  1.00  0.00           H  
ATOM   1550  H2  WAT   362     -17.352   8.171  13.740  1.00  0.00           H  
ATOM   1552  O   WAT   363      12.071  12.296  -8.739  1.00  0.00           O  
ATOM   1553  H1  WAT   363      12.194  12.390  -9.683  1.00  0.00           H  
ATOM   1554  H2  WAT   363      11.634  13.105  -8.472  1.00  0.00           H  
ATOM   1556  O   WAT   364       9.592 -15.546  16.457  1.00  0.00           O  
ATOM   1557  H1  WAT   364       9.018 -16.305  16.357  1.00  0.00           H  
ATOM   1558  H2  WAT   364      10.319 -15.716  15.858  1.00  0.00           H  
ATOM   1560  O   WAT   365     -15.293  -0.409 -13.504  1.00  0.00           O  
ATOM   1561  H1  WAT   365     -15.477  -0.918 -12.714  1.00  0.00           H  
ATOM   1562  H2  WAT   365     -15.312   0.502 -13.211  1.00  0.00           H  
ATOM   1564  O   WAT   366       5.435  21.389  -4.791  1.00  0.00           O  
ATOM   1565  H1  WAT   366       5.089  22.186  -4.389  1.00  0.00           H  
ATOM   1566  H2  WAT   366       6.374  21.417  -4.609  1.00  0.00           H  
ATOM   1568  O   WAT   367      -4.725  -0.975 -15.182  1.00  0.00           O  
ATOM   1569  H1  WAT   367      -4.494  -1.620 -15.849  1.00  0.00           H  
ATOM   1570  H2  WAT   367      -5.654  -1.130 -15.010  1.00  0.00           H  
ATOM   1572  O   WAT   368       1.700 -11.629  -5.220  1.00  0.00           O  
ATOM   1573  H1  WAT   368       1.968 -11.921  -4.349  1.00  0.00           H  
ATOM   1574  H2  WAT   368       2.499 -11.677  -5.745  1.00  0.00           H  
ATOM   1576  O   WAT   369      10.464 -20.867   0.116  1.00  0.00           O  
ATOM   1577  H1  WAT   369      11.325 -20.712  -0.270  1.00  0.00           H  
ATOM   1578  H2  WAT   369      10.646 -21.351   0.922  1.00  0.00           H  
ATOM   1580  O   WAT   370     -13.937  17.625  -7.298  1.00  0.00           O  
ATOM   1581  H1  WAT   370     -14.478  18.385  -7.081  1.00  0.00           H  
ATOM   1582  H2  WAT   370     -14.326  17.274  -8.099  1.00  0.00           H  
ATOM   1584  O   WAT   371       5.521  10.875  11.847  1.00  0.00           O  
ATOM   1585  H1  WAT   371       4.847  10.269  12.155  1.00  0.00           H  
ATOM   1586  H2  WAT   371       5.749  10.555  10.974  1.00  0.00           H  
ATOM   1588  O   WAT   372       8.494   6.952  -6.662  1.00  0.00           O  
ATOM   1589  H1  WAT   372       7.958   6.622  -5.941  1.00  0.00           H  
ATOM   1590  H2  WAT   372       8.768   7.824  -6.379  1.00  0.00           H  
ATOM   1592  O   WAT   373     -12.871   8.571   0.500  1.00  0.00           O  
ATOM   1593  H1  WAT   373     -12.919   9.475   0.189  1.00  0.00           H  
ATOM   1594  H2  WAT   373     -11.984   8.289   0.281  1.00  0.00           H  
ATOM   1596  O   WAT   374     -11.901  -3.481   2.791  1.00  0.00           O  
ATOM   1597  H1  WAT   374     -11.906  -4.436   2.848  1.00  0.00           H  
ATOM   1598  H2  WAT   374     -11.063  -3.222   3.175  1.00  0.00           H  
ATOM   1600  O   WAT   375      19.902  -0.151   6.847  1.00  0.00           O  
ATOM   1601  H1  WAT   375      19.312  -0.713   6.346  1.00  0.00           H  
ATOM   1602  H2  WAT   375      19.435   0.016   7.666  1.00  0.00           H  
ATOM   1604  O   WAT   376      18.490   5.139  15.064  1.00  0.00           O  
ATOM   1605  H1  WAT   376      18.546   4.877  15.984  1.00  0.00           H  
ATOM   1606  H2  WAT   376      19.276   5.665  14.917  1.00  0.00           H  
ATOM   1608  O   WAT   377      -1.045 -13.309  17.046  1.00  0.00           O  
ATOM   1609  H1  WAT   377      -1.396 -13.383  17.934  1.00  0.00           H  
ATOM   1610  H2  WAT   377      -0.128 -13.065  17.171  1.00  0.00           H  
ATOM   1612  O   WAT   378      16.584   5.667 -13.812  1.00  0.00           O  
ATOM   1613  H1  WAT   378      17.159   6.348 -13.462  1.00  0.00           H  
ATOM   1614  H2  WAT   378      17.042   4.848 -13.626  1.00  0.00           H  
ATOM   1616  O   WAT   379      11.027  -7.071  19.855  1.00  0.00           O  
ATOM   1617  H1  WAT   379      11.189  -6.198  19.497  1.00  0.00           H  
ATOM   1618  H2  WAT   379      10.934  -6.930  20.797  1.00  0.00           H  
ATOM   1620  O   WAT   380      11.223   2.387 -19.363  1.00  0.00           O  
ATOM   1621  H1  WAT   380      10.291   2.600 -19.416  1.00  0.00           H  
ATOM   1622  H2  WAT   380      11.270   1.675 -18.725  1.00  0.00           H  
ATOM   1624  O   WAT   381       2.635  11.800  12.851  1.00  0.00           O  
ATOM   1625  H1  WAT   381       3.116  11.028  13.149  1.00  0.00           H  
ATOM   1626  H2  WAT   381       3.284  12.503  12.855  1.00  0.00           H  
ATOM   1628  O   WAT   382       3.343  16.765  12.501  1.00  0.00           O  
ATOM   1629  H1  WAT   382       3.252  16.183  11.746  1.00  0.00           H  
ATOM   1630  H2  WAT   382       2.444  16.919  12.794  1.00  0.00           H  
ATOM   1632  O   WAT   383      -7.949  12.646 -12.967  1.00  0.00           O  
ATOM   1633  H1  WAT   383      -7.258  12.075 -13.303  1.00  0.00           H  
ATOM   1634  H2  WAT   383      -7.634  13.533 -13.143  1.00  0.00           H  
ATOM   1636  O   WAT   384      11.258 -18.522   9.506  1.00  0.00           O  
ATOM   1637  H1  WAT   384      12.169 -18.233   9.447  1.00  0.00           H  
ATOM   1638  H2  WAT   384      11.307 -19.378   9.933  1.00  0.00           H  
ATOM   1640  O   WAT   385     -18.043   0.498 -10.682  1.00  0.00           O  
ATOM   1641  H1  WAT   385     -18.557   0.743  -9.913  1.00  0.00           H  
ATOM   1642  H2  WAT   385     -17.164   0.831 -10.499  1.00  0.00           H  
ATOM   1644  O   WAT   386      -5.455  -8.990  10.378  1.00  0.00           O  
ATOM   1645  H1  WAT   386      -5.359  -8.767  11.304  1.00  0.00           H  
ATOM   1646  H2  WAT   386      -4.568  -9.207  10.090  1.00  0.00           H  
ATOM   1648  O   WAT   387     -19.484  -9.411  -4.821  1.00  0.00           O  
ATOM   1649  H1  WAT   387     -20.263  -8.866  -4.935  1.00  0.00           H  
ATOM   1650  H2  WAT   387     -19.668 -10.202  -5.326  1.00  0.00           H  
ATOM   1652  O   WAT   388       4.249  15.914 -11.843  1.00  0.00           O  
ATOM   1653  H1  WAT   388       4.511  15.192 -12.415  1.00  0.00           H  
ATOM   1654  H2  WAT   388       5.023  16.475 -11.796  1.00  0.00           H  
ATOM   1656  O   WAT   389      -5.327   6.567   8.491  1.00  0.00           O  
ATOM   1657  H1  WAT   389      -5.446   5.641   8.278  1.00  0.00           H  
ATOM   1658  H2  WAT   389      -6.059   7.008   8.059  1.00  0.00           H  
ATOM   1660  O   WAT   390       9.911 -11.267  17.861  1.00  0.00           O  
ATOM   1661  H1  WAT   390       9.123 -11.597  17.429  1.00  0.00           H  
ATOM   1662  H2  WAT   390       9.611 -10.505  18.356  1.00  0.00           H  
ATOM   1664  O   WAT   391     -17.777  12.895   8.704  1.00  0.00           O  
ATOM   1665  H1  WAT   391     -18.040  12.134   9.222  1.00  0.00           H  
ATOM   1666  H2  WAT   391     -17.062  12.574   8.154  1.00  0.00           H  
ATOM   1668  O   WAT   392     -22.270   6.257  -5.260  1.00  0.00           O  
ATOM   1669  H1  WAT   392     -21.698   5.950  -4.557  1.00  0.00           H  
ATOM   1670  H2  WAT   392     -22.903   6.826  -4.823  1.00  0.00           H  
ATOM   1672  O   WAT   393       4.903 -13.349  -1.250  1.00  0.00           O  
ATOM   1673  H1  WAT   393       5.257 -14.077  -1.759  1.00  0.00           H  
ATOM   1674  H2  WAT   393       5.263 -12.566  -1.667  1.00  0.00           H  
ATOM   1676  O   WAT   394      -9.813  11.147  -6.390  1.00  0.00           O  
ATOM   1677  H1  WAT   394     -10.121  11.986  -6.731  1.00  0.00           H  
ATOM   1678  H2  WAT   394      -8.921  11.064  -6.727  1.00  0.00           H  
ATOM   1680  O   WAT   395      -3.336  15.440   0.899  1.00  0.00           O  
ATOM   1681  H1  WAT   395      -2.721  15.124   1.561  1.00  0.00           H  
ATOM   1682  H2  WAT   395      -3.651  16.275   1.245  1.00  0.00           H  
ATOM   1684  O   WAT   396      -7.177 -21.239  -7.223  1.00  0.00           O  
ATOM   1685  H1  WAT   396      -7.530 -22.015  -7.658  1.00  0.00           H  
ATOM   1686  H2  WAT   396      -7.589 -21.240  -6.359  1.00  0.00           H  
ATOM   1688  O   WAT   397     -13.140  -0.994  -2.934  1.00  0.00           O  
ATOM   1689  H1  WAT   397     -13.330  -0.071  -2.767  1.00  0.00           H  
ATOM   1690  H2  WAT   397     -13.999  -1.415  -2.954  1.00  0.00           H  
ATOM   1692  O   WAT   398     -18.470  17.618   8.766  1.00  0.00           O  
ATOM   1693  H1  WAT   398     -17.810  16.995   8.463  1.00  0.00           H  
ATOM   1694  H2  WAT   398     -18.889  17.933   7.964  1.00  0.00           H  
ATOM   1696  O   WAT   399     -17.595   5.586  -3.371  1.00  0.00           O  
ATOM   1697  H1  WAT   399     -17.770   5.600  -2.430  1.00  0.00           H  
ATOM   1698  H2  WAT   399     -17.267   6.463  -3.566  1.00  0.00           H  
ATOM   1700  O   WAT   400       3.786   2.709 -18.673  1.00  0.00           O  
ATOM   1701  H1  WAT   400       2.969   2.212 -18.619  1.00  0.00           H  
ATOM   1702  H2  WAT   400       3.669   3.430 -18.055  1.00  0.00           H  
ATOM   1704  O   WAT   401       0.861  -7.932  12.194  1.00  0.00           O  
ATOM   1705  H1  WAT   401       1.757  -7.754  11.906  1.00  0.00           H  
ATOM   1706  H2  WAT   401       0.473  -7.066  12.317  1.00  0.00           H  
ATOM   1708  O   WAT   402      20.534  -3.861   4.000  1.00  0.00           O  
ATOM   1709  H1  WAT   402      21.008  -4.340   4.679  1.00  0.00           H  
ATOM   1710  H2  WAT   402      21.008  -4.058   3.192  1.00  0.00           H  
ATOM   1712  O   WAT   403      -8.922   5.357  -0.287  1.00  0.00           O  
ATOM   1713  H1  WAT   403      -9.546   5.198   0.421  1.00  0.00           H  
ATOM   1714  H2  WAT   403      -9.004   4.590  -0.854  1.00  0.00           H  
ATOM   1716  O   WAT   404      -1.155  21.455  -4.635  1.00  0.00           O  
ATOM   1717  H1  WAT   404      -0.434  20.942  -4.270  1.00  0.00           H  
ATOM   1718  H2  WAT   404      -1.448  20.950  -5.394  1.00  0.00           H  
ATOM   1720  O   WAT   405     -10.198 -13.540   5.008  1.00  0.00           O  
ATOM   1721  H1  WAT   405     -10.411 -12.878   5.666  1.00  0.00           H  
ATOM   1722  H2  WAT   405      -9.243 -13.521   4.950  1.00  0.00           H  
ATOM   1724  O   WAT   406      -9.198   2.472 -16.475  1.00  0.00           O  
ATOM   1725  H1  WAT   406      -9.787   3.053 -16.957  1.00  0.00           H  
ATOM   1726  H2  WAT   406      -9.169   1.672 -16.999  1.00  0.00           H  
ATOM   1728  O   WAT   407     -15.502   1.225 -10.075  1.00  0.00           O  
ATOM   1729  H1  WAT   407     -15.405   1.011  -9.147  1.00  0.00           H  
ATOM   1730  H2  WAT   407     -14.632   1.082 -10.446  1.00  0.00           H  
ATOM   1732  O   WAT   408     -11.164  -0.914 -18.916  1.00  0.00           O  
ATOM   1733  H1  WAT   408     -10.361  -0.996 -18.401  1.00  0.00           H  
ATOM   1734  H2  WAT   408     -11.805  -1.449 -18.448  1.00  0.00           H  
ATOM   1736  O   WAT   409       8.931  10.057  17.832  1.00  0.00           O  
ATOM   1737  H1  WAT   409       9.218   9.802  16.955  1.00  0.00           H  
ATOM   1738  H2  WAT   409       9.473   9.535  18.423  1.00  0.00           H  
ATOM   1740  O   WAT   410     -22.725  -6.760   9.049  1.00  0.00           O  
ATOM   1741  H1  WAT   410     -22.979  -7.652   9.287  1.00  0.00           H  
ATOM   1742  H2  WAT   410     -22.563  -6.801   8.107  1.00  0.00           H  
ATOM   1744  O   WAT   411     -12.882  12.979 -14.572  1.00  0.00           O  
ATOM   1745  H1  WAT   411     -12.219  12.753 -13.919  1.00  0.00           H  
ATOM   1746  H2  WAT   411     -12.410  13.502 -15.221  1.00  0.00           H  
ATOM   1748  O   WAT   412      12.562  13.194 -11.343  1.00  0.00           O  
ATOM   1749  H1  WAT   412      12.888  14.085 -11.471  1.00  0.00           H  
ATOM   1750  H2  WAT   412      11.812  13.126 -11.934  1.00  0.00           H  
ATOM   1752  O   WAT   413     -17.191 -16.814 -11.527  1.00  0.00           O  
ATOM   1753  H1  WAT   413     -17.380 -15.968 -11.932  1.00  0.00           H  
ATOM   1754  H2  WAT   413     -16.389 -17.112 -11.958  1.00  0.00           H  
ATOM   1756  O   WAT   414     -22.200   5.391   4.778  1.00  0.00           O  
ATOM   1757  H1  WAT   414     -21.824   5.764   3.981  1.00  0.00           H  
ATOM   1758  H2  WAT   414     -22.939   5.962   4.985  1.00  0.00           H  
ATOM   1760  O   WAT   415      -1.739  13.331 -17.024  1.00  0.00           O  
ATOM   1761  H1  WAT   415      -2.674  13.535 -17.033  1.00  0.00           H  
ATOM   1762  H2  WAT   415      -1.314  14.142 -17.302  1.00  0.00           H  
ATOM   1764  O   WAT   416      18.672  -6.662  -8.487  1.00  0.00           O  
ATOM   1765  H1  WAT   416      18.446  -6.042  -7.793  1.00  0.00           H  
ATOM   1766  H2  WAT   416      18.247  -7.479  -8.226  1.00  0.00           H  
ATOM   1768  O   WAT   417      -0.800  17.921 -12.806  1.00  0.00           O  
ATOM   1769  H1  WAT   417      -0.580  16.996 -12.692  1.00  0.00           H  
ATOM   1770  H2  WAT   417      -0.135  18.389 -12.301  1.00  0.00           H  
ATOM   1772  O   WAT   418       7.303  -2.154   7.322  1.00  0.00           O  
ATOM   1773  H1  WAT   418       7.857  -2.636   6.708  1.00  0.00           H  
ATOM   1774  H2  WAT   418       6.411  -2.426   7.104  1.00  0.00           H  
ATOM   1776  O   WAT   419      18.781  -4.581  -2.564  1.00  0.00           O  
ATOM   1777  H1  WAT   419      19.645  -4.237  -2.790  1.00  0.00           H  
ATOM   1778  H2  WAT   419      18.607  -4.236  -1.689  1.00  0.00           H  
ATOM   1780  O   WAT   420      -5.353  -8.853  13.174  1.00  0.00           O  
ATOM   1781  H1  WAT   420      -5.425  -7.900  13.217  1.00  0.00           H  
ATOM   1782  H2  WAT   420      -4.605  -9.062  13.734  1.00  0.00           H  
ATOM   1784  O   WAT   421       6.395 -14.818  -2.821  1.00  0.00           O  
ATOM   1785  H1  WAT   421       6.727 -14.442  -3.635  1.00  0.00           H  
ATOM   1786  H2  WAT   421       6.282 -15.749  -3.015  1.00  0.00           H  
ATOM   1788  O   WAT   422      -0.912 -12.840   3.661  1.00  0.00           O  
ATOM   1789  H1  WAT   422      -0.964 -12.798   4.616  1.00  0.00           H  
ATOM   1790  H2  WAT   422      -0.407 -13.634   3.483  1.00  0.00           H  
ATOM   1792  O   WAT   423      -3.272   9.163 -24.053  1.00  0.00           O  
ATOM   1793  H1  WAT   423      -3.430  10.093 -23.894  1.00  0.00           H  
ATOM   1794  H2  WAT   423      -3.950   8.715 -23.546  1.00  0.00           H  
ATOM   1796  O   WAT   424      -3.056   5.740  15.420  1.00  0.00           O  
ATOM   1797  H1  WAT   424      -2.646   6.601  15.330  1.00  0.00           H  
ATOM   1798  H2  WAT   424      -3.846   5.904  15.934  1.00  0.00           H  
ATOM   1800  O   WAT   425       7.318  13.085 -14.956  1.00  0.00           O  
ATOM   1801  H1  WAT   425       7.640  13.879 -15.382  1.00  0.00           H  
ATOM   1802  H2  WAT   425       6.637  13.394 -14.358  1.00  0.00           H  
ATOM   1804  O   WAT   426      -2.605  12.750   5.209  1.00  0.00           O  
ATOM   1805  H1  WAT   426      -2.253  13.238   5.953  1.00  0.00           H  
ATOM   1806  H2  WAT   426      -1.988  12.030   5.081  1.00  0.00           H  
ATOM   1808  O   WAT   427       8.826  16.581  -5.087  1.00  0.00           O  
ATOM   1809  H1  WAT   427       9.190  17.263  -4.523  1.00  0.00           H  
ATOM   1810  H2  WAT   427       8.768  16.990  -5.950  1.00  0.00           H  
ATOM   1812  O   WAT   428      -3.167  10.750 -14.057  1.00  0.00           O  
ATOM   1813  H1  WAT   428      -2.352  10.271 -13.904  1.00  0.00           H  
ATOM   1814  H2  WAT   428      -2.935  11.668 -13.919  1.00  0.00           H  
ATOM   1816  O   WAT   429      11.762   8.733 -11.030  1.00  0.00           O  
ATOM   1817  H1  WAT   429      12.676   8.742 -11.313  1.00  0.00           H  
ATOM   1818  H2  WAT   429      11.291   8.321 -11.755  1.00  0.00           H  
ATOM   1820  O   WAT   430       7.883  23.461   1.211  1.00  0.00           O  
ATOM   1821  H1  WAT   430       8.828  23.451   1.062  1.00  0.00           H  
ATOM   1822  H2  WAT   430       7.690  22.601   1.584  1.00  0.00           H  
ATOM   1824  O   WAT   431      -6.161  14.297  -8.402  1.00  0.00           O  
ATOM   1825  H1  WAT   431      -6.771  13.643  -8.061  1.00  0.00           H  
ATOM   1826  H2  WAT   431      -5.767  13.881  -9.169  1.00  0.00           H  
ATOM   1828  O   WAT   432       6.815 -10.958 -10.212  1.00  0.00           O  
ATOM   1829  H1  WAT   432       6.695 -11.895 -10.063  1.00  0.00           H  
ATOM   1830  H2  WAT   432       7.544 -10.715  -9.641  1.00  0.00           H  
ATOM   1832  O   WAT   433      15.710  10.144  -1.679  1.00  0.00           O  
ATOM   1833  H1  WAT   433      15.913   9.648  -2.472  1.00  0.00           H  
ATOM   1834  H2  WAT   433      15.475   9.478  -1.033  1.00  0.00           H  
ATOM   1836  O   WAT   434       8.696   9.306  -5.286  1.00  0.00           O  
ATOM   1837  H1  WAT   434       8.314   9.086  -4.437  1.00  0.00           H  
ATOM   1838  H2  WAT   434       9.641   9.296  -5.134  1.00  0.00           H  
ATOM   1840  O   WAT   435     -16.118  -2.590  14.035  1.00  0.00           O  
ATOM   1841  H1  WAT   435     -15.327  -2.055  14.103  1.00  0.00           H  
ATOM   1842  H2  WAT   435     -16.454  -2.408  13.157  1.00  0.00           H  
ATOM   1844  O   WAT   436     -18.853  16.831  -2.844  1.00  0.00           O  
ATOM   1845  H1  WAT   436     -19.778  16.595  -2.785  1.00  0.00           H  
ATOM   1846  H2  WAT   436     -18.460  16.458  -2.055  1.00  0.00           H  
ATOM   1848  O   WAT   437      -6.343   5.578 -23.462  1.00  0.00           O  
ATOM   1849  H1  WAT   437      -6.353   4.808 -22.894  1.00  0.00           H  
ATOM   1850  H2  WAT   437      -6.972   5.374 -24.154  1.00  0.00           H  
ATOM   1852  O   WAT   438     -12.005  19.976  -6.674  1.00  0.00           O  
ATOM   1853  H1  WAT   438     -11.665  19.237  -7.178  1.00  0.00           H  
ATOM   1854  H2  WAT   438     -12.577  20.441  -7.285  1.00  0.00           H  
ATOM   1856  O   WAT   439      14.605   0.967 -10.142  1.00  0.00           O  
ATOM   1857  H1  WAT   439      14.061   0.210 -10.361  1.00  0.00           H  
ATOM   1858  H2  WAT   439      15.498   0.686 -10.344  1.00  0.00           H  
ATOM   1860  O   WAT   440      -5.160  14.471   5.216  1.00  0.00           O  
ATOM   1861  H1  WAT   440      -4.378  13.976   5.460  1.00  0.00           H  
ATOM   1862  H2  WAT   440      -5.822  13.802   5.042  1.00  0.00           H  
ATOM   1864  O   WAT   441       3.692 -18.747 -17.583  1.00  0.00           O  
ATOM   1865  H1  WAT   441       3.202 -18.219 -16.952  1.00  0.00           H  
ATOM   1866  H2  WAT   441       3.552 -19.650 -17.299  1.00  0.00           H  
ATOM   1868  O   WAT   442      20.425  -1.098  13.053  1.00  0.00           O  
ATOM   1869  H1  WAT   442      20.038  -1.890  12.679  1.00  0.00           H  
ATOM   1870  H2  WAT   442      19.734  -0.731  13.605  1.00  0.00           H  
ATOM   1872  O   WAT   443     -19.285   5.679  -7.403  1.00  0.00           O  
ATOM   1873  H1  WAT   443     -18.948   5.136  -6.691  1.00  0.00           H  
ATOM   1874  H2  WAT   443     -19.115   5.168  -8.195  1.00  0.00           H  
ATOM   1876  O   WAT   444      -2.597   9.401 -19.319  1.00  0.00           O  
ATOM   1877  H1  WAT   444      -2.426   9.345 -18.379  1.00  0.00           H  
ATOM   1878  H2  WAT   444      -3.526   9.621 -19.381  1.00  0.00           H  
ATOM   1880  O   WAT   445     -11.160   8.702 -18.037  1.00  0.00           O  
ATOM   1881  H1  WAT   445     -10.613   7.979 -17.728  1.00  0.00           H  
ATOM   1882  H2  WAT   445     -12.053   8.437 -17.820  1.00  0.00           H  
ATOM   1884  O   WAT   446      -7.823 -12.997 -16.059  1.00  0.00           O  
ATOM   1885  H1  WAT   446      -7.411 -13.761 -15.654  1.00  0.00           H  
ATOM   1886  H2  WAT   446      -7.260 -12.263 -15.813  1.00  0.00           H  
ATOM   1888  O   WAT   447      18.272 -12.802 -13.571  1.00  0.00           O  
ATOM   1889  H1  WAT   447      18.687 -11.940 -13.573  1.00  0.00           H  
ATOM   1890  H2  WAT   447      19.000 -13.419 -13.503  1.00  0.00           H  
ATOM   1892  O   WAT   448      12.103  -5.430   5.683  1.00  0.00           O  
ATOM   1893  H1  WAT   448      11.490  -5.544   4.957  1.00  0.00           H  
ATOM   1894  H2  WAT   448      12.812  -6.045   5.497  1.00  0.00           H  
ATOM   1896  O   WAT   449     -18.156 -13.769   5.779  1.00  0.00           O  
ATOM   1897  H1  WAT   449     -17.522 -13.426   6.410  1.00  0.00           H  
ATOM   1898  H2  WAT   449     -18.910 -13.184   5.856  1.00  0.00           H  
ATOM   1900  O   WAT   450      -1.929  -9.389 -14.410  1.00  0.00           O  
ATOM   1901  H1  WAT   450      -1.749  -8.465 -14.586  1.00  0.00           H  
ATOM   1902  H2  WAT   450      -2.673  -9.377 -13.807  1.00  0.00           H  
ATOM   1904  O   WAT   451      20.146  18.374  -0.611  1.00  0.00           O  
ATOM   1905  H1  WAT   451      20.893  18.748  -0.144  1.00  0.00           H  
ATOM   1906  H2  WAT   451      19.411  18.944  -0.382  1.00  0.00           H  
ATOM   1908  O   WAT   452      18.486   3.976  17.564  1.00  0.00           O  
ATOM   1909  H1  WAT   452      18.926   4.219  18.379  1.00  0.00           H  
ATOM   1910  H2  WAT   452      18.403   3.024  17.612  1.00  0.00           H  
ATOM   1912  O   WAT   453      15.788  10.202   7.940  1.00  0.00           O  
ATOM   1913  H1  WAT   453      16.466  10.857   7.780  1.00  0.00           H  
ATOM   1914  H2  WAT   453      15.983   9.863   8.814  1.00  0.00           H  
ATOM   1916  O   WAT   454     -12.863   5.214   9.597  1.00  0.00           O  
ATOM   1917  H1  WAT   454     -11.912   5.110   9.628  1.00  0.00           H  
ATOM   1918  H2  WAT   454     -13.038   5.979  10.144  1.00  0.00           H  
ATOM   1920  O   WAT   455      -3.432  -1.693 -22.944  1.00  0.00           O  
ATOM   1921  H1  WAT   455      -2.673  -1.938 -22.415  1.00  0.00           H  
ATOM   1922  H2  WAT   455      -3.067  -1.180 -23.665  1.00  0.00           H  
ATOM   1924  O   WAT   456      11.497  -9.778 -13.413  1.00  0.00           O  
ATOM   1925  H1  WAT   456      11.685  -9.649 -12.484  1.00  0.00           H  
ATOM   1926  H2  WAT   456      10.574  -9.541 -13.506  1.00  0.00           H  
ATOM   1928  O   WAT   457       1.194  12.743  16.306  1.00  0.00           O  
ATOM   1929  H1  WAT   457       1.363  13.643  16.586  1.00  0.00           H  
ATOM   1930  H2  WAT   457       1.950  12.248  16.622  1.00  0.00           H  
ATOM   1932  O   WAT   458     -16.870   9.598  -0.981  1.00  0.00           O  
ATOM   1933  H1  WAT   458     -16.549   9.119  -1.746  1.00  0.00           H  
ATOM   1934  H2  WAT   458     -16.577  10.498  -1.122  1.00  0.00           H  
ATOM   1936  O   WAT   459      17.510  -2.324 -10.945  1.00  0.00           O  
ATOM   1937  H1  WAT   459      17.401  -1.375 -11.002  1.00  0.00           H  
ATOM   1938  H2  WAT   459      16.640  -2.652 -10.715  1.00  0.00           H  
ATOM   1940  O   WAT   460      -5.593  -7.919  -8.657  1.00  0.00           O  
ATOM   1941  H1  WAT   460      -5.614  -8.596  -9.334  1.00  0.00           H  
ATOM   1942  H2  WAT   460      -4.733  -8.016  -8.248  1.00  0.00           H  
ATOM   1944  O   WAT   461     -12.780  -1.359 -21.042  1.00  0.00           O  
ATOM   1945  H1  WAT   461     -12.018  -1.862 -21.330  1.00  0.00           H  
ATOM   1946  H2  WAT   461     -12.519  -0.992 -20.197  1.00  0.00           H  
ATOM   1948  O   WAT   462       8.951   9.661  10.865  1.00  0.00           O  
ATOM   1949  H1  WAT   462       8.390   8.893  10.972  1.00  0.00           H  
ATOM   1950  H2  WAT   462       9.791   9.305  10.576  1.00  0.00           H  
ATOM   1952  O   WAT   463       3.368  -1.327 -20.439  1.00  0.00           O  
ATOM   1953  H1  WAT   463       4.229  -0.925 -20.330  1.00  0.00           H  
ATOM   1954  H2  WAT   463       3.193  -1.266 -21.379  1.00  0.00           H  
ATOM   1956  O   WAT   464      -2.917   0.987 -17.587  1.00  0.00           O  
ATOM   1957  H1  WAT   464      -2.453   1.505 -16.929  1.00  0.00           H  
ATOM   1958  H2  WAT   464      -3.785   1.386 -17.638  1.00  0.00           H  
ATOM   1960  O   WAT   465      22.139 -12.954 -10.853  1.00  0.00           O  
ATOM   1961  H1  WAT   465      21.377 -12.390 -10.988  1.00  0.00           H  
ATOM   1962  H2  WAT   465      22.301 -12.915  -9.910  1.00  0.00           H  
ATOM   1964  O   WAT   466      -6.615  17.369   9.986  1.00  0.00           O  
ATOM   1965  H1  WAT   466      -5.742  17.195   9.634  1.00  0.00           H  
ATOM   1966  H2  WAT   466      -7.202  17.247   9.241  1.00  0.00           H  
ATOM   1968  O   WAT   467      -8.469  -7.248  -4.541  1.00  0.00           O  
ATOM   1969  H1  WAT   467      -8.625  -6.309  -4.639  1.00  0.00           H  
ATOM   1970  H2  WAT   467      -8.434  -7.580  -5.439  1.00  0.00           H  
ATOM   1972  O   WAT   468     -11.862 -15.425  11.916  1.00  0.00           O  
ATOM   1973  H1  WAT   468     -12.147 -14.666  12.424  1.00  0.00           H  
ATOM   1974  H2  WAT   468     -11.580 -15.060  11.077  1.00  0.00           H  
ATOM   1976  O   WAT   469      11.473  -1.728   5.817  1.00  0.00           O  
ATOM   1977  H1  WAT   469      12.370  -1.723   6.149  1.00  0.00           H  
ATOM   1978  H2  WAT   469      11.518  -1.236   4.997  1.00  0.00           H  
ATOM   1980  O   WAT   470     -12.855  16.940 -15.587  1.00  0.00           O  
ATOM   1981  H1  WAT   470     -13.763  16.679 -15.429  1.00  0.00           H  
ATOM   1982  H2  WAT   470     -12.896  17.887 -15.713  1.00  0.00           H  
ATOM   1984  O   WAT   471     -16.646  15.047  14.867  1.00  0.00           O  
ATOM   1985  H1  WAT   471     -16.362  14.134  14.842  1.00  0.00           H  
ATOM   1986  H2  WAT   471     -16.119  15.480  14.195  1.00  0.00           H  
ATOM   1988  O   WAT   472       6.529 -18.409 -17.316  1.00  0.00           O  
ATOM   1989  H1  WAT   472       5.573 -18.420 -17.289  1.00  0.00           H  
ATOM   1990  H2  WAT   472       6.759 -17.481 -17.258  1.00  0.00           H  
ATOM   1992  O   WAT   473      10.084  16.584  12.674  1.00  0.00           O  
ATOM   1993  H1  WAT   473      10.611  15.789  12.587  1.00  0.00           H  
ATOM   1994  H2  WAT   473       9.902  16.850  11.773  1.00  0.00           H  
ATOM   1996  O   WAT   474     -10.031 -13.115  13.281  1.00  0.00           O  
ATOM   1997  H1  WAT   474      -9.430 -12.417  13.542  1.00  0.00           H  
ATOM   1998  H2  WAT   474     -10.894 -12.703  13.288  1.00  0.00           H  
ATOM   2000  O   WAT   475     -13.258   4.544 -10.152  1.00  0.00           O  
ATOM   2001  H1  WAT   475     -14.215   4.516 -10.149  1.00  0.00           H  
ATOM   2002  H2  WAT   475     -13.008   4.280  -9.267  1.00  0.00           H  
ATOM   2004  O   WAT   476      -7.336  21.287 -12.535  1.00  0.00           O  
ATOM   2005  H1  WAT   476      -7.738  20.803 -13.256  1.00  0.00           H  
ATOM   2006  H2  WAT   476      -6.962  22.065 -12.949  1.00  0.00           H  
ATOM   2008  O   WAT   477     -20.529  11.188   7.451  1.00  0.00           O  
ATOM   2009  H1  WAT   477     -20.893  12.014   7.770  1.00  0.00           H  
ATOM   2010  H2  WAT   477     -20.001  10.861   8.179  1.00  0.00           H  
ATOM   2012  O   WAT   478     -20.468 -13.432  12.057  1.00  0.00           O  
ATOM   2013  H1  WAT   478     -19.931 -13.285  12.835  1.00  0.00           H  
ATOM   2014  H2  WAT   478     -21.367 -13.448  12.386  1.00  0.00           H  
ATOM   2016  O   WAT   479      -6.716   8.167  19.962  1.00  0.00           O  
ATOM   2017  H1  WAT   479      -7.189   7.768  20.692  1.00  0.00           H  
ATOM   2018  H2  WAT   479      -7.315   8.093  19.219  1.00  0.00           H  
ATOM   2020  O   WAT   480     -12.742   8.351  -8.977  1.00  0.00           O  
ATOM   2021  H1  WAT   480     -13.239   7.732  -8.441  1.00  0.00           H  
ATOM   2022  H2  WAT   480     -12.614   7.897  -9.810  1.00  0.00           H  
ATOM   2024  O   WAT   481      13.721   0.110 -19.789  1.00  0.00           O  
ATOM   2025  H1  WAT   481      13.731   1.061 -19.893  1.00  0.00           H  
ATOM   2026  H2  WAT   481      13.067  -0.193 -20.419  1.00  0.00           H  
ATOM   2028  O   WAT   482      -2.524   8.772  17.383  1.00  0.00           O  
ATOM   2029  H1  WAT   482      -3.418   8.902  17.699  1.00  0.00           H  
ATOM   2030  H2  WAT   482      -2.170   9.656  17.292  1.00  0.00           H  
ATOM   2032  O   WAT   483     -23.488  14.402  10.104  1.00  0.00           O  
ATOM   2033  H1  WAT   483     -23.451  14.665  11.024  1.00  0.00           H  
ATOM   2034  H2  WAT   483     -22.670  14.727   9.729  1.00  0.00           H  
ATOM   2036  O   WAT   484       5.881  -0.213  -7.050  1.00  0.00           O  
ATOM   2037  H1  WAT   484       6.736  -0.118  -7.470  1.00  0.00           H  
ATOM   2038  H2  WAT   484       5.698   0.652  -6.681  1.00  0.00           H  
ATOM   2040  O   WAT   485      19.713 -10.878 -14.682  1.00  0.00           O  
ATOM   2041  H1  WAT   485      20.659 -10.925 -14.542  1.00  0.00           H  
ATOM   2042  H2  WAT   485      19.561 -11.401 -15.468  1.00  0.00           H  
ATOM   2044  O   WAT   486       9.538  20.186  12.522  1.00  0.00           O  
ATOM   2045  H1  WAT   486      10.038  20.120  11.708  1.00  0.00           H  
ATOM   2046  H2  WAT   486       9.423  21.126  12.657  1.00  0.00           H  
ATOM   2048  O   WAT   487       6.220  13.493  14.747  1.00  0.00           O  
ATOM   2049  H1  WAT   487       6.437  13.511  15.679  1.00  0.00           H  
ATOM   2050  H2  WAT   487       5.281  13.681  14.717  1.00  0.00           H  
ATOM   2052  O   WAT   488     -21.807  -7.588  11.539  1.00  0.00           O  
ATOM   2053  H1  WAT   488     -20.892  -7.808  11.712  1.00  0.00           H  
ATOM   2054  H2  WAT   488     -21.777  -7.027  10.764  1.00  0.00           H  
ATOM   2056  O   WAT   489      -0.373  -5.939   6.311  1.00  0.00           O  
ATOM   2057  H1  WAT   489       0.199  -5.616   5.614  1.00  0.00           H  
ATOM   2058  H2  WAT   489      -0.965  -5.210   6.492  1.00  0.00           H  
ATOM   2060  O   WAT   490       8.998  20.609  -9.544  1.00  0.00           O  
ATOM   2061  H1  WAT   490       9.610  20.693 -10.275  1.00  0.00           H  
ATOM   2062  H2  WAT   490       9.193  19.751  -9.166  1.00  0.00           H  
ATOM   2064  O   WAT   491       0.094 -16.120   5.720  1.00  0.00           O  
ATOM   2065  H1  WAT   491       0.381 -15.289   6.098  1.00  0.00           H  
ATOM   2066  H2  WAT   491      -0.094 -15.915   4.804  1.00  0.00           H  
ATOM   2068  O   WAT   492     -17.357   7.149 -16.523  1.00  0.00           O  
ATOM   2069  H1  WAT   492     -17.320   6.752 -17.394  1.00  0.00           H  
ATOM   2070  H2  WAT   492     -18.261   7.019 -16.239  1.00  0.00           H  
ATOM   2072  O   WAT   493      -7.593  11.762  -8.050  1.00  0.00           O  
ATOM   2073  H1  WAT   493      -6.750  11.312  -7.992  1.00  0.00           H  
ATOM   2074  H2  WAT   493      -7.773  11.812  -8.989  1.00  0.00           H  
ATOM   2076  O   WAT   494      10.154  15.749  15.204  1.00  0.00           O  
ATOM   2077  H1  WAT   494      10.323  16.326  14.460  1.00  0.00           H  
ATOM   2078  H2  WAT   494       9.299  16.027  15.534  1.00  0.00           H  
ATOM   2080  O   WAT   495     -10.884  -6.948 -17.287  1.00  0.00           O  
ATOM   2081  H1  WAT   495     -11.437  -7.595 -16.848  1.00  0.00           H  
ATOM   2082  H2  WAT   495     -10.096  -7.434 -17.531  1.00  0.00           H  
ATOM   2084  O   WAT   496     -19.388 -13.626   0.268  1.00  0.00           O  
ATOM   2085  H1  WAT   496     -18.922 -14.209  -0.331  1.00  0.00           H  
ATOM   2086  H2  WAT   496     -18.934 -13.729   1.104  1.00  0.00           H  
ATOM   2088  O   WAT   497      14.915 -12.047   6.439  1.00  0.00           O  
ATOM   2089  H1  WAT   497      14.585 -11.525   7.170  1.00  0.00           H  
ATOM   2090  H2  WAT   497      14.143 -12.216   5.898  1.00  0.00           H  
ATOM   2092  O   WAT   498      -0.227  18.273   6.624  1.00  0.00           O  
ATOM   2093  H1  WAT   498       0.168  19.118   6.408  1.00  0.00           H  
ATOM   2094  H2  WAT   498       0.221  17.997   7.424  1.00  0.00           H  
ATOM   2096  O   WAT   499     -22.351  -5.352   5.506  1.00  0.00           O  
ATOM   2097  H1  WAT   499     -22.744  -4.573   5.900  1.00  0.00           H  
ATOM   2098  H2  WAT   499     -22.959  -6.060   5.719  1.00  0.00           H  
ATOM   2100  O   WAT   500      15.344 -10.788  -6.232  1.00  0.00           O  
ATOM   2101  H1  WAT   500      15.464 -11.100  -7.129  1.00  0.00           H  
ATOM   2102  H2  WAT   500      15.576 -11.538  -5.684  1.00  0.00           H  
ATOM   2104  O   WAT   501       2.727 -12.160   6.873  1.00  0.00           O  
ATOM   2105  H1  WAT   501       2.469 -11.615   7.616  1.00  0.00           H  
ATOM   2106  H2  WAT   501       3.128 -11.549   6.256  1.00  0.00           H  
ATOM   2108  O   WAT   502      13.659  23.305   5.151  1.00  0.00           O  
ATOM   2109  H1  WAT   502      13.081  22.584   4.901  1.00  0.00           H  
ATOM   2110  H2  WAT   502      13.474  23.994   4.513  1.00  0.00           H  
ATOM   2112  O   WAT   503     -23.038  -9.869  -9.650  1.00  0.00           O  
ATOM   2113  H1  WAT   503     -22.762  -9.103  -9.147  1.00  0.00           H  
ATOM   2114  H2  WAT   503     -23.828  -9.583 -10.109  1.00  0.00           H  
ATOM   2116  O   WAT   504      10.827  -9.212  -1.205  1.00  0.00           O  
ATOM   2117  H1  WAT   504      10.270  -9.989  -1.266  1.00  0.00           H  
ATOM   2118  H2  WAT   504      10.585  -8.684  -1.966  1.00  0.00           H  
ATOM   2120  O   WAT   505       9.274  13.656   2.891  1.00  0.00           O  
ATOM   2121  H1  WAT   505       9.488  14.532   3.213  1.00  0.00           H  
ATOM   2122  H2  WAT   505      10.118  13.209   2.833  1.00  0.00           H  
ATOM   2124  O   WAT   506     -23.138  -2.524  -2.625  1.00  0.00           O  
ATOM   2125  H1  WAT   506     -23.203  -3.478  -2.568  1.00  0.00           H  
ATOM   2126  H2  WAT   506     -23.282  -2.329  -3.551  1.00  0.00           H  
ATOM   2128  O   WAT   507       2.974  12.111 -11.113  1.00  0.00           O  
ATOM   2129  H1  WAT   507       3.927  12.172 -11.176  1.00  0.00           H  
ATOM   2130  H2  WAT   507       2.788  11.175 -11.191  1.00  0.00           H  
ATOM   2132  O   WAT   508     -13.544 -19.225   0.487  1.00  0.00           O  
ATOM   2133  H1  WAT   508     -13.430 -20.171   0.579  1.00  0.00           H  
ATOM   2134  H2  WAT   508     -13.556 -19.077  -0.459  1.00  0.00           H  
ATOM   2136  O   WAT   509     -17.196  -6.288 -10.619  1.00  0.00           O  
ATOM   2137  H1  WAT   509     -17.931  -6.758 -11.013  1.00  0.00           H  
ATOM   2138  H2  WAT   509     -16.914  -6.848  -9.896  1.00  0.00           H  
ATOM   2140  O   WAT   510       9.180   3.507 -10.973  1.00  0.00           O  
ATOM   2141  H1  WAT   510       9.772   3.502 -10.221  1.00  0.00           H  
ATOM   2142  H2  WAT   510       8.447   2.953 -10.705  1.00  0.00           H  
ATOM   2144  O   WAT   511      18.708  -0.973 -19.601  1.00  0.00           O  
ATOM   2145  H1  WAT   511      17.751  -0.995 -19.613  1.00  0.00           H  
ATOM   2146  H2  WAT   511      18.966  -1.301 -20.463  1.00  0.00           H  
ATOM   2148  O   WAT   512      15.164  22.682  -0.009  1.00  0.00           O  
ATOM   2149  H1  WAT   512      15.185  21.759   0.244  1.00  0.00           H  
ATOM   2150  H2  WAT   512      14.291  22.810  -0.378  1.00  0.00           H  
ATOM   2152  O   WAT   513     -20.631  -1.452  -2.611  1.00  0.00           O  
ATOM   2153  H1  WAT   513     -21.534  -1.759  -2.700  1.00  0.00           H  
ATOM   2154  H2  WAT   513     -20.384  -1.691  -1.718  1.00  0.00           H  
ATOM   2156  O   WAT   514      14.675  -6.608 -13.920  1.00  0.00           O  
ATOM   2157  H1  WAT   514      15.286  -7.344 -13.878  1.00  0.00           H  
ATOM   2158  H2  WAT   514      15.173  -5.906 -14.339  1.00  0.00           H  
ATOM   2160  O   WAT   515      -5.400 -20.445   3.753  1.00  0.00           O  
ATOM   2161  H1  WAT   515      -4.515 -20.260   3.437  1.00  0.00           H  
ATOM   2162  H2  WAT   515      -5.305 -20.517   4.703  1.00  0.00           H  
ATOM   2164  O   WAT   516       7.084   8.518  -3.095  1.00  0.00           O  
ATOM   2165  H1  WAT   516       6.258   8.852  -2.746  1.00  0.00           H  
ATOM   2166  H2  WAT   516       6.848   7.695  -3.524  1.00  0.00           H  
ATOM   2168  O   WAT   517      -2.394 -15.098 -15.762  1.00  0.00           O  
ATOM   2169  H1  WAT   517      -2.058 -15.440 -14.933  1.00  0.00           H  
ATOM   2170  H2  WAT   517      -2.050 -15.696 -16.425  1.00  0.00           H  
ATOM   2172  O   WAT   518      14.631   4.959  15.647  1.00  0.00           O  
ATOM   2173  H1  WAT   518      14.066   4.387  15.129  1.00  0.00           H  
ATOM   2174  H2  WAT   518      14.963   5.601  15.019  1.00  0.00           H  
ATOM   2176  O   WAT   519     -16.151 -15.121   7.874  1.00  0.00           O  
ATOM   2177  H1  WAT   519     -16.645 -15.802   7.418  1.00  0.00           H  
ATOM   2178  H2  WAT   519     -15.334 -15.550   8.130  1.00  0.00           H  
ATOM   2180  O   WAT   520      -1.936 -11.059  -2.289  1.00  0.00           O  
ATOM   2181  H1  WAT   520      -1.279 -10.481  -2.677  1.00  0.00           H  
ATOM   2182  H2  WAT   520      -1.559 -11.319  -1.448  1.00  0.00           H  
ATOM   2184  O   WAT   521      -2.128   2.936   8.905  1.00  0.00           O  
ATOM   2185  H1  WAT   521      -2.959   2.461   8.867  1.00  0.00           H  
ATOM   2186  H2  WAT   521      -2.255   3.584   9.598  1.00  0.00           H  
ATOM   2188  O   WAT   522      18.647 -12.815  -3.510  1.00  0.00           O  
ATOM   2189  H1  WAT   522      19.345 -12.314  -3.933  1.00  0.00           H  
ATOM   2190  H2  WAT   522      18.395 -12.284  -2.755  1.00  0.00           H  
ATOM   2192  O   WAT   523     -10.825  -4.237  16.346  1.00  0.00           O  
ATOM   2193  H1  WAT   523     -10.873  -3.317  16.084  1.00  0.00           H  
ATOM   2194  H2  WAT   523     -11.325  -4.279  17.162  1.00  0.00           H  
ATOM   2196  O   WAT   524      -0.357  -6.776 -14.221  1.00  0.00           O  
ATOM   2197  H1  WAT   524      -0.356  -6.156 -14.950  1.00  0.00           H  
ATOM   2198  H2  WAT   524      -1.116  -6.527 -13.695  1.00  0.00           H  
ATOM   2200  O   WAT   525     -13.243  18.127  12.142  1.00  0.00           O  
ATOM   2201  H1  WAT   525     -12.397  18.492  12.401  1.00  0.00           H  
ATOM   2202  H2  WAT   525     -13.057  17.638  11.340  1.00  0.00           H  
ATOM   2204  O   WAT   526     -22.443 -16.352  -8.636  1.00  0.00           O  
ATOM   2205  H1  WAT   526     -22.211 -16.385  -9.564  1.00  0.00           H  
ATOM   2206  H2  WAT   526     -23.218 -16.910  -8.562  1.00  0.00           H  
ATOM   2208  O   WAT   527      17.922 -14.049  -6.024  1.00  0.00           O  
ATOM   2209  H1  WAT   527      18.636 -14.641  -6.261  1.00  0.00           H  
ATOM   2210  H2  WAT   527      18.035 -13.901  -5.085  1.00  0.00           H  
ATOM   2212  O   WAT   528     -14.253  -1.998  -9.315  1.00  0.00           O  
ATOM   2213  H1  WAT   528     -15.042  -2.035  -9.856  1.00  0.00           H  
ATOM   2214  H2  WAT   528     -14.580  -1.868  -8.424  1.00  0.00           H  
ATOM   2216  O   WAT   529      -6.341 -12.925  -1.011  1.00  0.00           O  
ATOM   2217  H1  WAT   529      -6.389 -12.367  -1.788  1.00  0.00           H  
ATOM   2218  H2  WAT   529      -7.238 -13.231  -0.880  1.00  0.00           H  
ATOM   2220  O   WAT   530      -8.599  17.729 -17.252  1.00  0.00           O  
ATOM   2221  H1  WAT   530      -8.449  17.498 -16.335  1.00  0.00           H  
ATOM   2222  H2  WAT   530      -8.122  17.063 -17.748  1.00  0.00           H  
ATOM   2224  O   WAT   531      13.804   5.695 -16.262  1.00  0.00           O  
ATOM   2225  H1  WAT   531      13.531   5.958 -17.141  1.00  0.00           H  
ATOM   2226  H2  WAT   531      12.985   5.525 -15.797  1.00  0.00           H  
ATOM   2228  O   WAT   532       5.363 -13.714  -8.123  1.00  0.00           O  
ATOM   2229  H1  WAT   532       4.835 -12.966  -7.846  1.00  0.00           H  
ATOM   2230  H2  WAT   532       4.728 -14.414  -8.271  1.00  0.00           H  
ATOM   2232  O   WAT   533      -1.532   1.048 -19.859  1.00  0.00           O  
ATOM   2233  H1  WAT   533      -1.987   0.892 -19.031  1.00  0.00           H  
ATOM   2234  H2  WAT   533      -1.982   1.801 -20.242  1.00  0.00           H  
ATOM   2236  O   WAT   534      -2.058 -21.632  -2.613  1.00  0.00           O  
ATOM   2237  H1  WAT   534      -1.387 -22.264  -2.355  1.00  0.00           H  
ATOM   2238  H2  WAT   534      -2.591 -21.515  -1.827  1.00  0.00           H  
ATOM   2240  O   WAT   535       8.494  -8.898  24.670  1.00  0.00           O  
ATOM   2241  H1  WAT   535       8.048  -9.312  25.408  1.00  0.00           H  
ATOM   2242  H2  WAT   535       7.862  -8.943  23.952  1.00  0.00           H  
ATOM   2244  O   WAT   536       9.660  -8.295   5.047  1.00  0.00           O  
ATOM   2245  H1  WAT   536       9.654  -8.105   5.986  1.00  0.00           H  
ATOM   2246  H2  WAT   536       9.744  -9.247   4.997  1.00  0.00           H  
ATOM   2248  O   WAT   537      14.899 -19.361  -0.243  1.00  0.00           O  
ATOM   2249  H1  WAT   537      15.025 -18.542   0.236  1.00  0.00           H  
ATOM   2250  H2  WAT   537      14.772 -20.020   0.440  1.00  0.00           H  
ATOM   2252  O   WAT   538       9.088   5.432  12.362  1.00  0.00           O  
ATOM   2253  H1  WAT   538       9.807   4.838  12.144  1.00  0.00           H  
ATOM   2254  H2  WAT   538       8.329   4.859  12.474  1.00  0.00           H  
ATOM   2256  O   WAT   539      13.906   9.704  -5.449  1.00  0.00           O  
ATOM   2257  H1  WAT   539      14.126   9.233  -6.253  1.00  0.00           H  
ATOM   2258  H2  WAT   539      13.653  10.579  -5.746  1.00  0.00           H  
ATOM   2260  O   WAT   540      12.703  -2.477 -22.312  1.00  0.00           O  
ATOM   2261  H1  WAT   540      12.012  -1.831 -22.461  1.00  0.00           H  
ATOM   2262  H2  WAT   540      13.144  -2.555 -23.158  1.00  0.00           H  
ATOM   2264  O   WAT   541      -9.129 -17.967   7.404  1.00  0.00           O  
ATOM   2265  H1  WAT   541      -9.492 -18.826   7.187  1.00  0.00           H  
ATOM   2266  H2  WAT   541      -9.835 -17.352   7.204  1.00  0.00           H  
ATOM   2268  O   WAT   542       4.589   5.581  17.836  1.00  0.00           O  
ATOM   2269  H1  WAT   542       4.584   5.726  18.783  1.00  0.00           H  
ATOM   2270  H2  WAT   542       4.458   4.638  17.738  1.00  0.00           H  
ATOM   2272  O   WAT   543     -12.413  12.807 -17.749  1.00  0.00           O  
ATOM   2273  H1  WAT   543     -12.504  12.681 -18.694  1.00  0.00           H  
ATOM   2274  H2  WAT   543     -12.804  12.023 -17.365  1.00  0.00           H  
ATOM   2276  O   WAT   544     -19.468   7.067  10.361  1.00  0.00           O  
ATOM   2277  H1  WAT   544     -19.729   6.154  10.484  1.00  0.00           H  
ATOM   2278  H2  WAT   544     -19.733   7.273   9.464  1.00  0.00           H  
ATOM   2280  O   WAT   545      -7.076  12.248   4.646  1.00  0.00           O  
ATOM   2281  H1  WAT   545      -6.772  11.639   3.973  1.00  0.00           H  
ATOM   2282  H2  WAT   545      -7.862  12.646   4.271  1.00  0.00           H  
ATOM   2284  O   WAT   546      14.524   0.307   5.247  1.00  0.00           O  
ATOM   2285  H1  WAT   546      13.735   0.352   4.707  1.00  0.00           H  
ATOM   2286  H2  WAT   546      15.239   0.513   4.644  1.00  0.00           H  
ATOM   2288  O   WAT   547      16.593   0.098  11.557  1.00  0.00           O  
ATOM   2289  H1  WAT   547      15.689   0.226  11.269  1.00  0.00           H  
ATOM   2290  H2  WAT   547      16.746   0.802  12.187  1.00  0.00           H  
ATOM   2292  O   WAT   548     -10.476  -9.272  19.242  1.00  0.00           O  
ATOM   2293  H1  WAT   548     -10.827  -8.711  18.550  1.00  0.00           H  
ATOM   2294  H2  WAT   548      -9.952  -9.925  18.777  1.00  0.00           H  
ATOM   2296  O   WAT   549      15.802  -6.195   6.376  1.00  0.00           O  
ATOM   2297  H1  WAT   549      16.674  -5.837   6.543  1.00  0.00           H  
ATOM   2298  H2  WAT   549      15.468  -6.427   7.243  1.00  0.00           H  
ATOM   2300  O   WAT   550     -14.549  10.434 -20.123  1.00  0.00           O  
ATOM   2301  H1  WAT   550     -14.326   9.612 -19.686  1.00  0.00           H  
ATOM   2302  H2  WAT   550     -15.364  10.713 -19.706  1.00  0.00           H  
ATOM   2304  O   WAT   551      10.822  -1.438  17.370  1.00  0.00           O  
ATOM   2305  H1  WAT   551      11.640  -1.930  17.451  1.00  0.00           H  
ATOM   2306  H2  WAT   551      11.058  -0.541  17.604  1.00  0.00           H  
ATOM   2308  O   WAT   552     -10.903   7.097  24.602  1.00  0.00           O  
ATOM   2309  H1  WAT   552     -10.112   6.968  25.125  1.00  0.00           H  
ATOM   2310  H2  WAT   552     -11.435   6.320  24.776  1.00  0.00           H  
ATOM   2312  O   WAT   553       2.978  -4.366  13.180  1.00  0.00           O  
ATOM   2313  H1  WAT   553       3.346  -4.992  12.557  1.00  0.00           H  
ATOM   2314  H2  WAT   553       3.259  -3.511  12.855  1.00  0.00           H  
ATOM   2316  O   WAT   554     -15.413  19.454   8.522  1.00  0.00           O  
ATOM   2317  H1  WAT   554     -15.447  19.453   9.479  1.00  0.00           H  
ATOM   2318  H2  WAT   554     -15.639  18.557   8.273  1.00  0.00           H  
ATOM   2320  O   WAT   555      -9.589  -3.337 -21.488  1.00  0.00           O  
ATOM   2321  H1  WAT   555      -9.004  -2.612 -21.710  1.00  0.00           H  
ATOM   2322  H2  WAT   555      -9.082  -4.124 -21.690  1.00  0.00           H  
ATOM   2324  O   WAT   556      16.168  -2.545 -13.531  1.00  0.00           O  
ATOM   2325  H1  WAT   556      16.963  -2.691 -13.019  1.00  0.00           H  
ATOM   2326  H2  WAT   556      16.168  -3.248 -14.181  1.00  0.00           H  
ATOM   2328  O   WAT   557       4.739   2.415   0.164  1.00  0.00           O  
ATOM   2329  H1  WAT   557       4.957   3.139  -0.422  1.00  0.00           H  
ATOM   2330  H2  WAT   557       4.817   2.786   1.043  1.00  0.00           H  
ATOM   2332  O   WAT   558     -20.555  11.234 -13.430  1.00  0.00           O  
ATOM   2333  H1  WAT   558     -20.458  10.595 -14.135  1.00  0.00           H  
ATOM   2334  H2  WAT   558     -21.406  11.641 -13.589  1.00  0.00           H  
ATOM   2336  O   WAT   559      -1.233   4.670  17.752  1.00  0.00           O  
ATOM   2337  H1  WAT   559      -1.511   5.153  18.531  1.00  0.00           H  
ATOM   2338  H2  WAT   559      -1.887   4.888  17.089  1.00  0.00           H  
ATOM   2340  O   WAT   560     -12.668 -13.886  -5.754  1.00  0.00           O  
ATOM   2341  H1  WAT   560     -12.054 -13.152  -5.774  1.00  0.00           H  
ATOM   2342  H2  WAT   560     -12.820 -14.097  -6.675  1.00  0.00           H  
ATOM   2344  O   WAT   561       5.867  -0.277 -15.654  1.00  0.00           O  
ATOM   2345  H1  WAT   561       5.001  -0.090 -15.292  1.00  0.00           H  
ATOM   2346  H2  WAT   561       5.890   0.204 -16.481  1.00  0.00           H  
ATOM   2348  O   WAT   562      19.266  -1.146  -4.506  1.00  0.00           O  
ATOM   2349  H1  WAT   562      20.020  -0.631  -4.219  1.00  0.00           H  
ATOM   2350  H2  WAT   562      19.590  -1.653  -5.250  1.00  0.00           H  
ATOM   2352  O   WAT   563      17.798  14.465  -2.541  1.00  0.00           O  
ATOM   2353  H1  WAT   563      18.530  14.847  -2.057  1.00  0.00           H  
ATOM   2354  H2  WAT   563      17.685  15.041  -3.297  1.00  0.00           H  
ATOM   2356  O   WAT   564       8.547  -1.822 -12.993  1.00  0.00           O  
ATOM   2357  H1  WAT   564       9.179  -2.520 -12.821  1.00  0.00           H  
ATOM   2358  H2  WAT   564       8.156  -2.055 -13.835  1.00  0.00           H  
ATOM   2360  O   WAT   565       3.916 -19.005  10.468  1.00  0.00           O  
ATOM   2361  H1  WAT   565       4.111 -18.704  11.356  1.00  0.00           H  
ATOM   2362  H2  WAT   565       3.815 -18.200   9.960  1.00  0.00           H  
ATOM   2364  O   WAT   566       6.813  20.922  11.989  1.00  0.00           O  
ATOM   2365  H1  WAT   566       7.604  20.387  11.935  1.00  0.00           H  
ATOM   2366  H2  WAT   566       6.104  20.328  11.744  1.00  0.00           H  
ATOM   2368  O   WAT   567       6.221 -16.683   6.395  1.00  0.00           O  
ATOM   2369  H1  WAT   567       6.774 -17.461   6.317  1.00  0.00           H  
ATOM   2370  H2  WAT   567       6.545 -16.090   5.718  1.00  0.00           H  
ATOM   2372  O   WAT   568       6.934  -1.071  -2.983  1.00  0.00           O  
ATOM   2373  H1  WAT   568       6.052  -1.425  -2.873  1.00  0.00           H  
ATOM   2374  H2  WAT   568       6.816  -0.122  -2.961  1.00  0.00           H  
ATOM   2376  O   WAT   569       2.335   7.146 -19.126  1.00  0.00           O  
ATOM   2377  H1  WAT   569       1.597   7.730 -19.300  1.00  0.00           H  
ATOM   2378  H2  WAT   569       2.608   6.841 -19.991  1.00  0.00           H  
ATOM   2380  O   WAT   570      18.989  -3.196  12.972  1.00  0.00           O  
ATOM   2381  H1  WAT   570      19.395  -3.867  12.424  1.00  0.00           H  
ATOM   2382  H2  WAT   570      18.236  -2.895  12.464  1.00  0.00           H  
ATOM   2384  O   WAT   571      10.500 -15.046   4.053  1.00  0.00           O  
ATOM   2385  H1  WAT   571      10.859 -15.816   3.613  1.00  0.00           H  
ATOM   2386  H2  WAT   571      10.725 -14.315   3.478  1.00  0.00           H  
ATOM   2388  O   WAT   572      -5.527  -8.804 -13.869  1.00  0.00           O  
ATOM   2389  H1  WAT   572      -4.971  -9.054 -13.131  1.00  0.00           H  
ATOM   2390  H2  WAT   572      -5.925  -9.626 -14.158  1.00  0.00           H  
ATOM   2392  O   WAT   573     -15.723  16.629 -15.256  1.00  0.00           O  
ATOM   2393  H1  WAT   573     -15.661  16.308 -14.357  1.00  0.00           H  
ATOM   2394  H2  WAT   573     -16.160  17.477 -15.179  1.00  0.00           H  
ATOM   2396  O   WAT   574       6.217  19.877  -0.162  1.00  0.00           O  
ATOM   2397  H1  WAT   574       6.660  20.082   0.662  1.00  0.00           H  
ATOM   2398  H2  WAT   574       6.086  18.929  -0.133  1.00  0.00           H  
ATOM   2400  O   WAT   575     -18.088   0.566  -0.721  1.00  0.00           O  
ATOM   2401  H1  WAT   575     -18.022   0.697   0.225  1.00  0.00           H  
ATOM   2402  H2  WAT   575     -18.618  -0.224  -0.817  1.00  0.00           H  
ATOM   2404  O   WAT   576     -10.829   4.524   1.590  1.00  0.00           O  
ATOM   2405  H1  WAT   576     -11.774   4.605   1.462  1.00  0.00           H  
ATOM   2406  H2  WAT   576     -10.642   5.071   2.353  1.00  0.00           H  
ATOM   2408  O   WAT   577       1.715  -2.013  -6.261  1.00  0.00           O  
ATOM   2409  H1  WAT   577       0.988  -2.078  -6.881  1.00  0.00           H  
ATOM   2410  H2  WAT   577       1.696  -2.842  -5.782  1.00  0.00           H  
ATOM   2412  O   WAT   578       5.639   5.815 -11.541  1.00  0.00           O  
ATOM   2413  H1  WAT   578       5.812   6.011 -10.620  1.00  0.00           H  
ATOM   2414  H2  WAT   578       5.000   6.475 -11.811  1.00  0.00           H  
ATOM   2416  O   WAT   579     -20.420  -6.364   6.925  1.00  0.00           O  
ATOM   2417  H1  WAT   579     -21.136  -5.907   6.482  1.00  0.00           H  
ATOM   2418  H2  WAT   579     -19.741  -6.449   6.256  1.00  0.00           H  
ATOM   2420  O   WAT   580     -17.457   6.049   7.542  1.00  0.00           O  
ATOM   2421  H1  WAT   580     -18.171   5.550   7.144  1.00  0.00           H  
ATOM   2422  H2  WAT   580     -17.222   5.549   8.324  1.00  0.00           H  
ATOM   2424  O   WAT   581      11.275  -2.898  10.028  1.00  0.00           O  
ATOM   2425  H1  WAT   581      11.691  -3.462   9.376  1.00  0.00           H  
ATOM   2426  H2  WAT   581      10.336  -3.010   9.876  1.00  0.00           H  
ATOM   2428  O   WAT   582      17.708 -17.413  -3.498  1.00  0.00           O  
ATOM   2429  H1  WAT   582      17.445 -18.334  -3.494  1.00  0.00           H  
ATOM   2430  H2  WAT   582      16.983 -16.955  -3.072  1.00  0.00           H  
ATOM   2432  O   WAT   583       0.809  19.656  -3.635  1.00  0.00           O  
ATOM   2433  H1  WAT   583       1.728  19.577  -3.381  1.00  0.00           H  
ATOM   2434  H2  WAT   583       0.328  19.212  -2.936  1.00  0.00           H  
ATOM   2436  O   WAT   584     -10.762  -6.140  10.644  1.00  0.00           O  
ATOM   2437  H1  WAT   584     -10.607  -5.545   9.910  1.00  0.00           H  
ATOM   2438  H2  WAT   584     -10.822  -5.567  11.408  1.00  0.00           H  
ATOM   2440  O   WAT   585      -6.213 -18.406 -11.810  1.00  0.00           O  
ATOM   2441  H1  WAT   585      -6.518 -17.672 -12.342  1.00  0.00           H  
ATOM   2442  H2  WAT   585      -5.551 -18.026 -11.233  1.00  0.00           H  
ATOM   2444  O   WAT   586      -6.349   4.572 -16.425  1.00  0.00           O  
ATOM   2445  H1  WAT   586      -6.188   3.762 -16.910  1.00  0.00           H  
ATOM   2446  H2  WAT   586      -6.357   5.255 -17.096  1.00  0.00           H  
ATOM   2448  O   WAT   587      12.296  -6.146  16.154  1.00  0.00           O  
ATOM   2449  H1  WAT   587      12.000  -5.908  15.276  1.00  0.00           H  
ATOM   2450  H2  WAT   587      12.873  -6.898  16.018  1.00  0.00           H  
ATOM   2452  O   WAT   588       4.126 -12.290  11.559  1.00  0.00           O  
ATOM   2453  H1  WAT   588       3.967 -12.640  10.683  1.00  0.00           H  
ATOM   2454  H2  WAT   588       3.332 -11.799  11.769  1.00  0.00           H  
ATOM   2456  O   WAT   589       7.966   3.729   5.169  1.00  0.00           O  
ATOM   2457  H1  WAT   589       7.536   2.978   5.578  1.00  0.00           H  
ATOM   2458  H2  WAT   589       8.129   3.449   4.268  1.00  0.00           H  
ATOM   2460  O   WAT   590     -16.521   2.553  -2.113  1.00  0.00           O  
ATOM   2461  H1  WAT   590     -17.074   1.993  -1.568  1.00  0.00           H  
ATOM   2462  H2  WAT   590     -17.094   3.273  -2.377  1.00  0.00           H  
ATOM   2464  O   WAT   591      -1.209  -0.924  18.013  1.00  0.00           O  
ATOM   2465  H1  WAT   591      -1.725  -1.184  17.250  1.00  0.00           H  
ATOM   2466  H2  WAT   591      -1.547  -0.059  18.247  1.00  0.00           H  
ATOM   2468  O   WAT   592      15.742  -1.626  -4.394  1.00  0.00           O  
ATOM   2469  H1  WAT   592      15.935  -1.425  -3.478  1.00  0.00           H  
ATOM   2470  H2  WAT   592      14.787  -1.586  -4.452  1.00  0.00           H  
ATOM   2472  O   WAT   593      19.354 -11.914  -6.909  1.00  0.00           O  
ATOM   2473  H1  WAT   593      19.635 -11.511  -6.087  1.00  0.00           H  
ATOM   2474  H2  WAT   593      18.844 -12.678  -6.639  1.00  0.00           H  
ATOM   2476  O   WAT   594      -7.824   8.996  22.495  1.00  0.00           O  
ATOM   2477  H1  WAT   594      -6.997   8.643  22.821  1.00  0.00           H  
ATOM   2478  H2  WAT   594      -8.077   9.653  23.144  1.00  0.00           H  
ATOM   2480  O   WAT   595       7.876 -21.350   3.159  1.00  0.00           O  
ATOM   2481  H1  WAT   595       7.288 -21.490   2.418  1.00  0.00           H  
ATOM   2482  H2  WAT   595       7.652 -20.476   3.481  1.00  0.00           H  
ATOM   2484  O   WAT   596     -12.354 -12.335   8.319  1.00  0.00           O  
ATOM   2485  H1  WAT   596     -11.970 -12.060   7.486  1.00  0.00           H  
ATOM   2486  H2  WAT   596     -11.637 -12.261   8.949  1.00  0.00           H  
ATOM   2488  O   WAT   597       9.917  -7.725  -3.788  1.00  0.00           O  
ATOM   2489  H1  WAT   597       9.277  -7.046  -3.573  1.00  0.00           H  
ATOM   2490  H2  WAT   597       9.505  -8.228  -4.491  1.00  0.00           H  
ATOM   2492  O   WAT   598     -15.054 -18.697   6.284  1.00  0.00           O  
ATOM   2493  H1  WAT   598     -15.421 -19.570   6.145  1.00  0.00           H  
ATOM   2494  H2  WAT   598     -15.805 -18.158   6.533  1.00  0.00           H  
ATOM   2496  O   WAT   599      -3.684 -23.089   5.790  1.00  0.00           O  
ATOM   2497  H1  WAT   599      -3.965 -22.175   5.844  1.00  0.00           H  
ATOM   2498  H2  WAT   599      -2.783 -23.044   5.470  1.00  0.00           H  
ATOM   2500  O   WAT   600     -23.474 -13.077   8.372  1.00  0.00           O  
ATOM   2501  H1  WAT   600     -22.724 -13.672   8.365  1.00  0.00           H  
ATOM   2502  H2  WAT   600     -23.422 -12.635   9.219  1.00  0.00           H  
ATOM   2504  O   WAT   601       7.531 -10.448  20.331  1.00  0.00           O  
ATOM   2505  H1  WAT   601       7.117  -9.983  21.058  1.00  0.00           H  
ATOM   2506  H2  WAT   601       7.850  -9.755  19.753  1.00  0.00           H  
ATOM   2508  O   WAT   602       2.737   4.367   7.583  1.00  0.00           O  
ATOM   2509  H1  WAT   602       2.525   3.952   8.419  1.00  0.00           H  
ATOM   2510  H2  WAT   602       3.344   5.070   7.812  1.00  0.00           H  
ATOM   2512  O   WAT   603       6.136  -3.587 -26.963  1.00  0.00           O  
ATOM   2513  H1  WAT   603       5.641  -2.922 -27.441  1.00  0.00           H  
ATOM   2514  H2  WAT   603       6.621  -3.095 -26.300  1.00  0.00           H  
ATOM   2516  O   WAT   604      21.166  10.989  -0.653  1.00  0.00           O  
ATOM   2517  H1  WAT   604      21.887  10.397  -0.867  1.00  0.00           H  
ATOM   2518  H2  WAT   604      20.456  10.721  -1.237  1.00  0.00           H  
ATOM   2520  O   WAT   605      -8.350  -0.352  -6.142  1.00  0.00           O  
ATOM   2521  H1  WAT   605      -7.632  -0.673  -5.595  1.00  0.00           H  
ATOM   2522  H2  WAT   605      -7.916   0.098  -6.867  1.00  0.00           H  
ATOM   2524  O   WAT   606     -14.467   8.036  17.245  1.00  0.00           O  
ATOM   2525  H1  WAT   606     -14.645   8.002  18.185  1.00  0.00           H  
ATOM   2526  H2  WAT   606     -15.223   8.490  16.874  1.00  0.00           H  
ATOM   2528  O   WAT   607     -15.230  -4.348   1.445  1.00  0.00           O  
ATOM   2529  H1  WAT   607     -14.536  -3.728   1.222  1.00  0.00           H  
ATOM   2530  H2  WAT   607     -14.876  -4.848   2.181  1.00  0.00           H  
ATOM   2532  O   WAT   608     -17.833  -7.720  -6.020  1.00  0.00           O  
ATOM   2533  H1  WAT   608     -17.487  -7.939  -6.885  1.00  0.00           H  
ATOM   2534  H2  WAT   608     -18.476  -8.406  -5.839  1.00  0.00           H  
ATOM   2536  O   WAT   609      18.664  -9.147  -7.060  1.00  0.00           O  
ATOM   2537  H1  WAT   609      19.530  -8.840  -6.791  1.00  0.00           H  
ATOM   2538  H2  WAT   609      18.787 -10.078  -7.242  1.00  0.00           H  
ATOM   2540  O   WAT   610      -4.885 -16.540   6.769  1.00  0.00           O  
ATOM   2541  H1  WAT   610      -3.981 -16.741   6.527  1.00  0.00           H  
ATOM   2542  H2  WAT   610      -5.307 -17.396   6.849  1.00  0.00           H  
ATOM   2544  O   WAT   611     -17.985  -3.583   0.207  1.00  0.00           O  
ATOM   2545  H1  WAT   611     -17.152  -3.837   0.604  1.00  0.00           H  
ATOM   2546  H2  WAT   611     -18.047  -4.118  -0.584  1.00  0.00           H  
ATOM   2548  O   WAT   612       5.397  21.491   4.068  1.00  0.00           O  
ATOM   2549  H1  WAT   612       4.520  21.388   3.699  1.00  0.00           H  
ATOM   2550  H2  WAT   612       5.466  20.792   4.719  1.00  0.00           H  
ATOM   2552  O   WAT   613       5.388   8.919 -16.508  1.00  0.00           O  
ATOM   2553  H1  WAT   613       6.293   9.115 -16.265  1.00  0.00           H  
ATOM   2554  H2  WAT   613       5.156   9.604 -17.135  1.00  0.00           H  
ATOM   2556  O   WAT   614      13.081 -19.620  -8.789  1.00  0.00           O  
ATOM   2557  H1  WAT   614      13.688 -19.583  -8.050  1.00  0.00           H  
ATOM   2558  H2  WAT   614      13.469 -19.041  -9.446  1.00  0.00           H  
ATOM   2560  O   WAT   615      18.453   9.569 -10.266  1.00  0.00           O  
ATOM   2561  H1  WAT   615      19.276   9.466 -10.744  1.00  0.00           H  
ATOM   2562  H2  WAT   615      18.088  10.392 -10.593  1.00  0.00           H  
ATOM   2564  O   WAT   616       4.584   0.875  25.893  1.00  0.00           O  
ATOM   2565  H1  WAT   616       4.078   0.092  25.677  1.00  0.00           H  
ATOM   2566  H2  WAT   616       4.148   1.582  25.417  1.00  0.00           H  
ATOM   2568  O   WAT   617      17.854 -18.294 -10.581  1.00  0.00           O  
ATOM   2569  H1  WAT   617      17.523 -17.665  -9.940  1.00  0.00           H  
ATOM   2570  H2  WAT   617      17.074 -18.586 -11.055  1.00  0.00           H  
ATOM   2572  O   WAT   618      17.106  -1.219  -6.910  1.00  0.00           O  
ATOM   2573  H1  WAT   618      16.483  -1.929  -7.062  1.00  0.00           H  
ATOM   2574  H2  WAT   618      16.828  -0.829  -6.081  1.00  0.00           H  
ATOM   2576  O   WAT   619      10.914  16.260  -9.482  1.00  0.00           O  
ATOM   2577  H1  WAT   619      11.693  16.254 -10.039  1.00  0.00           H  
ATOM   2578  H2  WAT   619      11.090  15.596  -8.816  1.00  0.00           H  
ATOM   2580  O   WAT   620      14.691   9.198  -8.103  1.00  0.00           O  
ATOM   2581  H1  WAT   620      14.412   8.608  -8.803  1.00  0.00           H  
ATOM   2582  H2  WAT   620      15.263   9.830  -8.537  1.00  0.00           H  
ATOM   2584  O   WAT   621       6.770  18.838 -13.678  1.00  0.00           O  
ATOM   2585  H1  WAT   621       6.452  18.524 -12.832  1.00  0.00           H  
ATOM   2586  H2  WAT   621       5.997  19.217 -14.098  1.00  0.00           H  
ATOM   2588  O   WAT   622       8.856 -10.669  14.947  1.00  0.00           O  
ATOM   2589  H1  WAT   622       8.670 -11.503  15.377  1.00  0.00           H  
ATOM   2590  H2  WAT   622       8.338 -10.693  14.142  1.00  0.00           H  
ATOM   2592  O   WAT   623      12.249  19.090   0.588  1.00  0.00           O  
ATOM   2593  H1  WAT   623      12.783  19.755   1.023  1.00  0.00           H  
ATOM   2594  H2  WAT   623      12.795  18.304   0.590  1.00  0.00           H  
ATOM   2596  O   WAT   624      -4.916  -4.877 -16.359  1.00  0.00           O  
ATOM   2597  H1  WAT   624      -4.441  -5.670 -16.109  1.00  0.00           H  
ATOM   2598  H2  WAT   624      -5.806  -5.179 -16.543  1.00  0.00           H  
ATOM   2600  O   WAT   625     -13.266 -12.499   3.257  1.00  0.00           O  
ATOM   2601  H1  WAT   625     -13.823 -12.673   2.499  1.00  0.00           H  
ATOM   2602  H2  WAT   625     -12.387 -12.401   2.892  1.00  0.00           H  
ATOM   2604  O   WAT   626       2.116  -2.274 -25.206  1.00  0.00           O  
ATOM   2605  H1  WAT   626       1.649  -1.773 -24.536  1.00  0.00           H  
ATOM   2606  H2  WAT   626       1.587  -3.063 -25.326  1.00  0.00           H  
ATOM   2608  O   WAT   627     -11.584  -8.155   1.020  1.00  0.00           O  
ATOM   2609  H1  WAT   627     -10.830  -8.303   0.449  1.00  0.00           H  
ATOM   2610  H2  WAT   627     -11.433  -8.731   1.770  1.00  0.00           H  
ATOM   2612  O   WAT   628       1.891   1.685 -12.056  1.00  0.00           O  
ATOM   2613  H1  WAT   628       1.610   0.811 -11.782  1.00  0.00           H  
ATOM   2614  H2  WAT   628       2.839   1.684 -11.927  1.00  0.00           H  
ATOM   2616  O   WAT   629      16.075  -4.408 -20.483  1.00  0.00           O  
ATOM   2617  H1  WAT   629      15.195  -4.628 -20.789  1.00  0.00           H  
ATOM   2618  H2  WAT   629      16.458  -5.248 -20.231  1.00  0.00           H  
ATOM   2620  O   WAT   630      -0.643  15.470  -4.227  1.00  0.00           O  
ATOM   2621  H1  WAT   630      -1.118  14.916  -4.847  1.00  0.00           H  
ATOM   2622  H2  WAT   630      -0.918  15.156  -3.366  1.00  0.00           H  
ATOM   2624  O   WAT   631      -6.963  21.077  19.136  1.00  0.00           O  
ATOM   2625  H1  WAT   631      -7.510  21.258  18.372  1.00  0.00           H  
ATOM   2626  H2  WAT   631      -6.149  21.552  18.966  1.00  0.00           H  
ATOM   2628  O   WAT   632     -17.108   0.436  -4.016  1.00  0.00           O  
ATOM   2629  H1  WAT   632     -18.028   0.312  -4.249  1.00  0.00           H  
ATOM   2630  H2  WAT   632     -17.132   0.951  -3.210  1.00  0.00           H  
ATOM   2632  O   WAT   633       1.188  16.349   8.271  1.00  0.00           O  
ATOM   2633  H1  WAT   633       0.348  16.451   8.719  1.00  0.00           H  
ATOM   2634  H2  WAT   633       1.719  15.830   8.875  1.00  0.00           H  
ATOM   2636  O   WAT   634       6.901  -0.856   9.859  1.00  0.00           O  
ATOM   2637  H1  WAT   634       7.022  -1.060   8.932  1.00  0.00           H  
ATOM   2638  H2  WAT   634       6.108  -0.321   9.885  1.00  0.00           H  
ATOM   2640  O   WAT   635     -11.033  10.687 -10.364  1.00  0.00           O  
ATOM   2641  H1  WAT   635     -11.032  11.561  -9.973  1.00  0.00           H  
ATOM   2642  H2  WAT   635     -10.915  10.093  -9.623  1.00  0.00           H  
ATOM   2644  O   WAT   636      -4.291  14.406 -13.044  1.00  0.00           O  
ATOM   2645  H1  WAT   636      -4.022  15.245 -12.670  1.00  0.00           H  
ATOM   2646  H2  WAT   636      -3.471  13.991 -13.314  1.00  0.00           H  
ATOM   2648  O   WAT   637       3.751  14.161  14.061  1.00  0.00           O  
ATOM   2649  H1  WAT   637       3.932  14.997  13.629  1.00  0.00           H  
ATOM   2650  H2  WAT   637       3.002  14.342  14.629  1.00  0.00           H  
ATOM   2652  O   WAT   638      -4.072   4.304  20.543  1.00  0.00           O  
ATOM   2653  H1  WAT   638      -4.096   4.155  19.598  1.00  0.00           H  
ATOM   2654  H2  WAT   638      -4.140   5.254  20.638  1.00  0.00           H  
ATOM   2656  O   WAT   639     -11.422   4.217  17.142  1.00  0.00           O  
ATOM   2657  H1  WAT   639     -12.247   4.561  16.799  1.00  0.00           H  
ATOM   2658  H2  WAT   639     -11.619   3.310  17.376  1.00  0.00           H  
ATOM   2660  O   WAT   640      17.050  -1.332   7.418  1.00  0.00           O  
ATOM   2661  H1  WAT   640      16.937  -0.395   7.573  1.00  0.00           H  
ATOM   2662  H2  WAT   640      16.226  -1.610   7.019  1.00  0.00           H  
ATOM   2664  O   WAT   641      18.064 -10.219  -2.037  1.00  0.00           O  
ATOM   2665  H1  WAT   641      17.648  -9.685  -1.361  1.00  0.00           H  
ATOM   2666  H2  WAT   641      18.033  -9.675  -2.824  1.00  0.00           H  
ATOM   2668  O   WAT   642      -6.657 -27.233  -8.752  1.00  0.00           O  
ATOM   2669  H1  WAT   642      -5.793 -26.822  -8.768  1.00  0.00           H  
ATOM   2670  H2  WAT   642      -7.137 -26.810  -9.464  1.00  0.00           H  
ATOM   2672  O   WAT   643      13.958 -15.856   2.185  1.00  0.00           O  
ATOM   2673  H1  WAT   643      13.242 -16.333   2.604  1.00  0.00           H  
ATOM   2674  H2  WAT   643      14.561 -15.652   2.900  1.00  0.00           H  
ATOM   2676  O   WAT   644      14.026   0.517  -7.402  1.00  0.00           O  
ATOM   2677  H1  WAT   644      14.085   0.740  -8.331  1.00  0.00           H  
ATOM   2678  H2  WAT   644      13.326  -0.133  -7.355  1.00  0.00           H  
ATOM   2680  O   WAT   645      16.690 -17.046  -5.917  1.00  0.00           O  
ATOM   2681  H1  WAT   645      17.234 -17.086  -5.131  1.00  0.00           H  
ATOM   2682  H2  WAT   645      16.953 -16.234  -6.350  1.00  0.00           H  
ATOM   2684  O   WAT   646      18.673  17.690   3.431  1.00  0.00           O  
ATOM   2685  H1  WAT   646      18.926  17.003   4.048  1.00  0.00           H  
ATOM   2686  H2  WAT   646      18.386  18.416   3.985  1.00  0.00           H  
ATOM   2688  O   WAT   647       2.217  17.887   2.278  1.00  0.00           O  
ATOM   2689  H1  WAT   647       2.048  17.990   1.341  1.00  0.00           H  
ATOM   2690  H2  WAT   647       1.469  17.386   2.602  1.00  0.00           H  
ATOM   2692  O   WAT   648      17.887  12.369 -12.028  1.00  0.00           O  
ATOM   2693  H1  WAT   648      18.124  13.098 -12.601  1.00  0.00           H  
ATOM   2694  H2  WAT   648      16.931  12.391 -11.995  1.00  0.00           H  
ATOM   2696  O   WAT   649     -12.341 -18.017  11.357  1.00  0.00           O  
ATOM   2697  H1  WAT   649     -12.859 -18.064  12.161  1.00  0.00           H  
ATOM   2698  H2  WAT   649     -12.096 -17.095  11.284  1.00  0.00           H  
ATOM   2700  O   WAT   650       1.058 -14.626 -17.189  1.00  0.00           O  
ATOM   2701  H1  WAT   650       1.176 -14.778 -18.127  1.00  0.00           H  
ATOM   2702  H2  WAT   650       0.149 -14.339 -17.105  1.00  0.00           H  
ATOM   2704  O   WAT   651       3.284   9.763  20.148  1.00  0.00           O  
ATOM   2705  H1  WAT   651       3.322  10.285  19.347  1.00  0.00           H  
ATOM   2706  H2  WAT   651       2.388   9.428  20.174  1.00  0.00           H  
ATOM   2708  O   WAT   652      21.077 -10.296  14.498  1.00  0.00           O  
ATOM   2709  H1  WAT   652      22.013 -10.323  14.300  1.00  0.00           H  
ATOM   2710  H2  WAT   652      20.655 -10.175  13.647  1.00  0.00           H  
ATOM   2712  O   WAT   653       3.956   8.211  -9.192  1.00  0.00           O  
ATOM   2713  H1  WAT   653       3.400   8.491  -9.919  1.00  0.00           H  
ATOM   2714  H2  WAT   653       4.218   9.025  -8.763  1.00  0.00           H  
ATOM   2716  O   WAT   654     -10.812 -19.304   0.872  1.00  0.00           O  
ATOM   2717  H1  WAT   654     -11.700 -19.007   0.674  1.00  0.00           H  
ATOM   2718  H2  WAT   654     -10.258 -18.547   0.683  1.00  0.00           H  
ATOM   2720  O   WAT   655       5.517  16.435   5.965  1.00  0.00           O  
ATOM   2721  H1  WAT   655       5.891  17.233   5.590  1.00  0.00           H  
ATOM   2722  H2  WAT   655       4.572  16.591   5.965  1.00  0.00           H  
ATOM   2724  O   WAT   656       7.264   2.419 -15.329  1.00  0.00           O  
ATOM   2725  H1  WAT   656       6.979   2.620 -14.437  1.00  0.00           H  
ATOM   2726  H2  WAT   656       6.898   1.553 -15.508  1.00  0.00           H  
ATOM   2728  O   WAT   657      -7.633  -5.391 -16.491  1.00  0.00           O  
ATOM   2729  H1  WAT   657      -7.696  -5.212 -15.552  1.00  0.00           H  
ATOM   2730  H2  WAT   657      -7.841  -4.555 -16.908  1.00  0.00           H  
ATOM   2732  O   WAT   658      -0.183 -12.029 -17.723  1.00  0.00           O  
ATOM   2733  H1  WAT   658      -0.409 -12.614 -18.447  1.00  0.00           H  
ATOM   2734  H2  WAT   658      -0.272 -11.149 -18.089  1.00  0.00           H  
ATOM   2736  O   WAT   659     -15.135  -2.234  20.675  1.00  0.00           O  
ATOM   2737  H1  WAT   659     -15.632  -1.466  20.393  1.00  0.00           H  
ATOM   2738  H2  WAT   659     -15.344  -2.327  21.604  1.00  0.00           H  
ATOM   2740  O   WAT   660       9.994  16.525 -13.294  1.00  0.00           O  
ATOM   2741  H1  WAT   660      10.837  16.071 -13.305  1.00  0.00           H  
ATOM   2742  H2  WAT   660       9.561  16.207 -12.502  1.00  0.00           H  
ATOM   2744  O   WAT   661       9.813  -1.400 -18.845  1.00  0.00           O  
ATOM   2745  H1  WAT   661      10.509  -1.964 -19.185  1.00  0.00           H  
ATOM   2746  H2  WAT   661      10.275  -0.708 -18.372  1.00  0.00           H  
ATOM   2748  O   WAT   662     -19.961   2.753 -16.836  1.00  0.00           O  
ATOM   2749  H1  WAT   662     -20.155   3.373 -17.539  1.00  0.00           H  
ATOM   2750  H2  WAT   662     -20.054   3.264 -16.033  1.00  0.00           H  
ATOM   2752  O   WAT   663      -4.635  10.070   7.789  1.00  0.00           O  
ATOM   2753  H1  WAT   663      -4.137  10.699   7.266  1.00  0.00           H  
ATOM   2754  H2  WAT   663      -4.257   9.220   7.565  1.00  0.00           H  
ATOM   2756  O   WAT   664      13.679   2.146  19.062  1.00  0.00           O  
ATOM   2757  H1  WAT   664      12.943   2.664  19.386  1.00  0.00           H  
ATOM   2758  H2  WAT   664      13.718   1.391  19.650  1.00  0.00           H  
ATOM   2760  O   WAT   665      -8.725   5.615  21.391  1.00  0.00           O  
ATOM   2761  H1  WAT   665      -9.630   5.921  21.456  1.00  0.00           H  
ATOM   2762  H2  WAT   665      -8.319   5.895  22.211  1.00  0.00           H  
ATOM   2764  O   WAT   666       3.946 -10.171   5.283  1.00  0.00           O  
ATOM   2765  H1  WAT   666       4.418  -9.710   5.976  1.00  0.00           H  
ATOM   2766  H2  WAT   666       3.637  -9.477   4.701  1.00  0.00           H  
ATOM   2768  O   WAT   667      -4.266   7.127  20.374  1.00  0.00           O  
ATOM   2769  H1  WAT   667      -5.068   7.329  19.893  1.00  0.00           H  
ATOM   2770  H2  WAT   667      -4.311   7.677  21.157  1.00  0.00           H  
ATOM   2772  O   WAT   668      21.248  -8.362  -6.597  1.00  0.00           O  
ATOM   2773  H1  WAT   668      21.643  -7.729  -7.197  1.00  0.00           H  
ATOM   2774  H2  WAT   668      21.984  -8.891  -6.289  1.00  0.00           H  
ATOM   2776  O   WAT   669      11.468  11.423  15.592  1.00  0.00           O  
ATOM   2777  H1  WAT   669      12.363  11.229  15.314  1.00  0.00           H  
ATOM   2778  H2  WAT   669      11.533  12.264  16.043  1.00  0.00           H  
ATOM   2780  O   WAT   670     -18.638  -4.993  -6.575  1.00  0.00           O  
ATOM   2781  H1  WAT   670     -18.349  -5.872  -6.329  1.00  0.00           H  
ATOM   2782  H2  WAT   670     -17.904  -4.629  -7.070  1.00  0.00           H  
ATOM   2784  O   WAT   671      10.316 -13.157  -2.591  1.00  0.00           O  
ATOM   2785  H1  WAT   671       9.863 -13.775  -3.165  1.00  0.00           H  
ATOM   2786  H2  WAT   671      10.988 -12.763  -3.148  1.00  0.00           H  
ATOM   2788  O   WAT   672      22.280  13.402  -7.118  1.00  0.00           O  
ATOM   2789  H1  WAT   672      22.902  13.036  -7.747  1.00  0.00           H  
ATOM   2790  H2  WAT   672      22.788  13.506  -6.313  1.00  0.00           H  
ATOM   2792  O   WAT   673       7.644  -1.824 -25.613  1.00  0.00           O  
ATOM   2793  H1  WAT   673       7.470  -0.919 -25.868  1.00  0.00           H  
ATOM   2794  H2  WAT   673       8.309  -2.124 -26.233  1.00  0.00           H  
ATOM   2796  O   WAT   674      -0.816  -5.080 -16.412  1.00  0.00           O  
ATOM   2797  H1  WAT   674      -1.252  -4.250 -16.606  1.00  0.00           H  
ATOM   2798  H2  WAT   674      -0.222  -5.217 -17.150  1.00  0.00           H  
ATOM   2800  O   WAT   675      -8.262  12.246 -19.965  1.00  0.00           O  
ATOM   2801  H1  WAT   675      -9.042  11.695 -20.020  1.00  0.00           H  
ATOM   2802  H2  WAT   675      -7.991  12.369 -20.875  1.00  0.00           H  
ATOM   2804  O   WAT   676      12.387  18.824 -12.462  1.00  0.00           O  
ATOM   2805  H1  WAT   676      12.823  18.471 -13.238  1.00  0.00           H  
ATOM   2806  H2  WAT   676      13.042  18.753 -11.767  1.00  0.00           H  
ATOM   2808  O   WAT   677      17.347  13.928   5.039  1.00  0.00           O  
ATOM   2809  H1  WAT   677      17.868  13.173   4.768  1.00  0.00           H  
ATOM   2810  H2  WAT   677      16.452  13.706   4.786  1.00  0.00           H  
ATOM   2812  O   WAT   678     -14.129 -20.672 -10.661  1.00  0.00           O  
ATOM   2813  H1  WAT   678     -13.279 -20.249 -10.542  1.00  0.00           H  
ATOM   2814  H2  WAT   678     -14.047 -21.509 -10.203  1.00  0.00           H  
ATOM   2816  O   WAT   679       7.543 -19.708  17.818  1.00  0.00           O  
ATOM   2817  H1  WAT   679       7.341 -19.267  18.643  1.00  0.00           H  
ATOM   2818  H2  WAT   679       6.794 -20.283  17.664  1.00  0.00           H  
ATOM   2820  O   WAT   680      13.712  10.573 -14.482  1.00  0.00           O  
ATOM   2821  H1  WAT   680      14.088  11.279 -15.007  1.00  0.00           H  
ATOM   2822  H2  WAT   680      14.236   9.803 -14.704  1.00  0.00           H  
ATOM   2824  O   WAT   681       5.090  19.491   5.633  1.00  0.00           O  
ATOM   2825  H1  WAT   681       5.459  19.979   6.369  1.00  0.00           H  
ATOM   2826  H2  WAT   681       4.160  19.408   5.842  1.00  0.00           H  
ATOM   2828  O   WAT   682       3.854  25.833   0.809  1.00  0.00           O  
ATOM   2829  H1  WAT   682       3.654  26.125  -0.081  1.00  0.00           H  
ATOM   2830  H2  WAT   682       3.526  24.935   0.845  1.00  0.00           H  
ATOM   2832  O   WAT   683      -3.016  12.674  16.058  1.00  0.00           O  
ATOM   2833  H1  WAT   683      -3.316  13.579  15.972  1.00  0.00           H  
ATOM   2834  H2  WAT   683      -3.410  12.368  16.875  1.00  0.00           H  
ATOM   2836  O   WAT   684     -13.446 -13.682 -12.045  1.00  0.00           O  
ATOM   2837  H1  WAT   684     -12.889 -13.060 -11.577  1.00  0.00           H  
ATOM   2838  H2  WAT   684     -14.332 -13.485 -11.741  1.00  0.00           H  
ATOM   2840  O   WAT   685      -3.923  11.518  13.684  1.00  0.00           O  
ATOM   2841  H1  WAT   685      -4.562  10.851  13.933  1.00  0.00           H  
ATOM   2842  H2  WAT   685      -3.800  12.041  14.476  1.00  0.00           H  
ATOM   2844  O   WAT   686     -19.975   9.328 -15.291  1.00  0.00           O  
ATOM   2845  H1  WAT   686     -20.132   8.404 -15.485  1.00  0.00           H  
ATOM   2846  H2  WAT   686     -20.259   9.790 -16.080  1.00  0.00           H  
ATOM   2848  O   WAT   687       0.802  -4.650 -25.415  1.00  0.00           O  
ATOM   2849  H1  WAT   687       0.820  -5.530 -25.040  1.00  0.00           H  
ATOM   2850  H2  WAT   687      -0.101  -4.356 -25.295  1.00  0.00           H  
ATOM   2852  O   WAT   688      22.655  -0.998   7.262  1.00  0.00           O  
ATOM   2853  H1  WAT   688      21.826  -0.533   7.374  1.00  0.00           H  
ATOM   2854  H2  WAT   688      23.088  -0.924   8.112  1.00  0.00           H  
ATOM   2856  O   WAT   689     -10.795   0.193 -22.979  1.00  0.00           O  
ATOM   2857  H1  WAT   689     -11.322   0.689 -22.352  1.00  0.00           H  
ATOM   2858  H2  WAT   689     -10.173   0.832 -23.327  1.00  0.00           H  
ATOM   2860  O   WAT   690       3.733   3.260 -15.052  1.00  0.00           O  
ATOM   2861  H1  WAT   690       3.643   3.967 -15.690  1.00  0.00           H  
ATOM   2862  H2  WAT   690       4.578   3.422 -14.632  1.00  0.00           H  
ATOM   2864  O   WAT   691      11.244   9.161  -4.289  1.00  0.00           O  
ATOM   2865  H1  WAT   691      11.265   8.356  -3.772  1.00  0.00           H  
ATOM   2866  H2  WAT   691      12.045   9.130  -4.813  1.00  0.00           H  
ATOM   2868  O   WAT   692     -12.258   6.855   5.205  1.00  0.00           O  
ATOM   2869  H1  WAT   692     -13.063   6.669   5.688  1.00  0.00           H  
ATOM   2870  H2  WAT   692     -12.543   7.376   4.454  1.00  0.00           H  
ATOM   2872  O   WAT   693      16.434  -7.033 -19.399  1.00  0.00           O  
ATOM   2873  H1  WAT   693      15.798  -7.628 -19.795  1.00  0.00           H  
ATOM   2874  H2  WAT   693      16.168  -6.973 -18.481  1.00  0.00           H  
ATOM   2876  O   WAT   694      -3.701 -10.140  17.252  1.00  0.00           O  
ATOM   2877  H1  WAT   694      -3.679  -9.206  17.459  1.00  0.00           H  
ATOM   2878  H2  WAT   694      -3.191 -10.219  16.446  1.00  0.00           H  
ATOM   2880  O   WAT   695     -17.275 -16.942   6.367  1.00  0.00           O  
ATOM   2881  H1  WAT   695     -17.946 -17.359   6.907  1.00  0.00           H  
ATOM   2882  H2  WAT   695     -17.759 -16.573   5.627  1.00  0.00           H  
ATOM   2884  O   WAT   696     -10.274 -23.391  -5.027  1.00  0.00           O  
ATOM   2885  H1  WAT   696     -11.173 -23.482  -4.713  1.00  0.00           H  
ATOM   2886  H2  WAT   696      -9.740 -23.396  -4.232  1.00  0.00           H  
ATOM   2888  O   WAT   697       5.558  10.515   8.992  1.00  0.00           O  
ATOM   2889  H1  WAT   697       5.621   9.685   8.519  1.00  0.00           H  
ATOM   2890  H2  WAT   697       4.720  10.464   9.453  1.00  0.00           H  
ATOM   2892  O   WAT   698     -17.362 -20.645  -4.151  1.00  0.00           O  
ATOM   2893  H1  WAT   698     -17.481 -19.696  -4.194  1.00  0.00           H  
ATOM   2894  H2  WAT   698     -18.103 -21.002  -4.640  1.00  0.00           H  
ATOM   2896  O   WAT   699     -22.551  -4.182 -11.765  1.00  0.00           O  
ATOM   2897  H1  WAT   699     -22.440  -5.081 -12.075  1.00  0.00           H  
ATOM   2898  H2  WAT   699     -22.911  -3.712 -12.517  1.00  0.00           H  
ATOM   2900  O   WAT   700      -4.866 -14.055   7.721  1.00  0.00           O  
ATOM   2901  H1  WAT   700      -4.827 -14.813   7.138  1.00  0.00           H  
ATOM   2902  H2  WAT   700      -5.699 -14.152   8.184  1.00  0.00           H  
ATOM   2904  O   WAT   701      22.547  -6.755  13.831  1.00  0.00           O  
ATOM   2905  H1  WAT   701      23.182  -7.447  14.017  1.00  0.00           H  
ATOM   2906  H2  WAT   701      23.041  -5.942  13.934  1.00  0.00           H  
ATOM   2908  O   WAT   702     -14.593   2.146   5.474  1.00  0.00           O  
ATOM   2909  H1  WAT   702     -14.992   3.014   5.408  1.00  0.00           H  
ATOM   2910  H2  WAT   702     -14.024   2.203   6.242  1.00  0.00           H  
ATOM   2912  O   WAT   703     -15.883   2.065 -20.008  1.00  0.00           O  
ATOM   2913  H1  WAT   703     -16.255   1.196 -20.160  1.00  0.00           H  
ATOM   2914  H2  WAT   703     -16.002   2.215 -19.070  1.00  0.00           H  
ATOM   2916  O   WAT   704     -20.940 -13.945   5.477  1.00  0.00           O  
ATOM   2917  H1  WAT   704     -20.395 -14.288   6.185  1.00  0.00           H  
ATOM   2918  H2  WAT   704     -21.190 -14.719   4.971  1.00  0.00           H  
ATOM   2920  O   WAT   705      15.670  20.411  -4.564  1.00  0.00           O  
ATOM   2921  H1  WAT   705      15.136  20.712  -5.300  1.00  0.00           H  
ATOM   2922  H2  WAT   705      15.490  21.039  -3.865  1.00  0.00           H  
ATOM   2924  O   WAT   706      -5.898 -19.580   9.587  1.00  0.00           O  
ATOM   2925  H1  WAT   706      -6.409 -19.110  10.246  1.00  0.00           H  
ATOM   2926  H2  WAT   706      -6.289 -20.453   9.558  1.00  0.00           H  
ATOM   2928  O   WAT   707      13.297 -12.020 -10.189  1.00  0.00           O  
ATOM   2929  H1  WAT   707      13.701 -12.425 -10.957  1.00  0.00           H  
ATOM   2930  H2  WAT   707      13.713 -12.452  -9.444  1.00  0.00           H  
ATOM   2932  O   WAT   708      20.813  -2.755 -15.874  1.00  0.00           O  
ATOM   2933  H1  WAT   708      21.493  -2.674 -16.542  1.00  0.00           H  
ATOM   2934  H2  WAT   708      20.099  -2.200 -16.190  1.00  0.00           H  
ATOM   2936  O   WAT   709      -1.315  23.385   2.024  1.00  0.00           O  
ATOM   2937  H1  WAT   709      -0.632  23.442   2.693  1.00  0.00           H  
ATOM   2938  H2  WAT   709      -1.481  22.447   1.931  1.00  0.00           H  
ATOM   2940  O   WAT   710       4.701  -8.703  -2.638  1.00  0.00           O  
ATOM   2941  H1  WAT   710       4.404  -8.742  -1.729  1.00  0.00           H  
ATOM   2942  H2  WAT   710       5.308  -9.438  -2.723  1.00  0.00           H  
ATOM   2944  O   WAT   711     -13.531 -22.801  -8.749  1.00  0.00           O  
ATOM   2945  H1  WAT   711     -13.384 -22.355  -7.915  1.00  0.00           H  
ATOM   2946  H2  WAT   711     -14.188 -23.469  -8.551  1.00  0.00           H  
ATOM   2948  O   WAT   712      -8.097   0.572  22.687  1.00  0.00           O  
ATOM   2949  H1  WAT   712      -7.731  -0.143  23.208  1.00  0.00           H  
ATOM   2950  H2  WAT   712      -7.348   1.133  22.491  1.00  0.00           H  
ATOM   2952  O   WAT   713       6.522 -16.734  18.234  1.00  0.00           O  
ATOM   2953  H1  WAT   713       6.227 -15.834  18.096  1.00  0.00           H  
ATOM   2954  H2  WAT   713       6.892 -16.997  17.392  1.00  0.00           H  
ATOM   2956  O   WAT   714       6.654   4.458  12.805  1.00  0.00           O  
ATOM   2957  H1  WAT   714       6.133   4.935  13.451  1.00  0.00           H  
ATOM   2958  H2  WAT   714       6.266   3.583  12.784  1.00  0.00           H  
ATOM   2960  O   WAT   715      -8.256  -1.928  -0.087  1.00  0.00           O  
ATOM   2961  H1  WAT   715      -8.108  -1.790   0.849  1.00  0.00           H  
ATOM   2962  H2  WAT   715      -8.716  -1.139  -0.375  1.00  0.00           H  
ATOM   2964  O   WAT   716       4.074  -1.879 -23.399  1.00  0.00           O  
ATOM   2965  H1  WAT   716       3.439  -2.105 -24.079  1.00  0.00           H  
ATOM   2966  H2  WAT   716       4.651  -2.642 -23.348  1.00  0.00           H  
ATOM   2968  O   WAT   717       2.731  16.225   6.046  1.00  0.00           O  
ATOM   2969  H1  WAT   717       2.118  16.162   6.779  1.00  0.00           H  
ATOM   2970  H2  WAT   717       2.280  15.795   5.319  1.00  0.00           H  
ATOM   2972  O   WAT   718      -4.277 -26.131  -9.056  1.00  0.00           O  
ATOM   2973  H1  WAT   718      -4.611 -25.301  -8.716  1.00  0.00           H  
ATOM   2974  H2  WAT   718      -3.409 -26.220  -8.662  1.00  0.00           H  
ATOM   2976  O   WAT   719      -3.479   5.196 -15.906  1.00  0.00           O  
ATOM   2977  H1  WAT   719      -3.038   4.358 -15.767  1.00  0.00           H  
ATOM   2978  H2  WAT   719      -4.390   4.961 -16.081  1.00  0.00           H  
ATOM   2980  O   WAT   720     -20.862  16.268   9.420  1.00  0.00           O  
ATOM   2981  H1  WAT   720     -20.456  15.432   9.647  1.00  0.00           H  
ATOM   2982  H2  WAT   720     -20.124  16.862   9.281  1.00  0.00           H  
ATOM   2984  O   WAT   721      -9.837   5.816   4.380  1.00  0.00           O  
ATOM   2985  H1  WAT   721     -10.622   5.906   4.920  1.00  0.00           H  
ATOM   2986  H2  WAT   721      -9.258   5.250   4.890  1.00  0.00           H  
ATOM   2988  O   WAT   722       4.231   5.240  -5.000  1.00  0.00           O  
ATOM   2989  H1  WAT   722       3.677   5.481  -4.257  1.00  0.00           H  
ATOM   2990  H2  WAT   722       3.752   5.554  -5.767  1.00  0.00           H  
ATOM   2992  O   WAT   723       6.916 -16.463  12.539  1.00  0.00           O  
ATOM   2993  H1  WAT   723       7.858 -16.633  12.540  1.00  0.00           H  
ATOM   2994  H2  WAT   723       6.840 -15.539  12.301  1.00  0.00           H  
ATOM   2996  O   WAT   724     -10.030  11.309   1.245  1.00  0.00           O  
ATOM   2997  H1  WAT   724     -10.666  10.869   1.810  1.00  0.00           H  
ATOM   2998  H2  WAT   724      -9.256  10.747   1.273  1.00  0.00           H  
ATOM   3000  O   WAT   725      -3.757  15.807  18.102  1.00  0.00           O  
ATOM   3001  H1  WAT   725      -4.153  16.671  18.213  1.00  0.00           H  
ATOM   3002  H2  WAT   725      -2.955  15.972  17.606  1.00  0.00           H  
ATOM   3004  O   WAT   726      -8.444  17.130 -11.303  1.00  0.00           O  
ATOM   3005  H1  WAT   726      -7.702  17.314 -10.727  1.00  0.00           H  
ATOM   3006  H2  WAT   726      -8.062  17.084 -12.179  1.00  0.00           H  
ATOM   3008  O   WAT   727     -10.480   9.778  19.150  1.00  0.00           O  
ATOM   3009  H1  WAT   727      -9.927  10.547  19.288  1.00  0.00           H  
ATOM   3010  H2  WAT   727     -11.174   9.862  19.805  1.00  0.00           H  
ATOM   3012  O   WAT   728     -13.844  -4.914  12.308  1.00  0.00           O  
ATOM   3013  H1  WAT   728     -13.220  -4.279  12.659  1.00  0.00           H  
ATOM   3014  H2  WAT   728     -13.925  -5.576  12.995  1.00  0.00           H  
ATOM   3016  O   WAT   729      -2.101   6.176 -11.929  1.00  0.00           O  
ATOM   3017  H1  WAT   729      -2.313   5.437 -11.359  1.00  0.00           H  
ATOM   3018  H2  WAT   729      -2.841   6.231 -12.534  1.00  0.00           H  
ATOM   3020  O   WAT   730      12.480  -2.671   1.477  1.00  0.00           O  
ATOM   3021  H1  WAT   730      12.806  -3.053   2.291  1.00  0.00           H  
ATOM   3022  H2  WAT   730      11.662  -3.138   1.303  1.00  0.00           H  
ATOM   3024  O   WAT   731       3.971   4.612   4.935  1.00  0.00           O  
ATOM   3025  H1  WAT   731       3.503   4.488   5.761  1.00  0.00           H  
ATOM   3026  H2  WAT   731       4.599   5.311   5.118  1.00  0.00           H  
ATOM   3028  O   WAT   732      -3.986  -1.148 -18.658  1.00  0.00           O  
ATOM   3029  H1  WAT   732      -3.842  -0.346 -18.156  1.00  0.00           H  
ATOM   3030  H2  WAT   732      -4.713  -0.937 -19.244  1.00  0.00           H  
ATOM   3032  O   WAT   733     -11.310  -8.682   6.560  1.00  0.00           O  
ATOM   3033  H1  WAT   733     -10.965  -8.549   7.443  1.00  0.00           H  
ATOM   3034  H2  WAT   733     -12.254  -8.552   6.649  1.00  0.00           H  
ATOM   3036  O   WAT   734       6.252  16.397  -4.625  1.00  0.00           O  
ATOM   3037  H1  WAT   734       6.107  16.210  -3.698  1.00  0.00           H  
ATOM   3038  H2  WAT   734       7.196  16.536  -4.697  1.00  0.00           H  
ATOM   3040  O   WAT   735     -21.648  -6.711   1.754  1.00  0.00           O  
ATOM   3041  H1  WAT   735     -22.243  -7.392   2.070  1.00  0.00           H  
ATOM   3042  H2  WAT   735     -21.871  -6.608   0.829  1.00  0.00           H  
ATOM   3044  O   WAT   736     -12.078  -3.570 -11.507  1.00  0.00           O  
ATOM   3045  H1  WAT   736     -12.191  -3.784 -10.581  1.00  0.00           H  
ATOM   3046  H2  WAT   736     -12.948  -3.688 -11.888  1.00  0.00           H  
ATOM   3048  O   WAT   737      -0.670  15.234 -12.367  1.00  0.00           O  
ATOM   3049  H1  WAT   737      -0.825  14.985 -11.456  1.00  0.00           H  
ATOM   3050  H2  WAT   737       0.118  14.752 -12.617  1.00  0.00           H  
ATOM   3052  O   WAT   738       7.622  -1.576  21.687  1.00  0.00           O  
ATOM   3053  H1  WAT   738       7.725  -1.685  20.742  1.00  0.00           H  
ATOM   3054  H2  WAT   738       7.403  -0.651  21.799  1.00  0.00           H  
ATOM   3056  O   WAT   739     -10.396  11.124  -1.495  1.00  0.00           O  
ATOM   3057  H1  WAT   739     -10.233  11.536  -0.646  1.00  0.00           H  
ATOM   3058  H2  WAT   739     -10.658  10.229  -1.280  1.00  0.00           H  
ATOM   3060  O   WAT   740      -1.627 -17.563  -4.443  1.00  0.00           O  
ATOM   3061  H1  WAT   740      -0.970 -18.051  -3.947  1.00  0.00           H  
ATOM   3062  H2  WAT   740      -2.113 -18.235  -4.922  1.00  0.00           H  
ATOM   3064  O   WAT   741       5.802  -7.118  20.717  1.00  0.00           O  
ATOM   3065  H1  WAT   741       5.615  -7.746  20.019  1.00  0.00           H  
ATOM   3066  H2  WAT   741       6.709  -6.854  20.564  1.00  0.00           H  
ATOM   3068  O   WAT   742      17.341  10.874   0.262  1.00  0.00           O  
ATOM   3069  H1  WAT   742      16.961  10.995   1.132  1.00  0.00           H  
ATOM   3070  H2  WAT   742      16.630  10.503  -0.261  1.00  0.00           H  
ATOM   3072  O   WAT   743      14.257   2.509  -5.510  1.00  0.00           O  
ATOM   3073  H1  WAT   743      14.787   2.234  -4.762  1.00  0.00           H  
ATOM   3074  H2  WAT   743      14.200   1.730  -6.063  1.00  0.00           H  
ATOM   3076  O   WAT   744      -6.585   0.096 -10.378  1.00  0.00           O  
ATOM   3077  H1  WAT   744      -6.812  -0.822 -10.528  1.00  0.00           H  
ATOM   3078  H2  WAT   744      -5.678   0.071 -10.074  1.00  0.00           H  
ATOM   3080  O   WAT   745       3.025 -15.389  12.438  1.00  0.00           O  
ATOM   3081  H1  WAT   745       3.656 -15.492  11.726  1.00  0.00           H  
ATOM   3082  H2  WAT   745       3.045 -14.454  12.642  1.00  0.00           H  
ATOM   3084  O   WAT   746     -17.945  12.772 -12.938  1.00  0.00           O  
ATOM   3085  H1  WAT   746     -17.902  12.577 -12.002  1.00  0.00           H  
ATOM   3086  H2  WAT   746     -18.845  12.562 -13.186  1.00  0.00           H  
ATOM   3088  O   WAT   747      -5.692 -21.604   0.647  1.00  0.00           O  
ATOM   3089  H1  WAT   747      -5.548 -22.051   1.480  1.00  0.00           H  
ATOM   3090  H2  WAT   747      -4.812 -21.415   0.321  1.00  0.00           H  
ATOM   3092  O   WAT   748      22.952  -0.279  -7.643  1.00  0.00           O  
ATOM   3093  H1  WAT   748      23.146  -1.022  -8.214  1.00  0.00           H  
ATOM   3094  H2  WAT   748      22.329   0.250  -8.141  1.00  0.00           H  
ATOM   3096  O   WAT   749      12.347   5.243 -13.707  1.00  0.00           O  
ATOM   3097  H1  WAT   749      12.928   5.644 -13.060  1.00  0.00           H  
ATOM   3098  H2  WAT   749      11.960   4.496 -13.251  1.00  0.00           H  
ATOM   3100  O   WAT   750       1.732  -6.423 -12.439  1.00  0.00           O  
ATOM   3101  H1  WAT   750       1.116  -6.647 -13.136  1.00  0.00           H  
ATOM   3102  H2  WAT   750       2.542  -6.872 -12.682  1.00  0.00           H  
ATOM   3104  O   WAT   751      13.033  -6.860 -20.129  1.00  0.00           O  
ATOM   3105  H1  WAT   751      13.274  -6.205 -20.783  1.00  0.00           H  
ATOM   3106  H2  WAT   751      13.190  -6.429 -19.289  1.00  0.00           H  
ATOM   3108  O   WAT   752     -22.700  14.323  -5.171  1.00  0.00           O  
ATOM   3109  H1  WAT   752     -23.134  14.481  -4.332  1.00  0.00           H  
ATOM   3110  H2  WAT   752     -22.388  15.186  -5.444  1.00  0.00           H  
ATOM   3112  O   WAT   753      13.018  10.575   0.297  1.00  0.00           O  
ATOM   3113  H1  WAT   753      12.395  10.623   1.022  1.00  0.00           H  
ATOM   3114  H2  WAT   753      13.398  11.453   0.249  1.00  0.00           H  
ATOM   3116  O   WAT   754     -17.186   9.608  -9.243  1.00  0.00           O  
ATOM   3117  H1  WAT   754     -17.587  10.004 -10.016  1.00  0.00           H  
ATOM   3118  H2  WAT   754     -16.322  10.016  -9.186  1.00  0.00           H  
ATOM   3120  O   WAT   755       3.479 -13.936  17.535  1.00  0.00           O  
ATOM   3121  H1  WAT   755       3.230 -14.768  17.132  1.00  0.00           H  
ATOM   3122  H2  WAT   755       3.553 -14.134  18.469  1.00  0.00           H  
ATOM   3124  O   WAT   756      -6.575 -15.143  15.177  1.00  0.00           O  
ATOM   3125  H1  WAT   756      -6.211 -14.268  15.042  1.00  0.00           H  
ATOM   3126  H2  WAT   756      -7.521 -15.025  15.088  1.00  0.00           H  
ATOM   3128  O   WAT   757      17.283  -0.308  -2.405  1.00  0.00           O  
ATOM   3129  H1  WAT   757      17.070   0.610  -2.570  1.00  0.00           H  
ATOM   3130  H2  WAT   757      17.973  -0.512  -3.036  1.00  0.00           H  
ATOM   3132  O   WAT   758      -8.585 -21.331  11.450  1.00  0.00           O  
ATOM   3133  H1  WAT   758      -9.494 -21.141  11.681  1.00  0.00           H  
ATOM   3134  H2  WAT   758      -8.578 -21.343  10.493  1.00  0.00           H  
ATOM   3136  O   WAT   759       5.142 -19.377 -11.334  1.00  0.00           O  
ATOM   3137  H1  WAT   759       5.403 -20.062 -11.950  1.00  0.00           H  
ATOM   3138  H2  WAT   759       5.639 -19.569 -10.539  1.00  0.00           H  
ATOM   3140  O   WAT   760       7.200 -13.660 -10.532  1.00  0.00           O  
ATOM   3141  H1  WAT   760       7.091 -14.193 -11.319  1.00  0.00           H  
ATOM   3142  H2  WAT   760       6.621 -14.065  -9.886  1.00  0.00           H  
ATOM   3144  O   WAT   761      22.213  11.745  -4.053  1.00  0.00           O  
ATOM   3145  H1  WAT   761      22.377  11.141  -3.329  1.00  0.00           H  
ATOM   3146  H2  WAT   761      21.625  12.406  -3.686  1.00  0.00           H  
ATOM   3148  O   WAT   762      -8.664  21.279  -8.696  1.00  0.00           O  
ATOM   3149  H1  WAT   762      -8.322  20.757  -7.970  1.00  0.00           H  
ATOM   3150  H2  WAT   762      -9.235  20.678  -9.174  1.00  0.00           H  
ATOM   3152  O   WAT   763      10.260  -0.350  -0.496  1.00  0.00           O  
ATOM   3153  H1  WAT   763      10.955  -0.825  -0.953  1.00  0.00           H  
ATOM   3154  H2  WAT   763      10.135   0.447  -1.012  1.00  0.00           H  
ATOM   3156  O   WAT   764     -21.710  -5.239  13.142  1.00  0.00           O  
ATOM   3157  H1  WAT   764     -21.517  -6.039  12.653  1.00  0.00           H  
ATOM   3158  H2  WAT   764     -21.176  -5.308  13.934  1.00  0.00           H  
ATOM   3160  O   WAT   765       4.667   1.466 -11.451  1.00  0.00           O  
ATOM   3161  H1  WAT   765       4.334   1.216 -10.589  1.00  0.00           H  
ATOM   3162  H2  WAT   765       5.045   0.662 -11.805  1.00  0.00           H  
ATOM   3164  O   WAT   766     -18.085  -4.699  -2.393  1.00  0.00           O  
ATOM   3165  H1  WAT   766     -17.485  -3.989  -2.620  1.00  0.00           H  
ATOM   3166  H2  WAT   766     -17.634  -5.494  -2.679  1.00  0.00           H  
ATOM   3168  O   WAT   767      -9.751  15.897   2.007  1.00  0.00           O  
ATOM   3169  H1  WAT   767      -8.864  15.867   1.650  1.00  0.00           H  
ATOM   3170  H2  WAT   767      -9.643  16.260   2.886  1.00  0.00           H  
ATOM   3172  O   WAT   768     -15.283   4.312  -7.002  1.00  0.00           O  
ATOM   3173  H1  WAT   768     -15.588   4.073  -7.877  1.00  0.00           H  
ATOM   3174  H2  WAT   768     -15.264   3.485  -6.521  1.00  0.00           H  
ATOM   3176  O   WAT   769      13.219  -5.657 -17.852  1.00  0.00           O  
ATOM   3177  H1  WAT   769      13.369  -4.719 -17.967  1.00  0.00           H  
ATOM   3178  H2  WAT   769      13.863  -5.924 -17.196  1.00  0.00           H  
ATOM   3180  O   WAT   770      20.749  16.896  -4.870  1.00  0.00           O  
ATOM   3181  H1  WAT   770      20.550  17.571  -5.518  1.00  0.00           H  
ATOM   3182  H2  WAT   770      21.126  17.375  -4.132  1.00  0.00           H  
ATOM   3184  O   WAT   771       6.850 -18.311 -13.613  1.00  0.00           O  
ATOM   3185  H1  WAT   771       7.373 -18.989 -13.185  1.00  0.00           H  
ATOM   3186  H2  WAT   771       7.444 -17.917 -14.251  1.00  0.00           H  
ATOM   3188  O   WAT   772      20.438 -10.045  11.650  1.00  0.00           O  
ATOM   3189  H1  WAT   772      20.183  -9.148  11.868  1.00  0.00           H  
ATOM   3190  H2  WAT   772      19.609 -10.517  11.570  1.00  0.00           H  
ATOM   3192  O   WAT   773       5.660  -3.926 -19.826  1.00  0.00           O  
ATOM   3193  H1  WAT   773       6.475  -4.396 -19.650  1.00  0.00           H  
ATOM   3194  H2  WAT   773       5.085  -4.162 -19.098  1.00  0.00           H  
ATOM   3196  O   WAT   774       7.908  15.216  -8.769  1.00  0.00           O  
ATOM   3197  H1  WAT   774       8.559  15.607  -8.187  1.00  0.00           H  
ATOM   3198  H2  WAT   774       8.109  14.280  -8.758  1.00  0.00           H  
ATOM   3200  O   WAT   775       1.160   4.790   4.488  1.00  0.00           O  
ATOM   3201  H1  WAT   775       2.049   4.436   4.498  1.00  0.00           H  
ATOM   3202  H2  WAT   775       0.595   4.017   4.478  1.00  0.00           H  
ATOM   3204  O   WAT   776     -22.953  -1.401   9.796  1.00  0.00           O  
ATOM   3205  H1  WAT   776     -22.472  -0.928  10.475  1.00  0.00           H  
ATOM   3206  H2  WAT   776     -22.658  -2.307   9.880  1.00  0.00           H  
ATOM   3208  O   WAT   777     -14.585  -7.215  14.003  1.00  0.00           O  
ATOM   3209  H1  WAT   777     -14.862  -7.852  13.343  1.00  0.00           H  
ATOM   3210  H2  WAT   777     -15.335  -7.141  14.593  1.00  0.00           H  
ATOM   3212  O   WAT   778       3.587  13.112  -7.534  1.00  0.00           O  
ATOM   3213  H1  WAT   778       3.315  12.985  -6.625  1.00  0.00           H  
ATOM   3214  H2  WAT   778       3.173  13.935  -7.795  1.00  0.00           H  
ATOM   3216  O   WAT   779      -4.696  -6.075  15.116  1.00  0.00           O  
ATOM   3217  H1  WAT   779      -3.973  -6.647  15.373  1.00  0.00           H  
ATOM   3218  H2  WAT   779      -5.456  -6.426  15.580  1.00  0.00           H  
ATOM   3220  O   WAT   780      -9.806   9.079  -8.341  1.00  0.00           O  
ATOM   3221  H1  WAT   780     -10.108   8.177  -8.450  1.00  0.00           H  
ATOM   3222  H2  WAT   780     -10.337   9.424  -7.623  1.00  0.00           H  
ATOM   3224  O   WAT   781      11.273  -9.366  14.112  1.00  0.00           O  
ATOM   3225  H1  WAT   781      10.592  -9.825  14.605  1.00  0.00           H  
ATOM   3226  H2  WAT   781      10.807  -8.965  13.377  1.00  0.00           H  
ATOM   3228  O   WAT   782       0.835 -23.416  -4.078  1.00  0.00           O  
ATOM   3229  H1  WAT   782       0.944 -22.689  -4.690  1.00  0.00           H  
ATOM   3230  H2  WAT   782       0.460 -24.120  -4.607  1.00  0.00           H  
ATOM   3232  O   WAT   783       1.290   3.088 -24.199  1.00  0.00           O  
ATOM   3233  H1  WAT   783       1.529   2.540 -23.451  1.00  0.00           H  
ATOM   3234  H2  WAT   783       1.589   2.594 -24.963  1.00  0.00           H  
ATOM   3236  O   WAT   784      14.763   7.642 -14.480  1.00  0.00           O  
ATOM   3237  H1  WAT   784      15.287   6.880 -14.234  1.00  0.00           H  
ATOM   3238  H2  WAT   784      14.369   7.402 -15.319  1.00  0.00           H  
ATOM   3240  O   WAT   785       4.029  19.560 -14.370  1.00  0.00           O  
ATOM   3241  H1  WAT   785       3.206  19.779 -13.932  1.00  0.00           H  
ATOM   3242  H2  WAT   785       3.826  18.780 -14.886  1.00  0.00           H  
ATOM   3244  O   WAT   786       1.198  22.698  -0.867  1.00  0.00           O  
ATOM   3245  H1  WAT   786       0.404  22.164  -0.874  1.00  0.00           H  
ATOM   3246  H2  WAT   786       0.921  23.534  -0.492  1.00  0.00           H  
ATOM   3248  O   WAT   787      14.581  -6.697   8.949  1.00  0.00           O  
ATOM   3249  H1  WAT   787      14.654  -5.852   9.392  1.00  0.00           H  
ATOM   3250  H2  WAT   787      14.672  -7.343   9.650  1.00  0.00           H  
ATOM   3252  O   WAT   788      -7.436   6.588  -4.579  1.00  0.00           O  
ATOM   3253  H1  WAT   788      -6.649   6.283  -4.127  1.00  0.00           H  
ATOM   3254  H2  WAT   788      -7.260   7.509  -4.770  1.00  0.00           H  
ATOM   3256  O   WAT   789      21.261  -3.500  -0.327  1.00  0.00           O  
ATOM   3257  H1  WAT   789      21.656  -3.765   0.504  1.00  0.00           H  
ATOM   3258  H2  WAT   789      22.005  -3.357  -0.911  1.00  0.00           H  
ATOM   3260  O   WAT   790       9.407  -4.854  14.179  1.00  0.00           O  
ATOM   3261  H1  WAT   790      10.195  -5.231  13.788  1.00  0.00           H  
ATOM   3262  H2  WAT   790       9.606  -3.922  14.267  1.00  0.00           H  
ATOM   3264  O   WAT   791       6.279   1.548  19.679  1.00  0.00           O  
ATOM   3265  H1  WAT   791       6.005   0.975  18.963  1.00  0.00           H  
ATOM   3266  H2  WAT   791       5.857   1.179  20.455  1.00  0.00           H  
ATOM   3268  O   WAT   792      14.171   0.344   9.732  1.00  0.00           O  
ATOM   3269  H1  WAT   792      13.819   0.622  10.577  1.00  0.00           H  
ATOM   3270  H2  WAT   792      13.436  -0.086   9.295  1.00  0.00           H  
ATOM   3272  O   WAT   793     -10.271  -2.175  -8.037  1.00  0.00           O  
ATOM   3273  H1  WAT   793     -10.729  -2.962  -8.334  1.00  0.00           H  
ATOM   3274  H2  WAT   793      -9.451  -2.502  -7.665  1.00  0.00           H  
ATOM   3276  O   WAT   794      19.820 -14.246  11.247  1.00  0.00           O  
ATOM   3277  H1  WAT   794      20.469 -14.400  10.561  1.00  0.00           H  
ATOM   3278  H2  WAT   794      20.179 -14.684  12.020  1.00  0.00           H  
ATOM   3280  O   WAT   795       1.369  -1.585  11.616  1.00  0.00           O  
ATOM   3281  H1  WAT   795       1.258  -1.013  12.376  1.00  0.00           H  
ATOM   3282  H2  WAT   795       0.763  -1.236  10.963  1.00  0.00           H  
ATOM   3284  O   WAT   796      -8.291  17.417 -14.449  1.00  0.00           O  
ATOM   3285  H1  WAT   796      -9.111  16.948 -14.608  1.00  0.00           H  
ATOM   3286  H2  WAT   796      -7.649  16.727 -14.284  1.00  0.00           H  
ATOM   3288  O   WAT   797      15.150   5.822  -0.364  1.00  0.00           O  
ATOM   3289  H1  WAT   797      14.415   5.872  -0.975  1.00  0.00           H  
ATOM   3290  H2  WAT   797      15.579   4.992  -0.573  1.00  0.00           H  
ATOM   3292  O   WAT   798      12.262  -5.986  -4.095  1.00  0.00           O  
ATOM   3293  H1  WAT   798      12.897  -6.368  -4.701  1.00  0.00           H  
ATOM   3294  H2  WAT   798      11.697  -6.717  -3.848  1.00  0.00           H  
ATOM   3296  O   WAT   799      15.084 -12.389 -16.610  1.00  0.00           O  
ATOM   3297  H1  WAT   799      14.127 -12.399 -16.595  1.00  0.00           H  
ATOM   3298  H2  WAT   799      15.311 -11.484 -16.825  1.00  0.00           H  
ATOM   3300  O   WAT   800     -14.032   1.631  -2.518  1.00  0.00           O  
ATOM   3301  H1  WAT   800     -13.682   2.006  -1.710  1.00  0.00           H  
ATOM   3302  H2  WAT   800     -14.964   1.849  -2.499  1.00  0.00           H  
ATOM   3304  O   WAT   801     -23.144  -5.482  -2.456  1.00  0.00           O  
ATOM   3305  H1  WAT   801     -23.987  -5.933  -2.399  1.00  0.00           H  
ATOM   3306  H2  WAT   801     -22.536  -6.051  -1.985  1.00  0.00           H  
ATOM   3308  O   WAT   802      -4.105  -7.534 -16.252  1.00  0.00           O  
ATOM   3309  H1  WAT   802      -4.505  -8.077 -15.573  1.00  0.00           H  
ATOM   3310  H2  WAT   802      -4.721  -7.571 -16.983  1.00  0.00           H  
ATOM   3312  O   WAT   803      22.446  -0.256  15.146  1.00  0.00           O  
ATOM   3313  H1  WAT   803      22.124  -0.924  15.752  1.00  0.00           H  
ATOM   3314  H2  WAT   803      21.969  -0.420  14.333  1.00  0.00           H  
ATOM   3316  O   WAT   804      -0.633  -4.325   9.304  1.00  0.00           O  
ATOM   3317  H1  WAT   804      -0.244  -4.764  10.061  1.00  0.00           H  
ATOM   3318  H2  WAT   804      -1.442  -4.809   9.137  1.00  0.00           H  
ATOM   3320  O   WAT   805     -21.875 -10.120   9.246  1.00  0.00           O  
ATOM   3321  H1  WAT   805     -21.242 -10.650   9.730  1.00  0.00           H  
ATOM   3322  H2  WAT   805     -22.345  -9.631   9.921  1.00  0.00           H  
ATOM   3324  O   WAT   806       6.906   6.184  -4.437  1.00  0.00           O  
ATOM   3325  H1  WAT   806       7.154   5.332  -4.081  1.00  0.00           H  
ATOM   3326  H2  WAT   806       6.027   6.049  -4.792  1.00  0.00           H  
ATOM   3328  O   WAT   807      13.289  -3.038 -17.490  1.00  0.00           O  
ATOM   3329  H1  WAT   807      13.804  -2.236 -17.407  1.00  0.00           H  
ATOM   3330  H2  WAT   807      12.740  -2.891 -18.260  1.00  0.00           H  
ATOM   3332  O   WAT   808       0.515  -8.879   0.794  1.00  0.00           O  
ATOM   3333  H1  WAT   808       0.117  -8.012   0.869  1.00  0.00           H  
ATOM   3334  H2  WAT   808       0.410  -9.267   1.662  1.00  0.00           H  
ATOM   3336  O   WAT   809      22.288   7.121   5.361  1.00  0.00           O  
ATOM   3337  H1  WAT   809      21.454   7.191   4.896  1.00  0.00           H  
ATOM   3338  H2  WAT   809      22.674   7.995   5.294  1.00  0.00           H  
ATOM   3340  O   WAT   810       8.350 -18.041  -9.864  1.00  0.00           O  
ATOM   3341  H1  WAT   810       8.925 -17.652 -10.523  1.00  0.00           H  
ATOM   3342  H2  WAT   810       7.953 -17.291  -9.420  1.00  0.00           H  
ATOM   3344  O   WAT   811       8.450 -13.119  16.026  1.00  0.00           O  
ATOM   3345  H1  WAT   811       8.809 -14.005  15.986  1.00  0.00           H  
ATOM   3346  H2  WAT   811       7.784 -13.162  16.712  1.00  0.00           H  
ATOM   3348  O   WAT   812       5.396  13.945 -13.359  1.00  0.00           O  
ATOM   3349  H1  WAT   812       5.467  13.311 -12.645  1.00  0.00           H  
ATOM   3350  H2  WAT   812       4.705  13.594 -13.922  1.00  0.00           H  
ATOM   3352  O   WAT   813      -7.158   3.880  26.235  1.00  0.00           O  
ATOM   3353  H1  WAT   813      -6.532   3.429  25.669  1.00  0.00           H  
ATOM   3354  H2  WAT   813      -7.129   3.394  27.059  1.00  0.00           H  
ATOM   3356  O   WAT   814      20.973   5.149 -16.009  1.00  0.00           O  
ATOM   3357  H1  WAT   814      21.164   5.846 -16.637  1.00  0.00           H  
ATOM   3358  H2  WAT   814      20.749   5.610 -15.200  1.00  0.00           H  
ATOM   3360  O   WAT   815     -14.803  11.324  -5.769  1.00  0.00           O  
ATOM   3361  H1  WAT   815     -14.180  12.048  -5.704  1.00  0.00           H  
ATOM   3362  H2  WAT   815     -15.661  11.736  -5.668  1.00  0.00           H  
ATOM   3364  O   WAT   816      19.364  10.988  14.327  1.00  0.00           O  
ATOM   3365  H1  WAT   816      19.465  11.867  14.694  1.00  0.00           H  
ATOM   3366  H2  WAT   816      18.966  11.131  13.468  1.00  0.00           H  
ATOM   3368  O   WAT   817       7.826   3.103  -6.003  1.00  0.00           O  
ATOM   3369  H1  WAT   817       8.722   2.770  -6.057  1.00  0.00           H  
ATOM   3370  H2  WAT   817       7.541   3.171  -6.914  1.00  0.00           H  
ATOM   3372  O   WAT   818      17.780   1.236 -15.803  1.00  0.00           O  
ATOM   3373  H1  WAT   818      16.847   1.155 -15.604  1.00  0.00           H  
ATOM   3374  H2  WAT   818      18.040   0.362 -16.092  1.00  0.00           H  
ATOM   3376  O   WAT   819      13.434  15.146  -5.773  1.00  0.00           O  
ATOM   3377  H1  WAT   819      14.305  15.058  -6.159  1.00  0.00           H  
ATOM   3378  H2  WAT   819      13.579  15.051  -4.831  1.00  0.00           H  
ATOM   3380  O   WAT   820      12.404  -8.610  -6.816  1.00  0.00           O  
ATOM   3381  H1  WAT   820      13.050  -8.816  -6.140  1.00  0.00           H  
ATOM   3382  H2  WAT   820      12.847  -8.812  -7.640  1.00  0.00           H  
ATOM   3384  O   WAT   821       8.520  27.089  -0.452  1.00  0.00           O  
ATOM   3385  H1  WAT   821       7.948  26.502  -0.945  1.00  0.00           H  
ATOM   3386  H2  WAT   821       8.175  27.068   0.440  1.00  0.00           H  
ATOM   3388  O   WAT   822      20.480   6.605 -13.761  1.00  0.00           O  
ATOM   3389  H1  WAT   822      20.693   7.437 -14.184  1.00  0.00           H  
ATOM   3390  H2  WAT   822      21.178   6.476 -13.119  1.00  0.00           H  
ATOM   3392  O   WAT   823     -14.757  -5.656 -16.662  1.00  0.00           O  
ATOM   3393  H1  WAT   823     -14.106  -5.650 -15.961  1.00  0.00           H  
ATOM   3394  H2  WAT   823     -14.937  -4.731 -16.829  1.00  0.00           H  
ATOM   3396  O   WAT   824     -13.802  -2.143   4.276  1.00  0.00           O  
ATOM   3397  H1  WAT   824     -13.405  -2.774   3.676  1.00  0.00           H  
ATOM   3398  H2  WAT   824     -14.255  -2.682   4.925  1.00  0.00           H  
ATOM   3400  O   WAT   825      12.740  -7.732   2.469  1.00  0.00           O  
ATOM   3401  H1  WAT   825      13.435  -8.385   2.386  1.00  0.00           H  
ATOM   3402  H2  WAT   825      11.969  -8.152   2.089  1.00  0.00           H  
ATOM   3404  O   WAT   826      19.647  -2.403  -6.894  1.00  0.00           O  
ATOM   3405  H1  WAT   826      18.877  -1.834  -6.886  1.00  0.00           H  
ATOM   3406  H2  WAT   826      20.064  -2.230  -7.738  1.00  0.00           H  
ATOM   3408  O   WAT   827       3.526  21.238  -7.125  1.00  0.00           O  
ATOM   3409  H1  WAT   827       2.770  20.681  -6.938  1.00  0.00           H  
ATOM   3410  H2  WAT   827       4.058  21.194  -6.330  1.00  0.00           H  
ATOM   3412  O   WAT   828       8.189  15.285 -11.412  1.00  0.00           O  
ATOM   3413  H1  WAT   828       7.671  14.519 -11.662  1.00  0.00           H  
ATOM   3414  H2  WAT   828       8.289  15.207 -10.463  1.00  0.00           H  
ATOM   3416  O   WAT   829       5.336   6.182 -16.110  1.00  0.00           O  
ATOM   3417  H1  WAT   829       4.424   5.964 -16.301  1.00  0.00           H  
ATOM   3418  H2  WAT   829       5.421   7.101 -16.364  1.00  0.00           H  
ATOM   3420  O   WAT   830      21.508  -8.928 -10.829  1.00  0.00           O  
ATOM   3421  H1  WAT   830      21.511  -8.160 -10.258  1.00  0.00           H  
ATOM   3422  H2  WAT   830      21.221  -8.593 -11.678  1.00  0.00           H  
ATOM   3424  O   WAT   831     -18.820 -13.857  -3.822  1.00  0.00           O  
ATOM   3425  H1  WAT   831     -18.369 -14.226  -3.063  1.00  0.00           H  
ATOM   3426  H2  WAT   831     -18.257 -13.137  -4.109  1.00  0.00           H  
ATOM   3428  O   WAT   832       9.833  18.555  -3.526  1.00  0.00           O  
ATOM   3429  H1  WAT   832       9.574  19.407  -3.174  1.00  0.00           H  
ATOM   3430  H2  WAT   832      10.785  18.610  -3.611  1.00  0.00           H  
ATOM   3432  O   WAT   833     -13.871   6.343  -2.083  1.00  0.00           O  
ATOM   3433  H1  WAT   833     -14.558   6.959  -2.340  1.00  0.00           H  
ATOM   3434  H2  WAT   833     -13.695   6.550  -1.165  1.00  0.00           H  
ATOM   3436  O   WAT   834      13.854  13.111   0.594  1.00  0.00           O  
ATOM   3437  H1  WAT   834      13.868  13.788  -0.083  1.00  0.00           H  
ATOM   3438  H2  WAT   834      13.601  13.576   1.392  1.00  0.00           H  
ATOM   3440  O   WAT   835     -22.099 -10.630 -12.304  1.00  0.00           O  
ATOM   3441  H1  WAT   835     -22.473 -10.326 -11.477  1.00  0.00           H  
ATOM   3442  H2  WAT   835     -22.106 -11.584 -12.234  1.00  0.00           H  
ATOM   3444  O   WAT   836      10.175   4.172 -21.794  1.00  0.00           O  
ATOM   3445  H1  WAT   836      10.109   5.112 -21.627  1.00  0.00           H  
ATOM   3446  H2  WAT   836      10.333   3.786 -20.932  1.00  0.00           H  
ATOM   3448  O   WAT   837       0.936  -6.712   3.852  1.00  0.00           O  
ATOM   3449  H1  WAT   837       0.719  -6.375   2.983  1.00  0.00           H  
ATOM   3450  H2  WAT   837       0.123  -7.109   4.165  1.00  0.00           H  
ATOM   3452  O   WAT   838      16.971 -10.646 -10.669  1.00  0.00           O  
ATOM   3453  H1  WAT   838      17.662 -10.964 -10.089  1.00  0.00           H  
ATOM   3454  H2  WAT   838      16.455 -11.425 -10.876  1.00  0.00           H  
ATOM   3456  O   WAT   839      10.376  -7.708 -19.593  1.00  0.00           O  
ATOM   3457  H1  WAT   839      11.331  -7.670 -19.643  1.00  0.00           H  
ATOM   3458  H2  WAT   839      10.169  -7.393 -18.714  1.00  0.00           H  
ATOM   3460  O   WAT   840     -12.594 -21.449   5.601  1.00  0.00           O  
ATOM   3461  H1  WAT   840     -12.416 -21.029   4.760  1.00  0.00           H  
ATOM   3462  H2  WAT   840     -13.522 -21.682   5.561  1.00  0.00           H  
ATOM   3464  O   WAT   841     -15.786  18.706   3.410  1.00  0.00           O  
ATOM   3465  H1  WAT   841     -14.890  18.386   3.514  1.00  0.00           H  
ATOM   3466  H2  WAT   841     -15.855  18.929   2.482  1.00  0.00           H  
ATOM   3468  O   WAT   842      22.258  -4.523   1.922  1.00  0.00           O  
ATOM   3469  H1  WAT   842      22.037  -5.442   1.774  1.00  0.00           H  
ATOM   3470  H2  WAT   842      23.135  -4.546   2.305  1.00  0.00           H  
ATOM   3472  O   WAT   843     -10.704 -12.169  -2.572  1.00  0.00           O  
ATOM   3473  H1  WAT   843      -9.952 -12.240  -3.161  1.00  0.00           H  
ATOM   3474  H2  WAT   843     -10.819 -11.227  -2.444  1.00  0.00           H  
ATOM   3476  O   WAT   844      16.765  -6.806  -2.458  1.00  0.00           O  
ATOM   3477  H1  WAT   844      17.407  -6.096  -2.435  1.00  0.00           H  
ATOM   3478  H2  WAT   844      17.121  -7.429  -3.092  1.00  0.00           H  
ATOM   3480  O   WAT   845      18.499   2.752  13.782  1.00  0.00           O  
ATOM   3481  H1  WAT   845      17.611   2.859  13.442  1.00  0.00           H  
ATOM   3482  H2  WAT   845      18.708   3.600  14.174  1.00  0.00           H  
ATOM   3484  O   WAT   846      15.924  -4.267   9.876  1.00  0.00           O  
ATOM   3485  H1  WAT   846      16.049  -3.699  10.636  1.00  0.00           H  
ATOM   3486  H2  WAT   846      16.637  -4.034   9.282  1.00  0.00           H  
ATOM   3488  O   WAT   847     -16.283   8.146  -3.384  1.00  0.00           O  
ATOM   3489  H1  WAT   847     -16.909   8.634  -3.920  1.00  0.00           H  
ATOM   3490  H2  WAT   847     -15.433   8.324  -3.788  1.00  0.00           H  
ATOM   3492  O   WAT   848     -13.857  16.667   9.773  1.00  0.00           O  
ATOM   3493  H1  WAT   848     -14.245  15.804   9.920  1.00  0.00           H  
ATOM   3494  H2  WAT   848     -14.208  16.946   8.928  1.00  0.00           H  
ATOM   3496  O   WAT   849      -8.581  11.323  -3.806  1.00  0.00           O  
ATOM   3497  H1  WAT   849      -9.331  11.466  -3.229  1.00  0.00           H  
ATOM   3498  H2  WAT   849      -8.965  11.215  -4.676  1.00  0.00           H  
ATOM   3500  O   WAT   850       9.936 -11.566  20.591  1.00  0.00           O  
ATOM   3501  H1  WAT   850      10.319 -11.807  19.748  1.00  0.00           H  
ATOM   3502  H2  WAT   850       9.135 -11.094  20.365  1.00  0.00           H  
ATOM   3504  O   WAT   851      -5.426  19.365 -13.354  1.00  0.00           O  
ATOM   3505  H1  WAT   851      -4.571  19.341 -12.926  1.00  0.00           H  
ATOM   3506  H2  WAT   851      -6.008  19.761 -12.706  1.00  0.00           H  
ATOM   3508  O   WAT   852     -10.993 -12.845 -10.396  1.00  0.00           O  
ATOM   3509  H1  WAT   852     -10.753 -12.338  -9.620  1.00  0.00           H  
ATOM   3510  H2  WAT   852     -10.713 -12.301 -11.133  1.00  0.00           H  
ATOM   3512  O   WAT   853      13.034  10.445   9.476  1.00  0.00           O  
ATOM   3513  H1  WAT   853      12.411   9.806   9.823  1.00  0.00           H  
ATOM   3514  H2  WAT   853      13.701   9.916   9.039  1.00  0.00           H  
ATOM   3516  O   WAT   854      23.072  -4.899  -5.591  1.00  0.00           O  
ATOM   3517  H1  WAT   854      23.905  -5.327  -5.394  1.00  0.00           H  
ATOM   3518  H2  WAT   854      23.273  -3.963  -5.569  1.00  0.00           H  
ATOM   3520  O   WAT   855     -13.907  -9.449  17.394  1.00  0.00           O  
ATOM   3521  H1  WAT   855     -14.855  -9.396  17.510  1.00  0.00           H  
ATOM   3522  H2  WAT   855     -13.791  -9.998  16.618  1.00  0.00           H  
ATOM   3524  O   WAT   856      10.613  -3.451 -11.702  1.00  0.00           O  
ATOM   3525  H1  WAT   856      11.153  -3.289 -12.476  1.00  0.00           H  
ATOM   3526  H2  WAT   856      11.079  -4.137 -11.225  1.00  0.00           H  
ATOM   3528  O   WAT   857       9.450   9.629  15.010  1.00  0.00           O  
ATOM   3529  H1  WAT   857       8.674  10.085  14.686  1.00  0.00           H  
ATOM   3530  H2  WAT   857      10.110  10.316  15.103  1.00  0.00           H  
ATOM   3532  O   WAT   858       0.148  -6.637  15.626  1.00  0.00           O  
ATOM   3533  H1  WAT   858      -0.185  -7.005  16.444  1.00  0.00           H  
ATOM   3534  H2  WAT   858       0.936  -6.158  15.881  1.00  0.00           H  
ATOM   3536  O   WAT   859      15.373 -19.179  -7.026  1.00  0.00           O  
ATOM   3537  H1  WAT   859      16.031 -19.620  -7.562  1.00  0.00           H  
ATOM   3538  H2  WAT   859      15.821 -18.406  -6.683  1.00  0.00           H  
ATOM   3540  O   WAT   860      13.738  -4.877 -21.644  1.00  0.00           O  
ATOM   3541  H1  WAT   860      13.895  -5.426 -22.413  1.00  0.00           H  
ATOM   3542  H2  WAT   860      13.374  -4.067 -22.000  1.00  0.00           H  
ATOM   3544  O   WAT   861      -6.024  12.783  10.431  1.00  0.00           O  
ATOM   3545  H1  WAT   861      -5.205  13.252  10.275  1.00  0.00           H  
ATOM   3546  H2  WAT   861      -5.802  11.862  10.295  1.00  0.00           H  
ATOM   3548  O   WAT   862      11.498   5.020  -0.214  1.00  0.00           O  
ATOM   3549  H1  WAT   862      11.137   4.838   0.654  1.00  0.00           H  
ATOM   3550  H2  WAT   862      12.092   5.758  -0.076  1.00  0.00           H  
ATOM   3552  O   WAT   863      -7.458  10.812   7.143  1.00  0.00           O  
ATOM   3553  H1  WAT   863      -6.790  10.208   7.465  1.00  0.00           H  
ATOM   3554  H2  WAT   863      -7.104  11.143   6.317  1.00  0.00           H  
ATOM   3556  O   WAT   864      10.067  -7.381  -7.906  1.00  0.00           O  
ATOM   3557  H1  WAT   864       9.531  -6.959  -7.235  1.00  0.00           H  
ATOM   3558  H2  WAT   864      10.836  -7.699  -7.434  1.00  0.00           H  
ATOM   3560  O   WAT   865     -13.984   8.116 -17.771  1.00  0.00           O  
ATOM   3561  H1  WAT   865     -14.732   8.539 -17.348  1.00  0.00           H  
ATOM   3562  H2  WAT   865     -13.976   7.230 -17.411  1.00  0.00           H  
ATOM   3564  O   WAT   866      18.050 -12.387   1.383  1.00  0.00           O  
ATOM   3565  H1  WAT   866      17.362 -12.458   0.722  1.00  0.00           H  
ATOM   3566  H2  WAT   866      18.674 -13.076   1.155  1.00  0.00           H  
ATOM   3568  O   WAT   867     -20.175  16.649   3.917  1.00  0.00           O  
ATOM   3569  H1  WAT   867     -20.033  17.517   3.539  1.00  0.00           H  
ATOM   3570  H2  WAT   867     -20.807  16.233   3.331  1.00  0.00           H  
ATOM   3572  O   WAT   868      -1.363 -10.505 -10.542  1.00  0.00           O  
ATOM   3573  H1  WAT   868      -1.249 -10.685  -9.609  1.00  0.00           H  
ATOM   3574  H2  WAT   868      -0.620  -9.947 -10.771  1.00  0.00           H  
ATOM   3576  O   WAT   869      13.114 -12.624   9.323  1.00  0.00           O  
ATOM   3577  H1  WAT   869      12.327 -12.365   9.803  1.00  0.00           H  
ATOM   3578  H2  WAT   869      13.115 -13.581   9.365  1.00  0.00           H  
ATOM   3580  O   WAT   870      15.850  16.672 -11.710  1.00  0.00           O  
ATOM   3581  H1  WAT   870      16.391  16.149 -11.118  1.00  0.00           H  
ATOM   3582  H2  WAT   870      16.312  17.506 -11.783  1.00  0.00           H  
ATOM   3584  O   WAT   871       8.815 -17.449 -15.102  1.00  0.00           O  
ATOM   3585  H1  WAT   871       8.892 -16.905 -15.886  1.00  0.00           H  
ATOM   3586  H2  WAT   871       9.157 -18.303 -15.369  1.00  0.00           H  
ATOM   3588  O   WAT   872     -20.754   5.829  -2.887  1.00  0.00           O  
ATOM   3589  H1  WAT   872     -19.960   5.639  -3.386  1.00  0.00           H  
ATOM   3590  H2  WAT   872     -20.479   6.473  -2.234  1.00  0.00           H  
ATOM   3592  O   WAT   873      -7.115  15.677   0.614  1.00  0.00           O  
ATOM   3593  H1  WAT   873      -6.694  14.948   0.160  1.00  0.00           H  
ATOM   3594  H2  WAT   873      -6.694  15.699   1.474  1.00  0.00           H  
ATOM   3596  O   WAT   874       0.420 -10.450   3.012  1.00  0.00           O  
ATOM   3597  H1  WAT   874      -0.185 -11.096   3.378  1.00  0.00           H  
ATOM   3598  H2  WAT   874       0.605  -9.856   3.740  1.00  0.00           H  
ATOM   3600  O   WAT   875      12.884   0.116  12.175  1.00  0.00           O  
ATOM   3601  H1  WAT   875      12.130   0.405  12.690  1.00  0.00           H  
ATOM   3602  H2  WAT   875      12.760  -0.828  12.078  1.00  0.00           H  
ATOM   3604  O   WAT   876     -10.736 -11.401 -15.796  1.00  0.00           O  
ATOM   3605  H1  WAT   876     -10.503 -11.240 -16.710  1.00  0.00           H  
ATOM   3606  H2  WAT   876     -11.282 -12.187 -15.823  1.00  0.00           H  
ATOM   3608  O   WAT   877     -15.127 -12.851   0.833  1.00  0.00           O  
ATOM   3609  H1  WAT   877     -15.192 -12.210   0.125  1.00  0.00           H  
ATOM   3610  H2  WAT   877     -15.139 -13.699   0.389  1.00  0.00           H  
ATOM   3612  O   WAT   878     -20.615  -5.849  -9.094  1.00  0.00           O  
ATOM   3613  H1  WAT   878     -19.987  -5.309  -8.614  1.00  0.00           H  
ATOM   3614  H2  WAT   878     -21.460  -5.425  -8.943  1.00  0.00           H  
ATOM   3616  O   WAT   879     -19.613  14.505   1.420  1.00  0.00           O  
ATOM   3617  H1  WAT   879     -19.007  14.452   2.159  1.00  0.00           H  
ATOM   3618  H2  WAT   879     -19.777  15.441   1.312  1.00  0.00           H  
ATOM   3620  O   WAT   880      -9.116 -10.709  17.174  1.00  0.00           O  
ATOM   3621  H1  WAT   880      -8.159 -10.746  17.157  1.00  0.00           H  
ATOM   3622  H2  WAT   880      -9.371 -10.680  16.252  1.00  0.00           H  
ATOM   3624  O   WAT   881     -13.996  -3.620  15.737  1.00  0.00           O  
ATOM   3625  H1  WAT   881     -14.824  -3.871  15.328  1.00  0.00           H  
ATOM   3626  H2  WAT   881     -14.231  -2.920  16.346  1.00  0.00           H  
ATOM   3628  O   WAT   882       9.584  10.726 -10.783  1.00  0.00           O  
ATOM   3629  H1  WAT   882      10.377  10.204 -10.665  1.00  0.00           H  
ATOM   3630  H2  WAT   882       8.867  10.110 -10.631  1.00  0.00           H  
ATOM   3632  O   WAT   883      18.289  20.129  -0.417  1.00  0.00           O  
ATOM   3633  H1  WAT   883      18.070  20.553   0.414  1.00  0.00           H  
ATOM   3634  H2  WAT   883      17.487  19.674  -0.672  1.00  0.00           H  
ATOM   3636  O   WAT   884     -10.155  -0.192  -3.990  1.00  0.00           O  
ATOM   3637  H1  WAT   884      -9.695  -0.230  -4.829  1.00  0.00           H  
ATOM   3638  H2  WAT   884     -10.644   0.630  -4.021  1.00  0.00           H  
ATOM   3640  O   WAT   885      -4.277 -21.382  -6.605  1.00  0.00           O  
ATOM   3641  H1  WAT   885      -5.114 -21.805  -6.799  1.00  0.00           H  
ATOM   3642  H2  WAT   885      -3.663 -22.108  -6.491  1.00  0.00           H  
ATOM   3644  O   WAT   886     -11.370 -20.463  -9.551  1.00  0.00           O  
ATOM   3645  H1  WAT   886     -11.180 -21.232  -9.014  1.00  0.00           H  
ATOM   3646  H2  WAT   886     -10.905 -20.623 -10.372  1.00  0.00           H  
ATOM   3648  O   WAT   887     -17.138  -7.010  -3.390  1.00  0.00           O  
ATOM   3649  H1  WAT   887     -17.395  -7.748  -2.838  1.00  0.00           H  
ATOM   3650  H2  WAT   887     -17.348  -7.292  -4.280  1.00  0.00           H  
ATOM   3652  O   WAT   888      20.082 -11.296  -9.944  1.00  0.00           O  
ATOM   3653  H1  WAT   888      20.402 -10.466 -10.297  1.00  0.00           H  
ATOM   3654  H2  WAT   888      20.269 -11.246  -9.007  1.00  0.00           H  
ATOM   3656  O   WAT   889      -5.410  17.892  18.281  1.00  0.00           O  
ATOM   3657  H1  WAT   889      -5.372  18.525  18.998  1.00  0.00           H  
ATOM   3658  H2  WAT   889      -6.162  18.169  17.758  1.00  0.00           H  
ATOM   3660  O   WAT   890      18.877   0.564  15.362  1.00  0.00           O  
ATOM   3661  H1  WAT   890      17.968   0.389  15.604  1.00  0.00           H  
ATOM   3662  H2  WAT   890      18.862   1.448  14.996  1.00  0.00           H  
ATOM   3664  O   WAT   891      20.251   1.684  -6.169  1.00  0.00           O  
ATOM   3665  H1  WAT   891      20.579   1.191  -5.417  1.00  0.00           H  
ATOM   3666  H2  WAT   891      20.189   2.586  -5.855  1.00  0.00           H  
ATOM   3668  O   WAT   892      10.146 -14.590  18.916  1.00  0.00           O  
ATOM   3669  H1  WAT   892      11.018 -14.200  18.856  1.00  0.00           H  
ATOM   3670  H2  WAT   892       9.895 -14.758  18.008  1.00  0.00           H  
ATOM   3672  O   WAT   893      -2.233 -11.559  -7.848  1.00  0.00           O  
ATOM   3673  H1  WAT   893      -2.463 -12.264  -8.453  1.00  0.00           H  
ATOM   3674  H2  WAT   893      -1.283 -11.628  -7.749  1.00  0.00           H  
ATOM   3676  O   WAT   894       6.673  -4.186  11.891  1.00  0.00           O  
ATOM   3677  H1  WAT   894       6.883  -3.268  12.062  1.00  0.00           H  
ATOM   3678  H2  WAT   894       7.460  -4.665  12.152  1.00  0.00           H  
ATOM   3680  O   WAT   895      -7.399  21.388  -0.208  1.00  0.00           O  
ATOM   3681  H1  WAT   895      -6.509  21.722  -0.321  1.00  0.00           H  
ATOM   3682  H2  WAT   895      -7.284  20.453  -0.037  1.00  0.00           H  
ATOM   3684  O   WAT   896       0.170 -16.114  18.144  1.00  0.00           O  
ATOM   3685  H1  WAT   896       0.625 -16.940  18.307  1.00  0.00           H  
ATOM   3686  H2  WAT   896      -0.752 -16.311  18.312  1.00  0.00           H  
ATOM   3688  O   WAT   897       2.102  10.536  -1.264  1.00  0.00           O  
ATOM   3689  H1  WAT   897       2.486  11.352  -0.943  1.00  0.00           H  
ATOM   3690  H2  WAT   897       1.193  10.760  -1.460  1.00  0.00           H  
ATOM   3692  O   WAT   898       3.086  -2.545  16.921  1.00  0.00           O  
ATOM   3693  H1  WAT   898       2.723  -3.326  16.503  1.00  0.00           H  
ATOM   3694  H2  WAT   898       2.417  -1.873  16.794  1.00  0.00           H  
ATOM   3696  O   WAT   899       1.434  24.828   2.777  1.00  0.00           O  
ATOM   3697  H1  WAT   899       1.987  25.048   3.527  1.00  0.00           H  
ATOM   3698  H2  WAT   899       1.476  25.602   2.214  1.00  0.00           H  
ATOM   3700  O   WAT   900       1.606  -8.791 -14.988  1.00  0.00           O  
ATOM   3701  H1  WAT   900       0.901  -8.178 -14.781  1.00  0.00           H  
ATOM   3702  H2  WAT   900       1.438  -9.052 -15.894  1.00  0.00           H  
ATOM   3704  O   WAT   901       0.754  -4.953  11.632  1.00  0.00           O  
ATOM   3705  H1  WAT   901       1.415  -4.373  12.010  1.00  0.00           H  
ATOM   3706  H2  WAT   901       0.034  -4.937  12.263  1.00  0.00           H  
ATOM   3708  O   WAT   902      -8.022   5.685 -25.950  1.00  0.00           O  
ATOM   3709  H1  WAT   902      -8.074   6.213 -26.747  1.00  0.00           H  
ATOM   3710  H2  WAT   902      -8.865   5.821 -25.518  1.00  0.00           H  
ATOM   3712  O   WAT   903       1.593  23.839  13.752  1.00  0.00           O  
ATOM   3713  H1  WAT   903       1.211  23.702  12.885  1.00  0.00           H  
ATOM   3714  H2  WAT   903       1.740  22.957  14.092  1.00  0.00           H  
ATOM   3716  O   WAT   904       6.089   0.533  16.609  1.00  0.00           O  
ATOM   3717  H1  WAT   904       6.536  -0.290  16.410  1.00  0.00           H  
ATOM   3718  H2  WAT   904       6.655   1.209  16.235  1.00  0.00           H  
ATOM   3720  O   WAT   905      10.225 -11.915   8.016  1.00  0.00           O  
ATOM   3721  H1  WAT   905      10.049 -12.762   8.426  1.00  0.00           H  
ATOM   3722  H2  WAT   905      10.300 -11.304   8.749  1.00  0.00           H  
ATOM   3724  O   WAT   906       7.039   8.489   2.720  1.00  0.00           O  
ATOM   3725  H1  WAT   906       7.769   7.870   2.696  1.00  0.00           H  
ATOM   3726  H2  WAT   906       6.277   7.952   2.938  1.00  0.00           H  
ATOM   3728  O   WAT   907     -18.186   4.065  -5.345  1.00  0.00           O  
ATOM   3729  H1  WAT   907     -17.354   3.603  -5.448  1.00  0.00           H  
ATOM   3730  H2  WAT   907     -18.086   4.560  -4.532  1.00  0.00           H  
ATOM   3732  O   WAT   908       8.744  21.031  -2.340  1.00  0.00           O  
ATOM   3733  H1  WAT   908       8.566  21.921  -2.038  1.00  0.00           H  
ATOM   3734  H2  WAT   908       8.161  20.480  -1.818  1.00  0.00           H  
ATOM   3736  O   WAT   909      -5.718 -22.965   3.164  1.00  0.00           O  
ATOM   3737  H1  WAT   909      -5.406 -22.113   3.470  1.00  0.00           H  
ATOM   3738  H2  WAT   909      -6.432 -23.188   3.761  1.00  0.00           H  
ATOM   3740  O   WAT   910     -19.685 -12.097  -6.239  1.00  0.00           O  
ATOM   3741  H1  WAT   910     -19.919 -12.068  -7.166  1.00  0.00           H  
ATOM   3742  H2  WAT   910     -18.770 -12.378  -6.232  1.00  0.00           H  
ATOM   3744  O   WAT   911       2.000   5.079  14.296  1.00  0.00           O  
ATOM   3745  H1  WAT   911       2.938   5.258  14.245  1.00  0.00           H  
ATOM   3746  H2  WAT   911       1.606   5.923  14.517  1.00  0.00           H  
ATOM   3748  O   WAT   912     -10.813  12.518 -12.820  1.00  0.00           O  
ATOM   3749  H1  WAT   912     -11.058  11.996 -12.056  1.00  0.00           H  
ATOM   3750  H2  WAT   912      -9.858  12.564 -12.783  1.00  0.00           H  
ATOM   3752  O   WAT   913       7.808 -11.879 -23.912  1.00  0.00           O  
ATOM   3753  H1  WAT   913       8.588 -12.317 -24.253  1.00  0.00           H  
ATOM   3754  H2  WAT   913       8.148 -11.119 -23.439  1.00  0.00           H  
ATOM   3756  O   WAT   914       1.861  -5.172 -21.727  1.00  0.00           O  
ATOM   3757  H1  WAT   914       2.660  -5.467 -22.165  1.00  0.00           H  
ATOM   3758  H2  WAT   914       1.155  -5.630 -22.183  1.00  0.00           H  
ATOM   3760  O   WAT   915      -7.575  13.325   8.351  1.00  0.00           O  
ATOM   3761  H1  WAT   915      -6.989  13.239   9.103  1.00  0.00           H  
ATOM   3762  H2  WAT   915      -7.715  12.426   8.052  1.00  0.00           H  
ATOM   3764  O   WAT   916      -4.111  15.877  13.160  1.00  0.00           O  
ATOM   3765  H1  WAT   916      -4.075  16.822  13.009  1.00  0.00           H  
ATOM   3766  H2  WAT   916      -4.932  15.600  12.753  1.00  0.00           H  
ATOM   3768  O   WAT   917      13.056 -13.258  18.991  1.00  0.00           O  
ATOM   3769  H1  WAT   917      12.841 -13.001  18.094  1.00  0.00           H  
ATOM   3770  H2  WAT   917      13.522 -12.504  19.352  1.00  0.00           H  
ATOM   3772  O   WAT   918     -14.002  -0.882  14.117  1.00  0.00           O  
ATOM   3773  H1  WAT   918     -13.483  -0.078  14.149  1.00  0.00           H  
ATOM   3774  H2  WAT   918     -13.707  -1.326  13.322  1.00  0.00           H  
ATOM   3776  O   WAT   919      -5.395   7.992 -17.179  1.00  0.00           O  
ATOM   3777  H1  WAT   919      -4.507   8.336 -17.086  1.00  0.00           H  
ATOM   3778  H2  WAT   919      -5.962   8.722 -16.931  1.00  0.00           H  
ATOM   3780  O   WAT   920       8.948 -15.296 -16.915  1.00  0.00           O  
ATOM   3781  H1  WAT   920       8.567 -14.991 -17.738  1.00  0.00           H  
ATOM   3782  H2  WAT   920       8.667 -14.650 -16.267  1.00  0.00           H  
ATOM   3784  O   WAT   921      10.165  -6.665  25.066  1.00  0.00           O  
ATOM   3785  H1  WAT   921       9.898  -7.565  24.879  1.00  0.00           H  
ATOM   3786  H2  WAT   921      10.407  -6.305  24.213  1.00  0.00           H  
ATOM   3788  O   WAT   922       5.376  -3.951  14.644  1.00  0.00           O  
ATOM   3789  H1  WAT   922       6.026  -4.098  13.957  1.00  0.00           H  
ATOM   3790  H2  WAT   922       4.547  -4.221  14.251  1.00  0.00           H  
ATOM   3792  O   WAT   923       4.175  -6.051  22.635  1.00  0.00           O  
ATOM   3793  H1  WAT   923       3.614  -5.429  22.172  1.00  0.00           H  
ATOM   3794  H2  WAT   923       4.735  -6.421  21.953  1.00  0.00           H  
ATOM   3796  O   WAT   924     -11.890   2.299  23.724  1.00  0.00           O  
ATOM   3797  H1  WAT   924     -11.016   2.255  24.112  1.00  0.00           H  
ATOM   3798  H2  WAT   924     -12.416   1.693  24.246  1.00  0.00           H  
ATOM   3800  O   WAT   925      -1.193 -13.520 -19.857  1.00  0.00           O  
ATOM   3801  H1  WAT   925      -1.840 -14.222 -19.924  1.00  0.00           H  
ATOM   3802  H2  WAT   925      -0.770 -13.501 -20.715  1.00  0.00           H  
ATOM   3804  O   WAT   926      22.498  -3.567   6.493  1.00  0.00           O  
ATOM   3805  H1  WAT   926      22.224  -2.657   6.377  1.00  0.00           H  
ATOM   3806  H2  WAT   926      22.362  -3.742   7.424  1.00  0.00           H  
ATOM   3808  O   WAT   927       4.552   7.121  11.657  1.00  0.00           O  
ATOM   3809  H1  WAT   927       3.888   7.247  10.979  1.00  0.00           H  
ATOM   3810  H2  WAT   927       4.341   7.776  12.323  1.00  0.00           H  
ATOM   3812  O   WAT   928      12.193   4.428   4.537  1.00  0.00           O  
ATOM   3813  H1  WAT   928      12.213   5.346   4.808  1.00  0.00           H  
ATOM   3814  H2  WAT   928      13.113   4.190   4.428  1.00  0.00           H  
ATOM   3816  O   WAT   929     -17.585   0.074 -20.265  1.00  0.00           O  
ATOM   3817  H1  WAT   929     -18.099  -0.068 -19.470  1.00  0.00           H  
ATOM   3818  H2  WAT   929     -18.186  -0.136 -20.980  1.00  0.00           H  
ATOM   3820  O   WAT   930      19.033  -4.703 -14.936  1.00  0.00           O  
ATOM   3821  H1  WAT   930      18.985  -4.477 -14.007  1.00  0.00           H  
ATOM   3822  H2  WAT   930      19.840  -4.290 -15.241  1.00  0.00           H  
ATOM   3824  O   WAT   931     -10.447 -11.047  10.104  1.00  0.00           O  
ATOM   3825  H1  WAT   931      -9.659 -11.394   9.686  1.00  0.00           H  
ATOM   3826  H2  WAT   931     -10.471 -10.127   9.843  1.00  0.00           H  
ATOM   3828  O   WAT   932     -14.239   3.770  18.601  1.00  0.00           O  
ATOM   3829  H1  WAT   932     -14.502   4.465  19.204  1.00  0.00           H  
ATOM   3830  H2  WAT   932     -13.693   3.187  19.130  1.00  0.00           H  
ATOM   3832  O   WAT   933      -8.382  -8.122 -16.285  1.00  0.00           O  
ATOM   3833  H1  WAT   933      -8.131  -7.205 -16.400  1.00  0.00           H  
ATOM   3834  H2  WAT   933      -8.265  -8.287 -15.350  1.00  0.00           H  
ATOM   3836  O   WAT   934     -16.828  -8.881  15.027  1.00  0.00           O  
ATOM   3837  H1  WAT   934     -16.315  -9.263  14.315  1.00  0.00           H  
ATOM   3838  H2  WAT   934     -16.706  -9.485  15.760  1.00  0.00           H  
ATOM   3840  O   WAT   935       0.643   5.076  11.355  1.00  0.00           O  
ATOM   3841  H1  WAT   935      -0.297   5.028  11.180  1.00  0.00           H  
ATOM   3842  H2  WAT   935       0.716   4.968  12.303  1.00  0.00           H  
ATOM   3844  O   WAT   936       7.123 -13.899  11.372  1.00  0.00           O  
ATOM   3845  H1  WAT   936       7.882 -13.320  11.296  1.00  0.00           H  
ATOM   3846  H2  WAT   936       6.869 -14.081  10.467  1.00  0.00           H  
ATOM   3848  O   WAT   937     -19.909  -1.573  -0.015  1.00  0.00           O  
ATOM   3849  H1  WAT   937     -20.448  -1.556   0.776  1.00  0.00           H  
ATOM   3850  H2  WAT   937     -19.272  -2.269   0.145  1.00  0.00           H  
ATOM   3852  O   WAT   938      22.789  -7.617   5.925  1.00  0.00           O  
ATOM   3853  H1  WAT   938      21.856  -7.828   5.887  1.00  0.00           H  
ATOM   3854  H2  WAT   938      23.215  -8.449   6.133  1.00  0.00           H  
ATOM   3856  O   WAT   939      18.491 -16.788   7.454  1.00  0.00           O  
ATOM   3857  H1  WAT   939      18.635 -16.444   8.336  1.00  0.00           H  
ATOM   3858  H2  WAT   939      19.205 -16.420   6.934  1.00  0.00           H  
ATOM   3860  O   WAT   940      12.810  21.815   7.790  1.00  0.00           O  
ATOM   3861  H1  WAT   940      13.093  21.060   7.273  1.00  0.00           H  
ATOM   3862  H2  WAT   940      12.901  22.560   7.196  1.00  0.00           H  
ATOM   3864  O   WAT   941     -14.114   5.685   7.086  1.00  0.00           O  
ATOM   3865  H1  WAT   941     -13.486   5.440   7.766  1.00  0.00           H  
ATOM   3866  H2  WAT   941     -14.934   5.831   7.558  1.00  0.00           H  
ATOM   3868  O   WAT   942     -12.566  -2.370 -17.233  1.00  0.00           O  
ATOM   3869  H1  WAT   942     -12.068  -3.119 -16.903  1.00  0.00           H  
ATOM   3870  H2  WAT   942     -12.820  -1.887 -16.447  1.00  0.00           H  
ATOM   3872  O   WAT   943      -8.768  17.038   7.881  1.00  0.00           O  
ATOM   3873  H1  WAT   943      -8.300  16.322   7.451  1.00  0.00           H  
ATOM   3874  H2  WAT   943      -9.589  16.644   8.177  1.00  0.00           H  
ATOM   3876  O   WAT   944       5.163   4.504  -1.745  1.00  0.00           O  
ATOM   3877  H1  WAT   944       5.366   5.129  -1.049  1.00  0.00           H  
ATOM   3878  H2  WAT   944       6.013   4.285  -2.125  1.00  0.00           H  
ATOM   3880  O   WAT   945      13.710  14.256  -3.293  1.00  0.00           O  
ATOM   3881  H1  WAT   945      12.892  13.883  -2.964  1.00  0.00           H  
ATOM   3882  H2  WAT   945      14.328  13.524  -3.282  1.00  0.00           H  
ATOM   3884  O   WAT   946       6.319   8.549 -20.685  1.00  0.00           O  
ATOM   3885  H1  WAT   946       5.447   8.677 -20.311  1.00  0.00           H  
ATOM   3886  H2  WAT   946       6.688   9.431 -20.739  1.00  0.00           H  
ATOM   3888  O   WAT   947      21.380  12.514  10.547  1.00  0.00           O  
ATOM   3889  H1  WAT   947      22.161  13.023  10.329  1.00  0.00           H  
ATOM   3890  H2  WAT   947      21.719  11.663  10.827  1.00  0.00           H  
ATOM   3892  O   WAT   948      -2.081 -14.964  12.402  1.00  0.00           O  
ATOM   3893  H1  WAT   948      -2.794 -15.543  12.133  1.00  0.00           H  
ATOM   3894  H2  WAT   948      -1.284 -15.458  12.206  1.00  0.00           H  
ATOM   3896  O   WAT   949      12.063  -2.421  12.642  1.00  0.00           O  
ATOM   3897  H1  WAT   949      12.207  -3.359  12.771  1.00  0.00           H  
ATOM   3898  H2  WAT   949      11.592  -2.364  11.810  1.00  0.00           H  
ATOM   3900  O   WAT   950     -20.328   3.245  15.706  1.00  0.00           O  
ATOM   3901  H1  WAT   950     -20.037   2.338  15.801  1.00  0.00           H  
ATOM   3902  H2  WAT   950     -19.647   3.761  16.137  1.00  0.00           H  
ATOM   3904  O   WAT   951      -0.826  -2.420 -14.181  1.00  0.00           O  
ATOM   3905  H1  WAT   951      -0.699  -2.038 -15.049  1.00  0.00           H  
ATOM   3906  H2  WAT   951      -1.633  -2.929 -14.259  1.00  0.00           H  
ATOM   3908  O   WAT   952       4.237   3.179  21.887  1.00  0.00           O  
ATOM   3909  H1  WAT   952       3.571   2.983  21.228  1.00  0.00           H  
ATOM   3910  H2  WAT   952       4.431   4.108  21.762  1.00  0.00           H  
ATOM   3912  O   WAT   953      18.161  -5.092   5.593  1.00  0.00           O  
ATOM   3913  H1  WAT   953      18.094  -5.138   4.639  1.00  0.00           H  
ATOM   3914  H2  WAT   953      18.721  -4.333   5.757  1.00  0.00           H  
ATOM   3916  O   WAT   954      21.720  -0.334 -17.846  1.00  0.00           O  
ATOM   3917  H1  WAT   954      21.377   0.344 -17.264  1.00  0.00           H  
ATOM   3918  H2  WAT   954      22.614  -0.053 -18.040  1.00  0.00           H  
ATOM   3920  O   WAT   955     -19.793  10.635  -8.704  1.00  0.00           O  
ATOM   3921  H1  WAT   955     -18.909  10.269  -8.722  1.00  0.00           H  
ATOM   3922  H2  WAT   955     -19.662  11.573  -8.566  1.00  0.00           H  
ATOM   3924  O   WAT   956       3.439  13.375 -14.943  1.00  0.00           O  
ATOM   3925  H1  WAT   956       3.437  12.436 -15.132  1.00  0.00           H  
ATOM   3926  H2  WAT   956       3.466  13.792 -15.804  1.00  0.00           H  
ATOM   3928  O   WAT   957      15.126   7.810  11.515  1.00  0.00           O  
ATOM   3929  H1  WAT   957      15.643   7.367  12.189  1.00  0.00           H  
ATOM   3930  H2  WAT   957      15.501   8.689  11.464  1.00  0.00           H  
ATOM   3932  O   WAT   958      -0.403   4.998 -13.710  1.00  0.00           O  
ATOM   3933  H1  WAT   958      -0.422   4.064 -13.502  1.00  0.00           H  
ATOM   3934  H2  WAT   958      -1.169   5.358 -13.262  1.00  0.00           H  
ATOM   3936  O   WAT   959     -15.058  16.889   7.130  1.00  0.00           O  
ATOM   3937  H1  WAT   959     -14.547  16.273   6.605  1.00  0.00           H  
ATOM   3938  H2  WAT   959     -15.880  16.989   6.650  1.00  0.00           H  
ATOM   3940  O   WAT   960      15.715   3.846   6.414  1.00  0.00           O  
ATOM   3941  H1  WAT   960      15.526   3.750   5.480  1.00  0.00           H  
ATOM   3942  H2  WAT   960      15.593   2.969   6.775  1.00  0.00           H  
ATOM   3944  O   WAT   961      -0.894  16.647  10.040  1.00  0.00           O  
ATOM   3945  H1  WAT   961      -0.998  17.431  10.580  1.00  0.00           H  
ATOM   3946  H2  WAT   961      -0.362  16.057  10.573  1.00  0.00           H  
ATOM   3948  O   WAT   962      -4.166 -22.011   9.854  1.00  0.00           O  
ATOM   3949  H1  WAT   962      -3.271 -22.259   9.622  1.00  0.00           H  
ATOM   3950  H2  WAT   962      -4.178 -21.057   9.779  1.00  0.00           H  
ATOM   3952  O   WAT   963      23.290  -2.640  12.890  1.00  0.00           O  
ATOM   3953  H1  WAT   963      22.575  -2.784  13.509  1.00  0.00           H  
ATOM   3954  H2  WAT   963      23.822  -3.434  12.948  1.00  0.00           H  
ATOM   3956  O   WAT   964     -21.991  -0.472  12.115  1.00  0.00           O  
ATOM   3957  H1  WAT   964     -21.176  -0.971  12.063  1.00  0.00           H  
ATOM   3958  H2  WAT   964     -22.655  -1.121  12.347  1.00  0.00           H  
ATOM   3960  O   WAT   965      17.705  -5.718  17.148  1.00  0.00           O  
ATOM   3961  H1  WAT   965      17.395  -6.331  16.482  1.00  0.00           H  
ATOM   3962  H2  WAT   965      18.346  -6.218  17.654  1.00  0.00           H  
ATOM   3964  O   WAT   966      -9.294 -15.556  -4.548  1.00  0.00           O  
ATOM   3965  H1  WAT   966      -9.244 -15.672  -3.599  1.00  0.00           H  
ATOM   3966  H2  WAT   966      -8.620 -16.139  -4.897  1.00  0.00           H  
ATOM   3968  O   WAT   967       5.705  24.640   9.405  1.00  0.00           O  
ATOM   3969  H1  WAT   967       5.111  24.021   8.979  1.00  0.00           H  
ATOM   3970  H2  WAT   967       6.076  24.149  10.138  1.00  0.00           H  
ATOM   3972  O   WAT   968       2.947 -17.799  -6.248  1.00  0.00           O  
ATOM   3973  H1  WAT   968       2.562 -17.591  -5.397  1.00  0.00           H  
ATOM   3974  H2  WAT   968       2.969 -16.962  -6.712  1.00  0.00           H  
ATOM   3976  O   WAT   969      -8.093   8.623 -22.160  1.00  0.00           O  
ATOM   3977  H1  WAT   969      -8.974   8.873 -22.439  1.00  0.00           H  
ATOM   3978  H2  WAT   969      -8.227   8.155 -21.336  1.00  0.00           H  
ATOM   3980  O   WAT   970      -7.033  -8.320  19.486  1.00  0.00           O  
ATOM   3981  H1  WAT   970      -7.475  -7.485  19.639  1.00  0.00           H  
ATOM   3982  H2  WAT   970      -7.699  -8.873  19.078  1.00  0.00           H  
ATOM   3984  O   WAT   971      -5.161  21.237  -3.776  1.00  0.00           O  
ATOM   3985  H1  WAT   971      -5.028  20.289  -3.807  1.00  0.00           H  
ATOM   3986  H2  WAT   971      -5.980  21.348  -3.294  1.00  0.00           H  
ATOM   3988  O   WAT   972     -13.370 -21.447  -6.228  1.00  0.00           O  
ATOM   3989  H1  WAT   972     -13.222 -21.880  -5.388  1.00  0.00           H  
ATOM   3990  H2  WAT   972     -12.509 -21.113  -6.480  1.00  0.00           H  
ATOM   3992  O   WAT   973      -6.189  -6.467   5.039  1.00  0.00           O  
ATOM   3993  H1  WAT   973      -6.755  -6.916   4.412  1.00  0.00           H  
ATOM   3994  H2  WAT   973      -5.703  -7.170   5.469  1.00  0.00           H  
ATOM   3996  O   WAT   974     -16.116  -1.282   3.301  1.00  0.00           O  
ATOM   3997  H1  WAT   974     -15.213  -1.562   3.448  1.00  0.00           H  
ATOM   3998  H2  WAT   974     -16.612  -2.098   3.235  1.00  0.00           H  
ATOM   4000  O   WAT   975     -12.853  10.620 -16.193  1.00  0.00           O  
ATOM   4001  H1  WAT   975     -13.533   9.959 -16.069  1.00  0.00           H  
ATOM   4002  H2  WAT   975     -13.057  11.298 -15.549  1.00  0.00           H  
ATOM   4004  O   WAT   976       0.680  -9.526  17.419  1.00  0.00           O  
ATOM   4005  H1  WAT   976       0.725 -10.447  17.676  1.00  0.00           H  
ATOM   4006  H2  WAT   976       0.577  -9.547  16.468  1.00  0.00           H  
ATOM   4008  O   WAT   977       0.047  -3.508   4.628  1.00  0.00           O  
ATOM   4009  H1  WAT   977      -0.674  -3.192   5.172  1.00  0.00           H  
ATOM   4010  H2  WAT   977       0.817  -3.449   5.194  1.00  0.00           H  
ATOM   4012  O   WAT   978       6.437 -15.220 -21.388  1.00  0.00           O  
ATOM   4013  H1  WAT   978       6.240 -14.351 -21.739  1.00  0.00           H  
ATOM   4014  H2  WAT   978       6.975 -15.635 -22.063  1.00  0.00           H  
ATOM   4016  O   WAT   979     -17.727   3.868 -13.262  1.00  0.00           O  
ATOM   4017  H1  WAT   979     -17.390   4.103 -14.126  1.00  0.00           H  
ATOM   4018  H2  WAT   979     -17.558   4.640 -12.721  1.00  0.00           H  
ATOM   4020  O   WAT   980     -14.761 -12.514  12.304  1.00  0.00           O  
ATOM   4021  H1  WAT   980     -15.382 -13.170  12.620  1.00  0.00           H  
ATOM   4022  H2  WAT   980     -14.691 -12.683  11.364  1.00  0.00           H  
ATOM   4024  O   WAT   981      -2.122   6.967  -5.537  1.00  0.00           O  
ATOM   4025  H1  WAT   981      -2.692   6.404  -6.060  1.00  0.00           H  
ATOM   4026  H2  WAT   981      -1.260   6.881  -5.945  1.00  0.00           H  
ATOM   4028  O   WAT   982       4.020 -12.158 -14.989  1.00  0.00           O  
ATOM   4029  H1  WAT   982       3.518 -12.484 -15.736  1.00  0.00           H  
ATOM   4030  H2  WAT   982       3.364 -12.001 -14.309  1.00  0.00           H  
ATOM   4032  O   WAT   983     -14.254   4.577 -24.219  1.00  0.00           O  
ATOM   4033  H1  WAT   983     -14.605   4.820 -23.362  1.00  0.00           H  
ATOM   4034  H2  WAT   983     -13.992   3.662 -24.120  1.00  0.00           H  
ATOM   4036  O   WAT   984      -9.724  14.205  10.335  1.00  0.00           O  
ATOM   4037  H1  WAT   984     -10.531  14.169   9.821  1.00  0.00           H  
ATOM   4038  H2  WAT   984      -9.070  13.775   9.784  1.00  0.00           H  
ATOM   4040  O   WAT   985       9.480 -17.382   1.190  1.00  0.00           O  
ATOM   4041  H1  WAT   985       9.089 -18.007   0.579  1.00  0.00           H  
ATOM   4042  H2  WAT   985       9.535 -16.565   0.694  1.00  0.00           H  
ATOM   4044  O   WAT   986      10.514  -0.132 -12.482  1.00  0.00           O  
ATOM   4045  H1  WAT   986       9.672  -0.551 -12.662  1.00  0.00           H  
ATOM   4046  H2  WAT   986      11.153  -0.670 -12.951  1.00  0.00           H  
ATOM   4048  O   WAT   987      -5.660 -18.789  -1.591  1.00  0.00           O  
ATOM   4049  H1  WAT   987      -5.127 -19.360  -2.145  1.00  0.00           H  
ATOM   4050  H2  WAT   987      -6.550 -18.896  -1.924  1.00  0.00           H  
ATOM   4052  O   WAT   988       8.969  -3.261  -6.359  1.00  0.00           O  
ATOM   4053  H1  WAT   988       8.198  -2.772  -6.069  1.00  0.00           H  
ATOM   4054  H2  WAT   988       9.670  -2.970  -5.776  1.00  0.00           H  
ATOM   4056  O   WAT   989      -8.016   9.427   0.657  1.00  0.00           O  
ATOM   4057  H1  WAT   989      -7.670   9.609  -0.216  1.00  0.00           H  
ATOM   4058  H2  WAT   989      -7.682   8.556   0.872  1.00  0.00           H  
ATOM   4060  O   WAT   990     -22.926 -11.924  -7.822  1.00  0.00           O  
ATOM   4061  H1  WAT   990     -23.596 -12.561  -8.069  1.00  0.00           H  
ATOM   4062  H2  WAT   990     -22.999 -11.232  -8.479  1.00  0.00           H  
ATOM   4064  O   WAT   991      -6.403   8.956  -5.355  1.00  0.00           O  
ATOM   4065  H1  WAT   991      -5.450   8.918  -5.273  1.00  0.00           H  
ATOM   4066  H2  WAT   991      -6.569   8.817  -6.288  1.00  0.00           H  
ATOM   4068  O   WAT   992       9.807  -1.074  -4.216  1.00  0.00           O  
ATOM   4069  H1  WAT   992       9.105  -0.925  -3.582  1.00  0.00           H  
ATOM   4070  H2  WAT   992      10.609  -0.857  -3.741  1.00  0.00           H  
ATOM   4072  O   WAT   993      21.202  -1.864 -12.082  1.00  0.00           O  
ATOM   4073  H1  WAT   993      20.699  -2.650 -12.299  1.00  0.00           H  
ATOM   4074  H2  WAT   993      21.932  -1.869 -12.700  1.00  0.00           H  
ATOM   4076  O   WAT   994      14.468  15.319  -0.832  1.00  0.00           O  
ATOM   4077  H1  WAT   994      14.304  15.092  -1.748  1.00  0.00           H  
ATOM   4078  H2  WAT   994      15.392  15.111  -0.696  1.00  0.00           H  
ATOM   4080  O   WAT   995      -4.217 -13.560   3.458  1.00  0.00           O  
ATOM   4081  H1  WAT   995      -3.466 -13.369   2.897  1.00  0.00           H  
ATOM   4082  H2  WAT   995      -4.448 -14.465   3.249  1.00  0.00           H  
ATOM   4084  O   WAT   996       4.205 -16.739  16.860  1.00  0.00           O  
ATOM   4085  H1  WAT   996       4.754 -17.121  17.545  1.00  0.00           H  
ATOM   4086  H2  WAT   996       3.630 -17.455  16.588  1.00  0.00           H  
ATOM   4088  O   WAT   997     -17.241  16.750  -0.578  1.00  0.00           O  
ATOM   4089  H1  WAT   997     -16.609  17.412  -0.296  1.00  0.00           H  
ATOM   4090  H2  WAT   997     -18.062  17.010  -0.160  1.00  0.00           H  
ATOM   4092  O   WAT   998     -21.323  11.933  12.744  1.00  0.00           O  
ATOM   4093  H1  WAT   998     -20.650  11.262  12.855  1.00  0.00           H  
ATOM   4094  H2  WAT   998     -21.573  11.872  11.822  1.00  0.00           H  
ATOM   4096  O   WAT   999      -1.027 -10.133  21.409  1.00  0.00           O  
ATOM   4097  H1  WAT   999      -1.754 -10.545  20.943  1.00  0.00           H  
ATOM   4098  H2  WAT   999      -0.333 -10.792  21.401  1.00  0.00           H  
ATOM   4100  O   WAT  1000      -3.694  17.955   2.330  1.00  0.00           O  
ATOM   4101  H1  WAT  1000      -3.547  18.274   1.440  1.00  0.00           H  
ATOM   4102  H2  WAT  1000      -3.578  18.728   2.884  1.00  0.00           H  
ATOM   4104  O   WAT  1001     -15.451   8.832  10.472  1.00  0.00           O  
ATOM   4105  H1  WAT  1001     -15.770   8.882   9.571  1.00  0.00           H  
ATOM   4106  H2  WAT  1001     -14.720   9.449  10.502  1.00  0.00           H  
ATOM   4108  O   WAT  1002     -15.074  -8.546   9.661  1.00  0.00           O  
ATOM   4109  H1  WAT  1002     -14.294  -8.441  10.206  1.00  0.00           H  
ATOM   4110  H2  WAT  1002     -15.767  -8.095  10.144  1.00  0.00           H  
ATOM   4112  O   WAT  1003      -7.101  -0.173 -19.577  1.00  0.00           O  
ATOM   4113  H1  WAT  1003      -7.659  -0.557 -20.254  1.00  0.00           H  
ATOM   4114  H2  WAT  1003      -6.753   0.624 -19.977  1.00  0.00           H  
ATOM   4116  O   WAT  1004       2.168  20.400  11.714  1.00  0.00           O  
ATOM   4117  H1  WAT  1004       1.565  19.657  11.708  1.00  0.00           H  
ATOM   4118  H2  WAT  1004       2.840  20.157  12.352  1.00  0.00           H  
ATOM   4120  O   WAT  1005      -8.162  -3.055 -19.016  1.00  0.00           O  
ATOM   4121  H1  WAT  1005      -8.832  -2.883 -19.677  1.00  0.00           H  
ATOM   4122  H2  WAT  1005      -7.335  -3.004 -19.495  1.00  0.00           H  
ATOM   4124  O   WAT  1006      11.350  22.790  -5.566  1.00  0.00           O  
ATOM   4125  H1  WAT  1006      11.299  22.689  -6.516  1.00  0.00           H  
ATOM   4126  H2  WAT  1006      10.529  22.420  -5.241  1.00  0.00           H  
ATOM   4128  O   WAT  1007      -2.403  22.296 -10.364  1.00  0.00           O  
ATOM   4129  H1  WAT  1007      -2.530  22.960  -9.686  1.00  0.00           H  
ATOM   4130  H2  WAT  1007      -1.902  21.605  -9.931  1.00  0.00           H  
ATOM   4132  O   WAT  1008       2.615 -18.390  15.224  1.00  0.00           O  
ATOM   4133  H1  WAT  1008       2.903 -18.531  14.322  1.00  0.00           H  
ATOM   4134  H2  WAT  1008       1.811 -18.904  15.302  1.00  0.00           H  
ATOM   4136  O   WAT  1009       0.784   4.440  25.579  1.00  0.00           O  
ATOM   4137  H1  WAT  1009       0.877   3.524  25.317  1.00  0.00           H  
ATOM   4138  H2  WAT  1009       1.626   4.662  25.977  1.00  0.00           H  
ATOM   4140  O   WAT  1010      -8.083  12.769 -10.347  1.00  0.00           O  
ATOM   4141  H1  WAT  1010      -8.801  13.357 -10.116  1.00  0.00           H  
ATOM   4142  H2  WAT  1010      -8.147  12.674 -11.297  1.00  0.00           H  
ATOM   4144  O   WAT  1011      -2.844 -13.670   0.561  1.00  0.00           O  
ATOM   4145  H1  WAT  1011      -3.234 -13.434  -0.281  1.00  0.00           H  
ATOM   4146  H2  WAT  1011      -3.279 -14.487   0.806  1.00  0.00           H  
ATOM   4148  O   WAT  1012      -1.820  19.338  -6.540  1.00  0.00           O  
ATOM   4149  H1  WAT  1012      -2.512  19.925  -6.845  1.00  0.00           H  
ATOM   4150  H2  WAT  1012      -2.096  18.470  -6.834  1.00  0.00           H  
ATOM   4152  O   WAT  1013     -20.122   4.325 -18.801  1.00  0.00           O  
ATOM   4153  H1  WAT  1013     -19.712   3.962 -19.586  1.00  0.00           H  
ATOM   4154  H2  WAT  1013     -20.699   5.015 -19.130  1.00  0.00           H  
ATOM   4156  O   WAT  1014     -11.072  -4.415   8.667  1.00  0.00           O  
ATOM   4157  H1  WAT  1014     -11.378  -4.382   7.761  1.00  0.00           H  
ATOM   4158  H2  WAT  1014     -11.785  -4.029   9.176  1.00  0.00           H  
ATOM   4160  O   WAT  1015      22.146  11.172   4.851  1.00  0.00           O  
ATOM   4161  H1  WAT  1015      21.631  11.371   4.069  1.00  0.00           H  
ATOM   4162  H2  WAT  1015      22.946  10.768   4.514  1.00  0.00           H  
ATOM   4164  O   WAT  1016      -1.122   9.096   1.729  1.00  0.00           O  
ATOM   4165  H1  WAT  1016      -1.040   8.328   2.294  1.00  0.00           H  
ATOM   4166  H2  WAT  1016      -0.744   8.821   0.894  1.00  0.00           H  
ATOM   4168  O   WAT  1017      10.590   1.011  -7.857  1.00  0.00           O  
ATOM   4169  H1  WAT  1017       9.755   0.559  -7.981  1.00  0.00           H  
ATOM   4170  H2  WAT  1017      10.595   1.255  -6.931  1.00  0.00           H  
ATOM   4172  O   WAT  1018      19.687   5.612  -8.447  1.00  0.00           O  
ATOM   4173  H1  WAT  1018      19.893   6.299  -7.812  1.00  0.00           H  
ATOM   4174  H2  WAT  1018      18.763   5.749  -8.656  1.00  0.00           H  
ATOM   4176  O   WAT  1019      19.150   1.664 -18.896  1.00  0.00           O  
ATOM   4177  H1  WAT  1019      19.147   0.740 -19.146  1.00  0.00           H  
ATOM   4178  H2  WAT  1019      19.124   1.654 -17.939  1.00  0.00           H  
ATOM   4180  O   WAT  1020      21.788 -16.545   1.310  1.00  0.00           O  
ATOM   4181  H1  WAT  1020      21.379 -15.680   1.341  1.00  0.00           H  
ATOM   4182  H2  WAT  1020      21.155 -17.092   0.844  1.00  0.00           H  
ATOM   4184  O   WAT  1021     -13.824  -8.579  -0.462  1.00  0.00           O  
ATOM   4185  H1  WAT  1021     -13.021  -8.737   0.035  1.00  0.00           H  
ATOM   4186  H2  WAT  1021     -13.690  -7.721  -0.866  1.00  0.00           H  
ATOM   4188  O   WAT  1022     -16.301   6.782 -19.068  1.00  0.00           O  
ATOM   4189  H1  WAT  1022     -16.835   7.576 -19.079  1.00  0.00           H  
ATOM   4190  H2  WAT  1022     -15.419   7.083 -19.287  1.00  0.00           H  
ATOM   4192  O   WAT  1023      -9.399   1.403  15.594  1.00  0.00           O  
ATOM   4193  H1  WAT  1023     -10.347   1.513  15.516  1.00  0.00           H  
ATOM   4194  H2  WAT  1023      -9.123   2.113  16.174  1.00  0.00           H  
ATOM   4196  O   WAT  1024     -16.949 -11.895   2.230  1.00  0.00           O  
ATOM   4197  H1  WAT  1024     -17.496 -12.628   2.513  1.00  0.00           H  
ATOM   4198  H2  WAT  1024     -16.287 -12.295   1.667  1.00  0.00           H  
ATOM   4200  O   WAT  1025      -2.845 -12.587 -12.924  1.00  0.00           O  
ATOM   4201  H1  WAT  1025      -2.436 -12.355 -13.757  1.00  0.00           H  
ATOM   4202  H2  WAT  1025      -3.160 -11.754 -12.572  1.00  0.00           H  
ATOM   4204  O   WAT  1026      10.044 -19.005 -18.605  1.00  0.00           O  
ATOM   4205  H1  WAT  1026       9.398 -18.699 -19.242  1.00  0.00           H  
ATOM   4206  H2  WAT  1026      10.224 -19.909 -18.863  1.00  0.00           H  
ATOM   4208  O   WAT  1027       4.637 -15.845  10.071  1.00  0.00           O  
ATOM   4209  H1  WAT  1027       4.408 -15.035   9.615  1.00  0.00           H  
ATOM   4210  H2  WAT  1027       5.534 -16.031   9.791  1.00  0.00           H  
ATOM   4212  O   WAT  1028      -5.139   5.121 -11.684  1.00  0.00           O  
ATOM   4213  H1  WAT  1028      -5.127   4.364 -12.269  1.00  0.00           H  
ATOM   4214  H2  WAT  1028      -5.734   4.868 -10.977  1.00  0.00           H  
ATOM   4216  O   WAT  1029      21.152   0.387  -3.002  1.00  0.00           O  
ATOM   4217  H1  WAT  1029      22.030   0.175  -2.686  1.00  0.00           H  
ATOM   4218  H2  WAT  1029      20.564   0.012  -2.347  1.00  0.00           H  
ATOM   4220  O   WAT  1030      10.517  -8.678   1.379  1.00  0.00           O  
ATOM   4221  H1  WAT  1030       9.704  -8.191   1.240  1.00  0.00           H  
ATOM   4222  H2  WAT  1030      10.750  -9.007   0.511  1.00  0.00           H  
ATOM   4224  O   WAT  1031      14.691  12.936   4.421  1.00  0.00           O  
ATOM   4225  H1  WAT  1031      14.612  12.752   5.357  1.00  0.00           H  
ATOM   4226  H2  WAT  1031      13.788  13.016   4.115  1.00  0.00           H  
ATOM   4228  O   WAT  1032       9.008  23.854   9.415  1.00  0.00           O  
ATOM   4229  H1  WAT  1032       8.216  23.447   9.766  1.00  0.00           H  
ATOM   4230  H2  WAT  1032       9.204  24.563  10.027  1.00  0.00           H  
ATOM   4232  O   WAT  1033     -11.789  -6.169   2.833  1.00  0.00           O  
ATOM   4233  H1  WAT  1033     -11.551  -6.670   2.053  1.00  0.00           H  
ATOM   4234  H2  WAT  1033     -12.734  -6.296   2.919  1.00  0.00           H  
ATOM   4236  O   WAT  1034      16.870  -4.190  -4.394  1.00  0.00           O  
ATOM   4237  H1  WAT  1034      16.502  -3.309  -4.461  1.00  0.00           H  
ATOM   4238  H2  WAT  1034      17.633  -4.089  -3.826  1.00  0.00           H  
ATOM   4240  O   WAT  1035      -4.007 -25.671  -5.233  1.00  0.00           O  
ATOM   4241  H1  WAT  1035      -3.660 -26.080  -4.440  1.00  0.00           H  
ATOM   4242  H2  WAT  1035      -4.511 -24.921  -4.916  1.00  0.00           H  
ATOM   4244  O   WAT  1036      13.668 -18.376  11.129  1.00  0.00           O  
ATOM   4245  H1  WAT  1036      14.141 -19.208  11.140  1.00  0.00           H  
ATOM   4246  H2  WAT  1036      14.314 -17.729  11.410  1.00  0.00           H  
ATOM   4248  O   WAT  1037       8.834   0.975  21.092  1.00  0.00           O  
ATOM   4249  H1  WAT  1037       7.973   1.393  21.072  1.00  0.00           H  
ATOM   4250  H2  WAT  1037       9.239   1.298  21.897  1.00  0.00           H  
ATOM   4252  O   WAT  1038      -4.207  -9.789  -0.849  1.00  0.00           O  
ATOM   4253  H1  WAT  1038      -4.246  -8.846  -0.692  1.00  0.00           H  
ATOM   4254  H2  WAT  1038      -3.537  -9.892  -1.525  1.00  0.00           H  
ATOM   4256  O   WAT  1039       1.507 -18.598  18.111  1.00  0.00           O  
ATOM   4257  H1  WAT  1039       1.064 -18.996  17.361  1.00  0.00           H  
ATOM   4258  H2  WAT  1039       2.149 -19.254  18.385  1.00  0.00           H  
ATOM   4260  O   WAT  1040      13.552 -16.493 -16.037  1.00  0.00           O  
ATOM   4261  H1  WAT  1040      14.047 -17.207 -15.634  1.00  0.00           H  
ATOM   4262  H2  WAT  1040      12.644 -16.660 -15.785  1.00  0.00           H  
ATOM   4264  O   WAT  1041     -11.434  -0.190 -13.342  1.00  0.00           O  
ATOM   4265  H1  WAT  1041     -11.055   0.686 -13.415  1.00  0.00           H  
ATOM   4266  H2  WAT  1041     -10.698  -0.783 -13.493  1.00  0.00           H  
ATOM   4268  O   WAT  1042       5.110  -7.868  -7.840  1.00  0.00           O  
ATOM   4269  H1  WAT  1042       4.643  -7.624  -8.640  1.00  0.00           H  
ATOM   4270  H2  WAT  1042       5.243  -7.040  -7.379  1.00  0.00           H  
ATOM   4272  O   WAT  1043       2.253   3.597  -8.314  1.00  0.00           O  
ATOM   4273  H1  WAT  1043       1.547   3.896  -8.887  1.00  0.00           H  
ATOM   4274  H2  WAT  1043       1.805   3.161  -7.589  1.00  0.00           H  
ATOM   4276  O   WAT  1044      -9.358  -2.610   3.995  1.00  0.00           O  
ATOM   4277  H1  WAT  1044      -8.958  -2.701   4.859  1.00  0.00           H  
ATOM   4278  H2  WAT  1044      -8.802  -1.978   3.538  1.00  0.00           H  
ATOM   4280  O   WAT  1045       3.180  -8.610   2.888  1.00  0.00           O  
ATOM   4281  H1  WAT  1045       3.576  -7.826   2.509  1.00  0.00           H  
ATOM   4282  H2  WAT  1045       2.237  -8.458   2.823  1.00  0.00           H  
ATOM   4284  O   WAT  1046      -5.528  -0.341  11.699  1.00  0.00           O  
ATOM   4285  H1  WAT  1046      -6.265  -0.284  11.092  1.00  0.00           H  
ATOM   4286  H2  WAT  1046      -4.838  -0.776  11.198  1.00  0.00           H  
ATOM   4288  O   WAT  1047      -2.112  20.785   1.420  1.00  0.00           O  
ATOM   4289  H1  WAT  1047      -2.208  20.200   2.171  1.00  0.00           H  
ATOM   4290  H2  WAT  1047      -2.850  20.566   0.850  1.00  0.00           H  
ATOM   4292  O   WAT  1048      16.701  13.693   0.932  1.00  0.00           O  
ATOM   4293  H1  WAT  1048      15.791  13.448   1.097  1.00  0.00           H  
ATOM   4294  H2  WAT  1048      17.110  12.890   0.609  1.00  0.00           H  
ATOM   4296  O   WAT  1049       1.156 -21.307  -5.960  1.00  0.00           O  
ATOM   4297  H1  WAT  1049       2.033 -21.286  -6.343  1.00  0.00           H  
ATOM   4298  H2  WAT  1049       0.658 -20.666  -6.467  1.00  0.00           H  
ATOM   4300  O   WAT  1050      -0.969  10.732   5.427  1.00  0.00           O  
ATOM   4301  H1  WAT  1050      -1.467   9.920   5.521  1.00  0.00           H  
ATOM   4302  H2  WAT  1050      -0.602  10.890   6.297  1.00  0.00           H  
ATOM   4304  O   WAT  1051      16.101 -13.180 -11.624  1.00  0.00           O  
ATOM   4305  H1  WAT  1051      15.540 -13.880 -11.959  1.00  0.00           H  
ATOM   4306  H2  WAT  1051      16.832 -13.144 -12.240  1.00  0.00           H  
ATOM   4308  O   WAT  1052       9.461   5.364  -2.023  1.00  0.00           O  
ATOM   4309  H1  WAT  1052      10.039   5.154  -1.288  1.00  0.00           H  
ATOM   4310  H2  WAT  1052       8.916   6.082  -1.701  1.00  0.00           H  
ATOM   4312  O   WAT  1053      16.345  20.534   3.474  1.00  0.00           O  
ATOM   4313  H1  WAT  1053      15.982  20.676   4.349  1.00  0.00           H  
ATOM   4314  H2  WAT  1053      16.561  21.412   3.160  1.00  0.00           H  
ATOM   4316  O   WAT  1054       7.849 -11.330   6.866  1.00  0.00           O  
ATOM   4317  H1  WAT  1054       7.759 -11.751   6.011  1.00  0.00           H  
ATOM   4318  H2  WAT  1054       8.750 -11.516   7.131  1.00  0.00           H  
ATOM   4320  O   WAT  1055      14.063  12.496   7.072  1.00  0.00           O  
ATOM   4321  H1  WAT  1055      14.884  12.219   7.478  1.00  0.00           H  
ATOM   4322  H2  WAT  1055      13.977  13.419   7.312  1.00  0.00           H  
ATOM   4324  O   WAT  1056      20.601 -11.102  -4.452  1.00  0.00           O  
ATOM   4325  H1  WAT  1056      20.395 -10.186  -4.267  1.00  0.00           H  
ATOM   4326  H2  WAT  1056      21.548 -11.165  -4.324  1.00  0.00           H  
ATOM   4328  O   WAT  1057      -0.904 -11.211   0.311  1.00  0.00           O  
ATOM   4329  H1  WAT  1057      -0.199 -10.598   0.522  1.00  0.00           H  
ATOM   4330  H2  WAT  1057      -1.555 -11.073   0.999  1.00  0.00           H  
ATOM   4332  O   WAT  1058     -12.440  -8.791  -8.428  1.00  0.00           O  
ATOM   4333  H1  WAT  1058     -12.475  -7.867  -8.180  1.00  0.00           H  
ATOM   4334  H2  WAT  1058     -11.520  -8.948  -8.639  1.00  0.00           H  
ATOM   4336  O   WAT  1059      -1.843 -17.592   2.811  1.00  0.00           O  
ATOM   4337  H1  WAT  1059      -2.213 -17.780   1.948  1.00  0.00           H  
ATOM   4338  H2  WAT  1059      -1.024 -18.088   2.833  1.00  0.00           H  
ATOM   4340  O   WAT  1060      18.701  -1.087 -16.621  1.00  0.00           O  
ATOM   4341  H1  WAT  1060      18.642  -1.109 -17.576  1.00  0.00           H  
ATOM   4342  H2  WAT  1060      17.941  -1.585 -16.322  1.00  0.00           H  
ATOM   4344  O   WAT  1061     -11.659   0.034  -7.328  1.00  0.00           O  
ATOM   4345  H1  WAT  1061     -11.191  -0.772  -7.547  1.00  0.00           H  
ATOM   4346  H2  WAT  1061     -10.967   0.667  -7.134  1.00  0.00           H  
ATOM   4348  O   WAT  1062      -6.682  15.063  12.273  1.00  0.00           O  
ATOM   4349  H1  WAT  1062      -6.455  14.167  12.025  1.00  0.00           H  
ATOM   4350  H2  WAT  1062      -6.800  15.519  11.439  1.00  0.00           H  
ATOM   4352  O   WAT  1063       9.823 -12.669  11.009  1.00  0.00           O  
ATOM   4353  H1  WAT  1063      10.427 -12.267  11.633  1.00  0.00           H  
ATOM   4354  H2  WAT  1063       9.416 -11.929  10.559  1.00  0.00           H  
ATOM   4356  O   WAT  1064      19.196   2.298   3.189  1.00  0.00           O  
ATOM   4357  H1  WAT  1064      19.727   1.712   3.728  1.00  0.00           H  
ATOM   4358  H2  WAT  1064      18.676   2.797   3.819  1.00  0.00           H  
ATOM   4360  O   WAT  1065      -0.151 -19.976  -3.541  1.00  0.00           O  
ATOM   4361  H1  WAT  1065      -0.854 -20.541  -3.218  1.00  0.00           H  
ATOM   4362  H2  WAT  1065       0.498 -20.582  -3.898  1.00  0.00           H  
ATOM   4364  O   WAT  1066      15.161   6.403   7.147  1.00  0.00           O  
ATOM   4365  H1  WAT  1066      15.463   6.859   6.361  1.00  0.00           H  
ATOM   4366  H2  WAT  1066      15.363   5.482   6.981  1.00  0.00           H  
ATOM   4368  O   WAT  1067      11.341  -4.466 -15.995  1.00  0.00           O  
ATOM   4369  H1  WAT  1067      10.790  -5.047 -16.520  1.00  0.00           H  
ATOM   4370  H2  WAT  1067      12.025  -4.176 -16.598  1.00  0.00           H  
ATOM   4372  O   WAT  1068     -17.066   0.268  12.563  1.00  0.00           O  
ATOM   4373  H1  WAT  1068     -16.906   0.129  13.497  1.00  0.00           H  
ATOM   4374  H2  WAT  1068     -16.491   0.996  12.327  1.00  0.00           H  
ATOM   4376  O   WAT  1069      -6.108  14.294 -22.289  1.00  0.00           O  
ATOM   4377  H1  WAT  1069      -6.928  14.738 -22.070  1.00  0.00           H  
ATOM   4378  H2  WAT  1069      -5.463  14.999 -22.349  1.00  0.00           H  
ATOM   4380  O   WAT  1070      -7.902   9.062  10.162  1.00  0.00           O  
ATOM   4381  H1  WAT  1070      -8.103   8.151   9.949  1.00  0.00           H  
ATOM   4382  H2  WAT  1070      -8.086   9.136  11.099  1.00  0.00           H  
ATOM   4384  O   WAT  1071       3.430  25.171  10.986  1.00  0.00           O  
ATOM   4385  H1  WAT  1071       2.723  24.526  11.020  1.00  0.00           H  
ATOM   4386  H2  WAT  1071       4.143  24.721  10.534  1.00  0.00           H  
ATOM   4388  O   WAT  1072     -18.145  12.891  12.481  1.00  0.00           O  
ATOM   4389  H1  WAT  1072     -18.482  12.010  12.320  1.00  0.00           H  
ATOM   4390  H2  WAT  1072     -17.343  12.752  12.985  1.00  0.00           H  
ATOM   4392  O   WAT  1073      17.495  16.384   1.123  1.00  0.00           O  
ATOM   4393  H1  WAT  1073      17.565  16.801   1.981  1.00  0.00           H  
ATOM   4394  H2  WAT  1073      17.292  15.469   1.317  1.00  0.00           H  
ATOM   4396  O   WAT  1074      -6.113   5.595   3.639  1.00  0.00           O  
ATOM   4397  H1  WAT  1074      -6.628   6.161   3.064  1.00  0.00           H  
ATOM   4398  H2  WAT  1074      -6.248   5.957   4.515  1.00  0.00           H  
ATOM   4400  O   WAT  1075     -18.756  -9.666 -10.124  1.00  0.00           O  
ATOM   4401  H1  WAT  1075     -18.441 -10.097 -10.918  1.00  0.00           H  
ATOM   4402  H2  WAT  1075     -19.104  -8.828 -10.428  1.00  0.00           H  
ATOM   4404  O   WAT  1076       6.029 -21.252 -13.181  1.00  0.00           O  
ATOM   4405  H1  WAT  1076       6.289 -20.743 -13.948  1.00  0.00           H  
ATOM   4406  H2  WAT  1076       6.831 -21.695 -12.904  1.00  0.00           H  
ATOM   4408  O   WAT  1077     -23.435  -0.016  -1.219  1.00  0.00           O  
ATOM   4409  H1  WAT  1077     -22.600   0.451  -1.207  1.00  0.00           H  
ATOM   4410  H2  WAT  1077     -23.207  -0.908  -1.482  1.00  0.00           H  
ATOM   4412  O   WAT  1078      10.258 -18.909  -7.681  1.00  0.00           O  
ATOM   4413  H1  WAT  1078       9.908 -18.933  -8.571  1.00  0.00           H  
ATOM   4414  H2  WAT  1078      11.088 -19.383  -7.737  1.00  0.00           H  
ATOM   4416  O   WAT  1079      -8.834   7.576  12.826  1.00  0.00           O  
ATOM   4417  H1  WAT  1079      -9.495   7.645  12.138  1.00  0.00           H  
ATOM   4418  H2  WAT  1079      -8.404   6.737  12.663  1.00  0.00           H  
ATOM   4420  O   WAT  1080       4.911  24.240   5.030  1.00  0.00           O  
ATOM   4421  H1  WAT  1080       5.446  23.528   4.678  1.00  0.00           H  
ATOM   4422  H2  WAT  1080       5.544  24.905   5.299  1.00  0.00           H  
ATOM   4424  O   WAT  1081      20.929  -2.403   9.940  1.00  0.00           O  
ATOM   4425  H1  WAT  1081      21.519  -1.713  10.244  1.00  0.00           H  
ATOM   4426  H2  WAT  1081      21.510  -3.109   9.659  1.00  0.00           H  
ATOM   4428  O   WAT  1082      -3.217 -21.005  -0.149  1.00  0.00           O  
ATOM   4429  H1  WAT  1082      -2.634 -21.464   0.457  1.00  0.00           H  
ATOM   4430  H2  WAT  1082      -3.230 -20.102   0.169  1.00  0.00           H  
ATOM   4432  O   WAT  1083      19.336  15.701   5.114  1.00  0.00           O  
ATOM   4433  H1  WAT  1083      19.326  15.888   6.053  1.00  0.00           H  
ATOM   4434  H2  WAT  1083      18.624  15.075   4.987  1.00  0.00           H  
ATOM   4436  O   WAT  1084     -16.739  -7.315 -16.193  1.00  0.00           O  
ATOM   4437  H1  WAT  1084     -16.055  -6.649 -16.113  1.00  0.00           H  
ATOM   4438  H2  WAT  1084     -16.263  -8.145 -16.224  1.00  0.00           H  
ATOM   4440  O   WAT  1085     -21.720  13.082   2.870  1.00  0.00           O  
ATOM   4441  H1  WAT  1085     -21.149  13.603   2.305  1.00  0.00           H  
ATOM   4442  H2  WAT  1085     -22.582  13.141   2.459  1.00  0.00           H  
ATOM   4444  O   WAT  1086       0.406  14.916   5.017  1.00  0.00           O  
ATOM   4445  H1  WAT  1086      -0.221  14.763   5.724  1.00  0.00           H  
ATOM   4446  H2  WAT  1086       0.103  15.723   4.599  1.00  0.00           H  
ATOM   4448  O   WAT  1087      11.758  -1.680  -2.418  1.00  0.00           O  
ATOM   4449  H1  WAT  1087      12.665  -1.807  -2.139  1.00  0.00           H  
ATOM   4450  H2  WAT  1087      11.602  -2.381  -3.052  1.00  0.00           H  
ATOM   4452  O   WAT  1088     -23.163  -4.477  -8.442  1.00  0.00           O  
ATOM   4453  H1  WAT  1088     -23.100  -3.721  -9.025  1.00  0.00           H  
ATOM   4454  H2  WAT  1088     -23.225  -4.098  -7.565  1.00  0.00           H  
ATOM   4456  O   WAT  1089      -8.870 -20.714   6.402  1.00  0.00           O  
ATOM   4457  H1  WAT  1089      -7.969 -20.444   6.580  1.00  0.00           H  
ATOM   4458  H2  WAT  1089      -9.174 -21.090   7.227  1.00  0.00           H  
ATOM   4460  O   WAT  1090       7.703  10.499 -15.670  1.00  0.00           O  
ATOM   4461  H1  WAT  1090       7.434  11.370 -15.379  1.00  0.00           H  
ATOM   4462  H2  WAT  1090       7.806   9.998 -14.860  1.00  0.00           H  
ATOM   4464  O   WAT  1091       0.270   8.280 -17.289  1.00  0.00           O  
ATOM   4465  H1  WAT  1091       0.371   8.867 -18.039  1.00  0.00           H  
ATOM   4466  H2  WAT  1091      -0.561   7.832 -17.447  1.00  0.00           H  
ATOM   4468  O   WAT  1092     -14.984 -14.488  -8.614  1.00  0.00           O  
ATOM   4469  H1  WAT  1092     -15.390 -15.342  -8.760  1.00  0.00           H  
ATOM   4470  H2  WAT  1092     -14.045 -14.649  -8.714  1.00  0.00           H  
ATOM   4472  O   WAT  1093       2.534 -16.913   8.631  1.00  0.00           O  
ATOM   4473  H1  WAT  1093       2.696 -16.243   9.296  1.00  0.00           H  
ATOM   4474  H2  WAT  1093       1.699 -17.306   8.885  1.00  0.00           H  
ATOM   4476  O   WAT  1094       4.082 -18.403   7.189  1.00  0.00           O  
ATOM   4477  H1  WAT  1094       3.391 -17.887   7.605  1.00  0.00           H  
ATOM   4478  H2  WAT  1094       4.810 -17.791   7.087  1.00  0.00           H  
ATOM   4480  O   WAT  1095      -9.263  18.863  -1.641  1.00  0.00           O  
ATOM   4481  H1  WAT  1095      -8.643  18.464  -2.251  1.00  0.00           H  
ATOM   4482  H2  WAT  1095      -9.521  18.148  -1.060  1.00  0.00           H  
ATOM   4484  O   WAT  1096      12.641  -4.806  18.920  1.00  0.00           O  
ATOM   4485  H1  WAT  1096      12.486  -5.249  18.086  1.00  0.00           H  
ATOM   4486  H2  WAT  1096      13.435  -5.215  19.265  1.00  0.00           H  
ATOM   4488  O   WAT  1097       7.170   4.199  20.655  1.00  0.00           O  
ATOM   4489  H1  WAT  1097       6.730   3.425  20.302  1.00  0.00           H  
ATOM   4490  H2  WAT  1097       6.480   4.680  21.111  1.00  0.00           H  
ATOM   4492  O   WAT  1098     -12.502   4.982  -4.955  1.00  0.00           O  
ATOM   4493  H1  WAT  1098     -11.764   5.340  -4.460  1.00  0.00           H  
ATOM   4494  H2  WAT  1098     -13.244   5.038  -4.352  1.00  0.00           H  
ATOM   4496  O   WAT  1099      -4.460  11.933  22.126  1.00  0.00           O  
ATOM   4497  H1  WAT  1099      -5.277  11.595  21.759  1.00  0.00           H  
ATOM   4498  H2  WAT  1099      -4.058  12.420  21.407  1.00  0.00           H  
ATOM   4500  O   WAT  1100      -2.470  -7.323  15.606  1.00  0.00           O  
ATOM   4501  H1  WAT  1100      -1.565  -7.022  15.518  1.00  0.00           H  
ATOM   4502  H2  WAT  1100      -2.506  -8.128  15.091  1.00  0.00           H  
ATOM   4504  O   WAT  1101      23.232 -12.035  -4.927  1.00  0.00           O  
ATOM   4505  H1  WAT  1101      23.339 -11.776  -5.842  1.00  0.00           H  
ATOM   4506  H2  WAT  1101      22.869 -12.920  -4.970  1.00  0.00           H  
ATOM   4508  O   WAT  1102       4.708  22.292 -10.439  1.00  0.00           O  
ATOM   4509  H1  WAT  1102       5.510  22.162 -10.945  1.00  0.00           H  
ATOM   4510  H2  WAT  1102       4.274  21.439 -10.453  1.00  0.00           H  
ATOM   4512  O   WAT  1103      -5.035   9.706  17.823  1.00  0.00           O  
ATOM   4513  H1  WAT  1103      -5.610   9.498  18.559  1.00  0.00           H  
ATOM   4514  H2  WAT  1103      -4.878  10.647  17.901  1.00  0.00           H  
ATOM   4516  O   WAT  1104      20.070 -17.057  -1.902  1.00  0.00           O  
ATOM   4517  H1  WAT  1104      20.005 -16.104  -1.836  1.00  0.00           H  
ATOM   4518  H2  WAT  1104      19.436 -17.294  -2.579  1.00  0.00           H  
ATOM   4520  O   WAT  1105     -18.144  -2.430  15.714  1.00  0.00           O  
ATOM   4521  H1  WAT  1105     -17.345  -2.506  15.191  1.00  0.00           H  
ATOM   4522  H2  WAT  1105     -18.181  -3.246  16.213  1.00  0.00           H  
ATOM   4524  O   WAT  1106       0.261 -21.862  12.312  1.00  0.00           O  
ATOM   4525  H1  WAT  1106      -0.667 -21.753  12.517  1.00  0.00           H  
ATOM   4526  H2  WAT  1106       0.484 -21.090  11.793  1.00  0.00           H  
ATOM   4528  O   WAT  1107       5.836 -20.447  -6.203  1.00  0.00           O  
ATOM   4529  H1  WAT  1107       4.934 -20.530  -6.510  1.00  0.00           H  
ATOM   4530  H2  WAT  1107       6.125 -19.596  -6.534  1.00  0.00           H  
ATOM   4532  O   WAT  1108       2.682 -16.380   2.656  1.00  0.00           O  
ATOM   4533  H1  WAT  1108       2.915 -17.308   2.678  1.00  0.00           H  
ATOM   4534  H2  WAT  1108       3.504 -15.932   2.456  1.00  0.00           H  
ATOM   4536  O   WAT  1109       4.551   8.427   0.331  1.00  0.00           O  
ATOM   4537  H1  WAT  1109       3.699   8.627   0.718  1.00  0.00           H  
ATOM   4538  H2  WAT  1109       5.098   9.181   0.554  1.00  0.00           H  
ATOM   4540  O   WAT  1110      22.819 -12.906   3.622  1.00  0.00           O  
ATOM   4541  H1  WAT  1110      23.333 -12.593   4.366  1.00  0.00           H  
ATOM   4542  H2  WAT  1110      23.470 -13.244   3.007  1.00  0.00           H  
ATOM   4544  O   WAT  1111       0.975 -21.163  -0.053  1.00  0.00           O  
ATOM   4545  H1  WAT  1111       1.763 -21.102  -0.593  1.00  0.00           H  
ATOM   4546  H2  WAT  1111       0.972 -20.354   0.458  1.00  0.00           H  
ATOM   4548  O   WAT  1112      -2.707  14.907 -19.805  1.00  0.00           O  
ATOM   4549  H1  WAT  1112      -2.556  15.227 -18.916  1.00  0.00           H  
ATOM   4550  H2  WAT  1112      -3.084  14.035 -19.685  1.00  0.00           H  
ATOM   4552  O   WAT  1113      -6.960 -13.636 -12.716  1.00  0.00           O  
ATOM   4553  H1  WAT  1113      -7.598 -13.910 -12.057  1.00  0.00           H  
ATOM   4554  H2  WAT  1113      -6.402 -14.403 -12.842  1.00  0.00           H  
ATOM   4556  O   WAT  1114      -7.519  20.467  15.640  1.00  0.00           O  
ATOM   4557  H1  WAT  1114      -7.077  21.082  15.055  1.00  0.00           H  
ATOM   4558  H2  WAT  1114      -8.362  20.879  15.829  1.00  0.00           H  
ATOM   4560  O   WAT  1115      -7.004   3.554  17.375  1.00  0.00           O  
ATOM   4561  H1  WAT  1115      -7.506   4.301  17.702  1.00  0.00           H  
ATOM   4562  H2  WAT  1115      -6.722   3.819  16.500  1.00  0.00           H  
ATOM   4564  O   WAT  1116     -15.901 -10.113 -15.311  1.00  0.00           O  
ATOM   4565  H1  WAT  1116     -16.281 -10.748 -15.919  1.00  0.00           H  
ATOM   4566  H2  WAT  1116     -15.000 -10.411 -15.187  1.00  0.00           H  
ATOM   4568  O   WAT  1117     -10.661   9.452 -22.550  1.00  0.00           O  
ATOM   4569  H1  WAT  1117     -11.617   9.420 -22.555  1.00  0.00           H  
ATOM   4570  H2  WAT  1117     -10.448  10.326 -22.879  1.00  0.00           H  
ATOM   4572  O   WAT  1118     -11.108  13.946  20.577  1.00  0.00           O  
ATOM   4573  H1  WAT  1118     -11.144  14.710  20.003  1.00  0.00           H  
ATOM   4574  H2  WAT  1118     -11.820  13.383  20.273  1.00  0.00           H  
ATOM   4576  O   WAT  1119      16.381   1.924  17.969  1.00  0.00           O  
ATOM   4577  H1  WAT  1119      16.401   1.900  17.012  1.00  0.00           H  
ATOM   4578  H2  WAT  1119      15.494   2.214  18.183  1.00  0.00           H  
ATOM   4580  O   WAT  1120      16.094   7.102  -6.931  1.00  0.00           O  
ATOM   4581  H1  WAT  1120      15.716   7.930  -7.224  1.00  0.00           H  
ATOM   4582  H2  WAT  1120      15.354   6.615  -6.568  1.00  0.00           H  
ATOM   4584  O   WAT  1121      -3.310 -17.258  12.368  1.00  0.00           O  
ATOM   4585  H1  WAT  1121      -2.944 -17.701  13.133  1.00  0.00           H  
ATOM   4586  H2  WAT  1121      -4.151 -16.914  12.670  1.00  0.00           H  
ATOM   4588  O   WAT  1122      20.779  -6.900  -1.331  1.00  0.00           O  
ATOM   4589  H1  WAT  1122      20.556  -6.015  -1.620  1.00  0.00           H  
ATOM   4590  H2  WAT  1122      20.896  -6.821  -0.384  1.00  0.00           H  
ATOM   4592  O   WAT  1123      -4.639  20.476 -16.354  1.00  0.00           O  
ATOM   4593  H1  WAT  1123      -4.548  19.618 -15.939  1.00  0.00           H  
ATOM   4594  H2  WAT  1123      -5.490  20.797 -16.056  1.00  0.00           H  
ATOM   4596  O   WAT  1124      22.423  15.349  -3.017  1.00  0.00           O  
ATOM   4597  H1  WAT  1124      22.322  14.547  -2.504  1.00  0.00           H  
ATOM   4598  H2  WAT  1124      21.602  15.426  -3.504  1.00  0.00           H  
ATOM   4600  O   WAT  1125      -0.513 -20.160  -7.585  1.00  0.00           O  
ATOM   4601  H1  WAT  1125      -0.402 -20.574  -8.441  1.00  0.00           H  
ATOM   4602  H2  WAT  1125      -0.242 -19.252  -7.722  1.00  0.00           H  
ATOM   4604  O   WAT  1126       4.998  10.604  -8.374  1.00  0.00           O  
ATOM   4605  H1  WAT  1126       5.855  10.861  -8.035  1.00  0.00           H  
ATOM   4606  H2  WAT  1126       4.493  11.417  -8.391  1.00  0.00           H  
ATOM   4608  O   WAT  1127      -2.720 -19.186  -6.214  1.00  0.00           O  
ATOM   4609  H1  WAT  1127      -3.435 -19.817  -6.303  1.00  0.00           H  
ATOM   4610  H2  WAT  1127      -1.981 -19.598  -6.660  1.00  0.00           H  
ATOM   4612  O   WAT  1128       7.169   9.994   5.412  1.00  0.00           O  
ATOM   4613  H1  WAT  1128       7.385  10.697   4.800  1.00  0.00           H  
ATOM   4614  H2  WAT  1128       7.770   9.285   5.185  1.00  0.00           H  
ATOM   4616  O   WAT  1129      20.987  -5.542  -4.204  1.00  0.00           O  
ATOM   4617  H1  WAT  1129      20.190  -5.339  -4.694  1.00  0.00           H  
ATOM   4618  H2  WAT  1129      21.698  -5.216  -4.756  1.00  0.00           H  
ATOM   4620  O   WAT  1130      -6.810  13.364  18.363  1.00  0.00           O  
ATOM   4621  H1  WAT  1130      -6.821  14.317  18.448  1.00  0.00           H  
ATOM   4622  H2  WAT  1130      -7.347  13.185  17.591  1.00  0.00           H  
ATOM   4624  O   WAT  1131      -0.277  22.657   8.995  1.00  0.00           O  
ATOM   4625  H1  WAT  1131      -0.920  23.310   8.719  1.00  0.00           H  
ATOM   4626  H2  WAT  1131      -0.802  21.921   9.310  1.00  0.00           H  
ATOM   4628  O   WAT  1132      13.366   7.073  -9.289  1.00  0.00           O  
ATOM   4629  H1  WAT  1132      13.803   6.671 -10.040  1.00  0.00           H  
ATOM   4630  H2  WAT  1132      12.671   7.607  -9.673  1.00  0.00           H  
ATOM   4632  O   WAT  1133      -9.354  16.606  11.517  1.00  0.00           O  
ATOM   4633  H1  WAT  1133      -9.348  17.309  10.867  1.00  0.00           H  
ATOM   4634  H2  WAT  1133      -9.419  15.803  10.999  1.00  0.00           H  
ATOM   4636  O   WAT  1134      -2.146   4.586  11.112  1.00  0.00           O  
ATOM   4637  H1  WAT  1134      -2.568   4.199  11.879  1.00  0.00           H  
ATOM   4638  H2  WAT  1134      -2.726   5.304  10.856  1.00  0.00           H  
ATOM   4640  O   WAT  1135       2.671  15.409  -8.411  1.00  0.00           O  
ATOM   4641  H1  WAT  1135       3.549  15.512  -8.777  1.00  0.00           H  
ATOM   4642  H2  WAT  1135       2.619  16.073  -7.723  1.00  0.00           H  
ATOM   4644  O   WAT  1136     -21.359   0.044  19.438  1.00  0.00           O  
ATOM   4645  H1  WAT  1136     -21.695  -0.487  20.160  1.00  0.00           H  
ATOM   4646  H2  WAT  1136     -22.072   0.058  18.799  1.00  0.00           H  
ATOM   4648  O   WAT  1137      -5.855   2.173  24.507  1.00  0.00           O  
ATOM   4649  H1  WAT  1137      -5.220   2.685  24.006  1.00  0.00           H  
ATOM   4650  H2  WAT  1137      -5.320   1.578  25.032  1.00  0.00           H  
ATOM   4652  O   WAT  1138     -20.088  -5.443  15.422  1.00  0.00           O  
ATOM   4653  H1  WAT  1138     -20.226  -4.645  15.932  1.00  0.00           H  
ATOM   4654  H2  WAT  1138     -19.141  -5.580  15.445  1.00  0.00           H  
ATOM   4656  O   WAT  1139     -19.096  15.248  11.163  1.00  0.00           O  
ATOM   4657  H1  WAT  1139     -19.438  15.740  11.910  1.00  0.00           H  
ATOM   4658  H2  WAT  1139     -18.897  14.382  11.517  1.00  0.00           H  
ATOM   4660  O   WAT  1140       2.615  -7.543  24.277  1.00  0.00           O  
ATOM   4661  H1  WAT  1140       3.014  -7.227  23.466  1.00  0.00           H  
ATOM   4662  H2  WAT  1140       1.976  -6.869  24.508  1.00  0.00           H  
ATOM   4664  O   WAT  1141      18.594   0.549   9.543  1.00  0.00           O  
ATOM   4665  H1  WAT  1141      19.348   0.552  10.133  1.00  0.00           H  
ATOM   4666  H2  WAT  1141      17.873   0.217  10.078  1.00  0.00           H  
ATOM   4668  O   WAT  1142      -0.318   3.919 -21.610  1.00  0.00           O  
ATOM   4669  H1  WAT  1142      -0.312   3.603 -22.513  1.00  0.00           H  
ATOM   4670  H2  WAT  1142       0.556   3.713 -21.278  1.00  0.00           H  
ATOM   4672  O   WAT  1143       7.597  -3.152  23.879  1.00  0.00           O  
ATOM   4673  H1  WAT  1143       7.697  -2.255  24.199  1.00  0.00           H  
ATOM   4674  H2  WAT  1143       7.551  -3.063  22.927  1.00  0.00           H  
ATOM   4676  O   WAT  1144      16.650  -3.682  18.799  1.00  0.00           O  
ATOM   4677  H1  WAT  1144      15.990  -4.092  19.358  1.00  0.00           H  
ATOM   4678  H2  WAT  1144      16.783  -4.307  18.086  1.00  0.00           H  
ATOM   4680  O   WAT  1145      -1.666 -20.017   7.955  1.00  0.00           O  
ATOM   4681  H1  WAT  1145      -2.199 -19.608   8.637  1.00  0.00           H  
ATOM   4682  H2  WAT  1145      -1.799 -20.957   8.078  1.00  0.00           H  
ATOM   4684  O   WAT  1146      -6.007 -15.342 -15.514  1.00  0.00           O  
ATOM   4685  H1  WAT  1146      -5.146 -15.042 -15.224  1.00  0.00           H  
ATOM   4686  H2  WAT  1146      -5.820 -16.062 -16.116  1.00  0.00           H  
ATOM   4688  O   WAT  1147     -16.711 -11.767  -4.606  1.00  0.00           O  
ATOM   4689  H1  WAT  1147     -16.492 -11.347  -5.438  1.00  0.00           H  
ATOM   4690  H2  WAT  1147     -17.291 -11.143  -4.168  1.00  0.00           H  
ATOM   4692  O   WAT  1148      18.521  -9.399  17.699  1.00  0.00           O  
ATOM   4693  H1  WAT  1148      17.918 -10.141  17.737  1.00  0.00           H  
ATOM   4694  H2  WAT  1148      18.277  -8.933  16.899  1.00  0.00           H  
ATOM   4696  O   WAT  1149       5.069   9.899  15.534  1.00  0.00           O  
ATOM   4697  H1  WAT  1149       5.795  10.460  15.261  1.00  0.00           H  
ATOM   4698  H2  WAT  1149       5.490   9.160  15.975  1.00  0.00           H  
ATOM   4700  O   WAT  1150     -12.125  -6.315  -7.211  1.00  0.00           O  
ATOM   4701  H1  WAT  1150     -13.061  -6.128  -7.143  1.00  0.00           H  
ATOM   4702  H2  WAT  1150     -11.882  -6.642  -6.345  1.00  0.00           H  
ATOM   4704  O   WAT  1151      12.707  -5.246  -7.686  1.00  0.00           O  
ATOM   4705  H1  WAT  1151      12.677  -6.115  -8.086  1.00  0.00           H  
ATOM   4706  H2  WAT  1151      13.551  -5.219  -7.234  1.00  0.00           H  
ATOM   4708  O   WAT  1152     -18.125   3.340   2.176  1.00  0.00           O  
ATOM   4709  H1  WAT  1152     -18.770   3.990   1.897  1.00  0.00           H  
ATOM   4710  H2  WAT  1152     -18.462   3.010   3.009  1.00  0.00           H  
ATOM   4712  O   WAT  1153     -16.873  11.025 -15.442  1.00  0.00           O  
ATOM   4713  H1  WAT  1153     -17.826  10.937 -15.408  1.00  0.00           H  
ATOM   4714  H2  WAT  1153     -16.726  11.904 -15.790  1.00  0.00           H  
ATOM   4716  O   WAT  1154     -18.141  -6.880 -13.874  1.00  0.00           O  
ATOM   4717  H1  WAT  1154     -18.767  -7.601 -13.799  1.00  0.00           H  
ATOM   4718  H2  WAT  1154     -17.699  -7.034 -14.709  1.00  0.00           H  
ATOM   4720  O   WAT  1155      18.474   4.261   5.445  1.00  0.00           O  
ATOM   4721  H1  WAT  1155      19.041   3.989   6.167  1.00  0.00           H  
ATOM   4722  H2  WAT  1155      17.591   4.244   5.814  1.00  0.00           H  
ATOM   4724  O   WAT  1156       6.379 -17.329  -4.638  1.00  0.00           O  
ATOM   4725  H1  WAT  1156       6.180 -17.589  -5.538  1.00  0.00           H  
ATOM   4726  H2  WAT  1156       7.196 -17.784  -4.433  1.00  0.00           H  
ATOM   4728  O   WAT  1157      -6.715  -5.328  -2.033  1.00  0.00           O  
ATOM   4729  H1  WAT  1157      -7.392  -5.431  -2.702  1.00  0.00           H  
ATOM   4730  H2  WAT  1157      -5.927  -5.697  -2.431  1.00  0.00           H  
ATOM   4732  O   WAT  1158       0.803  -8.887 -11.377  1.00  0.00           O  
ATOM   4733  H1  WAT  1158       1.256  -9.444 -12.009  1.00  0.00           H  
ATOM   4734  H2  WAT  1158       1.072  -7.997 -11.606  1.00  0.00           H  
ATOM   4736  O   WAT  1159     -19.278  -7.601   2.858  1.00  0.00           O  
ATOM   4737  H1  WAT  1159     -18.643  -7.349   2.187  1.00  0.00           H  
ATOM   4738  H2  WAT  1159     -20.130  -7.479   2.439  1.00  0.00           H  
ATOM   4740  O   WAT  1160      -7.465  17.780  16.283  1.00  0.00           O  
ATOM   4741  H1  WAT  1160      -7.562  18.526  15.690  1.00  0.00           H  
ATOM   4742  H2  WAT  1160      -7.196  17.057  15.716  1.00  0.00           H  
ATOM   4744  O   WAT  1161     -21.046 -15.934   3.580  1.00  0.00           O  
ATOM   4745  H1  WAT  1161     -20.954 -16.031   2.632  1.00  0.00           H  
ATOM   4746  H2  WAT  1161     -21.824 -16.446   3.800  1.00  0.00           H  
ATOM   4748  O   WAT  1162       1.267   1.102   8.227  1.00  0.00           O  
ATOM   4749  H1  WAT  1162       0.807   1.637   7.581  1.00  0.00           H  
ATOM   4750  H2  WAT  1162       1.642   1.735   8.839  1.00  0.00           H  
ATOM   4752  O   WAT  1163      -5.761 -17.810   1.160  1.00  0.00           O  
ATOM   4753  H1  WAT  1163      -6.153 -17.937   0.296  1.00  0.00           H  
ATOM   4754  H2  WAT  1163      -6.348 -18.270   1.760  1.00  0.00           H  
ATOM   4756  O   WAT  1164      17.246   5.597 -16.562  1.00  0.00           O  
ATOM   4757  H1  WAT  1164      16.701   6.239 -17.018  1.00  0.00           H  
ATOM   4758  H2  WAT  1164      17.033   5.717 -15.637  1.00  0.00           H  
ATOM   4760  O   WAT  1165       4.637 -15.557 -19.428  1.00  0.00           O  
ATOM   4761  H1  WAT  1165       5.169 -15.233 -18.702  1.00  0.00           H  
ATOM   4762  H2  WAT  1165       5.259 -15.681 -20.145  1.00  0.00           H  
ATOM   4764  O   WAT  1166      -2.421 -18.040  14.957  1.00  0.00           O  
ATOM   4765  H1  WAT  1166      -3.144 -18.317  15.520  1.00  0.00           H  
ATOM   4766  H2  WAT  1166      -2.483 -17.085  14.940  1.00  0.00           H  
ATOM   4768  O   WAT  1167      12.238 -15.591  14.746  1.00  0.00           O  
ATOM   4769  H1  WAT  1167      12.769 -15.917  15.473  1.00  0.00           H  
ATOM   4770  H2  WAT  1167      12.807 -15.671  13.980  1.00  0.00           H  
ATOM   4772  O   WAT  1168       8.945  15.154 -15.478  1.00  0.00           O  
ATOM   4773  H1  WAT  1168       9.242  15.647 -14.714  1.00  0.00           H  
ATOM   4774  H2  WAT  1168       9.726  15.065 -16.024  1.00  0.00           H  
ATOM   4776  O   WAT  1169     -13.029 -13.863  -1.569  1.00  0.00           O  
ATOM   4777  H1  WAT  1169     -13.578 -13.936  -2.350  1.00  0.00           H  
ATOM   4778  H2  WAT  1169     -12.314 -13.283  -1.833  1.00  0.00           H  
ATOM   4780  O   WAT  1170      14.693  -2.194   6.175  1.00  0.00           O  
ATOM   4781  H1  WAT  1170      14.898  -1.384   5.708  1.00  0.00           H  
ATOM   4782  H2  WAT  1170      14.499  -2.826   5.483  1.00  0.00           H  
ATOM   4784  O   WAT  1171      -2.641 -17.928   5.973  1.00  0.00           O  
ATOM   4785  H1  WAT  1171      -1.789 -17.636   5.651  1.00  0.00           H  
ATOM   4786  H2  WAT  1171      -2.457 -18.752   6.425  1.00  0.00           H  
ATOM   4788  O   WAT  1172      -1.728  13.781  -6.226  1.00  0.00           O  
ATOM   4789  H1  WAT  1172      -2.677  13.673  -6.282  1.00  0.00           H  
ATOM   4790  H2  WAT  1172      -1.455  13.977  -7.123  1.00  0.00           H  
ATOM   4792  O   WAT  1173     -19.737   9.097  15.981  1.00  0.00           O  
ATOM   4793  H1  WAT  1173     -19.591   9.991  16.288  1.00  0.00           H  
ATOM   4794  H2  WAT  1173     -19.883   8.590  16.779  1.00  0.00           H  
ATOM   4796  O   WAT  1174      -9.311  21.167  11.318  1.00  0.00           O  
ATOM   4797  H1  WAT  1174      -8.400  21.380  11.524  1.00  0.00           H  
ATOM   4798  H2  WAT  1174      -9.253  20.552  10.587  1.00  0.00           H  
ATOM   4800  O   WAT  1175      -9.261  -4.744  -4.617  1.00  0.00           O  
ATOM   4801  H1  WAT  1175      -9.926  -4.185  -4.215  1.00  0.00           H  
ATOM   4802  H2  WAT  1175      -8.709  -4.141  -5.115  1.00  0.00           H  
ATOM   4804  O   WAT  1176      -2.043  -2.212  20.165  1.00  0.00           O  
ATOM   4805  H1  WAT  1176      -2.359  -3.089  19.950  1.00  0.00           H  
ATOM   4806  H2  WAT  1176      -1.763  -1.846  19.326  1.00  0.00           H  
ATOM   4808  O   WAT  1177      -2.819  20.019 -12.333  1.00  0.00           O  
ATOM   4809  H1  WAT  1177      -2.477  19.128 -12.264  1.00  0.00           H  
ATOM   4810  H2  WAT  1177      -2.134  20.504 -12.794  1.00  0.00           H  
ATOM   4812  O   WAT  1178      -0.317  20.005 -14.784  1.00  0.00           O  
ATOM   4813  H1  WAT  1178      -0.154  20.661 -14.107  1.00  0.00           H  
ATOM   4814  H2  WAT  1178      -0.436  19.187 -14.301  1.00  0.00           H  
ATOM   4816  O   WAT  1179       1.839 -12.693   1.855  1.00  0.00           O  
ATOM   4817  H1  WAT  1179       1.486 -13.479   2.270  1.00  0.00           H  
ATOM   4818  H2  WAT  1179       1.340 -11.973   2.241  1.00  0.00           H  
ATOM   4820  O   WAT  1180     -20.082   7.962   7.663  1.00  0.00           O  
ATOM   4821  H1  WAT  1180     -19.426   8.545   8.045  1.00  0.00           H  
ATOM   4822  H2  WAT  1180     -19.656   7.597   6.888  1.00  0.00           H  
ATOM   4824  O   WAT  1181      18.788   3.207   9.411  1.00  0.00           O  
ATOM   4825  H1  WAT  1181      18.546   2.281   9.392  1.00  0.00           H  
ATOM   4826  H2  WAT  1181      19.146   3.343  10.288  1.00  0.00           H  
ATOM   4828  O   WAT  1182       3.701  19.249  -3.324  1.00  0.00           O  
ATOM   4829  H1  WAT  1182       4.179  19.262  -4.153  1.00  0.00           H  
ATOM   4830  H2  WAT  1182       3.814  18.356  -2.997  1.00  0.00           H  
ATOM   4832  O   WAT  1183      -4.704  11.088  -8.090  1.00  0.00           O  
ATOM   4833  H1  WAT  1183      -4.091  10.502  -7.648  1.00  0.00           H  
ATOM   4834  H2  WAT  1183      -4.146  11.704  -8.565  1.00  0.00           H  
ATOM   4836  O   WAT  1184     -19.903 -11.136  -0.891  1.00  0.00           O  
ATOM   4837  H1  WAT  1184     -19.902 -12.078  -0.722  1.00  0.00           H  
ATOM   4838  H2  WAT  1184     -20.470 -11.030  -1.655  1.00  0.00           H  
ATOM   4840  O   WAT  1185      18.106 -14.454   3.619  1.00  0.00           O  
ATOM   4841  H1  WAT  1185      17.956 -14.464   2.673  1.00  0.00           H  
ATOM   4842  H2  WAT  1185      17.599 -13.706   3.934  1.00  0.00           H  
ATOM   4844  O   WAT  1186       4.551  -5.873  11.238  1.00  0.00           O  
ATOM   4845  H1  WAT  1186       5.231  -5.199  11.225  1.00  0.00           H  
ATOM   4846  H2  WAT  1186       4.149  -5.825  10.371  1.00  0.00           H  
ATOM   4848  O   WAT  1187     -20.028  -2.414 -17.788  1.00  0.00           O  
ATOM   4849  H1  WAT  1187     -19.546  -2.878 -17.104  1.00  0.00           H  
ATOM   4850  H2  WAT  1187     -19.689  -1.519 -17.754  1.00  0.00           H  
ATOM   4852  O   WAT  1188      -1.214 -14.557 -11.310  1.00  0.00           O  
ATOM   4853  H1  WAT  1188      -1.144 -13.713 -11.757  1.00  0.00           H  
ATOM   4854  H2  WAT  1188      -0.330 -14.922 -11.349  1.00  0.00           H  
ATOM   4856  O   WAT  1189     -12.204 -16.211 -11.610  1.00  0.00           O  
ATOM   4857  H1  WAT  1189     -12.739 -15.418 -11.564  1.00  0.00           H  
ATOM   4858  H2  WAT  1189     -12.366 -16.657 -10.779  1.00  0.00           H  
ATOM   4860  O   WAT  1190       7.541   1.349  -0.012  1.00  0.00           O  
ATOM   4861  H1  WAT  1190       6.750   1.595  -0.492  1.00  0.00           H  
ATOM   4862  H2  WAT  1190       7.564   1.948   0.735  1.00  0.00           H  
ATOM   4864  O   WAT  1191     -17.446  11.745  -4.083  1.00  0.00           O  
ATOM   4865  H1  WAT  1191     -17.828  12.614  -4.204  1.00  0.00           H  
ATOM   4866  H2  WAT  1191     -18.059  11.151  -4.516  1.00  0.00           H  
ATOM   4868  O   WAT  1192     -18.322  12.068   5.246  1.00  0.00           O  
ATOM   4869  H1  WAT  1192     -18.656  12.956   5.374  1.00  0.00           H  
ATOM   4870  H2  WAT  1192     -19.075  11.502   5.416  1.00  0.00           H  
ATOM   4872  O   WAT  1193       8.161  -5.760  19.789  1.00  0.00           O  
ATOM   4873  H1  WAT  1193       7.540  -5.036  19.706  1.00  0.00           H  
ATOM   4874  H2  WAT  1193       8.373  -6.000  18.887  1.00  0.00           H  
ATOM   4876  O   WAT  1194      16.173   9.639  -4.198  1.00  0.00           O  
ATOM   4877  H1  WAT  1194      15.374   9.669  -4.724  1.00  0.00           H  
ATOM   4878  H2  WAT  1194      16.872   9.866  -4.811  1.00  0.00           H  
ATOM   4880  O   WAT  1195      19.852  -0.209 -13.940  1.00  0.00           O  
ATOM   4881  H1  WAT  1195      19.541  -0.553 -14.778  1.00  0.00           H  
ATOM   4882  H2  WAT  1195      20.357  -0.927 -13.559  1.00  0.00           H  
ATOM   4884  O   WAT  1196      18.559   7.786  11.931  1.00  0.00           O  
ATOM   4885  H1  WAT  1196      19.249   7.175  11.673  1.00  0.00           H  
ATOM   4886  H2  WAT  1196      17.891   7.235  12.340  1.00  0.00           H  
ATOM   4888  O   WAT  1197     -22.403   6.283  13.699  1.00  0.00           O  
ATOM   4889  H1  WAT  1197     -22.994   6.624  13.028  1.00  0.00           H  
ATOM   4890  H2  WAT  1197     -22.227   5.382  13.427  1.00  0.00           H  
ATOM   4892  O   WAT  1198     -15.685 -16.342  -3.867  1.00  0.00           O  
ATOM   4893  H1  WAT  1198     -15.624 -15.413  -3.644  1.00  0.00           H  
ATOM   4894  H2  WAT  1198     -15.095 -16.448  -4.614  1.00  0.00           H  
ATOM   4896  O   WAT  1199     -13.100  18.050   3.568  1.00  0.00           O  
ATOM   4897  H1  WAT  1199     -13.058  18.071   2.612  1.00  0.00           H  
ATOM   4898  H2  WAT  1199     -12.206  18.239   3.852  1.00  0.00           H  
ATOM   4900  O   WAT  1200     -17.432  -9.871   8.284  1.00  0.00           O  
ATOM   4901  H1  WAT  1200     -18.264  -9.397   8.300  1.00  0.00           H  
ATOM   4902  H2  WAT  1200     -17.013  -9.645   9.114  1.00  0.00           H  
ATOM   4904  O   WAT  1201     -13.176  -1.529  11.496  1.00  0.00           O  
ATOM   4905  H1  WAT  1201     -12.380  -1.821  11.941  1.00  0.00           H  
ATOM   4906  H2  WAT  1201     -12.994  -0.621  11.253  1.00  0.00           H  
ATOM   4908  O   WAT  1202     -20.334   2.136  -1.183  1.00  0.00           O  
ATOM   4909  H1  WAT  1202     -20.339   2.305  -2.125  1.00  0.00           H  
ATOM   4910  H2  WAT  1202     -19.437   1.858  -0.995  1.00  0.00           H  
ATOM   4912  O   WAT  1203      11.677 -17.325   2.610  1.00  0.00           O  
ATOM   4913  H1  WAT  1203      10.869 -17.379   2.101  1.00  0.00           H  
ATOM   4914  H2  WAT  1203      11.909 -18.236   2.790  1.00  0.00           H  
ATOM   4916  O   WAT  1204     -21.634  -1.660 -15.725  1.00  0.00           O  
ATOM   4917  H1  WAT  1204     -21.784  -0.890 -16.273  1.00  0.00           H  
ATOM   4918  H2  WAT  1204     -21.424  -2.358 -16.345  1.00  0.00           H  
ATOM   4920  O   WAT  1205      21.279   3.130  -2.225  1.00  0.00           O  
ATOM   4921  H1  WAT  1205      21.136   2.195  -2.369  1.00  0.00           H  
ATOM   4922  H2  WAT  1205      22.184   3.279  -2.497  1.00  0.00           H  
ATOM   4924  O   WAT  1206      10.477  -6.237   3.529  1.00  0.00           O  
ATOM   4925  H1  WAT  1206      11.293  -6.537   3.128  1.00  0.00           H  
ATOM   4926  H2  WAT  1206      10.188  -6.975   4.066  1.00  0.00           H  
ATOM   4928  O   WAT  1207      -4.404 -20.674  -3.604  1.00  0.00           O  
ATOM   4929  H1  WAT  1207      -4.966 -21.361  -3.962  1.00  0.00           H  
ATOM   4930  H2  WAT  1207      -3.545 -21.088  -3.517  1.00  0.00           H  
ATOM   4932  O   WAT  1208     -14.721  -9.277  -9.707  1.00  0.00           O  
ATOM   4933  H1  WAT  1208     -13.924  -9.088  -9.211  1.00  0.00           H  
ATOM   4934  H2  WAT  1208     -14.774 -10.233  -9.720  1.00  0.00           H  
ATOM   4936  O   WAT  1209      -9.876  -4.405  -0.626  1.00  0.00           O  
ATOM   4937  H1  WAT  1209     -10.778  -4.258  -0.912  1.00  0.00           H  
ATOM   4938  H2  WAT  1209      -9.486  -3.531  -0.601  1.00  0.00           H  
ATOM   4940  O   WAT  1210      20.300  -1.825  16.112  1.00  0.00           O  
ATOM   4941  H1  WAT  1210      19.727  -2.129  16.816  1.00  0.00           H  
ATOM   4942  H2  WAT  1210      19.860  -1.049  15.764  1.00  0.00           H  
ATOM   4944  O   WAT  1211     -14.447   6.740  14.205  1.00  0.00           O  
ATOM   4945  H1  WAT  1211     -14.257   6.216  14.983  1.00  0.00           H  
ATOM   4946  H2  WAT  1211     -15.232   7.237  14.437  1.00  0.00           H  
ATOM   4948  O   WAT  1212      20.689  -5.103  11.855  1.00  0.00           O  
ATOM   4949  H1  WAT  1212      21.391  -4.995  12.497  1.00  0.00           H  
ATOM   4950  H2  WAT  1212      21.067  -4.794  11.032  1.00  0.00           H  
ATOM   4952  O   WAT  1213      18.331 -10.109   5.505  1.00  0.00           O  
ATOM   4953  H1  WAT  1213      18.790 -10.319   4.692  1.00  0.00           H  
ATOM   4954  H2  WAT  1213      18.806  -9.358   5.862  1.00  0.00           H  
ATOM   4956  O   WAT  1214     -11.245  -4.482   5.908  1.00  0.00           O  
ATOM   4957  H1  WAT  1214     -10.887  -5.301   5.567  1.00  0.00           H  
ATOM   4958  H2  WAT  1214     -11.027  -3.829   5.243  1.00  0.00           H  
ATOM   4960  O   WAT  1215      -7.481 -20.585  -4.343  1.00  0.00           O  
ATOM   4961  H1  WAT  1215      -6.626 -20.274  -4.046  1.00  0.00           H  
ATOM   4962  H2  WAT  1215      -8.077 -20.371  -3.626  1.00  0.00           H  
ATOM   4964  O   WAT  1216      -2.073  -4.594 -24.603  1.00  0.00           O  
ATOM   4965  H1  WAT  1216      -1.956  -5.078 -23.785  1.00  0.00           H  
ATOM   4966  H2  WAT  1216      -2.569  -3.815 -24.351  1.00  0.00           H  
ATOM   4968  O   WAT  1217     -16.020  13.579  -8.317  1.00  0.00           O  
ATOM   4969  H1  WAT  1217     -15.565  14.199  -8.886  1.00  0.00           H  
ATOM   4970  H2  WAT  1217     -16.487  14.130  -7.688  1.00  0.00           H  
ATOM   4972  O   WAT  1218     -21.675  13.261   5.738  1.00  0.00           O  
ATOM   4973  H1  WAT  1218     -21.710  13.255   4.781  1.00  0.00           H  
ATOM   4974  H2  WAT  1218     -22.583  13.132   6.012  1.00  0.00           H  
ATOM   4976  O   WAT  1219       5.796  21.203   7.617  1.00  0.00           O  
ATOM   4977  H1  WAT  1219       5.158  21.782   8.035  1.00  0.00           H  
ATOM   4978  H2  WAT  1219       5.864  20.454   8.208  1.00  0.00           H  
ATOM   4980  O   WAT  1220     -13.190  17.612 -12.036  1.00  0.00           O  
ATOM   4981  H1  WAT  1220     -12.490  18.067 -12.504  1.00  0.00           H  
ATOM   4982  H2  WAT  1220     -13.079  16.692 -12.276  1.00  0.00           H  
ATOM   4984  O   WAT  1221     -12.485   7.146 -11.421  1.00  0.00           O  
ATOM   4985  H1  WAT  1221     -12.566   6.232 -11.148  1.00  0.00           H  
ATOM   4986  H2  WAT  1221     -13.191   7.270 -12.055  1.00  0.00           H  
ATOM   4988  O   WAT  1222      20.810   6.971  -0.298  1.00  0.00           O  
ATOM   4989  H1  WAT  1222      21.215   7.212  -1.131  1.00  0.00           H  
ATOM   4990  H2  WAT  1222      21.501   6.512   0.180  1.00  0.00           H  
ATOM   4992  O   WAT  1223       1.134  -0.407  16.524  1.00  0.00           O  
ATOM   4993  H1  WAT  1223       1.530   0.159  17.186  1.00  0.00           H  
ATOM   4994  H2  WAT  1223       0.281  -0.642  16.888  1.00  0.00           H  
ATOM   4996  O   WAT  1224      -1.739  18.105  -3.978  1.00  0.00           O  
ATOM   4997  H1  WAT  1224      -1.403  18.607  -4.721  1.00  0.00           H  
ATOM   4998  H2  WAT  1224      -1.491  17.200  -4.169  1.00  0.00           H  
ATOM   5000  O   WAT  1225       0.530 -11.706  -7.837  1.00  0.00           O  
ATOM   5001  H1  WAT  1225       0.689 -11.708  -6.893  1.00  0.00           H  
ATOM   5002  H2  WAT  1225       0.978 -10.922  -8.154  1.00  0.00           H  
ATOM   5004  O   WAT  1226       9.662  18.680   1.435  1.00  0.00           O  
ATOM   5005  H1  WAT  1226      10.534  19.074   1.437  1.00  0.00           H  
ATOM   5006  H2  WAT  1226       9.081  19.382   1.730  1.00  0.00           H  
ATOM   5008  O   WAT  1227       0.431  -0.488 -23.289  1.00  0.00           O  
ATOM   5009  H1  WAT  1227       0.834   0.135 -22.686  1.00  0.00           H  
ATOM   5010  H2  WAT  1227      -0.074  -1.074 -22.725  1.00  0.00           H  
ATOM   5012  O   WAT  1228      -6.710  18.887   0.429  1.00  0.00           O  
ATOM   5013  H1  WAT  1228      -7.107  18.271  -0.186  1.00  0.00           H  
ATOM   5014  H2  WAT  1228      -6.551  18.369   1.218  1.00  0.00           H  
ATOM   5016  O   WAT  1229      -3.293 -10.911  20.059  1.00  0.00           O  
ATOM   5017  H1  WAT  1229      -4.133 -11.309  20.290  1.00  0.00           H  
ATOM   5018  H2  WAT  1229      -3.315 -10.843  19.104  1.00  0.00           H  
ATOM   5020  O   WAT  1230      19.501  10.035  -2.378  1.00  0.00           O  
ATOM   5021  H1  WAT  1230      19.220  10.605  -3.094  1.00  0.00           H  
ATOM   5022  H2  WAT  1230      19.242   9.157  -2.655  1.00  0.00           H  
ATOM   5024  O   WAT  1231      -4.625  -4.194  22.620  1.00  0.00           O  
ATOM   5025  H1  WAT  1231      -4.993  -4.331  23.492  1.00  0.00           H  
ATOM   5026  H2  WAT  1231      -5.375  -3.947  22.079  1.00  0.00           H  
ATOM   5028  O   WAT  1232     -12.142  -9.711   3.165  1.00  0.00           O  
ATOM   5029  H1  WAT  1232     -11.390  -9.863   3.737  1.00  0.00           H  
ATOM   5030  H2  WAT  1232     -12.762 -10.403   3.395  1.00  0.00           H  
ATOM   5032  O   WAT  1233       1.704 -17.824  -3.433  1.00  0.00           O  
ATOM   5033  H1  WAT  1233       1.187 -18.623  -3.542  1.00  0.00           H  
ATOM   5034  H2  WAT  1233       1.151 -17.252  -2.901  1.00  0.00           H  
ATOM   5036  O   WAT  1234      20.928   1.621   5.231  1.00  0.00           O  
ATOM   5037  H1  WAT  1234      20.957   2.275   5.929  1.00  0.00           H  
ATOM   5038  H2  WAT  1234      20.516   0.858   5.634  1.00  0.00           H  
ATOM   5040  O   WAT  1235      13.111 -16.733  -0.481  1.00  0.00           O  
ATOM   5041  H1  WAT  1235      12.832 -17.636  -0.633  1.00  0.00           H  
ATOM   5042  H2  WAT  1235      13.258 -16.683   0.464  1.00  0.00           H  
ATOM   5044  O   WAT  1236     -19.559   2.270  -3.812  1.00  0.00           O  
ATOM   5045  H1  WAT  1236     -19.340   2.937  -4.461  1.00  0.00           H  
ATOM   5046  H2  WAT  1236     -19.841   1.515  -4.329  1.00  0.00           H  
ATOM   5048  O   WAT  1237     -21.172 -11.415   4.944  1.00  0.00           O  
ATOM   5049  H1  WAT  1237     -20.955 -12.330   5.123  1.00  0.00           H  
ATOM   5050  H2  WAT  1237     -20.415 -11.079   4.462  1.00  0.00           H  
ATOM   5052  O   WAT  1238     -23.335  -2.192 -10.044  1.00  0.00           O  
ATOM   5053  H1  WAT  1238     -22.681  -1.527 -10.258  1.00  0.00           H  
ATOM   5054  H2  WAT  1238     -23.294  -2.811 -10.773  1.00  0.00           H  
ATOM   5056  O   WAT  1239       6.266  13.269   0.234  1.00  0.00           O  
ATOM   5057  H1  WAT  1239       6.569  14.056   0.687  1.00  0.00           H  
ATOM   5058  H2  WAT  1239       6.909  13.130  -0.461  1.00  0.00           H  
ATOM   5060  O   WAT  1240     -10.519  16.941  -0.258  1.00  0.00           O  
ATOM   5061  H1  WAT  1240     -11.064  16.249  -0.634  1.00  0.00           H  
ATOM   5062  H2  WAT  1240     -10.333  16.642   0.632  1.00  0.00           H  
ATOM   5064  O   WAT  1241       1.462  -2.935  23.463  1.00  0.00           O  
ATOM   5065  H1  WAT  1241       0.702  -2.416  23.203  1.00  0.00           H  
ATOM   5066  H2  WAT  1241       1.093  -3.764  23.769  1.00  0.00           H  
ATOM   5068  O   WAT  1242      -7.680  -5.895   0.353  1.00  0.00           O  
ATOM   5069  H1  WAT  1242      -7.208  -5.791  -0.474  1.00  0.00           H  
ATOM   5070  H2  WAT  1242      -8.564  -5.581   0.165  1.00  0.00           H  
ATOM   5072  O   WAT  1243      18.598  -1.774   3.458  1.00  0.00           O  
ATOM   5073  H1  WAT  1243      19.227  -2.493   3.513  1.00  0.00           H  
ATOM   5074  H2  WAT  1243      18.507  -1.606   2.520  1.00  0.00           H  
ATOM   5076  O   WAT  1244       4.034  -2.085  19.538  1.00  0.00           O  
ATOM   5077  H1  WAT  1244       3.697  -2.348  18.682  1.00  0.00           H  
ATOM   5078  H2  WAT  1244       4.868  -2.547  19.619  1.00  0.00           H  
ATOM   5080  O   WAT  1245      -2.937  -9.352   9.372  1.00  0.00           O  
ATOM   5081  H1  WAT  1245      -2.673 -10.244   9.145  1.00  0.00           H  
ATOM   5082  H2  WAT  1245      -2.516  -8.802   8.711  1.00  0.00           H  
ATOM   5084  O   WAT  1246     -11.383   9.341  -4.836  1.00  0.00           O  
ATOM   5085  H1  WAT  1246     -10.958   9.950  -5.440  1.00  0.00           H  
ATOM   5086  H2  WAT  1246     -12.277   9.260  -5.166  1.00  0.00           H  
ATOM   5088  O   WAT  1247     -10.578  15.952  18.938  1.00  0.00           O  
ATOM   5089  H1  WAT  1247      -9.647  15.734  18.976  1.00  0.00           H  
ATOM   5090  H2  WAT  1247     -10.903  15.484  18.169  1.00  0.00           H  
ATOM   5092  O   WAT  1248      19.658 -14.387  -1.225  1.00  0.00           O  
ATOM   5093  H1  WAT  1248      19.145 -13.990  -1.928  1.00  0.00           H  
ATOM   5094  H2  WAT  1248      20.522 -13.982  -1.301  1.00  0.00           H  
ATOM   5096  O   WAT  1249     -21.924  -6.545 -12.813  1.00  0.00           O  
ATOM   5097  H1  WAT  1249     -22.159  -7.318 -13.325  1.00  0.00           H  
ATOM   5098  H2  WAT  1249     -21.432  -5.995 -13.423  1.00  0.00           H  
ATOM   5100  O   WAT  1250      -1.350   3.242  21.934  1.00  0.00           O  
ATOM   5101  H1  WAT  1250      -2.109   3.493  21.408  1.00  0.00           H  
ATOM   5102  H2  WAT  1250      -1.250   2.303  21.777  1.00  0.00           H  
ATOM   5104  O   WAT  1251       5.036  -6.974  16.519  1.00  0.00           O  
ATOM   5105  H1  WAT  1251       5.115  -7.511  17.307  1.00  0.00           H  
ATOM   5106  H2  WAT  1251       5.810  -6.412  16.533  1.00  0.00           H  
ATOM   5108  O   WAT  1252       6.486 -10.992  -2.303  1.00  0.00           O  
ATOM   5109  H1  WAT  1252       6.681 -10.518  -1.494  1.00  0.00           H  
ATOM   5110  H2  WAT  1252       7.203 -10.761  -2.894  1.00  0.00           H  
ATOM   5112  O   WAT  1253      13.731   3.609  13.430  1.00  0.00           O  
ATOM   5113  H1  WAT  1253      13.026   3.180  12.945  1.00  0.00           H  
ATOM   5114  H2  WAT  1253      13.494   4.536  13.426  1.00  0.00           H  
ATOM   5116  O   WAT  1254       7.746   3.805  -3.237  1.00  0.00           O  
ATOM   5117  H1  WAT  1254       8.125   3.299  -3.957  1.00  0.00           H  
ATOM   5118  H2  WAT  1254       8.492   4.257  -2.843  1.00  0.00           H  
ATOM   5120  O   WAT  1255      -2.378  -4.872  19.505  1.00  0.00           O  
ATOM   5121  H1  WAT  1255      -1.504  -5.263  19.510  1.00  0.00           H  
ATOM   5122  H2  WAT  1255      -2.971  -5.613  19.377  1.00  0.00           H  
ATOM   5124  O   WAT  1256      13.244  -2.634  16.396  1.00  0.00           O  
ATOM   5125  H1  WAT  1256      13.351  -1.829  15.888  1.00  0.00           H  
ATOM   5126  H2  WAT  1256      13.920  -2.583  17.071  1.00  0.00           H  
ATOM   5128  O   WAT  1257      15.048  11.649 -11.938  1.00  0.00           O  
ATOM   5129  H1  WAT  1257      14.767  10.807 -12.297  1.00  0.00           H  
ATOM   5130  H2  WAT  1257      14.241  12.158 -11.861  1.00  0.00           H  
ATOM   5132  O   WAT  1258      16.738  14.487  13.628  1.00  0.00           O  
ATOM   5133  H1  WAT  1258      15.840  14.157  13.659  1.00  0.00           H  
ATOM   5134  H2  WAT  1258      17.235  13.790  13.199  1.00  0.00           H  
ATOM   5136  O   WAT  1259      -5.678  13.610  -0.406  1.00  0.00           O  
ATOM   5137  H1  WAT  1259      -5.114  13.645   0.367  1.00  0.00           H  
ATOM   5138  H2  WAT  1259      -5.835  12.676  -0.546  1.00  0.00           H  
ATOM   5140  O   WAT  1260      -9.479 -21.968  -0.028  1.00  0.00           O  
ATOM   5141  H1  WAT  1260     -10.370 -21.714   0.209  1.00  0.00           H  
ATOM   5142  H2  WAT  1260      -8.933 -21.247   0.285  1.00  0.00           H  
ATOM   5144  O   WAT  1261       3.261 -10.172 -19.883  1.00  0.00           O  
ATOM   5145  H1  WAT  1261       2.965  -9.433 -20.414  1.00  0.00           H  
ATOM   5146  H2  WAT  1261       2.777 -10.085 -19.061  1.00  0.00           H  
ATOM   5148  O   WAT  1262      12.414 -10.618 -21.004  1.00  0.00           O  
ATOM   5149  H1  WAT  1262      12.026  -9.802 -21.320  1.00  0.00           H  
ATOM   5150  H2  WAT  1262      11.924 -10.822 -20.207  1.00  0.00           H  
ATOM   5152  O   WAT  1263       4.879 -22.758   5.213  1.00  0.00           O  
ATOM   5153  H1  WAT  1263       4.294 -22.585   4.475  1.00  0.00           H  
ATOM   5154  H2  WAT  1263       4.676 -22.069   5.846  1.00  0.00           H  
ATOM   5156  O   WAT  1264      -8.445 -10.227 -11.794  1.00  0.00           O  
ATOM   5157  H1  WAT  1264      -8.327  -9.540 -12.450  1.00  0.00           H  
ATOM   5158  H2  WAT  1264      -9.002 -10.876 -12.225  1.00  0.00           H  
ATOM   5160  O   WAT  1265       3.923  20.074  13.588  1.00  0.00           O  
ATOM   5161  H1  WAT  1265       4.722  19.643  13.285  1.00  0.00           H  
ATOM   5162  H2  WAT  1265       4.209  20.627  14.314  1.00  0.00           H  
ATOM   5164  O   WAT  1266      15.924  17.252   6.349  1.00  0.00           O  
ATOM   5165  H1  WAT  1266      15.418  16.499   6.653  1.00  0.00           H  
ATOM   5166  H2  WAT  1266      16.816  16.919   6.255  1.00  0.00           H  
ATOM   5168  O   WAT  1267     -11.439   3.677   5.525  1.00  0.00           O  
ATOM   5169  H1  WAT  1267     -11.629   3.739   4.588  1.00  0.00           H  
ATOM   5170  H2  WAT  1267     -11.951   4.383   5.920  1.00  0.00           H  
ATOM   5172  O   WAT  1268       8.002   2.585  16.236  1.00  0.00           O  
ATOM   5173  H1  WAT  1268       8.508   2.143  16.918  1.00  0.00           H  
ATOM   5174  H2  WAT  1268       8.307   2.192  15.419  1.00  0.00           H  
ATOM   5176  O   WAT  1269     -22.537   2.121   8.628  1.00  0.00           O  
ATOM   5177  H1  WAT  1269     -21.721   1.624   8.576  1.00  0.00           H  
ATOM   5178  H2  WAT  1269     -22.737   2.348   7.719  1.00  0.00           H  
ATOM   5180  O   WAT  1270      -3.234   3.754   5.105  1.00  0.00           O  
ATOM   5181  H1  WAT  1270      -2.396   3.551   5.522  1.00  0.00           H  
ATOM   5182  H2  WAT  1270      -3.068   3.642   4.169  1.00  0.00           H  
ATOM   5184  O   WAT  1271       3.540 -21.246  -1.062  1.00  0.00           O  
ATOM   5185  H1  WAT  1271       3.915 -22.002  -0.611  1.00  0.00           H  
ATOM   5186  H2  WAT  1271       3.944 -20.489  -0.637  1.00  0.00           H  
ATOM   5188  O   WAT  1272     -17.063   9.047   8.180  1.00  0.00           O  
ATOM   5189  H1  WAT  1272     -16.681   9.458   7.405  1.00  0.00           H  
ATOM   5190  H2  WAT  1272     -16.830   8.122   8.100  1.00  0.00           H  
ATOM   5192  O   WAT  1273      -3.621   6.232   2.122  1.00  0.00           O  
ATOM   5193  H1  WAT  1273      -4.477   6.180   2.547  1.00  0.00           H  
ATOM   5194  H2  WAT  1273      -2.992   6.166   2.840  1.00  0.00           H  
ATOM   5196  O   WAT  1274      15.096  -1.393  18.123  1.00  0.00           O  
ATOM   5197  H1  WAT  1274      14.651  -0.975  18.860  1.00  0.00           H  
ATOM   5198  H2  WAT  1274      15.748  -1.963  18.529  1.00  0.00           H  
ATOM   5200  O   WAT  1275      -3.678  -9.757 -11.994  1.00  0.00           O  
ATOM   5201  H1  WAT  1275      -4.312  -9.830 -11.280  1.00  0.00           H  
ATOM   5202  H2  WAT  1275      -2.825  -9.815 -11.564  1.00  0.00           H  
ATOM   5204  O   WAT  1276      18.114   7.991 -13.071  1.00  0.00           O  
ATOM   5205  H1  WAT  1276      18.884   7.707 -12.579  1.00  0.00           H  
ATOM   5206  H2  WAT  1276      17.593   8.483 -12.436  1.00  0.00           H  
ATOM   5208  O   WAT  1277      -8.417   7.707 -19.435  1.00  0.00           O  
ATOM   5209  H1  WAT  1277      -8.691   8.615 -19.306  1.00  0.00           H  
ATOM   5210  H2  WAT  1277      -8.695   7.258 -18.636  1.00  0.00           H  
ATOM   5212  O   WAT  1278       1.386 -12.104  17.252  1.00  0.00           O  
ATOM   5213  H1  WAT  1278       1.273 -11.941  16.315  1.00  0.00           H  
ATOM   5214  H2  WAT  1278       2.089 -12.752  17.299  1.00  0.00           H  
ATOM   5216  O   WAT  1279       4.948  17.740  -8.743  1.00  0.00           O  
ATOM   5217  H1  WAT  1279       5.001  16.784  -8.759  1.00  0.00           H  
ATOM   5218  H2  WAT  1279       5.085  17.971  -7.824  1.00  0.00           H  
ATOM   5220  O   WAT  1280       2.292   1.421 -26.385  1.00  0.00           O  
ATOM   5221  H1  WAT  1280       2.794   1.923 -27.027  1.00  0.00           H  
ATOM   5222  H2  WAT  1280       2.919   0.791 -26.029  1.00  0.00           H  
ATOM   5224  O   WAT  1281      -9.768   5.222  -3.638  1.00  0.00           O  
ATOM   5225  H1  WAT  1281      -9.073   5.607  -4.171  1.00  0.00           H  
ATOM   5226  H2  WAT  1281     -10.324   5.963  -3.397  1.00  0.00           H  
ATOM   5228  O   WAT  1282     -20.263  10.257   4.936  1.00  0.00           O  
ATOM   5229  H1  WAT  1282     -19.764   9.455   5.095  1.00  0.00           H  
ATOM   5230  H2  WAT  1282     -20.548  10.538   5.805  1.00  0.00           H  
ATOM   5232  O   WAT  1283      11.496 -18.983  12.551  1.00  0.00           O  
ATOM   5233  H1  WAT  1283      12.298 -18.659  12.140  1.00  0.00           H  
ATOM   5234  H2  WAT  1283      11.793 -19.395  13.362  1.00  0.00           H  
ATOM   5236  O   WAT  1284       1.226   5.671  17.399  1.00  0.00           O  
ATOM   5237  H1  WAT  1284       1.514   5.119  16.673  1.00  0.00           H  
ATOM   5238  H2  WAT  1284       0.327   5.390  17.571  1.00  0.00           H  
ATOM   5240  O   WAT  1285       1.197  11.805  -8.853  1.00  0.00           O  
ATOM   5241  H1  WAT  1285       1.644  12.031  -9.669  1.00  0.00           H  
ATOM   5242  H2  WAT  1285       1.874  11.881  -8.180  1.00  0.00           H  
ATOM   5244  O   WAT  1286      -6.015   6.042  12.796  1.00  0.00           O  
ATOM   5245  H1  WAT  1286      -5.735   6.939  12.981  1.00  0.00           H  
ATOM   5246  H2  WAT  1286      -5.200   5.559  12.663  1.00  0.00           H  
ATOM   5248  O   WAT  1287     -18.885 -15.885  -5.565  1.00  0.00           O  
ATOM   5249  H1  WAT  1287     -19.692 -15.835  -6.078  1.00  0.00           H  
ATOM   5250  H2  WAT  1287     -18.834 -15.042  -5.115  1.00  0.00           H  
ATOM   5252  O   WAT  1288     -10.452   6.479  -7.936  1.00  0.00           O  
ATOM   5253  H1  WAT  1288     -10.192   6.543  -7.017  1.00  0.00           H  
ATOM   5254  H2  WAT  1288     -11.192   5.872  -7.934  1.00  0.00           H  
ATOM   5256  O   WAT  1289      -6.721   4.810  -9.382  1.00  0.00           O  
ATOM   5257  H1  WAT  1289      -7.645   4.807  -9.632  1.00  0.00           H  
ATOM   5258  H2  WAT  1289      -6.670   5.437  -8.661  1.00  0.00           H  
ATOM   5260  O   WAT  1290     -13.782  -5.329   6.076  1.00  0.00           O  
ATOM   5261  H1  WAT  1290     -12.865  -5.092   6.218  1.00  0.00           H  
ATOM   5262  H2  WAT  1290     -13.896  -6.146   6.561  1.00  0.00           H  
ATOM   5264  O   WAT  1291      21.573 -13.888   6.420  1.00  0.00           O  
ATOM   5265  H1  WAT  1291      22.042 -13.772   7.246  1.00  0.00           H  
ATOM   5266  H2  WAT  1291      22.026 -13.311   5.805  1.00  0.00           H  
ATOM   5268  O   WAT  1292      22.341 -14.580  -4.425  1.00  0.00           O  
ATOM   5269  H1  WAT  1292      23.127 -15.126  -4.433  1.00  0.00           H  
ATOM   5270  H2  WAT  1292      22.187 -14.395  -3.499  1.00  0.00           H  
ATOM   5272  O   WAT  1293       2.727  20.364   8.872  1.00  0.00           O  
ATOM   5273  H1  WAT  1293       3.045  19.485   8.667  1.00  0.00           H  
ATOM   5274  H2  WAT  1293       2.589  20.353   9.819  1.00  0.00           H  
ATOM   5276  O   WAT  1294     -21.110 -11.152   1.470  1.00  0.00           O  
ATOM   5277  H1  WAT  1294     -20.476 -10.878   2.133  1.00  0.00           H  
ATOM   5278  H2  WAT  1294     -20.608 -11.178   0.656  1.00  0.00           H  
ATOM   5280  O   WAT  1295       0.320  12.740  13.638  1.00  0.00           O  
ATOM   5281  H1  WAT  1295       0.588  12.912  14.541  1.00  0.00           H  
ATOM   5282  H2  WAT  1295       1.130  12.493  13.191  1.00  0.00           H  
ATOM   5284  O   WAT  1296      14.070 -12.581  12.831  1.00  0.00           O  
ATOM   5285  H1  WAT  1296      13.853 -13.419  12.423  1.00  0.00           H  
ATOM   5286  H2  WAT  1296      13.414 -11.972  12.493  1.00  0.00           H  
ATOM   5288  O   WAT  1297      -9.053  -8.097 -13.518  1.00  0.00           O  
ATOM   5289  H1  WAT  1297      -9.987  -8.235 -13.361  1.00  0.00           H  
ATOM   5290  H2  WAT  1297      -8.948  -7.145 -13.519  1.00  0.00           H  
ATOM   5292  O   WAT  1298      22.574   0.679 -11.552  1.00  0.00           O  
ATOM   5293  H1  WAT  1298      23.400   0.573 -12.023  1.00  0.00           H  
ATOM   5294  H2  WAT  1298      22.182  -0.194 -11.557  1.00  0.00           H  
ATOM   5296  O   WAT  1299       3.897 -18.686   3.094  1.00  0.00           O  
ATOM   5297  H1  WAT  1299       4.831 -18.475   3.108  1.00  0.00           H  
ATOM   5298  H2  WAT  1299       3.869 -19.642   3.059  1.00  0.00           H  
ATOM   5300  O   WAT  1300       0.284  -5.820  20.585  1.00  0.00           O  
ATOM   5301  H1  WAT  1300       0.923  -5.143  20.809  1.00  0.00           H  
ATOM   5302  H2  WAT  1300       0.615  -6.612  21.009  1.00  0.00           H  
ATOM   5304  O   WAT  1301      -7.493   3.620   5.093  1.00  0.00           O  
ATOM   5305  H1  WAT  1301      -7.188   4.056   4.298  1.00  0.00           H  
ATOM   5306  H2  WAT  1301      -8.127   2.973   4.784  1.00  0.00           H  
ATOM   5308  O   WAT  1302       8.603  -4.293   9.659  1.00  0.00           O  
ATOM   5309  H1  WAT  1302       7.848  -4.034  10.187  1.00  0.00           H  
ATOM   5310  H2  WAT  1302       8.321  -4.157   8.755  1.00  0.00           H  
ATOM   5312  O   WAT  1303      -1.832  14.648  -1.794  1.00  0.00           O  
ATOM   5313  H1  WAT  1303      -2.492  14.047  -2.138  1.00  0.00           H  
ATOM   5314  H2  WAT  1303      -2.023  14.703  -0.858  1.00  0.00           H  
ATOM   5316  O   WAT  1304      13.809  -1.039 -13.951  1.00  0.00           O  
ATOM   5317  H1  WAT  1304      13.773  -0.225 -13.449  1.00  0.00           H  
ATOM   5318  H2  WAT  1304      14.572  -1.501 -13.604  1.00  0.00           H  
ATOM   5320  O   WAT  1305      -9.565   3.228 -21.109  1.00  0.00           O  
ATOM   5321  H1  WAT  1305      -9.907   4.104 -20.933  1.00  0.00           H  
ATOM   5322  H2  WAT  1305     -10.319   2.649 -20.997  1.00  0.00           H  
ATOM   5324  O   WAT  1306      18.897  12.250  -4.051  1.00  0.00           O  
ATOM   5325  H1  WAT  1306      18.801  12.955  -3.411  1.00  0.00           H  
ATOM   5326  H2  WAT  1306      19.235  12.683  -4.835  1.00  0.00           H  
ATOM   5328  O   WAT  1307       8.239 -12.699  -0.191  1.00  0.00           O  
ATOM   5329  H1  WAT  1307       7.404 -13.042  -0.510  1.00  0.00           H  
ATOM   5330  H2  WAT  1307       8.330 -11.849  -0.622  1.00  0.00           H  
ATOM   5332  O   WAT  1308      15.731  -1.152  22.160  1.00  0.00           O  
ATOM   5333  H1  WAT  1308      15.962  -0.686  22.964  1.00  0.00           H  
ATOM   5334  H2  WAT  1308      16.470  -1.740  22.004  1.00  0.00           H  
ATOM   5336  O   WAT  1309       4.878  12.461  18.713  1.00  0.00           O  
ATOM   5337  H1  WAT  1309       5.411  11.892  19.268  1.00  0.00           H  
ATOM   5338  H2  WAT  1309       4.044  12.535  19.178  1.00  0.00           H  
ATOM   5340  O   WAT  1310      -6.264   3.927   9.704  1.00  0.00           O  
ATOM   5341  H1  WAT  1310      -6.702   3.796  10.544  1.00  0.00           H  
ATOM   5342  H2  WAT  1310      -6.976   3.953   9.064  1.00  0.00           H  
ATOM   5344  O   WAT  1311      -3.654  18.860  13.411  1.00  0.00           O  
ATOM   5345  H1  WAT  1311      -3.769  18.955  14.357  1.00  0.00           H  
ATOM   5346  H2  WAT  1311      -4.541  18.913  13.056  1.00  0.00           H  
ATOM   5348  O   WAT  1312       1.145   1.607 -19.241  1.00  0.00           O  
ATOM   5349  H1  WAT  1312       1.397   0.833 -18.739  1.00  0.00           H  
ATOM   5350  H2  WAT  1312       0.188   1.612 -19.211  1.00  0.00           H  
ATOM   5352  O   WAT  1313      20.438 -14.946  -6.337  1.00  0.00           O  
ATOM   5353  H1  WAT  1313      20.655 -15.803  -6.704  1.00  0.00           H  
ATOM   5354  H2  WAT  1313      21.199 -14.714  -5.805  1.00  0.00           H  
ATOM   5356  O   WAT  1314       3.918  -3.701  26.877  1.00  0.00           O  
ATOM   5357  H1  WAT  1314       4.277  -3.648  25.992  1.00  0.00           H  
ATOM   5358  H2  WAT  1314       4.027  -4.619  27.125  1.00  0.00           H  
ATOM   5360  O   WAT  1315       8.988  -8.844 -13.089  1.00  0.00           O  
ATOM   5361  H1  WAT  1315       8.071  -9.009 -12.871  1.00  0.00           H  
ATOM   5362  H2  WAT  1315       9.251  -8.138 -12.498  1.00  0.00           H  
ATOM   5364  O   WAT  1316     -15.851 -11.027  -1.414  1.00  0.00           O  
ATOM   5365  H1  WAT  1316     -16.551 -10.424  -1.663  1.00  0.00           H  
ATOM   5366  H2  WAT  1316     -15.141 -10.836  -2.028  1.00  0.00           H  
ATOM   5368  O   WAT  1317      -1.827  12.135   0.952  1.00  0.00           O  
ATOM   5369  H1  WAT  1317      -1.655  12.791   1.627  1.00  0.00           H  
ATOM   5370  H2  WAT  1317      -2.520  11.587   1.321  1.00  0.00           H  
ATOM   5372  O   WAT  1318      -9.055  -8.544  -0.412  1.00  0.00           O  
ATOM   5373  H1  WAT  1318      -8.984  -9.341   0.114  1.00  0.00           H  
ATOM   5374  H2  WAT  1318      -8.193  -8.135  -0.344  1.00  0.00           H  
ATOM   5376  O   WAT  1319      -9.609  18.413  17.995  1.00  0.00           O  
ATOM   5377  H1  WAT  1319     -10.217  17.674  17.968  1.00  0.00           H  
ATOM   5378  H2  WAT  1319      -8.802  18.073  17.609  1.00  0.00           H  
ATOM   5380  O   WAT  1320     -17.170   3.105 -17.856  1.00  0.00           O  
ATOM   5381  H1  WAT  1320     -18.050   2.752 -17.724  1.00  0.00           H  
ATOM   5382  H2  WAT  1320     -16.919   3.451 -17.000  1.00  0.00           H  
ATOM   5384  O   WAT  1321      15.979  -9.245  13.448  1.00  0.00           O  
ATOM   5385  H1  WAT  1321      15.161  -9.076  13.914  1.00  0.00           H  
ATOM   5386  H2  WAT  1321      16.026 -10.199  13.385  1.00  0.00           H  
ATOM   5388  O   WAT  1322     -18.437   3.057 -20.766  1.00  0.00           O  
ATOM   5389  H1  WAT  1322     -18.822   2.875 -21.623  1.00  0.00           H  
ATOM   5390  H2  WAT  1322     -17.750   2.398 -20.666  1.00  0.00           H  
ATOM   5392  O   WAT  1323      -8.611  20.045 -14.387  1.00  0.00           O  
ATOM   5393  H1  WAT  1323      -8.425  19.106 -14.400  1.00  0.00           H  
ATOM   5394  H2  WAT  1323      -8.458  20.332 -15.287  1.00  0.00           H  
ATOM   5396  O   WAT  1324       0.489  14.215  11.172  1.00  0.00           O  
ATOM   5397  H1  WAT  1324       0.857  13.439  10.749  1.00  0.00           H  
ATOM   5398  H2  WAT  1324       0.273  13.925  12.058  1.00  0.00           H  
ATOM   5400  O   WAT  1325      13.012  -2.205  -6.445  1.00  0.00           O  
ATOM   5401  H1  WAT  1325      12.412  -2.292  -7.186  1.00  0.00           H  
ATOM   5402  H2  WAT  1325      13.708  -2.837  -6.624  1.00  0.00           H  
ATOM   5404  O   WAT  1326      20.115  17.787   7.449  1.00  0.00           O  
ATOM   5405  H1  WAT  1326      20.971  17.435   7.693  1.00  0.00           H  
ATOM   5406  H2  WAT  1326      19.513  17.051   7.561  1.00  0.00           H  
ATOM   5408  O   WAT  1327      -0.407 -24.529  -6.812  1.00  0.00           O  
ATOM   5409  H1  WAT  1327      -0.927 -24.055  -6.164  1.00  0.00           H  
ATOM   5410  H2  WAT  1327      -0.252 -23.890  -7.508  1.00  0.00           H  
ATOM   5412  O   WAT  1328      18.722  -7.816   1.667  1.00  0.00           O  
ATOM   5413  H1  WAT  1328      18.370  -8.453   2.288  1.00  0.00           H  
ATOM   5414  H2  WAT  1328      18.488  -6.965   2.037  1.00  0.00           H  
ATOM   5416  O   WAT  1329     -13.711  -1.388   7.659  1.00  0.00           O  
ATOM   5417  H1  WAT  1329     -14.485  -1.708   7.195  1.00  0.00           H  
ATOM   5418  H2  WAT  1329     -13.545  -2.050   8.330  1.00  0.00           H  
ATOM   5420  O   WAT  1330     -10.150  -4.619  12.673  1.00  0.00           O  
ATOM   5421  H1  WAT  1330      -9.670  -5.014  13.401  1.00  0.00           H  
ATOM   5422  H2  WAT  1330     -10.654  -3.911  13.075  1.00  0.00           H  
ATOM   5424  O   WAT  1331      23.010  16.872   4.469  1.00  0.00           O  
ATOM   5425  H1  WAT  1331      23.521  16.636   5.244  1.00  0.00           H  
ATOM   5426  H2  WAT  1331      22.390  16.151   4.362  1.00  0.00           H  
ATOM   5428  O   WAT  1332       7.932  -7.189   0.273  1.00  0.00           O  
ATOM   5429  H1  WAT  1332       7.466  -6.877   1.048  1.00  0.00           H  
ATOM   5430  H2  WAT  1332       8.362  -6.410  -0.078  1.00  0.00           H  
ATOM   5432  O   WAT  1333       3.410  22.746   0.840  1.00  0.00           O  
ATOM   5433  H1  WAT  1333       2.745  22.694   0.154  1.00  0.00           H  
ATOM   5434  H2  WAT  1333       4.238  22.597   0.383  1.00  0.00           H  
ATOM   5436  O   WAT  1334      -2.107   4.305  -9.913  1.00  0.00           O  
ATOM   5437  H1  WAT  1334      -2.662   3.559 -10.141  1.00  0.00           H  
ATOM   5438  H2  WAT  1334      -1.225   3.937  -9.849  1.00  0.00           H  
ATOM   5440  O   WAT  1335     -12.929   1.103  10.872  1.00  0.00           O  
ATOM   5441  H1  WAT  1335     -13.800   1.401  11.132  1.00  0.00           H  
ATOM   5442  H2  WAT  1335     -12.941   1.132   9.916  1.00  0.00           H  
ATOM   5444  O   WAT  1336      23.651   4.800 -14.305  1.00  0.00           O  
ATOM   5445  H1  WAT  1336      23.051   4.055 -14.346  1.00  0.00           H  
ATOM   5446  H2  WAT  1336      23.225   5.417 -13.709  1.00  0.00           H  
ATOM   5448  O   WAT  1337      -4.620  -6.207  -3.289  1.00  0.00           O  
ATOM   5449  H1  WAT  1337      -4.088  -6.227  -2.494  1.00  0.00           H  
ATOM   5450  H2  WAT  1337      -4.773  -7.129  -3.497  1.00  0.00           H  
ATOM   5452  O   WAT  1338       5.320  13.043   7.901  1.00  0.00           O  
ATOM   5453  H1  WAT  1338       5.382  12.093   8.003  1.00  0.00           H  
ATOM   5454  H2  WAT  1338       4.384  13.213   7.794  1.00  0.00           H  
ATOM   5456  O   WAT  1339      23.043   0.277  18.239  1.00  0.00           O  
ATOM   5457  H1  WAT  1339      22.583   0.756  17.550  1.00  0.00           H  
ATOM   5458  H2  WAT  1339      22.372   0.104  18.899  1.00  0.00           H  
ATOM   5460  O   WAT  1340      15.044 -10.889   9.188  1.00  0.00           O  
ATOM   5461  H1  WAT  1340      14.266 -11.420   9.358  1.00  0.00           H  
ATOM   5462  H2  WAT  1340      15.719 -11.524   8.948  1.00  0.00           H  
ATOM   5464  O   WAT  1341      15.870  -5.662 -11.700  1.00  0.00           O  
ATOM   5465  H1  WAT  1341      15.308  -5.958 -12.416  1.00  0.00           H  
ATOM   5466  H2  WAT  1341      15.515  -4.808 -11.454  1.00  0.00           H  
ATOM   5468  O   WAT  1342      -5.259  13.318 -10.820  1.00  0.00           O  
ATOM   5469  H1  WAT  1342      -4.977  13.726 -11.638  1.00  0.00           H  
ATOM   5470  H2  WAT  1342      -6.215  13.338 -10.859  1.00  0.00           H  
ATOM   5472  O   WAT  1343       2.261   6.647   9.920  1.00  0.00           O  
ATOM   5473  H1  WAT  1343       1.746   7.163   9.300  1.00  0.00           H  
ATOM   5474  H2  WAT  1343       1.629   6.049  10.318  1.00  0.00           H  
ATOM   5476  O   WAT  1344      20.777   9.593 -11.563  1.00  0.00           O  
ATOM   5477  H1  WAT  1344      21.029   9.304 -10.686  1.00  0.00           H  
ATOM   5478  H2  WAT  1344      21.467   9.255 -12.134  1.00  0.00           H  
ATOM   5480  O   WAT  1345      13.995 -12.481  -2.282  1.00  0.00           O  
ATOM   5481  H1  WAT  1345      13.532 -12.566  -1.449  1.00  0.00           H  
ATOM   5482  H2  WAT  1345      13.842 -11.576  -2.551  1.00  0.00           H  
ATOM   5484  O   WAT  1346       3.694   9.151  13.231  1.00  0.00           O  
ATOM   5485  H1  WAT  1346       2.829   8.770  13.388  1.00  0.00           H  
ATOM   5486  H2  WAT  1346       4.029   9.351  14.105  1.00  0.00           H  
ATOM   5488  O   WAT  1347      15.183   8.860   0.801  1.00  0.00           O  
ATOM   5489  H1  WAT  1347      14.448   9.460   0.925  1.00  0.00           H  
ATOM   5490  H2  WAT  1347      14.775   8.028   0.558  1.00  0.00           H  
ATOM   5492  O   WAT  1348     -21.297   7.470  -7.448  1.00  0.00           O  
ATOM   5493  H1  WAT  1348     -20.600   6.842  -7.638  1.00  0.00           H  
ATOM   5494  H2  WAT  1348     -21.841   7.033  -6.793  1.00  0.00           H  
ATOM   5496  O   WAT  1349       0.341 -19.800  15.761  1.00  0.00           O  
ATOM   5497  H1  WAT  1349       0.369 -20.580  15.207  1.00  0.00           H  
ATOM   5498  H2  WAT  1349      -0.583 -19.701  15.988  1.00  0.00           H  
ATOM   5500  O   WAT  1350     -15.630  12.008  -1.780  1.00  0.00           O  
ATOM   5501  H1  WAT  1350     -15.659  12.905  -1.446  1.00  0.00           H  
ATOM   5502  H2  WAT  1350     -16.125  12.041  -2.598  1.00  0.00           H  
ATOM   5504  O   WAT  1351      -6.097  -7.977 -18.260  1.00  0.00           O  
ATOM   5505  H1  WAT  1351      -6.057  -7.077 -18.584  1.00  0.00           H  
ATOM   5506  H2  WAT  1351      -6.985  -8.067 -17.914  1.00  0.00           H  
ATOM   5508  O   WAT  1352     -14.775 -13.213   9.747  1.00  0.00           O  
ATOM   5509  H1  WAT  1352     -14.082 -12.781   9.247  1.00  0.00           H  
ATOM   5510  H2  WAT  1352     -15.022 -13.967   9.211  1.00  0.00           H  
ATOM   5512  O   WAT  1353      -5.054   5.877  -3.347  1.00  0.00           O  
ATOM   5513  H1  WAT  1353      -4.941   5.045  -2.888  1.00  0.00           H  
ATOM   5514  H2  WAT  1353      -4.397   6.455  -2.960  1.00  0.00           H  
ATOM   5516  O   WAT  1354     -14.568  -6.049   3.535  1.00  0.00           O  
ATOM   5517  H1  WAT  1354     -14.175  -5.734   4.348  1.00  0.00           H  
ATOM   5518  H2  WAT  1354     -14.978  -6.881   3.773  1.00  0.00           H  
ATOM   5520  O   WAT  1355       1.873  15.306  15.797  1.00  0.00           O  
ATOM   5521  H1  WAT  1355       2.267  16.002  16.322  1.00  0.00           H  
ATOM   5522  H2  WAT  1355       1.342  15.767  15.147  1.00  0.00           H  
ATOM   5524  O   WAT  1356      10.150  -7.021 -17.057  1.00  0.00           O  
ATOM   5525  H1  WAT  1356      10.824  -7.469 -16.545  1.00  0.00           H  
ATOM   5526  H2  WAT  1356       9.415  -6.923 -16.453  1.00  0.00           H  
ATOM   5528  O   WAT  1357      -3.174  -5.278   9.515  1.00  0.00           O  
ATOM   5529  H1  WAT  1357      -4.128  -5.334   9.563  1.00  0.00           H  
ATOM   5530  H2  WAT  1357      -2.879  -5.443  10.411  1.00  0.00           H  
ATOM   5532  O   WAT  1358      -7.809  20.108  -6.357  1.00  0.00           O  
ATOM   5533  H1  WAT  1358      -8.420  20.344  -5.660  1.00  0.00           H  
ATOM   5534  H2  WAT  1358      -7.099  20.746  -6.279  1.00  0.00           H  
ATOM   5536  O   WAT  1359      19.404   7.499  -3.495  1.00  0.00           O  
ATOM   5537  H1  WAT  1359      19.257   7.257  -4.409  1.00  0.00           H  
ATOM   5538  H2  WAT  1359      18.700   7.063  -3.015  1.00  0.00           H  
ATOM   5540  O   WAT  1360      11.191 -11.290 -18.837  1.00  0.00           O  
ATOM   5541  H1  WAT  1360      10.889 -12.180 -19.020  1.00  0.00           H  
ATOM   5542  H2  WAT  1360      11.439 -11.307 -17.913  1.00  0.00           H  
ATOM   5544  O   WAT  1361      21.103   0.655  11.170  1.00  0.00           O  
ATOM   5545  H1  WAT  1361      21.014  -0.002  11.861  1.00  0.00           H  
ATOM   5546  H2  WAT  1361      22.034   0.879  11.172  1.00  0.00           H  
ATOM   5548  O   WAT  1362       0.486  11.445  19.503  1.00  0.00           O  
ATOM   5549  H1  WAT  1362       0.710  11.486  18.573  1.00  0.00           H  
ATOM   5550  H2  WAT  1362      -0.464  11.327  19.515  1.00  0.00           H  
ATOM   5552  O   WAT  1363      20.175   4.039  -4.779  1.00  0.00           O  
ATOM   5553  H1  WAT  1363      20.945   4.413  -5.206  1.00  0.00           H  
ATOM   5554  H2  WAT  1363      20.388   4.053  -3.846  1.00  0.00           H  
ATOM   5556  O   WAT  1364     -18.789   1.030  -8.037  1.00  0.00           O  
ATOM   5557  H1  WAT  1364     -18.301   1.254  -7.245  1.00  0.00           H  
ATOM   5558  H2  WAT  1364     -19.697   1.254  -7.830  1.00  0.00           H  
ATOM   5560  O   WAT  1365     -17.501  -6.200  14.534  1.00  0.00           O  
ATOM   5561  H1  WAT  1365     -17.518  -7.152  14.625  1.00  0.00           H  
ATOM   5562  H2  WAT  1365     -17.337  -6.051  13.603  1.00  0.00           H  
ATOM   5564  O   WAT  1366       7.533  -7.438   3.392  1.00  0.00           O  
ATOM   5565  H1  WAT  1366       8.205  -7.285   4.055  1.00  0.00           H  
ATOM   5566  H2  WAT  1366       7.079  -8.227   3.689  1.00  0.00           H  
ATOM   5568  O   WAT  1367       0.218   4.935 -16.499  1.00  0.00           O  
ATOM   5569  H1  WAT  1367      -0.391   5.309 -17.135  1.00  0.00           H  
ATOM   5570  H2  WAT  1367       0.197   5.543 -15.760  1.00  0.00           H  
ATOM   5572  O   WAT  1368      -0.738   9.276 -13.329  1.00  0.00           O  
ATOM   5573  H1  WAT  1368      -0.138   8.728 -12.823  1.00  0.00           H  
ATOM   5574  H2  WAT  1368      -0.238   9.524 -14.107  1.00  0.00           H  
ATOM   5576  O   WAT  1369      -7.623 -17.195 -13.966  1.00  0.00           O  
ATOM   5577  H1  WAT  1369      -8.460 -16.742 -13.867  1.00  0.00           H  
ATOM   5578  H2  WAT  1369      -7.071 -16.576 -14.444  1.00  0.00           H  
ATOM   5580  O   WAT  1370      -2.490 -21.544  12.955  1.00  0.00           O  
ATOM   5581  H1  WAT  1370      -3.283 -22.048  12.772  1.00  0.00           H  
ATOM   5582  H2  WAT  1370      -2.794 -20.801  13.477  1.00  0.00           H  
ATOM   5584  O   WAT  1371     -13.230  -0.902 -15.111  1.00  0.00           O  
ATOM   5585  H1  WAT  1371     -13.947  -0.715 -14.504  1.00  0.00           H  
ATOM   5586  H2  WAT  1371     -12.436  -0.751 -14.597  1.00  0.00           H  
ATOM   5588  O   WAT  1372      10.481 -13.905 -19.584  1.00  0.00           O  
ATOM   5589  H1  WAT  1372      10.869 -14.454 -18.903  1.00  0.00           H  
ATOM   5590  H2  WAT  1372       9.596 -14.252 -19.697  1.00  0.00           H  
ATOM   5592  O   WAT  1373      -5.095 -12.199   5.669  1.00  0.00           O  
ATOM   5593  H1  WAT  1373      -4.856 -12.879   5.040  1.00  0.00           H  
ATOM   5594  H2  WAT  1373      -4.782 -12.531   6.511  1.00  0.00           H  
ATOM   5596  O   WAT  1374      -6.278  15.823   3.222  1.00  0.00           O  
ATOM   5597  H1  WAT  1374      -5.577  15.296   3.605  1.00  0.00           H  
ATOM   5598  H2  WAT  1374      -6.193  16.678   3.645  1.00  0.00           H  
ATOM   5600  O   WAT  1375      12.441   7.864  -0.654  1.00  0.00           O  
ATOM   5601  H1  WAT  1375      12.717   8.766  -0.489  1.00  0.00           H  
ATOM   5602  H2  WAT  1375      12.763   7.673  -1.535  1.00  0.00           H  
ATOM   5604  O   WAT  1376     -10.006   2.740  21.343  1.00  0.00           O  
ATOM   5605  H1  WAT  1376      -9.704   3.614  21.589  1.00  0.00           H  
ATOM   5606  H2  WAT  1376      -9.700   2.173  22.052  1.00  0.00           H  
ATOM   5608  O   WAT  1377       8.699 -18.190  -3.583  1.00  0.00           O  
ATOM   5609  H1  WAT  1377       9.636 -18.079  -3.745  1.00  0.00           H  
ATOM   5610  H2  WAT  1377       8.548 -19.129  -3.685  1.00  0.00           H  
ATOM   5612  O   WAT  1378      21.761  15.814   8.305  1.00  0.00           O  
ATOM   5613  H1  WAT  1378      22.262  15.548   9.075  1.00  0.00           H  
ATOM   5614  H2  WAT  1378      21.924  15.124   7.662  1.00  0.00           H  
ATOM   5616  O   WAT  1379       1.190  -2.948 -19.957  1.00  0.00           O  
ATOM   5617  H1  WAT  1379       1.445  -3.530 -20.673  1.00  0.00           H  
ATOM   5618  H2  WAT  1379       1.891  -2.298 -19.915  1.00  0.00           H  
ATOM   5620  O   WAT  1380     -10.604   3.331  12.521  1.00  0.00           O  
ATOM   5621  H1  WAT  1380      -9.992   2.602  12.420  1.00  0.00           H  
ATOM   5622  H2  WAT  1380     -10.351   3.744  13.347  1.00  0.00           H  
ATOM   5624  O   WAT  1381       8.356   2.430 -18.888  1.00  0.00           O  
ATOM   5625  H1  WAT  1381       7.511   2.150 -18.534  1.00  0.00           H  
ATOM   5626  H2  WAT  1381       8.207   3.330 -19.179  1.00  0.00           H  
ATOM   5628  O   WAT  1382     -10.391   5.927 -20.138  1.00  0.00           O  
ATOM   5629  H1  WAT  1382      -9.672   6.558 -20.111  1.00  0.00           H  
ATOM   5630  H2  WAT  1382     -11.054   6.343 -20.690  1.00  0.00           H  
ATOM   5632  O   WAT  1383      -7.300   9.712 -16.127  1.00  0.00           O  
ATOM   5633  H1  WAT  1383      -6.960   9.966 -15.269  1.00  0.00           H  
ATOM   5634  H2  WAT  1383      -8.252   9.745 -16.027  1.00  0.00           H  
ATOM   5636  O   WAT  1384      17.147   1.086  20.487  1.00  0.00           O  
ATOM   5637  H1  WAT  1384      16.633   0.306  20.699  1.00  0.00           H  
ATOM   5638  H2  WAT  1384      16.846   1.341  19.615  1.00  0.00           H  
ATOM   5640  O   WAT  1385       3.306   2.308  14.212  1.00  0.00           O  
ATOM   5641  H1  WAT  1385       3.104   3.007  13.590  1.00  0.00           H  
ATOM   5642  H2  WAT  1385       4.019   1.820  13.801  1.00  0.00           H  
ATOM   5644  O   WAT  1386       7.740  -9.782 -16.386  1.00  0.00           O  
ATOM   5645  H1  WAT  1386       7.567  -9.127 -17.062  1.00  0.00           H  
ATOM   5646  H2  WAT  1386       8.007  -9.272 -15.621  1.00  0.00           H  
ATOM   5648  O   WAT  1387      -5.049 -15.727  -6.274  1.00  0.00           O  
ATOM   5649  H1  WAT  1387      -5.539 -15.577  -7.083  1.00  0.00           H  
ATOM   5650  H2  WAT  1387      -5.354 -16.580  -5.964  1.00  0.00           H  
ATOM   5652  O   WAT  1388       1.637 -18.516   5.572  1.00  0.00           O  
ATOM   5653  H1  WAT  1388       2.557 -18.479   5.834  1.00  0.00           H  
ATOM   5654  H2  WAT  1388       1.345 -17.605   5.593  1.00  0.00           H  
ATOM   5656  O   WAT  1389     -16.253   4.624 -15.772  1.00  0.00           O  
ATOM   5657  H1  WAT  1389     -16.633   5.501 -15.721  1.00  0.00           H  
ATOM   5658  H2  WAT  1389     -15.388   4.760 -16.158  1.00  0.00           H  
ATOM   5660  O   WAT  1390      -4.634   0.268 -21.430  1.00  0.00           O  
ATOM   5661  H1  WAT  1390      -3.903   0.717 -21.005  1.00  0.00           H  
ATOM   5662  H2  WAT  1390      -4.235  -0.492 -21.854  1.00  0.00           H  
ATOM   5664  O   WAT  1391     -10.467  -8.058  -2.708  1.00  0.00           O  
ATOM   5665  H1  WAT  1391      -9.823  -7.813  -3.373  1.00  0.00           H  
ATOM   5666  H2  WAT  1391      -9.943  -8.402  -1.984  1.00  0.00           H  
ATOM   5668  O   WAT  1392      -2.678  -6.377 -12.682  1.00  0.00           O  
ATOM   5669  H1  WAT  1392      -3.625  -6.240 -12.658  1.00  0.00           H  
ATOM   5670  H2  WAT  1392      -2.407  -6.337 -11.765  1.00  0.00           H  
ATOM   5672  O   WAT  1393      -6.260   1.033 -23.380  1.00  0.00           O  
ATOM   5673  H1  WAT  1393      -5.852   1.261 -24.215  1.00  0.00           H  
ATOM   5674  H2  WAT  1393      -5.534   1.018 -22.755  1.00  0.00           H  
ATOM   5676  O   WAT  1394       8.007   7.268  -0.657  1.00  0.00           O  
ATOM   5677  H1  WAT  1394       8.702   7.725  -0.184  1.00  0.00           H  
ATOM   5678  H2  WAT  1394       7.847   7.809  -1.430  1.00  0.00           H  
ATOM   5680  O   WAT  1395      15.256 -15.411   8.326  1.00  0.00           O  
ATOM   5681  H1  WAT  1395      15.626 -15.044   7.523  1.00  0.00           H  
ATOM   5682  H2  WAT  1395      15.661 -16.275   8.403  1.00  0.00           H  
ATOM   5684  O   WAT  1396       1.463  13.628 -12.958  1.00  0.00           O  
ATOM   5685  H1  WAT  1396       2.095  13.294 -13.595  1.00  0.00           H  
ATOM   5686  H2  WAT  1396       1.711  13.211 -12.133  1.00  0.00           H  
ATOM   5688  O   WAT  1397       2.703  13.388   7.380  1.00  0.00           O  
ATOM   5689  H1  WAT  1397       2.106  12.816   6.898  1.00  0.00           H  
ATOM   5690  H2  WAT  1397       2.980  14.041   6.738  1.00  0.00           H  
ATOM   5692  O   WAT  1398      21.919   3.271   2.410  1.00  0.00           O  
ATOM   5693  H1  WAT  1398      21.583   2.484   1.979  1.00  0.00           H  
ATOM   5694  H2  WAT  1398      21.326   3.411   3.148  1.00  0.00           H  
ATOM   5696  O   WAT  1399      11.803  -3.192 -19.739  1.00  0.00           O  
ATOM   5697  H1  WAT  1399      11.282  -3.937 -20.040  1.00  0.00           H  
ATOM   5698  H2  WAT  1399      12.308  -2.927 -20.508  1.00  0.00           H  
ATOM   5700  O   WAT  1400      -6.121  22.122  -6.027  1.00  0.00           O  
ATOM   5701  H1  WAT  1400      -5.583  21.854  -5.283  1.00  0.00           H  
ATOM   5702  H2  WAT  1400      -6.858  22.591  -5.635  1.00  0.00           H  
ATOM   5704  O   WAT  1401      -8.443 -22.890  -9.198  1.00  0.00           O  
ATOM   5705  H1  WAT  1401      -9.055 -23.522  -9.576  1.00  0.00           H  
ATOM   5706  H2  WAT  1401      -8.504 -22.126  -9.772  1.00  0.00           H  
ATOM   5708  O   WAT  1402     -18.881  -4.419  17.865  1.00  0.00           O  
ATOM   5709  H1  WAT  1402     -18.874  -5.375  17.822  1.00  0.00           H  
ATOM   5710  H2  WAT  1402     -18.051  -4.192  18.284  1.00  0.00           H  
ATOM   5712  O   WAT  1403       1.826   6.895  21.636  1.00  0.00           O  
ATOM   5713  H1  WAT  1403       2.465   7.353  22.182  1.00  0.00           H  
ATOM   5714  H2  WAT  1403       1.232   6.477  22.260  1.00  0.00           H  
ATOM   5716  O   WAT  1404      -7.244 -12.743  -7.461  1.00  0.00           O  
ATOM   5717  H1  WAT  1404      -6.794 -12.286  -8.172  1.00  0.00           H  
ATOM   5718  H2  WAT  1404      -7.090 -13.671  -7.638  1.00  0.00           H  
ATOM   5720  O   WAT  1405      -5.279   2.754   6.373  1.00  0.00           O  
ATOM   5721  H1  WAT  1405      -4.506   3.184   6.008  1.00  0.00           H  
ATOM   5722  H2  WAT  1405      -6.017   3.258   6.031  1.00  0.00           H  
ATOM   5724  O   WAT  1406      21.575  10.231  -6.145  1.00  0.00           O  
ATOM   5725  H1  WAT  1406      21.797  11.030  -5.667  1.00  0.00           H  
ATOM   5726  H2  WAT  1406      20.654  10.342  -6.382  1.00  0.00           H  
ATOM   5728  O   WAT  1407       3.054  -9.171  -0.442  1.00  0.00           O  
ATOM   5729  H1  WAT  1407       3.585  -9.672   0.177  1.00  0.00           H  
ATOM   5730  H2  WAT  1407       2.320  -8.847   0.080  1.00  0.00           H  
ATOM   5732  O   WAT  1408      12.610 -19.529  -1.523  1.00  0.00           O  
ATOM   5733  H1  WAT  1408      12.613 -20.338  -2.036  1.00  0.00           H  
ATOM   5734  H2  WAT  1408      13.469 -19.509  -1.101  1.00  0.00           H  
ATOM   5736  O   WAT  1409      -1.846   6.616  19.334  1.00  0.00           O  
ATOM   5737  H1  WAT  1409      -2.659   6.786  19.810  1.00  0.00           H  
ATOM   5738  H2  WAT  1409      -2.013   6.944  18.450  1.00  0.00           H  
ATOM   5740  O   WAT  1410      -4.566  -7.775  21.022  1.00  0.00           O  
ATOM   5741  H1  WAT  1410      -5.262  -8.141  20.475  1.00  0.00           H  
ATOM   5742  H2  WAT  1410      -4.470  -8.402  21.738  1.00  0.00           H  
ATOM   5744  O   WAT  1411       2.501  24.695   6.046  1.00  0.00           O  
ATOM   5745  H1  WAT  1411       2.675  25.458   6.597  1.00  0.00           H  
ATOM   5746  H2  WAT  1411       3.363  24.430   5.725  1.00  0.00           H  
ATOM   5748  O   WAT  1412      -9.009 -11.052 -17.983  1.00  0.00           O  
ATOM   5749  H1  WAT  1412      -8.386 -10.481 -17.535  1.00  0.00           H  
ATOM   5750  H2  WAT  1412      -8.746 -11.937 -17.733  1.00  0.00           H  
ATOM   5752  O   WAT  1413       6.359 -17.252   1.625  1.00  0.00           O  
ATOM   5753  H1  WAT  1413       5.753 -16.511   1.613  1.00  0.00           H  
ATOM   5754  H2  WAT  1413       7.142 -16.929   1.180  1.00  0.00           H  
ATOM   5756  O   WAT  1414      16.238   6.637  13.909  1.00  0.00           O  
ATOM   5757  H1  WAT  1414      15.897   7.390  14.391  1.00  0.00           H  
ATOM   5758  H2  WAT  1414      16.895   6.257  14.492  1.00  0.00           H  
ATOM   5760  O   WAT  1415      -6.307 -12.374   1.780  1.00  0.00           O  
ATOM   5761  H1  WAT  1415      -6.270 -12.333   0.824  1.00  0.00           H  
ATOM   5762  H2  WAT  1415      -5.398 -12.501   2.049  1.00  0.00           H  
ATOM   5764  O   WAT  1416       3.536 -14.741 -11.766  1.00  0.00           O  
ATOM   5765  H1  WAT  1416       2.671 -15.148 -11.716  1.00  0.00           H  
ATOM   5766  H2  WAT  1416       3.355 -13.808 -11.876  1.00  0.00           H  
ATOM   5768  O   WAT  1417      20.112  -8.212  -3.859  1.00  0.00           O  
ATOM   5769  H1  WAT  1417      20.491  -7.893  -4.678  1.00  0.00           H  
ATOM   5770  H2  WAT  1417      20.538  -7.689  -3.179  1.00  0.00           H  
ATOM   5772  O   WAT  1418       1.157  23.111  11.090  1.00  0.00           O  
ATOM   5773  H1  WAT  1418       1.367  22.192  11.254  1.00  0.00           H  
ATOM   5774  H2  WAT  1418       0.574  23.092  10.330  1.00  0.00           H  
ATOM   5776  O   WAT  1419       6.857  25.814  -2.228  1.00  0.00           O  
ATOM   5777  H1  WAT  1419       6.061  26.341  -2.155  1.00  0.00           H  
ATOM   5778  H2  WAT  1419       7.325  26.188  -2.974  1.00  0.00           H  
ATOM   5780  O   WAT  1420       6.108  26.629  -7.944  1.00  0.00           O  
ATOM   5781  H1  WAT  1420       5.658  26.110  -8.610  1.00  0.00           H  
ATOM   5782  H2  WAT  1420       5.714  26.351  -7.117  1.00  0.00           H  
ATOM   5784  O   WAT  1421      -3.626 -13.309  -2.448  1.00  0.00           O  
ATOM   5785  H1  WAT  1421      -3.037 -12.594  -2.688  1.00  0.00           H  
ATOM   5786  H2  WAT  1421      -4.039 -13.566  -3.272  1.00  0.00           H  
ATOM   5788  O   WAT  1422       4.980  -8.936  18.630  1.00  0.00           O  
ATOM   5789  H1  WAT  1422       4.105  -9.042  19.002  1.00  0.00           H  
ATOM   5790  H2  WAT  1422       5.214  -9.809  18.314  1.00  0.00           H  
ATOM   5792  O   WAT  1423      12.669  -7.452  -9.531  1.00  0.00           O  
ATOM   5793  H1  WAT  1423      12.158  -8.145  -9.950  1.00  0.00           H  
ATOM   5794  H2  WAT  1423      13.548  -7.821  -9.444  1.00  0.00           H  
ATOM   5796  O   WAT  1424     -19.948 -11.141  10.705  1.00  0.00           O  
ATOM   5797  H1  WAT  1424     -20.074 -11.933  11.228  1.00  0.00           H  
ATOM   5798  H2  WAT  1424     -19.148 -11.309  10.206  1.00  0.00           H  
ATOM   5800  O   WAT  1425      16.094  -1.630 -19.390  1.00  0.00           O  
ATOM   5801  H1  WAT  1425      15.388  -1.107 -19.769  1.00  0.00           H  
ATOM   5802  H2  WAT  1425      16.061  -2.460 -19.866  1.00  0.00           H  
ATOM   5804  O   WAT  1426      -7.691  21.203  -2.958  1.00  0.00           O  
ATOM   5805  H1  WAT  1426      -7.835  21.240  -2.012  1.00  0.00           H  
ATOM   5806  H2  WAT  1426      -8.394  20.641  -3.285  1.00  0.00           H  
ATOM   5808  O   WAT  1427     -14.397 -21.636   8.583  1.00  0.00           O  
ATOM   5809  H1  WAT  1427     -13.482 -21.608   8.305  1.00  0.00           H  
ATOM   5810  H2  WAT  1427     -14.415 -22.288   9.284  1.00  0.00           H  
ATOM   5812  O   WAT  1428      11.626 -11.102  12.158  1.00  0.00           O  
ATOM   5813  H1  WAT  1428      11.355 -10.439  11.524  1.00  0.00           H  
ATOM   5814  H2  WAT  1428      11.356 -10.749  13.006  1.00  0.00           H  
ATOM   5816  O   WAT  1429     -10.118 -19.340  -6.202  1.00  0.00           O  
ATOM   5817  H1  WAT  1429      -9.930 -20.114  -6.732  1.00  0.00           H  
ATOM   5818  H2  WAT  1429     -10.275 -19.685  -5.323  1.00  0.00           H  
ATOM   5820  O   WAT  1430      10.624   7.175 -12.914  1.00  0.00           O  
ATOM   5821  H1  WAT  1430      11.088   6.438 -13.311  1.00  0.00           H  
ATOM   5822  H2  WAT  1430       9.873   6.777 -12.476  1.00  0.00           H  
ATOM   5824  O   WAT  1431      -5.426  -0.517   0.101  1.00  0.00           O  
ATOM   5825  H1  WAT  1431      -5.399  -0.497  -0.856  1.00  0.00           H  
ATOM   5826  H2  WAT  1431      -6.354  -0.623   0.312  1.00  0.00           H  
ATOM   5828  O   WAT  1432      20.120  -7.889   6.126  1.00  0.00           O  
ATOM   5829  H1  WAT  1432      19.420  -7.261   5.943  1.00  0.00           H  
ATOM   5830  H2  WAT  1432      20.329  -7.751   7.050  1.00  0.00           H  
ATOM   5832  O   WAT  1433       0.542   6.090   7.037  1.00  0.00           O  
ATOM   5833  H1  WAT  1433       0.998   6.095   6.196  1.00  0.00           H  
ATOM   5834  H2  WAT  1433       0.962   5.388   7.534  1.00  0.00           H  
ATOM   5836  O   WAT  1434     -17.871  10.966   1.770  1.00  0.00           O  
ATOM   5837  H1  WAT  1434     -17.642  10.492   0.970  1.00  0.00           H  
ATOM   5838  H2  WAT  1434     -18.827  11.018   1.752  1.00  0.00           H  
ATOM   5840  O   WAT  1435     -22.345   9.775  -8.868  1.00  0.00           O  
ATOM   5841  H1  WAT  1435     -22.477   8.855  -8.638  1.00  0.00           H  
ATOM   5842  H2  WAT  1435     -21.490   9.993  -8.498  1.00  0.00           H  
ATOM   5844  O   WAT  1436      -3.065 -13.285  -9.648  1.00  0.00           O  
ATOM   5845  H1  WAT  1436      -2.500 -13.646 -10.331  1.00  0.00           H  
ATOM   5846  H2  WAT  1436      -2.891 -13.829  -8.880  1.00  0.00           H  
ATOM   5848  O   WAT  1437      22.867  -2.921 -17.658  1.00  0.00           O  
ATOM   5849  H1  WAT  1437      23.131  -2.047 -17.945  1.00  0.00           H  
ATOM   5850  H2  WAT  1437      22.236  -3.209 -18.318  1.00  0.00           H  
ATOM   5852  O   WAT  1438       5.541 -12.146 -20.072  1.00  0.00           O  
ATOM   5853  H1  WAT  1438       5.559 -12.235 -21.025  1.00  0.00           H  
ATOM   5854  H2  WAT  1438       4.668 -11.802 -19.881  1.00  0.00           H  
ATOM   5856  O   WAT  1439      -2.257 -15.140  15.090  1.00  0.00           O  
ATOM   5857  H1  WAT  1439      -1.555 -14.567  15.398  1.00  0.00           H  
ATOM   5858  H2  WAT  1439      -2.211 -15.082  14.135  1.00  0.00           H  
ATOM   5860  O   WAT  1440       2.731 -12.349 -12.424  1.00  0.00           O  
ATOM   5861  H1  WAT  1440       3.070 -11.581 -11.963  1.00  0.00           H  
ATOM   5862  H2  WAT  1440       1.781 -12.234 -12.414  1.00  0.00           H  
ATOM   5864  O   WAT  1441      22.089   8.575  -4.083  1.00  0.00           O  
ATOM   5865  H1  WAT  1441      21.242   8.179  -3.876  1.00  0.00           H  
ATOM   5866  H2  WAT  1441      21.907   9.159  -4.820  1.00  0.00           H  
ATOM   5868  O   WAT  1442     -20.871  -2.752  15.615  1.00  0.00           O  
ATOM   5869  H1  WAT  1442     -19.992  -2.426  15.811  1.00  0.00           H  
ATOM   5870  H2  WAT  1442     -21.063  -2.411  14.741  1.00  0.00           H  
ATOM   5872  O   WAT  1443       6.969   2.024 -10.188  1.00  0.00           O  
ATOM   5873  H1  WAT  1443       6.808   2.665  -9.496  1.00  0.00           H  
ATOM   5874  H2  WAT  1443       6.156   2.008 -10.693  1.00  0.00           H  
ATOM   5876  O   WAT  1444      12.297  21.286   4.269  1.00  0.00           O  
ATOM   5877  H1  WAT  1444      12.690  20.700   4.915  1.00  0.00           H  
ATOM   5878  H2  WAT  1444      11.356  21.123   4.338  1.00  0.00           H  
ATOM   5880  O   WAT  1445     -18.202  -4.059  -9.812  1.00  0.00           O  
ATOM   5881  H1  WAT  1445     -18.646  -3.723 -10.591  1.00  0.00           H  
ATOM   5882  H2  WAT  1445     -17.799  -4.878 -10.101  1.00  0.00           H  
ATOM   5884  O   WAT  1446     -16.389  -3.143  18.376  1.00  0.00           O  
ATOM   5885  H1  WAT  1446     -16.089  -2.421  17.825  1.00  0.00           H  
ATOM   5886  H2  WAT  1446     -15.771  -3.160  19.107  1.00  0.00           H  
ATOM   5888  O   WAT  1447       3.550  12.889  -0.880  1.00  0.00           O  
ATOM   5889  H1  WAT  1447       4.251  12.896  -0.228  1.00  0.00           H  
ATOM   5890  H2  WAT  1447       4.005  12.825  -1.720  1.00  0.00           H  
ATOM   5892  O   WAT  1448      -9.451   1.824   9.258  1.00  0.00           O  
ATOM   5893  H1  WAT  1448      -9.009   1.874   8.410  1.00  0.00           H  
ATOM   5894  H2  WAT  1448     -10.308   1.447   9.058  1.00  0.00           H  
ATOM   5896  O   WAT  1449      -8.710  -5.129  14.915  1.00  0.00           O  
ATOM   5897  H1  WAT  1449      -7.918  -4.591  14.934  1.00  0.00           H  
ATOM   5898  H2  WAT  1449      -9.324  -4.670  15.488  1.00  0.00           H  
ATOM   5900  O   WAT  1450       4.111  -9.531   9.549  1.00  0.00           O  
ATOM   5901  H1  WAT  1450       3.920  -9.252  10.444  1.00  0.00           H  
ATOM   5902  H2  WAT  1450       3.274  -9.854   9.215  1.00  0.00           H  
ATOM   5904  O   WAT  1451      -3.604  17.202   9.839  1.00  0.00           O  
ATOM   5905  H1  WAT  1451      -3.316  17.437   8.956  1.00  0.00           H  
ATOM   5906  H2  WAT  1451      -2.793  17.039  10.320  1.00  0.00           H  
ATOM   5908  O   WAT  1452       9.905  15.626   5.303  1.00  0.00           O  
ATOM   5909  H1  WAT  1452       9.526  14.816   5.644  1.00  0.00           H  
ATOM   5910  H2  WAT  1452       9.151  16.196   5.148  1.00  0.00           H  
ATOM   5912  O   WAT  1453     -16.851  -7.930   6.286  1.00  0.00           O  
ATOM   5913  H1  WAT  1453     -16.561  -8.412   5.511  1.00  0.00           H  
ATOM   5914  H2  WAT  1453     -16.962  -8.603   6.958  1.00  0.00           H  
ATOM   5916  O   WAT  1454     -15.347   8.875 -15.479  1.00  0.00           O  
ATOM   5917  H1  WAT  1454     -16.032   8.297 -15.816  1.00  0.00           H  
ATOM   5918  H2  WAT  1454     -15.806   9.683 -15.251  1.00  0.00           H  
ATOM   5920  O   WAT  1455      -3.955  18.821  -2.743  1.00  0.00           O  
ATOM   5921  H1  WAT  1455      -4.566  18.085  -2.722  1.00  0.00           H  
ATOM   5922  H2  WAT  1455      -3.255  18.535  -3.330  1.00  0.00           H  
ATOM   5924  O   WAT  1456     -11.323  13.620  -9.789  1.00  0.00           O  
ATOM   5925  H1  WAT  1456     -11.027  14.305 -10.389  1.00  0.00           H  
ATOM   5926  H2  WAT  1456     -11.194  13.995  -8.917  1.00  0.00           H  
ATOM   5928  O   WAT  1457       0.034 -18.178   9.099  1.00  0.00           O  
ATOM   5929  H1  WAT  1457      -0.397 -18.858   8.582  1.00  0.00           H  
ATOM   5930  H2  WAT  1457      -0.563 -17.430   9.056  1.00  0.00           H  
ATOM   5932  O   WAT  1458     -17.034  13.961 -15.573  1.00  0.00           O  
ATOM   5933  H1  WAT  1458     -17.257  13.703 -14.679  1.00  0.00           H  
ATOM   5934  H2  WAT  1458     -16.696  14.852 -15.489  1.00  0.00           H  
ATOM   5936  O   WAT  1459      -2.897 -12.119  15.371  1.00  0.00           O  
ATOM   5937  H1  WAT  1459      -2.227 -12.622  15.834  1.00  0.00           H  
ATOM   5938  H2  WAT  1459      -3.387 -12.774  14.874  1.00  0.00           H  
ATOM   5940  O   WAT  1460      -9.500   5.125 -10.173  1.00  0.00           O  
ATOM   5941  H1  WAT  1460      -9.826   5.629  -9.427  1.00  0.00           H  
ATOM   5942  H2  WAT  1460      -9.816   4.235 -10.017  1.00  0.00           H  
ATOM   5944  O   WAT  1461      -1.908 -16.394 -13.187  1.00  0.00           O  
ATOM   5945  H1  WAT  1461      -2.232 -17.222 -12.833  1.00  0.00           H  
ATOM   5946  H2  WAT  1461      -1.711 -15.864 -12.414  1.00  0.00           H  
ATOM   5948  O   WAT  1462       1.134 -19.025  11.537  1.00  0.00           O  
ATOM   5949  H1  WAT  1462       0.428 -18.602  11.049  1.00  0.00           H  
ATOM   5950  H2  WAT  1462       1.828 -19.157  10.891  1.00  0.00           H  
ATOM   5952  O   WAT  1463      17.447   6.481  -1.809  1.00  0.00           O  
ATOM   5953  H1  WAT  1463      16.556   6.341  -1.489  1.00  0.00           H  
ATOM   5954  H2  WAT  1463      17.970   5.815  -1.362  1.00  0.00           H  
ATOM   5956  O   WAT  1464       7.487  -4.062  27.502  1.00  0.00           O  
ATOM   5957  H1  WAT  1464       8.166  -3.409  27.330  1.00  0.00           H  
ATOM   5958  H2  WAT  1464       7.462  -4.595  26.707  1.00  0.00           H  
ATOM   5960  O   WAT  1465       2.984  15.036  10.341  1.00  0.00           O  
ATOM   5961  H1  WAT  1465       3.579  14.303  10.500  1.00  0.00           H  
ATOM   5962  H2  WAT  1465       2.215  14.840  10.877  1.00  0.00           H  
ATOM   5964  O   WAT  1466       0.376 -16.128  12.621  1.00  0.00           O  
ATOM   5965  H1  WAT  1466       0.502 -17.045  12.865  1.00  0.00           H  
ATOM   5966  H2  WAT  1466       1.193 -15.698  12.874  1.00  0.00           H  
ATOM   5968  O   WAT  1467      20.380   1.016  -8.709  1.00  0.00           O  
ATOM   5969  H1  WAT  1467      20.245   0.085  -8.887  1.00  0.00           H  
ATOM   5970  H2  WAT  1467      20.342   1.086  -7.756  1.00  0.00           H  
ATOM   5972  O   WAT  1468     -10.699  17.407   4.967  1.00  0.00           O  
ATOM   5973  H1  WAT  1468     -10.915  17.963   5.716  1.00  0.00           H  
ATOM   5974  H2  WAT  1468      -9.849  17.025   5.191  1.00  0.00           H  
ATOM   5976  O   WAT  1469     -12.293 -14.429  -8.472  1.00  0.00           O  
ATOM   5977  H1  WAT  1469     -12.000 -13.813  -9.143  1.00  0.00           H  
ATOM   5978  H2  WAT  1469     -11.519 -14.955  -8.275  1.00  0.00           H  
ATOM   5980  O   WAT  1470     -16.973  -8.170  -8.550  1.00  0.00           O  
ATOM   5981  H1  WAT  1470     -17.630  -8.823  -8.789  1.00  0.00           H  
ATOM   5982  H2  WAT  1470     -16.136  -8.586  -8.752  1.00  0.00           H  
ATOM   5984  O   WAT  1471       3.662  22.940   8.307  1.00  0.00           O  
ATOM   5985  H1  WAT  1471       3.168  23.512   7.721  1.00  0.00           H  
ATOM   5986  H2  WAT  1471       3.102  22.172   8.421  1.00  0.00           H  
ATOM   5988  O   WAT  1472       2.465 -23.063   8.037  1.00  0.00           O  
ATOM   5989  H1  WAT  1472       1.709 -23.468   8.462  1.00  0.00           H  
ATOM   5990  H2  WAT  1472       2.090 -22.382   7.478  1.00  0.00           H  
ATOM   5992  O   WAT  1473     -20.613  10.710   1.931  1.00  0.00           O  
ATOM   5993  H1  WAT  1473     -21.000  11.544   2.197  1.00  0.00           H  
ATOM   5994  H2  WAT  1473     -20.424  10.259   2.754  1.00  0.00           H  
ATOM   5996  O   WAT  1474       7.028  -5.029  16.723  1.00  0.00           O  
ATOM   5997  H1  WAT  1474       6.876  -4.559  15.902  1.00  0.00           H  
ATOM   5998  H2  WAT  1474       7.961  -5.242  16.708  1.00  0.00           H  
ATOM   6000  O   WAT  1475      -8.907 -24.894   0.842  1.00  0.00           O  
ATOM   6001  H1  WAT  1475      -9.067 -25.151   1.751  1.00  0.00           H  
ATOM   6002  H2  WAT  1475      -9.056 -23.949   0.831  1.00  0.00           H  
ATOM   6004  O   WAT  1476      -4.059 -24.990   2.529  1.00  0.00           O  
ATOM   6005  H1  WAT  1476      -4.691 -24.380   2.909  1.00  0.00           H  
ATOM   6006  H2  WAT  1476      -3.314 -24.441   2.282  1.00  0.00           H  
ATOM   6008  O   WAT  1477      -1.403   2.612 -16.035  1.00  0.00           O  
ATOM   6009  H1  WAT  1477      -1.191   2.461 -15.114  1.00  0.00           H  
ATOM   6010  H2  WAT  1477      -0.843   3.345 -16.292  1.00  0.00           H  
ATOM   6012  O   WAT  1478       1.946   7.922   3.515  1.00  0.00           O  
ATOM   6013  H1  WAT  1478       1.152   7.403   3.384  1.00  0.00           H  
ATOM   6014  H2  WAT  1478       1.986   8.495   2.750  1.00  0.00           H  
ATOM   6016  O   WAT  1479     -20.965  11.269  -2.387  1.00  0.00           O  
ATOM   6017  H1  WAT  1479     -20.389  12.025  -2.269  1.00  0.00           H  
ATOM   6018  H2  WAT  1479     -20.409  10.513  -2.197  1.00  0.00           H  
ATOM   6020  O   WAT  1480     -13.426   2.954 -18.735  1.00  0.00           O  
ATOM   6021  H1  WAT  1480     -14.118   2.625 -19.308  1.00  0.00           H  
ATOM   6022  H2  WAT  1480     -13.624   2.575 -17.879  1.00  0.00           H  
ATOM   6024  O   WAT  1481     -17.441 -14.194  -7.154  1.00  0.00           O  
ATOM   6025  H1  WAT  1481     -17.648 -14.926  -6.573  1.00  0.00           H  
ATOM   6026  H2  WAT  1481     -16.532 -13.976  -6.950  1.00  0.00           H  
ATOM   6028  O   WAT  1482       2.175   9.643   1.372  1.00  0.00           O  
ATOM   6029  H1  WAT  1482       1.474  10.176   1.748  1.00  0.00           H  
ATOM   6030  H2  WAT  1482       2.163   9.855   0.439  1.00  0.00           H  
ATOM   6032  O   WAT  1483       3.065  -0.755   8.649  1.00  0.00           O  
ATOM   6033  H1  WAT  1483       2.699  -1.488   9.145  1.00  0.00           H  
ATOM   6034  H2  WAT  1483       2.322  -0.166   8.511  1.00  0.00           H  
ATOM   6036  O   WAT  1484       4.526 -17.973  12.817  1.00  0.00           O  
ATOM   6037  H1  WAT  1484       5.221 -17.442  12.429  1.00  0.00           H  
ATOM   6038  H2  WAT  1484       3.857 -17.339  13.078  1.00  0.00           H  
ATOM   6040  O   WAT  1485     -18.724  -1.656 -14.041  1.00  0.00           O  
ATOM   6041  H1  WAT  1485     -19.596  -1.806 -14.405  1.00  0.00           H  
ATOM   6042  H2  WAT  1485     -18.686  -0.711 -13.893  1.00  0.00           H  
ATOM   6044  O   WAT  1486     -14.427  10.591  -8.816  1.00  0.00           O  
ATOM   6045  H1  WAT  1486     -13.876   9.819  -8.943  1.00  0.00           H  
ATOM   6046  H2  WAT  1486     -14.418  10.739  -7.870  1.00  0.00           H  
ATOM   6048  O   WAT  1487     -19.053 -10.325   3.418  1.00  0.00           O  
ATOM   6049  H1  WAT  1487     -18.894  -9.381   3.405  1.00  0.00           H  
ATOM   6050  H2  WAT  1487     -18.251 -10.708   3.062  1.00  0.00           H  
ATOM   6052  O   WAT  1488     -10.254  -8.170   9.122  1.00  0.00           O  
ATOM   6053  H1  WAT  1488     -10.398  -7.370   9.628  1.00  0.00           H  
ATOM   6054  H2  WAT  1488      -9.310  -8.322   9.178  1.00  0.00           H  
ATOM   6056  O   WAT  1489      -6.176   5.128 -19.150  1.00  0.00           O  
ATOM   6057  H1  WAT  1489      -6.948   5.677 -19.287  1.00  0.00           H  
ATOM   6058  H2  WAT  1489      -6.510   4.232 -19.181  1.00  0.00           H  
ATOM   6060  O   WAT  1490       1.081  -1.305 -27.659  1.00  0.00           O  
ATOM   6061  H1  WAT  1490       0.219  -1.362 -27.245  1.00  0.00           H  
ATOM   6062  H2  WAT  1490       1.699  -1.322 -26.928  1.00  0.00           H  
ATOM   6064  O   WAT  1491       8.654 -13.414 -14.438  1.00  0.00           O  
ATOM   6065  H1  WAT  1491       8.115 -13.899 -13.814  1.00  0.00           H  
ATOM   6066  H2  WAT  1491       8.035 -13.104 -15.099  1.00  0.00           H  
ATOM   6068  O   WAT  1492       6.201   3.393  -8.015  1.00  0.00           O  
ATOM   6069  H1  WAT  1492       6.084   4.315  -8.241  1.00  0.00           H  
ATOM   6070  H2  WAT  1492       5.482   3.200  -7.413  1.00  0.00           H  
ATOM   6072  O   WAT  1493      -2.793  17.745   6.959  1.00  0.00           O  
ATOM   6073  H1  WAT  1493      -1.911  18.100   6.850  1.00  0.00           H  
ATOM   6074  H2  WAT  1493      -2.853  17.047   6.308  1.00  0.00           H  
ATOM   6076  O   WAT  1494      -0.781  -8.127  -1.734  1.00  0.00           O  
ATOM   6077  H1  WAT  1494      -0.731  -8.598  -0.902  1.00  0.00           H  
ATOM   6078  H2  WAT  1494      -0.057  -8.479  -2.252  1.00  0.00           H  
ATOM   6080  O   WAT  1495     -11.489  19.269   6.633  1.00  0.00           O  
ATOM   6081  H1  WAT  1495     -11.239  19.971   6.033  1.00  0.00           H  
ATOM   6082  H2  WAT  1495     -12.072  19.690   7.265  1.00  0.00           H  
ATOM   6084  O   WAT  1496       9.844 -12.958 -10.515  1.00  0.00           O  
ATOM   6085  H1  WAT  1496       9.962 -12.455 -11.321  1.00  0.00           H  
ATOM   6086  H2  WAT  1496       8.896 -13.049 -10.426  1.00  0.00           H  
ATOM   6088  O   WAT  1497      18.766   9.574  -7.660  1.00  0.00           O  
ATOM   6089  H1  WAT  1497      18.766   9.619  -8.616  1.00  0.00           H  
ATOM   6090  H2  WAT  1497      18.222  10.313  -7.386  1.00  0.00           H  
ATOM   6092  O   WAT  1498      15.780   5.302  17.996  1.00  0.00           O  
ATOM   6093  H1  WAT  1498      16.533   4.724  17.869  1.00  0.00           H  
ATOM   6094  H2  WAT  1498      15.156   5.033  17.322  1.00  0.00           H  
ATOM   6096  O   WAT  1499      16.500  11.784  -6.117  1.00  0.00           O  
ATOM   6097  H1  WAT  1499      15.561  11.768  -6.303  1.00  0.00           H  
ATOM   6098  H2  WAT  1499      16.561  12.110  -5.219  1.00  0.00           H  
ATOM   6100  O   WAT  1500      -6.196 -13.632  11.426  1.00  0.00           O  
ATOM   6101  H1  WAT  1500      -5.657 -12.912  11.097  1.00  0.00           H  
ATOM   6102  H2  WAT  1500      -7.079 -13.267  11.476  1.00  0.00           H  
ATOM   6104  O   WAT  1501     -12.823 -23.583  -4.524  1.00  0.00           O  
ATOM   6105  H1  WAT  1501     -12.569 -23.104  -3.735  1.00  0.00           H  
ATOM   6106  H2  WAT  1501     -13.777 -23.643  -4.470  1.00  0.00           H  
ATOM   6108  O   WAT  1502      -8.069  12.713  16.018  1.00  0.00           O  
ATOM   6109  H1  WAT  1502      -8.890  12.470  15.591  1.00  0.00           H  
ATOM   6110  H2  WAT  1502      -7.893  13.603  15.712  1.00  0.00           H  
ATOM   6112  O   WAT  1503       7.803  -6.173  -3.284  1.00  0.00           O  
ATOM   6113  H1  WAT  1503       7.898  -6.135  -2.332  1.00  0.00           H  
ATOM   6114  H2  WAT  1503       6.873  -6.011  -3.439  1.00  0.00           H  
ATOM   6116  O   WAT  1504     -22.135  -7.853  -4.893  1.00  0.00           O  
ATOM   6117  H1  WAT  1504     -22.829  -7.939  -4.239  1.00  0.00           H  
ATOM   6118  H2  WAT  1504     -21.700  -7.029  -4.674  1.00  0.00           H  
ATOM   6120  O   WAT  1505     -11.853 -15.022   0.836  1.00  0.00           O  
ATOM   6121  H1  WAT  1505     -12.218 -14.733  -0.001  1.00  0.00           H  
ATOM   6122  H2  WAT  1505     -11.520 -14.222   1.241  1.00  0.00           H  
ATOM   6124  O   WAT  1506      -7.252  15.833 -18.755  1.00  0.00           O  
ATOM   6125  H1  WAT  1506      -7.768  16.002 -19.543  1.00  0.00           H  
ATOM   6126  H2  WAT  1506      -6.415  16.269 -18.917  1.00  0.00           H  
ATOM   6128  O   WAT  1507      15.912  14.349  -7.081  1.00  0.00           O  
ATOM   6129  H1  WAT  1507      16.293  14.751  -7.861  1.00  0.00           H  
ATOM   6130  H2  WAT  1507      16.398  13.532  -6.971  1.00  0.00           H  
ATOM   6132  O   WAT  1508      -9.857 -15.025  15.307  1.00  0.00           O  
ATOM   6133  H1  WAT  1508      -9.998 -14.574  14.474  1.00  0.00           H  
ATOM   6134  H2  WAT  1508      -9.673 -14.324  15.931  1.00  0.00           H  
ATOM   6136  O   WAT  1509       5.679 -12.818 -22.704  1.00  0.00           O  
ATOM   6137  H1  WAT  1509       4.974 -12.370 -23.171  1.00  0.00           H  
ATOM   6138  H2  WAT  1509       6.478 -12.384 -23.003  1.00  0.00           H  
ATOM   6140  O   WAT  1510      -6.421  -3.488  -5.048  1.00  0.00           O  
ATOM   6141  H1  WAT  1510      -5.597  -3.142  -5.393  1.00  0.00           H  
ATOM   6142  H2  WAT  1510      -6.458  -3.166  -4.148  1.00  0.00           H  
ATOM   6144  O   WAT  1511       8.747 -12.517  -6.124  1.00  0.00           O  
ATOM   6145  H1  WAT  1511       8.511 -11.600  -5.991  1.00  0.00           H  
ATOM   6146  H2  WAT  1511       9.546 -12.485  -6.650  1.00  0.00           H  
ATOM   6148  O   WAT  1512       7.363   8.934 -10.788  1.00  0.00           O  
ATOM   6149  H1  WAT  1512       6.576   9.026 -10.252  1.00  0.00           H  
ATOM   6150  H2  WAT  1512       7.752   8.107 -10.502  1.00  0.00           H  
ATOM   6152  O   WAT  1513      15.297  -8.489 -10.049  1.00  0.00           O  
ATOM   6153  H1  WAT  1513      15.681  -7.804 -10.595  1.00  0.00           H  
ATOM   6154  H2  WAT  1513      15.800  -9.275 -10.260  1.00  0.00           H  
ATOM   6156  O   WAT  1514      17.397 -14.264  -9.400  1.00  0.00           O  
ATOM   6157  H1  WAT  1514      18.341 -14.165  -9.518  1.00  0.00           H  
ATOM   6158  H2  WAT  1514      17.014 -13.875 -10.187  1.00  0.00           H  
ATOM   6160  O   WAT  1515     -16.323   7.800   1.253  1.00  0.00           O  
ATOM   6161  H1  WAT  1515     -16.166   8.008   2.174  1.00  0.00           H  
ATOM   6162  H2  WAT  1515     -15.742   8.390   0.772  1.00  0.00           H  
ATOM   6164  O   WAT  1516      -9.616   2.802  -8.252  1.00  0.00           O  
ATOM   6165  H1  WAT  1516     -10.036   2.129  -8.787  1.00  0.00           H  
ATOM   6166  H2  WAT  1516      -8.725   2.479  -8.117  1.00  0.00           H  
ATOM   6168  O   WAT  1517      15.013 -18.606   4.376  1.00  0.00           O  
ATOM   6169  H1  WAT  1517      15.162 -17.660   4.370  1.00  0.00           H  
ATOM   6170  H2  WAT  1517      15.592 -18.944   3.694  1.00  0.00           H  
ATOM   6172  O   WAT  1518     -19.081   3.877   8.649  1.00  0.00           O  
ATOM   6173  H1  WAT  1518     -19.518   3.838   9.500  1.00  0.00           H  
ATOM   6174  H2  WAT  1518     -19.751   3.605   8.022  1.00  0.00           H  
ATOM   6176  O   WAT  1519       0.376 -15.076   2.984  1.00  0.00           O  
ATOM   6177  H1  WAT  1519       1.056 -15.738   2.863  1.00  0.00           H  
ATOM   6178  H2  WAT  1519      -0.114 -15.082   2.162  1.00  0.00           H  
ATOM   6180  O   WAT  1520      -1.703  11.662  11.643  1.00  0.00           O  
ATOM   6181  H1  WAT  1520      -0.986  11.874  12.240  1.00  0.00           H  
ATOM   6182  H2  WAT  1520      -2.445  11.473  12.217  1.00  0.00           H  
ATOM   6184  O   WAT  1521      -6.717  18.725   3.488  1.00  0.00           O  
ATOM   6185  H1  WAT  1521      -7.306  19.245   4.035  1.00  0.00           H  
ATOM   6186  H2  WAT  1521      -5.846  18.897   3.845  1.00  0.00           H  
ATOM   6188  O   WAT  1522       8.860  24.514   6.786  1.00  0.00           O  
ATOM   6189  H1  WAT  1522       8.443  25.366   6.915  1.00  0.00           H  
ATOM   6190  H2  WAT  1522       8.771  24.073   7.631  1.00  0.00           H  
ATOM   6192  O   WAT  1523      -8.499 -12.862  -4.570  1.00  0.00           O  
ATOM   6193  H1  WAT  1523      -8.694 -13.789  -4.429  1.00  0.00           H  
ATOM   6194  H2  WAT  1523      -7.596 -12.854  -4.887  1.00  0.00           H  
ATOM   6196  O   WAT  1524     -12.978  -6.077 -14.553  1.00  0.00           O  
ATOM   6197  H1  WAT  1524     -13.471  -5.507 -13.962  1.00  0.00           H  
ATOM   6198  H2  WAT  1524     -12.534  -6.696 -13.973  1.00  0.00           H  
ATOM   6200  O   WAT  1525      -8.708 -16.640   4.253  1.00  0.00           O  
ATOM   6201  H1  WAT  1525      -9.006 -16.619   5.163  1.00  0.00           H  
ATOM   6202  H2  WAT  1525      -9.473 -16.373   3.744  1.00  0.00           H  
ATOM   6204  O   WAT  1526      -5.097 -18.423  -5.000  1.00  0.00           O  
ATOM   6205  H1  WAT  1526      -4.199 -18.150  -5.185  1.00  0.00           H  
ATOM   6206  H2  WAT  1526      -5.015 -19.324  -4.688  1.00  0.00           H  
ATOM   6208  O   WAT  1527     -20.245   6.796 -16.064  1.00  0.00           O  
ATOM   6209  H1  WAT  1527     -20.844   6.597 -16.783  1.00  0.00           H  
ATOM   6210  H2  WAT  1527     -20.173   5.974 -15.578  1.00  0.00           H  
ATOM   6212  O   WAT  1528      -7.480  -4.337   2.433  1.00  0.00           O  
ATOM   6213  H1  WAT  1528      -7.677  -4.907   1.689  1.00  0.00           H  
ATOM   6214  H2  WAT  1528      -8.335  -4.141   2.817  1.00  0.00           H  
ATOM   6216  O   WAT  1529       9.435  14.088  10.326  1.00  0.00           O  
ATOM   6217  H1  WAT  1529       9.436  13.518  11.095  1.00  0.00           H  
ATOM   6218  H2  WAT  1529       8.574  13.953   9.929  1.00  0.00           H  
ATOM   6220  O   WAT  1530      -3.939   9.006  22.246  1.00  0.00           O  
ATOM   6221  H1  WAT  1530      -4.186   8.687  23.114  1.00  0.00           H  
ATOM   6222  H2  WAT  1530      -3.920   9.958  22.337  1.00  0.00           H  
ATOM   6224  O   WAT  1531     -10.154  11.720  14.674  1.00  0.00           O  
ATOM   6225  H1  WAT  1531     -10.713  10.943  14.662  1.00  0.00           H  
ATOM   6226  H2  WAT  1531      -9.715  11.712  13.823  1.00  0.00           H  
ATOM   6228  O   WAT  1532       4.595 -13.427   8.931  1.00  0.00           O  
ATOM   6229  H1  WAT  1532       5.467 -13.038   8.865  1.00  0.00           H  
ATOM   6230  H2  WAT  1532       4.213 -13.306   8.061  1.00  0.00           H  
ATOM   6232  O   WAT  1533       9.685 -19.946 -16.018  1.00  0.00           O  
ATOM   6233  H1  WAT  1533       9.883 -19.768 -16.937  1.00  0.00           H  
ATOM   6234  H2  WAT  1533      10.483 -20.348 -15.675  1.00  0.00           H  
ATOM   6236  O   WAT  1534      -5.212  -8.681   2.096  1.00  0.00           O  
ATOM   6237  H1  WAT  1534      -4.306  -8.803   2.379  1.00  0.00           H  
ATOM   6238  H2  WAT  1534      -5.559  -9.569   2.011  1.00  0.00           H  
ATOM   6240  O   WAT  1535      -4.621  -0.908   9.090  1.00  0.00           O  
ATOM   6241  H1  WAT  1535      -3.763  -1.328   9.033  1.00  0.00           H  
ATOM   6242  H2  WAT  1535      -4.426   0.017   9.241  1.00  0.00           H  
ATOM   6244  O   WAT  1536       5.227  -8.655   7.355  1.00  0.00           O  
ATOM   6245  H1  WAT  1536       5.427  -7.722   7.426  1.00  0.00           H  
ATOM   6246  H2  WAT  1536       4.841  -8.883   8.201  1.00  0.00           H  
ATOM   6248  O   WAT  1537       1.813  -0.281 -17.203  1.00  0.00           O  
ATOM   6249  H1  WAT  1537       2.343   0.074 -16.489  1.00  0.00           H  
ATOM   6250  H2  WAT  1537       2.206  -1.133 -17.392  1.00  0.00           H  
ATOM   6252  O   WAT  1538      -8.414  15.800   5.112  1.00  0.00           O  
ATOM   6253  H1  WAT  1538      -7.623  15.795   4.572  1.00  0.00           H  
ATOM   6254  H2  WAT  1538      -8.911  15.038   4.816  1.00  0.00           H  
ATOM   6256  O   WAT  1539     -11.605   1.514  17.938  1.00  0.00           O  
ATOM   6257  H1  WAT  1539     -10.722   1.544  18.306  1.00  0.00           H  
ATOM   6258  H2  WAT  1539     -12.084   0.917  18.512  1.00  0.00           H  
ATOM   6260  O   WAT  1540       0.558 -17.812  -8.256  1.00  0.00           O  
ATOM   6261  H1  WAT  1540       1.503 -17.961  -8.229  1.00  0.00           H  
ATOM   6262  H2  WAT  1540       0.445 -16.930  -7.901  1.00  0.00           H  
ATOM   6264  O   WAT  1541       4.784 -20.434  16.197  1.00  0.00           O  
ATOM   6265  H1  WAT  1541       5.025 -21.316  15.917  1.00  0.00           H  
ATOM   6266  H2  WAT  1541       3.968 -20.250  15.732  1.00  0.00           H  
ATOM   6268  O   WAT  1542       6.503  -2.396  -5.451  1.00  0.00           O  
ATOM   6269  H1  WAT  1542       6.636  -1.892  -4.648  1.00  0.00           H  
ATOM   6270  H2  WAT  1542       6.412  -1.735  -6.137  1.00  0.00           H  
ATOM   6272  O   WAT  1543      18.251  11.611  11.804  1.00  0.00           O  
ATOM   6273  H1  WAT  1543      18.468  12.495  11.510  1.00  0.00           H  
ATOM   6274  H2  WAT  1543      18.617  11.037  11.130  1.00  0.00           H  
ATOM   6276  O   WAT  1544     -11.141  17.707  -7.808  1.00  0.00           O  
ATOM   6277  H1  WAT  1544     -10.608  17.347  -7.099  1.00  0.00           H  
ATOM   6278  H2  WAT  1544     -11.970  17.232  -7.751  1.00  0.00           H  
ATOM   6280  O   WAT  1545     -11.322  -8.692  13.222  1.00  0.00           O  
ATOM   6281  H1  WAT  1545     -11.636  -7.950  13.739  1.00  0.00           H  
ATOM   6282  H2  WAT  1545     -10.443  -8.436  12.944  1.00  0.00           H  
ATOM   6284  O   WAT  1546       4.593  -4.097 -14.107  1.00  0.00           O  
ATOM   6285  H1  WAT  1546       3.792  -3.646 -14.375  1.00  0.00           H  
ATOM   6286  H2  WAT  1546       5.287  -3.673 -14.612  1.00  0.00           H  
ATOM   6288  O   WAT  1547      -6.421   6.175  -6.943  1.00  0.00           O  
ATOM   6289  H1  WAT  1547      -6.851   6.988  -7.208  1.00  0.00           H  
ATOM   6290  H2  WAT  1547      -6.490   6.168  -5.988  1.00  0.00           H  
ATOM   6292  O   WAT  1548      -4.062  13.024  -2.541  1.00  0.00           O  
ATOM   6293  H1  WAT  1548      -4.713  12.581  -3.086  1.00  0.00           H  
ATOM   6294  H2  WAT  1548      -4.519  13.199  -1.718  1.00  0.00           H  
ATOM   6296  O   WAT  1549      11.479  -3.433  -4.440  1.00  0.00           O  
ATOM   6297  H1  WAT  1549      11.723  -4.357  -4.476  1.00  0.00           H  
ATOM   6298  H2  WAT  1549      11.960  -3.029  -5.163  1.00  0.00           H  
ATOM   6300  O   WAT  1550       1.915  17.396  -0.358  1.00  0.00           O  
ATOM   6301  H1  WAT  1550       1.172  17.847  -0.759  1.00  0.00           H  
ATOM   6302  H2  WAT  1550       1.566  16.542  -0.101  1.00  0.00           H  
ATOM   6304  O   WAT  1551       6.841  14.689   9.445  1.00  0.00           O  
ATOM   6305  H1  WAT  1551       6.739  15.575   9.097  1.00  0.00           H  
ATOM   6306  H2  WAT  1551       6.089  14.208   9.100  1.00  0.00           H  
ATOM   6308  O   WAT  1552      20.539  -7.293   8.744  1.00  0.00           O  
ATOM   6309  H1  WAT  1552      20.778  -7.888   9.455  1.00  0.00           H  
ATOM   6310  H2  WAT  1552      19.613  -7.101   8.894  1.00  0.00           H  
ATOM   6312  O   WAT  1553      -1.175  -1.432 -21.290  1.00  0.00           O  
ATOM   6313  H1  WAT  1553      -0.918  -2.165 -20.730  1.00  0.00           H  
ATOM   6314  H2  WAT  1553      -1.264  -0.692 -20.690  1.00  0.00           H  
ATOM   6316  O   WAT  1554      19.124   4.707  -0.723  1.00  0.00           O  
ATOM   6317  H1  WAT  1554      19.611   5.424  -0.318  1.00  0.00           H  
ATOM   6318  H2  WAT  1554      19.670   4.431  -1.459  1.00  0.00           H  
ATOM   6320  O   WAT  1555     -21.647  -7.362  -1.201  1.00  0.00           O  
ATOM   6321  H1  WAT  1555     -21.924  -8.147  -0.730  1.00  0.00           H  
ATOM   6322  H2  WAT  1555     -20.724  -7.257  -0.970  1.00  0.00           H  
ATOM   6324  O   WAT  1556      -6.439  18.466  12.447  1.00  0.00           O  
ATOM   6325  H1  WAT  1556      -6.407  17.763  11.798  1.00  0.00           H  
ATOM   6326  H2  WAT  1556      -7.189  18.246  13.001  1.00  0.00           H  
ATOM   6328  O   WAT  1557     -14.782  16.484  -9.577  1.00  0.00           O  
ATOM   6329  H1  WAT  1557     -14.632  16.307 -10.506  1.00  0.00           H  
ATOM   6330  H2  WAT  1557     -15.699  16.756  -9.531  1.00  0.00           H  
ATOM   6332  O   WAT  1558      18.755  -8.521 -15.285  1.00  0.00           O  
ATOM   6333  H1  WAT  1558      19.394  -8.254 -15.945  1.00  0.00           H  
ATOM   6334  H2  WAT  1558      18.897  -9.462 -15.180  1.00  0.00           H  
ATOM   6336  O   WAT  1559       3.268  -0.449  22.343  1.00  0.00           O  
ATOM   6337  H1  WAT  1559       3.326  -0.817  23.224  1.00  0.00           H  
ATOM   6338  H2  WAT  1559       4.098  -0.687  21.929  1.00  0.00           H  
ATOM   6340  O   WAT  1560       7.837   5.198  17.821  1.00  0.00           O  
ATOM   6341  H1  WAT  1560       7.547   4.474  17.267  1.00  0.00           H  
ATOM   6342  H2  WAT  1560       7.368   5.073  18.646  1.00  0.00           H  
ATOM   6344  O   WAT  1561      -7.285  -1.159  24.605  1.00  0.00           O  
ATOM   6345  H1  WAT  1561      -6.583  -1.351  25.227  1.00  0.00           H  
ATOM   6346  H2  WAT  1561      -7.725  -1.999  24.474  1.00  0.00           H  
ATOM   6348  O   WAT  1562      23.452   2.937 -10.266  1.00  0.00           O  
ATOM   6349  H1  WAT  1562      22.780   3.342  -9.718  1.00  0.00           H  
ATOM   6350  H2  WAT  1562      23.048   2.129 -10.582  1.00  0.00           H  
ATOM   6352  O   WAT  1563       8.993  13.263   7.152  1.00  0.00           O  
ATOM   6353  H1  WAT  1563       8.111  13.258   6.781  1.00  0.00           H  
ATOM   6354  H2  WAT  1563       8.931  12.701   7.924  1.00  0.00           H  
ATOM   6356  O   WAT  1564      13.938  22.059 -10.119  1.00  0.00           O  
ATOM   6357  H1  WAT  1564      13.112  22.308  -9.704  1.00  0.00           H  
ATOM   6358  H2  WAT  1564      14.603  22.240  -9.455  1.00  0.00           H  
ATOM   6360  O   WAT  1565      12.102  -8.354 -22.423  1.00  0.00           O  
ATOM   6361  H1  WAT  1565      12.567  -7.548 -22.200  1.00  0.00           H  
ATOM   6362  H2  WAT  1565      12.654  -8.775 -23.082  1.00  0.00           H  
ATOM   6364  O   WAT  1566     -13.391   8.587   3.271  1.00  0.00           O  
ATOM   6365  H1  WAT  1566     -14.221   9.057   3.357  1.00  0.00           H  
ATOM   6366  H2  WAT  1566     -13.259   8.507   2.326  1.00  0.00           H  
ATOM   6368  O   WAT  1567      -5.026   0.871  15.872  1.00  0.00           O  
ATOM   6369  H1  WAT  1567      -5.115   1.349  15.047  1.00  0.00           H  
ATOM   6370  H2  WAT  1567      -5.902   0.529  16.047  1.00  0.00           H  
ATOM   6372  O   WAT  1568      13.502  15.913 -10.429  1.00  0.00           O  
ATOM   6373  H1  WAT  1568      13.853  15.460  -9.662  1.00  0.00           H  
ATOM   6374  H2  WAT  1568      14.273  16.122 -10.957  1.00  0.00           H  
ATOM   6376  O   WAT  1569     -14.715 -18.065  -1.974  1.00  0.00           O  
ATOM   6377  H1  WAT  1569     -15.213 -17.556  -2.614  1.00  0.00           H  
ATOM   6378  H2  WAT  1569     -15.334 -18.223  -1.260  1.00  0.00           H  
ATOM   6380  O   WAT  1570     -16.525  -2.394  -3.716  1.00  0.00           O  
ATOM   6381  H1  WAT  1570     -16.900  -1.580  -4.055  1.00  0.00           H  
ATOM   6382  H2  WAT  1570     -16.230  -2.171  -2.833  1.00  0.00           H  
ATOM   6384  O   WAT  1571      20.727 -10.130  -0.879  1.00  0.00           O  
ATOM   6385  H1  WAT  1571      19.887 -10.321  -1.296  1.00  0.00           H  
ATOM   6386  H2  WAT  1571      20.780  -9.175  -0.872  1.00  0.00           H  
ATOM   6388  O   WAT  1572       6.987  13.838  17.252  1.00  0.00           O  
ATOM   6389  H1  WAT  1572       7.743  13.262  17.372  1.00  0.00           H  
ATOM   6390  H2  WAT  1572       6.260  13.365  17.656  1.00  0.00           H  
ATOM   6392  O   WAT  1573     -19.776  -8.414   8.725  1.00  0.00           O  
ATOM   6393  H1  WAT  1573     -20.479  -9.037   8.909  1.00  0.00           H  
ATOM   6394  H2  WAT  1573     -20.191  -7.736   8.192  1.00  0.00           H  
ATOM   6396  O   WAT  1574     -13.000   3.825 -13.824  1.00  0.00           O  
ATOM   6397  H1  WAT  1574     -12.301   3.170 -13.831  1.00  0.00           H  
ATOM   6398  H2  WAT  1574     -13.729   3.392 -13.380  1.00  0.00           H  
ATOM   6400  O   WAT  1575      -2.651 -14.946  -7.649  1.00  0.00           O  
ATOM   6401  H1  WAT  1575      -3.432 -15.042  -7.104  1.00  0.00           H  
ATOM   6402  H2  WAT  1575      -1.924 -15.170  -7.068  1.00  0.00           H  
ATOM   6404  O   WAT  1576      -8.627  11.394  23.945  1.00  0.00           O  
ATOM   6405  H1  WAT  1576      -8.136  11.943  23.334  1.00  0.00           H  
ATOM   6406  H2  WAT  1576      -8.187  11.518  24.785  1.00  0.00           H  
ATOM   6408  O   WAT  1577      -4.493  13.992  -5.721  1.00  0.00           O  
ATOM   6409  H1  WAT  1577      -4.977  14.238  -6.510  1.00  0.00           H  
ATOM   6410  H2  WAT  1577      -4.990  13.261  -5.353  1.00  0.00           H  
ATOM   6412  O   WAT  1578      -7.161   6.811   1.350  1.00  0.00           O  
ATOM   6413  H1  WAT  1578      -6.339   6.903   0.867  1.00  0.00           H  
ATOM   6414  H2  WAT  1578      -7.740   6.342   0.749  1.00  0.00           H  
ATOM   6416  O   WAT  1579      -7.357   8.594 -25.095  1.00  0.00           O  
ATOM   6417  H1  WAT  1579      -7.647   7.691 -25.219  1.00  0.00           H  
ATOM   6418  H2  WAT  1579      -7.407   8.734 -24.149  1.00  0.00           H  
ATOM   6420  O   WAT  1580       2.828 -12.719 -17.244  1.00  0.00           O  
ATOM   6421  H1  WAT  1580       3.133 -12.670 -18.151  1.00  0.00           H  
ATOM   6422  H2  WAT  1580       2.105 -13.345 -17.268  1.00  0.00           H  
ATOM   6424  O   WAT  1581     -23.285  10.119  -2.033  1.00  0.00           O  
ATOM   6425  H1  WAT  1581     -23.433   9.535  -2.777  1.00  0.00           H  
ATOM   6426  H2  WAT  1581     -22.659  10.766  -2.357  1.00  0.00           H  
ATOM   6428  O   WAT  1582     -12.494   2.977  -0.592  1.00  0.00           O  
ATOM   6429  H1  WAT  1582     -13.002   3.621  -0.099  1.00  0.00           H  
ATOM   6430  H2  WAT  1582     -11.726   3.460  -0.897  1.00  0.00           H  
ATOM   6432  O   WAT  1583      10.753  23.483   1.435  1.00  0.00           O  
ATOM   6433  H1  WAT  1583      11.252  22.999   2.093  1.00  0.00           H  
ATOM   6434  H2  WAT  1583      11.246  23.362   0.624  1.00  0.00           H  
ATOM   6436  O   WAT  1584      -9.337   1.946  24.985  1.00  0.00           O  
ATOM   6437  H1  WAT  1584      -8.672   2.273  25.592  1.00  0.00           H  
ATOM   6438  H2  WAT  1584      -8.844   1.687  24.207  1.00  0.00           H  
ATOM   6440  O   WAT  1585      11.705  -6.203 -13.888  1.00  0.00           O  
ATOM   6441  H1  WAT  1585      11.491  -5.653 -14.641  1.00  0.00           H  
ATOM   6442  H2  WAT  1585      12.214  -6.926 -14.256  1.00  0.00           H  
ATOM   6444  O   WAT  1586      -9.537  -4.714 -11.540  1.00  0.00           O  
ATOM   6445  H1  WAT  1586      -9.800  -4.852 -10.630  1.00  0.00           H  
ATOM   6446  H2  WAT  1586     -10.327  -4.387 -11.970  1.00  0.00           H  
ATOM   6448  O   WAT  1587       6.343  16.915  -0.136  1.00  0.00           O  
ATOM   6449  H1  WAT  1587       5.440  16.623  -0.263  1.00  0.00           H  
ATOM   6450  H2  WAT  1587       6.575  16.604   0.739  1.00  0.00           H  
ATOM   6452  O   WAT  1588     -20.557  13.569   8.804  1.00  0.00           O  
ATOM   6453  H1  WAT  1588     -19.616  13.501   8.962  1.00  0.00           H  
ATOM   6454  H2  WAT  1588     -20.627  13.848   7.891  1.00  0.00           H  
ATOM   6456  O   WAT  1589      22.412   2.317 -14.942  1.00  0.00           O  
ATOM   6457  H1  WAT  1589      22.776   1.808 -14.218  1.00  0.00           H  
ATOM   6458  H2  WAT  1589      21.561   2.615 -14.621  1.00  0.00           H  
ATOM   6460  O   WAT  1590      -1.392  18.959  11.704  1.00  0.00           O  
ATOM   6461  H1  WAT  1590      -2.032  18.832  12.405  1.00  0.00           H  
ATOM   6462  H2  WAT  1590      -1.740  19.688  11.191  1.00  0.00           H  
ATOM   6464  O   WAT  1591      -3.241  16.671 -12.272  1.00  0.00           O  
ATOM   6465  H1  WAT  1591      -2.331  16.968 -12.306  1.00  0.00           H  
ATOM   6466  H2  WAT  1591      -3.526  16.878 -11.382  1.00  0.00           H  
ATOM   6468  O   WAT  1592      16.252 -14.316 -15.058  1.00  0.00           O  
ATOM   6469  H1  WAT  1592      17.084 -13.862 -14.930  1.00  0.00           H  
ATOM   6470  H2  WAT  1592      15.743 -13.732 -15.619  1.00  0.00           H  
ATOM   6472  O   WAT  1593     -20.882  -4.471 -14.346  1.00  0.00           O  
ATOM   6473  H1  WAT  1593     -19.988  -4.560 -14.675  1.00  0.00           H  
ATOM   6474  H2  WAT  1593     -21.433  -4.796 -15.058  1.00  0.00           H  
ATOM   6476  O   WAT  1594     -12.172   9.378  21.110  1.00  0.00           O  
ATOM   6477  H1  WAT  1594     -12.852   8.943  20.596  1.00  0.00           H  
ATOM   6478  H2  WAT  1594     -11.727   8.666  21.569  1.00  0.00           H  
ATOM   6480  O   WAT  1595      -0.492 -18.104 -14.779  1.00  0.00           O  
ATOM   6481  H1  WAT  1595      -0.406 -17.834 -15.694  1.00  0.00           H  
ATOM   6482  H2  WAT  1595      -0.981 -17.394 -14.364  1.00  0.00           H  
ATOM   6484  O   WAT  1596      -5.040  -3.406  -8.600  1.00  0.00           O  
ATOM   6485  H1  WAT  1596      -5.886  -3.018  -8.825  1.00  0.00           H  
ATOM   6486  H2  WAT  1596      -4.490  -3.242  -9.366  1.00  0.00           H  
ATOM   6488  O   WAT  1597      -6.143  -3.784 -20.700  1.00  0.00           O  
ATOM   6489  H1  WAT  1597      -6.443  -4.686 -20.813  1.00  0.00           H  
ATOM   6490  H2  WAT  1597      -5.989  -3.470 -21.591  1.00  0.00           H  
ATOM   6492  O   WAT  1598       4.410   6.290   8.379  1.00  0.00           O  
ATOM   6493  H1  WAT  1598       4.644   6.896   7.675  1.00  0.00           H  
ATOM   6494  H2  WAT  1598       3.665   6.704   8.814  1.00  0.00           H  
ATOM   6496  O   WAT  1599      -8.559 -12.115   8.336  1.00  0.00           O  
ATOM   6497  H1  WAT  1599      -7.708 -11.791   8.632  1.00  0.00           H  
ATOM   6498  H2  WAT  1599      -8.399 -13.029   8.101  1.00  0.00           H  
ATOM   6500  O   WAT  1600      -5.119   2.977 -13.560  1.00  0.00           O  
ATOM   6501  H1  WAT  1600      -4.416   2.327 -13.542  1.00  0.00           H  
ATOM   6502  H2  WAT  1600      -5.846   2.531 -13.994  1.00  0.00           H  
ATOM   6504  O   WAT  1601     -10.318  -0.448  11.807  1.00  0.00           O  
ATOM   6505  H1  WAT  1601      -9.983  -0.897  11.032  1.00  0.00           H  
ATOM   6506  H2  WAT  1601     -10.850   0.267  11.459  1.00  0.00           H  
ATOM   6508  O   WAT  1602      12.690   7.195   8.085  1.00  0.00           O  
ATOM   6509  H1  WAT  1602      13.585   7.001   7.806  1.00  0.00           H  
ATOM   6510  H2  WAT  1602      12.141   6.879   7.368  1.00  0.00           H  
ATOM   6512  O   WAT  1603      -0.557  -1.510  22.256  1.00  0.00           O  
ATOM   6513  H1  WAT  1603      -0.232  -0.626  22.087  1.00  0.00           H  
ATOM   6514  H2  WAT  1603      -0.983  -1.769  21.439  1.00  0.00           H  
ATOM   6516  O   WAT  1604       4.223 -21.223   7.389  1.00  0.00           O  
ATOM   6517  H1  WAT  1604       3.679 -20.438   7.452  1.00  0.00           H  
ATOM   6518  H2  WAT  1604       3.783 -21.865   7.946  1.00  0.00           H  
ATOM   6520  O   WAT  1605       0.581 -10.107 -21.545  1.00  0.00           O  
ATOM   6521  H1  WAT  1605       1.112  -9.311 -21.524  1.00  0.00           H  
ATOM   6522  H2  WAT  1605       1.145 -10.781 -21.164  1.00  0.00           H  
ATOM   6524  O   WAT  1606     -10.962   9.742   4.187  1.00  0.00           O  
ATOM   6525  H1  WAT  1606     -11.797   9.356   3.924  1.00  0.00           H  
ATOM   6526  H2  WAT  1606     -11.201  10.566   4.611  1.00  0.00           H  
ATOM   6528  O   WAT  1607      14.389   9.350   3.888  1.00  0.00           O  
ATOM   6529  H1  WAT  1607      15.142   8.852   4.207  1.00  0.00           H  
ATOM   6530  H2  WAT  1607      13.997   9.724   4.678  1.00  0.00           H  
ATOM   6532  O   WAT  1608       4.531  -9.987  23.833  1.00  0.00           O
[truncated: 239,039 more chars]
