# Supplementary material for: 1,4-Disubstituted 1H-1,2,3-Triazole Containing Peptidotriazolamers: A New Class of Peptidomimetics With Interesting Foldamer Properties
Source: Front Chem. 2019 Mar 26;7:155. doi: 10.3389/fchem.2019.00155 (PMC6443886; doi:10.3389/fchem.2019.00155)
Supplement: Supplementary file 2 [file Data_Sheet_2.zip › pdb_files/10c_freeMD-DMSO_LAST100NS_CLUSTER_C0.pdb]

CRYST1   44.024   44.024   44.024 109.47 109.47 109.47 P 1           1
ATOM      1  C2  BOC     1      -0.457   9.077   2.458  1.00  0.00           C  
ATOM      2  H21 BOC     1      -0.483   9.991   3.063  1.00  0.00           H  
ATOM      3  H22 BOC     1      -1.418   8.568   2.604  1.00  0.00           H  
ATOM      4  H23 BOC     1      -0.427   9.462   1.431  1.00  0.00           H  
ATOM      5  C1  BOC     1       0.737   8.071   2.758  1.00  0.00           C  
ATOM      6  C3  BOC     1       1.939   8.457   1.925  1.00  0.00           C  
ATOM      7  H31 BOC     1       1.779   8.184   0.875  1.00  0.00           H  
ATOM      8  H32 BOC     1       2.775   7.851   2.296  1.00  0.00           H  
ATOM      9  H33 BOC     1       2.149   9.532   1.988  1.00  0.00           H  
ATOM     10  C4  BOC     1       0.921   8.144   4.293  1.00  0.00           C  
ATOM     11  H41 BOC     1       1.381   9.112   4.527  1.00  0.00           H  
ATOM     12  H42 BOC     1       1.639   7.452   4.751  1.00  0.00           H  
ATOM     13  H43 BOC     1      -0.066   7.946   4.729  1.00  0.00           H  
ATOM     14  OS  BOC     1       0.207   6.757   2.412  1.00  0.00           O  
ATOM     15  C   BOC     1       0.857   5.636   2.642  1.00  0.00           C  
ATOM     16  O   BOC     1       2.041   5.504   3.006  1.00  0.00           O  
ATOM     17  N   ALA     2       0.011   4.637   2.449  1.00  0.00           N  
ATOM     18  H   ALA     2      -0.916   4.894   2.140  1.00  0.00           H  
ATOM     19  CA  ALA     2       0.423   3.222   2.294  1.00  0.00           C  
ATOM     20  HA  ALA     2       1.321   3.051   2.889  1.00  0.00           H  
ATOM     21  CB  ALA     2      -0.721   2.314   2.753  1.00  0.00           C  
ATOM     22  HB1 ALA     2      -0.926   2.429   3.817  1.00  0.00           H  
ATOM     23  HB2 ALA     2      -1.667   2.415   2.220  1.00  0.00           H  
ATOM     24  HB3 ALA     2      -0.481   1.257   2.639  1.00  0.00           H  
ATOM     25  C   ALA     2       0.983   2.779   0.896  1.00  0.00           C  
ATOM     26  O   ALA     2       0.801   3.466  -0.049  1.00  0.00           O  
ATOM     27  N   G4n     3       1.744   1.707   0.824  1.00  0.00           N  
ATOM     28  H   G4n     3       2.112   1.231   1.634  1.00  0.00           H  
ATOM     29  CA  G4n     3       2.245   1.232  -0.476  1.00  0.00           C  
ATOM     30  HA2 G4n     3       1.646   1.401  -1.371  1.00  0.00           H  
ATOM     31  HA3 G4n     3       3.242   1.641  -0.641  1.00  0.00           H  
ATOM     32 C4   T14     4       2.290  -0.228  -0.371  1.00  0.00          CL  
ATOM     33  N3  T14     4       2.049  -0.643   0.894  1.00  0.00           N  
ATOM     34  N2  T14     4       2.342  -1.933   0.910  1.00  0.00           N  
ATOM     35  C5  T14     4       2.803  -1.209  -1.145  1.00  0.00           C  
ATOM     36  H5  T14     4       3.046  -1.212  -2.192  1.00  0.00           H  
ATOM     37  N1  T14     4       2.772  -2.229  -0.340  1.00  0.00           N  
ATOM     38  CA  F4c     5       2.885  -3.695  -0.659  1.00  0.00           C  
ATOM     39  HA  F4c     5       3.816  -3.891  -1.191  1.00  0.00           H  
ATOM     40  CB  F4c     5       3.009  -4.570   0.608  1.00  0.00           C  
ATOM     41  HB2 F4c     5       2.029  -4.636   1.080  1.00  0.00           H  
ATOM     42  HB3 F4c     5       3.194  -5.565   0.203  1.00  0.00           H  
ATOM     43  CG  F4c     5       4.037  -4.289   1.684  1.00  0.00           C  
ATOM     44  CD1 F4c     5       5.117  -3.447   1.378  1.00  0.00           C  
ATOM     45  HD1 F4c     5       5.173  -2.941   0.425  1.00  0.00           H  
ATOM     46  CE1 F4c     5       6.124  -3.173   2.378  1.00  0.00           C  
ATOM     47  HE1 F4c     5       7.018  -2.592   2.207  1.00  0.00           H  
ATOM     48  CZ  F4c     5       6.053  -3.724   3.674  1.00  0.00           C  
ATOM     49  HZ  F4c     5       6.783  -3.512   4.440  1.00  0.00           H  
ATOM     50  CE2 F4c     5       4.968  -4.568   3.949  1.00  0.00           C  
ATOM     51  HE2 F4c     5       4.877  -5.161   4.848  1.00  0.00           H  
ATOM     52  CD2 F4c     5       3.940  -4.884   2.965  1.00  0.00           C  
ATOM     53  HD2 F4c     5       3.096  -5.500   3.234  1.00  0.00           H  
ATOM     54  C   F4c     5       1.835  -4.193  -1.617  1.00  0.00           C  
ATOM     55  O   F4c     5       1.885  -5.364  -1.950  1.00  0.00           O  
ATOM     56  N   G4n     6       0.966  -3.303  -2.124  1.00  0.00           N  
ATOM     57  H   G4n     6       1.066  -2.330  -1.873  1.00  0.00           H  
ATOM     58  CA  G4n     6       0.026  -3.439  -3.229  1.00  0.00           C  
ATOM     59  HA2 G4n     6       0.378  -4.033  -4.072  1.00  0.00           H  
ATOM     60  HA3 G4n     6      -0.822  -3.897  -2.719  1.00  0.00           H  
ATOM     61 C4   T14     7      -0.168  -1.994  -3.626  1.00  0.00          CL  
ATOM     62  N3  T14     7       0.891  -1.111  -3.554  1.00  0.00           N  
ATOM     63  N2  T14     7       0.386   0.022  -3.790  1.00  0.00           N  
ATOM     64  C5  T14     7      -1.337  -1.383  -4.037  1.00  0.00           C  
ATOM     65  H5  T14     7      -2.386  -1.605  -4.110  1.00  0.00           H  
ATOM     66  N1  T14     7      -0.914  -0.137  -4.169  1.00  0.00           N  
ATOM     67  CA  F4c     8      -1.639   1.044  -4.380  1.00  0.00           C  
ATOM     68  HA  F4c     8      -0.905   1.774  -4.722  1.00  0.00           H  
ATOM     69  CB  F4c     8      -2.634   0.899  -5.578  1.00  0.00           C  
ATOM     70  HB2 F4c     8      -3.558   0.406  -5.277  1.00  0.00           H  
ATOM     71  HB3 F4c     8      -2.984   1.847  -5.988  1.00  0.00           H  
ATOM     72  CG  F4c     8      -2.275   0.168  -6.837  1.00  0.00           C  
ATOM     73  CD1 F4c     8      -3.010  -0.921  -7.370  1.00  0.00           C  
ATOM     74  HD1 F4c     8      -3.956  -1.195  -6.929  1.00  0.00           H  
ATOM     75  CE1 F4c     8      -2.497  -1.611  -8.516  1.00  0.00           C  
ATOM     76  HE1 F4c     8      -2.989  -2.520  -8.828  1.00  0.00           H  
ATOM     77  CZ  F4c     8      -1.306  -1.194  -9.117  1.00  0.00           C  
ATOM     78  HZ  F4c     8      -1.039  -1.627 -10.070  1.00  0.00           H  
ATOM     79  CE2 F4c     8      -0.680  -0.074  -8.644  1.00  0.00           C  
ATOM     80  HE2 F4c     8       0.098   0.293  -9.296  1.00  0.00           H  
ATOM     81  CD2 F4c     8      -1.105   0.580  -7.482  1.00  0.00           C  
ATOM     82  HD2 F4c     8      -0.622   1.457  -7.077  1.00  0.00           H  
ATOM     83  C   F4c     8      -2.385   1.505  -3.181  1.00  0.00           C  
ATOM     84  O   F4c     8      -3.398   2.192  -3.304  1.00  0.00           O  
ATOM     85  N   G4n     9      -1.882   1.070  -1.998  1.00  0.00           N  
ATOM     86  H   G4n     9      -1.129   0.396  -1.973  1.00  0.00           H  
ATOM     87  CA  G4n     9      -2.316   1.284  -0.625  1.00  0.00           C  
ATOM     88  HA2 G4n     9      -1.917   2.231  -0.263  1.00  0.00           H  
ATOM     89  HA3 G4n     9      -3.399   1.268  -0.503  1.00  0.00           H  
ATOM     90 C4   T14    10      -1.746   0.038   0.042  1.00  0.00          CL  
ATOM     91  N3  T14    10      -0.848  -0.708  -0.695  1.00  0.00           N  
ATOM     92  N2  T14    10      -0.569  -1.763   0.042  1.00  0.00           N  
ATOM     93  C5  T14    10      -1.951  -0.564   1.255  1.00  0.00           C  
ATOM     94  H5  T14    10      -2.732  -0.458   1.987  1.00  0.00           H  
ATOM     95  N1  T14    10      -1.222  -1.614   1.216  1.00  0.00           N  
ATOM     96  CA  V4c    11      -0.991  -2.675   2.167  1.00  0.00           C  
ATOM     97  HA  V4c    11      -0.345  -3.370   1.630  1.00  0.00           H  
ATOM     98  CB  V4c    11      -0.128  -2.047   3.326  1.00  0.00           C  
ATOM     99  HB  V4c    11       0.501  -1.245   2.939  1.00  0.00           H  
ATOM    100  CG1 V4c    11      -1.014  -1.503   4.485  1.00  0.00           C  
ATOM    101 HG11 V4c    11      -1.604  -2.287   4.960  1.00  0.00           H  
ATOM    102 HG12 V4c    11      -0.364  -1.043   5.228  1.00  0.00           H  
ATOM    103 HG13 V4c    11      -1.660  -0.723   4.083  1.00  0.00           H  
ATOM    104  CG2 V4c    11       0.940  -2.932   3.950  1.00  0.00           C  
ATOM    105 HG21 V4c    11       0.554  -3.885   4.312  1.00  0.00           H  
ATOM    106 HG22 V4c    11       1.566  -3.195   3.097  1.00  0.00           H  
ATOM    107 HG23 V4c    11       1.526  -2.502   4.763  1.00  0.00           H  
ATOM    108  C   V4c    11      -2.241  -3.481   2.516  1.00  0.00           C  
ATOM    109  O   V4c    11      -2.190  -4.420   3.305  1.00  0.00           O  
ATOM    110  O   ALL    12      -3.376  -3.085   1.885  1.00  0.00           O  
ATOM    111  C1  ALL    12      -4.604  -3.774   2.186  1.00  0.00           C  
ATOM    112  H11 ALL    12      -4.682  -3.847   3.277  1.00  0.00           H  
ATOM    113  H12 ALL    12      -4.763  -4.778   1.774  1.00  0.00           H  
ATOM    114  C2  ALL    12      -5.677  -2.985   1.626  1.00  0.00           C  
ATOM    115  H21 ALL    12      -5.394  -2.180   0.951  1.00  0.00           H  
ATOM    116  C3  ALL    12      -7.017  -3.067   1.845  1.00  0.00           C  
ATOM    117  H31 ALL    12      -7.336  -3.864   2.513  1.00  0.00           H  
ATOM    118  H32 ALL    12      -7.724  -2.366   1.405  1.00  0.00           H  
TER     119      ALL    12 
ATOM    119  S   DMS    13     -19.328   8.049   3.566  1.00  0.00           S  
ATOM    120  CT1 DMS    13     -18.389   8.357   5.092  1.00  0.00           C  
ATOM    121  O   DMS    13     -20.525   8.955   3.268  1.00  0.00           O  
ATOM    122  CT2 DMS    13     -18.081   8.597   2.387  1.00  0.00           C  
ATOM    123  HZ1 DMS    13     -17.944   9.350   5.147  1.00  0.00           H  
ATOM    124  HZ2 DMS    13     -17.550   7.681   4.929  1.00  0.00           H  
ATOM    125  HZ3 DMS    13     -19.027   7.982   5.893  1.00  0.00           H  
ATOM    126  HZ4 DMS    13     -18.017   9.681   2.291  1.00  0.00           H  
ATOM    127  HZ5 DMS    13     -18.483   8.329   1.410  1.00  0.00           H  
ATOM    128  HZ6 DMS    13     -17.113   8.170   2.648  1.00  0.00           H  
TER     129      DMS    13 
ATOM    129  S   DMS    14      10.842  -2.438   9.153  1.00  0.00           S  
ATOM    130  CT1 DMS    14      11.269  -1.818   7.562  1.00  0.00           C  
ATOM    131  O   DMS    14      10.383  -3.835   8.734  1.00  0.00           O  
ATOM    132  CT2 DMS    14      12.487  -2.559   9.937  1.00  0.00           C  
ATOM    133  HZ1 DMS    14      11.773  -0.855   7.638  1.00  0.00           H  
ATOM    134  HZ2 DMS    14      10.361  -1.842   6.960  1.00  0.00           H  
ATOM    135  HZ3 DMS    14      12.020  -2.490   7.147  1.00  0.00           H  
ATOM    136  HZ4 DMS    14      13.118  -3.367   9.567  1.00  0.00           H  
ATOM    137  HZ5 DMS    14      12.413  -2.524  11.023  1.00  0.00           H  
ATOM    138  HZ6 DMS    14      13.070  -1.652   9.772  1.00  0.00           H  
TER     139      DMS    14 
ATOM    139  S   DMS    15     -14.758 -12.039 -11.220  1.00  0.00           S  
ATOM    140  CT1 DMS    15     -13.030 -12.541 -11.106  1.00  0.00           C  
ATOM    141  O   DMS    15     -15.401 -12.819 -10.102  1.00  0.00           O  
ATOM    142  CT2 DMS    15     -14.447 -10.349 -10.534  1.00  0.00           C  
ATOM    143  HZ1 DMS    15     -12.711 -12.510 -10.064  1.00  0.00           H  
ATOM    144  HZ2 DMS    15     -12.405 -11.900 -11.728  1.00  0.00           H  
ATOM    145  HZ3 DMS    15     -12.823 -13.519 -11.541  1.00  0.00           H  
ATOM    146  HZ4 DMS    15     -15.422  -9.862 -10.512  1.00  0.00           H  
ATOM    147  HZ5 DMS    15     -13.906  -9.889 -11.360  1.00  0.00           H  
ATOM    148  HZ6 DMS    15     -13.815 -10.284  -9.648  1.00  0.00           H  
TER     149      DMS    15 
ATOM    149  S   DMS    16      21.947  -8.212  -0.984  1.00  0.00           S  
ATOM    150  CT1 DMS    16      22.999  -9.109   0.143  1.00  0.00           C  
ATOM    151  O   DMS    16      21.475  -9.286  -1.952  1.00  0.00           O  
ATOM    152  CT2 DMS    16      20.570  -7.794   0.101  1.00  0.00           C  
ATOM    153  HZ1 DMS    16      23.791  -9.574  -0.444  1.00  0.00           H  
ATOM    154  HZ2 DMS    16      22.445  -9.946   0.569  1.00  0.00           H  
ATOM    155  HZ3 DMS    16      23.366  -8.500   0.969  1.00  0.00           H  
ATOM    156  HZ4 DMS    16      20.951  -7.068   0.819  1.00  0.00           H  
ATOM    157  HZ5 DMS    16      20.082  -8.620   0.618  1.00  0.00           H  
ATOM    158  HZ6 DMS    16      19.835  -7.262  -0.503  1.00  0.00           H  
TER     159      DMS    16 
ATOM    159  S   DMS    17     -10.061  12.763  20.371  1.00  0.00           S  
ATOM    160  CT1 DMS    17     -11.267  11.462  20.392  1.00  0.00           C  
ATOM    161  O   DMS    17     -10.085  13.474  21.753  1.00  0.00           O  
ATOM    162  CT2 DMS    17      -8.651  11.659  20.637  1.00  0.00           C  
ATOM    163  HZ1 DMS    17     -10.914  10.646  19.762  1.00  0.00           H  
ATOM    164  HZ2 DMS    17     -12.233  11.796  20.013  1.00  0.00           H  
ATOM    165  HZ3 DMS    17     -11.365  11.010  21.379  1.00  0.00           H  
ATOM    166  HZ4 DMS    17      -8.687  10.817  21.328  1.00  0.00           H  
ATOM    167  HZ5 DMS    17      -7.769  12.267  20.839  1.00  0.00           H  
ATOM    168  HZ6 DMS    17      -8.381  11.147  19.714  1.00  0.00           H  
TER     169      DMS    17 
ATOM    169  S   DMS    18      -9.226  -1.262  -5.506  1.00  0.00           S  
ATOM    170  CT1 DMS    18      -9.141   0.490  -5.397  1.00  0.00           C  
ATOM    171  O   DMS    18      -8.884  -1.321  -7.006  1.00  0.00           O  
ATOM    172  CT2 DMS    18      -7.606  -1.479  -4.707  1.00  0.00           C  
ATOM    173  HZ1 DMS    18      -9.890   0.975  -6.024  1.00  0.00           H  
ATOM    174  HZ2 DMS    18      -8.153   0.736  -5.786  1.00  0.00           H  
ATOM    175  HZ3 DMS    18      -9.420   0.871  -4.414  1.00  0.00           H  
ATOM    176  HZ4 DMS    18      -7.609  -1.163  -3.664  1.00  0.00           H  
ATOM    177  HZ5 DMS    18      -6.782  -1.024  -5.256  1.00  0.00           H  
ATOM    178  HZ6 DMS    18      -7.275  -2.518  -4.713  1.00  0.00           H  
TER     179      DMS    18 
ATOM    179  S   DMS    19     -13.672 -19.431  -8.009  1.00  0.00           S  
ATOM    180  CT1 DMS    19     -15.145 -20.100  -7.264  1.00  0.00           C  
ATOM    181  O   DMS    19     -14.025 -18.615  -9.261  1.00  0.00           O  
ATOM    182  CT2 DMS    19     -13.370 -18.275  -6.661  1.00  0.00           C  
ATOM    183  HZ1 DMS    19     -14.943 -20.693  -6.372  1.00  0.00           H  
ATOM    184  HZ2 DMS    19     -15.508 -20.822  -7.996  1.00  0.00           H  
ATOM    185  HZ3 DMS    19     -16.000 -19.440  -7.117  1.00  0.00           H  
ATOM    186  HZ4 DMS    19     -12.731 -17.452  -6.982  1.00  0.00           H  
ATOM    187  HZ5 DMS    19     -13.110 -18.697  -5.691  1.00  0.00           H  
ATOM    188  HZ6 DMS    19     -14.365 -17.837  -6.573  1.00  0.00           H  
TER     189      DMS    19 
ATOM    189  S   DMS    20       8.921  20.480   6.722  1.00  0.00           S  
ATOM    190  CT1 DMS    20      10.415  19.433   6.813  1.00  0.00           C  
ATOM    191  O   DMS    20       7.759  19.454   6.517  1.00  0.00           O  
ATOM    192  CT2 DMS    20       9.151  21.045   5.032  1.00  0.00           C  
ATOM    193  HZ1 DMS    20      10.320  19.136   7.858  1.00  0.00           H  
ATOM    194  HZ2 DMS    20      11.278  20.088   6.699  1.00  0.00           H  
ATOM    195  HZ3 DMS    20      10.465  18.623   6.085  1.00  0.00           H  
ATOM    196  HZ4 DMS    20       8.189  21.306   4.590  1.00  0.00           H  
ATOM    197  HZ5 DMS    20       9.603  20.268   4.416  1.00  0.00           H  
ATOM    198  HZ6 DMS    20       9.834  21.890   4.946  1.00  0.00           H  
TER     199      DMS    20 
ATOM    199  S   DMS    21      -2.336 -17.292 -15.399  1.00  0.00           S  
ATOM    200  CT1 DMS    21      -2.055 -15.739 -14.458  1.00  0.00           C  
ATOM    201  O   DMS    21      -2.191 -17.078 -16.947  1.00  0.00           O  
ATOM    202  CT2 DMS    21      -0.831 -18.223 -14.898  1.00  0.00           C  
ATOM    203  HZ1 DMS    21      -2.883 -15.030 -14.449  1.00  0.00           H  
ATOM    204  HZ2 DMS    21      -1.280 -15.162 -14.963  1.00  0.00           H  
ATOM    205  HZ3 DMS    21      -1.768 -15.993 -13.438  1.00  0.00           H  
ATOM    206  HZ4 DMS    21      -0.984 -19.224 -15.301  1.00  0.00           H  
ATOM    207  HZ5 DMS    21      -0.710 -18.382 -13.827  1.00  0.00           H  
ATOM    208  HZ6 DMS    21       0.097 -17.900 -15.370  1.00  0.00           H  
TER     209      DMS    21 
ATOM    209  S   DMS    22     -13.386 -16.457   6.338  1.00  0.00           S  
ATOM    210  CT1 DMS    22     -14.012 -17.865   7.136  1.00  0.00           C  
ATOM    211  O   DMS    22     -14.466 -16.088   5.299  1.00  0.00           O  
ATOM    212  CT2 DMS    22     -13.738 -15.468   7.693  1.00  0.00           C  
ATOM    213  HZ1 DMS    22     -13.620 -17.949   8.150  1.00  0.00           H  
ATOM    214  HZ2 DMS    22     -13.537 -18.668   6.573  1.00  0.00           H  
ATOM    215  HZ3 DMS    22     -15.098 -17.850   7.049  1.00  0.00           H  
ATOM    216  HZ4 DMS    22     -13.577 -14.401   7.535  1.00  0.00           H  
ATOM    217  HZ5 DMS    22     -13.084 -15.793   8.502  1.00  0.00           H  
ATOM    218  HZ6 DMS    22     -14.765 -15.518   8.056  1.00  0.00           H  
TER     219      DMS    22 
ATOM    219  S   DMS    23     -15.596  -3.639   0.037  1.00  0.00           S  
ATOM    220  CT1 DMS    23     -15.247  -1.886  -0.132  1.00  0.00           C  
ATOM    221  O   DMS    23     -15.017  -4.089   1.368  1.00  0.00           O  
ATOM    222  CT2 DMS    23     -17.359  -3.367   0.296  1.00  0.00           C  
ATOM    223  HZ1 DMS    23     -15.720  -1.495  -1.032  1.00  0.00           H  
ATOM    224  HZ2 DMS    23     -14.174  -1.732  -0.244  1.00  0.00           H  
ATOM    225  HZ3 DMS    23     -15.552  -1.345   0.764  1.00  0.00           H  
ATOM    226  HZ4 DMS    23     -17.347  -2.836   1.247  1.00  0.00           H  
ATOM    227  HZ5 DMS    23     -17.851  -4.315   0.517  1.00  0.00           H  
ATOM    228  HZ6 DMS    23     -17.830  -2.860  -0.546  1.00  0.00           H  
TER     229      DMS    23 
ATOM    229  S   DMS    24     -20.142   0.941  12.311  1.00  0.00           S  
ATOM    230  CT1 DMS    24     -21.177   1.444  13.655  1.00  0.00           C  
ATOM    231  O   DMS    24     -20.125  -0.605  12.401  1.00  0.00           O  
ATOM    232  CT2 DMS    24     -21.187   1.199  10.923  1.00  0.00           C  
ATOM    233  HZ1 DMS    24     -21.026   2.521  13.725  1.00  0.00           H  
ATOM    234  HZ2 DMS    24     -20.837   1.026  14.603  1.00  0.00           H  
ATOM    235  HZ3 DMS    24     -22.185   1.035  13.592  1.00  0.00           H  
ATOM    236  HZ4 DMS    24     -21.663   2.171  11.047  1.00  0.00           H  
ATOM    237  HZ5 DMS    24     -21.878   0.362  11.025  1.00  0.00           H  
ATOM    238  HZ6 DMS    24     -20.657   1.132   9.973  1.00  0.00           H  
TER     239      DMS    24 
ATOM    239  S   DMS    25      -6.772 -12.594 -15.738  1.00  0.00           S  
ATOM    240  CT1 DMS    25      -8.203 -11.525 -16.031  1.00  0.00           C  
ATOM    241  O   DMS    25      -6.728 -13.725 -16.815  1.00  0.00           O  
ATOM    242  CT2 DMS    25      -5.599 -11.430 -16.293  1.00  0.00           C  
ATOM    243  HZ1 DMS    25      -8.447 -11.473 -17.092  1.00  0.00           H  
ATOM    244  HZ2 DMS    25      -8.039 -10.541 -15.592  1.00  0.00           H  
ATOM    245  HZ3 DMS    25      -9.093 -12.018 -15.641  1.00  0.00           H  
ATOM    246  HZ4 DMS    25      -4.687 -12.026 -16.259  1.00  0.00           H  
ATOM    247  HZ5 DMS    25      -5.455 -10.623 -15.574  1.00  0.00           H  
ATOM    248  HZ6 DMS    25      -5.830 -10.939 -17.238  1.00  0.00           H  
TER     249      DMS    25 
ATOM    249  S   DMS    26       2.970   0.219   4.221  1.00  0.00           S  
ATOM    250  CT1 DMS    26       3.608   0.235   5.897  1.00  0.00           C  
ATOM    251  O   DMS    26       3.022   1.645   3.735  1.00  0.00           O  
ATOM    252  CT2 DMS    26       4.391  -0.486   3.548  1.00  0.00           C  
ATOM    253  HZ1 DMS    26       4.539   0.799   5.941  1.00  0.00           H  
ATOM    254  HZ2 DMS    26       3.902  -0.803   6.047  1.00  0.00           H  
ATOM    255  HZ3 DMS    26       2.824   0.513   6.601  1.00  0.00           H  
ATOM    256  HZ4 DMS    26       4.312  -0.490   2.460  1.00  0.00           H  
ATOM    257  HZ5 DMS    26       4.429  -1.489   3.973  1.00  0.00           H  
ATOM    258  HZ6 DMS    26       5.185   0.220   3.793  1.00  0.00           H  
TER     259      DMS    26 
ATOM    259  S   DMS    27     -17.285   8.170 -12.156  1.00  0.00           S  
ATOM    260  CT1 DMS    27     -15.661   8.800 -12.718  1.00  0.00           C  
ATOM    261  O   DMS    27     -18.046   9.380 -11.770  1.00  0.00           O  
ATOM    262  CT2 DMS    27     -17.924   7.615 -13.664  1.00  0.00           C  
ATOM    263  HZ1 DMS    27     -14.910   8.672 -11.939  1.00  0.00           H  
ATOM    264  HZ2 DMS    27     -15.749   9.847 -13.009  1.00  0.00           H  
ATOM    265  HZ3 DMS    27     -15.450   8.131 -13.553  1.00  0.00           H  
ATOM    266  HZ4 DMS    27     -18.730   6.907 -13.472  1.00  0.00           H  
ATOM    267  HZ5 DMS    27     -17.061   7.176 -14.165  1.00  0.00           H  
ATOM    268  HZ6 DMS    27     -18.281   8.474 -14.232  1.00  0.00           H  
TER     269      DMS    27 
ATOM    269  S   DMS    28     -10.655   7.623 -12.359  1.00  0.00           S  
ATOM    270  CT1 DMS    28      -9.457   6.489 -11.642  1.00  0.00           C  
ATOM    271  O   DMS    28     -10.815   7.286 -13.823  1.00  0.00           O  
ATOM    272  CT2 DMS    28     -12.220   7.205 -11.694  1.00  0.00           C  
ATOM    273  HZ1 DMS    28      -8.509   6.671 -12.148  1.00  0.00           H  
ATOM    274  HZ2 DMS    28      -9.782   5.456 -11.762  1.00  0.00           H  
ATOM    275  HZ3 DMS    28      -9.275   6.695 -10.587  1.00  0.00           H  
ATOM    276  HZ4 DMS    28     -12.142   7.524 -10.654  1.00  0.00           H  
ATOM    277  HZ5 DMS    28     -12.407   6.143 -11.851  1.00  0.00           H  
ATOM    278  HZ6 DMS    28     -12.926   7.864 -12.198  1.00  0.00           H  
TER     279      DMS    28 
ATOM    279  S   DMS    29      20.549   3.667  -0.284  1.00  0.00           S  
ATOM    280  CT1 DMS    29      21.105   5.341  -0.841  1.00  0.00           C  
ATOM    281  O   DMS    29      21.815   2.878   0.099  1.00  0.00           O  
ATOM    282  CT2 DMS    29      20.005   4.282   1.299  1.00  0.00           C  
ATOM    283  HZ1 DMS    29      21.760   5.871  -0.150  1.00  0.00           H  
ATOM    284  HZ2 DMS    29      20.224   5.937  -1.079  1.00  0.00           H  
ATOM    285  HZ3 DMS    29      21.618   5.227  -1.796  1.00  0.00           H  
ATOM    286  HZ4 DMS    29      19.823   3.494   2.030  1.00  0.00           H  
ATOM    287  HZ5 DMS    29      19.023   4.718   1.120  1.00  0.00           H  
ATOM    288  HZ6 DMS    29      20.748   5.027   1.585  1.00  0.00           H  
TER     289      DMS    29 
ATOM    289  S   DMS    30      15.600 -16.758  -3.009  1.00  0.00           S  
ATOM    290  CT1 DMS    30      15.344 -18.187  -4.077  1.00  0.00           C  
ATOM    291  O   DMS    30      14.914 -15.623  -3.787  1.00  0.00           O  
ATOM    292  CT2 DMS    30      14.428 -17.293  -1.705  1.00  0.00           C  
ATOM    293  HZ1 DMS    30      15.940 -18.124  -4.988  1.00  0.00           H  
ATOM    294  HZ2 DMS    30      14.271 -18.217  -4.265  1.00  0.00           H  
ATOM    295  HZ3 DMS    30      15.682 -19.105  -3.596  1.00  0.00           H  
ATOM    296  HZ4 DMS    30      13.407 -17.511  -2.018  1.00  0.00           H  
ATOM    297  HZ5 DMS    30      14.476 -16.645  -0.830  1.00  0.00           H  
ATOM    298  HZ6 DMS    30      14.825 -18.281  -1.468  1.00  0.00           H  
TER     299      DMS    30 
ATOM    299  S   DMS    31      -2.140   4.383  -7.308  1.00  0.00           S  
ATOM    300  CT1 DMS    31      -0.894   5.483  -6.666  1.00  0.00           C  
ATOM    301  O   DMS    31      -3.205   5.322  -7.877  1.00  0.00           O  
ATOM    302  CT2 DMS    31      -1.368   3.690  -8.866  1.00  0.00           C  
ATOM    303  HZ1 DMS    31      -1.251   5.993  -5.771  1.00  0.00           H  
ATOM    304  HZ2 DMS    31      -0.797   6.199  -7.482  1.00  0.00           H  
ATOM    305  HZ3 DMS    31       0.048   4.973  -6.464  1.00  0.00           H  
ATOM    306  HZ4 DMS    31      -1.990   2.895  -9.280  1.00  0.00           H  
ATOM    307  HZ5 DMS    31      -0.421   3.198  -8.645  1.00  0.00           H  
ATOM    308  HZ6 DMS    31      -1.325   4.504  -9.589  1.00  0.00           H  
TER     309      DMS    31 
ATOM    309  S   DMS    32       3.628   5.976   0.056  1.00  0.00           S  
ATOM    310  CT1 DMS    32       4.654   5.001   1.148  1.00  0.00           C  
ATOM    311  O   DMS    32       4.468   7.096  -0.495  1.00  0.00           O  
ATOM    312  CT2 DMS    32       3.767   4.853  -1.294  1.00  0.00           C  
ATOM    313  HZ1 DMS    32       5.644   5.023   0.691  1.00  0.00           H  
ATOM    314  HZ2 DMS    32       4.388   3.944   1.153  1.00  0.00           H  
ATOM    315  HZ3 DMS    32       4.692   5.484   2.125  1.00  0.00           H  
ATOM    316  HZ4 DMS    32       4.837   4.730  -1.459  1.00  0.00           H  
ATOM    317  HZ5 DMS    32       3.261   5.397  -2.091  1.00  0.00           H  
ATOM    318  HZ6 DMS    32       3.178   3.954  -1.112  1.00  0.00           H  
TER     319      DMS    32 
ATOM    319  S   DMS    33       6.162  -7.016  15.158  1.00  0.00           S  
ATOM    320  CT1 DMS    33       5.836  -5.999  13.812  1.00  0.00           C  
ATOM    321  O   DMS    33       7.531  -6.677  15.768  1.00  0.00           O  
ATOM    322  CT2 DMS    33       5.019  -6.418  16.425  1.00  0.00           C  
ATOM    323  HZ1 DMS    33       4.760  -5.985  13.639  1.00  0.00           H  
ATOM    324  HZ2 DMS    33       6.309  -6.369  12.902  1.00  0.00           H  
ATOM    325  HZ3 DMS    33       6.033  -4.965  14.095  1.00  0.00           H  
ATOM    326  HZ4 DMS    33       5.140  -5.339  16.528  1.00  0.00           H  
ATOM    327  HZ5 DMS    33       5.265  -6.874  17.384  1.00  0.00           H  
ATOM    328  HZ6 DMS    33       3.995  -6.729  16.217  1.00  0.00           H  
TER     329      DMS    33 
ATOM    329  S   DMS    34       7.353 -14.224  15.411  1.00  0.00           S  
ATOM    330  CT1 DMS    34       5.877 -14.917  14.621  1.00  0.00           C  
ATOM    331  O   DMS    34       7.905 -15.307  16.316  1.00  0.00           O  
ATOM    332  CT2 DMS    34       8.366 -14.188  13.912  1.00  0.00           C  
ATOM    333  HZ1 DMS    34       5.191 -14.179  14.206  1.00  0.00           H  
ATOM    334  HZ2 DMS    34       5.233 -15.360  15.381  1.00  0.00           H  
ATOM    335  HZ3 DMS    34       6.166 -15.665  13.882  1.00  0.00           H  
ATOM    336  HZ4 DMS    34       9.369 -13.794  14.076  1.00  0.00           H  
ATOM    337  HZ5 DMS    34       7.859 -13.532  13.204  1.00  0.00           H  
ATOM    338  HZ6 DMS    34       8.349 -15.180  13.460  1.00  0.00           H  
TER     339      DMS    34 
ATOM    339  S   DMS    35      -7.714   1.686  -2.023  1.00  0.00           S  
ATOM    340  CT1 DMS    35      -6.643   0.373  -1.395  1.00  0.00           C  
ATOM    341  O   DMS    35      -7.869   2.549  -0.779  1.00  0.00           O  
ATOM    342  CT2 DMS    35      -6.416   2.667  -2.908  1.00  0.00           C  
ATOM    343  HZ1 DMS    35      -7.242  -0.324  -0.810  1.00  0.00           H  
ATOM    344  HZ2 DMS    35      -5.842   0.684  -0.724  1.00  0.00           H  
ATOM    345  HZ3 DMS    35      -6.219  -0.114  -2.273  1.00  0.00           H  
ATOM    346  HZ4 DMS    35      -5.528   2.709  -2.278  1.00  0.00           H  
ATOM    347  HZ5 DMS    35      -6.711   3.701  -3.086  1.00  0.00           H  
ATOM    348  HZ6 DMS    35      -6.235   2.271  -3.907  1.00  0.00           H  
TER     349      DMS    35 
ATOM    349  S   DMS    36     -15.025  -2.915 -14.073  1.00  0.00           S  
ATOM    350  CT1 DMS    36     -16.296  -2.394 -15.205  1.00  0.00           C  
ATOM    351  O   DMS    36     -15.439  -2.382 -12.702  1.00  0.00           O  
ATOM    352  CT2 DMS    36     -15.286  -4.674 -14.025  1.00  0.00           C  
ATOM    353  HZ1 DMS    36     -16.558  -1.347 -15.056  1.00  0.00           H  
ATOM    354  HZ2 DMS    36     -17.215  -2.977 -15.155  1.00  0.00           H  
ATOM    355  HZ3 DMS    36     -15.935  -2.488 -16.229  1.00  0.00           H  
ATOM    356  HZ4 DMS    36     -14.581  -5.122 -13.325  1.00  0.00           H  
ATOM    357  HZ5 DMS    36     -15.023  -4.975 -15.039  1.00  0.00           H  
ATOM    358  HZ6 DMS    36     -16.320  -4.747 -13.688  1.00  0.00           H  
TER     359      DMS    36 
ATOM    359  S   DMS    37      11.267  -5.578 -18.168  1.00  0.00           S  
ATOM    360  CT1 DMS    37      10.964  -6.255 -19.857  1.00  0.00           C  
ATOM    361  O   DMS    37      12.389  -4.529 -18.312  1.00  0.00           O  
ATOM    362  CT2 DMS    37       9.826  -4.483 -18.153  1.00  0.00           C  
ATOM    363  HZ1 DMS    37      11.907  -6.633 -20.252  1.00  0.00           H  
ATOM    364  HZ2 DMS    37      10.508  -5.518 -20.519  1.00  0.00           H  
ATOM    365  HZ3 DMS    37      10.233  -7.056 -19.745  1.00  0.00           H  
ATOM    366  HZ4 DMS    37       9.026  -5.213 -18.275  1.00  0.00           H  
ATOM    367  HZ5 DMS    37       9.809  -3.753 -18.962  1.00  0.00           H  
ATOM    368  HZ6 DMS    37       9.687  -3.953 -17.211  1.00  0.00           H  
TER     369      DMS    37 
ATOM    369  S   DMS    38     -13.041  13.152 -13.170  1.00  0.00           S  
ATOM    370  CT1 DMS    38     -13.502  14.180 -14.551  1.00  0.00           C  
ATOM    371  O   DMS    38     -13.935  11.917 -13.183  1.00  0.00           O  
ATOM    372  CT2 DMS    38     -11.487  12.471 -13.819  1.00  0.00           C  
ATOM    373  HZ1 DMS    38     -14.426  14.740 -14.406  1.00  0.00           H  
ATOM    374  HZ2 DMS    38     -13.355  13.686 -15.511  1.00  0.00           H  
ATOM    375  HZ3 DMS    38     -12.805  15.013 -14.646  1.00  0.00           H  
ATOM    376  HZ4 DMS    38     -10.713  13.232 -13.919  1.00  0.00           H  
ATOM    377  HZ5 DMS    38     -11.706  11.853 -14.690  1.00  0.00           H  
ATOM    378  HZ6 DMS    38     -11.054  11.775 -13.100  1.00  0.00           H  
TER     379      DMS    38 
ATOM    379  S   DMS    39     -10.730   7.075  22.781  1.00  0.00           S  
ATOM    380  CT1 DMS    39     -10.530   6.899  24.589  1.00  0.00           C  
ATOM    381  O   DMS    39     -11.732   8.237  22.769  1.00  0.00           O  
ATOM    382  CT2 DMS    39      -9.049   7.711  22.478  1.00  0.00           C  
ATOM    383  HZ1 DMS    39      -9.972   7.721  25.036  1.00  0.00           H  
ATOM    384  HZ2 DMS    39     -10.059   5.941  24.812  1.00  0.00           H  
ATOM    385  HZ3 DMS    39     -11.524   6.886  25.036  1.00  0.00           H  
ATOM    386  HZ4 DMS    39      -8.878   7.763  21.403  1.00  0.00           H  
ATOM    387  HZ5 DMS    39      -8.376   6.920  22.812  1.00  0.00           H  
ATOM    388  HZ6 DMS    39      -8.899   8.668  22.978  1.00  0.00           H  
TER     389      DMS    39 
ATOM    389  S   DMS    40      -5.153  17.360  16.792  1.00  0.00           S  
ATOM    390  CT1 DMS    40      -4.612  17.870  15.168  1.00  0.00           C  
ATOM    391  O   DMS    40      -3.991  16.665  17.506  1.00  0.00           O  
ATOM    392  CT2 DMS    40      -5.315  18.921  17.673  1.00  0.00           C  
ATOM    393  HZ1 DMS    40      -3.833  18.598  15.395  1.00  0.00           H  
ATOM    394  HZ2 DMS    40      -5.425  18.287  14.574  1.00  0.00           H  
ATOM    395  HZ3 DMS    40      -4.048  17.012  14.801  1.00  0.00           H  
ATOM    396  HZ4 DMS    40      -4.327  19.369  17.779  1.00  0.00           H  
ATOM    397  HZ5 DMS    40      -5.826  18.686  18.606  1.00  0.00           H  
ATOM    398  HZ6 DMS    40      -5.984  19.572  17.110  1.00  0.00           H  
TER     399      DMS    40 
ATOM    399  S   DMS    41     -10.955  -3.045 -10.418  1.00  0.00           S  
ATOM    400  CT1 DMS    41     -10.914  -3.234  -8.632  1.00  0.00           C  
ATOM    401  O   DMS    41     -10.746  -4.454 -10.936  1.00  0.00           O  
ATOM    402  CT2 DMS    41     -12.712  -2.682 -10.410  1.00  0.00           C  
ATOM    403  HZ1 DMS    41     -11.368  -2.380  -8.129  1.00  0.00           H  
ATOM    404  HZ2 DMS    41      -9.882  -3.380  -8.316  1.00  0.00           H  
ATOM    405  HZ3 DMS    41     -11.499  -4.102  -8.327  1.00  0.00           H  
ATOM    406  HZ4 DMS    41     -12.844  -1.683  -9.995  1.00  0.00           H  
ATOM    407  HZ5 DMS    41     -13.260  -3.460  -9.878  1.00  0.00           H  
ATOM    408  HZ6 DMS    41     -13.052  -2.705 -11.445  1.00  0.00           H  
TER     409      DMS    41 
ATOM    409  S   DMS    42     -12.944  -7.093  14.976  1.00  0.00           S  
ATOM    410  CT1 DMS    42     -11.570  -8.172  15.562  1.00  0.00           C  
ATOM    411  O   DMS    42     -12.880  -5.714  15.672  1.00  0.00           O  
ATOM    412  CT2 DMS    42     -12.250  -6.899  13.374  1.00  0.00           C  
ATOM    413  HZ1 DMS    42     -11.293  -8.842  14.749  1.00  0.00           H  
ATOM    414  HZ2 DMS    42     -11.782  -8.623  16.531  1.00  0.00           H  
ATOM    415  HZ3 DMS    42     -10.720  -7.515  15.749  1.00  0.00           H  
ATOM    416  HZ4 DMS    42     -12.121  -7.753  12.709  1.00  0.00           H  
ATOM    417  HZ5 DMS    42     -11.277  -6.432  13.523  1.00  0.00           H  
ATOM    418  HZ6 DMS    42     -12.898  -6.171  12.886  1.00  0.00           H  
TER     419      DMS    42 
ATOM    419  S   DMS    43      -6.706  -4.146  13.753  1.00  0.00           S  
ATOM    420  CT1 DMS    43      -6.595  -3.669  15.496  1.00  0.00           C  
ATOM    421  O   DMS    43      -6.331  -2.849  13.032  1.00  0.00           O  
ATOM    422  CT2 DMS    43      -8.485  -4.498  13.696  1.00  0.00           C  
ATOM    423  HZ1 DMS    43      -7.233  -2.801  15.665  1.00  0.00           H  
ATOM    424  HZ2 DMS    43      -5.526  -3.499  15.625  1.00  0.00           H  
ATOM    425  HZ3 DMS    43      -6.903  -4.526  16.095  1.00  0.00           H  
ATOM    426  HZ4 DMS    43      -8.917  -4.238  12.729  1.00  0.00           H  
ATOM    427  HZ5 DMS    43      -9.048  -3.987  14.477  1.00  0.00           H  
ATOM    428  HZ6 DMS    43      -8.592  -5.550  13.960  1.00  0.00           H  
TER     429      DMS    43 
ATOM    429  S   DMS    44      -0.612  -2.385  16.087  1.00  0.00           S  
ATOM    430  CT1 DMS    44       0.201  -3.229  17.444  1.00  0.00           C  
ATOM    431  O   DMS    44       0.518  -1.572  15.520  1.00  0.00           O  
ATOM    432  CT2 DMS    44      -0.863  -3.837  15.085  1.00  0.00           C  
ATOM    433  HZ1 DMS    44       0.929  -3.872  16.950  1.00  0.00           H  
ATOM    434  HZ2 DMS    44      -0.500  -3.790  18.062  1.00  0.00           H  
ATOM    435  HZ3 DMS    44       0.687  -2.468  18.054  1.00  0.00           H  
ATOM    436  HZ4 DMS    44       0.149  -4.205  14.921  1.00  0.00           H  
ATOM    437  HZ5 DMS    44      -1.362  -3.550  14.158  1.00  0.00           H  
ATOM    438  HZ6 DMS    44      -1.503  -4.482  15.686  1.00  0.00           H  
TER     439      DMS    44 
ATOM    439  S   DMS    45       6.726  13.996  -0.733  1.00  0.00           S  
ATOM    440  CT1 DMS    45       5.117  14.117  -1.401  1.00  0.00           C  
ATOM    441  O   DMS    45       7.616  14.910  -1.559  1.00  0.00           O  
ATOM    442  CT2 DMS    45       6.419  14.982   0.780  1.00  0.00           C  
ATOM    443  HZ1 DMS    45       4.365  13.530  -0.874  1.00  0.00           H  
ATOM    444  HZ2 DMS    45       5.268  13.796  -2.432  1.00  0.00           H  
ATOM    445  HZ3 DMS    45       4.809  15.163  -1.377  1.00  0.00           H  
ATOM    446  HZ4 DMS    45       7.349  15.483   1.048  1.00  0.00           H  
ATOM    447  HZ5 DMS    45       6.244  14.199   1.518  1.00  0.00           H  
ATOM    448  HZ6 DMS    45       5.561  15.651   0.709  1.00  0.00           H  
TER     449      DMS    45 
ATOM    449  S   DMS    46     -11.658  10.277  -9.312  1.00  0.00           S  
ATOM    450  CT1 DMS    46     -11.463  11.913 -10.011  1.00  0.00           C  
ATOM    451  O   DMS    46     -10.198   9.772  -9.181  1.00  0.00           O  
ATOM    452  CT2 DMS    46     -12.071  11.020  -7.741  1.00  0.00           C  
ATOM    453  HZ1 DMS    46     -12.375  12.509  -9.962  1.00  0.00           H  
ATOM    454  HZ2 DMS    46     -11.100  11.788 -11.031  1.00  0.00           H  
ATOM    455  HZ3 DMS    46     -10.689  12.337  -9.372  1.00  0.00           H  
ATOM    456  HZ4 DMS    46     -13.005  11.574  -7.824  1.00  0.00           H  
ATOM    457  HZ5 DMS    46     -11.325  11.746  -7.418  1.00  0.00           H  
ATOM    458  HZ6 DMS    46     -12.239  10.317  -6.925  1.00  0.00           H  
TER     459      DMS    46 
ATOM    459  S   DMS    47       1.635  -2.447   7.618  1.00  0.00           S  
ATOM    460  CT1 DMS    47       0.308  -3.663   7.667  1.00  0.00           C  
ATOM    461  O   DMS    47       0.901  -1.102   7.702  1.00  0.00           O  
ATOM    462  CT2 DMS    47       2.153  -2.692   9.269  1.00  0.00           C  
ATOM    463  HZ1 DMS    47       0.762  -4.620   7.925  1.00  0.00           H  
ATOM    464  HZ2 DMS    47      -0.190  -3.667   6.697  1.00  0.00           H  
ATOM    465  HZ3 DMS    47      -0.432  -3.452   8.439  1.00  0.00           H  
ATOM    466  HZ4 DMS    47       2.587  -1.767   9.650  1.00  0.00           H  
ATOM    467  HZ5 DMS    47       2.866  -3.516   9.242  1.00  0.00           H  
ATOM    468  HZ6 DMS    47       1.242  -2.831   9.852  1.00  0.00           H  
TER     469      DMS    47 
ATOM    469  S   DMS    48      -0.539  12.800   9.510  1.00  0.00           S  
ATOM    470  CT1 DMS    48       1.138  13.498   9.618  1.00  0.00           C  
ATOM    471  O   DMS    48      -0.972  12.646  10.940  1.00  0.00           O  
ATOM    472  CT2 DMS    48      -1.266  14.403   8.993  1.00  0.00           C  
ATOM    473  HZ1 DMS    48       1.498  13.884   8.664  1.00  0.00           H  
ATOM    474  HZ2 DMS    48       1.862  12.804  10.045  1.00  0.00           H  
ATOM    475  HZ3 DMS    48       1.112  14.331  10.320  1.00  0.00           H  
ATOM    476  HZ4 DMS    48      -2.342  14.291   8.855  1.00  0.00           H  
ATOM    477  HZ5 DMS    48      -0.741  14.738   8.099  1.00  0.00           H  
ATOM    478  HZ6 DMS    48      -1.135  15.080   9.837  1.00  0.00           H  
TER     479      DMS    48 
ATOM    479  S   DMS    49      -6.667  14.293   0.954  1.00  0.00           S  
ATOM    480  CT1 DMS    49      -8.147  13.417   1.483  1.00  0.00           C  
ATOM    481  O   DMS    49      -5.654  13.196   0.777  1.00  0.00           O  
ATOM    482  CT2 DMS    49      -6.360  15.039   2.610  1.00  0.00           C  
ATOM    483  HZ1 DMS    49      -8.368  12.711   0.683  1.00  0.00           H  
ATOM    484  HZ2 DMS    49      -8.898  14.190   1.644  1.00  0.00           H  
ATOM    485  HZ3 DMS    49      -7.960  12.811   2.370  1.00  0.00           H  
ATOM    486  HZ4 DMS    49      -5.492  15.696   2.649  1.00  0.00           H  
ATOM    487  HZ5 DMS    49      -6.264  14.309   3.414  1.00  0.00           H  
ATOM    488  HZ6 DMS    49      -7.218  15.638   2.914  1.00  0.00           H  
TER     489      DMS    49 
ATOM    489  S   DMS    50     -15.501   5.076  -9.744  1.00  0.00           S  
ATOM    490  CT1 DMS    50     -13.954   4.208  -9.456  1.00  0.00           C  
ATOM    491  O   DMS    50     -15.332   6.529  -9.862  1.00  0.00           O  
ATOM    492  CT2 DMS    50     -15.938   4.641 -11.468  1.00  0.00           C  
ATOM    493  HZ1 DMS    50     -14.048   3.124  -9.396  1.00  0.00           H  
ATOM    494  HZ2 DMS    50     -13.448   4.456  -8.524  1.00  0.00           H  
ATOM    495  HZ3 DMS    50     -13.199   4.456 -10.202  1.00  0.00           H  
ATOM    496  HZ4 DMS    50     -15.186   5.126 -12.091  1.00  0.00           H  
ATOM    497  HZ5 DMS    50     -16.914   5.119 -11.557  1.00  0.00           H  
ATOM    498  HZ6 DMS    50     -15.994   3.612 -11.824  1.00  0.00           H  
TER     499      DMS    50 
ATOM    499  S   DMS    51       0.380   8.079  15.825  1.00  0.00           S  
ATOM    500  CT1 DMS    51       0.902   7.284  17.281  1.00  0.00           C  
ATOM    501  O   DMS    51      -0.936   7.368  15.490  1.00  0.00           O  
ATOM    502  CT2 DMS    51      -0.113   9.494  16.772  1.00  0.00           C  
ATOM    503  HZ1 DMS    51       1.140   6.278  16.938  1.00  0.00           H  
ATOM    504  HZ2 DMS    51       0.092   7.251  18.010  1.00  0.00           H  
ATOM    505  HZ3 DMS    51       1.772   7.802  17.685  1.00  0.00           H  
ATOM    506  HZ4 DMS    51       0.783  10.046  17.053  1.00  0.00           H  
ATOM    507  HZ5 DMS    51      -0.575   9.281  17.736  1.00  0.00           H  
ATOM    508  HZ6 DMS    51      -0.574  10.230  16.113  1.00  0.00           H  
TER     509      DMS    51 
ATOM    509  S   DMS    52      -7.612  -0.877  23.406  1.00  0.00           S  
ATOM    510  CT1 DMS    52      -7.662  -0.664  21.727  1.00  0.00           C  
ATOM    511  O   DMS    52      -7.252  -2.355  23.580  1.00  0.00           O  
ATOM    512  CT2 DMS    52      -6.053  -0.059  23.704  1.00  0.00           C  
ATOM    513  HZ1 DMS    52      -7.758   0.412  21.586  1.00  0.00           H  
ATOM    514  HZ2 DMS    52      -8.437  -1.217  21.195  1.00  0.00           H  
ATOM    515  HZ3 DMS    52      -6.755  -1.062  21.272  1.00  0.00           H  
ATOM    516  HZ4 DMS    52      -6.043   0.971  23.348  1.00  0.00           H  
ATOM    517  HZ5 DMS    52      -5.219  -0.603  23.260  1.00  0.00           H  
ATOM    518  HZ6 DMS    52      -5.904   0.022  24.781  1.00  0.00           H  
TER     519      DMS    52 
ATOM    519  S   DMS    53      16.823  17.156   5.100  1.00  0.00           S  
ATOM    520  CT1 DMS    53      17.587  15.636   5.567  1.00  0.00           C  
ATOM    521  O   DMS    53      17.889  18.253   5.160  1.00  0.00           O  
ATOM    522  CT2 DMS    53      15.829  17.239   6.646  1.00  0.00           C  
ATOM    523  HZ1 DMS    53      18.422  15.612   4.868  1.00  0.00           H  
ATOM    524  HZ2 DMS    53      16.923  14.771   5.549  1.00  0.00           H  
ATOM    525  HZ3 DMS    53      17.926  15.708   6.601  1.00  0.00           H  
ATOM    526  HZ4 DMS    53      16.428  16.868   7.479  1.00  0.00           H  
ATOM    527  HZ5 DMS    53      14.977  16.560   6.608  1.00  0.00           H  
ATOM    528  HZ6 DMS    53      15.519  18.252   6.902  1.00  0.00           H  
TER     529      DMS    53 
ATOM    529  S   DMS    54      11.250  -1.223 -11.336  1.00  0.00           S  
ATOM    530  CT1 DMS    54      12.660  -2.069 -11.977  1.00  0.00           C  
ATOM    531  O   DMS    54      11.604   0.244 -11.229  1.00  0.00           O  
ATOM    532  CT2 DMS    54      10.102  -1.509 -12.714  1.00  0.00           C  
ATOM    533  HZ1 DMS    54      12.745  -1.826 -13.036  1.00  0.00           H  
ATOM    534  HZ2 DMS    54      12.429  -3.134 -12.007  1.00  0.00           H  
ATOM    535  HZ3 DMS    54      13.635  -1.929 -11.510  1.00  0.00           H  
ATOM    536  HZ4 DMS    54      10.597  -1.395 -13.679  1.00  0.00           H  
ATOM    537  HZ5 DMS    54       9.352  -0.737 -12.539  1.00  0.00           H  
ATOM    538  HZ6 DMS    54       9.670  -2.507 -12.643  1.00  0.00           H  
TER     539      DMS    54 
ATOM    539  S   DMS    55      17.574   1.281  13.685  1.00  0.00           S  
ATOM    540  CT1 DMS    55      18.880   1.721  12.626  1.00  0.00           C  
ATOM    541  O   DMS    55      16.202   1.489  12.999  1.00  0.00           O  
ATOM    542  CT2 DMS    55      17.821  -0.491  13.617  1.00  0.00           C  
ATOM    543  HZ1 DMS    55      18.600   1.363  11.635  1.00  0.00           H  
ATOM    544  HZ2 DMS    55      19.778   1.280  13.059  1.00  0.00           H  
ATOM    545  HZ3 DMS    55      18.904   2.806  12.530  1.00  0.00           H  
ATOM    546  HZ4 DMS    55      17.929  -0.822  12.585  1.00  0.00           H  
ATOM    547  HZ5 DMS    55      16.936  -0.936  14.071  1.00  0.00           H  
ATOM    548  HZ6 DMS    55      18.708  -0.767  14.187  1.00  0.00           H  
TER     549      DMS    55 
ATOM    549  S   DMS    56       3.970   7.111 -19.293  1.00  0.00           S  
ATOM    550  CT1 DMS    56       5.451   7.007 -20.372  1.00  0.00           C  
ATOM    551  O   DMS    56       4.498   7.757 -18.037  1.00  0.00           O  
ATOM    552  CT2 DMS    56       3.183   8.495 -20.125  1.00  0.00           C  
ATOM    553  HZ1 DMS    56       5.111   6.884 -21.400  1.00  0.00           H  
ATOM    554  HZ2 DMS    56       6.024   6.137 -20.050  1.00  0.00           H  
ATOM    555  HZ3 DMS    56       6.082   7.881 -20.209  1.00  0.00           H  
ATOM    556  HZ4 DMS    56       3.863   9.341 -20.216  1.00  0.00           H  
ATOM    557  HZ5 DMS    56       2.388   8.891 -19.493  1.00  0.00           H  
ATOM    558  HZ6 DMS    56       2.797   8.128 -21.076  1.00  0.00           H  
TER     559      DMS    56 
ATOM    559  S   DMS    57       4.867  -2.258  24.867  1.00  0.00           S  
ATOM    560  CT1 DMS    57       6.676  -1.838  24.593  1.00  0.00           C  
ATOM    561  O   DMS    57       4.595  -2.806  26.282  1.00  0.00           O  
ATOM    562  CT2 DMS    57       4.091  -0.657  24.894  1.00  0.00           C  
ATOM    563  HZ1 DMS    57       7.172  -2.806  24.661  1.00  0.00           H  
ATOM    564  HZ2 DMS    57       6.934  -1.197  25.437  1.00  0.00           H  
ATOM    565  HZ3 DMS    57       6.846  -1.454  23.587  1.00  0.00           H  
ATOM    566  HZ4 DMS    57       3.081  -0.801  25.279  1.00  0.00           H  
ATOM    567  HZ5 DMS    57       4.038  -0.258  23.881  1.00  0.00           H  
ATOM    568  HZ6 DMS    57       4.611  -0.010  25.601  1.00  0.00           H  
TER     569      DMS    57 
ATOM    569  S   DMS    58      -6.765 -17.293  13.146  1.00  0.00           S  
ATOM    570  CT1 DMS    58      -8.532 -17.585  13.098  1.00  0.00           C  
ATOM    571  O   DMS    58      -6.251 -17.102  11.735  1.00  0.00           O  
ATOM    572  CT2 DMS    58      -6.921 -15.592  13.876  1.00  0.00           C  
ATOM    573  HZ1 DMS    58      -8.944 -17.491  14.102  1.00  0.00           H  
ATOM    574  HZ2 DMS    58      -8.817 -18.563  12.709  1.00  0.00           H  
ATOM    575  HZ3 DMS    58      -8.994 -16.830  12.463  1.00  0.00           H  
ATOM    576  HZ4 DMS    58      -5.908 -15.208  13.997  1.00  0.00           H  
ATOM    577  HZ5 DMS    58      -7.352 -15.677  14.873  1.00  0.00           H  
ATOM    578  HZ6 DMS    58      -7.589 -14.948  13.303  1.00  0.00           H  
TER     579      DMS    58 
ATOM    579  S   DMS    59      -3.760  17.595  -0.322  1.00  0.00           S  
ATOM    580  CT1 DMS    59      -3.785  16.143  -1.362  1.00  0.00           C  
ATOM    581  O   DMS    59      -5.089  17.573   0.437  1.00  0.00           O  
ATOM    582  CT2 DMS    59      -2.572  16.985   0.851  1.00  0.00           C  
ATOM    583  HZ1 DMS    59      -4.356  16.277  -2.281  1.00  0.00           H  
ATOM    584  HZ2 DMS    59      -4.194  15.249  -0.891  1.00  0.00           H  
ATOM    585  HZ3 DMS    59      -2.776  15.951  -1.725  1.00  0.00           H  
ATOM    586  HZ4 DMS    59      -2.923  16.065   1.318  1.00  0.00           H  
ATOM    587  HZ5 DMS    59      -2.636  17.765   1.611  1.00  0.00           H  
ATOM    588  HZ6 DMS    59      -1.565  16.885   0.446  1.00  0.00           H  
TER     589      DMS    59 
ATOM    589  S   DMS    60      14.236   0.030 -19.102  1.00  0.00           S  
ATOM    590  CT1 DMS    60      15.169  -1.425 -18.657  1.00  0.00           C  
ATOM    591  O   DMS    60      14.200   0.783 -17.790  1.00  0.00           O  
ATOM    592  CT2 DMS    60      15.595   0.818 -19.975  1.00  0.00           C  
ATOM    593  HZ1 DMS    60      15.623  -1.856 -19.549  1.00  0.00           H  
ATOM    594  HZ2 DMS    60      14.530  -2.144 -18.144  1.00  0.00           H  
ATOM    595  HZ3 DMS    60      16.009  -1.254 -17.984  1.00  0.00           H  
ATOM    596  HZ4 DMS    60      16.430   0.911 -19.281  1.00  0.00           H  
ATOM    597  HZ5 DMS    60      15.217   1.811 -20.218  1.00  0.00           H  
ATOM    598  HZ6 DMS    60      15.816   0.235 -20.870  1.00  0.00           H  
TER     599      DMS    60 
ATOM    599  S   DMS    61       0.100  14.092 -13.553  1.00  0.00           S  
ATOM    600  CT1 DMS    61       1.018  14.822 -14.932  1.00  0.00           C  
ATOM    601  O   DMS    61       0.459  14.907 -12.268  1.00  0.00           O  
ATOM    602  CT2 DMS    61      -1.596  14.469 -13.970  1.00  0.00           C  
ATOM    603  HZ1 DMS    61       2.098  14.738 -14.814  1.00  0.00           H  
ATOM    604  HZ2 DMS    61       0.801  15.890 -14.943  1.00  0.00           H  
ATOM    605  HZ3 DMS    61       0.667  14.391 -15.870  1.00  0.00           H  
ATOM    606  HZ4 DMS    61      -2.282  14.140 -13.190  1.00  0.00           H  
ATOM    607  HZ5 DMS    61      -1.867  13.830 -14.811  1.00  0.00           H  
ATOM    608  HZ6 DMS    61      -1.777  15.543 -14.017  1.00  0.00           H  
TER     609      DMS    61 
ATOM    609  S   DMS    62     -18.129  -1.020   8.371  1.00  0.00           S  
ATOM    610  CT1 DMS    62     -19.143  -1.872   9.625  1.00  0.00           C  
ATOM    611  O   DMS    62     -19.084  -0.236   7.491  1.00  0.00           O  
ATOM    612  CT2 DMS    62     -17.357   0.238   9.465  1.00  0.00           C  
ATOM    613  HZ1 DMS    62     -18.558  -2.153  10.500  1.00  0.00           H  
ATOM    614  HZ2 DMS    62     -19.628  -2.728   9.155  1.00  0.00           H  
ATOM    615  HZ3 DMS    62     -19.841  -1.078   9.893  1.00  0.00           H  
ATOM    616  HZ4 DMS    62     -17.081  -0.213  10.418  1.00  0.00           H  
ATOM    617  HZ5 DMS    62     -18.071   1.045   9.632  1.00  0.00           H  
ATOM    618  HZ6 DMS    62     -16.540   0.738   8.945  1.00  0.00           H  
TER     619      DMS    62 
ATOM    619  S   DMS    63      21.308   6.268   8.391  1.00  0.00           S  
ATOM    620  CT1 DMS    63      21.944   6.835   6.746  1.00  0.00           C  
ATOM    621  O   DMS    63      21.517   7.474   9.340  1.00  0.00           O  
ATOM    622  CT2 DMS    63      19.634   6.335   7.793  1.00  0.00           C  
ATOM    623  HZ1 DMS    63      21.687   7.850   6.441  1.00  0.00           H  
ATOM    624  HZ2 DMS    63      21.627   6.152   5.959  1.00  0.00           H  
ATOM    625  HZ3 DMS    63      23.033   6.863   6.751  1.00  0.00           H  
ATOM    626  HZ4 DMS    63      19.050   6.100   8.683  1.00  0.00           H  
ATOM    627  HZ5 DMS    63      19.422   5.725   6.915  1.00  0.00           H  
ATOM    628  HZ6 DMS    63      19.341   7.371   7.621  1.00  0.00           H  
TER     629      DMS    63 
ATOM    629  S   DMS    64      -5.677  13.769   6.758  1.00  0.00           S  
ATOM    630  CT1 DMS    64      -6.273  15.455   7.084  1.00  0.00           C  
ATOM    631  O   DMS    64      -4.394  13.600   7.592  1.00  0.00           O  
ATOM    632  CT2 DMS    64      -6.948  12.970   7.791  1.00  0.00           C  
ATOM    633  HZ1 DMS    64      -5.519  16.153   6.721  1.00  0.00           H  
ATOM    634  HZ2 DMS    64      -6.620  15.628   8.103  1.00  0.00           H  
ATOM    635  HZ3 DMS    64      -7.198  15.490   6.508  1.00  0.00           H  
ATOM    636  HZ4 DMS    64      -6.812  13.342   8.807  1.00  0.00           H  
ATOM    637  HZ5 DMS    64      -6.702  11.910   7.733  1.00  0.00           H  
ATOM    638  HZ6 DMS    64      -7.981  13.255   7.591  1.00  0.00           H  
TER     639      DMS    64 
ATOM    639  S   DMS    65      -2.994  -3.559 -14.434  1.00  0.00           S  
ATOM    640  CT1 DMS    65      -1.902  -4.691 -15.167  1.00  0.00           C  
ATOM    641  O   DMS    65      -2.049  -2.388 -14.435  1.00  0.00           O  
ATOM    642  CT2 DMS    65      -4.163  -3.369 -15.760  1.00  0.00           C  
ATOM    643  HZ1 DMS    65      -1.044  -4.838 -14.511  1.00  0.00           H  
ATOM    644  HZ2 DMS    65      -1.637  -4.278 -16.140  1.00  0.00           H  
ATOM    645  HZ3 DMS    65      -2.309  -5.682 -15.369  1.00  0.00           H  
ATOM    646  HZ4 DMS    65      -3.655  -3.255 -16.718  1.00  0.00           H  
ATOM    647  HZ5 DMS    65      -4.830  -2.533 -15.551  1.00  0.00           H  
ATOM    648  HZ6 DMS    65      -4.909  -4.154 -15.880  1.00  0.00           H  
TER     649      DMS    65 
ATOM    649  S   DMS    66      -0.594 -18.098   1.926  1.00  0.00           S  
ATOM    650  CT1 DMS    66       0.984 -17.301   2.288  1.00  0.00           C  
ATOM    651  O   DMS    66      -0.374 -19.612   1.769  1.00  0.00           O  
ATOM    652  CT2 DMS    66      -1.223 -17.919   3.667  1.00  0.00           C  
ATOM    653  HZ1 DMS    66       1.391 -17.734   3.201  1.00  0.00           H  
ATOM    654  HZ2 DMS    66       0.899 -16.223   2.422  1.00  0.00           H  
ATOM    655  HZ3 DMS    66       1.550 -17.550   1.390  1.00  0.00           H  
ATOM    656  HZ4 DMS    66      -2.190 -18.417   3.749  1.00  0.00           H  
ATOM    657  HZ5 DMS    66      -1.357 -16.848   3.820  1.00  0.00           H  
ATOM    658  HZ6 DMS    66      -0.531 -18.387   4.366  1.00  0.00           H  
TER     659      DMS    66 
ATOM    659  S   DMS    67      -2.849  21.527  -3.595  1.00  0.00           S  
ATOM    660  CT1 DMS    67      -3.767  22.498  -4.770  1.00  0.00           C  
ATOM    661  O   DMS    67      -2.948  22.307  -2.299  1.00  0.00           O  
ATOM    662  CT2 DMS    67      -3.825  20.057  -3.416  1.00  0.00           C  
ATOM    663  HZ1 DMS    67      -4.704  22.802  -4.304  1.00  0.00           H  
ATOM    664  HZ2 DMS    67      -3.885  21.789  -5.589  1.00  0.00           H  
ATOM    665  HZ3 DMS    67      -3.125  23.284  -5.168  1.00  0.00           H  
ATOM    666  HZ4 DMS    67      -4.831  20.447  -3.262  1.00  0.00           H  
ATOM    667  HZ5 DMS    67      -3.467  19.480  -2.564  1.00  0.00           H  
ATOM    668  HZ6 DMS    67      -3.682  19.388  -4.265  1.00  0.00           H  
TER     669      DMS    67 
ATOM    669  S   DMS    68     -16.746  16.169 -10.640  1.00  0.00           S  
ATOM    670  CT1 DMS    68     -15.800  17.055  -9.444  1.00  0.00           C  
ATOM    671  O   DMS    68     -17.476  17.250 -11.412  1.00  0.00           O  
ATOM    672  CT2 DMS    68     -15.447  15.339 -11.592  1.00  0.00           C  
ATOM    673  HZ1 DMS    68     -15.485  16.327  -8.696  1.00  0.00           H  
ATOM    674  HZ2 DMS    68     -16.357  17.885  -9.009  1.00  0.00           H  
ATOM    675  HZ3 DMS    68     -14.887  17.378  -9.944  1.00  0.00           H  
ATOM    676  HZ4 DMS    68     -14.995  14.551 -10.988  1.00  0.00           H  
ATOM    677  HZ5 DMS    68     -14.780  16.130 -11.935  1.00  0.00           H  
ATOM    678  HZ6 DMS    68     -15.822  14.810 -12.468  1.00  0.00           H  
TER     679      DMS    68 
ATOM    679  S   DMS    69       5.174 -10.422   6.399  1.00  0.00           S  
ATOM    680  CT1 DMS    69       6.021  -9.281   5.373  1.00  0.00           C  
ATOM    681  O   DMS    69       3.761 -10.237   5.958  1.00  0.00           O  
ATOM    682  CT2 DMS    69       5.704 -11.980   5.667  1.00  0.00           C  
ATOM    683  HZ1 DMS    69       7.061  -9.597   5.453  1.00  0.00           H  
ATOM    684  HZ2 DMS    69       5.796  -8.241   5.608  1.00  0.00           H  
ATOM    685  HZ3 DMS    69       5.846  -9.516   4.323  1.00  0.00           H  
ATOM    686  HZ4 DMS    69       5.340 -12.037   4.641  1.00  0.00           H  
ATOM    687  HZ5 DMS    69       5.183 -12.816   6.133  1.00  0.00           H  
ATOM    688  HZ6 DMS    69       6.780 -12.104   5.545  1.00  0.00           H  
TER     689      DMS    69 
ATOM    689  S   DMS    70      15.909 -10.035 -11.120  1.00  0.00           S  
ATOM    690  CT1 DMS    70      14.433 -10.233 -12.200  1.00  0.00           C  
ATOM    691  O   DMS    70      15.479  -8.900 -10.215  1.00  0.00           O  
ATOM    692  CT2 DMS    70      15.591 -11.507 -10.065  1.00  0.00           C  
ATOM    693  HZ1 DMS    70      13.724 -10.651 -11.486  1.00  0.00           H  
ATOM    694  HZ2 DMS    70      14.590 -11.049 -12.905  1.00  0.00           H  
ATOM    695  HZ3 DMS    70      14.051  -9.345 -12.705  1.00  0.00           H  
ATOM    696  HZ4 DMS    70      14.772 -11.223  -9.405  1.00  0.00           H  
ATOM    697  HZ5 DMS    70      16.491 -11.799  -9.524  1.00  0.00           H  
ATOM    698  HZ6 DMS    70      15.330 -12.309 -10.756  1.00  0.00           H  
TER     699      DMS    70 
ATOM    699  S   DMS    71      10.864 -13.594 -12.501  1.00  0.00           S  
ATOM    700  CT1 DMS    71      10.940 -12.730 -10.953  1.00  0.00           C  
ATOM    701  O   DMS    71      10.128 -12.695 -13.443  1.00  0.00           O  
ATOM    702  CT2 DMS    71      12.625 -13.503 -12.879  1.00  0.00           C  
ATOM    703  HZ1 DMS    71      11.473 -11.784 -11.049  1.00  0.00           H  
ATOM    704  HZ2 DMS    71      11.539 -13.286 -10.232  1.00  0.00           H  
ATOM    705  HZ3 DMS    71       9.933 -12.582 -10.563  1.00  0.00           H  
ATOM    706  HZ4 DMS    71      12.771 -13.766 -13.926  1.00  0.00           H  
ATOM    707  HZ5 DMS    71      13.125 -14.318 -12.356  1.00  0.00           H  
ATOM    708  HZ6 DMS    71      13.113 -12.558 -12.636  1.00  0.00           H  
TER     709      DMS    71 
ATOM    709  S   DMS    72      -8.183   5.903   0.440  1.00  0.00           S  
ATOM    710  CT1 DMS    72      -8.469   6.066  -1.306  1.00  0.00           C  
ATOM    711  O   DMS    72      -7.658   7.310   0.887  1.00  0.00           O  
ATOM    712  CT2 DMS    72      -9.915   6.017   0.823  1.00  0.00           C  
ATOM    713  HZ1 DMS    72      -8.974   7.012  -1.505  1.00  0.00           H  
ATOM    714  HZ2 DMS    72      -9.001   5.185  -1.663  1.00  0.00           H  
ATOM    715  HZ3 DMS    72      -7.450   6.060  -1.691  1.00  0.00           H  
ATOM    716  HZ4 DMS    72     -10.057   5.504   1.774  1.00  0.00           H  
ATOM    717  HZ5 DMS    72     -10.589   5.524   0.122  1.00  0.00           H  
ATOM    718  HZ6 DMS    72     -10.234   7.054   0.927  1.00  0.00           H  
TER     719      DMS    72 
ATOM    719  S   DMS    73     -20.328 -13.270   7.146  1.00  0.00           S  
ATOM    720  CT1 DMS    73     -21.079 -11.612   7.554  1.00  0.00           C  
ATOM    721  O   DMS    73     -19.675 -13.118   5.767  1.00  0.00           O  
ATOM    722  CT2 DMS    73     -19.052 -13.234   8.413  1.00  0.00           C  
ATOM    723  HZ1 DMS    73     -21.545 -11.575   8.539  1.00  0.00           H  
ATOM    724  HZ2 DMS    73     -21.859 -11.398   6.823  1.00  0.00           H  
ATOM    725  HZ3 DMS    73     -20.242 -10.918   7.626  1.00  0.00           H  
ATOM    726  HZ4 DMS    73     -18.349 -14.015   8.125  1.00  0.00           H  
ATOM    727  HZ5 DMS    73     -19.483 -13.399   9.401  1.00  0.00           H  
ATOM    728  HZ6 DMS    73     -18.400 -12.361   8.372  1.00  0.00           H  
TER     729      DMS    73 
ATOM    729  S   DMS    74      10.446   2.967 -14.997  1.00  0.00           S  
ATOM    730  CT1 DMS    74      11.154   2.176 -13.567  1.00  0.00           C  
ATOM    731  O   DMS    74       9.819   4.202 -14.382  1.00  0.00           O  
ATOM    732  CT2 DMS    74      11.880   3.600 -15.847  1.00  0.00           C  
ATOM    733  HZ1 DMS    74      11.588   1.207 -13.811  1.00  0.00           H  
ATOM    734  HZ2 DMS    74      10.490   2.089 -12.706  1.00  0.00           H  
ATOM    735  HZ3 DMS    74      11.892   2.909 -13.242  1.00  0.00           H  
ATOM    736  HZ4 DMS    74      12.516   2.719 -15.936  1.00  0.00           H  
ATOM    737  HZ5 DMS    74      12.238   4.379 -15.172  1.00  0.00           H  
ATOM    738  HZ6 DMS    74      11.540   4.017 -16.794  1.00  0.00           H  
TER     739      DMS    74 
ATOM    739  S   DMS    75     -10.474 -10.542  11.895  1.00  0.00           S  
ATOM    740  CT1 DMS    75      -9.887 -12.233  11.882  1.00  0.00           C  
ATOM    741  O   DMS    75     -11.702 -10.691  12.820  1.00  0.00           O  
ATOM    742  CT2 DMS    75      -9.304  -9.890  13.006  1.00  0.00           C  
ATOM    743  HZ1 DMS    75      -8.849 -12.289  12.207  1.00  0.00           H  
ATOM    744  HZ2 DMS    75      -9.991 -12.566  10.849  1.00  0.00           H  
ATOM    745  HZ3 DMS    75     -10.515 -12.677  12.654  1.00  0.00           H  
ATOM    746  HZ4 DMS    75      -9.547  -8.912  13.421  1.00  0.00           H  
ATOM    747  HZ5 DMS    75      -8.339  -9.785  12.510  1.00  0.00           H  
ATOM    748  HZ6 DMS    75      -9.152 -10.599  13.821  1.00  0.00           H  
TER     749      DMS    75 
ATOM    749  S   DMS    76      -2.240 -10.833 -11.667  1.00  0.00           S  
ATOM    750  CT1 DMS    76      -1.965 -11.441 -13.338  1.00  0.00           C  
ATOM    751  O   DMS    76      -2.489 -12.104 -10.873  1.00  0.00           O  
ATOM    752  CT2 DMS    76      -0.518 -10.281 -11.318  1.00  0.00           C  
ATOM    753  HZ1 DMS    76      -2.919 -11.770 -13.748  1.00  0.00           H  
ATOM    754  HZ2 DMS    76      -1.327 -12.324 -13.308  1.00  0.00           H  
ATOM    755  HZ3 DMS    76      -1.433 -10.692 -13.925  1.00  0.00           H  
ATOM    756  HZ4 DMS    76       0.155 -11.113 -11.526  1.00  0.00           H  
ATOM    757  HZ5 DMS    76      -0.452  -9.969 -10.276  1.00  0.00           H  
ATOM    758  HZ6 DMS    76      -0.312  -9.457 -12.001  1.00  0.00           H  
TER     759      DMS    76 
ATOM    759  S   DMS    77     -10.728 -12.796   7.594  1.00  0.00           S  
ATOM    760  CT1 DMS    77     -12.121 -11.690   7.633  1.00  0.00           C  
ATOM    761  O   DMS    77     -10.816 -13.621   6.293  1.00  0.00           O  
ATOM    762  CT2 DMS    77      -9.429 -11.547   7.330  1.00  0.00           C  
ATOM    763  HZ1 DMS    77     -12.890 -12.145   8.257  1.00  0.00           H  
ATOM    764  HZ2 DMS    77     -12.451 -11.417   6.630  1.00  0.00           H  
ATOM    765  HZ3 DMS    77     -11.826 -10.781   8.158  1.00  0.00           H  
ATOM    766  HZ4 DMS    77      -8.538 -12.098   7.633  1.00  0.00           H  
ATOM    767  HZ5 DMS    77      -9.783 -10.715   7.938  1.00  0.00           H  
ATOM    768  HZ6 DMS    77      -9.469 -11.274   6.276  1.00  0.00           H  
TER     769      DMS    77 
ATOM    769  S   DMS    78     -18.051 -10.016  10.028  1.00  0.00           S  
ATOM    770  CT1 DMS    78     -17.561  -8.514  10.859  1.00  0.00           C  
ATOM    771  O   DMS    78     -19.477  -9.763   9.489  1.00  0.00           O  
ATOM    772  CT2 DMS    78     -16.904 -10.033   8.642  1.00  0.00           C  
ATOM    773  HZ1 DMS    78     -17.683  -7.694  10.152  1.00  0.00           H  
ATOM    774  HZ2 DMS    78     -16.498  -8.558  11.097  1.00  0.00           H  
ATOM    775  HZ3 DMS    78     -18.155  -8.425  11.769  1.00  0.00           H  
ATOM    776  HZ4 DMS    78     -17.278 -10.792   7.954  1.00  0.00           H  
ATOM    777  HZ5 DMS    78     -15.839 -10.165   8.832  1.00  0.00           H  
ATOM    778  HZ6 DMS    78     -16.936  -9.021   8.239  1.00  0.00           H  
TER     779      DMS    78 
ATOM    779  S   DMS    79      -4.646  15.251 -15.730  1.00  0.00           S  
ATOM    780  CT1 DMS    79      -6.103  16.021 -16.445  1.00  0.00           C  
ATOM    781  O   DMS    79      -3.416  16.036 -16.050  1.00  0.00           O  
ATOM    782  CT2 DMS    79      -5.087  15.677 -14.043  1.00  0.00           C  
ATOM    783  HZ1 DMS    79      -6.996  15.397 -16.455  1.00  0.00           H  
ATOM    784  HZ2 DMS    79      -5.767  16.119 -17.477  1.00  0.00           H  
ATOM    785  HZ3 DMS    79      -6.207  17.019 -16.018  1.00  0.00           H  
ATOM    786  HZ4 DMS    79      -5.361  16.732 -14.009  1.00  0.00           H  
ATOM    787  HZ5 DMS    79      -4.323  15.439 -13.304  1.00  0.00           H  
ATOM    788  HZ6 DMS    79      -5.914  15.008 -13.804  1.00  0.00           H  
TER     789      DMS    79 
ATOM    789  S   DMS    80      16.063 -10.444  14.171  1.00  0.00           S  
ATOM    790  CT1 DMS    80      15.444 -10.335  15.908  1.00  0.00           C  
ATOM    791  O   DMS    80      15.100  -9.618  13.297  1.00  0.00           O  
ATOM    792  CT2 DMS    80      17.602  -9.597  14.337  1.00  0.00           C  
ATOM    793  HZ1 DMS    80      16.114 -10.884  16.569  1.00  0.00           H  
ATOM    794  HZ2 DMS    80      14.539 -10.942  15.923  1.00  0.00           H  
ATOM    795  HZ3 DMS    80      15.302  -9.299  16.217  1.00  0.00           H  
ATOM    796  HZ4 DMS    80      18.243 -10.075  15.078  1.00  0.00           H  
ATOM    797  HZ5 DMS    80      17.404  -8.588  14.698  1.00  0.00           H  
ATOM    798  HZ6 DMS    80      18.189  -9.619  13.419  1.00  0.00           H  
TER     799      DMS    80 
ATOM    799  S   DMS    81       6.131  13.020  16.941  1.00  0.00           S  
ATOM    800  CT1 DMS    81       5.456  13.079  15.308  1.00  0.00           C  
ATOM    801  O   DMS    81       6.011  14.453  17.516  1.00  0.00           O  
ATOM    802  CT2 DMS    81       4.805  11.921  17.767  1.00  0.00           C  
ATOM    803  HZ1 DMS    81       4.396  13.309  15.406  1.00  0.00           H  
ATOM    804  HZ2 DMS    81       5.357  12.069  14.910  1.00  0.00           H  
ATOM    805  HZ3 DMS    81       6.015  13.671  14.583  1.00  0.00           H  
ATOM    806  HZ4 DMS    81       3.856  12.453  17.825  1.00  0.00           H  
ATOM    807  HZ5 DMS    81       5.039  11.510  18.749  1.00  0.00           H  
ATOM    808  HZ6 DMS    81       4.821  11.047  17.115  1.00  0.00           H  
TER     809      DMS    81 
ATOM    809  S   DMS    82       7.923   4.836  -4.695  1.00  0.00           S  
ATOM    810  CT1 DMS    82       7.043   4.996  -3.112  1.00  0.00           C  
ATOM    811  O   DMS    82       9.146   3.936  -4.337  1.00  0.00           O  
ATOM    812  CT2 DMS    82       6.595   3.959  -5.615  1.00  0.00           C  
ATOM    813  HZ1 DMS    82       6.067   5.471  -3.212  1.00  0.00           H  
ATOM    814  HZ2 DMS    82       7.630   5.662  -2.480  1.00  0.00           H  
ATOM    815  HZ3 DMS    82       7.059   3.993  -2.686  1.00  0.00           H  
ATOM    816  HZ4 DMS    82       5.562   4.210  -5.375  1.00  0.00           H  
ATOM    817  HZ5 DMS    82       6.662   2.886  -5.439  1.00  0.00           H  
ATOM    818  HZ6 DMS    82       6.681   4.190  -6.677  1.00  0.00           H  
TER     819      DMS    82 
ATOM    819  S   DMS    83     -12.747   0.752  -2.443  1.00  0.00           S  
ATOM    820  CT1 DMS    83     -11.406   1.917  -2.319  1.00  0.00           C  
ATOM    821  O   DMS    83     -12.901  -0.048  -1.166  1.00  0.00           O  
ATOM    822  CT2 DMS    83     -14.119   1.891  -2.345  1.00  0.00           C  
ATOM    823  HZ1 DMS    83     -10.440   1.414  -2.355  1.00  0.00           H  
ATOM    824  HZ2 DMS    83     -11.446   2.381  -1.334  1.00  0.00           H  
ATOM    825  HZ3 DMS    83     -11.381   2.593  -3.174  1.00  0.00           H  
ATOM    826  HZ4 DMS    83     -14.310   2.424  -3.276  1.00  0.00           H  
ATOM    827  HZ5 DMS    83     -13.874   2.727  -1.690  1.00  0.00           H  
ATOM    828  HZ6 DMS    83     -15.003   1.320  -2.061  1.00  0.00           H  
TER     829      DMS    83 
ATOM    829  S   DMS    84     -20.365  -5.779   7.388  1.00  0.00           S  
ATOM    830  CT1 DMS    84     -18.998  -5.549   8.507  1.00  0.00           C  
ATOM    831  O   DMS    84     -21.539  -4.930   7.875  1.00  0.00           O  
ATOM    832  CT2 DMS    84     -19.697  -4.599   6.074  1.00  0.00           C  
ATOM    833  HZ1 DMS    84     -18.803  -4.491   8.680  1.00  0.00           H  
ATOM    834  HZ2 DMS    84     -18.147  -6.104   8.114  1.00  0.00           H  
ATOM    835  HZ3 DMS    84     -19.226  -6.088   9.427  1.00  0.00           H  
ATOM    836  HZ4 DMS    84     -20.553  -4.245   5.499  1.00  0.00           H  
ATOM    837  HZ5 DMS    84     -18.940  -5.101   5.471  1.00  0.00           H  
ATOM    838  HZ6 DMS    84     -19.269  -3.733   6.580  1.00  0.00           H  
TER     839      DMS    84 
ATOM    839  S   DMS    85       9.733 -14.688  -2.665  1.00  0.00           S  
ATOM    840  CT1 DMS    85      11.223 -15.658  -2.894  1.00  0.00           C  
ATOM    841  O   DMS    85      10.078 -13.580  -1.709  1.00  0.00           O  
ATOM    842  CT2 DMS    85       9.469 -13.867  -4.254  1.00  0.00           C  
ATOM    843  HZ1 DMS    85      11.480 -16.347  -2.090  1.00  0.00           H  
ATOM    844  HZ2 DMS    85      12.040 -15.024  -3.236  1.00  0.00           H  
ATOM    845  HZ3 DMS    85      10.950 -16.314  -3.720  1.00  0.00           H  
ATOM    846  HZ4 DMS    85      10.412 -13.430  -4.582  1.00  0.00           H  
ATOM    847  HZ5 DMS    85       8.699 -13.098  -4.180  1.00  0.00           H  
ATOM    848  HZ6 DMS    85       9.119 -14.667  -4.907  1.00  0.00           H  
TER     849      DMS    85 
ATOM    849  S   DMS    86       0.859 -21.813 -12.216  1.00  0.00           S  
ATOM    850  CT1 DMS    86      -0.933 -21.863 -12.599  1.00  0.00           C  
ATOM    851  O   DMS    86       1.188 -23.328 -12.020  1.00  0.00           O  
ATOM    852  CT2 DMS    86       1.316 -21.483 -13.932  1.00  0.00           C  
ATOM    853  HZ1 DMS    86      -1.123 -22.639 -13.340  1.00  0.00           H  
ATOM    854  HZ2 DMS    86      -1.120 -20.910 -13.093  1.00  0.00           H  
ATOM    855  HZ3 DMS    86      -1.530 -22.135 -11.728  1.00  0.00           H  
ATOM    856  HZ4 DMS    86       0.971 -20.466 -14.118  1.00  0.00           H  
ATOM    857  HZ5 DMS    86       0.777 -22.203 -14.547  1.00  0.00           H  
ATOM    858  HZ6 DMS    86       2.397 -21.626 -13.949  1.00  0.00           H  
TER     859      DMS    86 
ATOM    859  S   DMS    87       0.354 -10.900  -3.514  1.00  0.00           S  
ATOM    860  CT1 DMS    87      -1.377 -11.278  -3.316  1.00  0.00           C  
ATOM    861  O   DMS    87       0.594 -10.064  -4.758  1.00  0.00           O  
ATOM    862  CT2 DMS    87       0.458  -9.767  -2.169  1.00  0.00           C  
ATOM    863  HZ1 DMS    87      -1.554 -11.821  -2.388  1.00  0.00           H  
ATOM    864  HZ2 DMS    87      -1.589 -11.990  -4.113  1.00  0.00           H  
ATOM    865  HZ3 DMS    87      -1.980 -10.370  -3.328  1.00  0.00           H  
ATOM    866  HZ4 DMS    87      -0.119  -8.892  -2.466  1.00  0.00           H  
ATOM    867  HZ5 DMS    87       1.472  -9.383  -2.284  1.00  0.00           H  
ATOM    868  HZ6 DMS    87       0.205 -10.187  -1.196  1.00  0.00           H  
TER     869      DMS    87 
ATOM    869  S   DMS    88     -20.666  -1.908  -8.921  1.00  0.00           S  
ATOM    870  CT1 DMS    88     -20.295  -2.743 -10.412  1.00  0.00           C  
ATOM    871  O   DMS    88     -20.237  -0.473  -9.153  1.00  0.00           O  
ATOM    872  CT2 DMS    88     -22.460  -1.865  -9.200  1.00  0.00           C  
ATOM    873  HZ1 DMS    88     -20.611  -3.769 -10.225  1.00  0.00           H  
ATOM    874  HZ2 DMS    88     -19.221  -2.694 -10.591  1.00  0.00           H  
ATOM    875  HZ3 DMS    88     -20.800  -2.285 -11.262  1.00  0.00           H  
ATOM    876  HZ4 DMS    88     -22.866  -2.876  -9.197  1.00  0.00           H  
ATOM    877  HZ5 DMS    88     -22.716  -1.477 -10.186  1.00  0.00           H  
ATOM    878  HZ6 DMS    88     -22.965  -1.266  -8.442  1.00  0.00           H  
TER     879      DMS    88 
ATOM    879  S   DMS    89      20.396  -2.466  11.070  1.00  0.00           S  
ATOM    880  CT1 DMS    89      19.899  -3.815   9.884  1.00  0.00           C  
ATOM    881  O   DMS    89      19.600  -2.700  12.339  1.00  0.00           O  
ATOM    882  CT2 DMS    89      22.096  -3.147  11.388  1.00  0.00           C  
ATOM    883  HZ1 DMS    89      18.847  -3.728   9.610  1.00  0.00           H  
ATOM    884  HZ2 DMS    89      19.845  -4.749  10.443  1.00  0.00           H  
ATOM    885  HZ3 DMS    89      20.496  -3.817   8.972  1.00  0.00           H  
ATOM    886  HZ4 DMS    89      22.545  -2.550  12.182  1.00  0.00           H  
ATOM    887  HZ5 DMS    89      22.645  -3.057  10.450  1.00  0.00           H  
ATOM    888  HZ6 DMS    89      22.147  -4.202  11.654  1.00  0.00           H  
TER     889      DMS    89 
ATOM    889  S   DMS    90      -0.590  19.958 -12.314  1.00  0.00           S  
ATOM    890  CT1 DMS    90      -2.301  19.721 -12.937  1.00  0.00           C  
ATOM    891  O   DMS    90      -0.820  20.007 -10.807  1.00  0.00           O  
ATOM    892  CT2 DMS    90      -0.093  18.248 -12.639  1.00  0.00           C  
ATOM    893  HZ1 DMS    90      -2.714  20.656 -13.315  1.00  0.00           H  
ATOM    894  HZ2 DMS    90      -2.914  19.196 -12.205  1.00  0.00           H  
ATOM    895  HZ3 DMS    90      -2.422  19.039 -13.778  1.00  0.00           H  
ATOM    896  HZ4 DMS    90       0.428  18.077 -13.581  1.00  0.00           H  
ATOM    897  HZ5 DMS    90      -1.006  17.660 -12.545  1.00  0.00           H  
ATOM    898  HZ6 DMS    90       0.549  17.948 -11.811  1.00  0.00           H  
TER     899      DMS    90 
ATOM    899  S   DMS    91      20.337  15.292   8.829  1.00  0.00           S  
ATOM    900  CT1 DMS    91      20.472  16.486   7.468  1.00  0.00           C  
ATOM    901  O   DMS    91      19.050  14.564   8.636  1.00  0.00           O  
ATOM    902  CT2 DMS    91      21.634  14.226   8.035  1.00  0.00           C  
ATOM    903  HZ1 DMS    91      21.465  16.911   7.321  1.00  0.00           H  
ATOM    904  HZ2 DMS    91      19.729  17.265   7.635  1.00  0.00           H  
ATOM    905  HZ3 DMS    91      20.235  15.926   6.564  1.00  0.00           H  
ATOM    906  HZ4 DMS    91      22.619  14.693   8.023  1.00  0.00           H  
ATOM    907  HZ5 DMS    91      21.259  13.876   7.073  1.00  0.00           H  
ATOM    908  HZ6 DMS    91      21.735  13.305   8.610  1.00  0.00           H  
TER     909      DMS    91 
ATOM    909  S   DMS    92       7.163 -19.364   0.073  1.00  0.00           S  
ATOM    910  CT1 DMS    92       7.064 -21.107   0.474  1.00  0.00           C  
ATOM    911  O   DMS    92       7.808 -18.843   1.362  1.00  0.00           O  
ATOM    912  CT2 DMS    92       8.589 -19.627  -1.058  1.00  0.00           C  
ATOM    913  HZ1 DMS    92       7.993 -21.512   0.876  1.00  0.00           H  
ATOM    914  HZ2 DMS    92       6.691 -21.706  -0.356  1.00  0.00           H  
ATOM    915  HZ3 DMS    92       6.299 -21.097   1.250  1.00  0.00           H  
ATOM    916  HZ4 DMS    92       8.260 -20.415  -1.736  1.00  0.00           H  
ATOM    917  HZ5 DMS    92       9.410 -20.080  -0.503  1.00  0.00           H  
ATOM    918  HZ6 DMS    92       9.073 -18.722  -1.426  1.00  0.00           H  
TER     919      DMS    92 
ATOM    919  S   DMS    93     -19.461  12.523  -7.818  1.00  0.00           S  
ATOM    920  CT1 DMS    93     -19.820  14.324  -7.874  1.00  0.00           C  
ATOM    921  O   DMS    93     -18.547  12.399  -6.626  1.00  0.00           O  
ATOM    922  CT2 DMS    93     -21.104  12.016  -7.336  1.00  0.00           C  
ATOM    923  HZ1 DMS    93     -20.521  14.595  -8.663  1.00  0.00           H  
ATOM    924  HZ2 DMS    93     -18.917  14.929  -7.790  1.00  0.00           H  
ATOM    925  HZ3 DMS    93     -20.245  14.552  -6.897  1.00  0.00           H  
ATOM    926  HZ4 DMS    93     -21.868  12.359  -8.033  1.00  0.00           H  
ATOM    927  HZ5 DMS    93     -21.411  12.369  -6.351  1.00  0.00           H  
ATOM    928  HZ6 DMS    93     -21.052  10.930  -7.260  1.00  0.00           H  
TER     929      DMS    93 
ATOM    929  S   DMS    94     -17.004  -7.979 -12.995  1.00  0.00           S  
ATOM    930  CT1 DMS    94     -17.686  -9.456 -12.256  1.00  0.00           C  
ATOM    931  O   DMS    94     -15.457  -8.110 -12.890  1.00  0.00           O  
ATOM    932  CT2 DMS    94     -17.498  -8.236 -14.714  1.00  0.00           C  
ATOM    933  HZ1 DMS    94     -18.690  -9.657 -12.631  1.00  0.00           H  
ATOM    934  HZ2 DMS    94     -17.783  -9.452 -11.171  1.00  0.00           H  
ATOM    935  HZ3 DMS    94     -17.055 -10.293 -12.556  1.00  0.00           H  
ATOM    936  HZ4 DMS    94     -17.005  -9.083 -15.192  1.00  0.00           H  
ATOM    937  HZ5 DMS    94     -17.321  -7.341 -15.310  1.00  0.00           H  
ATOM    938  HZ6 DMS    94     -18.578  -8.364 -14.781  1.00  0.00           H  
TER     939      DMS    94 
ATOM    939  S   DMS    95       7.974  14.825   4.844  1.00  0.00           S  
ATOM    940  CT1 DMS    95       9.418  15.839   4.903  1.00  0.00           C  
ATOM    941  O   DMS    95       7.907  14.457   3.384  1.00  0.00           O  
ATOM    942  CT2 DMS    95       8.612  13.369   5.720  1.00  0.00           C  
ATOM    943  HZ1 DMS    95       9.734  16.239   5.867  1.00  0.00           H  
ATOM    944  HZ2 DMS    95       9.389  16.767   4.333  1.00  0.00           H  
ATOM    945  HZ3 DMS    95      10.327  15.303   4.629  1.00  0.00           H  
ATOM    946  HZ4 DMS    95       9.611  13.124   5.361  1.00  0.00           H  
ATOM    947  HZ5 DMS    95       7.914  12.566   5.482  1.00  0.00           H  
ATOM    948  HZ6 DMS    95       8.482  13.534   6.790  1.00  0.00           H  
TER     949      DMS    95 
ATOM    949  S   DMS    96       3.077  22.652  -0.495  1.00  0.00           S  
ATOM    950  CT1 DMS    96       3.929  24.167  -0.809  1.00  0.00           C  
ATOM    951  O   DMS    96       2.889  22.145  -1.883  1.00  0.00           O  
ATOM    952  CT2 DMS    96       4.601  21.764  -0.093  1.00  0.00           C  
ATOM    953  HZ1 DMS    96       4.793  23.998  -1.451  1.00  0.00           H  
ATOM    954  HZ2 DMS    96       4.352  24.539   0.124  1.00  0.00           H  
ATOM    955  HZ3 DMS    96       3.253  24.913  -1.226  1.00  0.00           H  
ATOM    956  HZ4 DMS    96       4.310  20.749   0.178  1.00  0.00           H  
ATOM    957  HZ5 DMS    96       5.164  22.176   0.744  1.00  0.00           H  
ATOM    958  HZ6 DMS    96       5.257  21.533  -0.933  1.00  0.00           H  
TER     959      DMS    96 
ATOM    959  S   DMS    97      -4.182  10.696  14.937  1.00  0.00           S  
ATOM    960  CT1 DMS    97      -4.555   9.229  15.846  1.00  0.00           C  
ATOM    961  O   DMS    97      -3.440  11.576  15.952  1.00  0.00           O  
ATOM    962  CT2 DMS    97      -3.067  10.038  13.769  1.00  0.00           C  
ATOM    963  HZ1 DMS    97      -3.720   8.590  16.132  1.00  0.00           H  
ATOM    964  HZ2 DMS    97      -5.189   8.574  15.249  1.00  0.00           H  
ATOM    965  HZ3 DMS    97      -5.081   9.594  16.728  1.00  0.00           H  
ATOM    966  HZ4 DMS    97      -2.307   9.475  14.309  1.00  0.00           H  
ATOM    967  HZ5 DMS    97      -2.636  10.880  13.227  1.00  0.00           H  
ATOM    968  HZ6 DMS    97      -3.696   9.547  13.026  1.00  0.00           H  
TER     969      DMS    97 
ATOM    969  S   DMS    98      12.115  -9.166  -1.886  1.00  0.00           S  
ATOM    970  CT1 DMS    98      11.987  -7.838  -0.697  1.00  0.00           C  
ATOM    971  O   DMS    98      12.420  -8.564  -3.255  1.00  0.00           O  
ATOM    972  CT2 DMS    98      10.391  -9.696  -2.043  1.00  0.00           C  
ATOM    973  HZ1 DMS    98      11.081  -7.253  -0.849  1.00  0.00           H  
ATOM    974  HZ2 DMS    98      12.833  -7.155  -0.771  1.00  0.00           H  
ATOM    975  HZ3 DMS    98      11.913  -8.277   0.299  1.00  0.00           H  
ATOM    976  HZ4 DMS    98      10.466 -10.427  -2.848  1.00  0.00           H  
ATOM    977  HZ5 DMS    98       9.800  -8.835  -2.354  1.00  0.00           H  
ATOM    978  HZ6 DMS    98      10.071 -10.153  -1.106  1.00  0.00           H  
TER     979      DMS    98 
ATOM    979  S   DMS    99      -1.153  17.629  -5.120  1.00  0.00           S  
ATOM    980  CT1 DMS    99       0.021  19.013  -4.881  1.00  0.00           C  
ATOM    981  O   DMS    99      -1.833  17.699  -3.744  1.00  0.00           O  
ATOM    982  CT2 DMS    99      -2.229  18.478  -6.344  1.00  0.00           C  
ATOM    983  HZ1 DMS    99      -0.558  19.884  -4.573  1.00  0.00           H  
ATOM    984  HZ2 DMS    99       0.522  19.150  -5.839  1.00  0.00           H  
ATOM    985  HZ3 DMS    99       0.843  18.772  -4.207  1.00  0.00           H  
ATOM    986  HZ4 DMS    99      -2.523  19.472  -6.007  1.00  0.00           H  
ATOM    987  HZ5 DMS    99      -3.195  17.974  -6.394  1.00  0.00           H  
ATOM    988  HZ6 DMS    99      -1.833  18.457  -7.359  1.00  0.00           H  
TER     989      DMS    99 
ATOM    989  S   DMS   100      11.459  -9.044 -15.439  1.00  0.00           S  
ATOM    990  CT1 DMS   100      11.690  -9.580 -17.190  1.00  0.00           C  
ATOM    991  O   DMS   100       9.912  -8.781 -15.303  1.00  0.00           O  
ATOM    992  CT2 DMS   100      11.710 -10.475 -14.456  1.00  0.00           C  
ATOM    993  HZ1 DMS   100      12.733  -9.732 -17.468  1.00  0.00           H  
ATOM    994  HZ2 DMS   100      11.301  -8.827 -17.875  1.00  0.00           H  
ATOM    995  HZ3 DMS   100      11.119 -10.501 -17.314  1.00  0.00           H  
ATOM    996  HZ4 DMS   100      11.320 -10.309 -13.452  1.00  0.00           H  
ATOM    997  HZ5 DMS   100      12.771 -10.725 -14.421  1.00  0.00           H  
ATOM    998  HZ6 DMS   100      11.164 -11.274 -14.958  1.00  0.00           H  
TER     999      DMS   100 
ATOM    999  S   DMS   101       0.047 -20.169  -3.088  1.00  0.00           S  
ATOM   1000  CT1 DMS   101      -1.213 -19.498  -1.924  1.00  0.00           C  
ATOM   1001  O   DMS   101       0.641 -18.909  -3.627  1.00  0.00           O  
ATOM   1002  CT2 DMS   101      -1.192 -20.635  -4.301  1.00  0.00           C  
ATOM   1003  HZ1 DMS   101      -0.679 -19.031  -1.096  1.00  0.00           H  
ATOM   1004  HZ2 DMS   101      -1.848 -20.343  -1.660  1.00  0.00           H  
ATOM   1005  HZ3 DMS   101      -1.827 -18.751  -2.427  1.00  0.00           H  
ATOM   1006  HZ4 DMS   101      -1.893 -21.373  -3.908  1.00  0.00           H  
ATOM   1007  HZ5 DMS   101      -0.652 -21.011  -5.170  1.00  0.00           H  
ATOM   1008  HZ6 DMS   101      -1.794 -19.756  -4.532  1.00  0.00           H  
TER    1009      DMS   101 
ATOM   1009  S   DMS   102      11.355 -17.073 -11.563  1.00  0.00           S  
ATOM   1010  CT1 DMS   102       9.809 -16.532 -10.900  1.00  0.00           C  
ATOM   1011  O   DMS   102      12.542 -16.499 -10.819  1.00  0.00           O  
ATOM   1012  CT2 DMS   102      11.053 -18.837 -11.125  1.00  0.00           C  
ATOM   1013  HZ1 DMS   102       9.503 -15.534 -11.214  1.00  0.00           H  
ATOM   1014  HZ2 DMS   102       9.773 -16.567  -9.811  1.00  0.00           H  
ATOM   1015  HZ3 DMS   102       9.062 -17.234 -11.268  1.00  0.00           H  
ATOM   1016  HZ4 DMS   102      10.099 -19.169 -11.534  1.00  0.00           H  
ATOM   1017  HZ5 DMS   102      10.863 -18.886 -10.053  1.00  0.00           H  
ATOM   1018  HZ6 DMS   102      11.910 -19.478 -11.329  1.00  0.00           H  
TER    1019      DMS   102 
ATOM   1019  S   DMS   103       3.438 -12.449 -17.239  1.00  0.00           S  
ATOM   1020  CT1 DMS   103       3.996 -11.296 -15.968  1.00  0.00           C  
ATOM   1021  O   DMS   103       4.648 -12.581 -18.201  1.00  0.00           O  
ATOM   1022  CT2 DMS   103       3.483 -13.914 -16.293  1.00  0.00           C  
ATOM   1023  HZ1 DMS   103       3.178 -11.257 -15.248  1.00  0.00           H  
ATOM   1024  HZ2 DMS   103       4.146 -10.331 -16.451  1.00  0.00           H  
ATOM   1025  HZ3 DMS   103       4.864 -11.740 -15.480  1.00  0.00           H  
ATOM   1026  HZ4 DMS   103       2.529 -13.944 -15.766  1.00  0.00           H  
ATOM   1027  HZ5 DMS   103       4.237 -13.811 -15.513  1.00  0.00           H  
ATOM   1028  HZ6 DMS   103       3.750 -14.751 -16.938  1.00  0.00           H  
TER    1029      DMS   103 
ATOM   1029  S   DMS   104      -5.966  -7.232 -13.606  1.00  0.00           S  
ATOM   1030  CT1 DMS   104      -5.187  -8.856 -13.318  1.00  0.00           C  
ATOM   1031  O   DMS   104      -4.962  -6.358 -14.317  1.00  0.00           O  
ATOM   1032  CT2 DMS   104      -7.057  -7.927 -14.872  1.00  0.00           C  
ATOM   1033  HZ1 DMS   104      -5.978  -9.566 -13.078  1.00  0.00           H  
ATOM   1034  HZ2 DMS   104      -4.432  -8.763 -12.537  1.00  0.00           H  
ATOM   1035  HZ3 DMS   104      -4.699  -9.094 -14.263  1.00  0.00           H  
ATOM   1036  HZ4 DMS   104      -7.729  -7.112 -15.141  1.00  0.00           H  
ATOM   1037  HZ5 DMS   104      -7.577  -8.739 -14.364  1.00  0.00           H  
ATOM   1038  HZ6 DMS   104      -6.531  -8.444 -15.675  1.00  0.00           H  
TER    1039      DMS   104 
ATOM   1039  S   DMS   105       5.781 -17.570  11.232  1.00  0.00           S  
ATOM   1040  CT1 DMS   105       6.077 -18.466   9.772  1.00  0.00           C  
ATOM   1041  O   DMS   105       6.974 -16.661  11.484  1.00  0.00           O  
ATOM   1042  CT2 DMS   105       6.017 -18.973  12.340  1.00  0.00           C  
ATOM   1043  HZ1 DMS   105       7.118 -18.789   9.741  1.00  0.00           H  
ATOM   1044  HZ2 DMS   105       5.987 -17.826   8.895  1.00  0.00           H  
ATOM   1045  HZ3 DMS   105       5.385 -19.302   9.873  1.00  0.00           H  
ATOM   1046  HZ4 DMS   105       6.056 -18.590  13.360  1.00  0.00           H  
ATOM   1047  HZ5 DMS   105       6.906 -19.551  12.089  1.00  0.00           H  
ATOM   1048  HZ6 DMS   105       5.221 -19.709  12.451  1.00  0.00           H  
TER    1049      DMS   105 
ATOM   1049  S   DMS   106      -5.431 -19.511  -3.173  1.00  0.00           S  
ATOM   1050  CT1 DMS   106      -6.448 -18.012  -3.276  1.00  0.00           C  
ATOM   1051  O   DMS   106      -4.628 -19.280  -1.886  1.00  0.00           O  
ATOM   1052  CT2 DMS   106      -6.787 -20.623  -2.886  1.00  0.00           C  
ATOM   1053  HZ1 DMS   106      -7.204 -18.129  -4.052  1.00  0.00           H  
ATOM   1054  HZ2 DMS   106      -5.878 -17.102  -3.466  1.00  0.00           H  
ATOM   1055  HZ3 DMS   106      -6.983 -17.898  -2.334  1.00  0.00           H  
ATOM   1056  HZ4 DMS   106      -7.499 -20.784  -3.696  1.00  0.00           H  
ATOM   1057  HZ5 DMS   106      -7.458 -20.206  -2.135  1.00  0.00           H  
ATOM   1058  HZ6 DMS   106      -6.480 -21.564  -2.429  1.00  0.00           H  
TER    1059      DMS   106 
ATOM   1059  S   DMS   107      -7.045 -21.206   5.944  1.00  0.00           S  
ATOM   1060  CT1 DMS   107      -8.735 -21.133   6.616  1.00  0.00           C  
ATOM   1061  O   DMS   107      -6.387 -20.020   6.713  1.00  0.00           O  
ATOM   1062  CT2 DMS   107      -7.227 -20.677   4.257  1.00  0.00           C  
ATOM   1063  HZ1 DMS   107      -8.706 -21.575   7.612  1.00  0.00           H  
ATOM   1064  HZ2 DMS   107      -9.330 -21.713   5.910  1.00  0.00           H  
ATOM   1065  HZ3 DMS   107      -9.007 -20.081   6.704  1.00  0.00           H  
ATOM   1066  HZ4 DMS   107      -7.888 -21.418   3.807  1.00  0.00           H  
ATOM   1067  HZ5 DMS   107      -6.252 -20.605   3.775  1.00  0.00           H  
ATOM   1068  HZ6 DMS   107      -7.638 -19.668   4.277  1.00  0.00           H  
TER    1069      DMS   107 
ATOM   1069  S   DMS   108     -17.892 -17.134   7.049  1.00  0.00           S  
ATOM   1070  CT1 DMS   108     -19.408 -17.240   7.892  1.00  0.00           C  
ATOM   1071  O   DMS   108     -17.559 -18.602   6.638  1.00  0.00           O  
ATOM   1072  CT2 DMS   108     -18.515 -16.375   5.572  1.00  0.00           C  
ATOM   1073  HZ1 DMS   108     -19.652 -16.221   8.193  1.00  0.00           H  
ATOM   1074  HZ2 DMS   108     -19.381 -17.923   8.741  1.00  0.00           H  
ATOM   1075  HZ3 DMS   108     -20.128 -17.522   7.123  1.00  0.00           H  
ATOM   1076  HZ4 DMS   108     -19.208 -17.104   5.152  1.00  0.00           H  
ATOM   1077  HZ5 DMS   108     -17.666 -16.290   4.894  1.00  0.00           H  
ATOM   1078  HZ6 DMS   108     -19.017 -15.419   5.715  1.00  0.00           H  
TER    1079      DMS   108 
ATOM   1079  S   DMS   109     -15.740  12.062 -15.670  1.00  0.00           S  
ATOM   1080  CT1 DMS   109     -14.956  10.770 -16.589  1.00  0.00           C  
ATOM   1081  O   DMS   109     -15.675  13.292 -16.565  1.00  0.00           O  
ATOM   1082  CT2 DMS   109     -17.404  11.456 -15.737  1.00  0.00           C  
ATOM   1083  HZ1 DMS   109     -13.880  10.942 -16.569  1.00  0.00           H  
ATOM   1084  HZ2 DMS   109     -15.460  10.583 -17.537  1.00  0.00           H  
ATOM   1085  HZ3 DMS   109     -15.028   9.870 -15.978  1.00  0.00           H  
ATOM   1086  HZ4 DMS   109     -17.905  11.666 -16.682  1.00  0.00           H  
ATOM   1087  HZ5 DMS   109     -17.923  11.995 -14.945  1.00  0.00           H  
ATOM   1088  HZ6 DMS   109     -17.366  10.387 -15.527  1.00  0.00           H  
TER    1089      DMS   109 
ATOM   1089  S   DMS   110      13.632 -10.736  -6.969  1.00  0.00           S  
ATOM   1090  CT1 DMS   110      12.978 -11.273  -5.387  1.00  0.00           C  
ATOM   1091  O   DMS   110      12.480 -11.101  -7.945  1.00  0.00           O  
ATOM   1092  CT2 DMS   110      13.503  -8.924  -6.711  1.00  0.00           C  
ATOM   1093  HZ1 DMS   110      13.525 -10.878  -4.531  1.00  0.00           H  
ATOM   1094  HZ2 DMS   110      13.044 -12.342  -5.185  1.00  0.00           H  
ATOM   1095  HZ3 DMS   110      11.963 -10.904  -5.239  1.00  0.00           H  
ATOM   1096  HZ4 DMS   110      12.449  -8.646  -6.713  1.00  0.00           H  
ATOM   1097  HZ5 DMS   110      14.081  -8.465  -7.512  1.00  0.00           H  
ATOM   1098  HZ6 DMS   110      14.089  -8.694  -5.821  1.00  0.00           H  
TER    1099      DMS   110 
ATOM   1099  S   DMS   111      -6.983   5.850 -25.097  1.00  0.00           S  
ATOM   1100  CT1 DMS   111      -5.345   5.280 -24.691  1.00  0.00           C  
ATOM   1101  O   DMS   111      -7.090   5.562 -26.550  1.00  0.00           O  
ATOM   1102  CT2 DMS   111      -7.729   4.466 -24.207  1.00  0.00           C  
ATOM   1103  HZ1 DMS   111      -5.214   5.194 -23.613  1.00  0.00           H  
ATOM   1104  HZ2 DMS   111      -4.591   5.937 -25.123  1.00  0.00           H  
ATOM   1105  HZ3 DMS   111      -5.180   4.326 -25.192  1.00  0.00           H  
ATOM   1106  HZ4 DMS   111      -8.818   4.454 -24.176  1.00  0.00           H  
ATOM   1107  HZ5 DMS   111      -7.496   4.490 -23.143  1.00  0.00           H  
ATOM   1108  HZ6 DMS   111      -7.321   3.504 -24.519  1.00  0.00           H  
TER    1109      DMS   111 
ATOM   1109  S   DMS   112      10.558  -5.296  11.807  1.00  0.00           S  
ATOM   1110  CT1 DMS   112      10.680  -4.592  13.426  1.00  0.00           C  
ATOM   1111  O   DMS   112      11.135  -6.679  11.974  1.00  0.00           O  
ATOM   1112  CT2 DMS   112       8.721  -5.661  11.654  1.00  0.00           C  
ATOM   1113  HZ1 DMS   112      11.747  -4.625  13.648  1.00  0.00           H  
ATOM   1114  HZ2 DMS   112       9.977  -5.116  14.072  1.00  0.00           H  
ATOM   1115  HZ3 DMS   112      10.145  -3.646  13.341  1.00  0.00           H  
ATOM   1116  HZ4 DMS   112       8.162  -4.773  11.359  1.00  0.00           H  
ATOM   1117  HZ5 DMS   112       8.222  -5.990  12.566  1.00  0.00           H  
ATOM   1118  HZ6 DMS   112       8.771  -6.416  10.869  1.00  0.00           H  
TER    1119      DMS   112 
ATOM   1119  S   DMS   113     -11.116   5.749   8.876  1.00  0.00           S  
ATOM   1120  CT1 DMS   113     -12.054   4.276   9.401  1.00  0.00           C  
ATOM   1121  O   DMS   113     -11.878   6.358   7.701  1.00  0.00           O  
ATOM   1122  CT2 DMS   113     -11.655   6.777  10.287  1.00  0.00           C  
ATOM   1123  HZ1 DMS   113     -13.118   4.401   9.602  1.00  0.00           H  
ATOM   1124  HZ2 DMS   113     -11.584   3.975  10.337  1.00  0.00           H  
ATOM   1125  HZ3 DMS   113     -11.919   3.550   8.599  1.00  0.00           H  
ATOM   1126  HZ4 DMS   113     -11.498   6.220  11.211  1.00  0.00           H  
ATOM   1127  HZ5 DMS   113     -12.695   7.098  10.236  1.00  0.00           H  
ATOM   1128  HZ6 DMS   113     -11.038   7.675  10.319  1.00  0.00           H  
TER    1129      DMS   113 
ATOM   1129  S   DMS   114      18.498  10.988   5.440  1.00  0.00           S  
ATOM   1130  CT1 DMS   114      19.011  12.317   6.476  1.00  0.00           C  
ATOM   1131  O   DMS   114      18.671   9.734   6.321  1.00  0.00           O  
ATOM   1132  CT2 DMS   114      16.803  11.394   5.276  1.00  0.00           C  
ATOM   1133  HZ1 DMS   114      19.924  12.012   6.987  1.00  0.00           H  
ATOM   1134  HZ2 DMS   114      18.213  12.338   7.218  1.00  0.00           H  
ATOM   1135  HZ3 DMS   114      19.145  13.279   5.982  1.00  0.00           H  
ATOM   1136  HZ4 DMS   114      16.385  11.434   6.282  1.00  0.00           H  
ATOM   1137  HZ5 DMS   114      16.152  10.674   4.780  1.00  0.00           H  
ATOM   1138  HZ6 DMS   114      16.675  12.407   4.893  1.00  0.00           H  
TER    1139      DMS   114 
ATOM   1139  S   DMS   115      15.712   0.704  -5.938  1.00  0.00           S  
ATOM   1140  CT1 DMS   115      14.821  -0.841  -6.338  1.00  0.00           C  
ATOM   1141  O   DMS   115      14.816   1.817  -6.400  1.00  0.00           O  
ATOM   1142  CT2 DMS   115      15.675   0.607  -4.203  1.00  0.00           C  
ATOM   1143  HZ1 DMS   115      13.806  -0.846  -5.941  1.00  0.00           H  
ATOM   1144  HZ2 DMS   115      15.408  -1.746  -6.182  1.00  0.00           H  
ATOM   1145  HZ3 DMS   115      14.660  -0.682  -7.405  1.00  0.00           H  
ATOM   1146  HZ4 DMS   115      16.014  -0.389  -3.921  1.00  0.00           H  
ATOM   1147  HZ5 DMS   115      14.649   0.669  -3.839  1.00  0.00           H  
ATOM   1148  HZ6 DMS   115      16.340   1.265  -3.643  1.00  0.00           H  
TER    1149      DMS   115 
ATOM   1149  S   DMS   116      -4.065   2.061   7.681  1.00  0.00           S  
ATOM   1150  CT1 DMS   116      -2.804   1.298   6.612  1.00  0.00           C  
ATOM   1151  O   DMS   116      -4.683   0.936   8.540  1.00  0.00           O  
ATOM   1152  CT2 DMS   116      -2.966   2.769   8.855  1.00  0.00           C  
ATOM   1153  HZ1 DMS   116      -2.050   0.769   7.194  1.00  0.00           H  
ATOM   1154  HZ2 DMS   116      -2.292   2.117   6.106  1.00  0.00           H  
ATOM   1155  HZ3 DMS   116      -3.414   0.685   5.949  1.00  0.00           H  
ATOM   1156  HZ4 DMS   116      -3.589   3.354   9.532  1.00  0.00           H  
ATOM   1157  HZ5 DMS   116      -2.294   3.474   8.366  1.00  0.00           H  
ATOM   1158  HZ6 DMS   116      -2.573   1.975   9.489  1.00  0.00           H  
TER    1159      DMS   116 
ATOM   1159  S   DMS   117       8.831 -20.073  -7.661  1.00  0.00           S  
ATOM   1160  CT1 DMS   117       7.194 -20.689  -7.540  1.00  0.00           C  
ATOM   1161  O   DMS   117       9.171 -20.540  -9.097  1.00  0.00           O  
ATOM   1162  CT2 DMS   117       8.271 -18.373  -7.859  1.00  0.00           C  
ATOM   1163  HZ1 DMS   117       6.796 -20.300  -6.603  1.00  0.00           H  
ATOM   1164  HZ2 DMS   117       7.268 -21.766  -7.384  1.00  0.00           H  
ATOM   1165  HZ3 DMS   117       6.717 -20.313  -8.445  1.00  0.00           H  
ATOM   1166  HZ4 DMS   117       8.271 -17.845  -6.906  1.00  0.00           H  
ATOM   1167  HZ5 DMS   117       7.221 -18.412  -8.151  1.00  0.00           H  
ATOM   1168  HZ6 DMS   117       8.863 -17.860  -8.616  1.00  0.00           H  
TER    1169      DMS   117 
ATOM   1169  S   DMS   118       7.452  -4.759 -10.086  1.00  0.00           S  
ATOM   1170  CT1 DMS   118       6.898  -4.992  -8.365  1.00  0.00           C  
ATOM   1171  O   DMS   118       6.194  -4.338 -10.881  1.00  0.00           O  
ATOM   1172  CT2 DMS   118       8.390  -3.217  -9.873  1.00  0.00           C  
ATOM   1173  HZ1 DMS   118       7.806  -5.056  -7.766  1.00  0.00           H  
ATOM   1174  HZ2 DMS   118       6.420  -5.968  -8.276  1.00  0.00           H  
ATOM   1175  HZ3 DMS   118       6.215  -4.180  -8.116  1.00  0.00           H  
ATOM   1176  HZ4 DMS   118       8.269  -2.801  -8.873  1.00  0.00           H  
ATOM   1177  HZ5 DMS   118       8.147  -2.460 -10.618  1.00  0.00           H  
ATOM   1178  HZ6 DMS   118       9.430  -3.371 -10.162  1.00  0.00           H  
TER    1179      DMS   118 
ATOM   1179  S   DMS   119       8.498  -9.680 -18.355  1.00  0.00           S  
ATOM   1180  CT1 DMS   119       7.458  -8.219 -17.893  1.00  0.00           C  
ATOM   1181  O   DMS   119       8.057  -9.927 -19.774  1.00  0.00           O  
ATOM   1182  CT2 DMS   119       7.835 -11.005 -17.233  1.00  0.00           C  
ATOM   1183  HZ1 DMS   119       7.879  -7.802 -16.979  1.00  0.00           H  
ATOM   1184  HZ2 DMS   119       6.439  -8.598 -17.810  1.00  0.00           H  
ATOM   1185  HZ3 DMS   119       7.471  -7.508 -18.719  1.00  0.00           H  
ATOM   1186  HZ4 DMS   119       8.361 -10.757 -16.311  1.00  0.00           H  
ATOM   1187  HZ5 DMS   119       8.019 -12.030 -17.556  1.00  0.00           H  
ATOM   1188  HZ6 DMS   119       6.761 -10.828 -17.295  1.00  0.00           H  
TER    1189      DMS   119 
ATOM   1189  S   DMS   120       4.523  18.397   3.897  1.00  0.00           S  
ATOM   1190  CT1 DMS   120       5.423  19.855   3.287  1.00  0.00           C  
ATOM   1191  O   DMS   120       3.635  18.045   2.645  1.00  0.00           O  
ATOM   1192  CT2 DMS   120       5.747  17.130   3.907  1.00  0.00           C  
ATOM   1193  HZ1 DMS   120       6.107  20.159   4.079  1.00  0.00           H  
ATOM   1194  HZ2 DMS   120       4.790  20.714   3.066  1.00  0.00           H  
ATOM   1195  HZ3 DMS   120       5.967  19.530   2.400  1.00  0.00           H  
ATOM   1196  HZ4 DMS   120       5.299  16.161   4.128  1.00  0.00           H  
ATOM   1197  HZ5 DMS   120       6.544  17.367   4.612  1.00  0.00           H  
ATOM   1198  HZ6 DMS   120       6.085  17.149   2.871  1.00  0.00           H  
TER    1199      DMS   120 
ATOM   1199  S   DMS   121      19.117  -3.304 -16.124  1.00  0.00           S  
ATOM   1200  CT1 DMS   121      19.166  -2.742 -14.423  1.00  0.00           C  
ATOM   1201  O   DMS   121      18.107  -2.468 -16.933  1.00  0.00           O  
ATOM   1202  CT2 DMS   121      20.749  -2.699 -16.540  1.00  0.00           C  
ATOM   1203  HZ1 DMS   121      18.194  -2.972 -13.985  1.00  0.00           H  
ATOM   1204  HZ2 DMS   121      19.463  -1.693 -14.434  1.00  0.00           H  
ATOM   1205  HZ3 DMS   121      19.969  -3.223 -13.865  1.00  0.00           H  
ATOM   1206  HZ4 DMS   121      20.908  -1.665 -16.235  1.00  0.00           H  
ATOM   1207  HZ5 DMS   121      20.784  -2.873 -17.615  1.00  0.00           H  
ATOM   1208  HZ6 DMS   121      21.305  -3.493 -16.040  1.00  0.00           H  
TER    1209      DMS   121 
ATOM   1209  S   DMS   122      -7.090   0.074  13.179  1.00  0.00           S  
ATOM   1210  CT1 DMS   122      -7.039   0.288  11.385  1.00  0.00           C  
ATOM   1211  O   DMS   122      -7.043   1.546  13.632  1.00  0.00           O  
ATOM   1212  CT2 DMS   122      -8.811  -0.537  13.397  1.00  0.00           C  
ATOM   1213  HZ1 DMS   122      -6.159   0.831  11.041  1.00  0.00           H  
ATOM   1214  HZ2 DMS   122      -7.988   0.660  10.998  1.00  0.00           H  
ATOM   1215  HZ3 DMS   122      -6.927  -0.736  11.028  1.00  0.00           H  
ATOM   1216  HZ4 DMS   122      -8.744  -1.553  13.007  1.00  0.00           H  
ATOM   1217  HZ5 DMS   122      -9.548  -0.036  12.770  1.00  0.00           H  
ATOM   1218  HZ6 DMS   122      -9.088  -0.373  14.439  1.00  0.00           H  
TER    1219      DMS   122 
ATOM   1219  S   DMS   123     -16.992   9.617  14.613  1.00  0.00           S  
ATOM   1220  CT1 DMS   123     -16.520  10.369  12.962  1.00  0.00           C  
ATOM   1221  O   DMS   123     -16.744  10.712  15.703  1.00  0.00           O  
ATOM   1222  CT2 DMS   123     -18.811   9.461  14.563  1.00  0.00           C  
ATOM   1223  HZ1 DMS   123     -15.442  10.492  12.860  1.00  0.00           H  
ATOM   1224  HZ2 DMS   123     -17.135  11.264  12.870  1.00  0.00           H  
ATOM   1225  HZ3 DMS   123     -16.728   9.645  12.175  1.00  0.00           H  
ATOM   1226  HZ4 DMS   123     -19.099  10.487  14.337  1.00  0.00           H  
ATOM   1227  HZ5 DMS   123     -19.178   9.244  15.566  1.00  0.00           H  
ATOM   1228  HZ6 DMS   123     -19.293   8.905  13.759  1.00  0.00           H  
TER    1229      DMS   123 
ATOM   1229  S   DMS   124      15.375 -16.350 -14.115  1.00  0.00           S  
ATOM   1230  CT1 DMS   124      15.602 -16.108 -12.295  1.00  0.00           C  
ATOM   1231  O   DMS   124      16.321 -17.488 -14.538  1.00  0.00           O  
ATOM   1232  CT2 DMS   124      13.936 -17.350 -13.986  1.00  0.00           C  
ATOM   1233  HZ1 DMS   124      15.106 -16.848 -11.668  1.00  0.00           H  
ATOM   1234  HZ2 DMS   124      15.170 -15.164 -11.961  1.00  0.00           H  
ATOM   1235  HZ3 DMS   124      16.678 -16.117 -12.120  1.00  0.00           H  
ATOM   1236  HZ4 DMS   124      13.092 -16.774 -13.607  1.00  0.00           H  
ATOM   1237  HZ5 DMS   124      14.237 -18.135 -13.292  1.00  0.00           H  
ATOM   1238  HZ6 DMS   124      13.602 -17.854 -14.893  1.00  0.00           H  
TER    1239      DMS   124 
ATOM   1239  S   DMS   125      14.464  -3.853   5.613  1.00  0.00           S  
ATOM   1240  CT1 DMS   125      16.180  -3.701   6.069  1.00  0.00           C  
ATOM   1241  O   DMS   125      13.837  -3.947   6.981  1.00  0.00           O  
ATOM   1242  CT2 DMS   125      14.233  -2.203   5.098  1.00  0.00           C  
ATOM   1243  HZ1 DMS   125      16.762  -3.357   5.214  1.00  0.00           H  
ATOM   1244  HZ2 DMS   125      16.568  -4.705   6.240  1.00  0.00           H  
ATOM   1245  HZ3 DMS   125      16.246  -3.089   6.969  1.00  0.00           H  
ATOM   1246  HZ4 DMS   125      14.766  -2.091   4.154  1.00  0.00           H  
ATOM   1247  HZ5 DMS   125      14.386  -1.467   5.887  1.00  0.00           H  
ATOM   1248  HZ6 DMS   125      13.156  -2.080   4.988  1.00  0.00           H  
TER    1249      DMS   125 
ATOM   1249  S   DMS   126      21.734 -10.024  -9.733  1.00  0.00           S  
ATOM   1250  CT1 DMS   126      20.400  -9.582 -10.860  1.00  0.00           C  
ATOM   1251  O   DMS   126      21.560  -8.984  -8.626  1.00  0.00           O  
ATOM   1252  CT2 DMS   126      23.183  -9.433 -10.741  1.00  0.00           C  
ATOM   1253  HZ1 DMS   126      20.416 -10.092 -11.824  1.00  0.00           H  
ATOM   1254  HZ2 DMS   126      20.509  -8.532 -11.132  1.00  0.00           H  
ATOM   1255  HZ3 DMS   126      19.412  -9.720 -10.421  1.00  0.00           H  
ATOM   1256  HZ4 DMS   126      23.011  -8.364 -10.871  1.00  0.00           H  
ATOM   1257  HZ5 DMS   126      23.212 -10.008 -11.666  1.00  0.00           H  
ATOM   1258  HZ6 DMS   126      24.089  -9.686 -10.191  1.00  0.00           H  
TER    1259      DMS   126 
ATOM   1259  S   DMS   127     -18.343  -2.384  -3.908  1.00  0.00           S  
ATOM   1260  CT1 DMS   127     -18.358  -3.858  -5.024  1.00  0.00           C  
ATOM   1261  O   DMS   127     -17.101  -2.608  -3.093  1.00  0.00           O  
ATOM   1262  CT2 DMS   127     -17.793  -1.345  -5.294  1.00  0.00           C  
ATOM   1263  HZ1 DMS   127     -18.501  -4.740  -4.400  1.00  0.00           H  
ATOM   1264  HZ2 DMS   127     -17.361  -4.088  -5.400  1.00  0.00           H  
ATOM   1265  HZ3 DMS   127     -19.108  -3.761  -5.809  1.00  0.00           H  
ATOM   1266  HZ4 DMS   127     -16.922  -1.735  -5.822  1.00  0.00           H  
ATOM   1267  HZ5 DMS   127     -17.529  -0.358  -4.913  1.00  0.00           H  
ATOM   1268  HZ6 DMS   127     -18.665  -1.235  -5.939  1.00  0.00           H  
TER    1269      DMS   127 
ATOM   1269  S   DMS   128      -1.828  -2.505  11.271  1.00  0.00           S  
ATOM   1270  CT1 DMS   128      -3.437  -3.143  11.489  1.00  0.00           C  
ATOM   1271  O   DMS   128      -0.838  -3.682  11.061  1.00  0.00           O  
ATOM   1272  CT2 DMS   128      -1.970  -1.666   9.709  1.00  0.00           C  
ATOM   1273  HZ1 DMS   128      -3.480  -3.733  12.404  1.00  0.00           H  
ATOM   1274  HZ2 DMS   128      -3.696  -3.710  10.594  1.00  0.00           H  
ATOM   1275  HZ3 DMS   128      -4.161  -2.353  11.684  1.00  0.00           H  
ATOM   1276  HZ4 DMS   128      -1.014  -1.241   9.402  1.00  0.00           H  
ATOM   1277  HZ5 DMS   128      -2.855  -1.030   9.696  1.00  0.00           H  
ATOM   1278  HZ6 DMS   128      -2.148  -2.469   8.993  1.00  0.00           H  
TER    1279      DMS   128 
ATOM   1279  S   DMS   129       0.737   5.493  -2.554  1.00  0.00           S  
ATOM   1280  CT1 DMS   129      -0.779   4.544  -2.750  1.00  0.00           C  
ATOM   1281  O   DMS   129       1.026   6.196  -3.844  1.00  0.00           O  
ATOM   1282  CT2 DMS   129       0.029   6.748  -1.434  1.00  0.00           C  
ATOM   1283  HZ1 DMS   129      -1.408   5.293  -3.232  1.00  0.00           H  
ATOM   1284  HZ2 DMS   129      -1.249   4.259  -1.810  1.00  0.00           H  
ATOM   1285  HZ3 DMS   129      -0.740   3.660  -3.386  1.00  0.00           H  
ATOM   1286  HZ4 DMS   129      -0.861   7.237  -1.830  1.00  0.00           H  
ATOM   1287  HZ5 DMS   129       0.791   7.484  -1.179  1.00  0.00           H  
ATOM   1288  HZ6 DMS   129      -0.237   6.414  -0.431  1.00  0.00           H  
TER    1289      DMS   129 
ATOM   1289  S   DMS   130      -8.806 -16.132   4.690  1.00  0.00           S  
ATOM   1290  CT1 DMS   130      -8.341 -14.661   3.732  1.00  0.00           C  
ATOM   1291  O   DMS   130      -9.362 -17.272   3.821  1.00  0.00           O  
ATOM   1292  CT2 DMS   130      -7.186 -16.685   5.172  1.00  0.00           C  
ATOM   1293  HZ1 DMS   130      -7.526 -14.814   3.025  1.00  0.00           H  
ATOM   1294  HZ2 DMS   130      -8.169 -13.903   4.497  1.00  0.00           H  
ATOM   1295  HZ3 DMS   130      -9.169 -14.270   3.140  1.00  0.00           H  
ATOM   1296  HZ4 DMS   130      -7.289 -17.637   5.692  1.00  0.00           H  
ATOM   1297  HZ5 DMS   130      -6.766 -16.048   5.950  1.00  0.00           H  
ATOM   1298  HZ6 DMS   130      -6.466 -16.831   4.366  1.00  0.00           H  
TER    1299      DMS   130 
ATOM   1299  S   DMS   131      -1.881 -13.228  12.158  1.00  0.00           S  
ATOM   1300  CT1 DMS   131      -0.452 -12.729  13.176  1.00  0.00           C  
ATOM   1301  O   DMS   131      -2.209 -11.942  11.420  1.00  0.00           O  
ATOM   1302  CT2 DMS   131      -0.972 -14.209  10.837  1.00  0.00           C  
ATOM   1303  HZ1 DMS   131       0.035 -13.704  13.227  1.00  0.00           H  
ATOM   1304  HZ2 DMS   131      -0.792 -12.308  14.122  1.00  0.00           H  
ATOM   1305  HZ3 DMS   131       0.083 -11.958  12.623  1.00  0.00           H  
ATOM   1306  HZ4 DMS   131      -1.597 -14.090   9.952  1.00  0.00           H  
ATOM   1307  HZ5 DMS   131      -0.864 -15.259  11.109  1.00  0.00           H  
ATOM   1308  HZ6 DMS   131      -0.044 -13.684  10.611  1.00  0.00           H  
TER    1309      DMS   131 
ATOM   1309  S   DMS   132      -7.981  13.508 -10.377  1.00  0.00           S  
ATOM   1310  CT1 DMS   132      -6.235  13.716 -10.790  1.00  0.00           C  
ATOM   1311  O   DMS   132      -8.588  12.701 -11.444  1.00  0.00           O  
ATOM   1312  CT2 DMS   132      -7.605  12.246  -9.133  1.00  0.00           C  
ATOM   1313  HZ1 DMS   132      -6.126  14.408 -11.625  1.00  0.00           H  
ATOM   1314  HZ2 DMS   132      -5.853  12.718 -11.005  1.00  0.00           H  
ATOM   1315  HZ3 DMS   132      -5.720  14.125  -9.922  1.00  0.00           H  
ATOM   1316  HZ4 DMS   132      -8.564  11.878  -8.769  1.00  0.00           H  
ATOM   1317  HZ5 DMS   132      -7.086  12.658  -8.267  1.00  0.00           H  
ATOM   1318  HZ6 DMS   132      -7.019  11.451  -9.592  1.00  0.00           H  
TER    1319      DMS   132 
ATOM   1319  S   DMS   133      17.658  13.066   1.347  1.00  0.00           S  
ATOM   1320  CT1 DMS   133      18.881  14.249   2.122  1.00  0.00           C  
ATOM   1321  O   DMS   133      17.909  11.669   1.958  1.00  0.00           O  
ATOM   1322  CT2 DMS   133      16.178  13.603   2.236  1.00  0.00           C  
ATOM   1323  HZ1 DMS   133      19.042  14.031   3.178  1.00  0.00           H  
ATOM   1324  HZ2 DMS   133      18.436  15.244   2.158  1.00  0.00           H  
ATOM   1325  HZ3 DMS   133      19.855  14.275   1.633  1.00  0.00           H  
ATOM   1326  HZ4 DMS   133      16.579  14.052   3.144  1.00  0.00           H  
ATOM   1327  HZ5 DMS   133      15.527  12.766   2.490  1.00  0.00           H  
ATOM   1328  HZ6 DMS   133      15.676  14.445   1.759  1.00  0.00           H  
TER    1329      DMS   133 
ATOM   1329  S   DMS   134       6.309  -3.049  -3.073  1.00  0.00           S  
ATOM   1330  CT1 DMS   134       8.028  -2.427  -2.862  1.00  0.00           C  
ATOM   1331  O   DMS   134       5.357  -2.195  -2.204  1.00  0.00           O  
ATOM   1332  CT2 DMS   134       6.131  -2.531  -4.747  1.00  0.00           C  
ATOM   1333  HZ1 DMS   134       8.343  -2.468  -1.819  1.00  0.00           H  
ATOM   1334  HZ2 DMS   134       8.268  -1.424  -3.216  1.00  0.00           H  
ATOM   1335  HZ3 DMS   134       8.667  -3.093  -3.441  1.00  0.00           H  
ATOM   1336  HZ4 DMS   134       6.649  -3.254  -5.376  1.00  0.00           H  
ATOM   1337  HZ5 DMS   134       6.764  -1.662  -4.926  1.00  0.00           H  
ATOM   1338  HZ6 DMS   134       5.112  -2.460  -5.129  1.00  0.00           H  
TER    1339      DMS   134 
ATOM   1339  S   DMS   135      11.599 -12.647  16.025  1.00  0.00           S  
ATOM   1340  CT1 DMS   135      12.986 -13.385  16.899  1.00  0.00           C  
ATOM   1341  O   DMS   135      11.609 -11.158  16.464  1.00  0.00           O  
ATOM   1342  CT2 DMS   135      12.370 -12.643  14.394  1.00  0.00           C  
ATOM   1343  HZ1 DMS   135      13.301 -12.782  17.751  1.00  0.00           H  
ATOM   1344  HZ2 DMS   135      13.823 -13.578  16.229  1.00  0.00           H  
ATOM   1345  HZ3 DMS   135      12.552 -14.337  17.207  1.00  0.00           H  
ATOM   1346  HZ4 DMS   135      12.550 -13.655  14.033  1.00  0.00           H  
ATOM   1347  HZ5 DMS   135      13.313 -12.098  14.337  1.00  0.00           H  
ATOM   1348  HZ6 DMS   135      11.741 -12.190  13.628  1.00  0.00           H  
TER    1349      DMS   135 
ATOM   1349  S   DMS   136      18.897 -12.108  11.580  1.00  0.00           S  
ATOM   1350  CT1 DMS   136      19.362 -12.604  13.183  1.00  0.00           C  
ATOM   1351  O   DMS   136      20.020 -12.503  10.663  1.00  0.00           O  
ATOM   1352  CT2 DMS   136      17.707 -13.540  11.379  1.00  0.00           C  
ATOM   1353  HZ1 DMS   136      18.609 -12.668  13.969  1.00  0.00           H  
ATOM   1354  HZ2 DMS   136      20.151 -11.924  13.506  1.00  0.00           H  
ATOM   1355  HZ3 DMS   136      19.859 -13.564  13.042  1.00  0.00           H  
ATOM   1356  HZ4 DMS   136      18.237 -14.493  11.376  1.00  0.00           H  
ATOM   1357  HZ5 DMS   136      17.283 -13.440  10.380  1.00  0.00           H  
ATOM   1358  HZ6 DMS   136      16.994 -13.432  12.195  1.00  0.00           H  
TER    1359      DMS   136 
ATOM   1359  S   DMS   137     -11.753 -15.515  -9.985  1.00  0.00           S  
ATOM   1360  CT1 DMS   137     -13.246 -15.453  -8.971  1.00  0.00           C  
ATOM   1361  O   DMS   137     -11.026 -14.349  -9.314  1.00  0.00           O  
ATOM   1362  CT2 DMS   137     -10.971 -17.123  -9.516  1.00  0.00           C  
ATOM   1363  HZ1 DMS   137     -14.025 -16.146  -9.289  1.00  0.00           H  
ATOM   1364  HZ2 DMS   137     -13.712 -14.474  -9.081  1.00  0.00           H  
ATOM   1365  HZ3 DMS   137     -12.950 -15.533  -7.925  1.00  0.00           H  
ATOM   1366  HZ4 DMS   137     -10.900 -17.136  -8.428  1.00  0.00           H  
ATOM   1367  HZ5 DMS   137      -9.942 -17.231  -9.859  1.00  0.00           H  
ATOM   1368  HZ6 DMS   137     -11.461 -18.036  -9.852  1.00  0.00           H  
TER    1369      DMS   137 
ATOM   1369  S   DMS   138     -10.051 -17.294   9.469  1.00  0.00           S  
ATOM   1370  CT1 DMS   138      -9.748 -16.782   7.836  1.00  0.00           C  
ATOM   1371  O   DMS   138     -11.441 -17.842   9.546  1.00  0.00           O  
ATOM   1372  CT2 DMS   138      -8.860 -18.631   9.452  1.00  0.00           C  
ATOM   1373  HZ1 DMS   138     -10.001 -17.597   7.157  1.00  0.00           H  
ATOM   1374  HZ2 DMS   138      -8.751 -16.354   7.732  1.00  0.00           H  
ATOM   1375  HZ3 DMS   138     -10.406 -15.951   7.581  1.00  0.00           H  
ATOM   1376  HZ4 DMS   138      -7.883 -18.161   9.338  1.00  0.00           H  
ATOM   1377  HZ5 DMS   138      -9.189 -19.318   8.672  1.00  0.00           H  
ATOM   1378  HZ6 DMS   138      -8.793 -19.084  10.441  1.00  0.00           H  
TER    1379      DMS   138 
ATOM   1379  S   DMS   139       2.479  10.577  -1.653  1.00  0.00           S  
ATOM   1380  CT1 DMS   139       1.302   9.812  -2.807  1.00  0.00           C  
ATOM   1381  O   DMS   139       3.575  10.910  -2.654  1.00  0.00           O  
ATOM   1382  CT2 DMS   139       1.616  12.013  -1.006  1.00  0.00           C  
ATOM   1383  HZ1 DMS   139       0.920  10.592  -3.466  1.00  0.00           H  
ATOM   1384  HZ2 DMS   139       0.431   9.598  -2.188  1.00  0.00           H  
ATOM   1385  HZ3 DMS   139       1.739   9.006  -3.397  1.00  0.00           H  
ATOM   1386  HZ4 DMS   139       2.418  12.680  -0.692  1.00  0.00           H  
ATOM   1387  HZ5 DMS   139       0.976  11.825  -0.145  1.00  0.00           H  
ATOM   1388  HZ6 DMS   139       1.090  12.552  -1.795  1.00  0.00           H  
TER    1389      DMS   139 
ATOM   1389  S   DMS   140      -5.848   4.899 -12.214  1.00  0.00           S  
ATOM   1390  CT1 DMS   140      -4.697   5.077 -10.852  1.00  0.00           C  
ATOM   1391  O   DMS   140      -6.198   6.347 -12.579  1.00  0.00           O  
ATOM   1392  CT2 DMS   140      -4.729   4.418 -13.487  1.00  0.00           C  
ATOM   1393  HZ1 DMS   140      -4.464   4.115 -10.396  1.00  0.00           H  
ATOM   1394  HZ2 DMS   140      -5.180   5.744 -10.138  1.00  0.00           H  
ATOM   1395  HZ3 DMS   140      -3.808   5.526 -11.295  1.00  0.00           H  
ATOM   1396  HZ4 DMS   140      -3.751   4.885 -13.607  1.00  0.00           H  
ATOM   1397  HZ5 DMS   140      -5.356   4.519 -14.373  1.00  0.00           H  
ATOM   1398  HZ6 DMS   140      -4.670   3.350 -13.281  1.00  0.00           H  
TER    1399      DMS   140 
ATOM   1399  S   DMS   141      -5.471  -8.241  -8.122  1.00  0.00           S  
ATOM   1400  CT1 DMS   141      -6.451  -9.698  -7.722  1.00  0.00           C  
ATOM   1401  O   DMS   141      -4.208  -8.803  -8.705  1.00  0.00           O  
ATOM   1402  CT2 DMS   141      -6.382  -7.866  -9.638  1.00  0.00           C  
ATOM   1403  HZ1 DMS   141      -5.953 -10.236  -6.915  1.00  0.00           H  
ATOM   1404  HZ2 DMS   141      -6.452 -10.468  -8.494  1.00  0.00           H  
ATOM   1405  HZ3 DMS   141      -7.449  -9.346  -7.459  1.00  0.00           H  
ATOM   1406  HZ4 DMS   141      -7.436  -7.794  -9.370  1.00  0.00           H  
ATOM   1407  HZ5 DMS   141      -6.124  -8.556 -10.442  1.00  0.00           H  
ATOM   1408  HZ6 DMS   141      -6.080  -6.853  -9.904  1.00  0.00           H  
TER    1409      DMS   141 
ATOM   1409  S   DMS   142     -15.158  17.877  -1.388  1.00  0.00           S  
ATOM   1410  CT1 DMS   142     -13.806  16.805  -1.844  1.00  0.00           C  
ATOM   1411  O   DMS   142     -16.062  16.910  -0.519  1.00  0.00           O  
ATOM   1412  CT2 DMS   142     -14.140  18.932  -0.314  1.00  0.00           C  
ATOM   1413  HZ1 DMS   142     -13.226  17.237  -2.660  1.00  0.00           H  
ATOM   1414  HZ2 DMS   142     -14.297  15.931  -2.272  1.00  0.00           H  
ATOM   1415  HZ3 DMS   142     -13.121  16.618  -1.017  1.00  0.00           H  
ATOM   1416  HZ4 DMS   142     -13.248  19.234  -0.864  1.00  0.00           H  
ATOM   1417  HZ5 DMS   142     -13.646  18.381   0.486  1.00  0.00           H  
ATOM   1418  HZ6 DMS   142     -14.790  19.694   0.116  1.00  0.00           H  
TER    1419      DMS   142 
ATOM   1419  S   DMS   143     -18.826  -0.475   2.275  1.00  0.00           S  
ATOM   1420  CT1 DMS   143     -20.375   0.295   2.634  1.00  0.00           C  
ATOM   1421  O   DMS   143     -17.886   0.647   1.936  1.00  0.00           O  
ATOM   1422  CT2 DMS   143     -18.512  -0.959   3.973  1.00  0.00           C  
ATOM   1423  HZ1 DMS   143     -20.166   0.989   3.449  1.00  0.00           H  
ATOM   1424  HZ2 DMS   143     -21.135  -0.400   2.990  1.00  0.00           H  
ATOM   1425  HZ3 DMS   143     -20.759   0.886   1.803  1.00  0.00           H  
ATOM   1426  HZ4 DMS   143     -19.284  -1.603   4.395  1.00  0.00           H  
ATOM   1427  HZ5 DMS   143     -18.342  -0.086   4.603  1.00  0.00           H  
ATOM   1428  HZ6 DMS   143     -17.632  -1.601   3.941  1.00  0.00           H  
TER    1429      DMS   143 
ATOM   1429  S   DMS   144       8.613  17.733   0.510  1.00  0.00           S  
ATOM   1430  CT1 DMS   144       9.605  17.585  -0.949  1.00  0.00           C  
ATOM   1431  O   DMS   144       9.041  18.999   1.291  1.00  0.00           O  
ATOM   1432  CT2 DMS   144       7.075  18.246  -0.353  1.00  0.00           C  
ATOM   1433  HZ1 DMS   144      10.627  17.346  -0.655  1.00  0.00           H  
ATOM   1434  HZ2 DMS   144       9.527  18.488  -1.554  1.00  0.00           H  
ATOM   1435  HZ3 DMS   144       9.118  16.880  -1.621  1.00  0.00           H  
ATOM   1436  HZ4 DMS   144       7.247  19.139  -0.954  1.00  0.00           H  
ATOM   1437  HZ5 DMS   144       6.264  18.395   0.361  1.00  0.00           H  
ATOM   1438  HZ6 DMS   144       6.893  17.389  -1.001  1.00  0.00           H  
TER    1439      DMS   144 
ATOM   1439  S   DMS   145      17.462  -6.559  17.795  1.00  0.00           S  
ATOM   1440  CT1 DMS   145      15.836  -6.358  17.045  1.00  0.00           C  
ATOM   1441  O   DMS   145      18.029  -7.758  17.022  1.00  0.00           O  
ATOM   1442  CT2 DMS   145      18.134  -5.087  17.038  1.00  0.00           C  
ATOM   1443  HZ1 DMS   145      15.435  -5.420  17.430  1.00  0.00           H  
ATOM   1444  HZ2 DMS   145      15.211  -7.203  17.331  1.00  0.00           H  
ATOM   1445  HZ3 DMS   145      15.995  -6.243  15.973  1.00  0.00           H  
ATOM   1446  HZ4 DMS   145      17.465  -4.265  17.289  1.00  0.00           H  
ATOM   1447  HZ5 DMS   145      18.050  -5.187  15.955  1.00  0.00           H  
ATOM   1448  HZ6 DMS   145      19.187  -4.865  17.215  1.00  0.00           H  
TER    1449      DMS   145 
ATOM   1449  S   DMS   146      19.523   1.489  -4.476  1.00  0.00           S  
ATOM   1450  CT1 DMS   146      20.124  -0.138  -4.006  1.00  0.00           C  
ATOM   1451  O   DMS   146      18.737   2.036  -3.261  1.00  0.00           O  
ATOM   1452  CT2 DMS   146      21.059   2.326  -4.545  1.00  0.00           C  
ATOM   1453  HZ1 DMS   146      19.276  -0.783  -3.773  1.00  0.00           H  
ATOM   1454  HZ2 DMS   146      20.754  -0.102  -3.117  1.00  0.00           H  
ATOM   1455  HZ3 DMS   146      20.596  -0.643  -4.848  1.00  0.00           H  
ATOM   1456  HZ4 DMS   146      21.685   1.930  -5.345  1.00  0.00           H  
ATOM   1457  HZ5 DMS   146      21.658   2.240  -3.638  1.00  0.00           H  
ATOM   1458  HZ6 DMS   146      20.926   3.401  -4.664  1.00  0.00           H  
TER    1459      DMS   146 
ATOM   1459  S   DMS   147       5.168  22.254   9.665  1.00  0.00           S  
ATOM   1460  CT1 DMS   147       6.683  22.394   8.702  1.00  0.00           C  
ATOM   1461  O   DMS   147       3.977  22.427   8.634  1.00  0.00           O  
ATOM   1462  CT2 DMS   147       5.140  20.477   9.988  1.00  0.00           C  
ATOM   1463  HZ1 DMS   147       7.524  22.286   9.387  1.00  0.00           H  
ATOM   1464  HZ2 DMS   147       6.651  23.412   8.313  1.00  0.00           H  
ATOM   1465  HZ3 DMS   147       6.771  21.588   7.973  1.00  0.00           H  
ATOM   1466  HZ4 DMS   147       6.077  20.216  10.481  1.00  0.00           H  
ATOM   1467  HZ5 DMS   147       5.116  19.906   9.059  1.00  0.00           H  
ATOM   1468  HZ6 DMS   147       4.445  20.170  10.770  1.00  0.00           H  
TER    1469      DMS   147 
ATOM   1469  S   DMS   148     -13.642 -12.745  -5.476  1.00  0.00           S  
ATOM   1470  CT1 DMS   148     -12.277 -12.760  -6.629  1.00  0.00           C  
ATOM   1471  O   DMS   148     -14.417 -13.961  -5.976  1.00  0.00           O  
ATOM   1472  CT2 DMS   148     -12.846 -13.305  -3.943  1.00  0.00           C  
ATOM   1473  HZ1 DMS   148     -11.423 -12.182  -6.275  1.00  0.00           H  
ATOM   1474  HZ2 DMS   148     -12.541 -12.329  -7.595  1.00  0.00           H  
ATOM   1475  HZ3 DMS   148     -11.965 -13.769  -6.897  1.00  0.00           H  
ATOM   1476  HZ4 DMS   148     -13.596 -13.334  -3.153  1.00  0.00           H  
ATOM   1477  HZ5 DMS   148     -12.135 -12.527  -3.662  1.00  0.00           H  
ATOM   1478  HZ6 DMS   148     -12.395 -14.297  -3.958  1.00  0.00           H  
TER    1479      DMS   148 
ATOM   1479  S   DMS   149      17.949   9.878  -7.987  1.00  0.00           S  
ATOM   1480  CT1 DMS   149      18.877   9.162  -6.670  1.00  0.00           C  
ATOM   1481  O   DMS   149      17.497  11.298  -7.551  1.00  0.00           O  
ATOM   1482  CT2 DMS   149      19.193  10.106  -9.263  1.00  0.00           C  
ATOM   1483  HZ1 DMS   149      19.683   9.859  -6.444  1.00  0.00           H  
ATOM   1484  HZ2 DMS   149      19.198   8.189  -7.042  1.00  0.00           H  
ATOM   1485  HZ3 DMS   149      18.265   9.143  -5.768  1.00  0.00           H  
ATOM   1486  HZ4 DMS   149      19.886  10.910  -9.014  1.00  0.00           H  
ATOM   1487  HZ5 DMS   149      18.575  10.196 -10.156  1.00  0.00           H  
ATOM   1488  HZ6 DMS   149      19.767   9.204  -9.472  1.00  0.00           H  
TER    1489      DMS   149 
ATOM   1489  S   DMS   150     -10.954  -3.664   3.628  1.00  0.00           S  
ATOM   1490  CT1 DMS   150     -12.391  -2.988   2.744  1.00  0.00           C  
ATOM   1491  O   DMS   150     -10.217  -4.429   2.585  1.00  0.00           O  
ATOM   1492  CT2 DMS   150     -10.079  -2.157   3.929  1.00  0.00           C  
ATOM   1493  HZ1 DMS   150     -13.220  -2.755   3.412  1.00  0.00           H  
ATOM   1494  HZ2 DMS   150     -12.697  -3.728   2.005  1.00  0.00           H  
ATOM   1495  HZ3 DMS   150     -12.057  -2.076   2.249  1.00  0.00           H  
ATOM   1496  HZ4 DMS   150     -10.758  -1.482   4.451  1.00  0.00           H  
ATOM   1497  HZ5 DMS   150      -9.799  -1.707   2.977  1.00  0.00           H  
ATOM   1498  HZ6 DMS   150      -9.133  -2.287   4.455  1.00  0.00           H  
TER    1499      DMS   150 
ATOM   1499  S   DMS   151       1.400 -18.893   7.277  1.00  0.00           S  
ATOM   1500  CT1 DMS   151       1.749 -20.643   7.617  1.00  0.00           C  
ATOM   1501  O   DMS   151       1.701 -18.704   5.822  1.00  0.00           O  
ATOM   1502  CT2 DMS   151      -0.374 -18.886   7.512  1.00  0.00           C  
ATOM   1503  HZ1 DMS   151       1.352 -20.844   8.612  1.00  0.00           H  
ATOM   1504  HZ2 DMS   151       2.805 -20.905   7.685  1.00  0.00           H  
ATOM   1505  HZ3 DMS   151       1.155 -21.206   6.897  1.00  0.00           H  
ATOM   1506  HZ4 DMS   151      -0.672 -17.866   7.751  1.00  0.00           H  
ATOM   1507  HZ5 DMS   151      -0.672 -19.549   8.325  1.00  0.00           H  
ATOM   1508  HZ6 DMS   151      -0.930 -19.184   6.623  1.00  0.00           H  
TER    1509      DMS   151 
ATOM   1509  S   DMS   152       2.973   0.399 -17.624  1.00  0.00           S  
ATOM   1510  CT1 DMS   152       3.319   2.174 -17.392  1.00  0.00           C  
ATOM   1511  O   DMS   152       4.080  -0.415 -17.008  1.00  0.00           O  
ATOM   1512  CT2 DMS   152       1.708   0.299 -16.393  1.00  0.00           C  
ATOM   1513  HZ1 DMS   152       4.171   2.508 -17.985  1.00  0.00           H  
ATOM   1514  HZ2 DMS   152       3.633   2.350 -16.364  1.00  0.00           H  
ATOM   1515  HZ3 DMS   152       2.464   2.806 -17.634  1.00  0.00           H  
ATOM   1516  HZ4 DMS   152       1.176  -0.646 -16.505  1.00  0.00           H  
ATOM   1517  HZ5 DMS   152       1.050   1.159 -16.516  1.00  0.00           H  
ATOM   1518  HZ6 DMS   152       2.088   0.349 -15.372  1.00  0.00           H  
TER    1519      DMS   152 
ATOM   1519  S   DMS   153       0.739   8.850   8.790  1.00  0.00           S  
ATOM   1520  CT1 DMS   153       2.211   7.902   8.345  1.00  0.00           C  
ATOM   1521  O   DMS   153       0.756  10.272   8.230  1.00  0.00           O  
ATOM   1522  CT2 DMS   153      -0.522   8.032   7.794  1.00  0.00           C  
ATOM   1523  HZ1 DMS   153       3.173   8.340   8.613  1.00  0.00           H  
ATOM   1524  HZ2 DMS   153       2.254   7.765   7.264  1.00  0.00           H  
ATOM   1525  HZ3 DMS   153       2.046   6.873   8.666  1.00  0.00           H  
ATOM   1526  HZ4 DMS   153      -0.251   8.013   6.739  1.00  0.00           H  
ATOM   1527  HZ5 DMS   153      -1.532   8.354   8.051  1.00  0.00           H  
ATOM   1528  HZ6 DMS   153      -0.545   6.982   8.085  1.00  0.00           H  
TER    1529      DMS   153 
ATOM   1529  S   DMS   154      10.516   9.742  10.263  1.00  0.00           S  
ATOM   1530  CT1 DMS   154      10.527   8.055  10.773  1.00  0.00           C  
ATOM   1531  O   DMS   154      11.936  10.134  10.685  1.00  0.00           O  
ATOM   1532  CT2 DMS   154      10.506   9.437   8.502  1.00  0.00           C  
ATOM   1533  HZ1 DMS   154      10.230   8.144  11.818  1.00  0.00           H  
ATOM   1534  HZ2 DMS   154      11.498   7.618  10.538  1.00  0.00           H  
ATOM   1535  HZ3 DMS   154       9.711   7.611  10.202  1.00  0.00           H  
ATOM   1536  HZ4 DMS   154      10.053  10.311   8.033  1.00  0.00           H  
ATOM   1537  HZ5 DMS   154       9.842   8.600   8.287  1.00  0.00           H  
ATOM   1538  HZ6 DMS   154      11.477   9.239   8.047  1.00  0.00           H  
TER    1539      DMS   154 
ATOM   1539  S   DMS   155      -1.395 -12.916  17.555  1.00  0.00           S  
ATOM   1540  CT1 DMS   155      -1.170 -12.278  19.166  1.00  0.00           C  
ATOM   1541  O   DMS   155      -0.133 -12.587  16.812  1.00  0.00           O  
ATOM   1542  CT2 DMS   155      -1.353 -14.701  17.714  1.00  0.00           C  
ATOM   1543  HZ1 DMS   155      -2.047 -12.416  19.799  1.00  0.00           H  
ATOM   1544  HZ2 DMS   155      -0.953 -11.225  18.990  1.00  0.00           H  
ATOM   1545  HZ3 DMS   155      -0.349 -12.757  19.699  1.00  0.00           H  
ATOM   1546  HZ4 DMS   155      -0.447 -15.028  18.224  1.00  0.00           H  
ATOM   1547  HZ5 DMS   155      -1.255 -15.126  16.716  1.00  0.00           H  
ATOM   1548  HZ6 DMS   155      -2.338 -14.925  18.124  1.00  0.00           H  
TER    1549      DMS   155 
ATOM   1549  S   DMS   156     -15.374 -18.388  -2.497  1.00  0.00           S  
ATOM   1550  CT1 DMS   156     -14.850 -16.708  -2.291  1.00  0.00           C  
ATOM   1551  O   DMS   156     -14.890 -18.687  -3.930  1.00  0.00           O  
ATOM   1552  CT2 DMS   156     -14.173 -19.224  -1.337  1.00  0.00           C  
ATOM   1553  HZ1 DMS   156     -14.529 -16.566  -1.259  1.00  0.00           H  
ATOM   1554  HZ2 DMS   156     -15.637 -15.989  -2.515  1.00  0.00           H  
ATOM   1555  HZ3 DMS   156     -14.077 -16.342  -2.968  1.00  0.00           H  
ATOM   1556  HZ4 DMS   156     -13.216 -18.734  -1.517  1.00  0.00           H  
ATOM   1557  HZ5 DMS   156     -14.132 -20.307  -1.456  1.00  0.00           H  
ATOM   1558  HZ6 DMS   156     -14.387 -18.943  -0.307  1.00  0.00           H  
TER    1559      DMS   156 
ATOM   1559  S   DMS   157     -17.977 -11.269  -2.467  1.00  0.00           S  
ATOM   1560  CT1 DMS   157     -17.383 -13.016  -2.548  1.00  0.00           C  
ATOM   1561  O   DMS   157     -17.376 -10.396  -3.620  1.00  0.00           O  
ATOM   1562  CT2 DMS   157     -19.666 -11.650  -2.919  1.00  0.00           C  
ATOM   1563  HZ1 DMS   157     -17.927 -13.437  -3.393  1.00  0.00           H  
ATOM   1564  HZ2 DMS   157     -17.580 -13.469  -1.577  1.00  0.00           H  
ATOM   1565  HZ3 DMS   157     -16.342 -13.058  -2.869  1.00  0.00           H  
ATOM   1566  HZ4 DMS   157     -19.814 -12.410  -3.686  1.00  0.00           H  
ATOM   1567  HZ5 DMS   157     -20.102 -10.764  -3.379  1.00  0.00           H  
ATOM   1568  HZ6 DMS   157     -20.289 -11.963  -2.081  1.00  0.00           H  
TER    1569      DMS   157 
ATOM   1569  S   DMS   158      14.486  12.903  12.269  1.00  0.00           S  
ATOM   1570  CT1 DMS   158      14.135  12.102  10.640  1.00  0.00           C  
ATOM   1571  O   DMS   158      14.006  14.331  12.078  1.00  0.00           O  
ATOM   1572  CT2 DMS   158      13.277  12.055  13.376  1.00  0.00           C  
ATOM   1573  HZ1 DMS   158      13.093  12.358  10.447  1.00  0.00           H  
ATOM   1574  HZ2 DMS   158      14.191  11.021  10.769  1.00  0.00           H  
ATOM   1575  HZ3 DMS   158      14.781  12.479   9.848  1.00  0.00           H  
ATOM   1576  HZ4 DMS   158      13.344  12.542  14.349  1.00  0.00           H  
ATOM   1577  HZ5 DMS   158      13.598  11.013  13.403  1.00  0.00           H  
ATOM   1578  HZ6 DMS   158      12.281  11.974  12.941  1.00  0.00           H  
TER    1579      DMS   158 
ATOM   1579  S   DMS   159     -15.839  -8.086  -6.092  1.00  0.00           S  
ATOM   1580  CT1 DMS   159     -14.698  -8.206  -4.698  1.00  0.00           C  
ATOM   1581  O   DMS   159     -16.398  -6.652  -6.187  1.00  0.00           O  
ATOM   1582  CT2 DMS   159     -14.597  -8.101  -7.453  1.00  0.00           C  
ATOM   1583  HZ1 DMS   159     -14.049  -7.339  -4.817  1.00  0.00           H  
ATOM   1584  HZ2 DMS   159     -14.353  -9.240  -4.691  1.00  0.00           H  
ATOM   1585  HZ3 DMS   159     -15.256  -7.855  -3.830  1.00  0.00           H  
ATOM   1586  HZ4 DMS   159     -13.895  -8.889  -7.177  1.00  0.00           H  
ATOM   1587  HZ5 DMS   159     -14.112  -7.126  -7.487  1.00  0.00           H  
ATOM   1588  HZ6 DMS   159     -15.222  -8.332  -8.315  1.00  0.00           H  
TER    1589      DMS   159 
ATOM   1589  S   DMS   160       4.742  17.021 -13.699  1.00  0.00           S  
ATOM   1590  CT1 DMS   160       4.241  15.613 -12.627  1.00  0.00           C  
ATOM   1591  O   DMS   160       3.724  16.911 -14.858  1.00  0.00           O  
ATOM   1592  CT2 DMS   160       4.011  18.465 -12.861  1.00  0.00           C  
ATOM   1593  HZ1 DMS   160       4.845  14.752 -12.914  1.00  0.00           H  
ATOM   1594  HZ2 DMS   160       3.217  15.268 -12.773  1.00  0.00           H  
ATOM   1595  HZ3 DMS   160       4.390  15.777 -11.559  1.00  0.00           H  
ATOM   1596  HZ4 DMS   160       2.930  18.403 -12.738  1.00  0.00           H  
ATOM   1597  HZ5 DMS   160       4.134  19.322 -13.523  1.00  0.00           H  
ATOM   1598  HZ6 DMS   160       4.532  18.647 -11.921  1.00  0.00           H  
TER    1599      DMS   160 
ATOM   1599  S   DMS   161     -18.737   6.995  -1.078  1.00  0.00           S  
ATOM   1600  CT1 DMS   161     -19.221   6.699  -2.751  1.00  0.00           C  
ATOM   1601  O   DMS   161     -18.444   5.716  -0.396  1.00  0.00           O  
ATOM   1602  CT2 DMS   161     -17.199   7.823  -1.395  1.00  0.00           C  
ATOM   1603  HZ1 DMS   161     -18.424   6.165  -3.268  1.00  0.00           H  
ATOM   1604  HZ2 DMS   161     -19.366   7.699  -3.160  1.00  0.00           H  
ATOM   1605  HZ3 DMS   161     -20.218   6.259  -2.740  1.00  0.00           H  
ATOM   1606  HZ4 DMS   161     -16.618   7.147  -2.023  1.00  0.00           H  
ATOM   1607  HZ5 DMS   161     -16.690   8.110  -0.475  1.00  0.00           H  
ATOM   1608  HZ6 DMS   161     -17.454   8.745  -1.918  1.00  0.00           H  
TER    1609      DMS   161 
ATOM   1609  S   DMS   162       5.979 -15.496  -8.691  1.00  0.00           S  
ATOM   1610  CT1 DMS   162       7.289 -14.814  -7.730  1.00  0.00           C  
ATOM   1611  O   DMS   162       6.808 -16.307  -9.727  1.00  0.00           O  
ATOM   1612  CT2 DMS   162       5.374 -13.960  -9.506  1.00  0.00           C  
ATOM   1613  HZ1 DMS   162       8.086 -15.547  -7.605  1.00  0.00           H  
ATOM   1614  HZ2 DMS   162       6.860 -14.641  -6.743  1.00  0.00           H  
ATOM   1615  HZ3 DMS   162       7.610 -13.907  -8.244  1.00  0.00           H  
ATOM   1616  HZ4 DMS   162       4.643 -14.134 -10.296  1.00  0.00           H  
ATOM   1617  HZ5 DMS   162       6.186 -13.359  -9.915  1.00  0.00           H  
ATOM   1618  HZ6 DMS   162       4.829 -13.494  -8.685  1.00  0.00           H  
TER    1619      DMS   162 
ATOM   1619  S   DMS   163      -8.129   6.715  12.604  1.00  0.00           S  
ATOM   1620  CT1 DMS   163      -6.830   7.426  11.698  1.00  0.00           C  
ATOM   1621  O   DMS   163      -9.028   6.040  11.624  1.00  0.00           O  
ATOM   1622  CT2 DMS   163      -7.204   5.453  13.447  1.00  0.00           C  
ATOM   1623  HZ1 DMS   163      -7.404   8.294  11.375  1.00  0.00           H  
ATOM   1624  HZ2 DMS   163      -6.496   6.751  10.911  1.00  0.00           H  
ATOM   1625  HZ3 DMS   163      -5.973   7.672  12.326  1.00  0.00           H  
ATOM   1626  HZ4 DMS   163      -6.496   5.849  14.175  1.00  0.00           H  
ATOM   1627  HZ5 DMS   163      -6.593   4.911  12.725  1.00  0.00           H  
ATOM   1628  HZ6 DMS   163      -7.919   4.776  13.913  1.00  0.00           H  
TER    1629      DMS   163 
ATOM   1629  S   DMS   164      -5.710 -22.594  -5.815  1.00  0.00           S  
ATOM   1630  CT1 DMS   164      -4.124 -22.731  -4.945  1.00  0.00           C  
ATOM   1631  O   DMS   164      -5.764 -21.271  -6.583  1.00  0.00           O  
ATOM   1632  CT2 DMS   164      -5.312 -23.652  -7.206  1.00  0.00           C  
ATOM   1633  HZ1 DMS   164      -3.424 -22.550  -5.759  1.00  0.00           H  
ATOM   1634  HZ2 DMS   164      -4.050 -23.738  -4.535  1.00  0.00           H  
ATOM   1635  HZ3 DMS   164      -4.117 -22.055  -4.089  1.00  0.00           H  
ATOM   1636  HZ4 DMS   164      -6.066 -23.563  -7.988  1.00  0.00           H  
ATOM   1637  HZ5 DMS   164      -5.429 -24.630  -6.738  1.00  0.00           H  
ATOM   1638  HZ6 DMS   164      -4.324 -23.636  -7.665  1.00  0.00           H  
TER    1639      DMS   164 
ATOM   1639  S   DMS   165       1.488 -15.834  14.081  1.00  0.00           S  
ATOM   1640  CT1 DMS   165       2.560 -17.285  13.779  1.00  0.00           C  
ATOM   1641  O   DMS   165       0.134 -16.424  14.432  1.00  0.00           O  
ATOM   1642  CT2 DMS   165       2.163 -15.310  15.592  1.00  0.00           C  
ATOM   1643  HZ1 DMS   165       2.376 -18.133  14.438  1.00  0.00           H  
ATOM   1644  HZ2 DMS   165       3.601 -17.023  13.969  1.00  0.00           H  
ATOM   1645  HZ3 DMS   165       2.453 -17.622  12.748  1.00  0.00           H  
ATOM   1646  HZ4 DMS   165       3.220 -15.056  15.503  1.00  0.00           H  
ATOM   1647  HZ5 DMS   165       2.026 -16.144  16.279  1.00  0.00           H  
ATOM   1648  HZ6 DMS   165       1.589 -14.463  15.969  1.00  0.00           H  
TER    1649      DMS   165 
ATOM   1649  S   DMS   166     -14.100   6.524   4.170  1.00  0.00           S  
ATOM   1650  CT1 DMS   166     -13.768   4.925   4.969  1.00  0.00           C  
ATOM   1651  O   DMS   166     -15.409   6.278   3.468  1.00  0.00           O  
ATOM   1652  CT2 DMS   166     -14.323   7.490   5.549  1.00  0.00           C  
ATOM   1653  HZ1 DMS   166     -12.808   4.972   5.483  1.00  0.00           H  
ATOM   1654  HZ2 DMS   166     -13.864   4.218   4.145  1.00  0.00           H  
ATOM   1655  HZ3 DMS   166     -14.521   4.818   5.751  1.00  0.00           H  
ATOM   1656  HZ4 DMS   166     -14.520   8.506   5.207  1.00  0.00           H  
ATOM   1657  HZ5 DMS   166     -13.484   7.511   6.243  1.00  0.00           H  
ATOM   1658  HZ6 DMS   166     -15.189   7.155   6.120  1.00  0.00           H  
TER    1659      DMS   166 
ATOM   1659  S   DMS   167      20.708   3.390   6.234  1.00  0.00           S  
ATOM   1660  CT1 DMS   167      21.462   2.870   4.684  1.00  0.00           C  
ATOM   1661  O   DMS   167      19.539   2.438   6.574  1.00  0.00           O  
ATOM   1662  CT2 DMS   167      22.005   2.871   7.256  1.00  0.00           C  
ATOM   1663  HZ1 DMS   167      22.389   3.417   4.520  1.00  0.00           H  
ATOM   1664  HZ2 DMS   167      20.709   3.099   3.930  1.00  0.00           H  
ATOM   1665  HZ3 DMS   167      21.649   1.807   4.534  1.00  0.00           H  
ATOM   1666  HZ4 DMS   167      22.969   3.346   7.072  1.00  0.00           H  
ATOM   1667  HZ5 DMS   167      21.968   1.784   7.183  1.00  0.00           H  
ATOM   1668  HZ6 DMS   167      21.724   3.182   8.262  1.00  0.00           H  
TER    1669      DMS   167 
ATOM   1669  S   DMS   168      19.008  15.590  -6.727  1.00  0.00           S  
ATOM   1670  CT1 DMS   168      19.367  13.808  -6.556  1.00  0.00           C  
ATOM   1671  O   DMS   168      18.507  16.061  -5.359  1.00  0.00           O  
ATOM   1672  CT2 DMS   168      20.645  16.301  -6.997  1.00  0.00           C  
ATOM   1673  HZ1 DMS   168      20.280  13.488  -6.054  1.00  0.00           H  
ATOM   1674  HZ2 DMS   168      19.520  13.425  -7.565  1.00  0.00           H  
ATOM   1675  HZ3 DMS   168      18.513  13.308  -6.098  1.00  0.00           H  
ATOM   1676  HZ4 DMS   168      21.206  15.821  -7.799  1.00  0.00           H  
ATOM   1677  HZ5 DMS   168      21.184  16.121  -6.066  1.00  0.00           H  
ATOM   1678  HZ6 DMS   168      20.575  17.377  -7.154  1.00  0.00           H  
TER    1679      DMS   168 
ATOM   1679  S   DMS   169       2.587  -9.885 -19.860  1.00  0.00           S  
ATOM   1680  CT1 DMS   169       4.234 -10.397 -20.499  1.00  0.00           C  
ATOM   1681  O   DMS   169       2.980  -8.932 -18.751  1.00  0.00           O  
ATOM   1682  CT2 DMS   169       2.125  -8.935 -21.259  1.00  0.00           C  
ATOM   1683  HZ1 DMS   169       4.740  -9.645 -21.106  1.00  0.00           H  
ATOM   1684  HZ2 DMS   169       4.112 -11.253 -21.162  1.00  0.00           H  
ATOM   1685  HZ3 DMS   169       4.858 -10.563 -19.621  1.00  0.00           H  
ATOM   1686  HZ4 DMS   169       2.213  -9.590 -22.126  1.00  0.00           H  
ATOM   1687  HZ5 DMS   169       2.644  -7.977 -21.280  1.00  0.00           H  
ATOM   1688  HZ6 DMS   169       1.036  -8.893 -21.275  1.00  0.00           H  
TER    1689      DMS   169 
ATOM   1689  S   DMS   170      18.052 -14.920   7.151  1.00  0.00           S  
ATOM   1690  CT1 DMS   170      18.826 -13.378   7.562  1.00  0.00           C  
ATOM   1691  O   DMS   170      18.210 -15.012   5.613  1.00  0.00           O  
ATOM   1692  CT2 DMS   170      19.466 -15.897   7.935  1.00  0.00           C  
ATOM   1693  HZ1 DMS   170      19.810 -13.431   7.096  1.00  0.00           H  
ATOM   1694  HZ2 DMS   170      18.873 -13.374   8.651  1.00  0.00           H  
ATOM   1695  HZ3 DMS   170      18.252 -12.535   7.177  1.00  0.00           H  
ATOM   1696  HZ4 DMS   170      20.397 -15.369   7.726  1.00  0.00           H  
ATOM   1697  HZ5 DMS   170      19.445 -16.855   7.415  1.00  0.00           H  
ATOM   1698  HZ6 DMS   170      19.279 -16.111   8.987  1.00  0.00           H  
TER    1699      DMS   170 
ATOM   1699  S   DMS   171       5.190  10.517   1.591  1.00  0.00           S  
ATOM   1700  CT1 DMS   171       6.783  11.285   2.015  1.00  0.00           C  
ATOM   1701  O   DMS   171       4.396  11.835   1.489  1.00  0.00           O  
ATOM   1702  CT2 DMS   171       5.494  10.013  -0.088  1.00  0.00           C  
ATOM   1703  HZ1 DMS   171       7.123  11.934   1.208  1.00  0.00           H  
ATOM   1704  HZ2 DMS   171       7.499  10.464   2.050  1.00  0.00           H  
ATOM   1705  HZ3 DMS   171       6.762  11.953   2.876  1.00  0.00           H  
ATOM   1706  HZ4 DMS   171       4.659   9.528  -0.595  1.00  0.00           H  
ATOM   1707  HZ5 DMS   171       6.256   9.236  -0.152  1.00  0.00           H  
ATOM   1708  HZ6 DMS   171       5.786  10.898  -0.652  1.00  0.00           H  
TER    1709      DMS   171 
ATOM   1709  S   DMS   172      -2.469   2.310 -15.908  1.00  0.00           S  
ATOM   1710  CT1 DMS   172      -2.544   0.503 -15.624  1.00  0.00           C  
ATOM   1711  O   DMS   172      -1.599   2.331 -17.160  1.00  0.00           O  
ATOM   1712  CT2 DMS   172      -4.097   2.557 -16.541  1.00  0.00           C  
ATOM   1713  HZ1 DMS   172      -2.865   0.024 -16.549  1.00  0.00           H  
ATOM   1714  HZ2 DMS   172      -3.148   0.276 -14.746  1.00  0.00           H  
ATOM   1715  HZ3 DMS   172      -1.514   0.167 -15.507  1.00  0.00           H  
ATOM   1716  HZ4 DMS   172      -4.172   3.556 -16.969  1.00  0.00           H  
ATOM   1717  HZ5 DMS   172      -4.819   2.374 -15.745  1.00  0.00           H  
ATOM   1718  HZ6 DMS   172      -4.281   1.842 -17.342  1.00  0.00           H  
TER    1719      DMS   172 
ATOM   1719  S   DMS   173     -10.404   0.517  -9.984  1.00  0.00           S  
ATOM   1720  CT1 DMS   173      -9.818   2.152  -9.533  1.00  0.00           C  
ATOM   1721  O   DMS   173     -11.872   0.724 -10.290  1.00  0.00           O  
ATOM   1722  CT2 DMS   173      -9.485   0.197 -11.469  1.00  0.00           C  
ATOM   1723  HZ1 DMS   173      -8.762   2.175  -9.264  1.00  0.00           H  
ATOM   1724  HZ2 DMS   173     -10.385   2.594  -8.714  1.00  0.00           H  
ATOM   1725  HZ3 DMS   173      -9.990   2.819 -10.378  1.00  0.00           H  
ATOM   1726  HZ4 DMS   173      -8.416   0.193 -11.257  1.00  0.00           H  
ATOM   1727  HZ5 DMS   173      -9.791   1.092 -12.012  1.00  0.00           H  
ATOM   1728  HZ6 DMS   173      -9.859  -0.689 -11.982  1.00  0.00           H  
TER    1729      DMS   173 
ATOM   1729  S   DMS   174       3.668  22.884 -11.836  1.00  0.00           S  
ATOM   1730  CT1 DMS   174       3.344  23.368 -10.059  1.00  0.00           C  
ATOM   1731  O   DMS   174       5.074  22.320 -11.812  1.00  0.00           O  
ATOM   1732  CT2 DMS   174       2.677  21.413 -11.860  1.00  0.00           C  
ATOM   1733  HZ1 DMS   174       4.105  24.060  -9.699  1.00  0.00           H  
ATOM   1734  HZ2 DMS   174       3.300  22.482  -9.427  1.00  0.00           H  
ATOM   1735  HZ3 DMS   174       2.382  23.881 -10.077  1.00  0.00           H  
ATOM   1736  HZ4 DMS   174       1.604  21.581 -11.776  1.00  0.00           H  
ATOM   1737  HZ5 DMS   174       2.858  20.681 -11.073  1.00  0.00           H  
ATOM   1738  HZ6 DMS   174       2.761  20.858 -12.795  1.00  0.00           H  
TER    1739      DMS   174 
ATOM   1739  S   DMS   175      -0.580   9.816  -7.021  1.00  0.00           S  
ATOM   1740  CT1 DMS   175       0.473  10.561  -8.088  1.00  0.00           C  
ATOM   1741  O   DMS   175      -0.055  10.319  -5.705  1.00  0.00           O  
ATOM   1742  CT2 DMS   175      -2.102  10.682  -7.436  1.00  0.00           C  
ATOM   1743  HZ1 DMS   175      -0.121  11.088  -8.835  1.00  0.00           H  
ATOM   1744  HZ2 DMS   175       1.071   9.815  -8.613  1.00  0.00           H  
ATOM   1745  HZ3 DMS   175       1.189  11.220  -7.596  1.00  0.00           H  
ATOM   1746  HZ4 DMS   175      -2.326  10.680  -8.503  1.00  0.00           H  
ATOM   1747  HZ5 DMS   175      -1.952  11.726  -7.163  1.00  0.00           H  
ATOM   1748  HZ6 DMS   175      -2.924  10.329  -6.814  1.00  0.00           H  
TER    1749      DMS   175 
ATOM   1749  S   DMS   176       9.063  20.900  -4.849  1.00  0.00           S  
ATOM   1750  CT1 DMS   176       9.821  19.328  -5.387  1.00  0.00           C  
ATOM   1751  O   DMS   176       9.260  21.107  -3.372  1.00  0.00           O  
ATOM   1752  CT2 DMS   176      10.038  22.114  -5.804  1.00  0.00           C  
ATOM   1753  HZ1 DMS   176      10.880  19.467  -5.603  1.00  0.00           H  
ATOM   1754  HZ2 DMS   176       9.355  18.929  -6.289  1.00  0.00           H  
ATOM   1755  HZ3 DMS   176       9.743  18.567  -4.610  1.00  0.00           H  
ATOM   1756  HZ4 DMS   176       9.841  21.946  -6.863  1.00  0.00           H  
ATOM   1757  HZ5 DMS   176      11.102  22.119  -5.567  1.00  0.00           H  
ATOM   1758  HZ6 DMS   176       9.714  23.118  -5.530  1.00  0.00           H  
TER    1759      DMS   176 
ATOM   1759  S   DMS   177       9.777  -7.199  -4.994  1.00  0.00           S  
ATOM   1760  CT1 DMS   177       8.034  -7.444  -4.843  1.00  0.00           C  
ATOM   1761  O   DMS   177       9.942  -7.040  -6.523  1.00  0.00           O  
ATOM   1762  CT2 DMS   177       9.884  -5.505  -4.539  1.00  0.00           C  
ATOM   1763  HZ1 DMS   177       7.757  -8.422  -5.238  1.00  0.00           H  
ATOM   1764  HZ2 DMS   177       7.470  -6.751  -5.467  1.00  0.00           H  
ATOM   1765  HZ3 DMS   177       7.575  -7.429  -3.854  1.00  0.00           H  
ATOM   1766  HZ4 DMS   177       9.503  -5.409  -3.522  1.00  0.00           H  
ATOM   1767  HZ5 DMS   177       9.324  -4.831  -5.188  1.00  0.00           H  
ATOM   1768  HZ6 DMS   177      10.857  -5.020  -4.620  1.00  0.00           H  
TER    1769      DMS   177 
ATOM   1769  S   DMS   178      -2.531   1.194  19.459  1.00  0.00           S  
ATOM   1770  CT1 DMS   178      -2.906  -0.395  18.977  1.00  0.00           C  
ATOM   1771  O   DMS   178      -2.740   1.974  18.202  1.00  0.00           O  
ATOM   1772  CT2 DMS   178      -3.983   1.573  20.430  1.00  0.00           C  
ATOM   1773  HZ1 DMS   178      -2.109  -0.665  18.284  1.00  0.00           H  
ATOM   1774  HZ2 DMS   178      -3.851  -0.368  18.435  1.00  0.00           H  
ATOM   1775  HZ3 DMS   178      -2.957  -1.015  19.873  1.00  0.00           H  
ATOM   1776  HZ4 DMS   178      -4.739   1.785  19.674  1.00  0.00           H  
ATOM   1777  HZ5 DMS   178      -3.766   2.499  20.964  1.00  0.00           H  
ATOM   1778  HZ6 DMS   178      -4.284   0.775  21.109  1.00  0.00           H  
TER    1779      DMS   178 
ATOM   1779  S   DMS   179       6.452  25.077  -8.341  1.00  0.00           S  
ATOM   1780  CT1 DMS   179       7.923  25.256  -7.405  1.00  0.00           C  
ATOM   1781  O   DMS   179       6.283  26.433  -9.034  1.00  0.00           O  
ATOM   1782  CT2 DMS   179       6.991  24.060  -9.715  1.00  0.00           C  
ATOM   1783  HZ1 DMS   179       8.278  24.348  -6.917  1.00  0.00           H  
ATOM   1784  HZ2 DMS   179       7.659  25.938  -6.597  1.00  0.00           H  
ATOM   1785  HZ3 DMS   179       8.652  25.700  -8.084  1.00  0.00           H  
ATOM   1786  HZ4 DMS   179       7.752  24.578 -10.299  1.00  0.00           H  
ATOM   1787  HZ5 DMS   179       6.168  23.976 -10.424  1.00  0.00           H  
ATOM   1788  HZ6 DMS   179       7.466  23.116  -9.448  1.00  0.00           H  
TER    1789      DMS   179 
ATOM   1789  S   DMS   180     -11.079  16.440  -8.053  1.00  0.00           S  
ATOM   1790  CT1 DMS   180     -12.364  15.707  -8.992  1.00  0.00           C  
ATOM   1791  O   DMS   180      -9.800  15.662  -8.240  1.00  0.00           O  
ATOM   1792  CT2 DMS   180     -10.662  17.958  -9.131  1.00  0.00           C  
ATOM   1793  HZ1 DMS   180     -13.240  16.349  -8.904  1.00  0.00           H  
ATOM   1794  HZ2 DMS   180     -12.649  14.766  -8.519  1.00  0.00           H  
ATOM   1795  HZ3 DMS   180     -12.111  15.666 -10.051  1.00  0.00           H  
ATOM   1796  HZ4 DMS   180     -10.415  17.647 -10.146  1.00  0.00           H  
ATOM   1797  HZ5 DMS   180      -9.839  18.415  -8.581  1.00  0.00           H  
ATOM   1798  HZ6 DMS   180     -11.487  18.667  -9.069  1.00  0.00           H  
TER    1799      DMS   180 
ATOM   1799  S   DMS   181     -10.880 -18.665  -3.493  1.00  0.00           S  
ATOM   1800  CT1 DMS   181     -10.172 -17.577  -4.736  1.00  0.00           C  
ATOM   1801  O   DMS   181      -9.707 -19.565  -3.110  1.00  0.00           O  
ATOM   1802  CT2 DMS   181     -10.857 -17.391  -2.233  1.00  0.00           C  
ATOM   1803  HZ1 DMS   181     -10.176 -18.161  -5.657  1.00  0.00           H  
ATOM   1804  HZ2 DMS   181      -9.254 -17.045  -4.488  1.00  0.00           H  
ATOM   1805  HZ3 DMS   181     -10.878 -16.768  -4.923  1.00  0.00           H  
ATOM   1806  HZ4 DMS   181      -9.925 -16.832  -2.316  1.00  0.00           H  
ATOM   1807  HZ5 DMS   181     -10.990 -17.893  -1.275  1.00  0.00           H  
ATOM   1808  HZ6 DMS   181     -11.699 -16.714  -2.381  1.00  0.00           H  
TER    1809      DMS   181 
ATOM   1809  S   DMS   182     -10.124  -3.350   9.363  1.00  0.00           S  
ATOM   1810  CT1 DMS   182     -10.864  -2.420   7.932  1.00  0.00           C  
ATOM   1811  O   DMS   182     -11.235  -3.498  10.378  1.00  0.00           O  
ATOM   1812  CT2 DMS   182      -8.895  -2.124   9.892  1.00  0.00           C  
ATOM   1813  HZ1 DMS   182     -11.741  -2.967   7.586  1.00  0.00           H  
ATOM   1814  HZ2 DMS   182     -10.189  -2.121   7.129  1.00  0.00           H  
ATOM   1815  HZ3 DMS   182     -11.268  -1.515   8.385  1.00  0.00           H  
ATOM   1816  HZ4 DMS   182      -8.156  -1.871   9.131  1.00  0.00           H  
ATOM   1817  HZ5 DMS   182      -8.273  -2.521  10.694  1.00  0.00           H  
ATOM   1818  HZ6 DMS   182      -9.458  -1.263  10.253  1.00  0.00           H  
TER    1819      DMS   182 
ATOM   1819  S   DMS   183     -10.856   5.731  -6.877  1.00  0.00           S  
ATOM   1820  CT1 DMS   183      -9.875   5.471  -5.394  1.00  0.00           C  
ATOM   1821  O   DMS   183      -9.941   5.655  -8.104  1.00  0.00           O  
ATOM   1822  CT2 DMS   183     -11.143   7.531  -6.592  1.00  0.00           C  
ATOM   1823  HZ1 DMS   183      -9.410   6.398  -5.057  1.00  0.00           H  
ATOM   1824  HZ2 DMS   183      -9.248   4.581  -5.448  1.00  0.00           H  
ATOM   1825  HZ3 DMS   183     -10.604   5.264  -4.610  1.00  0.00           H  
ATOM   1826  HZ4 DMS   183     -10.166   8.014  -6.590  1.00  0.00           H  
ATOM   1827  HZ5 DMS   183     -11.613   7.745  -5.632  1.00  0.00           H  
ATOM   1828  HZ6 DMS   183     -11.835   7.910  -7.344  1.00  0.00           H  
TER    1829      DMS   183 
ATOM   1829  S   DMS   184       8.785   3.059 -10.550  1.00  0.00           S  
ATOM   1830  CT1 DMS   184       8.979   4.818 -10.753  1.00  0.00           C  
ATOM   1831  O   DMS   184       7.868   2.966  -9.344  1.00  0.00           O  
ATOM   1832  CT2 DMS   184       7.698   2.855 -11.912  1.00  0.00           C  
ATOM   1833  HZ1 DMS   184       9.491   4.947 -11.707  1.00  0.00           H  
ATOM   1834  HZ2 DMS   184       9.621   5.043  -9.902  1.00  0.00           H  
ATOM   1835  HZ3 DMS   184       8.021   5.337 -10.726  1.00  0.00           H  
ATOM   1836  HZ4 DMS   184       8.252   3.290 -12.743  1.00  0.00           H  
ATOM   1837  HZ5 DMS   184       6.733   3.342 -11.771  1.00  0.00           H  
ATOM   1838  HZ6 DMS   184       7.523   1.782 -11.996  1.00  0.00           H  
TER    1839      DMS   184 
ATOM   1839  S   DMS   185      -7.915  -2.887 -19.473  1.00  0.00           S  
ATOM   1840  CT1 DMS   185      -6.421  -3.580 -18.715  1.00  0.00           C  
ATOM   1841  O   DMS   185      -7.530  -1.428 -19.770  1.00  0.00           O  
ATOM   1842  CT2 DMS   185      -7.999  -3.769 -21.034  1.00  0.00           C  
ATOM   1843  HZ1 DMS   185      -5.596  -3.456 -19.416  1.00  0.00           H  
ATOM   1844  HZ2 DMS   185      -6.643  -4.624 -18.496  1.00  0.00           H  
ATOM   1845  HZ3 DMS   185      -6.225  -2.946 -17.849  1.00  0.00           H  
ATOM   1846  HZ4 DMS   185      -7.182  -3.466 -21.689  1.00  0.00           H  
ATOM   1847  HZ5 DMS   185      -8.931  -3.394 -21.458  1.00  0.00           H  
ATOM   1848  HZ6 DMS   185      -8.133  -4.828 -20.813  1.00  0.00           H  
TER    1849      DMS   185 
ATOM   1849  S   DMS   186     -21.459  -0.314 -13.363  1.00  0.00           S  
ATOM   1850  CT1 DMS   186     -22.310   0.685 -14.692  1.00  0.00           C  
ATOM   1851  O   DMS   186     -21.828  -1.756 -13.616  1.00  0.00           O  
ATOM   1852  CT2 DMS   186     -19.758  -0.222 -13.998  1.00  0.00           C  
ATOM   1853  HZ1 DMS   186     -23.344   0.832 -14.380  1.00  0.00           H  
ATOM   1854  HZ2 DMS   186     -22.294   0.218 -15.676  1.00  0.00           H  
ATOM   1855  HZ3 DMS   186     -21.825   1.650 -14.840  1.00  0.00           H  
ATOM   1856  HZ4 DMS   186     -19.627   0.840 -13.788  1.00  0.00           H  
ATOM   1857  HZ5 DMS   186     -19.753  -0.544 -15.039  1.00  0.00           H  
ATOM   1858  HZ6 DMS   186     -19.111  -0.786 -13.325  1.00  0.00           H  
TER    1859      DMS   186 
ATOM   1859  S   DMS   187      -3.193 -19.595   9.665  1.00  0.00           S  
ATOM   1860  CT1 DMS   187      -4.919 -19.200  10.210  1.00  0.00           C  
ATOM   1861  O   DMS   187      -2.689 -20.566  10.709  1.00  0.00           O  
ATOM   1862  CT2 DMS   187      -3.571 -20.571   8.078  1.00  0.00           C  
ATOM   1863  HZ1 DMS   187      -5.081 -19.233  11.287  1.00  0.00           H  
ATOM   1864  HZ2 DMS   187      -5.485 -19.986   9.710  1.00  0.00           H  
ATOM   1865  HZ3 DMS   187      -5.187 -18.206   9.854  1.00  0.00           H  
ATOM   1866  HZ4 DMS   187      -4.324 -21.307   8.360  1.00  0.00           H  
ATOM   1867  HZ5 DMS   187      -2.633 -20.910   7.638  1.00  0.00           H  
ATOM   1868  HZ6 DMS   187      -4.029 -19.871   7.379  1.00  0.00           H  
TER    1869      DMS   187 
ATOM   1869  S   DMS   188      -4.982   7.842  25.052  1.00  0.00           S  
ATOM   1870  CT1 DMS   188      -3.491   7.560  24.041  1.00  0.00           C  
ATOM   1871  O   DMS   188      -6.015   8.298  23.965  1.00  0.00           O  
ATOM   1872  CT2 DMS   188      -5.274   6.041  25.311  1.00  0.00           C  
ATOM   1873  HZ1 DMS   188      -3.612   6.707  23.374  1.00  0.00           H  
ATOM   1874  HZ2 DMS   188      -2.624   7.370  24.675  1.00  0.00           H  
ATOM   1875  HZ3 DMS   188      -3.257   8.398  23.384  1.00  0.00           H  
ATOM   1876  HZ4 DMS   188      -5.341   5.531  24.350  1.00  0.00           H  
ATOM   1877  HZ5 DMS   188      -6.285   6.023  25.718  1.00  0.00           H  
ATOM   1878  HZ6 DMS   188      -4.531   5.659  26.011  1.00  0.00           H  
TER    1879      DMS   188 
ATOM   1879  S   DMS   189      -1.233   4.752  21.539  1.00  0.00           S  
ATOM   1880  CT1 DMS   189      -0.599   4.770  23.246  1.00  0.00           C  
ATOM   1881  O   DMS   189      -2.741   5.029  21.589  1.00  0.00           O  
ATOM   1882  CT2 DMS   189      -0.513   6.302  21.027  1.00  0.00           C  
ATOM   1883  HZ1 DMS   189       0.459   4.511  23.291  1.00  0.00           H  
ATOM   1884  HZ2 DMS   189      -1.112   3.904  23.665  1.00  0.00           H  
ATOM   1885  HZ3 DMS   189      -0.761   5.688  23.810  1.00  0.00           H  
ATOM   1886  HZ4 DMS   189       0.547   6.084  20.893  1.00  0.00           H  
ATOM   1887  HZ5 DMS   189      -0.742   7.070  21.766  1.00  0.00           H  
ATOM   1888  HZ6 DMS   189      -1.026   6.604  20.114  1.00  0.00           H  
TER    1889      DMS   189 
ATOM   1889  S   DMS   190       2.268 -16.623 -13.132  1.00  0.00           S  
ATOM   1890  CT1 DMS   190       2.850 -17.460 -14.601  1.00  0.00           C  
ATOM   1891  O   DMS   190       1.295 -17.606 -12.546  1.00  0.00           O  
ATOM   1892  CT2 DMS   190       3.775 -16.940 -12.098  1.00  0.00           C  
ATOM   1893  HZ1 DMS   190       2.113 -17.359 -15.397  1.00  0.00           H  
ATOM   1894  HZ2 DMS   190       2.981 -18.525 -14.408  1.00  0.00           H  
ATOM   1895  HZ3 DMS   190       3.757 -16.951 -14.927  1.00  0.00           H  
ATOM   1896  HZ4 DMS   190       4.255 -17.902 -12.282  1.00  0.00           H  
ATOM   1897  HZ5 DMS   190       3.429 -16.905 -11.065  1.00  0.00           H  
ATOM   1898  HZ6 DMS   190       4.481 -16.149 -12.354  1.00  0.00           H  
TER    1899      DMS   190 
ATOM   1899  S   DMS   191      -2.564  17.791   6.939  1.00  0.00           S  
ATOM   1900  CT1 DMS   191      -1.324  18.708   5.971  1.00  0.00           C  
ATOM   1901  O   DMS   191      -3.955  18.355   6.584  1.00  0.00           O  
ATOM   1902  CT2 DMS   191      -2.478  16.187   6.136  1.00  0.00           C  
ATOM   1903  HZ1 DMS   191      -1.668  18.737   4.937  1.00  0.00           H  
ATOM   1904  HZ2 DMS   191      -0.340  18.333   6.251  1.00  0.00           H  
ATOM   1905  HZ3 DMS   191      -1.372  19.734   6.336  1.00  0.00           H  
ATOM   1906  HZ4 DMS   191      -1.462  15.806   6.040  1.00  0.00           H  
ATOM   1907  HZ5 DMS   191      -2.834  16.298   5.112  1.00  0.00           H  
ATOM   1908  HZ6 DMS   191      -3.120  15.472   6.651  1.00  0.00           H  
TER    1909      DMS   191 
ATOM   1909  S   DMS   192      -3.440   6.025  -0.317  1.00  0.00           S  
ATOM   1910  CT1 DMS   192      -3.982   7.568   0.336  1.00  0.00           C  
ATOM   1911  O   DMS   192      -3.059   5.066   0.908  1.00  0.00           O  
ATOM   1912  CT2 DMS   192      -4.922   5.388  -1.092  1.00  0.00           C  
ATOM   1913  HZ1 DMS   192      -3.233   7.905   1.053  1.00  0.00           H  
ATOM   1914  HZ2 DMS   192      -5.001   7.496   0.716  1.00  0.00           H  
ATOM   1915  HZ3 DMS   192      -4.035   8.239  -0.522  1.00  0.00           H  
ATOM   1916  HZ4 DMS   192      -4.969   4.304  -0.991  1.00  0.00           H  
ATOM   1917  HZ5 DMS   192      -4.871   5.691  -2.137  1.00  0.00           H  
ATOM   1918  HZ6 DMS   192      -5.760   5.795  -0.526  1.00  0.00           H  
TER    1919      DMS   192 
ATOM   1919  S   DMS   193      14.561   9.816   1.444  1.00  0.00           S  
ATOM   1920  CT1 DMS   193      15.639   9.899  -0.003  1.00  0.00           C  
ATOM   1921  O   DMS   193      13.134   9.802   0.969  1.00  0.00           O  
ATOM   1922  CT2 DMS   193      14.740   8.154   2.139  1.00  0.00           C  
ATOM   1923  HZ1 DMS   193      15.656  10.917  -0.393  1.00  0.00           H  
ATOM   1924  HZ2 DMS   193      15.196   9.221  -0.733  1.00  0.00           H  
ATOM   1925  HZ3 DMS   193      16.637   9.612   0.328  1.00  0.00           H  
ATOM   1926  HZ4 DMS   193      14.274   7.439   1.462  1.00  0.00           H  
ATOM   1927  HZ5 DMS   193      14.084   8.107   3.009  1.00  0.00           H  
ATOM   1928  HZ6 DMS   193      15.753   7.862   2.417  1.00  0.00           H  
TER    1929      DMS   193 
ATOM   1929  S   DMS   194      -9.521  -5.229  18.013  1.00  0.00           S  
ATOM   1930  CT1 DMS   194     -10.653  -6.476  18.756  1.00  0.00           C  
ATOM   1931  O   DMS   194      -8.737  -5.993  16.916  1.00  0.00           O  
ATOM   1932  CT2 DMS   194     -10.771  -4.278  17.102  1.00  0.00           C  
ATOM   1933  HZ1 DMS   194     -10.095  -7.372  19.027  1.00  0.00           H  
ATOM   1934  HZ2 DMS   194     -11.266  -6.722  17.889  1.00  0.00           H  
ATOM   1935  HZ3 DMS   194     -11.200  -6.002  19.571  1.00  0.00           H  
ATOM   1936  HZ4 DMS   194     -10.972  -4.810  16.172  1.00  0.00           H  
ATOM   1937  HZ5 DMS   194     -10.261  -3.329  16.934  1.00  0.00           H  
ATOM   1938  HZ6 DMS   194     -11.651  -4.131  17.729  1.00  0.00           H  
TER    1939      DMS   194 
ATOM   1939  S   DMS   195       0.123   0.968  11.827  1.00  0.00           S  
ATOM   1940  CT1 DMS   195       1.059  -0.356  12.588  1.00  0.00           C  
ATOM   1941  O   DMS   195       0.226   2.190  12.697  1.00  0.00           O  
ATOM   1942  CT2 DMS   195       1.381   1.218  10.604  1.00  0.00           C  
ATOM   1943  HZ1 DMS   195       1.867   0.191  13.072  1.00  0.00           H  
ATOM   1944  HZ2 DMS   195       1.398  -1.008  11.782  1.00  0.00           H  
ATOM   1945  HZ3 DMS   195       0.475  -0.877  13.347  1.00  0.00           H  
ATOM   1946  HZ4 DMS   195       1.210   0.448   9.851  1.00  0.00           H  
ATOM   1947  HZ5 DMS   195       2.413   1.220  10.955  1.00  0.00           H  
ATOM   1948  HZ6 DMS   195       1.193   2.189  10.147  1.00  0.00           H  
TER    1949      DMS   195 
ATOM   1949  S   DMS   196     -17.752 -11.550  -8.355  1.00  0.00           S  
ATOM   1950  CT1 DMS   196     -16.894 -11.961  -6.790  1.00  0.00           C  
ATOM   1951  O   DMS   196     -17.768 -10.114  -8.787  1.00  0.00           O  
ATOM   1952  CT2 DMS   196     -19.352 -11.515  -7.492  1.00  0.00           C  
ATOM   1953  HZ1 DMS   196     -15.819 -11.918  -6.970  1.00  0.00           H  
ATOM   1954  HZ2 DMS   196     -17.136 -12.993  -6.537  1.00  0.00           H  
ATOM   1955  HZ3 DMS   196     -17.213 -11.234  -6.044  1.00  0.00           H  
ATOM   1956  HZ4 DMS   196     -19.320 -10.731  -6.735  1.00  0.00           H  
ATOM   1957  HZ5 DMS   196     -19.629 -12.516  -7.160  1.00  0.00           H  
ATOM   1958  HZ6 DMS   196     -20.206 -11.179  -8.081  1.00  0.00           H  
TER    1959      DMS   196 
ATOM   1959  S   DMS   197      11.654   1.436   5.189  1.00  0.00           S  
ATOM   1960  CT1 DMS   197      13.067   1.957   6.214  1.00  0.00           C  
ATOM   1961  O   DMS   197      11.853  -0.048   4.905  1.00  0.00           O  
ATOM   1962  CT2 DMS   197      10.267   1.558   6.308  1.00  0.00           C  
ATOM   1963  HZ1 DMS   197      12.932   3.004   6.484  1.00  0.00           H  
ATOM   1964  HZ2 DMS   197      14.022   1.906   5.692  1.00  0.00           H  
ATOM   1965  HZ3 DMS   197      12.969   1.371   7.128  1.00  0.00           H  
ATOM   1966  HZ4 DMS   197       9.363   1.124   5.880  1.00  0.00           H  
ATOM   1967  HZ5 DMS   197      10.050   2.597   6.552  1.00  0.00           H  
ATOM   1968  HZ6 DMS   197      10.595   1.067   7.224  1.00  0.00           H  
TER    1969      DMS   197 
ATOM   1969  S   DMS   198     -11.864   5.736  17.180  1.00  0.00           S  
ATOM   1970  CT1 DMS   198     -11.865   4.708  18.508  1.00  0.00           C  
ATOM   1971  O   DMS   198     -10.566   5.516  16.458  1.00  0.00           O  
ATOM   1972  CT2 DMS   198     -13.077   4.801  16.358  1.00  0.00           C  
ATOM   1973  HZ1 DMS   198     -11.085   5.035  19.195  1.00  0.00           H  
ATOM   1974  HZ2 DMS   198     -11.634   3.714  18.126  1.00  0.00           H  
ATOM   1975  HZ3 DMS   198     -12.791   4.847  19.067  1.00  0.00           H  
ATOM   1976  HZ4 DMS   198     -14.036   4.942  16.857  1.00  0.00           H  
ATOM   1977  HZ5 DMS   198     -12.754   3.761  16.414  1.00  0.00           H  
ATOM   1978  HZ6 DMS   198     -13.124   5.130  15.320  1.00  0.00           H  
TER    1979      DMS   198 
ATOM   1979  S   DMS   199       2.344  -6.711 -14.549  1.00  0.00           S  
ATOM   1980  CT1 DMS   199       3.038  -7.338 -13.016  1.00  0.00           C  
ATOM   1981  O   DMS   199       3.154  -5.421 -14.917  1.00  0.00           O  
ATOM   1982  CT2 DMS   199       2.943  -8.073 -15.576  1.00  0.00           C  
ATOM   1983  HZ1 DMS   199       4.070  -7.496 -13.328  1.00  0.00           H  
ATOM   1984  HZ2 DMS   199       2.480  -8.214 -12.684  1.00  0.00           H  
ATOM   1985  HZ3 DMS   199       3.049  -6.524 -12.291  1.00  0.00           H  
ATOM   1986  HZ4 DMS   199       4.026  -7.959 -15.610  1.00  0.00           H  
ATOM   1987  HZ5 DMS   199       2.469  -8.022 -16.557  1.00  0.00           H  
ATOM   1988  HZ6 DMS   199       2.720  -8.993 -15.036  1.00  0.00           H  
TER    1989      DMS   199 
ATOM   1989  S   DMS   200      12.943  17.925   3.656  1.00  0.00           S  
ATOM   1990  CT1 DMS   200      11.595  18.344   2.591  1.00  0.00           C  
ATOM   1991  O   DMS   200      12.316  16.868   4.577  1.00  0.00           O  
ATOM   1992  CT2 DMS   200      13.879  17.000   2.294  1.00  0.00           C  
ATOM   1993  HZ1 DMS   200      10.976  19.040   3.158  1.00  0.00           H  
ATOM   1994  HZ2 DMS   200      11.060  17.403   2.461  1.00  0.00           H  
ATOM   1995  HZ3 DMS   200      11.909  18.638   1.590  1.00  0.00           H  
ATOM   1996  HZ4 DMS   200      14.716  16.417   2.679  1.00  0.00           H  
ATOM   1997  HZ5 DMS   200      14.385  17.669   1.598  1.00  0.00           H  
ATOM   1998  HZ6 DMS   200      13.196  16.346   1.752  1.00  0.00           H  
TER    1999      DMS   200 
ATOM   1999  S   DMS   201       4.736   0.578  19.207  1.00  0.00           S  
ATOM   2000  CT1 DMS   201       5.802   0.316  17.690  1.00  0.00           C  
ATOM   2001  O   DMS   201       5.484   1.389  20.207  1.00  0.00           O  
ATOM   2002  CT2 DMS   201       3.731   1.795  18.361  1.00  0.00           C  
ATOM   2003  HZ1 DMS   201       6.037   1.300  17.284  1.00  0.00           H  
ATOM   2004  HZ2 DMS   201       5.179  -0.276  17.019  1.00  0.00           H  
ATOM   2005  HZ3 DMS   201       6.628  -0.312  18.025  1.00  0.00           H  
ATOM   2006  HZ4 DMS   201       3.157   1.275  17.595  1.00  0.00           H  
ATOM   2007  HZ5 DMS   201       4.359   2.569  17.919  1.00  0.00           H  
ATOM   2008  HZ6 DMS   201       3.005   2.219  19.054  1.00  0.00           H  
TER    2009      DMS   201 
ATOM   2009  S   DMS   202      13.113  10.309  -4.653  1.00  0.00           S  
ATOM   2010  CT1 DMS   202      13.233  11.636  -3.533  1.00  0.00           C  
ATOM   2011  O   DMS   202      12.755  11.053  -5.924  1.00  0.00           O  
ATOM   2012  CT2 DMS   202      14.819   9.983  -4.761  1.00  0.00           C  
ATOM   2013  HZ1 DMS   202      13.963  12.289  -4.011  1.00  0.00           H  
ATOM   2014  HZ2 DMS   202      13.731  11.340  -2.609  1.00  0.00           H  
ATOM   2015  HZ3 DMS   202      12.252  12.104  -3.450  1.00  0.00           H  
ATOM   2016  HZ4 DMS   202      15.407  10.890  -4.903  1.00  0.00           H  
ATOM   2017  HZ5 DMS   202      15.067   9.256  -5.533  1.00  0.00           H  
ATOM   2018  HZ6 DMS   202      15.064   9.559  -3.787  1.00  0.00           H  
TER    2019      DMS   202 
ATOM   2019  S   DMS   203      17.754  -5.161 -10.735  1.00  0.00           S  
ATOM   2020  CT1 DMS   203      18.245  -6.808 -11.203  1.00  0.00           C  
ATOM   2021  O   DMS   203      18.194  -5.005  -9.297  1.00  0.00           O  
ATOM   2022  CT2 DMS   203      16.011  -5.526 -10.509  1.00  0.00           C  
ATOM   2023  HZ1 DMS   203      17.746  -7.213 -12.084  1.00  0.00           H  
ATOM   2024  HZ2 DMS   203      18.053  -7.488 -10.373  1.00  0.00           H  
ATOM   2025  HZ3 DMS   203      19.327  -6.790 -11.332  1.00  0.00           H  
ATOM   2026  HZ4 DMS   203      15.539  -4.808  -9.838  1.00  0.00           H  
ATOM   2027  HZ5 DMS   203      15.922  -6.560 -10.174  1.00  0.00           H  
ATOM   2028  HZ6 DMS   203      15.487  -5.533 -11.464  1.00  0.00           H  
TER    2029      DMS   203 
ATOM   2029  S   DMS   204      17.582   0.900  18.510  1.00  0.00           S  
ATOM   2030  CT1 DMS   204      16.020   0.119  18.534  1.00  0.00           C  
ATOM   2031  O   DMS   204      18.165   0.471  19.858  1.00  0.00           O  
ATOM   2032  CT2 DMS   204      18.368  -0.151  17.421  1.00  0.00           C  
ATOM   2033  HZ1 DMS   204      15.676   0.086  17.500  1.00  0.00           H  
ATOM   2034  HZ2 DMS   204      15.386   0.750  19.157  1.00  0.00           H  
ATOM   2035  HZ3 DMS   204      16.099  -0.867  18.992  1.00  0.00           H  
ATOM   2036  HZ4 DMS   204      19.449  -0.137  17.564  1.00  0.00           H  
ATOM   2037  HZ5 DMS   204      18.058   0.176  16.429  1.00  0.00           H  
ATOM   2038  HZ6 DMS   204      18.032  -1.185  17.498  1.00  0.00           H  
TER    2039      DMS   204 
ATOM   2039  S   DMS   205       1.136  14.462   2.055  1.00  0.00           S  
ATOM   2040  CT1 DMS   205       0.828  15.816   3.169  1.00  0.00           C  
ATOM   2041  O   DMS   205       0.130  14.735   0.927  1.00  0.00           O  
ATOM   2042  CT2 DMS   205       2.787  14.746   1.424  1.00  0.00           C  
ATOM   2043  HZ1 DMS   205       1.220  16.715   2.693  1.00  0.00           H  
ATOM   2044  HZ2 DMS   205       1.347  15.591   4.101  1.00  0.00           H  
ATOM   2045  HZ3 DMS   205      -0.196  15.882   3.536  1.00  0.00           H  
ATOM   2046  HZ4 DMS   205       3.552  14.563   2.179  1.00  0.00           H  
ATOM   2047  HZ5 DMS   205       2.794  15.797   1.135  1.00  0.00           H  
ATOM   2048  HZ6 DMS   205       3.127  14.255   0.512  1.00  0.00           H  
TER    2049      DMS   205 
ATOM   2049  S   DMS   206      -3.970 -15.790 -10.838  1.00  0.00           S  
ATOM   2050  CT1 DMS   206      -4.096 -14.322 -11.840  1.00  0.00           C  
ATOM   2051  O   DMS   206      -3.524 -16.861 -11.821  1.00  0.00           O  
ATOM   2052  CT2 DMS   206      -2.502 -15.368  -9.958  1.00  0.00           C  
ATOM   2053  HZ1 DMS   206      -4.378 -13.605 -11.070  1.00  0.00           H  
ATOM   2054  HZ2 DMS   206      -4.838 -14.456 -12.627  1.00  0.00           H  
ATOM   2055  HZ3 DMS   206      -3.161 -14.049 -12.329  1.00  0.00           H  
ATOM   2056  HZ4 DMS   206      -2.597 -14.391  -9.483  1.00  0.00           H  
ATOM   2057  HZ5 DMS   206      -1.603 -15.341 -10.573  1.00  0.00           H  
ATOM   2058  HZ6 DMS   206      -2.322 -16.133  -9.203  1.00  0.00           H  
TER    2059      DMS   206 
ATOM   2059  S   DMS   207       1.840   3.888   7.615  1.00  0.00           S  
ATOM   2060  CT1 DMS   207       0.572   2.702   7.082  1.00  0.00           C  
ATOM   2061  O   DMS   207       2.958   3.241   8.398  1.00  0.00           O  
ATOM   2062  CT2 DMS   207       2.390   4.260   5.962  1.00  0.00           C  
ATOM   2063  HZ1 DMS   207       1.032   1.919   6.478  1.00  0.00           H  
ATOM   2064  HZ2 DMS   207      -0.208   3.252   6.556  1.00  0.00           H  
ATOM   2065  HZ3 DMS   207       0.286   2.053   7.909  1.00  0.00           H  
ATOM   2066  HZ4 DMS   207       3.447   4.500   6.074  1.00  0.00           H  
ATOM   2067  HZ5 DMS   207       1.777   5.030   5.494  1.00  0.00           H  
ATOM   2068  HZ6 DMS   207       2.369   3.423   5.264  1.00  0.00           H  
TER    2069      DMS   207 
ATOM   2069  S   DMS   208       3.030  10.711  13.127  1.00  0.00           S  
ATOM   2070  CT1 DMS   208       1.549  10.990  12.269  1.00  0.00           C  
ATOM   2071  O   DMS   208       3.894  11.833  12.533  1.00  0.00           O  
ATOM   2072  CT2 DMS   208       2.472  11.333  14.647  1.00  0.00           C  
ATOM   2073  HZ1 DMS   208       1.418  10.460  11.325  1.00  0.00           H  
ATOM   2074  HZ2 DMS   208       1.405  12.061  12.124  1.00  0.00           H  
ATOM   2075  HZ3 DMS   208       0.716  10.816  12.949  1.00  0.00           H  
ATOM   2076  HZ4 DMS   208       2.101  12.350  14.519  1.00  0.00           H  
ATOM   2077  HZ5 DMS   208       3.307  11.336  15.348  1.00  0.00           H  
ATOM   2078  HZ6 DMS   208       1.641  10.756  15.054  1.00  0.00           H  
TER    2079      DMS   208 
ATOM   2079  S   DMS   209      15.520  -6.323  -1.788  1.00  0.00           S  
ATOM   2080  CT1 DMS   209      17.107  -5.451  -1.963  1.00  0.00           C  
ATOM   2081  O   DMS   209      14.613  -5.370  -1.011  1.00  0.00           O  
ATOM   2082  CT2 DMS   209      15.051  -6.392  -3.541  1.00  0.00           C  
ATOM   2083  HZ1 DMS   209      16.933  -4.378  -2.029  1.00  0.00           H  
ATOM   2084  HZ2 DMS   209      17.815  -5.780  -2.724  1.00  0.00           H  
ATOM   2085  HZ3 DMS   209      17.651  -5.442  -1.018  1.00  0.00           H  
ATOM   2086  HZ4 DMS   209      14.129  -6.965  -3.635  1.00  0.00           H  
ATOM   2087  HZ5 DMS   209      15.809  -6.912  -4.127  1.00  0.00           H  
ATOM   2088  HZ6 DMS   209      14.966  -5.374  -3.923  1.00  0.00           H  
TER    2089      DMS   209 
ATOM   2089  S   DMS   210       4.266   4.774 -14.694  1.00  0.00           S  
ATOM   2090  CT1 DMS   210       6.080   5.141 -14.956  1.00  0.00           C  
ATOM   2091  O   DMS   210       4.105   4.354 -13.243  1.00  0.00           O  
ATOM   2092  CT2 DMS   210       3.645   6.473 -14.581  1.00  0.00           C  
ATOM   2093  HZ1 DMS   210       6.769   4.308 -14.822  1.00  0.00           H  
ATOM   2094  HZ2 DMS   210       6.403   5.772 -14.128  1.00  0.00           H  
ATOM   2095  HZ3 DMS   210       6.213   5.598 -15.937  1.00  0.00           H  
ATOM   2096  HZ4 DMS   210       4.234   7.048 -13.866  1.00  0.00           H  
ATOM   2097  HZ5 DMS   210       2.631   6.420 -14.185  1.00  0.00           H  
ATOM   2098  HZ6 DMS   210       3.696   6.988 -15.540  1.00  0.00           H  
TER    2099      DMS   210 
ATOM   2099  S   DMS   211       7.373  24.907   3.966  1.00  0.00           S  
ATOM   2100  CT1 DMS   211       6.757  26.531   4.244  1.00  0.00           C  
ATOM   2101  O   DMS   211       7.752  24.388   5.351  1.00  0.00           O  
ATOM   2102  CT2 DMS   211       5.776  24.151   3.638  1.00  0.00           C  
ATOM   2103  HZ1 DMS   211       6.180  26.872   3.385  1.00  0.00           H  
ATOM   2104  HZ2 DMS   211       7.552  27.193   4.589  1.00  0.00           H  
ATOM   2105  HZ3 DMS   211       6.021  26.571   5.047  1.00  0.00           H  
ATOM   2106  HZ4 DMS   211       5.690  23.069   3.745  1.00  0.00           H  
ATOM   2107  HZ5 DMS   211       5.374  24.351   2.644  1.00  0.00           H  
ATOM   2108  HZ6 DMS   211       5.097  24.441   4.440  1.00  0.00           H  
TER    2109      DMS   211 
ATOM   2109  S   DMS   212     -15.143   5.720  -4.377  1.00  0.00           S  
ATOM   2110  CT1 DMS   212     -14.614   5.305  -6.034  1.00  0.00           C  
ATOM   2111  O   DMS   212     -15.991   4.583  -3.833  1.00  0.00           O  
ATOM   2112  CT2 DMS   212     -13.593   5.460  -3.684  1.00  0.00           C  
ATOM   2113  HZ1 DMS   212     -14.072   4.369  -5.900  1.00  0.00           H  
ATOM   2114  HZ2 DMS   212     -13.981   6.124  -6.377  1.00  0.00           H  
ATOM   2115  HZ3 DMS   212     -15.385   5.128  -6.783  1.00  0.00           H  
ATOM   2116  HZ4 DMS   212     -13.345   4.412  -3.850  1.00  0.00           H  
ATOM   2117  HZ5 DMS   212     -13.585   5.591  -2.602  1.00  0.00           H  
ATOM   2118  HZ6 DMS   212     -12.760   6.070  -4.036  1.00  0.00           H  
TER    2119      DMS   212 
ATOM   2119  S   DMS   213       4.765 -10.513  13.119  1.00  0.00           S  
ATOM   2120  CT1 DMS   213       5.085 -11.719  11.786  1.00  0.00           C  
ATOM   2121  O   DMS   213       4.929  -9.085  12.549  1.00  0.00           O  
ATOM   2122  CT2 DMS   213       2.950 -10.763  13.312  1.00  0.00           C  
ATOM   2123  HZ1 DMS   213       4.406 -11.620  10.939  1.00  0.00           H  
ATOM   2124  HZ2 DMS   213       4.892 -12.738  12.121  1.00  0.00           H  
ATOM   2125  HZ3 DMS   213       6.132 -11.618  11.500  1.00  0.00           H  
ATOM   2126  HZ4 DMS   213       2.656 -10.108  14.133  1.00  0.00           H  
ATOM   2127  HZ5 DMS   213       2.772 -11.722  13.799  1.00  0.00           H  
ATOM   2128  HZ6 DMS   213       2.362 -10.366  12.485  1.00  0.00           H  
TER    2129      DMS   213 
ATOM   2129  S   DMS   214      18.745   6.641 -11.619  1.00  0.00           S  
ATOM   2130  CT1 DMS   214      17.346   5.604 -12.224  1.00  0.00           C  
ATOM   2131  O   DMS   214      18.025   7.801 -10.851  1.00  0.00           O  
ATOM   2132  CT2 DMS   214      19.222   7.240 -13.231  1.00  0.00           C  
ATOM   2133  HZ1 DMS   214      17.778   4.777 -12.788  1.00  0.00           H  
ATOM   2134  HZ2 DMS   214      16.693   6.171 -12.888  1.00  0.00           H  
ATOM   2135  HZ3 DMS   214      16.753   5.271 -11.372  1.00  0.00           H  
ATOM   2136  HZ4 DMS   214      19.836   8.120 -13.037  1.00  0.00           H  
ATOM   2137  HZ5 DMS   214      18.423   7.521 -13.916  1.00  0.00           H  
ATOM   2138  HZ6 DMS   214      19.896   6.576 -13.772  1.00  0.00           H  
TER    2139      DMS   214 
ATOM   2139  S   DMS   215      -8.989   3.960  21.507  1.00  0.00           S  
ATOM   2140  CT1 DMS   215      -7.356   3.275  21.488  1.00  0.00           C  
ATOM   2141  O   DMS   215      -8.892   5.113  20.433  1.00  0.00           O  
ATOM   2142  CT2 DMS   215      -9.854   2.614  20.689  1.00  0.00           C  
ATOM   2143  HZ1 DMS   215      -7.378   2.468  20.756  1.00  0.00           H  
ATOM   2144  HZ2 DMS   215      -6.932   3.148  22.484  1.00  0.00           H  
ATOM   2145  HZ3 DMS   215      -6.687   4.063  21.141  1.00  0.00           H  
ATOM   2146  HZ4 DMS   215      -9.577   1.718  21.244  1.00  0.00           H  
ATOM   2147  HZ5 DMS   215      -9.461   2.453  19.685  1.00  0.00           H  
ATOM   2148  HZ6 DMS   215     -10.907   2.875  20.587  1.00  0.00           H  
TER    2149      DMS   215 
ATOM   2149  S   DMS   216      -8.923   2.607 -19.413  1.00  0.00           S  
ATOM   2150  CT1 DMS   216      -9.696   1.343 -18.414  1.00  0.00           C  
ATOM   2151  O   DMS   216      -8.984   3.935 -18.658  1.00  0.00           O  
ATOM   2152  CT2 DMS   216      -7.274   2.130 -19.285  1.00  0.00           C  
ATOM   2153  HZ1 DMS   216      -9.867   0.464 -19.036  1.00  0.00           H  
ATOM   2154  HZ2 DMS   216     -10.714   1.559 -18.091  1.00  0.00           H  
ATOM   2155  HZ3 DMS   216      -9.041   1.070 -17.586  1.00  0.00           H  
ATOM   2156  HZ4 DMS   216      -7.138   1.101 -19.619  1.00  0.00           H  
ATOM   2157  HZ5 DMS   216      -7.021   2.199 -18.227  1.00  0.00           H  
ATOM   2158  HZ6 DMS   216      -6.608   2.824 -19.797  1.00  0.00           H  
TER    2159      DMS   216 
ATOM   2159  S   DMS   217      -5.449   8.489 -22.995  1.00  0.00           S  
ATOM   2160  CT1 DMS   217      -5.321   9.925 -21.927  1.00  0.00           C  
ATOM   2161  O   DMS   217      -6.377   7.426 -22.355  1.00  0.00           O  
ATOM   2162  CT2 DMS   217      -6.500   9.405 -24.177  1.00  0.00           C  
ATOM   2163  HZ1 DMS   217      -6.347  10.280 -21.826  1.00  0.00           H  
ATOM   2164  HZ2 DMS   217      -4.672  10.685 -22.360  1.00  0.00           H  
ATOM   2165  HZ3 DMS   217      -4.902   9.677 -20.951  1.00  0.00           H  
ATOM   2166  HZ4 DMS   217      -7.414   9.655 -23.638  1.00  0.00           H  
ATOM   2167  HZ5 DMS   217      -6.776   8.829 -25.060  1.00  0.00           H  
ATOM   2168  HZ6 DMS   217      -6.047  10.326 -24.545  1.00  0.00           H  
TER    2169      DMS   217 
ATOM   2169  S   DMS   218       9.121 -10.276  13.708  1.00  0.00           S  
ATOM   2170  CT1 DMS   218       7.933 -10.179  15.037  1.00  0.00           C  
ATOM   2171  O   DMS   218       8.598 -11.190  12.553  1.00  0.00           O  
ATOM   2172  CT2 DMS   218       8.780  -8.575  13.150  1.00  0.00           C  
ATOM   2173  HZ1 DMS   218       7.024  -9.953  14.481  1.00  0.00           H  
ATOM   2174  HZ2 DMS   218       8.162  -9.370  15.730  1.00  0.00           H  
ATOM   2175  HZ3 DMS   218       7.804 -11.159  15.496  1.00  0.00           H  
ATOM   2176  HZ4 DMS   218       8.869  -7.928  14.023  1.00  0.00           H  
ATOM   2177  HZ5 DMS   218       7.950  -8.380  12.471  1.00  0.00           H  
ATOM   2178  HZ6 DMS   218       9.692  -8.372  12.589  1.00  0.00           H  
TER    2179      DMS   218 
ATOM   2179  S   DMS   219      -9.046 -13.797  -5.722  1.00  0.00           S  
ATOM   2180  CT1 DMS   219      -8.739 -15.286  -6.681  1.00  0.00           C  
ATOM   2181  O   DMS   219      -9.866 -14.257  -4.508  1.00  0.00           O  
ATOM   2182  CT2 DMS   219      -7.408 -13.683  -5.027  1.00  0.00           C  
ATOM   2183  HZ1 DMS   219      -8.243 -14.908  -7.575  1.00  0.00           H  
ATOM   2184  HZ2 DMS   219      -9.670 -15.658  -7.110  1.00  0.00           H  
ATOM   2185  HZ3 DMS   219      -8.240 -16.141  -6.225  1.00  0.00           H  
ATOM   2186  HZ4 DMS   219      -7.260 -14.523  -4.349  1.00  0.00           H  
ATOM   2187  HZ5 DMS   219      -7.300 -12.779  -4.427  1.00  0.00           H  
ATOM   2188  HZ6 DMS   219      -6.687 -13.696  -5.845  1.00  0.00           H  
TER    2189      DMS   219 
ATOM   2189  S   DMS   220       0.030  14.003  16.205  1.00  0.00           S  
ATOM   2190  CT1 DMS   220      -1.393  13.971  17.374  1.00  0.00           C  
ATOM   2191  O   DMS   220       0.986  12.999  16.820  1.00  0.00           O  
ATOM   2192  CT2 DMS   220      -0.678  13.177  14.778  1.00  0.00           C  
ATOM   2193  HZ1 DMS   220      -1.544  12.938  17.686  1.00  0.00           H  
ATOM   2194  HZ2 DMS   220      -2.314  14.397  16.975  1.00  0.00           H  
ATOM   2195  HZ3 DMS   220      -1.216  14.551  18.280  1.00  0.00           H  
ATOM   2196  HZ4 DMS   220      -1.038  12.156  14.906  1.00  0.00           H  
ATOM   2197  HZ5 DMS   220       0.085  13.186  14.000  1.00  0.00           H  
ATOM   2198  HZ6 DMS   220      -1.475  13.845  14.450  1.00  0.00           H  
TER    2199      DMS   220 
ATOM   2199  S   DMS   221      13.004  -7.645   7.241  1.00  0.00           S  
ATOM   2200  CT1 DMS   221      14.681  -7.374   7.803  1.00  0.00           C  
ATOM   2201  O   DMS   221      12.709  -9.143   7.510  1.00  0.00           O  
ATOM   2202  CT2 DMS   221      12.292  -6.628   8.552  1.00  0.00           C  
ATOM   2203  HZ1 DMS   221      14.739  -7.578   8.872  1.00  0.00           H  
ATOM   2204  HZ2 DMS   221      14.761  -6.301   7.633  1.00  0.00           H  
ATOM   2205  HZ3 DMS   221      15.475  -7.816   7.201  1.00  0.00           H  
ATOM   2206  HZ4 DMS   221      12.742  -6.822   9.526  1.00  0.00           H  
ATOM   2207  HZ5 DMS   221      11.208  -6.663   8.448  1.00  0.00           H  
ATOM   2208  HZ6 DMS   221      12.554  -5.602   8.292  1.00  0.00           H  
TER    2209      DMS   221 
ATOM   2209  S   DMS   222      -5.040  14.702  12.169  1.00  0.00           S  
ATOM   2210  CT1 DMS   222      -3.885  13.497  12.784  1.00  0.00           C  
ATOM   2211  O   DMS   222      -4.709  16.100  12.575  1.00  0.00           O  
ATOM   2212  CT2 DMS   222      -4.665  14.339  10.489  1.00  0.00           C  
ATOM   2213  HZ1 DMS   222      -3.866  13.537  13.873  1.00  0.00           H  
ATOM   2214  HZ2 DMS   222      -2.906  13.738  12.369  1.00  0.00           H  
ATOM   2215  HZ3 DMS   222      -4.168  12.507  12.428  1.00  0.00           H  
ATOM   2216  HZ4 DMS   222      -3.583  14.259  10.384  1.00  0.00           H  
ATOM   2217  HZ5 DMS   222      -5.102  15.164   9.926  1.00  0.00           H  
ATOM   2218  HZ6 DMS   222      -5.178  13.403  10.268  1.00  0.00           H  
TER    2219      DMS   222 
ATOM   2219  S   DMS   223      11.406   1.035  15.426  1.00  0.00           S  
ATOM   2220  CT1 DMS   223      12.603   1.729  14.297  1.00  0.00           C  
ATOM   2221  O   DMS   223      11.343  -0.476  15.057  1.00  0.00           O  
ATOM   2222  CT2 DMS   223      12.577   0.851  16.790  1.00  0.00           C  
ATOM   2223  HZ1 DMS   223      13.278   0.958  13.925  1.00  0.00           H  
ATOM   2224  HZ2 DMS   223      13.195   2.425  14.890  1.00  0.00           H  
ATOM   2225  HZ3 DMS   223      12.085   2.101  13.413  1.00  0.00           H  
ATOM   2226  HZ4 DMS   223      12.169   0.100  17.466  1.00  0.00           H  
ATOM   2227  HZ5 DMS   223      12.682   1.821  17.275  1.00  0.00           H  
ATOM   2228  HZ6 DMS   223      13.607   0.641  16.501  1.00  0.00           H  
TER    2229      DMS   223 
ATOM   2229  S   DMS   224      -0.087  -8.588  17.371  1.00  0.00           S  
ATOM   2230  CT1 DMS   224       0.080  -6.882  16.703  1.00  0.00           C  
ATOM   2231  O   DMS   224      -1.375  -8.704  18.239  1.00  0.00           O  
ATOM   2232  CT2 DMS   224      -0.578  -9.388  15.898  1.00  0.00           C  
ATOM   2233  HZ1 DMS   224      -0.631  -6.928  15.877  1.00  0.00           H  
ATOM   2234  HZ2 DMS   224       1.095  -6.748  16.330  1.00  0.00           H  
ATOM   2235  HZ3 DMS   224      -0.220  -6.132  17.435  1.00  0.00           H  
ATOM   2236  HZ4 DMS   224      -0.629 -10.469  16.025  1.00  0.00           H  
ATOM   2237  HZ5 DMS   224       0.125  -9.129  15.106  1.00  0.00           H  
ATOM   2238  HZ6 DMS   224      -1.617  -9.142  15.681  1.00  0.00           H  
TER    2239      DMS   224 
ATOM   2239  S   DMS   225      -9.917  18.228  -0.524  1.00  0.00           S  
ATOM   2240  CT1 DMS   225      -9.879  17.641  -2.228  1.00  0.00           C  
ATOM   2241  O   DMS   225     -11.144  17.556   0.070  1.00  0.00           O  
ATOM   2242  CT2 DMS   225      -8.424  17.331  -0.031  1.00  0.00           C  
ATOM   2243  HZ1 DMS   225      -9.262  18.178  -2.947  1.00  0.00           H  
ATOM   2244  HZ2 DMS   225     -10.909  17.671  -2.583  1.00  0.00           H  
ATOM   2245  HZ3 DMS   225      -9.630  16.580  -2.262  1.00  0.00           H  
ATOM   2246  HZ4 DMS   225      -8.436  16.295  -0.370  1.00  0.00           H  
ATOM   2247  HZ5 DMS   225      -8.412  17.327   1.059  1.00  0.00           H  
ATOM   2248  HZ6 DMS   225      -7.491  17.756  -0.402  1.00  0.00           H  
TER    2249      DMS   225 
ATOM   2249  S   DMS   226     -18.643   1.600  -2.668  1.00  0.00           S  
ATOM   2250  CT1 DMS   226     -18.418   0.585  -1.229  1.00  0.00           C  
ATOM   2251  O   DMS   226     -19.760   1.045  -3.548  1.00  0.00           O  
ATOM   2252  CT2 DMS   226     -19.477   3.048  -1.901  1.00  0.00           C  
ATOM   2253  HZ1 DMS   226     -19.354   0.721  -0.688  1.00  0.00           H  
ATOM   2254  HZ2 DMS   226     -17.523   1.015  -0.780  1.00  0.00           H  
ATOM   2255  HZ3 DMS   226     -18.266  -0.448  -1.544  1.00  0.00           H  
ATOM   2256  HZ4 DMS   226     -19.635   3.780  -2.693  1.00  0.00           H  
ATOM   2257  HZ5 DMS   226     -18.769   3.278  -1.105  1.00  0.00           H  
ATOM   2258  HZ6 DMS   226     -20.448   2.746  -1.509  1.00  0.00           H  
TER    2259      DMS   226 
ATOM   2259  S   DMS   227     -16.694  -3.811  17.090  1.00  0.00           S  
ATOM   2260  CT1 DMS   227     -17.144  -2.252  17.989  1.00  0.00           C  
ATOM   2261  O   DMS   227     -16.157  -3.352  15.716  1.00  0.00           O  
ATOM   2262  CT2 DMS   227     -15.210  -3.968  18.090  1.00  0.00           C  
ATOM   2263  HZ1 DMS   227     -18.109  -1.943  17.589  1.00  0.00           H  
ATOM   2264  HZ2 DMS   227     -16.486  -1.403  17.806  1.00  0.00           H  
ATOM   2265  HZ3 DMS   227     -17.173  -2.440  19.063  1.00  0.00           H  
ATOM   2266  HZ4 DMS   227     -14.690  -3.012  18.145  1.00  0.00           H  
ATOM   2267  HZ5 DMS   227     -14.626  -4.744  17.595  1.00  0.00           H  
ATOM   2268  HZ6 DMS   227     -15.468  -4.344  19.080  1.00  0.00           H  
TER    2269      DMS   227 
ATOM   2269  S   DMS   228      15.623 -17.659   6.907  1.00  0.00           S  
ATOM   2270  CT1 DMS   228      15.231 -17.176   8.599  1.00  0.00           C  
ATOM   2271  O   DMS   228      15.306 -19.136   6.882  1.00  0.00           O  
ATOM   2272  CT2 DMS   228      14.229 -16.770   6.240  1.00  0.00           C  
ATOM   2273  HZ1 DMS   228      16.076 -17.515   9.199  1.00  0.00           H  
ATOM   2274  HZ2 DMS   228      14.287 -17.601   8.938  1.00  0.00           H  
ATOM   2275  HZ3 DMS   228      15.091 -16.095   8.633  1.00  0.00           H  
ATOM   2276  HZ4 DMS   228      14.205 -16.802   5.151  1.00  0.00           H  
ATOM   2277  HZ5 DMS   228      14.405 -15.727   6.503  1.00  0.00           H  
ATOM   2278  HZ6 DMS   228      13.311 -17.130   6.705  1.00  0.00           H  
TER    2279      DMS   228 
ATOM   2279  S   DMS   229       9.145  -9.103   8.253  1.00  0.00           S  
ATOM   2280  CT1 DMS   229       8.487 -10.138   9.595  1.00  0.00           C  
ATOM   2281  O   DMS   229       8.009  -8.332   7.595  1.00  0.00           O  
ATOM   2282  CT2 DMS   229       9.732 -10.466   7.171  1.00  0.00           C  
ATOM   2283  HZ1 DMS   229       7.705 -10.809   9.243  1.00  0.00           H  
ATOM   2284  HZ2 DMS   229       8.163  -9.394  10.324  1.00  0.00           H  
ATOM   2285  HZ3 DMS   229       9.343 -10.573  10.111  1.00  0.00           H  
ATOM   2286  HZ4 DMS   229       8.862 -11.059   6.889  1.00  0.00           H  
ATOM   2287  HZ5 DMS   229      10.312 -11.185   7.750  1.00  0.00           H  
ATOM   2288  HZ6 DMS   229      10.263 -10.058   6.311  1.00  0.00           H  
TER    2289      DMS   229 
ATOM   2289  S   DMS   230      11.132   7.181  -7.704  1.00  0.00           S  
ATOM   2290  CT1 DMS   230      10.151   5.751  -7.153  1.00  0.00           C  
ATOM   2291  O   DMS   230      10.573   7.442  -9.061  1.00  0.00           O  
ATOM   2292  CT2 DMS   230      10.262   8.303  -6.628  1.00  0.00           C  
ATOM   2293  HZ1 DMS   230      10.547   4.870  -7.656  1.00  0.00           H  
ATOM   2294  HZ2 DMS   230       9.099   5.903  -7.396  1.00  0.00           H  
ATOM   2295  HZ3 DMS   230      10.302   5.567  -6.089  1.00  0.00           H  
ATOM   2296  HZ4 DMS   230       9.212   8.248  -6.916  1.00  0.00           H  
ATOM   2297  HZ5 DMS   230      10.598   9.317  -6.843  1.00  0.00           H  
ATOM   2298  HZ6 DMS   230      10.464   8.233  -5.559  1.00  0.00           H  
TER    2299      DMS   230 
ATOM   2299  S   DMS   231      10.150  -6.100   4.752  1.00  0.00           S  
ATOM   2300  CT1 DMS   231      10.301  -4.337   5.150  1.00  0.00           C  
ATOM   2301  O   DMS   231      10.474  -6.152   3.247  1.00  0.00           O  
ATOM   2302  CT2 DMS   231       8.287  -6.245   4.861  1.00  0.00           C  
ATOM   2303  HZ1 DMS   231       9.783  -3.750   4.391  1.00  0.00           H  
ATOM   2304  HZ2 DMS   231      11.380  -4.195   5.220  1.00  0.00           H  
ATOM   2305  HZ3 DMS   231       9.820  -4.203   6.118  1.00  0.00           H  
ATOM   2306  HZ4 DMS   231       7.679  -5.619   4.208  1.00  0.00           H  
ATOM   2307  HZ5 DMS   231       7.987  -6.172   5.906  1.00  0.00           H  
ATOM   2308  HZ6 DMS   231       7.986  -7.272   4.656  1.00  0.00           H  
TER    2309      DMS   231 
ATOM   2309  S   DMS   232     -16.650   4.653  18.626  1.00  0.00           S  
ATOM   2310  CT1 DMS   232     -17.174   5.647  17.198  1.00  0.00           C  
ATOM   2311  O   DMS   232     -15.585   5.286  19.449  1.00  0.00           O  
ATOM   2312  CT2 DMS   232     -18.231   4.954  19.482  1.00  0.00           C  
ATOM   2313  HZ1 DMS   232     -17.991   5.258  16.590  1.00  0.00           H  
ATOM   2314  HZ2 DMS   232     -16.303   5.724  16.548  1.00  0.00           H  
ATOM   2315  HZ3 DMS   232     -17.422   6.676  17.462  1.00  0.00           H  
ATOM   2316  HZ4 DMS   232     -18.298   4.408  20.423  1.00  0.00           H  
ATOM   2317  HZ5 DMS   232     -19.126   4.708  18.910  1.00  0.00           H  
ATOM   2318  HZ6 DMS   232     -18.333   6.025  19.661  1.00  0.00           H  
TER    2319      DMS   232 
ATOM   2319  S   DMS   233      -2.112 -10.927   7.117  1.00  0.00           S  
ATOM   2320  CT1 DMS   233      -0.789 -10.345   8.217  1.00  0.00           C  
ATOM   2321  O   DMS   233      -1.393 -11.235   5.770  1.00  0.00           O  
ATOM   2322  CT2 DMS   233      -2.491 -12.564   7.962  1.00  0.00           C  
ATOM   2323  HZ1 DMS   233      -1.201 -10.160   9.209  1.00  0.00           H  
ATOM   2324  HZ2 DMS   233      -0.417  -9.365   7.919  1.00  0.00           H  
ATOM   2325  HZ3 DMS   233      -0.059 -11.146   8.100  1.00  0.00           H  
ATOM   2326  HZ4 DMS   233      -1.592 -13.177   8.029  1.00  0.00           H  
ATOM   2327  HZ5 DMS   233      -3.272 -13.080   7.403  1.00  0.00           H  
ATOM   2328  HZ6 DMS   233      -2.852 -12.368   8.972  1.00  0.00           H  
TER    2329      DMS   233 
ATOM   2329  S   DMS   234     -19.269  13.299   5.900  1.00  0.00           S  
ATOM   2330  CT1 DMS   234     -20.427  12.052   5.323  1.00  0.00           C  
ATOM   2331  O   DMS   234     -19.481  13.353   7.409  1.00  0.00           O  
ATOM   2332  CT2 DMS   234     -17.717  12.441   5.605  1.00  0.00           C  
ATOM   2333  HZ1 DMS   234     -20.206  11.079   5.761  1.00  0.00           H  
ATOM   2334  HZ2 DMS   234     -20.304  11.910   4.249  1.00  0.00           H  
ATOM   2335  HZ3 DMS   234     -21.447  12.321   5.595  1.00  0.00           H  
ATOM   2336  HZ4 DMS   234     -16.955  12.904   6.231  1.00  0.00           H  
ATOM   2337  HZ5 DMS   234     -17.281  12.393   4.607  1.00  0.00           H  
ATOM   2338  HZ6 DMS   234     -17.756  11.444   6.043  1.00  0.00           H  
TER    2339      DMS   234 
ATOM   2339  S   DMS   235      12.784  -3.868  -7.151  1.00  0.00           S  
ATOM   2340  CT1 DMS   235      13.243  -5.565  -6.831  1.00  0.00           C  
ATOM   2341  O   DMS   235      13.820  -3.377  -8.178  1.00  0.00           O  
ATOM   2342  CT2 DMS   235      11.191  -4.166  -8.106  1.00  0.00           C  
ATOM   2343  HZ1 DMS   235      14.054  -5.483  -6.107  1.00  0.00           H  
ATOM   2344  HZ2 DMS   235      13.620  -6.017  -7.748  1.00  0.00           H  
ATOM   2345  HZ3 DMS   235      12.409  -6.098  -6.374  1.00  0.00           H  
ATOM   2346  HZ4 DMS   235      11.384  -4.876  -8.910  1.00  0.00           H  
ATOM   2347  HZ5 DMS   235      10.872  -3.181  -8.448  1.00  0.00           H  
ATOM   2348  HZ6 DMS   235      10.414  -4.602  -7.479  1.00  0.00           H  
TER    2349      DMS   235 
ATOM   2349  S   DMS   236       4.797 -18.504   5.488  1.00  0.00           S  
ATOM   2350  CT1 DMS   236       4.864 -19.085   3.752  1.00  0.00           C  
ATOM   2351  O   DMS   236       5.964 -19.022   6.301  1.00  0.00           O  
ATOM   2352  CT2 DMS   236       5.361 -16.865   5.190  1.00  0.00           C  
ATOM   2353  HZ1 DMS   236       5.873 -19.123   3.341  1.00  0.00           H  
ATOM   2354  HZ2 DMS   236       4.126 -18.526   3.177  1.00  0.00           H  
ATOM   2355  HZ3 DMS   236       4.616 -20.142   3.852  1.00  0.00           H  
ATOM   2356  HZ4 DMS   236       4.884 -16.370   4.344  1.00  0.00           H  
ATOM   2357  HZ5 DMS   236       6.435 -16.957   5.033  1.00  0.00           H  
ATOM   2358  HZ6 DMS   236       5.068 -16.273   6.058  1.00  0.00           H  
TER    2359      DMS   236 
ATOM   2359  S   DMS   237     -14.385  16.334   8.280  1.00  0.00           S  
ATOM   2360  CT1 DMS   237     -12.695  16.528   7.829  1.00  0.00           C  
ATOM   2361  O   DMS   237     -14.864  17.717   8.783  1.00  0.00           O  
ATOM   2362  CT2 DMS   237     -14.977  15.912   6.669  1.00  0.00           C  
ATOM   2363  HZ1 DMS   237     -12.569  17.408   7.198  1.00  0.00           H  
ATOM   2364  HZ2 DMS   237     -12.357  15.562   7.452  1.00  0.00           H  
ATOM   2365  HZ3 DMS   237     -12.073  17.008   8.584  1.00  0.00           H  
ATOM   2366  HZ4 DMS   237     -16.061  15.820   6.739  1.00  0.00           H  
ATOM   2367  HZ5 DMS   237     -14.404  15.043   6.344  1.00  0.00           H  
ATOM   2368  HZ6 DMS   237     -14.704  16.734   6.007  1.00  0.00           H  
TER    2369      DMS   237 
ATOM   2369  S   DMS   238      -4.377  -6.518  12.310  1.00  0.00           S  
ATOM   2370  CT1 DMS   238      -3.341  -6.121  13.672  1.00  0.00           C  
ATOM   2371  O   DMS   238      -5.407  -7.532  12.872  1.00  0.00           O  
ATOM   2372  CT2 DMS   238      -3.178  -7.506  11.478  1.00  0.00           C  
ATOM   2373  HZ1 DMS   238      -2.488  -5.648  13.186  1.00  0.00           H  
ATOM   2374  HZ2 DMS   238      -3.098  -7.126  14.018  1.00  0.00           H  
ATOM   2375  HZ3 DMS   238      -3.889  -5.509  14.388  1.00  0.00           H  
ATOM   2376  HZ4 DMS   238      -2.326  -6.841  11.337  1.00  0.00           H  
ATOM   2377  HZ5 DMS   238      -3.621  -7.688  10.499  1.00  0.00           H  
ATOM   2378  HZ6 DMS   238      -2.885  -8.433  11.972  1.00  0.00           H  
TER    2379      DMS   238 
ATOM   2379  S   DMS   239       2.928   3.878  -9.770  1.00  0.00           S  
ATOM   2380  CT1 DMS   239       4.563   3.171  -9.980  1.00  0.00           C  
ATOM   2381  O   DMS   239       2.011   2.939  -8.959  1.00  0.00           O  
ATOM   2382  CT2 DMS   239       3.418   5.022  -8.512  1.00  0.00           C  
ATOM   2383  HZ1 DMS   239       5.311   3.830 -10.420  1.00  0.00           H  
ATOM   2384  HZ2 DMS   239       4.316   2.283 -10.563  1.00  0.00           H  
ATOM   2385  HZ3 DMS   239       5.026   2.835  -9.052  1.00  0.00           H  
ATOM   2386  HZ4 DMS   239       3.767   4.536  -7.602  1.00  0.00           H  
ATOM   2387  HZ5 DMS   239       2.465   5.527  -8.354  1.00  0.00           H  
ATOM   2388  HZ6 DMS   239       4.127   5.720  -8.959  1.00  0.00           H  
TER    2389      DMS   239 
ATOM   2389  S   DMS   240      16.822  -1.447 -11.457  1.00  0.00           S  
ATOM   2390  CT1 DMS   240      18.628  -1.239 -11.261  1.00  0.00           C  
ATOM   2391  O   DMS   240      16.588  -2.561 -12.402  1.00  0.00           O  
ATOM   2392  CT2 DMS   240      16.471  -2.009  -9.774  1.00  0.00           C  
ATOM   2393  HZ1 DMS   240      19.001  -0.796 -12.184  1.00  0.00           H  
ATOM   2394  HZ2 DMS   240      19.175  -2.167 -11.096  1.00  0.00           H  
ATOM   2395  HZ3 DMS   240      18.846  -0.430 -10.564  1.00  0.00           H  
ATOM   2396  HZ4 DMS   240      15.545  -2.568  -9.909  1.00  0.00           H  
ATOM   2397  HZ5 DMS   240      16.303  -1.137  -9.142  1.00  0.00           H  
ATOM   2398  HZ6 DMS   240      17.269  -2.600  -9.325  1.00  0.00           H  
TER    2399      DMS   240 
ATOM   2399  S   DMS   241     -16.512  15.373   3.349  1.00  0.00           S  
ATOM   2400  CT1 DMS   241     -16.144  17.084   3.080  1.00  0.00           C  
ATOM   2401  O   DMS   241     -17.578  15.447   4.423  1.00  0.00           O  
ATOM   2402  CT2 DMS   241     -17.375  15.242   1.821  1.00  0.00           C  
ATOM   2403  HZ1 DMS   241     -15.551  17.113   2.166  1.00  0.00           H  
ATOM   2404  HZ2 DMS   241     -15.569  17.534   3.889  1.00  0.00           H  
ATOM   2405  HZ3 DMS   241     -17.102  17.559   2.870  1.00  0.00           H  
ATOM   2406  HZ4 DMS   241     -18.083  16.054   1.652  1.00  0.00           H  
ATOM   2407  HZ5 DMS   241     -17.904  14.290   1.847  1.00  0.00           H  
ATOM   2408  HZ6 DMS   241     -16.615  15.172   1.043  1.00  0.00           H  
TER    2409      DMS   241 
ATOM   2409  S   DMS   242     -20.435  -4.378   2.705  1.00  0.00           S  
ATOM   2410  CT1 DMS   242     -20.571  -6.096   2.166  1.00  0.00           C  
ATOM   2411  O   DMS   242     -18.951  -4.095   2.762  1.00  0.00           O  
ATOM   2412  CT2 DMS   242     -20.876  -3.718   1.104  1.00  0.00           C  
ATOM   2413  HZ1 DMS   242     -20.154  -6.725   2.952  1.00  0.00           H  
ATOM   2414  HZ2 DMS   242     -20.088  -6.201   1.195  1.00  0.00           H  
ATOM   2415  HZ3 DMS   242     -21.603  -6.447   2.170  1.00  0.00           H  
ATOM   2416  HZ4 DMS   242     -21.913  -4.026   0.975  1.00  0.00           H  
ATOM   2417  HZ5 DMS   242     -20.277  -4.203   0.333  1.00  0.00           H  
ATOM   2418  HZ6 DMS   242     -20.644  -2.654   1.130  1.00  0.00           H  
TER    2419      DMS   242 
ATOM   2419  S   DMS   243      19.426 -13.357   0.257  1.00  0.00           S  
ATOM   2420  CT1 DMS   243      18.153 -13.542  -0.993  1.00  0.00           C  
ATOM   2421  O   DMS   243      20.217 -14.686   0.252  1.00  0.00           O  
ATOM   2422  CT2 DMS   243      20.442 -12.299  -0.705  1.00  0.00           C  
ATOM   2423  HZ1 DMS   243      17.692 -12.562  -1.114  1.00  0.00           H  
ATOM   2424  HZ2 DMS   243      17.398 -14.212  -0.582  1.00  0.00           H  
ATOM   2425  HZ3 DMS   243      18.556 -13.896  -1.943  1.00  0.00           H  
ATOM   2426  HZ4 DMS   243      20.322 -12.615  -1.742  1.00  0.00           H  
ATOM   2427  HZ5 DMS   243      21.443 -12.338  -0.275  1.00  0.00           H  
ATOM   2428  HZ6 DMS   243      20.196 -11.244  -0.590  1.00  0.00           H  
TER    2429      DMS   243 
ATOM   2429  S   DMS   244      -2.340  -7.744  -4.654  1.00  0.00           S  
ATOM   2430  CT1 DMS   244      -1.009  -6.557  -4.836  1.00  0.00           C  
ATOM   2431  O   DMS   244      -2.911  -7.612  -3.264  1.00  0.00           O  
ATOM   2432  CT2 DMS   244      -3.451  -6.907  -5.676  1.00  0.00           C  
ATOM   2433  HZ1 DMS   244      -1.419  -5.563  -4.657  1.00  0.00           H  
ATOM   2434  HZ2 DMS   244      -0.540  -6.601  -5.818  1.00  0.00           H  
ATOM   2435  HZ3 DMS   244      -0.377  -6.706  -3.961  1.00  0.00           H  
ATOM   2436  HZ4 DMS   244      -3.128  -7.084  -6.702  1.00  0.00           H  
ATOM   2437  HZ5 DMS   244      -3.557  -5.869  -5.359  1.00  0.00           H  
ATOM   2438  HZ6 DMS   244      -4.449  -7.329  -5.562  1.00  0.00           H  
TER    2439      DMS   244 
ATOM   2439  S   DMS   245      -9.612  16.128  13.449  1.00  0.00           S  
ATOM   2440  CT1 DMS   245      -7.959  15.965  14.314  1.00  0.00           C  
ATOM   2441  O   DMS   245      -9.971  17.614  13.400  1.00  0.00           O  
ATOM   2442  CT2 DMS   245     -10.693  15.524  14.733  1.00  0.00           C  
ATOM   2443  HZ1 DMS   245      -7.949  16.615  15.188  1.00  0.00           H  
ATOM   2444  HZ2 DMS   245      -7.114  16.283  13.703  1.00  0.00           H  
ATOM   2445  HZ3 DMS   245      -7.951  15.027  14.870  1.00  0.00           H  
ATOM   2446  HZ4 DMS   245     -10.750  16.189  15.595  1.00  0.00           H  
ATOM   2447  HZ5 DMS   245     -10.548  14.493  15.054  1.00  0.00           H  
ATOM   2448  HZ6 DMS   245     -11.669  15.554  14.248  1.00  0.00           H  
TER    2449      DMS   245 
ATOM   2449  S   DMS   246     -12.095 -16.084   0.992  1.00  0.00           S  
ATOM   2450  CT1 DMS   246     -12.264 -15.431   2.636  1.00  0.00           C  
ATOM   2451  O   DMS   246     -12.827 -15.152   0.046  1.00  0.00           O  
ATOM   2452  CT2 DMS   246     -10.353 -15.645   0.799  1.00  0.00           C  
ATOM   2453  HZ1 DMS   246     -12.073 -14.358   2.625  1.00  0.00           H  
ATOM   2454  HZ2 DMS   246     -11.504 -15.963   3.209  1.00  0.00           H  
ATOM   2455  HZ3 DMS   246     -13.271 -15.674   2.977  1.00  0.00           H  
ATOM   2456  HZ4 DMS   246     -10.004 -15.889  -0.204  1.00  0.00           H  
ATOM   2457  HZ5 DMS   246      -9.833 -16.197   1.582  1.00  0.00           H  
ATOM   2458  HZ6 DMS   246     -10.239 -14.590   1.050  1.00  0.00           H  
TER    2459      DMS   246 
ATOM   2459  S   DMS   247       7.394 -14.117   9.345  1.00  0.00           S  
ATOM   2460  CT1 DMS   247       8.958 -13.367   9.699  1.00  0.00           C  
ATOM   2461  O   DMS   247       6.342 -13.048   9.024  1.00  0.00           O  
ATOM   2462  CT2 DMS   247       7.753 -14.928   7.786  1.00  0.00           C  
ATOM   2463  HZ1 DMS   247       9.813 -14.038   9.611  1.00  0.00           H  
ATOM   2464  HZ2 DMS   247       8.978 -12.896  10.681  1.00  0.00           H  
ATOM   2465  HZ3 DMS   247       9.218 -12.617   8.951  1.00  0.00           H  
ATOM   2466  HZ4 DMS   247       8.504 -15.701   7.946  1.00  0.00           H  
ATOM   2467  HZ5 DMS   247       8.150 -14.202   7.076  1.00  0.00           H  
ATOM   2468  HZ6 DMS   247       6.801 -15.281   7.391  1.00  0.00           H  
TER    2469      DMS   247 
ATOM   2469  S   DMS   248       6.803   3.067 -18.273  1.00  0.00           S  
ATOM   2470  CT1 DMS   248       8.444   3.707 -18.164  1.00  0.00           C  
ATOM   2471  O   DMS   248       6.018   3.679 -19.390  1.00  0.00           O  
ATOM   2472  CT2 DMS   248       7.039   1.267 -18.640  1.00  0.00           C  
ATOM   2473  HZ1 DMS   248       8.984   3.221 -17.352  1.00  0.00           H  
ATOM   2474  HZ2 DMS   248       8.499   4.795 -18.191  1.00  0.00           H  
ATOM   2475  HZ3 DMS   248       8.848   3.411 -19.132  1.00  0.00           H  
ATOM   2476  HZ4 DMS   248       6.078   0.770 -18.770  1.00  0.00           H  
ATOM   2477  HZ5 DMS   248       7.660   0.773 -17.893  1.00  0.00           H  
ATOM   2478  HZ6 DMS   248       7.570   1.281 -19.592  1.00  0.00           H  
TER    2479      DMS   248 
ATOM   2479  S   DMS   249      -0.774   1.922 -24.982  1.00  0.00           S  
ATOM   2480  CT1 DMS   249      -1.699   1.108 -26.269  1.00  0.00           C  
ATOM   2481  O   DMS   249      -1.609   3.104 -24.593  1.00  0.00           O  
ATOM   2482  CT2 DMS   249      -1.211   0.598 -23.821  1.00  0.00           C  
ATOM   2483  HZ1 DMS   249      -2.671   1.560 -26.471  1.00  0.00           H  
ATOM   2484  HZ2 DMS   249      -1.801   0.046 -26.048  1.00  0.00           H  
ATOM   2485  HZ3 DMS   249      -1.208   1.377 -27.204  1.00  0.00           H  
ATOM   2486  HZ4 DMS   249      -2.285   0.515 -23.659  1.00  0.00           H  
ATOM   2487  HZ5 DMS   249      -0.657   0.951 -22.951  1.00  0.00           H  
ATOM   2488  HZ6 DMS   249      -0.851  -0.374 -24.157  1.00  0.00           H  
TER    2489      DMS   249 
ATOM   2489  S   DMS   250      -4.952  19.341  11.667  1.00  0.00           S  
ATOM   2490  CT1 DMS   250      -3.749  20.642  12.034  1.00  0.00           C  
ATOM   2491  O   DMS   250      -6.168  20.083  11.041  1.00  0.00           O  
ATOM   2492  CT2 DMS   250      -4.075  18.662  10.274  1.00  0.00           C  
ATOM   2493  HZ1 DMS   250      -2.861  20.134  12.410  1.00  0.00           H  
ATOM   2494  HZ2 DMS   250      -4.176  21.382  12.712  1.00  0.00           H  
ATOM   2495  HZ3 DMS   250      -3.465  21.229  11.161  1.00  0.00           H  
ATOM   2496  HZ4 DMS   250      -4.753  18.136   9.602  1.00  0.00           H  
ATOM   2497  HZ5 DMS   250      -3.408  17.885  10.648  1.00  0.00           H  
ATOM   2498  HZ6 DMS   250      -3.584  19.466   9.727  1.00  0.00           H  
TER    2499      DMS   250 
ATOM   2499  S   DMS   251       8.221 -10.465  -8.080  1.00  0.00           S  
ATOM   2500  CT1 DMS   251       8.938 -11.049  -6.654  1.00  0.00           C  
ATOM   2501  O   DMS   251       8.302 -11.682  -9.026  1.00  0.00           O  
ATOM   2502  CT2 DMS   251       6.508 -10.510  -7.569  1.00  0.00           C  
ATOM   2503  HZ1 DMS   251       9.036 -10.320  -5.850  1.00  0.00           H  
ATOM   2504  HZ2 DMS   251       9.942 -11.361  -6.943  1.00  0.00           H  
ATOM   2505  HZ3 DMS   251       8.425 -11.938  -6.287  1.00  0.00           H  
ATOM   2506  HZ4 DMS   251       5.924 -10.057  -8.370  1.00  0.00           H  
ATOM   2507  HZ5 DMS   251       6.373  -9.875  -6.693  1.00  0.00           H  
ATOM   2508  HZ6 DMS   251       6.193 -11.498  -7.234  1.00  0.00           H  
TER    2509      DMS   251 
ATOM   2509  S   DMS   252       0.646  20.184  10.991  1.00  0.00           S  
ATOM   2510  CT1 DMS   252       1.168  21.902  11.362  1.00  0.00           C  
ATOM   2511  O   DMS   252      -0.445  19.936  11.993  1.00  0.00           O  
ATOM   2512  CT2 DMS   252      -0.314  20.607   9.532  1.00  0.00           C  
ATOM   2513  HZ1 DMS   252       1.979  22.276  10.737  1.00  0.00           H  
ATOM   2514  HZ2 DMS   252       1.388  22.027  12.423  1.00  0.00           H  
ATOM   2515  HZ3 DMS   252       0.293  22.537  11.228  1.00  0.00           H  
ATOM   2516  HZ4 DMS   252      -0.849  19.737   9.151  1.00  0.00           H  
ATOM   2517  HZ5 DMS   252       0.399  21.132   8.897  1.00  0.00           H  
ATOM   2518  HZ6 DMS   252      -1.052  21.348   9.839  1.00  0.00           H  
TER    2519      DMS   252 
ATOM   2519  S   DMS   253     -20.025   9.526   9.968  1.00  0.00           S  
ATOM   2520  CT1 DMS   253     -19.581   9.846   8.218  1.00  0.00           C  
ATOM   2521  O   DMS   253     -18.905  10.160  10.832  1.00  0.00           O  
ATOM   2522  CT2 DMS   253     -21.349  10.768   9.933  1.00  0.00           C  
ATOM   2523  HZ1 DMS   253     -19.158  10.829   8.012  1.00  0.00           H  
ATOM   2524  HZ2 DMS   253     -20.397   9.576   7.547  1.00  0.00           H  
ATOM   2525  HZ3 DMS   253     -18.811   9.132   7.926  1.00  0.00           H  
ATOM   2526  HZ4 DMS   253     -21.878  10.836  10.883  1.00  0.00           H  
ATOM   2527  HZ5 DMS   253     -22.043  10.583   9.113  1.00  0.00           H  
ATOM   2528  HZ6 DMS   253     -20.849  11.676   9.596  1.00  0.00           H  
TER    2529      DMS   253 
ATOM   2529  S   DMS   254       8.760   7.806   1.477  1.00  0.00           S  
ATOM   2530  CT1 DMS   254       7.885   6.783   0.264  1.00  0.00           C  
ATOM   2531  O   DMS   254       8.580   7.292   2.914  1.00  0.00           O  
ATOM   2532  CT2 DMS   254      10.476   7.417   0.991  1.00  0.00           C  
ATOM   2533  HZ1 DMS   254       6.813   6.968   0.335  1.00  0.00           H  
ATOM   2534  HZ2 DMS   254       8.066   5.747   0.551  1.00  0.00           H  
ATOM   2535  HZ3 DMS   254       8.362   6.867  -0.713  1.00  0.00           H  
ATOM   2536  HZ4 DMS   254      10.697   7.642  -0.053  1.00  0.00           H  
ATOM   2537  HZ5 DMS   254      10.601   6.340   1.094  1.00  0.00           H  
ATOM   2538  HZ6 DMS   254      11.132   7.943   1.685  1.00  0.00           H  
TER    2539      DMS   254 
ATOM   2539  S   DMS   255      -3.050  12.093 -17.044  1.00  0.00           S  
ATOM   2540  CT1 DMS   255      -4.215  12.189 -18.402  1.00  0.00           C  
ATOM   2541  O   DMS   255      -2.787  10.627 -16.822  1.00  0.00           O  
ATOM   2542  CT2 DMS   255      -1.613  12.925 -17.728  1.00  0.00           C  
ATOM   2543  HZ1 DMS   255      -3.768  11.856 -19.339  1.00  0.00           H  
ATOM   2544  HZ2 DMS   255      -4.509  13.229 -18.539  1.00  0.00           H  
ATOM   2545  HZ3 DMS   255      -5.077  11.607 -18.076  1.00  0.00           H  
ATOM   2546  HZ4 DMS   255      -1.262  12.500 -18.668  1.00  0.00           H  
ATOM   2547  HZ5 DMS   255      -0.829  12.848 -16.975  1.00  0.00           H  
ATOM   2548  HZ6 DMS   255      -1.801  13.992 -17.848  1.00  0.00           H  
TER    2549      DMS   255 
ATOM   2549  S   DMS   256      -5.327  10.759   3.709  1.00  0.00           S  
ATOM   2550  CT1 DMS   256      -6.713  10.457   4.841  1.00  0.00           C  
ATOM   2551  O   DMS   256      -4.370   9.591   3.976  1.00  0.00           O  
ATOM   2552  CT2 DMS   256      -6.275  10.278   2.225  1.00  0.00           C  
ATOM   2553  HZ1 DMS   256      -6.348  10.732   5.831  1.00  0.00           H  
ATOM   2554  HZ2 DMS   256      -7.018   9.414   4.746  1.00  0.00           H  
ATOM   2555  HZ3 DMS   256      -7.517  11.148   4.589  1.00  0.00           H  
ATOM   2556  HZ4 DMS   256      -5.647   9.948   1.397  1.00  0.00           H  
ATOM   2557  HZ5 DMS   256      -6.799  11.187   1.929  1.00  0.00           H  
ATOM   2558  HZ6 DMS   256      -6.886   9.515   2.708  1.00  0.00           H  
TER    2559      DMS   256 
ATOM   2559  S   DMS   257       5.940 -15.739  -4.202  1.00  0.00           S  
ATOM   2560  CT1 DMS   257       4.798 -16.513  -5.308  1.00  0.00           C  
ATOM   2561  O   DMS   257       5.271 -15.638  -2.830  1.00  0.00           O  
ATOM   2562  CT2 DMS   257       6.951 -17.118  -3.908  1.00  0.00           C  
ATOM   2563  HZ1 DMS   257       5.182 -16.659  -6.317  1.00  0.00           H  
ATOM   2564  HZ2 DMS   257       3.889 -15.911  -5.311  1.00  0.00           H  
ATOM   2565  HZ3 DMS   257       4.618 -17.551  -5.027  1.00  0.00           H  
ATOM   2566  HZ4 DMS   257       6.373 -17.949  -3.504  1.00  0.00           H  
ATOM   2567  HZ5 DMS   257       7.656 -16.792  -3.143  1.00  0.00           H  
ATOM   2568  HZ6 DMS   257       7.523 -17.329  -4.811  1.00  0.00           H  
TER    2569      DMS   257 
ATOM   2569  S   DMS   258       7.442   8.219 -10.213  1.00  0.00           S  
ATOM   2570  CT1 DMS   258       6.170   7.312 -11.126  1.00  0.00           C  
ATOM   2571  O   DMS   258       7.292   9.688 -10.320  1.00  0.00           O  
ATOM   2572  CT2 DMS   258       6.822   7.791  -8.639  1.00  0.00           C  
ATOM   2573  HZ1 DMS   258       5.187   7.477 -10.687  1.00  0.00           H  
ATOM   2574  HZ2 DMS   258       6.313   6.232 -11.131  1.00  0.00           H  
ATOM   2575  HZ3 DMS   258       6.156   7.700 -12.145  1.00  0.00           H  
ATOM   2576  HZ4 DMS   258       7.343   8.468  -7.962  1.00  0.00           H  
ATOM   2577  HZ5 DMS   258       7.025   6.764  -8.334  1.00  0.00           H  
ATOM   2578  HZ6 DMS   258       5.739   7.911  -8.648  1.00  0.00           H  
TER    2579      DMS   258 
ATOM   2579  S   DMS   259     -14.971 -20.252   3.087  1.00  0.00           S  
ATOM   2580  CT1 DMS   259     -16.584 -19.625   3.599  1.00  0.00           C  
ATOM   2581  O   DMS   259     -15.138 -21.220   1.926  1.00  0.00           O  
ATOM   2582  CT2 DMS   259     -14.244 -18.732   2.596  1.00  0.00           C  
ATOM   2583  HZ1 DMS   259     -16.329 -18.994   4.451  1.00  0.00           H  
ATOM   2584  HZ2 DMS   259     -17.265 -20.453   3.793  1.00  0.00           H  
ATOM   2585  HZ3 DMS   259     -16.901 -19.035   2.739  1.00  0.00           H  
ATOM   2586  HZ4 DMS   259     -14.890 -18.291   1.837  1.00  0.00           H  
ATOM   2587  HZ5 DMS   259     -13.217 -18.956   2.306  1.00  0.00           H  
ATOM   2588  HZ6 DMS   259     -14.268 -18.084   3.473  1.00  0.00           H  
TER    2589      DMS   259 
ATOM   2589  S   DMS   260      17.159  -9.351  -2.539  1.00  0.00           S  
ATOM   2590  CT1 DMS   260      15.553  -9.947  -3.091  1.00  0.00           C  
ATOM   2591  O   DMS   260      17.136  -9.793  -1.108  1.00  0.00           O  
ATOM   2592  CT2 DMS   260      18.224 -10.613  -3.276  1.00  0.00           C  
ATOM   2593  HZ1 DMS   260      15.498  -9.889  -4.178  1.00  0.00           H  
ATOM   2594  HZ2 DMS   260      14.904  -9.160  -2.708  1.00  0.00           H  
ATOM   2595  HZ3 DMS   260      15.228 -10.904  -2.683  1.00  0.00           H  
ATOM   2596  HZ4 DMS   260      18.141 -10.453  -4.351  1.00  0.00           H  
ATOM   2597  HZ5 DMS   260      17.907 -11.631  -3.053  1.00  0.00           H  
ATOM   2598  HZ6 DMS   260      19.270 -10.521  -2.983  1.00  0.00           H  
TER    2599      DMS   260 
ATOM   2599  S   DMS   261       9.841  -1.104   2.433  1.00  0.00           S  
ATOM   2600  CT1 DMS   261       8.582  -0.747   3.599  1.00  0.00           C  
ATOM   2601  O   DMS   261       9.246  -1.809   1.202  1.00  0.00           O  
ATOM   2602  CT2 DMS   261      10.332   0.522   1.871  1.00  0.00           C  
ATOM   2603  HZ1 DMS   261       7.668  -0.404   3.116  1.00  0.00           H  
ATOM   2604  HZ2 DMS   261       9.036  -0.012   4.264  1.00  0.00           H  
ATOM   2605  HZ3 DMS   261       8.436  -1.678   4.146  1.00  0.00           H  
ATOM   2606  HZ4 DMS   261       9.469   1.033   1.444  1.00  0.00           H  
ATOM   2607  HZ5 DMS   261      11.067   0.420   1.073  1.00  0.00           H  
ATOM   2608  HZ6 DMS   261      10.806   1.045   2.702  1.00  0.00           H  
TER    2609      DMS   261 
ATOM   2609  S   DMS   262       8.140  15.464 -11.969  1.00  0.00           S  
ATOM   2610  CT1 DMS   262       8.064  15.435 -13.771  1.00  0.00           C  
ATOM   2611  O   DMS   262       6.937  14.666 -11.552  1.00  0.00           O  
ATOM   2612  CT2 DMS   262       9.486  14.281 -11.631  1.00  0.00           C  
ATOM   2613  HZ1 DMS   262       7.275  16.111 -14.102  1.00  0.00           H  
ATOM   2614  HZ2 DMS   262       7.886  14.403 -14.072  1.00  0.00           H  
ATOM   2615  HZ3 DMS   262       8.978  15.763 -14.266  1.00  0.00           H  
ATOM   2616  HZ4 DMS   262       9.069  13.281 -11.742  1.00  0.00           H  
ATOM   2617  HZ5 DMS   262       9.703  14.376 -10.567  1.00  0.00           H  
ATOM   2618  HZ6 DMS   262      10.315  14.593 -12.267  1.00  0.00           H  
TER    2619      DMS   262 
ATOM   2619  S   DMS   263     -15.757  -4.180  10.429  1.00  0.00           S  
ATOM   2620  CT1 DMS   263     -14.847  -2.999   9.420  1.00  0.00           C  
ATOM   2621  O   DMS   263     -15.651  -5.557   9.798  1.00  0.00           O  
ATOM   2622  CT2 DMS   263     -14.487  -4.177  11.762  1.00  0.00           C  
ATOM   2623  HZ1 DMS   263     -15.398  -2.660   8.543  1.00  0.00           H  
ATOM   2624  HZ2 DMS   263     -13.883  -3.418   9.129  1.00  0.00           H  
ATOM   2625  HZ3 DMS   263     -14.676  -2.147  10.077  1.00  0.00           H  
ATOM   2626  HZ4 DMS   263     -14.412  -3.164  12.157  1.00  0.00           H  
ATOM   2627  HZ5 DMS   263     -13.502  -4.475  11.404  1.00  0.00           H  
ATOM   2628  HZ6 DMS   263     -14.831  -4.824  12.568  1.00  0.00           H  
TER    2629      DMS   263 
ATOM   2629  S   DMS   264       2.369 -13.883   5.225  1.00  0.00           S  
ATOM   2630  CT1 DMS   264       1.493 -15.294   5.978  1.00  0.00           C  
ATOM   2631  O   DMS   264       2.126 -14.103   3.684  1.00  0.00           O  
ATOM   2632  CT2 DMS   264       1.114 -12.656   5.560  1.00  0.00           C  
ATOM   2633  HZ1 DMS   264       0.452 -15.209   5.665  1.00  0.00           H  
ATOM   2634  HZ2 DMS   264       1.526 -15.190   7.063  1.00  0.00           H  
ATOM   2635  HZ3 DMS   264       1.993 -16.215   5.680  1.00  0.00           H  
ATOM   2636  HZ4 DMS   264       1.249 -11.729   5.003  1.00  0.00           H  
ATOM   2637  HZ5 DMS   264       1.183 -12.389   6.614  1.00  0.00           H  
ATOM   2638  HZ6 DMS   264       0.140 -13.085   5.324  1.00  0.00           H  
TER    2639      DMS   264 
ATOM   2639  S   DMS   265      -1.187  -5.589 -11.125  1.00  0.00           S  
ATOM   2640  CT1 DMS   265      -1.909  -5.684  -9.519  1.00  0.00           C  
ATOM   2641  O   DMS   265       0.272  -6.086 -11.089  1.00  0.00           O  
ATOM   2642  CT2 DMS   265      -2.168  -6.902 -11.884  1.00  0.00           C  
ATOM   2643  HZ1 DMS   265      -2.950  -5.403  -9.680  1.00  0.00           H  
ATOM   2644  HZ2 DMS   265      -1.391  -5.068  -8.785  1.00  0.00           H  
ATOM   2645  HZ3 DMS   265      -1.890  -6.727  -9.201  1.00  0.00           H  
ATOM   2646  HZ4 DMS   265      -1.930  -7.811 -11.331  1.00  0.00           H  
ATOM   2647  HZ5 DMS   265      -1.914  -7.043 -12.935  1.00  0.00           H  
ATOM   2648  HZ6 DMS   265      -3.207  -6.573 -11.878  1.00  0.00           H  
TER    2649      DMS   265 
ATOM   2649  S   DMS   266      18.164  -3.559  -5.620  1.00  0.00           S  
ATOM   2650  CT1 DMS   266      19.057  -2.604  -6.890  1.00  0.00           C  
ATOM   2651  O   DMS   266      17.467  -2.448  -4.786  1.00  0.00           O  
ATOM   2652  CT2 DMS   266      16.835  -4.360  -6.594  1.00  0.00           C  
ATOM   2653  HZ1 DMS   266      18.567  -1.719  -7.295  1.00  0.00           H  
ATOM   2654  HZ2 DMS   266      19.414  -3.271  -7.675  1.00  0.00           H  
ATOM   2655  HZ3 DMS   266      19.953  -2.293  -6.352  1.00  0.00           H  
ATOM   2656  HZ4 DMS   266      16.091  -4.764  -5.907  1.00  0.00           H  
ATOM   2657  HZ5 DMS   266      17.132  -5.135  -7.300  1.00  0.00           H  
ATOM   2658  HZ6 DMS   266      16.251  -3.599  -7.112  1.00  0.00           H  
TER    2659      DMS   266 
ATOM   2659  S   DMS   267       2.867  -3.137  13.629  1.00  0.00           S  
ATOM   2660  CT1 DMS   267       4.017  -3.168  12.301  1.00  0.00           C  
ATOM   2661  O   DMS   267       2.851  -4.513  14.293  1.00  0.00           O  
ATOM   2662  CT2 DMS   267       3.925  -2.101  14.788  1.00  0.00           C  
ATOM   2663  HZ1 DMS   267       3.987  -2.157  11.895  1.00  0.00           H  
ATOM   2664  HZ2 DMS   267       3.689  -3.823  11.493  1.00  0.00           H  
ATOM   2665  HZ3 DMS   267       4.970  -3.458  12.745  1.00  0.00           H  
ATOM   2666  HZ4 DMS   267       3.411  -2.143  15.748  1.00  0.00           H  
ATOM   2667  HZ5 DMS   267       3.919  -1.048  14.505  1.00  0.00           H  
ATOM   2668  HZ6 DMS   267       4.942  -2.494  14.787  1.00  0.00           H  
TER    2669      DMS   267 
ATOM   2669  S   DMS   268     -15.911   0.799 -10.102  1.00  0.00           S  
ATOM   2670  CT1 DMS   268     -17.301   0.682 -11.316  1.00  0.00           C  
ATOM   2671  O   DMS   268     -16.413   1.724  -8.966  1.00  0.00           O  
ATOM   2672  CT2 DMS   268     -15.961  -0.846  -9.339  1.00  0.00           C  
ATOM   2673  HZ1 DMS   268     -18.155   0.310 -10.750  1.00  0.00           H  
ATOM   2674  HZ2 DMS   268     -17.047   0.047 -12.165  1.00  0.00           H  
ATOM   2675  HZ3 DMS   268     -17.557   1.685 -11.657  1.00  0.00           H  
ATOM   2676  HZ4 DMS   268     -15.124  -0.899  -8.643  1.00  0.00           H  
ATOM   2677  HZ5 DMS   268     -15.964  -1.599 -10.126  1.00  0.00           H  
ATOM   2678  HZ6 DMS   268     -16.897  -0.773  -8.786  1.00  0.00           H  
TER    2679      DMS   268 
ATOM   2679  S   DMS   269     -13.973   1.441 -12.873  1.00  0.00           S  
ATOM   2680  CT1 DMS   269     -13.012   0.040 -13.355  1.00  0.00           C  
ATOM   2681  O   DMS   269     -13.013   2.678 -12.846  1.00  0.00           O  
ATOM   2682  CT2 DMS   269     -14.870   1.564 -14.460  1.00  0.00           C  
ATOM   2683  HZ1 DMS   269     -12.531  -0.146 -12.395  1.00  0.00           H  
ATOM   2684  HZ2 DMS   269     -12.311   0.289 -14.152  1.00  0.00           H  
ATOM   2685  HZ3 DMS   269     -13.661  -0.806 -13.582  1.00  0.00           H  
ATOM   2686  HZ4 DMS   269     -15.448   0.654 -14.625  1.00  0.00           H  
ATOM   2687  HZ5 DMS   269     -14.143   1.573 -15.271  1.00  0.00           H  
ATOM   2688  HZ6 DMS   269     -15.546   2.406 -14.606  1.00  0.00           H  
TER    2689      DMS   269 
ATOM   2689  S   DMS   270      -7.311  14.118  18.336  1.00  0.00           S  
ATOM   2690  CT1 DMS   270      -5.462  13.967  18.303  1.00  0.00           C  
ATOM   2691  O   DMS   270      -7.664  15.424  17.699  1.00  0.00           O  
ATOM   2692  CT2 DMS   270      -7.622  12.742  17.145  1.00  0.00           C  
ATOM   2693  HZ1 DMS   270      -5.007  14.766  18.888  1.00  0.00           H  
ATOM   2694  HZ2 DMS   270      -5.107  13.998  17.273  1.00  0.00           H  
ATOM   2695  HZ3 DMS   270      -5.108  13.014  18.695  1.00  0.00           H  
ATOM   2696  HZ4 DMS   270      -6.938  12.906  16.312  1.00  0.00           H  
ATOM   2697  HZ5 DMS   270      -8.677  12.765  16.873  1.00  0.00           H  
ATOM   2698  HZ6 DMS   270      -7.414  11.839  17.719  1.00  0.00           H  
TER    2699      DMS   270 
ATOM   2699  S   DMS   271     -13.676   0.502  11.919  1.00  0.00           S  
ATOM   2700  CT1 DMS   271     -14.453   1.680  10.810  1.00  0.00           C  
ATOM   2701  O   DMS   271     -14.701  -0.618  11.951  1.00  0.00           O  
ATOM   2702  CT2 DMS   271     -12.402  -0.155  10.757  1.00  0.00           C  
ATOM   2703  HZ1 DMS   271     -13.968   2.651  10.908  1.00  0.00           H  
ATOM   2704  HZ2 DMS   271     -15.511   1.737  11.067  1.00  0.00           H  
ATOM   2705  HZ3 DMS   271     -14.463   1.285   9.794  1.00  0.00           H  
ATOM   2706  HZ4 DMS   271     -12.874  -0.071   9.778  1.00  0.00           H  
ATOM   2707  HZ5 DMS   271     -12.219  -1.193  11.033  1.00  0.00           H  
ATOM   2708  HZ6 DMS   271     -11.530   0.489  10.869  1.00  0.00           H  
TER    2709      DMS   271 
ATOM   2709  S   DMS   272       2.241  -1.813 -12.272  1.00  0.00           S  
ATOM   2710  CT1 DMS   272       1.650  -2.344 -13.889  1.00  0.00           C  
ATOM   2711  O   DMS   272       0.965  -1.466 -11.461  1.00  0.00           O  
ATOM   2712  CT2 DMS   272       2.747  -3.450 -11.768  1.00  0.00           C  
ATOM   2713  HZ1 DMS   272       2.542  -2.727 -14.384  1.00  0.00           H  
ATOM   2714  HZ2 DMS   272       1.272  -1.586 -14.574  1.00  0.00           H  
ATOM   2715  HZ3 DMS   272       0.944  -3.173 -13.855  1.00  0.00           H  
ATOM   2716  HZ4 DMS   272       1.948  -4.192 -11.763  1.00  0.00           H  
ATOM   2717  HZ5 DMS   272       3.070  -3.255 -10.745  1.00  0.00           H  
ATOM   2718  HZ6 DMS   272       3.575  -3.866 -12.341  1.00  0.00           H  
TER    2719      DMS   272 
ATOM   2719  S   DMS   273     -10.437  -7.277 -13.816  1.00  0.00           S  
ATOM   2720  CT1 DMS   273     -12.162  -6.772 -13.655  1.00  0.00           C  
ATOM   2721  O   DMS   273     -10.354  -8.324 -14.886  1.00  0.00           O  
ATOM   2722  CT2 DMS   273      -9.773  -5.764 -14.597  1.00  0.00           C  
ATOM   2723  HZ1 DMS   273     -12.817  -7.528 -13.222  1.00  0.00           H  
ATOM   2724  HZ2 DMS   273     -12.597  -6.600 -14.639  1.00  0.00           H  
ATOM   2725  HZ3 DMS   273     -12.284  -5.957 -12.942  1.00  0.00           H  
ATOM   2726  HZ4 DMS   273      -9.906  -5.916 -15.668  1.00  0.00           H  
ATOM   2727  HZ5 DMS   273      -8.707  -5.624 -14.418  1.00  0.00           H  
ATOM   2728  HZ6 DMS   273     -10.357  -4.893 -14.299  1.00  0.00           H  
TER    2729      DMS   273 
ATOM   2729  S   DMS   274       0.144  21.411  -7.683  1.00  0.00           S  
ATOM   2730  CT1 DMS   274       1.910  21.656  -7.209  1.00  0.00           C  
ATOM   2731  O   DMS   274      -0.779  21.822  -6.547  1.00  0.00           O  
ATOM   2732  CT2 DMS   274       0.064  22.695  -8.854  1.00  0.00           C  
ATOM   2733  HZ1 DMS   274       2.517  21.220  -8.003  1.00  0.00           H  
ATOM   2734  HZ2 DMS   274       2.237  21.103  -6.329  1.00  0.00           H  
ATOM   2735  HZ3 DMS   274       2.092  22.730  -7.175  1.00  0.00           H  
ATOM   2736  HZ4 DMS   274       0.390  23.625  -8.389  1.00  0.00           H  
ATOM   2737  HZ5 DMS   274      -0.960  22.783  -9.218  1.00  0.00           H  
ATOM   2738  HZ6 DMS   274       0.702  22.424  -9.695  1.00  0.00           H  
TER    2739      DMS   274 
ATOM   2739  S   DMS   275      -1.912  -6.702   0.797  1.00  0.00           S  
ATOM   2740  CT1 DMS   275      -0.984  -6.557  -0.776  1.00  0.00           C  
ATOM   2741  O   DMS   275      -2.916  -5.604   0.550  1.00  0.00           O  
ATOM   2742  CT2 DMS   275      -2.671  -8.309   0.418  1.00  0.00           C  
ATOM   2743  HZ1 DMS   275      -0.558  -7.547  -0.936  1.00  0.00           H  
ATOM   2744  HZ2 DMS   275      -0.220  -5.782  -0.838  1.00  0.00           H  
ATOM   2745  HZ3 DMS   275      -1.790  -6.273  -1.453  1.00  0.00           H  
ATOM   2746  HZ4 DMS   275      -1.876  -9.033   0.233  1.00  0.00           H  
ATOM   2747  HZ5 DMS   275      -3.237  -8.224  -0.510  1.00  0.00           H  
ATOM   2748  HZ6 DMS   275      -3.193  -8.609   1.326  1.00  0.00           H  
TER    2749      DMS   275 
ATOM   2749  S   DMS   276      -3.982   9.647  10.310  1.00  0.00           S  
ATOM   2750  CT1 DMS   276      -3.665  10.749   8.929  1.00  0.00           C  
ATOM   2751  O   DMS   276      -5.234  10.215  10.934  1.00  0.00           O  
ATOM   2752  CT2 DMS   276      -4.413   8.216   9.373  1.00  0.00           C  
ATOM   2753  HZ1 DMS   276      -2.746  10.582   8.367  1.00  0.00           H  
ATOM   2754  HZ2 DMS   276      -3.544  11.738   9.370  1.00  0.00           H  
ATOM   2755  HZ3 DMS   276      -4.576  10.878   8.345  1.00  0.00           H  
ATOM   2756  HZ4 DMS   276      -5.391   8.269   8.894  1.00  0.00           H  
ATOM   2757  HZ5 DMS   276      -4.262   7.310   9.961  1.00  0.00           H  
ATOM   2758  HZ6 DMS   276      -3.648   8.240   8.597  1.00  0.00           H  
TER    2759      DMS   276 
ATOM   2759  S   DMS   277       4.736  12.347   6.029  1.00  0.00           S  
ATOM   2760  CT1 DMS   277       4.436  13.147   4.484  1.00  0.00           C  
ATOM   2761  O   DMS   277       5.071  13.553   6.870  1.00  0.00           O  
ATOM   2762  CT2 DMS   277       3.080  11.820   6.404  1.00  0.00           C  
ATOM   2763  HZ1 DMS   277       5.414  13.407   4.080  1.00  0.00           H  
ATOM   2764  HZ2 DMS   277       3.862  14.066   4.603  1.00  0.00           H  
ATOM   2765  HZ3 DMS   277       4.012  12.347   3.876  1.00  0.00           H  
ATOM   2766  HZ4 DMS   277       2.847  10.931   5.818  1.00  0.00           H  
ATOM   2767  HZ5 DMS   277       2.500  12.701   6.129  1.00  0.00           H  
ATOM   2768  HZ6 DMS   277       2.927  11.502   7.436  1.00  0.00           H  
TER    2769      DMS   277 
ATOM   2769  S   DMS   278      -2.725  -0.481  14.031  1.00  0.00           S  
ATOM   2770  CT1 DMS   278      -4.058  -1.240  15.041  1.00  0.00           C  
ATOM   2771  O   DMS   278      -3.420  -0.163  12.687  1.00  0.00           O  
ATOM   2772  CT2 DMS   278      -2.724   1.125  14.677  1.00  0.00           C  
ATOM   2773  HZ1 DMS   278      -4.322  -2.228  14.664  1.00  0.00           H  
ATOM   2774  HZ2 DMS   278      -4.895  -0.576  14.824  1.00  0.00           H  
ATOM   2775  HZ3 DMS   278      -3.853  -1.101  16.103  1.00  0.00           H  
ATOM   2776  HZ4 DMS   278      -1.991   1.620  14.039  1.00  0.00           H  
ATOM   2777  HZ5 DMS   278      -2.449   1.104  15.731  1.00  0.00           H  
ATOM   2778  HZ6 DMS   278      -3.673   1.637  14.520  1.00  0.00           H  
TER    2779      DMS   278 
ATOM   2779  S   DMS   279      -6.860  18.432   4.393  1.00  0.00           S  
ATOM   2780  CT1 DMS   279      -7.634  18.547   6.018  1.00  0.00           C  
ATOM   2781  O   DMS   279      -7.939  18.188   3.291  1.00  0.00           O  
ATOM   2782  CT2 DMS   279      -6.501  20.192   4.238  1.00  0.00           C  
ATOM   2783  HZ1 DMS   279      -8.334  19.382   6.055  1.00  0.00           H  
ATOM   2784  HZ2 DMS   279      -6.823  18.731   6.722  1.00  0.00           H  
ATOM   2785  HZ3 DMS   279      -8.107  17.582   6.200  1.00  0.00           H  
ATOM   2786  HZ4 DMS   279      -5.553  20.430   4.721  1.00  0.00           H  
ATOM   2787  HZ5 DMS   279      -7.270  20.812   4.699  1.00  0.00           H  
ATOM   2788  HZ6 DMS   279      -6.339  20.530   3.214  1.00  0.00           H  
TER    2789      DMS   279 
ATOM   2789  S   DMS   280      19.934   7.400   4.016  1.00  0.00           S  
ATOM   2790  CT1 DMS   280      18.157   7.763   3.836  1.00  0.00           C  
ATOM   2791  O   DMS   280      20.056   5.914   4.026  1.00  0.00           O  
ATOM   2792  CT2 DMS   280      20.488   7.921   2.404  1.00  0.00           C  
ATOM   2793  HZ1 DMS   280      17.724   7.592   4.822  1.00  0.00           H  
ATOM   2794  HZ2 DMS   280      17.723   7.055   3.130  1.00  0.00           H  
ATOM   2795  HZ3 DMS   280      17.914   8.805   3.632  1.00  0.00           H  
ATOM   2796  HZ4 DMS   280      20.390   9.007   2.410  1.00  0.00           H  
ATOM   2797  HZ5 DMS   280      19.819   7.447   1.685  1.00  0.00           H  
ATOM   2798  HZ6 DMS   280      21.539   7.677   2.249  1.00  0.00           H  
TER    2799      DMS   280 
ATOM   2799  S   DMS   281       0.801   6.427  11.979  1.00  0.00           S  
ATOM   2800  CT1 DMS   281       1.005   5.432  13.474  1.00  0.00           C  
ATOM   2801  O   DMS   281       2.220   6.964  11.793  1.00  0.00           O  
ATOM   2802  CT2 DMS   281       0.437   5.040  10.927  1.00  0.00           C  
ATOM   2803  HZ1 DMS   281       0.095   4.857  13.645  1.00  0.00           H  
ATOM   2804  HZ2 DMS   281       1.198   6.114  14.302  1.00  0.00           H  
ATOM   2805  HZ3 DMS   281       1.872   4.774  13.416  1.00  0.00           H  
ATOM   2806  HZ4 DMS   281       1.318   4.429  10.730  1.00  0.00           H  
ATOM   2807  HZ5 DMS   281       0.172   5.518   9.984  1.00  0.00           H  
ATOM   2808  HZ6 DMS   281      -0.360   4.424  11.342  1.00  0.00           H  
TER    2809      DMS   281 
ATOM   2809  S   DMS   282      -5.917  11.486 -14.922  1.00  0.00           S  
ATOM   2810  CT1 DMS   282      -7.606  11.971 -14.674  1.00  0.00           C  
ATOM   2811  O   DMS   282      -5.050  12.223 -13.930  1.00  0.00           O  
ATOM   2812  CT2 DMS   282      -5.995   9.792 -14.422  1.00  0.00           C  
ATOM   2813  HZ1 DMS   282      -8.202  11.354 -15.347  1.00  0.00           H  
ATOM   2814  HZ2 DMS   282      -7.690  13.041 -14.867  1.00  0.00           H  
ATOM   2815  HZ3 DMS   282      -7.794  11.763 -13.621  1.00  0.00           H  
ATOM   2816  HZ4 DMS   282      -5.111   9.259 -14.772  1.00  0.00           H  
ATOM   2817  HZ5 DMS   282      -6.859   9.282 -14.847  1.00  0.00           H  
ATOM   2818  HZ6 DMS   282      -6.180   9.807 -13.348  1.00  0.00           H  
TER    2819      DMS   282 
ATOM   2819  S   DMS   283      12.855  -2.611  -2.854  1.00  0.00           S  
ATOM   2820  CT1 DMS   283      11.635  -2.473  -1.483  1.00  0.00           C  
ATOM   2821  O   DMS   283      12.317  -1.700  -4.033  1.00  0.00           O  
ATOM   2822  CT2 DMS   283      14.218  -1.747  -2.140  1.00  0.00           C  
ATOM   2823  HZ1 DMS   283      11.789  -3.224  -0.709  1.00  0.00           H  
ATOM   2824  HZ2 DMS   283      10.616  -2.646  -1.830  1.00  0.00           H  
ATOM   2825  HZ3 DMS   283      11.647  -1.482  -1.029  1.00  0.00           H  
ATOM   2826  HZ4 DMS   283      14.548  -2.284  -1.251  1.00  0.00           H  
ATOM   2827  HZ5 DMS   283      14.040  -0.675  -2.057  1.00  0.00           H  
ATOM   2828  HZ6 DMS   283      15.037  -1.795  -2.857  1.00  0.00           H  
TER    2829      DMS   283 
ATOM   2829  S   DMS   284       2.671   2.097  -4.192  1.00  0.00           S  
ATOM   2830  CT1 DMS   284       3.512   0.679  -4.727  1.00  0.00           C  
ATOM   2831  O   DMS   284       3.689   3.192  -3.984  1.00  0.00           O  
ATOM   2832  CT2 DMS   284       1.813   2.370  -5.695  1.00  0.00           C  
ATOM   2833  HZ1 DMS   284       4.279   0.351  -4.026  1.00  0.00           H  
ATOM   2834  HZ2 DMS   284       4.107   0.938  -5.603  1.00  0.00           H  
ATOM   2835  HZ3 DMS   284       2.820  -0.153  -4.857  1.00  0.00           H  
ATOM   2836  HZ4 DMS   284       1.274   3.311  -5.587  1.00  0.00           H  
ATOM   2837  HZ5 DMS   284       1.266   1.471  -5.979  1.00  0.00           H  
ATOM   2838  HZ6 DMS   284       2.616   2.555  -6.409  1.00  0.00           H  
TER    2839      DMS   284 
ATOM   2839  S   DMS   285      -5.319 -12.230   3.803  1.00  0.00           S  
ATOM   2840  CT1 DMS   285      -6.156 -11.487   5.194  1.00  0.00           C  
ATOM   2841  O   DMS   285      -6.262 -12.262   2.629  1.00  0.00           O  
ATOM   2842  CT2 DMS   285      -4.180 -10.975   3.313  1.00  0.00           C  
ATOM   2843  HZ1 DMS   285      -5.483 -11.401   6.047  1.00  0.00           H  
ATOM   2844  HZ2 DMS   285      -6.974 -12.135   5.508  1.00  0.00           H  
ATOM   2845  HZ3 DMS   285      -6.447 -10.468   4.939  1.00  0.00           H  
ATOM   2846  HZ4 DMS   285      -3.326 -10.871   3.981  1.00  0.00           H  
ATOM   2847  HZ5 DMS   285      -4.682 -10.023   3.139  1.00  0.00           H  
ATOM   2848  HZ6 DMS   285      -3.976 -11.195   2.265  1.00  0.00           H  
TER    2849      DMS   285 
ATOM   2849  S   DMS   286       0.664  10.426  20.922  1.00  0.00           S  
ATOM   2850  CT1 DMS   286       0.985  12.027  20.056  1.00  0.00           C  
ATOM   2851  O   DMS   286      -0.571   9.956  20.157  1.00  0.00           O  
ATOM   2852  CT2 DMS   286       1.849   9.349  20.096  1.00  0.00           C  
ATOM   2853  HZ1 DMS   286       2.051  12.231  20.155  1.00  0.00           H  
ATOM   2854  HZ2 DMS   286       0.521  12.871  20.568  1.00  0.00           H  
ATOM   2855  HZ3 DMS   286       0.591  12.038  19.040  1.00  0.00           H  
ATOM   2856  HZ4 DMS   286       1.717   9.453  19.019  1.00  0.00           H  
ATOM   2857  HZ5 DMS   286       1.632   8.331  20.422  1.00  0.00           H  
ATOM   2858  HZ6 DMS   286       2.845   9.713  20.349  1.00  0.00           H  
TER    2859      DMS   286 
ATOM   2859  S   DMS   287     -17.809  13.876  12.001  1.00  0.00           S  
ATOM   2860  CT1 DMS   287     -18.817  13.479  10.604  1.00  0.00           C  
ATOM   2861  O   DMS   287     -18.308  15.257  12.413  1.00  0.00           O  
ATOM   2862  CT2 DMS   287     -16.231  14.210  11.075  1.00  0.00           C  
ATOM   2863  HZ1 DMS   287     -19.847  13.388  10.948  1.00  0.00           H  
ATOM   2864  HZ2 DMS   287     -18.465  12.652   9.987  1.00  0.00           H  
ATOM   2865  HZ3 DMS   287     -18.898  14.386  10.005  1.00  0.00           H  
ATOM   2866  HZ4 DMS   287     -16.470  14.813  10.199  1.00  0.00           H  
ATOM   2867  HZ5 DMS   287     -15.651  13.317  10.841  1.00  0.00           H  
ATOM   2868  HZ6 DMS   287     -15.656  14.705  11.858  1.00  0.00           H  
TER    2869      DMS   287 
ATOM   2869  S   DMS   288     -13.958   5.060   0.885  1.00  0.00           S  
ATOM   2870  CT1 DMS   288     -15.498   4.696   0.002  1.00  0.00           C  
ATOM   2871  O   DMS   288     -12.924   4.333   0.117  1.00  0.00           O  
ATOM   2872  CT2 DMS   288     -13.888   6.778   0.383  1.00  0.00           C  
ATOM   2873  HZ1 DMS   288     -15.467   4.803  -1.082  1.00  0.00           H  
ATOM   2874  HZ2 DMS   288     -16.250   5.353   0.441  1.00  0.00           H  
ATOM   2875  HZ3 DMS   288     -15.737   3.698   0.371  1.00  0.00           H  
ATOM   2876  HZ4 DMS   288     -13.896   6.887  -0.701  1.00  0.00           H  
ATOM   2877  HZ5 DMS   288     -13.038   7.226   0.898  1.00  0.00           H  
ATOM   2878  HZ6 DMS   288     -14.756   7.298   0.789  1.00  0.00           H  
TER    2879      DMS   288 
ATOM   2879  S   DMS   289       1.619  -8.421  -9.506  1.00  0.00           S  
ATOM   2880  CT1 DMS   289       3.088  -7.491  -8.999  1.00  0.00           C  
ATOM   2881  O   DMS   289       2.044  -9.932  -9.311  1.00  0.00           O  
ATOM   2882  CT2 DMS   289       0.612  -7.942  -8.108  1.00  0.00           C  
ATOM   2883  HZ1 DMS   289       2.958  -6.415  -9.120  1.00  0.00           H  
ATOM   2884  HZ2 DMS   289       3.875  -7.634  -9.740  1.00  0.00           H  
ATOM   2885  HZ3 DMS   289       3.335  -7.796  -7.983  1.00  0.00           H  
ATOM   2886  HZ4 DMS   289       0.606  -6.869  -7.916  1.00  0.00           H  
ATOM   2887  HZ5 DMS   289       1.110  -8.420  -7.264  1.00  0.00           H  
ATOM   2888  HZ6 DMS   289      -0.425  -8.255  -8.229  1.00  0.00           H  
TER    2889      DMS   289 
ATOM   2889  S   DMS   290       6.387 -16.148 -17.885  1.00  0.00           S  
ATOM   2890  CT1 DMS   290       6.424 -17.463 -19.093  1.00  0.00           C  
ATOM   2891  O   DMS   290       7.684 -16.382 -17.135  1.00  0.00           O  
ATOM   2892  CT2 DMS   290       6.847 -14.867 -19.126  1.00  0.00           C  
ATOM   2893  HZ1 DMS   290       6.273 -18.396 -18.550  1.00  0.00           H  
ATOM   2894  HZ2 DMS   290       7.341 -17.546 -19.677  1.00  0.00           H  
ATOM   2895  HZ3 DMS   290       5.523 -17.348 -19.696  1.00  0.00           H  
ATOM   2896  HZ4 DMS   290       7.699 -15.310 -19.643  1.00  0.00           H  
ATOM   2897  HZ5 DMS   290       7.056 -13.877 -18.720  1.00  0.00           H  
ATOM   2898  HZ6 DMS   290       5.950 -14.698 -19.721  1.00  0.00           H  
TER    2899      DMS   290 
ATOM   2899  S   DMS   291      -5.164   9.325  19.398  1.00  0.00           S  
ATOM   2900  CT1 DMS   291      -5.114   8.577  21.027  1.00  0.00           C  
ATOM   2901  O   DMS   291      -5.656  10.747  19.654  1.00  0.00           O  
ATOM   2902  CT2 DMS   291      -3.376   9.398  19.248  1.00  0.00           C  
ATOM   2903  HZ1 DMS   291      -4.816   9.304  21.783  1.00  0.00           H  
ATOM   2904  HZ2 DMS   291      -4.471   7.697  21.003  1.00  0.00           H  
ATOM   2905  HZ3 DMS   291      -6.081   8.206  21.368  1.00  0.00           H  
ATOM   2906  HZ4 DMS   291      -3.060   8.574  18.609  1.00  0.00           H  
ATOM   2907  HZ5 DMS   291      -2.938   9.389  20.247  1.00  0.00           H  
ATOM   2908  HZ6 DMS   291      -3.134  10.345  18.765  1.00  0.00           H  
TER    2909      DMS   291 
ATOM   2909  S   DMS   292     -12.573   8.969  13.482  1.00  0.00           S  
ATOM   2910  CT1 DMS   292     -12.426  10.549  14.364  1.00  0.00           C  
ATOM   2911  O   DMS   292     -12.553   9.322  12.013  1.00  0.00           O  
ATOM   2912  CT2 DMS   292     -10.856   8.352  13.700  1.00  0.00           C  
ATOM   2913  HZ1 DMS   292     -11.571  11.111  13.986  1.00  0.00           H  
ATOM   2914  HZ2 DMS   292     -12.236  10.350  15.419  1.00  0.00           H  
ATOM   2915  HZ3 DMS   292     -13.388  11.043  14.234  1.00  0.00           H  
ATOM   2916  HZ4 DMS   292     -10.759   7.915  14.694  1.00  0.00           H  
ATOM   2917  HZ5 DMS   292     -10.133   9.152  13.538  1.00  0.00           H  
ATOM   2918  HZ6 DMS   292     -10.615   7.620  12.929  1.00  0.00           H  
TER    2919      DMS   292 
ATOM   2919  S   DMS   293      16.111 -14.850  -7.353  1.00  0.00           S  
ATOM   2920  CT1 DMS   293      16.549 -13.144  -7.045  1.00  0.00           C  
ATOM   2921  O   DMS   293      16.524 -15.055  -8.805  1.00  0.00           O  
ATOM   2922  CT2 DMS   293      17.372 -15.698  -6.377  1.00  0.00           C  
ATOM   2923  HZ1 DMS   293      17.571 -13.001  -7.394  1.00  0.00           H  
ATOM   2924  HZ2 DMS   293      16.474 -12.964  -5.972  1.00  0.00           H  
ATOM   2925  HZ3 DMS   293      15.848 -12.393  -7.410  1.00  0.00           H  
ATOM   2926  HZ4 DMS   293      18.320 -15.244  -6.666  1.00  0.00           H  
ATOM   2927  HZ5 DMS   293      17.429 -16.757  -6.627  1.00  0.00           H  
ATOM   2928  HZ6 DMS   293      17.218 -15.463  -5.323  1.00  0.00           H  
TER    2929      DMS   293 
ATOM   2929  S   DMS   294      -0.860  12.647   4.623  1.00  0.00           S  
ATOM   2930  CT1 DMS   294      -2.310  13.513   4.039  1.00  0.00           C  
ATOM   2931  O   DMS   294       0.079  13.662   5.250  1.00  0.00           O  
ATOM   2932  CT2 DMS   294      -1.574  11.795   5.926  1.00  0.00           C  
ATOM   2933  HZ1 DMS   294      -2.982  12.806   3.553  1.00  0.00           H  
ATOM   2934  HZ2 DMS   294      -1.928  14.173   3.261  1.00  0.00           H  
ATOM   2935  HZ3 DMS   294      -2.713  14.092   4.870  1.00  0.00           H  
ATOM   2936  HZ4 DMS   294      -2.365  12.406   6.362  1.00  0.00           H  
ATOM   2937  HZ5 DMS   294      -0.842  11.539   6.692  1.00  0.00           H  
ATOM   2938  HZ6 DMS   294      -2.120  10.948   5.510  1.00  0.00           H  
TER    2939      DMS   294 
ATOM   2939  S   DMS   295      -1.528  14.100  -8.778  1.00  0.00           S  
ATOM   2940  CT1 DMS   295       0.247  14.017  -8.903  1.00  0.00           C  
ATOM   2941  O   DMS   295      -1.841  15.425  -7.976  1.00  0.00           O  
ATOM   2942  CT2 DMS   295      -1.873  14.715 -10.369  1.00  0.00           C  
ATOM   2943  HZ1 DMS   295       0.759  13.785  -7.969  1.00  0.00           H  
ATOM   2944  HZ2 DMS   295       0.542  15.055  -9.051  1.00  0.00           H  
ATOM   2945  HZ3 DMS   295       0.644  13.364  -9.680  1.00  0.00           H  
ATOM   2946  HZ4 DMS   295      -1.331  15.620 -10.644  1.00  0.00           H  
ATOM   2947  HZ5 DMS   295      -2.946  14.721 -10.563  1.00  0.00           H  
ATOM   2948  HZ6 DMS   295      -1.365  14.000 -11.017  1.00  0.00           H  
TER    2949      DMS   295 
ATOM   2949  S   DMS   296      17.847  17.275  -2.088  1.00  0.00           S  
ATOM   2950  CT1 DMS   296      16.373  18.108  -1.810  1.00  0.00           C  
ATOM   2951  O   DMS   296      18.447  16.924  -0.659  1.00  0.00           O  
ATOM   2952  CT2 DMS   296      17.081  15.758  -2.708  1.00  0.00           C  
ATOM   2953  HZ1 DMS   296      16.536  19.158  -1.564  1.00  0.00           H  
ATOM   2954  HZ2 DMS   296      15.839  17.572  -1.026  1.00  0.00           H  
ATOM   2955  HZ3 DMS   296      15.778  17.968  -2.712  1.00  0.00           H  
ATOM   2956  HZ4 DMS   296      16.472  15.248  -1.961  1.00  0.00           H  
ATOM   2957  HZ5 DMS   296      17.854  15.064  -3.039  1.00  0.00           H  
ATOM   2958  HZ6 DMS   296      16.532  16.010  -3.615  1.00  0.00           H  
TER    2959      DMS   296 
ATOM   2959  S   DMS   297      10.104  10.111   4.145  1.00  0.00           S  
ATOM   2960  CT1 DMS   297      11.869   9.959   4.122  1.00  0.00           C  
ATOM   2961  O   DMS   297       9.944  10.597   5.625  1.00  0.00           O  
ATOM   2962  CT2 DMS   297      10.085  11.514   3.078  1.00  0.00           C  
ATOM   2963  HZ1 DMS   297      12.097   9.079   4.723  1.00  0.00           H  
ATOM   2964  HZ2 DMS   297      12.286  10.900   4.482  1.00  0.00           H  
ATOM   2965  HZ3 DMS   297      12.107   9.669   3.099  1.00  0.00           H  
ATOM   2966  HZ4 DMS   297      10.276  11.205   2.050  1.00  0.00           H  
ATOM   2967  HZ5 DMS   297      10.989  12.072   3.321  1.00  0.00           H  
ATOM   2968  HZ6 DMS   297       9.154  12.062   3.223  1.00  0.00           H  
TER    2969      DMS   297 
ATOM   2969  S   DMS   298      -5.921   8.863  -8.337  1.00  0.00           S  
ATOM   2970  CT1 DMS   298      -6.567   8.715  -9.975  1.00  0.00           C  
ATOM   2971  O   DMS   298      -5.264  10.266  -8.183  1.00  0.00           O  
ATOM   2972  CT2 DMS   298      -7.433   8.819  -7.430  1.00  0.00           C  
ATOM   2973  HZ1 DMS   298      -7.019   9.639 -10.337  1.00  0.00           H  
ATOM   2974  HZ2 DMS   298      -7.286   7.906 -10.101  1.00  0.00           H  
ATOM   2975  HZ3 DMS   298      -5.701   8.449 -10.581  1.00  0.00           H  
ATOM   2976  HZ4 DMS   298      -8.003   9.747  -7.491  1.00  0.00           H  
ATOM   2977  HZ5 DMS   298      -7.222   8.712  -6.366  1.00  0.00           H  
ATOM   2978  HZ6 DMS   298      -8.100   7.999  -7.696  1.00  0.00           H  
TER    2979      DMS   298 
ATOM   2979  S   DMS   299       8.413  23.304   0.995  1.00  0.00           S  
ATOM   2980  CT1 DMS   299       9.885  22.356   1.676  1.00  0.00           C  
ATOM   2981  O   DMS   299       8.891  24.668   0.566  1.00  0.00           O  
ATOM   2982  CT2 DMS   299       8.276  22.428  -0.611  1.00  0.00           C  
ATOM   2983  HZ1 DMS   299      10.727  22.691   1.070  1.00  0.00           H  
ATOM   2984  HZ2 DMS   299       9.856  21.275   1.812  1.00  0.00           H  
ATOM   2985  HZ3 DMS   299      10.172  22.839   2.611  1.00  0.00           H  
ATOM   2986  HZ4 DMS   299       9.091  22.706  -1.279  1.00  0.00           H  
ATOM   2987  HZ5 DMS   299       7.311  22.584  -1.095  1.00  0.00           H  
ATOM   2988  HZ6 DMS   299       8.357  21.347  -0.501  1.00  0.00           H  
TER    2989      DMS   299 
ATOM   2989  S   DMS   300      20.736 -13.168  -5.310  1.00  0.00           S  
ATOM   2990  CT1 DMS   300      20.545 -12.839  -7.084  1.00  0.00           C  
ATOM   2991  O   DMS   300      19.260 -13.051  -4.831  1.00  0.00           O  
ATOM   2992  CT2 DMS   300      21.515 -11.597  -4.807  1.00  0.00           C  
ATOM   2993  HZ1 DMS   300      21.564 -12.792  -7.468  1.00  0.00           H  
ATOM   2994  HZ2 DMS   300      20.091 -11.859  -7.230  1.00  0.00           H  
ATOM   2995  HZ3 DMS   300      20.037 -13.613  -7.658  1.00  0.00           H  
ATOM   2996  HZ4 DMS   300      22.460 -11.539  -5.346  1.00  0.00           H  
ATOM   2997  HZ5 DMS   300      21.641 -11.636  -3.725  1.00  0.00           H  
ATOM   2998  HZ6 DMS   300      20.829 -10.790  -5.063  1.00  0.00           H  
TER    2999      DMS   300 
ATOM   2999  S   DMS   301       3.446 -19.882  -1.362  1.00  0.00           S  
ATOM   3000  CT1 DMS   301       3.419 -18.144  -1.749  1.00  0.00           C  
ATOM   3001  O   DMS   301       4.863 -20.383  -1.756  1.00  0.00           O  
ATOM   3002  CT2 DMS   301       3.367 -19.816   0.365  1.00  0.00           C  
ATOM   3003  HZ1 DMS   301       3.504 -18.067  -2.833  1.00  0.00           H  
ATOM   3004  HZ2 DMS   301       4.347 -17.733  -1.354  1.00  0.00           H  
ATOM   3005  HZ3 DMS   301       2.588 -17.565  -1.346  1.00  0.00           H  
ATOM   3006  HZ4 DMS   301       2.631 -19.032   0.543  1.00  0.00           H  
ATOM   3007  HZ5 DMS   301       4.341 -19.567   0.784  1.00  0.00           H  
ATOM   3008  HZ6 DMS   301       2.991 -20.775   0.722  1.00  0.00           H  
TER    3009      DMS   301 
ATOM   3009  S   DMS   302      -1.182   9.633 -21.614  1.00  0.00           S  
ATOM   3010  CT1 DMS   302      -2.169   8.338 -21.072  1.00  0.00           C  
ATOM   3011  O   DMS   302      -1.950  10.828 -22.149  1.00  0.00           O  
ATOM   3012  CT2 DMS   302      -0.460  10.156 -20.104  1.00  0.00           C  
ATOM   3013  HZ1 DMS   302      -2.849   8.634 -20.273  1.00  0.00           H  
ATOM   3014  HZ2 DMS   302      -1.484   7.593 -20.668  1.00  0.00           H  
ATOM   3015  HZ3 DMS   302      -2.786   7.887 -21.849  1.00  0.00           H  
ATOM   3016  HZ4 DMS   302       0.294   9.466 -19.726  1.00  0.00           H  
ATOM   3017  HZ5 DMS   302      -1.209  10.628 -19.468  1.00  0.00           H  
ATOM   3018  HZ6 DMS   302       0.114  10.986 -20.516  1.00  0.00           H  
TER    3019      DMS   302 
ATOM   3019  S   DMS   303      11.721   1.997  -2.593  1.00  0.00           S  
ATOM   3020  CT1 DMS   303      10.174   1.160  -2.528  1.00  0.00           C  
ATOM   3021  O   DMS   303      12.707   1.225  -1.821  1.00  0.00           O  
ATOM   3022  CT2 DMS   303      12.155   1.901  -4.330  1.00  0.00           C  
ATOM   3023  HZ1 DMS   303      10.178   0.352  -3.260  1.00  0.00           H  
ATOM   3024  HZ2 DMS   303       9.409   1.858  -2.867  1.00  0.00           H  
ATOM   3025  HZ3 DMS   303      10.003   0.932  -1.476  1.00  0.00           H  
ATOM   3026  HZ4 DMS   303      12.964   2.584  -4.588  1.00  0.00           H  
ATOM   3027  HZ5 DMS   303      11.389   2.216  -5.039  1.00  0.00           H  
ATOM   3028  HZ6 DMS   303      12.557   0.903  -4.505  1.00  0.00           H  
TER    3029      DMS   303 
ATOM   3029  S   DMS   304     -10.337   9.011   3.199  1.00  0.00           S  
ATOM   3030  CT1 DMS   304     -10.070  10.249   1.893  1.00  0.00           C  
ATOM   3031  O   DMS   304     -11.446   8.134   2.634  1.00  0.00           O  
ATOM   3032  CT2 DMS   304     -10.977  10.130   4.352  1.00  0.00           C  
ATOM   3033  HZ1 DMS   304     -10.961  10.647   1.407  1.00  0.00           H  
ATOM   3034  HZ2 DMS   304      -9.382   9.834   1.157  1.00  0.00           H  
ATOM   3035  HZ3 DMS   304      -9.502  11.036   2.389  1.00  0.00           H  
ATOM   3036  HZ4 DMS   304     -11.701  10.733   3.802  1.00  0.00           H  
ATOM   3037  HZ5 DMS   304     -10.162  10.755   4.717  1.00  0.00           H  
ATOM   3038  HZ6 DMS   304     -11.648   9.483   4.916  1.00  0.00           H  
TER    3039      DMS   304 
ATOM   3039  S   DMS   305       2.233 -13.050 -12.746  1.00  0.00           S  
ATOM   3040  CT1 DMS   305       1.209 -13.788 -11.381  1.00  0.00           C  
ATOM   3041  O   DMS   305       1.196 -12.332 -13.655  1.00  0.00           O  
ATOM   3042  CT2 DMS   305       3.119 -11.872 -11.735  1.00  0.00           C  
ATOM   3043  HZ1 DMS   305       1.839 -14.397 -10.733  1.00  0.00           H  
ATOM   3044  HZ2 DMS   305       0.402 -14.364 -11.833  1.00  0.00           H  
ATOM   3045  HZ3 DMS   305       0.726 -12.963 -10.856  1.00  0.00           H  
ATOM   3046  HZ4 DMS   305       3.958 -11.394 -12.240  1.00  0.00           H  
ATOM   3047  HZ5 DMS   305       3.469 -12.523 -10.935  1.00  0.00           H  
ATOM   3048  HZ6 DMS   305       2.417 -11.101 -11.415  1.00  0.00           H  
TER    3049      DMS   305 
ATOM   3049  S   DMS   306     -19.967 -12.103   1.371  1.00  0.00           S  
ATOM   3050  CT1 DMS   306     -19.320 -12.164   3.018  1.00  0.00           C  
ATOM   3051  O   DMS   306     -18.822 -12.213   0.412  1.00  0.00           O  
ATOM   3052  CT2 DMS   306     -20.837 -13.745   1.424  1.00  0.00           C  
ATOM   3053  HZ1 DMS   306     -18.752 -13.086   3.140  1.00  0.00           H  
ATOM   3054  HZ2 DMS   306     -20.206 -12.057   3.644  1.00  0.00           H  
ATOM   3055  HZ3 DMS   306     -18.624 -11.373   3.294  1.00  0.00           H  
ATOM   3056  HZ4 DMS   306     -21.763 -13.663   1.993  1.00  0.00           H  
ATOM   3057  HZ5 DMS   306     -20.326 -14.502   2.019  1.00  0.00           H  
ATOM   3058  HZ6 DMS   306     -21.157 -14.126   0.454  1.00  0.00           H  
TER    3059      DMS   306 
ATOM   3059  S   DMS   307      -0.603 -12.264 -18.401  1.00  0.00           S  
ATOM   3060  CT1 DMS   307      -2.270 -12.569 -17.642  1.00  0.00           C  
ATOM   3061  O   DMS   307      -0.874 -11.489 -19.671  1.00  0.00           O  
ATOM   3062  CT2 DMS   307       0.115 -11.161 -17.171  1.00  0.00           C  
ATOM   3063  HZ1 DMS   307      -3.000 -12.961 -18.350  1.00  0.00           H  
ATOM   3064  HZ2 DMS   307      -2.711 -11.686 -17.178  1.00  0.00           H  
ATOM   3065  HZ3 DMS   307      -2.158 -13.381 -16.924  1.00  0.00           H  
ATOM   3066  HZ4 DMS   307       0.993 -10.696 -17.620  1.00  0.00           H  
ATOM   3067  HZ5 DMS   307       0.452 -11.629 -16.246  1.00  0.00           H  
ATOM   3068  HZ6 DMS   307      -0.655 -10.463 -16.843  1.00  0.00           H  
TER    3069      DMS   307 
ATOM   3069  S   DMS   308     -21.145  -2.723  16.770  1.00  0.00           S  
ATOM   3070  CT1 DMS   308     -20.332  -2.711  15.132  1.00  0.00           C  
ATOM   3071  O   DMS   308     -20.848  -1.405  17.503  1.00  0.00           O  
ATOM   3072  CT2 DMS   308     -22.735  -2.361  15.959  1.00  0.00           C  
ATOM   3073  HZ1 DMS   308     -20.262  -1.690  14.756  1.00  0.00           H  
ATOM   3074  HZ2 DMS   308     -20.860  -3.329  14.406  1.00  0.00           H  
ATOM   3075  HZ3 DMS   308     -19.275  -2.937  15.272  1.00  0.00           H  
ATOM   3076  HZ4 DMS   308     -23.543  -2.404  16.690  1.00  0.00           H  
ATOM   3077  HZ5 DMS   308     -22.841  -3.047  15.119  1.00  0.00           H  
ATOM   3078  HZ6 DMS   308     -22.754  -1.336  15.588  1.00  0.00           H  
TER    3079      DMS   308 
ATOM   3079  S   DMS   309      -4.221   4.771  17.375  1.00  0.00           S  
ATOM   3080  CT1 DMS   309      -4.893   5.014  18.999  1.00  0.00           C  
ATOM   3081  O   DMS   309      -4.980   5.599  16.397  1.00  0.00           O  
ATOM   3082  CT2 DMS   309      -2.584   5.525  17.574  1.00  0.00           C  
ATOM   3083  HZ1 DMS   309      -4.999   6.084  19.178  1.00  0.00           H  
ATOM   3084  HZ2 DMS   309      -4.136   4.466  19.561  1.00  0.00           H  
ATOM   3085  HZ3 DMS   309      -5.855   4.514  19.108  1.00  0.00           H  
ATOM   3086  HZ4 DMS   309      -2.217   4.988  18.449  1.00  0.00           H  
ATOM   3087  HZ5 DMS   309      -2.754   6.578  17.798  1.00  0.00           H  
ATOM   3088  HZ6 DMS   309      -1.864   5.432  16.761  1.00  0.00           H  
TER    3089      DMS   309 
ATOM   3089  S   DMS   310      -1.269  -1.891 -20.392  1.00  0.00           S  
ATOM   3090  CT1 DMS   310      -2.454  -3.220 -19.835  1.00  0.00           C  
ATOM   3091  O   DMS   310      -2.251  -0.949 -21.139  1.00  0.00           O  
ATOM   3092  CT2 DMS   310      -1.021  -1.165 -18.794  1.00  0.00           C  
ATOM   3093  HZ1 DMS   310      -2.865  -3.763 -20.686  1.00  0.00           H  
ATOM   3094  HZ2 DMS   310      -3.328  -2.686 -19.460  1.00  0.00           H  
ATOM   3095  HZ3 DMS   310      -1.923  -3.772 -19.060  1.00  0.00           H  
ATOM   3096  HZ4 DMS   310      -0.457  -1.847 -18.157  1.00  0.00           H  
ATOM   3097  HZ5 DMS   310      -1.990  -1.002 -18.323  1.00  0.00           H  
ATOM   3098  HZ6 DMS   310      -0.552  -0.188 -18.912  1.00  0.00           H  
TER    3099      DMS   310 
ATOM   3099  S   DMS   311      -4.724   8.046  -4.778  1.00  0.00           S  
ATOM   3100  CT1 DMS   311      -2.941   7.814  -4.598  1.00  0.00           C  
ATOM   3101  O   DMS   311      -5.339   8.206  -3.418  1.00  0.00           O  
ATOM   3102  CT2 DMS   311      -5.292   6.483  -5.538  1.00  0.00           C  
ATOM   3103  HZ1 DMS   311      -2.767   7.050  -3.840  1.00  0.00           H  
ATOM   3104  HZ2 DMS   311      -2.520   8.757  -4.249  1.00  0.00           H  
ATOM   3105  HZ3 DMS   311      -2.477   7.537  -5.545  1.00  0.00           H  
ATOM   3106  HZ4 DMS   311      -6.346   6.458  -5.816  1.00  0.00           H  
ATOM   3107  HZ5 DMS   311      -4.999   5.685  -4.856  1.00  0.00           H  
ATOM   3108  HZ6 DMS   311      -4.827   6.424  -6.522  1.00  0.00           H  
TER    3109      DMS   311 
ATOM   3109  S   DMS   312      -8.644   8.188  17.103  1.00  0.00           S  
ATOM   3110  CT1 DMS   312      -9.473   8.263  18.716  1.00  0.00           C  
ATOM   3111  O   DMS   312      -7.632   9.257  17.347  1.00  0.00           O  
ATOM   3112  CT2 DMS   312      -7.658   6.812  17.588  1.00  0.00           C  
ATOM   3113  HZ1 DMS   312      -8.638   8.539  19.359  1.00  0.00           H  
ATOM   3114  HZ2 DMS   312      -9.970   7.323  18.959  1.00  0.00           H  
ATOM   3115  HZ3 DMS   312     -10.159   9.110  18.703  1.00  0.00           H  
ATOM   3116  HZ4 DMS   312      -7.170   6.443  16.686  1.00  0.00           H  
ATOM   3117  HZ5 DMS   312      -8.372   6.043  17.880  1.00  0.00           H  
ATOM   3118  HZ6 DMS   312      -6.961   7.152  18.355  1.00  0.00           H  
TER    3119      DMS   312 
ATOM   3119  S   DMS   313      16.734  -6.386  11.114  1.00  0.00           S  
ATOM   3120  CT1 DMS   313      17.595  -6.281  12.709  1.00  0.00           C  
ATOM   3121  O   DMS   313      16.952  -5.121  10.314  1.00  0.00           O  
ATOM   3122  CT2 DMS   313      15.035  -6.380  11.803  1.00  0.00           C  
ATOM   3123  HZ1 DMS   313      18.544  -5.842  12.403  1.00  0.00           H  
ATOM   3124  HZ2 DMS   313      17.666  -7.315  13.047  1.00  0.00           H  
ATOM   3125  HZ3 DMS   313      17.059  -5.671  13.436  1.00  0.00           H  
ATOM   3126  HZ4 DMS   313      14.857  -7.368  12.225  1.00  0.00           H  
ATOM   3127  HZ5 DMS   313      14.367  -5.983  11.038  1.00  0.00           H  
ATOM   3128  HZ6 DMS   313      14.855  -5.722  12.653  1.00  0.00           H  
TER    3129      DMS   313 
ATOM   3129  S   DMS   314      17.017   5.410  16.591  1.00  0.00           S  
ATOM   3130  CT1 DMS   314      15.321   5.096  16.395  1.00  0.00           C  
ATOM   3131  O   DMS   314      17.681   4.248  17.260  1.00  0.00           O  
ATOM   3132  CT2 DMS   314      17.510   5.230  14.823  1.00  0.00           C  
ATOM   3133  HZ1 DMS   314      14.841   4.899  17.354  1.00  0.00           H  
ATOM   3134  HZ2 DMS   314      15.324   4.222  15.743  1.00  0.00           H  
ATOM   3135  HZ3 DMS   314      14.872   5.922  15.845  1.00  0.00           H  
ATOM   3136  HZ4 DMS   314      16.983   4.356  14.439  1.00  0.00           H  
ATOM   3137  HZ5 DMS   314      18.589   5.102  14.732  1.00  0.00           H  
ATOM   3138  HZ6 DMS   314      17.122   6.086  14.271  1.00  0.00           H  
TER    3139      DMS   314 
ATOM   3139  S   DMS   315       8.474   8.218 -14.090  1.00  0.00           S  
ATOM   3140  CT1 DMS   315       9.378   7.248 -15.355  1.00  0.00           C  
ATOM   3141  O   DMS   315       9.325   9.393 -13.731  1.00  0.00           O  
ATOM   3142  CT2 DMS   315       7.196   8.860 -15.120  1.00  0.00           C  
ATOM   3143  HZ1 DMS   315       9.353   7.725 -16.335  1.00  0.00           H  
ATOM   3144  HZ2 DMS   315       8.794   6.327 -15.376  1.00  0.00           H  
ATOM   3145  HZ3 DMS   315      10.401   7.029 -15.051  1.00  0.00           H  
ATOM   3146  HZ4 DMS   315       6.378   9.162 -14.466  1.00  0.00           H  
ATOM   3147  HZ5 DMS   315       6.878   8.147 -15.880  1.00  0.00           H  
ATOM   3148  HZ6 DMS   315       7.629   9.778 -15.516  1.00  0.00           H  
TER    3149      DMS   315 
ATOM   3149  S   DMS   316      -8.542   4.759   4.214  1.00  0.00           S  
ATOM   3150  CT1 DMS   316      -8.295   6.526   4.584  1.00  0.00           C  
ATOM   3151  O   DMS   316      -7.631   4.032   5.190  1.00  0.00           O  
ATOM   3152  CT2 DMS   316     -10.100   4.655   5.059  1.00  0.00           C  
ATOM   3153  HZ1 DMS   316      -8.843   7.159   3.886  1.00  0.00           H  
ATOM   3154  HZ2 DMS   316      -7.266   6.781   4.330  1.00  0.00           H  
ATOM   3155  HZ3 DMS   316      -8.493   6.725   5.637  1.00  0.00           H  
ATOM   3156  HZ4 DMS   316      -9.918   5.152   6.012  1.00  0.00           H  
ATOM   3157  HZ5 DMS   316     -10.388   3.613   5.200  1.00  0.00           H  
ATOM   3158  HZ6 DMS   316     -10.849   5.178   4.465  1.00  0.00           H  
TER    3159      DMS   316 
ATOM   3159  S   DMS   317      -6.766  13.769 -20.110  1.00  0.00           S  
ATOM   3160  CT1 DMS   317      -7.920  14.183 -21.339  1.00  0.00           C  
ATOM   3161  O   DMS   317      -6.982  14.668 -18.922  1.00  0.00           O  
ATOM   3162  CT2 DMS   317      -7.444  12.204 -19.706  1.00  0.00           C  
ATOM   3163  HZ1 DMS   317      -8.041  15.240 -21.578  1.00  0.00           H  
ATOM   3164  HZ2 DMS   317      -8.941  13.909 -21.073  1.00  0.00           H  
ATOM   3165  HZ3 DMS   317      -7.704  13.705 -22.295  1.00  0.00           H  
ATOM   3166  HZ4 DMS   317      -8.356  12.362 -19.131  1.00  0.00           H  
ATOM   3167  HZ5 DMS   317      -6.793  11.700 -18.991  1.00  0.00           H  
ATOM   3168  HZ6 DMS   317      -7.628  11.543 -20.554  1.00  0.00           H  
TER    3169      DMS   317 
ATOM   3169  S   DMS   318     -12.301   8.825  -2.333  1.00  0.00           S  
ATOM   3170  CT1 DMS   318     -12.546  10.363  -3.262  1.00  0.00           C  
ATOM   3171  O   DMS   318     -11.279   7.941  -3.094  1.00  0.00           O  
ATOM   3172  CT2 DMS   318     -11.371   9.467  -0.877  1.00  0.00           C  
ATOM   3173  HZ1 DMS   318     -13.241  10.204  -4.086  1.00  0.00           H  
ATOM   3174  HZ2 DMS   318     -11.602  10.873  -3.450  1.00  0.00           H  
ATOM   3175  HZ3 DMS   318     -13.173  10.945  -2.587  1.00  0.00           H  
ATOM   3176  HZ4 DMS   318     -12.029  10.076  -0.257  1.00  0.00           H  
ATOM   3177  HZ5 DMS   318     -10.533   9.997  -1.330  1.00  0.00           H  
ATOM   3178  HZ6 DMS   318     -10.787   8.740  -0.313  1.00  0.00           H  
TER    3179      DMS   318 
ATOM   3179  S   DMS   319      10.952  12.698 -14.338  1.00  0.00           S  
ATOM   3180  CT1 DMS   319      12.681  12.226 -14.396  1.00  0.00           C  
ATOM   3181  O   DMS   319      10.953  14.138 -14.860  1.00  0.00           O  
ATOM   3182  CT2 DMS   319      10.379  11.733 -15.739  1.00  0.00           C  
ATOM   3183  HZ1 DMS   319      13.284  12.684 -13.612  1.00  0.00           H  
ATOM   3184  HZ2 DMS   319      13.057  12.566 -15.361  1.00  0.00           H  
ATOM   3185  HZ3 DMS   319      12.691  11.146 -14.249  1.00  0.00           H  
ATOM   3186  HZ4 DMS   319      10.504  10.676 -15.504  1.00  0.00           H  
ATOM   3187  HZ5 DMS   319      11.069  11.911 -16.564  1.00  0.00           H  
ATOM   3188  HZ6 DMS   319       9.369  11.909 -16.111  1.00  0.00           H  
TER    3189      DMS   319 
ATOM   3189  S   DMS   320      12.472 -10.587   9.940  1.00  0.00           S  
ATOM   3190  CT1 DMS   320      12.051  -9.501  11.303  1.00  0.00           C  
ATOM   3191  O   DMS   320      11.498 -11.800   9.937  1.00  0.00           O  
ATOM   3192  CT2 DMS   320      14.073 -11.069  10.611  1.00  0.00           C  
ATOM   3193  HZ1 DMS   320      12.926  -8.975  11.684  1.00  0.00           H  
ATOM   3194  HZ2 DMS   320      11.613 -10.061  12.129  1.00  0.00           H  
ATOM   3195  HZ3 DMS   320      11.421  -8.739  10.844  1.00  0.00           H  
ATOM   3196  HZ4 DMS   320      13.940 -11.556  11.577  1.00  0.00           H  
ATOM   3197  HZ5 DMS   320      14.618 -10.136  10.755  1.00  0.00           H  
ATOM   3198  HZ6 DMS   320      14.488 -11.718   9.840  1.00  0.00           H  
TER    3199      DMS   320 
ATOM   3199  S   DMS   321      -7.513   1.060  17.471  1.00  0.00           S  
ATOM   3200  CT1 DMS   321      -5.879   1.281  16.906  1.00  0.00           C  
ATOM   3201  O   DMS   321      -7.433   1.083  19.001  1.00  0.00           O  
ATOM   3202  CT2 DMS   321      -8.037   2.730  17.006  1.00  0.00           C  
ATOM   3203  HZ1 DMS   321      -5.255   0.474  17.291  1.00  0.00           H  
ATOM   3204  HZ2 DMS   321      -5.422   2.046  17.534  1.00  0.00           H  
ATOM   3205  HZ3 DMS   321      -5.819   1.411  15.826  1.00  0.00           H  
ATOM   3206  HZ4 DMS   321      -9.104   2.784  17.221  1.00  0.00           H  
ATOM   3207  HZ5 DMS   321      -7.963   2.902  15.932  1.00  0.00           H  
ATOM   3208  HZ6 DMS   321      -7.540   3.551  17.522  1.00  0.00           H  
TER    3209      DMS   321 
ATOM   3209  S   DMS   322      -5.826  -9.912  -2.449  1.00  0.00           S  
ATOM   3210  CT1 DMS   322      -5.914  -9.839  -4.316  1.00  0.00           C  
ATOM   3211  O   DMS   322      -7.268  -9.819  -2.044  1.00  0.00           O  
ATOM   3212  CT2 DMS   322      -5.294 -11.558  -2.328  1.00  0.00           C  
ATOM   3213  HZ1 DMS   322      -5.011 -10.338  -4.668  1.00  0.00           H  
ATOM   3214  HZ2 DMS   322      -5.931  -8.810  -4.674  1.00  0.00           H  
ATOM   3215  HZ3 DMS   322      -6.748 -10.426  -4.701  1.00  0.00           H  
ATOM   3216  HZ4 DMS   322      -6.154 -12.016  -2.817  1.00  0.00           H  
ATOM   3217  HZ5 DMS   322      -5.354 -11.931  -1.305  1.00  0.00           H  
ATOM   3218  HZ6 DMS   322      -4.372 -11.708  -2.891  1.00  0.00           H  
TER    3219      DMS   322 
ATOM   3219  S   DMS   323       1.569  11.031 -15.881  1.00  0.00           S  
ATOM   3220  CT1 DMS   323       0.314   9.901 -16.407  1.00  0.00           C  
ATOM   3221  O   DMS   323       1.449  12.222 -16.852  1.00  0.00           O  
ATOM   3222  CT2 DMS   323       3.057  10.113 -16.382  1.00  0.00           C  
ATOM   3223  HZ1 DMS   323       0.373   8.997 -15.801  1.00  0.00           H  
ATOM   3224  HZ2 DMS   323       0.341   9.739 -17.485  1.00  0.00           H  
ATOM   3225  HZ3 DMS   323      -0.631  10.417 -16.240  1.00  0.00           H  
ATOM   3226  HZ4 DMS   323       2.806   9.265 -17.019  1.00  0.00           H  
ATOM   3227  HZ5 DMS   323       3.632   9.771 -15.522  1.00  0.00           H  
ATOM   3228  HZ6 DMS   323       3.809  10.706 -16.902  1.00  0.00           H  
TER    3229      DMS   323 
ATOM   3229  S   DMS   324      11.470   3.158   9.905  1.00  0.00           S  
ATOM   3230  CT1 DMS   324       9.791   3.620   9.457  1.00  0.00           C  
ATOM   3231  O   DMS   324      11.777   4.042  11.120  1.00  0.00           O  
ATOM   3232  CT2 DMS   324      11.216   1.425  10.380  1.00  0.00           C  
ATOM   3233  HZ1 DMS   324       9.793   4.698   9.299  1.00  0.00           H  
ATOM   3234  HZ2 DMS   324       9.144   3.446  10.316  1.00  0.00           H  
ATOM   3235  HZ3 DMS   324       9.387   3.022   8.640  1.00  0.00           H  
ATOM   3236  HZ4 DMS   324      12.052   1.052  10.971  1.00  0.00           H  
ATOM   3237  HZ5 DMS   324      11.003   0.772   9.534  1.00  0.00           H  
ATOM   3238  HZ6 DMS   324      10.347   1.359  11.035  1.00  0.00           H  
TER    3239      DMS   324 
ATOM   3239  S   DMS   325     -15.519 -12.173   4.917  1.00  0.00           S  
ATOM   3240  CT1 DMS   325     -16.098 -13.412   6.038  1.00  0.00           C  
ATOM   3241  O   DMS   325     -15.019 -10.970   5.770  1.00  0.00           O  
ATOM   3242  CT2 DMS   325     -13.951 -13.001   4.443  1.00  0.00           C  
ATOM   3243  HZ1 DMS   325     -16.147 -14.402   5.584  1.00  0.00           H  
ATOM   3244  HZ2 DMS   325     -17.095 -13.112   6.361  1.00  0.00           H  
ATOM   3245  HZ3 DMS   325     -15.334 -13.497   6.810  1.00  0.00           H  
ATOM   3246  HZ4 DMS   325     -13.556 -13.141   5.449  1.00  0.00           H  
ATOM   3247  HZ5 DMS   325     -13.408 -12.312   3.795  1.00  0.00           H  
ATOM   3248  HZ6 DMS   325     -14.134 -13.963   3.963  1.00  0.00           H  
TER    3249      DMS   325 
ATOM   3249  S   DMS   326       4.893  -1.202  -8.998  1.00  0.00           S  
ATOM   3250  CT1 DMS   326       6.297  -0.139  -9.163  1.00  0.00           C  
ATOM   3251  O   DMS   326       5.068  -1.801  -7.675  1.00  0.00           O  
ATOM   3252  CT2 DMS   326       3.485  -0.091  -8.817  1.00  0.00           C  
ATOM   3253  HZ1 DMS   326       7.101  -0.805  -8.850  1.00  0.00           H  
ATOM   3254  HZ2 DMS   326       6.245   0.720  -8.494  1.00  0.00           H  
ATOM   3255  HZ3 DMS   326       6.350   0.255 -10.178  1.00  0.00           H  
ATOM   3256  HZ4 DMS   326       3.132   0.419  -9.714  1.00  0.00           H  
ATOM   3257  HZ5 DMS   326       3.669   0.604  -7.998  1.00  0.00           H  
ATOM   3258  HZ6 DMS   326       2.587  -0.641  -8.535  1.00  0.00           H  
TER    3259      DMS   326 
ATOM   3259  S   DMS   327       6.704 -14.320 -13.356  1.00  0.00           S  
ATOM   3260  CT1 DMS   327       7.338 -14.071 -15.121  1.00  0.00           C  
ATOM   3261  O   DMS   327       5.180 -14.208 -13.487  1.00  0.00           O  
ATOM   3262  CT2 DMS   327       7.056 -16.067 -13.327  1.00  0.00           C  
ATOM   3263  HZ1 DMS   327       8.266 -14.552 -15.429  1.00  0.00           H  
ATOM   3264  HZ2 DMS   327       7.556 -13.004 -15.159  1.00  0.00           H  
ATOM   3265  HZ3 DMS   327       6.537 -14.325 -15.816  1.00  0.00           H  
ATOM   3266  HZ4 DMS   327       8.126 -16.266 -13.386  1.00  0.00           H  
ATOM   3267  HZ5 DMS   327       6.563 -16.607 -14.135  1.00  0.00           H  
ATOM   3268  HZ6 DMS   327       6.593 -16.453 -12.418  1.00  0.00           H  
TER    3269      DMS   327 
ATOM   3269  S   DMS   328      14.158  -1.749  14.730  1.00  0.00           S  
ATOM   3270  CT1 DMS   328      13.078  -2.883  15.589  1.00  0.00           C  
ATOM   3271  O   DMS   328      15.384  -1.773  15.631  1.00  0.00           O  
ATOM   3272  CT2 DMS   328      14.625  -2.838  13.369  1.00  0.00           C  
ATOM   3273  HZ1 DMS   328      12.932  -2.458  16.582  1.00  0.00           H  
ATOM   3274  HZ2 DMS   328      13.687  -3.772  15.756  1.00  0.00           H  
ATOM   3275  HZ3 DMS   328      12.132  -2.976  15.056  1.00  0.00           H  
ATOM   3276  HZ4 DMS   328      15.191  -3.629  13.862  1.00  0.00           H  
ATOM   3277  HZ5 DMS   328      15.204  -2.276  12.637  1.00  0.00           H  
ATOM   3278  HZ6 DMS   328      13.730  -3.325  12.981  1.00  0.00           H  
TER    3279      DMS   328 
ATOM   3279  S   DMS   329     -20.098   3.682 -11.568  1.00  0.00           S  
ATOM   3280  CT1 DMS   329     -20.153   2.595 -10.220  1.00  0.00           C  
ATOM   3281  O   DMS   329     -19.711   2.819 -12.762  1.00  0.00           O  
ATOM   3282  CT2 DMS   329     -21.840   4.133 -11.657  1.00  0.00           C  
ATOM   3283  HZ1 DMS   329     -19.430   2.987  -9.505  1.00  0.00           H  
ATOM   3284  HZ2 DMS   329     -19.894   1.576 -10.507  1.00  0.00           H  
ATOM   3285  HZ3 DMS   329     -21.117   2.564  -9.711  1.00  0.00           H  
ATOM   3286  HZ4 DMS   329     -21.990   4.813 -12.496  1.00  0.00           H  
ATOM   3287  HZ5 DMS   329     -22.136   4.627 -10.732  1.00  0.00           H  
ATOM   3288  HZ6 DMS   329     -22.440   3.244 -11.853  1.00  0.00           H  
TER    3289      DMS   329 
ATOM   3289  S   DMS   330       7.148  -1.017  12.923  1.00  0.00           S  
ATOM   3290  CT1 DMS   330       8.598  -0.237  12.312  1.00  0.00           C  
ATOM   3291  O   DMS   330       7.347  -2.508  12.704  1.00  0.00           O  
ATOM   3292  CT2 DMS   330       7.430  -0.686  14.652  1.00  0.00           C  
ATOM   3293  HZ1 DMS   330       8.393   0.810  12.087  1.00  0.00           H  
ATOM   3294  HZ2 DMS   330       8.941  -0.575  11.334  1.00  0.00           H  
ATOM   3295  HZ3 DMS   330       9.490  -0.298  12.935  1.00  0.00           H  
ATOM   3296  HZ4 DMS   330       8.448  -1.053  14.785  1.00  0.00           H  
ATOM   3297  HZ5 DMS   330       6.772  -1.332  15.232  1.00  0.00           H  
ATOM   3298  HZ6 DMS   330       7.292   0.345  14.979  1.00  0.00           H  
TER    3299      DMS   330 
ATOM   3299  S   DMS   331      15.856  13.801  -7.852  1.00  0.00           S  
ATOM   3300  CT1 DMS   331      14.544  12.634  -8.304  1.00  0.00           C  
ATOM   3301  O   DMS   331      15.400  15.108  -8.480  1.00  0.00           O  
ATOM   3302  CT2 DMS   331      15.430  13.780  -6.125  1.00  0.00           C  
ATOM   3303  HZ1 DMS   331      14.659  11.649  -7.851  1.00  0.00           H  
ATOM   3304  HZ2 DMS   331      14.579  12.514  -9.387  1.00  0.00           H  
ATOM   3305  HZ3 DMS   331      13.539  13.011  -8.116  1.00  0.00           H  
ATOM   3306  HZ4 DMS   331      14.526  14.360  -5.939  1.00  0.00           H  
ATOM   3307  HZ5 DMS   331      16.252  14.274  -5.608  1.00  0.00           H  
ATOM   3308  HZ6 DMS   331      15.247  12.760  -5.786  1.00  0.00           H  
TER    3309      DMS   331 
ATOM   3309  S   DMS   332      19.535  -4.561   2.703  1.00  0.00           S  
ATOM   3310  CT1 DMS   332      17.797  -5.014   3.324  1.00  0.00           C  
ATOM   3311  O   DMS   332      20.437  -5.715   3.006  1.00  0.00           O  
ATOM   3312  CT2 DMS   332      19.107  -4.758   0.970  1.00  0.00           C  
ATOM   3313  HZ1 DMS   332      17.549  -5.986   2.899  1.00  0.00           H  
ATOM   3314  HZ2 DMS   332      17.040  -4.283   3.040  1.00  0.00           H  
ATOM   3315  HZ3 DMS   332      17.886  -5.342   4.359  1.00  0.00           H  
ATOM   3316  HZ4 DMS   332      18.463  -5.636   0.913  1.00  0.00           H  
ATOM   3317  HZ5 DMS   332      20.062  -4.870   0.456  1.00  0.00           H  
ATOM   3318  HZ6 DMS   332      18.567  -3.890   0.592  1.00  0.00           H  
TER    3319      DMS   332 
ATOM   3319  S   DMS   333     -16.150  15.785  -4.297  1.00  0.00           S  
ATOM   3320  CT1 DMS   333     -14.674  15.157  -5.094  1.00  0.00           C  
ATOM   3321  O   DMS   333     -15.989  17.338  -4.367  1.00  0.00           O  
ATOM   3322  CT2 DMS   333     -17.394  15.421  -5.477  1.00  0.00           C  
ATOM   3323  HZ1 DMS   333     -13.815  15.723  -4.734  1.00  0.00           H  
ATOM   3324  HZ2 DMS   333     -14.709  15.213  -6.182  1.00  0.00           H  
ATOM   3325  HZ3 DMS   333     -14.628  14.086  -4.899  1.00  0.00           H  
ATOM   3326  HZ4 DMS   333     -17.103  15.929  -6.396  1.00  0.00           H  
ATOM   3327  HZ5 DMS   333     -18.313  15.807  -5.036  1.00  0.00           H  
ATOM   3328  HZ6 DMS   333     -17.540  14.364  -5.701  1.00  0.00           H  
TER    3329      DMS   333 
ATOM   3329  S   DMS   334       5.696   7.828   5.701  1.00  0.00           S  
ATOM   3330  CT1 DMS   334       7.283   8.629   5.709  1.00  0.00           C  
ATOM   3331  O   DMS   334       4.833   8.562   6.677  1.00  0.00           O  
ATOM   3332  CT2 DMS   334       5.150   8.322   4.062  1.00  0.00           C  
ATOM   3333  HZ1 DMS   334       7.276   9.682   5.429  1.00  0.00           H  
ATOM   3334  HZ2 DMS   334       7.990   8.032   5.133  1.00  0.00           H  
ATOM   3335  HZ3 DMS   334       7.747   8.673   6.694  1.00  0.00           H  
ATOM   3336  HZ4 DMS   334       6.018   8.311   3.403  1.00  0.00           H  
ATOM   3337  HZ5 DMS   334       4.672   9.301   4.085  1.00  0.00           H  
ATOM   3338  HZ6 DMS   334       4.308   7.676   3.812  1.00  0.00           H  
TER    3339      DMS   334 
ATOM   3339  S   DMS   335       9.854 -18.625  15.999  1.00  0.00           S  
ATOM   3340  CT1 DMS   335       8.728 -18.397  14.520  1.00  0.00           C  
ATOM   3341  O   DMS   335      10.465 -20.035  15.979  1.00  0.00           O  
ATOM   3342  CT2 DMS   335      11.236 -17.593  15.537  1.00  0.00           C  
ATOM   3343  HZ1 DMS   335       8.502 -17.341  14.372  1.00  0.00           H  
ATOM   3344  HZ2 DMS   335       7.768 -18.896  14.653  1.00  0.00           H  
ATOM   3345  HZ3 DMS   335       9.258 -18.912  13.719  1.00  0.00           H  
ATOM   3346  HZ4 DMS   335      11.999 -17.724  16.304  1.00  0.00           H  
ATOM   3347  HZ5 DMS   335      10.985 -16.533  15.576  1.00  0.00           H  
ATOM   3348  HZ6 DMS   335      11.627 -17.806  14.542  1.00  0.00           H  
TER    3349      DMS   335 
ATOM   3349  S   DMS   336     -15.274   9.393  -6.693  1.00  0.00           S  
ATOM   3350  CT1 DMS   336     -16.949   9.080  -6.088  1.00  0.00           C  
ATOM   3351  O   DMS   336     -14.370   8.638  -5.754  1.00  0.00           O  
ATOM   3352  CT2 DMS   336     -15.270  11.098  -5.984  1.00  0.00           C  
ATOM   3353  HZ1 DMS   336     -17.777   9.678  -6.467  1.00  0.00           H  
ATOM   3354  HZ2 DMS   336     -16.900   9.140  -5.000  1.00  0.00           H  
ATOM   3355  HZ3 DMS   336     -17.098   8.072  -6.475  1.00  0.00           H  
ATOM   3356  HZ4 DMS   336     -15.949  11.779  -6.498  1.00  0.00           H  
ATOM   3357  HZ5 DMS   336     -14.223  11.392  -6.057  1.00  0.00           H  
ATOM   3358  HZ6 DMS   336     -15.560  11.056  -4.934  1.00  0.00           H  
TER    3359      DMS   336 
ATOM   3359  S   DMS   337      14.793  -5.594 -15.028  1.00  0.00           S  
ATOM   3360  CT1 DMS   337      15.214  -4.243 -16.170  1.00  0.00           C  
ATOM   3361  O   DMS   337      15.001  -6.826 -15.898  1.00  0.00           O  
ATOM   3362  CT2 DMS   337      16.383  -5.635 -14.283  1.00  0.00           C  
ATOM   3363  HZ1 DMS   337      14.280  -3.922 -16.631  1.00  0.00           H  
ATOM   3364  HZ2 DMS   337      15.859  -4.599 -16.973  1.00  0.00           H  
ATOM   3365  HZ3 DMS   337      15.752  -3.491 -15.592  1.00  0.00           H  
ATOM   3366  HZ4 DMS   337      16.595  -4.730 -13.714  1.00  0.00           H  
ATOM   3367  HZ5 DMS   337      17.190  -5.773 -15.003  1.00  0.00           H  
ATOM   3368  HZ6 DMS   337      16.341  -6.420 -13.528  1.00  0.00           H  
TER    3369      DMS   337 
ATOM   3369  S   DMS   338       4.624  -5.723  24.391  1.00  0.00           S  
ATOM   3370  CT1 DMS   338       4.743  -6.911  25.756  1.00  0.00           C  
ATOM   3371  O   DMS   338       5.294  -6.352  23.201  1.00  0.00           O  
ATOM   3372  CT2 DMS   338       2.789  -5.600  24.112  1.00  0.00           C  
ATOM   3373  HZ1 DMS   338       3.960  -6.686  26.480  1.00  0.00           H  
ATOM   3374  HZ2 DMS   338       5.768  -6.919  26.127  1.00  0.00           H  
ATOM   3375  HZ3 DMS   338       4.546  -7.924  25.403  1.00  0.00           H  
ATOM   3376  HZ4 DMS   338       2.519  -4.765  23.466  1.00  0.00           H  
ATOM   3377  HZ5 DMS   338       2.350  -5.443  25.098  1.00  0.00           H  
ATOM   3378  HZ6 DMS   338       2.453  -6.478  23.561  1.00  0.00           H  
TER    3379      DMS   338 
ATOM   3379  S   DMS   339      -4.706 -24.462   7.504  1.00  0.00           S  
ATOM   3380  CT1 DMS   339      -3.544 -24.424   8.865  1.00  0.00           C  
ATOM   3381  O   DMS   339      -5.812 -23.441   7.844  1.00  0.00           O  
ATOM   3382  CT2 DMS   339      -3.592 -23.801   6.304  1.00  0.00           C  
ATOM   3383  HZ1 DMS   339      -3.330 -23.387   9.121  1.00  0.00           H  
ATOM   3384  HZ2 DMS   339      -2.698 -25.109   8.807  1.00  0.00           H  
ATOM   3385  HZ3 DMS   339      -4.035 -24.710   9.796  1.00  0.00           H  
ATOM   3386  HZ4 DMS   339      -2.850 -24.542   6.006  1.00  0.00           H  
ATOM   3387  HZ5 DMS   339      -3.262 -22.804   6.597  1.00  0.00           H  
ATOM   3388  HZ6 DMS   339      -4.119 -23.687   5.356  1.00  0.00           H  
TER    3389      DMS   339 
ATOM   3389  S   DMS   340     -14.671  10.406   7.939  1.00  0.00           S  
ATOM   3390  CT1 DMS   340     -15.282   9.639   9.373  1.00  0.00           C  
ATOM   3391  O   DMS   340     -15.715  10.039   6.878  1.00  0.00           O  
ATOM   3392  CT2 DMS   340     -14.827  12.107   8.317  1.00  0.00           C  
ATOM   3393  HZ1 DMS   340     -14.467   9.804  10.078  1.00  0.00           H  
ATOM   3394  HZ2 DMS   340     -15.326   8.568   9.172  1.00  0.00           H  
ATOM   3395  HZ3 DMS   340     -16.144  10.134   9.818  1.00  0.00           H  
ATOM   3396  HZ4 DMS   340     -14.278  12.402   9.211  1.00  0.00           H  
ATOM   3397  HZ5 DMS   340     -15.869  12.280   8.588  1.00  0.00           H  
ATOM   3398  HZ6 DMS   340     -14.547  12.650   7.414  1.00  0.00           H  
TER    3399      DMS   340 
ATOM   3399  S   DMS   341      13.365  13.318   7.112  1.00  0.00           S  
ATOM   3400  CT1 DMS   341      12.978  13.643   5.388  1.00  0.00           C  
ATOM   3401  O   DMS   341      14.843  13.645   7.282  1.00  0.00           O  
ATOM   3402  CT2 DMS   341      12.352  14.722   7.741  1.00  0.00           C  
ATOM   3403  HZ1 DMS   341      12.886  14.690   5.101  1.00  0.00           H  
ATOM   3404  HZ2 DMS   341      12.048  13.203   5.027  1.00  0.00           H  
ATOM   3405  HZ3 DMS   341      13.833  13.398   4.756  1.00  0.00           H  
ATOM   3406  HZ4 DMS   341      12.605  15.652   7.231  1.00  0.00           H  
ATOM   3407  HZ5 DMS   341      12.626  14.912   8.779  1.00  0.00           H  
ATOM   3408  HZ6 DMS   341      11.339  14.361   7.566  1.00  0.00           H  
TER    3409      DMS   341 
ATOM   3409  S   DMS   342       7.624  15.757   8.975  1.00  0.00           S  
ATOM   3410  CT1 DMS   342       6.940  16.605   7.589  1.00  0.00           C  
ATOM   3411  O   DMS   342       9.004  15.240   8.503  1.00  0.00           O  
ATOM   3412  CT2 DMS   342       8.163  17.204   9.950  1.00  0.00           C  
ATOM   3413  HZ1 DMS   342       6.537  15.788   6.990  1.00  0.00           H  
ATOM   3414  HZ2 DMS   342       7.799  17.106   7.145  1.00  0.00           H  
ATOM   3415  HZ3 DMS   342       6.150  17.254   7.966  1.00  0.00           H  
ATOM   3416  HZ4 DMS   342       8.552  16.808  10.888  1.00  0.00           H  
ATOM   3417  HZ5 DMS   342       7.397  17.941  10.194  1.00  0.00           H  
ATOM   3418  HZ6 DMS   342       8.972  17.653   9.374  1.00  0.00           H  
TER    3419      DMS   342 
ATOM   3419  S   DMS   343      12.013  11.090 -10.897  1.00  0.00           S  
ATOM   3420  CT1 DMS   343      10.370  10.410 -10.862  1.00  0.00           C  
ATOM   3421  O   DMS   343      11.968  12.568 -10.556  1.00  0.00           O  
ATOM   3422  CT2 DMS   343      12.622  10.063  -9.595  1.00  0.00           C  
ATOM   3423  HZ1 DMS   343      10.434   9.383 -11.220  1.00  0.00           H  
ATOM   3424  HZ2 DMS   343       9.745  11.039 -11.496  1.00  0.00           H  
ATOM   3425  HZ3 DMS   343       9.914  10.419  -9.872  1.00  0.00           H  
ATOM   3426  HZ4 DMS   343      13.618  10.410  -9.320  1.00  0.00           H  
ATOM   3427  HZ5 DMS   343      12.479   9.003  -9.809  1.00  0.00           H  
ATOM   3428  HZ6 DMS   343      12.040  10.298  -8.704  1.00  0.00           H  
TER    3429      DMS   343 
ATOM   3429  S   DMS   344      16.144   5.035  -0.567  1.00  0.00           S  
ATOM   3430  CT1 DMS   344      16.876   3.408  -0.283  1.00  0.00           C  
ATOM   3431  O   DMS   344      16.994   6.188  -0.039  1.00  0.00           O  
ATOM   3432  CT2 DMS   344      16.315   4.991  -2.350  1.00  0.00           C  
ATOM   3433  HZ1 DMS   344      17.082   3.213   0.769  1.00  0.00           H  
ATOM   3434  HZ2 DMS   344      17.838   3.428  -0.795  1.00  0.00           H  
ATOM   3435  HZ3 DMS   344      16.246   2.624  -0.704  1.00  0.00           H  
ATOM   3436  HZ4 DMS   344      17.310   4.692  -2.680  1.00  0.00           H  
ATOM   3437  HZ5 DMS   344      16.038   5.982  -2.709  1.00  0.00           H  
ATOM   3438  HZ6 DMS   344      15.618   4.216  -2.670  1.00  0.00           H  
TER    3439      DMS   344 
ATOM   3439  S   DMS   345      -0.242  16.621  13.950  1.00  0.00           S  
ATOM   3440  CT1 DMS   345      -0.119  16.762  12.145  1.00  0.00           C  
ATOM   3441  O   DMS   345       1.240  16.387  14.234  1.00  0.00           O  
ATOM   3442  CT2 DMS   345      -0.759  18.317  14.434  1.00  0.00           C  
ATOM   3443  HZ1 DMS   345       0.694  17.426  11.851  1.00  0.00           H  
ATOM   3444  HZ2 DMS   345      -1.071  17.183  11.822  1.00  0.00           H  
ATOM   3445  HZ3 DMS   345      -0.026  15.721  11.835  1.00  0.00           H  
ATOM   3446  HZ4 DMS   345       0.053  18.982  14.140  1.00  0.00           H  
ATOM   3447  HZ5 DMS   345      -0.744  18.369  15.523  1.00  0.00           H  
ATOM   3448  HZ6 DMS   345      -1.720  18.558  13.980  1.00  0.00           H  
TER    3449      DMS   345 
ATOM   3449  S   DMS   346       5.018  -0.238 -13.792  1.00  0.00           S  
ATOM   3450  CT1 DMS   346       5.799  -1.769 -13.321  1.00  0.00           C  
ATOM   3451  O   DMS   346       4.956   0.562 -12.471  1.00  0.00           O  
ATOM   3452  CT2 DMS   346       6.396   0.598 -14.735  1.00  0.00           C  
ATOM   3453  HZ1 DMS   346       5.888  -2.490 -14.134  1.00  0.00           H  
ATOM   3454  HZ2 DMS   346       5.095  -2.186 -12.601  1.00  0.00           H  
ATOM   3455  HZ3 DMS   346       6.748  -1.794 -12.786  1.00  0.00           H  
ATOM   3456  HZ4 DMS   346       6.083   1.614 -14.975  1.00  0.00           H  
ATOM   3457  HZ5 DMS   346       6.598   0.048 -15.654  1.00  0.00           H  
ATOM   3458  HZ6 DMS   346       7.260   0.536 -14.074  1.00  0.00           H  
TER    3459      DMS   346 
ATOM   3459  S   DMS   347      -9.314  17.512   9.972  1.00  0.00           S  
ATOM   3460  CT1 DMS   347      -8.876  19.279   9.729  1.00  0.00           C  
ATOM   3461  O   DMS   347      -9.236  16.773   8.585  1.00  0.00           O  
ATOM   3462  CT2 DMS   347      -7.793  17.090  10.807  1.00  0.00           C  
ATOM   3463  HZ1 DMS   347      -9.686  19.893   9.335  1.00  0.00           H  
ATOM   3464  HZ2 DMS   347      -8.024  19.451   9.071  1.00  0.00           H  
ATOM   3465  HZ3 DMS   347      -8.598  19.694  10.697  1.00  0.00           H  
ATOM   3466  HZ4 DMS   347      -7.660  16.009  10.754  1.00  0.00           H  
ATOM   3467  HZ5 DMS   347      -7.728  17.392  11.853  1.00  0.00           H  
ATOM   3468  HZ6 DMS   347      -6.989  17.637  10.315  1.00  0.00           H  
TER    3469      DMS   347 
ATOM   3469  S   DMS   348     -15.933   5.258  13.201  1.00  0.00           S  
ATOM   3470  CT1 DMS   348     -15.353   6.083  11.734  1.00  0.00           C  
ATOM   3471  O   DMS   348     -16.659   6.388  13.927  1.00  0.00           O  
ATOM   3472  CT2 DMS   348     -17.197   4.299  12.445  1.00  0.00           C  
ATOM   3473  HZ1 DMS   348     -14.897   5.407  11.011  1.00  0.00           H  
ATOM   3474  HZ2 DMS   348     -14.720   6.957  11.886  1.00  0.00           H  
ATOM   3475  HZ3 DMS   348     -16.256   6.494  11.284  1.00  0.00           H  
ATOM   3476  HZ4 DMS   348     -18.034   4.160  13.129  1.00  0.00           H  
ATOM   3477  HZ5 DMS   348     -16.801   3.364  12.048  1.00  0.00           H  
ATOM   3478  HZ6 DMS   348     -17.553   4.927  11.628  1.00  0.00           H  
TER    3479      DMS   348 
ATOM   3479  S   DMS   349       2.182  -0.371 -21.517  1.00  0.00           S  
ATOM   3480  CT1 DMS   349       2.186  -1.991 -20.708  1.00  0.00           C  
ATOM   3481  O   DMS   349       1.977   0.724 -20.465  1.00  0.00           O  
ATOM   3482  CT2 DMS   349       3.928  -0.292 -21.678  1.00  0.00           C  
ATOM   3483  HZ1 DMS   349       2.803  -2.630 -21.340  1.00  0.00           H  
ATOM   3484  HZ2 DMS   349       1.218  -2.492 -20.753  1.00  0.00           H  
ATOM   3485  HZ3 DMS   349       2.626  -2.052 -19.712  1.00  0.00           H  
ATOM   3486  HZ4 DMS   349       4.079   0.699 -22.106  1.00  0.00           H  
ATOM   3487  HZ5 DMS   349       4.228  -0.947 -22.497  1.00  0.00           H  
ATOM   3488  HZ6 DMS   349       4.569  -0.240 -20.798  1.00  0.00           H  
TER    3489      DMS   349 
ATOM   3489  S   DMS   350     -11.142   3.639  13.492  1.00  0.00           S  
ATOM   3490  CT1 DMS   350     -11.431   2.111  14.417  1.00  0.00           C  
ATOM   3491  O   DMS   350     -12.361   3.909  12.558  1.00  0.00           O  
ATOM   3492  CT2 DMS   350      -9.824   3.034  12.547  1.00  0.00           C  
ATOM   3493  HZ1 DMS   350     -10.657   2.029  15.180  1.00  0.00           H  
ATOM   3494  HZ2 DMS   350     -11.526   1.261  13.742  1.00  0.00           H  
ATOM   3495  HZ3 DMS   350     -12.352   2.398  14.923  1.00  0.00           H  
ATOM   3496  HZ4 DMS   350     -10.130   2.128  12.024  1.00  0.00           H  
ATOM   3497  HZ5 DMS   350      -8.894   2.857  13.087  1.00  0.00           H  
ATOM   3498  HZ6 DMS   350      -9.674   3.675  11.678  1.00  0.00           H  
TER    3499      DMS   350 
ATOM   3499  S   DMS   351      13.897   8.086  13.439  1.00  0.00           S  
ATOM   3500  CT1 DMS   351      14.317   7.850  11.708  1.00  0.00           C  
ATOM   3501  O   DMS   351      13.648   6.665  13.929  1.00  0.00           O  
ATOM   3502  CT2 DMS   351      15.648   8.391  13.955  1.00  0.00           C  
ATOM   3503  HZ1 DMS   351      14.979   7.014  11.481  1.00  0.00           H  
ATOM   3504  HZ2 DMS   351      14.689   8.814  11.362  1.00  0.00           H  
ATOM   3505  HZ3 DMS   351      13.340   7.701  11.248  1.00  0.00           H  
ATOM   3506  HZ4 DMS   351      16.378   8.086  13.206  1.00  0.00           H  
ATOM   3507  HZ5 DMS   351      15.955   7.986  14.920  1.00  0.00           H  
ATOM   3508  HZ6 DMS   351      15.689   9.474  14.074  1.00  0.00           H  
TER    3509      DMS   351 
ATOM   3509  S   DMS   352     -15.687  12.964  -0.603  1.00  0.00           S  
ATOM   3510  CT1 DMS   352     -16.242  11.223  -0.567  1.00  0.00           C  
ATOM   3511  O   DMS   352     -14.655  12.948  -1.730  1.00  0.00           O  
ATOM   3512  CT2 DMS   352     -17.199  13.599  -1.431  1.00  0.00           C  
ATOM   3513  HZ1 DMS   352     -16.489  10.838  -1.556  1.00  0.00           H  
ATOM   3514  HZ2 DMS   352     -17.135  11.140   0.051  1.00  0.00           H  
ATOM   3515  HZ3 DMS   352     -15.419  10.678  -0.105  1.00  0.00           H  
ATOM   3516  HZ4 DMS   352     -17.990  13.428  -0.701  1.00  0.00           H  
ATOM   3517  HZ5 DMS   352     -17.378  13.065  -2.364  1.00  0.00           H  
ATOM   3518  HZ6 DMS   352     -16.994  14.654  -1.610  1.00  0.00           H  
TER    3519      DMS   352 
ATOM   3519  S   DMS   353       7.829 -13.081  18.911  1.00  0.00           S  
ATOM   3520  CT1 DMS   353       9.284 -12.076  18.450  1.00  0.00           C  
ATOM   3521  O   DMS   353       7.921 -13.687  20.340  1.00  0.00           O  
ATOM   3522  CT2 DMS   353       6.620 -11.761  19.056  1.00  0.00           C  
ATOM   3523  HZ1 DMS   353      10.198 -12.670  18.487  1.00  0.00           H  
ATOM   3524  HZ2 DMS   353       9.349 -11.286  19.197  1.00  0.00           H  
ATOM   3525  HZ3 DMS   353       9.108 -11.531  17.523  1.00  0.00           H  
ATOM   3526  HZ4 DMS   353       6.317 -11.274  18.129  1.00  0.00           H  
ATOM   3527  HZ5 DMS   353       7.001 -10.902  19.608  1.00  0.00           H  
ATOM   3528  HZ6 DMS   353       5.818 -12.251  19.608  1.00  0.00           H  
TER    3529      DMS   353 
ATOM   3529  S   DMS   354      16.246   4.573   9.543  1.00  0.00           S  
ATOM   3530  CT1 DMS   354      14.955   4.975   8.446  1.00  0.00           C  
ATOM   3531  O   DMS   354      16.825   5.872  10.114  1.00  0.00           O  
ATOM   3532  CT2 DMS   354      15.362   3.917  10.973  1.00  0.00           C  
ATOM   3533  HZ1 DMS   354      15.481   5.325   7.558  1.00  0.00           H  
ATOM   3534  HZ2 DMS   354      14.319   5.790   8.790  1.00  0.00           H  
ATOM   3535  HZ3 DMS   354      14.427   4.050   8.211  1.00  0.00           H  
ATOM   3536  HZ4 DMS   354      14.599   4.641  11.257  1.00  0.00           H  
ATOM   3537  HZ5 DMS   354      16.084   3.669  11.751  1.00  0.00           H  
ATOM   3538  HZ6 DMS   354      14.826   3.025  10.650  1.00  0.00           H  
TER    3539      DMS   354 
ATOM   3539  S   DMS   355      -8.346   3.191 -14.507  1.00  0.00           S  
ATOM   3540  CT1 DMS   355     -10.149   2.912 -14.305  1.00  0.00           C  
ATOM   3541  O   DMS   355      -7.909   2.286 -15.681  1.00  0.00           O  
ATOM   3542  CT2 DMS   355      -8.380   4.814 -15.107  1.00  0.00           C  
ATOM   3543  HZ1 DMS   355     -10.479   3.570 -13.501  1.00  0.00           H  
ATOM   3544  HZ2 DMS   355     -10.396   1.899 -13.985  1.00  0.00           H  
ATOM   3545  HZ3 DMS   355     -10.541   3.199 -15.281  1.00  0.00           H  
ATOM   3546  HZ4 DMS   355      -9.211   4.788 -15.812  1.00  0.00           H  
ATOM   3547  HZ5 DMS   355      -7.473   4.916 -15.702  1.00  0.00           H  
ATOM   3548  HZ6 DMS   355      -8.570   5.587 -14.362  1.00  0.00           H  
TER    3549      DMS   355 
ATOM   3549  S   DMS   356      15.510 -15.562   2.033  1.00  0.00           S  
ATOM   3550  CT1 DMS   356      15.311 -14.613   3.495  1.00  0.00           C  
ATOM   3551  O   DMS   356      15.134 -14.723   0.850  1.00  0.00           O  
ATOM   3552  CT2 DMS   356      17.334 -15.685   2.245  1.00  0.00           C  
ATOM   3553  HZ1 DMS   356      14.286 -14.296   3.686  1.00  0.00           H  
ATOM   3554  HZ2 DMS   356      16.109 -13.872   3.533  1.00  0.00           H  
ATOM   3555  HZ3 DMS   356      15.491 -15.348   4.279  1.00  0.00           H  
ATOM   3556  HZ4 DMS   356      17.595 -16.451   2.976  1.00  0.00           H  
ATOM   3557  HZ5 DMS   356      17.824 -14.746   2.503  1.00  0.00           H  
ATOM   3558  HZ6 DMS   356      17.637 -16.105   1.286  1.00  0.00           H  
TER    3559      DMS   356 
ATOM   3559  S   DMS   357       4.636  -7.040   8.869  1.00  0.00           S  
ATOM   3560  CT1 DMS   357       5.619  -6.955  10.324  1.00  0.00           C  
ATOM   3561  O   DMS   357       3.759  -5.760   8.838  1.00  0.00           O  
ATOM   3562  CT2 DMS   357       3.483  -8.351   9.310  1.00  0.00           C  
ATOM   3563  HZ1 DMS   357       6.137  -7.906  10.441  1.00  0.00           H  
ATOM   3564  HZ2 DMS   357       4.993  -6.915  11.216  1.00  0.00           H  
ATOM   3565  HZ3 DMS   357       6.334  -6.138  10.224  1.00  0.00           H  
ATOM   3566  HZ4 DMS   357       2.901  -7.992  10.159  1.00  0.00           H  
ATOM   3567  HZ5 DMS   357       4.077  -9.210   9.623  1.00  0.00           H  
ATOM   3568  HZ6 DMS   357       2.978  -8.496   8.355  1.00  0.00           H  
TER    3569      DMS   357 
ATOM   3569  S   DMS   358      20.728   6.991  -4.694  1.00  0.00           S  
ATOM   3570  CT1 DMS   358      19.542   5.656  -4.328  1.00  0.00           C  
ATOM   3571  O   DMS   358      21.158   7.543  -3.318  1.00  0.00           O  
ATOM   3572  CT2 DMS   358      22.102   5.951  -5.187  1.00  0.00           C  
ATOM   3573  HZ1 DMS   358      19.906   5.054  -3.496  1.00  0.00           H  
ATOM   3574  HZ2 DMS   358      19.265   5.010  -5.161  1.00  0.00           H  
ATOM   3575  HZ3 DMS   358      18.681   6.182  -3.915  1.00  0.00           H  
ATOM   3576  HZ4 DMS   358      21.869   5.422  -6.111  1.00  0.00           H  
ATOM   3577  HZ5 DMS   358      22.209   5.210  -4.394  1.00  0.00           H  
ATOM   3578  HZ6 DMS   358      23.010   6.546  -5.287  1.00  0.00           H  
TER    3579      DMS   358 
ATOM   3579  S   DMS   359      20.041 -11.126   3.578  1.00  0.00           S  
ATOM   3580  CT1 DMS   359      18.576 -12.202   3.606  1.00  0.00           C  
ATOM   3581  O   DMS   359      20.713 -11.286   2.222  1.00  0.00           O  
ATOM   3582  CT2 DMS   359      19.002  -9.668   3.588  1.00  0.00           C  
ATOM   3583  HZ1 DMS   359      18.200 -12.187   4.629  1.00  0.00           H  
ATOM   3584  HZ2 DMS   359      18.888 -13.227   3.403  1.00  0.00           H  
ATOM   3585  HZ3 DMS   359      17.828 -11.850   2.896  1.00  0.00           H  
ATOM   3586  HZ4 DMS   359      19.589  -8.756   3.479  1.00  0.00           H  
ATOM   3587  HZ5 DMS   359      18.314  -9.709   4.433  1.00  0.00           H  
ATOM   3588  HZ6 DMS   359      18.443  -9.495   2.668  1.00  0.00           H  
TER    3589      DMS   359 
ATOM   3589  S   DMS   360      -9.941  13.865   4.767  1.00  0.00           S  
ATOM   3590  CT1 DMS   360     -10.810  13.428   6.216  1.00  0.00           C  
ATOM   3591  O   DMS   360      -8.537  13.643   5.197  1.00  0.00           O  
ATOM   3592  CT2 DMS   360     -10.069  15.641   4.976  1.00  0.00           C  
ATOM   3593  HZ1 DMS   360     -11.838  13.783   6.292  1.00  0.00           H  
ATOM   3594  HZ2 DMS   360     -10.232  13.868   7.029  1.00  0.00           H  
ATOM   3595  HZ3 DMS   360     -10.900  12.342   6.200  1.00  0.00           H  
ATOM   3596  HZ4 DMS   360      -9.412  16.049   4.208  1.00  0.00           H  
ATOM   3597  HZ5 DMS   360      -9.700  15.951   5.953  1.00  0.00           H  
ATOM   3598  HZ6 DMS   360     -11.090  16.022   5.014  1.00  0.00           H  
TER    3599      DMS   360 
ATOM   3599  S   DMS   361     -13.433   1.498  -6.580  1.00  0.00           S  
ATOM   3600  CT1 DMS   361     -14.935   0.833  -5.753  1.00  0.00           C  
ATOM   3601  O   DMS   361     -12.632   2.262  -5.501  1.00  0.00           O  
ATOM   3602  CT2 DMS   361     -12.618  -0.070  -6.783  1.00  0.00           C  
ATOM   3603  HZ1 DMS   361     -15.540   1.726  -5.599  1.00  0.00           H  
ATOM   3604  HZ2 DMS   361     -14.642   0.305  -4.845  1.00  0.00           H  
ATOM   3605  HZ3 DMS   361     -15.560   0.224  -6.406  1.00  0.00           H  
ATOM   3606  HZ4 DMS   361     -12.388  -0.699  -5.923  1.00  0.00           H  
ATOM   3607  HZ5 DMS   361     -11.704   0.040  -7.367  1.00  0.00           H  
ATOM   3608  HZ6 DMS   361     -13.324  -0.685  -7.341  1.00  0.00           H  
TER    3609      DMS   361 
ATOM   3609  S   DMS   362     -10.591  -8.136  -8.115  1.00  0.00           S  
ATOM   3610  CT1 DMS   362     -10.051  -7.508  -9.644  1.00  0.00           C  
ATOM   3611  O   DMS   362     -11.794  -7.289  -7.630  1.00  0.00           O  
ATOM   3612  CT2 DMS   362     -11.307  -9.613  -8.680  1.00  0.00           C  
ATOM   3613  HZ1 DMS   362      -9.468  -8.235 -10.209  1.00  0.00           H  
ATOM   3614  HZ2 DMS   362      -9.466  -6.622  -9.393  1.00  0.00           H  
ATOM   3615  HZ3 DMS   362     -10.900  -7.152 -10.227  1.00  0.00           H  
ATOM   3616  HZ4 DMS   362     -11.921  -9.995  -7.863  1.00  0.00           H  
ATOM   3617  HZ5 DMS   362     -10.478 -10.273  -8.937  1.00  0.00           H  
ATOM   3618  HZ6 DMS   362     -11.957  -9.346  -9.513  1.00  0.00           H  
TER    3619      DMS   362 
ATOM   3619  S   DMS   363       3.675  -8.038  -5.252  1.00  0.00           S  
ATOM   3620  CT1 DMS   363       2.835  -6.437  -5.156  1.00  0.00           C  
ATOM   3621  O   DMS   363       4.814  -7.772  -6.202  1.00  0.00           O  
ATOM   3622  CT2 DMS   363       4.368  -8.050  -3.648  1.00  0.00           C  
ATOM   3623  HZ1 DMS   363       2.878  -5.988  -6.148  1.00  0.00           H  
ATOM   3624  HZ2 DMS   363       3.367  -5.819  -4.432  1.00  0.00           H  
ATOM   3625  HZ3 DMS   363       1.805  -6.683  -4.900  1.00  0.00           H  
ATOM   3626  HZ4 DMS   363       3.556  -8.242  -2.947  1.00  0.00           H  
ATOM   3627  HZ5 DMS   363       4.878  -7.122  -3.390  1.00  0.00           H  
ATOM   3628  HZ6 DMS   363       5.051  -8.884  -3.494  1.00  0.00           H  
TER    3629      DMS   363 
ATOM   3629  S   DMS   364     -12.716  -4.600  -5.202  1.00  0.00           S  
ATOM   3630  CT1 DMS   364     -14.148  -3.929  -5.989  1.00  0.00           C  
ATOM   3631  O   DMS   364     -11.705  -3.437  -5.201  1.00  0.00           O  
ATOM   3632  CT2 DMS   364     -13.486  -4.758  -3.540  1.00  0.00           C  
ATOM   3633  HZ1 DMS   364     -15.056  -4.531  -5.995  1.00  0.00           H  
ATOM   3634  HZ2 DMS   364     -13.958  -3.670  -7.031  1.00  0.00           H  
ATOM   3635  HZ3 DMS   364     -14.408  -2.953  -5.579  1.00  0.00           H  
ATOM   3636  HZ4 DMS   364     -12.785  -5.083  -2.771  1.00  0.00           H  
ATOM   3637  HZ5 DMS   364     -14.301  -5.481  -3.552  1.00  0.00           H  
ATOM   3638  HZ6 DMS   364     -13.885  -3.803  -3.198  1.00  0.00           H  
TER    3639      DMS   364 
ATOM   3639  S   DMS   365      11.707  17.379  10.719  1.00  0.00           S  
ATOM   3640  CT1 DMS   365      13.465  17.321  10.271  1.00  0.00           C  
ATOM   3641  O   DMS   365      11.366  18.855  10.430  1.00  0.00           O  
ATOM   3642  CT2 DMS   365      12.085  17.404  12.521  1.00  0.00           C  
ATOM   3643  HZ1 DMS   365      13.952  16.491  10.783  1.00  0.00           H  
ATOM   3644  HZ2 DMS   365      14.001  18.225  10.561  1.00  0.00           H  
ATOM   3645  HZ3 DMS   365      13.716  17.264   9.212  1.00  0.00           H  
ATOM   3646  HZ4 DMS   365      11.247  17.936  12.970  1.00  0.00           H  
ATOM   3647  HZ5 DMS   365      12.840  18.148  12.777  1.00  0.00           H  
ATOM   3648  HZ6 DMS   365      12.183  16.393  12.916  1.00  0.00           H  
TER    3649      DMS   365 
ATOM   3649  S   DMS   366      -9.524  10.514   8.296  1.00  0.00           S  
ATOM   3650  CT1 DMS   366      -8.825   9.520   9.724  1.00  0.00           C  
ATOM   3651  O   DMS   366      -8.970  10.031   6.972  1.00  0.00           O  
ATOM   3652  CT2 DMS   366     -11.209   9.779   8.417  1.00  0.00           C  
ATOM   3653  HZ1 DMS   366      -8.817   8.463   9.459  1.00  0.00           H  
ATOM   3654  HZ2 DMS   366      -9.471   9.585  10.599  1.00  0.00           H  
ATOM   3655  HZ3 DMS   366      -7.791   9.785   9.949  1.00  0.00           H  
ATOM   3656  HZ4 DMS   366     -11.025   8.705   8.368  1.00  0.00           H  
ATOM   3657  HZ5 DMS   366     -11.529  10.136   7.438  1.00  0.00           H  
ATOM   3658  HZ6 DMS   366     -11.757  10.107   9.300  1.00  0.00           H  
TER    3659      DMS   366 
ATOM   3659  S   DMS   367     -17.145   4.252 -16.543  1.00  0.00           S  
ATOM   3660  CT1 DMS   367     -17.710   2.486 -16.131  1.00  0.00           C  
ATOM   3661  O   DMS   367     -16.246   4.067 -17.792  1.00  0.00           O  
ATOM   3662  CT2 DMS   367     -18.808   4.925 -17.083  1.00  0.00           C  
ATOM   3663  HZ1 DMS   367     -17.964   2.449 -15.072  1.00  0.00           H  
ATOM   3664  HZ2 DMS   367     -17.014   1.673 -16.337  1.00  0.00           H  
ATOM   3665  HZ3 DMS   367     -18.569   2.296 -16.776  1.00  0.00           H  
ATOM   3666  HZ4 DMS   367     -19.160   4.200 -17.816  1.00  0.00           H  
ATOM   3667  HZ5 DMS   367     -18.668   5.911 -17.526  1.00  0.00           H  
ATOM   3668  HZ6 DMS   367     -19.533   4.926 -16.269  1.00  0.00           H  
TER    3669      DMS   367 
ATOM   3669  S   DMS   368      13.005 -18.048   1.923  1.00  0.00           S  
ATOM   3670  CT1 DMS   368      11.868 -16.693   1.239  1.00  0.00           C  
ATOM   3671  O   DMS   368      12.636 -18.051   3.427  1.00  0.00           O  
ATOM   3672  CT2 DMS   368      12.274 -19.612   1.289  1.00  0.00           C  
ATOM   3673  HZ1 DMS   368      12.060 -15.792   1.821  1.00  0.00           H  
ATOM   3674  HZ2 DMS   368      10.814 -16.901   1.423  1.00  0.00           H  
ATOM   3675  HZ3 DMS   368      12.051 -16.419   0.200  1.00  0.00           H  
ATOM   3676  HZ4 DMS   368      11.185 -19.669   1.285  1.00  0.00           H  
ATOM   3677  HZ5 DMS   368      12.580 -20.499   1.845  1.00  0.00           H  
ATOM   3678  HZ6 DMS   368      12.576 -19.767   0.253  1.00  0.00           H  
TER    3679      DMS   368 
ATOM   3679  S   DMS   369     -18.124  -7.154  -1.732  1.00  0.00           S  
ATOM   3680  CT1 DMS   369     -17.508  -7.320  -0.041  1.00  0.00           C  
ATOM   3681  O   DMS   369     -19.317  -6.230  -1.571  1.00  0.00           O  
ATOM   3682  CT2 DMS   369     -16.962  -6.088  -2.514  1.00  0.00           C  
ATOM   3683  HZ1 DMS   369     -18.037  -8.115   0.484  1.00  0.00           H  
ATOM   3684  HZ2 DMS   369     -17.700  -6.399   0.510  1.00  0.00           H  
ATOM   3685  HZ3 DMS   369     -16.467  -7.627  -0.151  1.00  0.00           H  
ATOM   3686  HZ4 DMS   369     -17.153  -6.008  -3.584  1.00  0.00           H  
ATOM   3687  HZ5 DMS   369     -15.985  -6.554  -2.385  1.00  0.00           H  
ATOM   3688  HZ6 DMS   369     -16.994  -5.085  -2.089  1.00  0.00           H  
TER    3689      DMS   369 
ATOM   3689  S   DMS   370       0.888  -3.239  -6.957  1.00  0.00           S  
ATOM   3690  CT1 DMS   370       1.457  -3.152  -8.692  1.00  0.00           C  
ATOM   3691  O   DMS   370       0.515  -4.728  -6.681  1.00  0.00           O  
ATOM   3692  CT2 DMS   370       2.479  -3.029  -6.119  1.00  0.00           C  
ATOM   3693  HZ1 DMS   370       1.508  -2.167  -9.156  1.00  0.00           H  
ATOM   3694  HZ2 DMS   370       0.736  -3.632  -9.355  1.00  0.00           H  
ATOM   3695  HZ3 DMS   370       2.395  -3.707  -8.712  1.00  0.00           H  
ATOM   3696  HZ4 DMS   370       2.897  -2.053  -6.365  1.00  0.00           H  
ATOM   3697  HZ5 DMS   370       3.142  -3.894  -6.147  1.00  0.00           H  
ATOM   3698  HZ6 DMS   370       2.188  -2.969  -5.070  1.00  0.00           H  
TER    3699      DMS   370 
ATOM   3699  S   DMS   371      -9.123   9.384 -17.841  1.00  0.00           S  
ATOM   3700  CT1 DMS   371      -9.326   8.155 -16.547  1.00  0.00           C  
ATOM   3701  O   DMS   371      -7.654   9.775 -17.857  1.00  0.00           O  
ATOM   3702  CT2 DMS   371      -9.609   8.341 -19.208  1.00  0.00           C  
ATOM   3703  HZ1 DMS   371      -8.507   7.442 -16.642  1.00  0.00           H  
ATOM   3704  HZ2 DMS   371     -10.337   7.770 -16.675  1.00  0.00           H  
ATOM   3705  HZ3 DMS   371      -9.218   8.721 -15.621  1.00  0.00           H  
ATOM   3706  HZ4 DMS   371      -9.509   8.737 -20.218  1.00  0.00           H  
ATOM   3707  HZ5 DMS   371     -10.621   7.976 -19.033  1.00  0.00           H  
ATOM   3708  HZ6 DMS   371      -8.999   7.437 -19.229  1.00  0.00           H  
TER    3709      DMS   371 
ATOM   3709  S   DMS   372     -10.398  17.086 -14.269  1.00  0.00           S  
ATOM   3710  CT1 DMS   372      -9.772  18.552 -14.974  1.00  0.00           C  
ATOM   3711  O   DMS   372     -10.236  15.990 -15.342  1.00  0.00           O  
ATOM   3712  CT2 DMS   372      -9.209  16.507 -13.054  1.00  0.00           C  
ATOM   3713  HZ1 DMS   372     -10.309  19.022 -15.798  1.00  0.00           H  
ATOM   3714  HZ2 DMS   372      -8.781  18.308 -15.356  1.00  0.00           H  
ATOM   3715  HZ3 DMS   372      -9.668  19.242 -14.137  1.00  0.00           H  
ATOM   3716  HZ4 DMS   372      -9.484  15.673 -12.408  1.00  0.00           H  
ATOM   3717  HZ5 DMS   372      -9.005  17.366 -12.414  1.00  0.00           H  
ATOM   3718  HZ6 DMS   372      -8.278  16.222 -13.542  1.00  0.00           H  
TER    3719      DMS   372 
ATOM   3719  S   DMS   373      -2.950   1.573  24.766  1.00  0.00           S  
ATOM   3720  CT1 DMS   373      -3.664   0.889  26.251  1.00  0.00           C  
ATOM   3721  O   DMS   373      -3.156   0.505  23.635  1.00  0.00           O  
ATOM   3722  CT2 DMS   373      -4.087   2.904  24.508  1.00  0.00           C  
ATOM   3723  HZ1 DMS   373      -3.448   1.527  27.108  1.00  0.00           H  
ATOM   3724  HZ2 DMS   373      -3.235  -0.112  26.280  1.00  0.00           H  
ATOM   3725  HZ3 DMS   373      -4.753   0.921  26.226  1.00  0.00           H  
ATOM   3726  HZ4 DMS   373      -3.905   3.736  25.188  1.00  0.00           H  
ATOM   3727  HZ5 DMS   373      -5.145   2.685  24.648  1.00  0.00           H  
ATOM   3728  HZ6 DMS   373      -3.950   3.278  23.494  1.00  0.00           H  
TER    3729      DMS   373 
ATOM   3729  S   DMS   374      15.100 -12.477   6.470  1.00  0.00           S  
ATOM   3730  CT1 DMS   374      15.590 -10.882   7.142  1.00  0.00           C  
ATOM   3731  O   DMS   374      14.954 -13.409   7.622  1.00  0.00           O  
ATOM   3732  CT2 DMS   374      13.437 -12.135   5.931  1.00  0.00           C  
ATOM   3733  HZ1 DMS   374      14.822 -10.665   7.885  1.00  0.00           H  
ATOM   3734  HZ2 DMS   374      15.620 -10.128   6.356  1.00  0.00           H  
ATOM   3735  HZ3 DMS   374      16.612 -10.928   7.518  1.00  0.00           H  
ATOM   3736  HZ4 DMS   374      13.156 -12.979   5.301  1.00  0.00           H  
ATOM   3737  HZ5 DMS   374      13.498 -11.189   5.395  1.00  0.00           H  
ATOM   3738  HZ6 DMS   374      12.808 -12.049   6.818  1.00  0.00           H  
TER    3739      DMS   374 
ATOM   3739  S   DMS   375       1.899   4.939 -21.898  1.00  0.00           S  
ATOM   3740  CT1 DMS   375       0.951   3.634 -22.707  1.00  0.00           C  
ATOM   3741  O   DMS   375       3.139   5.176 -22.775  1.00  0.00           O  
ATOM   3742  CT2 DMS   375       2.253   3.980 -20.318  1.00  0.00           C  
ATOM   3743  HZ1 DMS   375       1.438   2.664 -22.608  1.00  0.00           H  
ATOM   3744  HZ2 DMS   375       1.114   3.663 -23.785  1.00  0.00           H  
ATOM   3745  HZ3 DMS   375      -0.108   3.614 -22.452  1.00  0.00           H  
ATOM   3746  HZ4 DMS   375       2.991   3.213 -20.555  1.00  0.00           H  
ATOM   3747  HZ5 DMS   375       1.372   3.449 -19.956  1.00  0.00           H  
ATOM   3748  HZ6 DMS   375       2.533   4.701 -19.550  1.00  0.00           H  
TER    3749      DMS   375 
ATOM   3749  S   DMS   376      -6.113 -14.919   8.815  1.00  0.00           S  
ATOM   3750  CT1 DMS   376      -7.396 -14.361   9.865  1.00  0.00           C  
ATOM   3751  O   DMS   376      -5.838 -13.842   7.786  1.00  0.00           O  
ATOM   3752  CT2 DMS   376      -4.837 -14.721  10.059  1.00  0.00           C  
ATOM   3753  HZ1 DMS   376      -7.048 -13.474  10.395  1.00  0.00           H  
ATOM   3754  HZ2 DMS   376      -7.566 -15.204  10.534  1.00  0.00           H  
ATOM   3755  HZ3 DMS   376      -8.328 -14.171   9.332  1.00  0.00           H  
ATOM   3756  HZ4 DMS   376      -4.767 -13.715  10.474  1.00  0.00           H  
ATOM   3757  HZ5 DMS   376      -3.901 -14.913   9.535  1.00  0.00           H  
ATOM   3758  HZ6 DMS   376      -4.930 -15.473  10.842  1.00  0.00           H  
TER    3759      DMS   376 
ATOM   3759  S   DMS   377      19.609  10.617  -2.669  1.00  0.00           S  
ATOM   3760  CT1 DMS   377      17.900   9.957  -2.541  1.00  0.00           C  
ATOM   3761  O   DMS   377      19.738  11.080  -4.149  1.00  0.00           O  
ATOM   3762  CT2 DMS   377      19.440  12.182  -1.791  1.00  0.00           C  
ATOM   3763  HZ1 DMS   377      17.851   9.065  -3.165  1.00  0.00           H  
ATOM   3764  HZ2 DMS   377      17.155  10.670  -2.895  1.00  0.00           H  
ATOM   3765  HZ3 DMS   377      17.733   9.615  -1.520  1.00  0.00           H  
ATOM   3766  HZ4 DMS   377      18.798  12.848  -2.367  1.00  0.00           H  
ATOM   3767  HZ5 DMS   377      20.430  12.638  -1.755  1.00  0.00           H  
ATOM   3768  HZ6 DMS   377      19.006  12.038  -0.801  1.00  0.00           H  
TER    3769      DMS   377 
ATOM   3769  S   DMS   378      -5.883  -1.127   6.609  1.00  0.00           S  
ATOM   3770  CT1 DMS   378      -4.564  -1.466   5.434  1.00  0.00           C  
ATOM   3771  O   DMS   378      -7.238  -1.608   6.068  1.00  0.00           O  
ATOM   3772  CT2 DMS   378      -5.454  -2.283   7.930  1.00  0.00           C  
ATOM   3773  HZ1 DMS   378      -4.642  -2.447   4.965  1.00  0.00           H  
ATOM   3774  HZ2 DMS   378      -3.566  -1.306   5.844  1.00  0.00           H  
ATOM   3775  HZ3 DMS   378      -4.755  -0.818   4.578  1.00  0.00           H  
ATOM   3776  HZ4 DMS   378      -5.552  -3.264   7.466  1.00  0.00           H  
ATOM   3777  HZ5 DMS   378      -6.165  -2.166   8.748  1.00  0.00           H  
ATOM   3778  HZ6 DMS   378      -4.522  -1.945   8.383  1.00  0.00           H  
TER    3779      DMS   378 
ATOM   3779  S   DMS   379     -12.105  -1.203  14.894  1.00  0.00           S  
ATOM   3780  CT1 DMS   379     -13.254  -1.604  16.115  1.00  0.00           C  
ATOM   3781  O   DMS   379     -10.816  -1.162  15.667  1.00  0.00           O  
ATOM   3782  CT2 DMS   379     -12.157  -2.730  13.913  1.00  0.00           C  
ATOM   3783  HZ1 DMS   379     -12.859  -2.420  16.720  1.00  0.00           H  
ATOM   3784  HZ2 DMS   379     -14.233  -1.840  15.697  1.00  0.00           H  
ATOM   3785  HZ3 DMS   379     -13.338  -0.761  16.801  1.00  0.00           H  
ATOM   3786  HZ4 DMS   379     -11.619  -2.672  12.967  1.00  0.00           H  
ATOM   3787  HZ5 DMS   379     -13.157  -3.144  13.789  1.00  0.00           H  
ATOM   3788  HZ6 DMS   379     -11.648  -3.465  14.537  1.00  0.00           H  
TER    3789      DMS   379 
ATOM   3789  S   DMS   380     -11.856   0.296  19.452  1.00  0.00           S  
ATOM   3790  CT1 DMS   380     -10.741  -0.885  18.648  1.00  0.00           C  
ATOM   3791  O   DMS   380     -12.693   0.962  18.344  1.00  0.00           O  
ATOM   3792  CT2 DMS   380     -12.989  -0.820  20.304  1.00  0.00           C  
ATOM   3793  HZ1 DMS   380     -10.102  -0.355  17.942  1.00  0.00           H  
ATOM   3794  HZ2 DMS   380     -11.398  -1.567  18.108  1.00  0.00           H  
ATOM   3795  HZ3 DMS   380     -10.100  -1.481  19.297  1.00  0.00           H  
ATOM   3796  HZ4 DMS   380     -13.643  -0.196  20.912  1.00  0.00           H  
ATOM   3797  HZ5 DMS   380     -12.345  -1.464  20.902  1.00  0.00           H  
ATOM   3798  HZ6 DMS   380     -13.510  -1.394  19.538  1.00  0.00           H  
TER    3799      DMS   380 
ATOM   3799  S   DMS   381       8.648  -2.941  18.253  1.00  0.00           S  
ATOM   3800  CT1 DMS   381       9.317  -3.861  16.930  1.00  0.00           C  
ATOM   3801  O   DMS   381       9.037  -3.713  19.484  1.00  0.00           O  
ATOM   3802  CT2 DMS   381       9.737  -1.504  18.131  1.00  0.00           C  
ATOM   3803  HZ1 DMS   381      10.397  -3.959  17.042  1.00  0.00           H  
ATOM   3804  HZ2 DMS   381       9.133  -3.284  16.024  1.00  0.00           H  
ATOM   3805  HZ3 DMS   381       8.898  -4.866  16.884  1.00  0.00           H  
ATOM   3806  HZ4 DMS   381      10.764  -1.860  18.204  1.00  0.00           H  
ATOM   3807  HZ5 DMS   381       9.574  -0.711  18.861  1.00  0.00           H  
ATOM   3808  HZ6 DMS   381       9.629  -1.083  17.132  1.00  0.00           H  
TER    3809      DMS   381 
ATOM   3809  S   DMS   382      -7.415  -4.933   6.631  1.00  0.00           S  
ATOM   3810  CT1 DMS   382      -9.008  -5.740   6.699  1.00  0.00           C  
ATOM   3811  O   DMS   382      -6.427  -5.895   7.362  1.00  0.00           O  
ATOM   3812  CT2 DMS   382      -7.104  -5.187   4.878  1.00  0.00           C  
ATOM   3813  HZ1 DMS   382      -9.782  -5.015   6.446  1.00  0.00           H  
ATOM   3814  HZ2 DMS   382      -9.001  -6.040   7.747  1.00  0.00           H  
ATOM   3815  HZ3 DMS   382      -9.016  -6.571   5.993  1.00  0.00           H  
ATOM   3816  HZ4 DMS   382      -6.157  -4.760   4.548  1.00  0.00           H  
ATOM   3817  HZ5 DMS   382      -7.907  -4.673   4.350  1.00  0.00           H  
ATOM   3818  HZ6 DMS   382      -7.120  -6.241   4.602  1.00  0.00           H  
TER    3819      DMS   382 
ATOM   3819  S   DMS   383      -5.606 -11.141   9.476  1.00  0.00           S  
ATOM   3820  CT1 DMS   383      -5.025 -10.651  11.101  1.00  0.00           C  
ATOM   3821  O   DMS   383      -7.150 -11.183   9.607  1.00  0.00           O  
ATOM   3822  CT2 DMS   383      -5.263  -9.507   8.661  1.00  0.00           C  
ATOM   3823  HZ1 DMS   383      -4.941 -11.486  11.797  1.00  0.00           H  
ATOM   3824  HZ2 DMS   383      -5.702  -9.952  11.592  1.00  0.00           H  
ATOM   3825  HZ3 DMS   383      -4.044 -10.190  10.990  1.00  0.00           H  
ATOM   3826  HZ4 DMS   383      -5.463  -9.624   7.596  1.00  0.00           H  
ATOM   3827  HZ5 DMS   383      -4.191  -9.328   8.745  1.00  0.00           H  
ATOM   3828  HZ6 DMS   383      -5.757  -8.674   9.161  1.00  0.00           H  
TER    3829      DMS   383 
ATOM   3829  S   DMS   384       2.494  17.285   8.060  1.00  0.00           S  
ATOM   3830  CT1 DMS   384       2.628  18.671   6.961  1.00  0.00           C  
ATOM   3831  O   DMS   384       1.014  16.971   8.181  1.00  0.00           O  
ATOM   3832  CT2 DMS   384       3.160  16.084   6.871  1.00  0.00           C  
ATOM   3833  HZ1 DMS   384       1.998  18.499   6.088  1.00  0.00           H  
ATOM   3834  HZ2 DMS   384       3.616  18.615   6.505  1.00  0.00           H  
ATOM   3835  HZ3 DMS   384       2.481  19.678   7.353  1.00  0.00           H  
ATOM   3836  HZ4 DMS   384       4.250  16.079   6.840  1.00  0.00           H  
ATOM   3837  HZ5 DMS   384       2.742  16.242   5.877  1.00  0.00           H  
ATOM   3838  HZ6 DMS   384       2.945  15.078   7.230  1.00  0.00           H  
TER    3839      DMS   384 
ATOM   3839  S   DMS   385      -3.416 -12.908  -6.700  1.00  0.00           S  
ATOM   3840  CT1 DMS   385      -2.478 -11.429  -7.024  1.00  0.00           C  
ATOM   3841  O   DMS   385      -4.276 -12.575  -5.481  1.00  0.00           O  
ATOM   3842  CT2 DMS   385      -4.566 -12.838  -8.130  1.00  0.00           C  
ATOM   3843  HZ1 DMS   385      -3.193 -10.614  -7.134  1.00  0.00           H  
ATOM   3844  HZ2 DMS   385      -2.052 -11.614  -8.010  1.00  0.00           H  
ATOM   3845  HZ3 DMS   385      -1.737 -11.189  -6.261  1.00  0.00           H  
ATOM   3846  HZ4 DMS   385      -4.113 -12.694  -9.112  1.00  0.00           H  
ATOM   3847  HZ5 DMS   385      -5.306 -12.040  -8.067  1.00  0.00           H  
ATOM   3848  HZ6 DMS   385      -5.153 -13.755  -8.100  1.00  0.00           H  
TER    3849      DMS   385 
ATOM   3849  S   DMS   386      17.505  11.000  10.388  1.00  0.00           S  
ATOM   3850  CT1 DMS   386      18.613   9.678  10.533  1.00  0.00           C  
ATOM   3851  O   DMS   386      16.570  10.792  11.557  1.00  0.00           O  
ATOM   3852  CT2 DMS   386      18.626  12.290  10.930  1.00  0.00           C  
ATOM   3853  HZ1 DMS   386      18.010   8.771  10.556  1.00  0.00           H  
ATOM   3854  HZ2 DMS   386      19.242   9.834  11.409  1.00  0.00           H  
ATOM   3855  HZ3 DMS   386      19.202   9.694   9.616  1.00  0.00           H  
ATOM   3856  HZ4 DMS   386      18.123  13.234  10.723  1.00  0.00           H  
ATOM   3857  HZ5 DMS   386      19.525  12.340  10.315  1.00  0.00           H  
ATOM   3858  HZ6 DMS   386      18.843  12.289  11.998  1.00  0.00           H  
TER    3859      DMS   386 
ATOM   3859  S   DMS   387      14.373 -10.845   0.265  1.00  0.00           S  
ATOM   3860  CT1 DMS   387      13.813 -12.353  -0.497  1.00  0.00           C  
ATOM   3861  O   DMS   387      13.158 -10.505   1.118  1.00  0.00           O  
ATOM   3862  CT2 DMS   387      15.502 -11.613   1.462  1.00  0.00           C  
ATOM   3863  HZ1 DMS   387      13.083 -12.174  -1.286  1.00  0.00           H  
ATOM   3864  HZ2 DMS   387      13.329 -13.077   0.159  1.00  0.00           H  
ATOM   3865  HZ3 DMS   387      14.727 -12.729  -0.957  1.00  0.00           H  
ATOM   3866  HZ4 DMS   387      16.229 -12.094   0.808  1.00  0.00           H  
ATOM   3867  HZ5 DMS   387      14.875 -12.236   2.100  1.00  0.00           H  
ATOM   3868  HZ6 DMS   387      15.977 -10.824   2.045  1.00  0.00           H  
TER    3869      DMS   387 
ATOM   3869  S   DMS   388       7.178  19.718  -7.911  1.00  0.00           S  
ATOM   3870  CT1 DMS   388       5.721  20.759  -8.070  1.00  0.00           C  
ATOM   3871  O   DMS   388       8.235  20.400  -8.778  1.00  0.00           O  
ATOM   3872  CT2 DMS   388       6.568  18.286  -8.783  1.00  0.00           C  
ATOM   3873  HZ1 DMS   388       5.371  20.763  -9.103  1.00  0.00           H  
ATOM   3874  HZ2 DMS   388       6.181  21.705  -7.787  1.00  0.00           H  
ATOM   3875  HZ3 DMS   388       4.997  20.343  -7.370  1.00  0.00           H  
ATOM   3876  HZ4 DMS   388       5.697  17.871  -8.276  1.00  0.00           H  
ATOM   3877  HZ5 DMS   388       7.458  17.670  -8.908  1.00  0.00           H  
ATOM   3878  HZ6 DMS   388       6.325  18.596  -9.800  1.00  0.00           H  
TER    3879      DMS   388 
ATOM   3879  S   DMS   389       2.062 -22.706   3.031  1.00  0.00           S  
ATOM   3880  CT1 DMS   389       3.883 -22.720   2.960  1.00  0.00           C  
ATOM   3881  O   DMS   389       1.709 -23.754   4.098  1.00  0.00           O  
ATOM   3882  CT2 DMS   389       1.860 -21.096   3.674  1.00  0.00           C  
ATOM   3883  HZ1 DMS   389       4.097 -23.734   2.622  1.00  0.00           H  
ATOM   3884  HZ2 DMS   389       4.250 -22.644   3.984  1.00  0.00           H  
ATOM   3885  HZ3 DMS   389       4.289 -21.966   2.286  1.00  0.00           H  
ATOM   3886  HZ4 DMS   389       0.841 -20.774   3.885  1.00  0.00           H  
ATOM   3887  HZ5 DMS   389       2.188 -20.295   3.011  1.00  0.00           H  
ATOM   3888  HZ6 DMS   389       2.489 -21.090   4.564  1.00  0.00           H  
TER    3889      DMS   389 
ATOM   3889  S   DMS   390       7.947  -6.273  -0.205  1.00  0.00           S  
ATOM   3890  CT1 DMS   390       8.903  -5.048   0.613  1.00  0.00           C  
ATOM   3891  O   DMS   390       8.651  -6.606  -1.560  1.00  0.00           O  
ATOM   3892  CT2 DMS   390       8.218  -7.695   0.878  1.00  0.00           C  
ATOM   3893  HZ1 DMS   390       8.850  -4.103   0.072  1.00  0.00           H  
ATOM   3894  HZ2 DMS   390       9.940  -5.375   0.539  1.00  0.00           H  
ATOM   3895  HZ3 DMS   390       8.585  -4.947   1.651  1.00  0.00           H  
ATOM   3896  HZ4 DMS   390       9.145  -8.248   0.725  1.00  0.00           H  
ATOM   3897  HZ5 DMS   390       7.365  -8.374   0.854  1.00  0.00           H  
ATOM   3898  HZ6 DMS   390       8.239  -7.299   1.894  1.00  0.00           H  
TER    3899      DMS   390 
ATOM   3899  S   DMS   391      12.394  16.013  -3.684  1.00  0.00           S  
ATOM   3900  CT1 DMS   391      13.215  16.929  -4.958  1.00  0.00           C  
ATOM   3901  O   DMS   391      13.227  14.748  -3.697  1.00  0.00           O  
ATOM   3902  CT2 DMS   391      10.891  15.622  -4.580  1.00  0.00           C  
ATOM   3903  HZ1 DMS   391      12.717  17.852  -5.256  1.00  0.00           H  
ATOM   3904  HZ2 DMS   391      13.275  16.214  -5.778  1.00  0.00           H  
ATOM   3905  HZ3 DMS   391      14.211  17.238  -4.642  1.00  0.00           H  
ATOM   3906  HZ4 DMS   391      10.287  16.451  -4.949  1.00  0.00           H  
ATOM   3907  HZ5 DMS   391      10.249  15.040  -3.919  1.00  0.00           H  
ATOM   3908  HZ6 DMS   391      11.232  14.977  -5.390  1.00  0.00           H  
TER    3909      DMS   391 
ATOM   3909  S   DMS   392       0.137  18.834  -0.125  1.00  0.00           S  
ATOM   3910  CT1 DMS   392       1.865  18.425  -0.150  1.00  0.00           C  
ATOM   3911  O   DMS   392      -0.260  19.256   1.214  1.00  0.00           O  
ATOM   3912  CT2 DMS   392       0.151  20.309  -1.076  1.00  0.00           C  
ATOM   3913  HZ1 DMS   392       2.248  18.094  -1.115  1.00  0.00           H  
ATOM   3914  HZ2 DMS   392       2.021  17.572   0.511  1.00  0.00           H  
ATOM   3915  HZ3 DMS   392       2.548  19.185   0.226  1.00  0.00           H  
ATOM   3916  HZ4 DMS   392       0.709  20.199  -2.006  1.00  0.00           H  
ATOM   3917  HZ5 DMS   392       0.714  21.017  -0.467  1.00  0.00           H  
ATOM   3918  HZ6 DMS   392      -0.862  20.701  -1.165  1.00  0.00           H  
TER    3919      DMS   392 
ATOM   3919  S   DMS   393      -1.698 -20.651  -9.115  1.00  0.00           S  
ATOM   3920  CT1 DMS   393      -1.602 -19.315 -10.287  1.00  0.00           C  
ATOM   3921  O   DMS   393      -0.918 -20.243  -7.838  1.00  0.00           O  
ATOM   3922  CT2 DMS   393      -3.504 -20.523  -8.682  1.00  0.00           C  
ATOM   3923  HZ1 DMS   393      -0.548 -19.207 -10.545  1.00  0.00           H  
ATOM   3924  HZ2 DMS   393      -1.929 -18.322  -9.978  1.00  0.00           H  
ATOM   3925  HZ3 DMS   393      -2.233 -19.619 -11.121  1.00  0.00           H  
ATOM   3926  HZ4 DMS   393      -3.825 -19.499  -8.491  1.00  0.00           H  
ATOM   3927  HZ5 DMS   393      -3.654 -21.196  -7.837  1.00  0.00           H  
ATOM   3928  HZ6 DMS   393      -4.168 -20.842  -9.484  1.00  0.00           H  
TER    3929      DMS   393 
ATOM   3929  S   DMS   394       1.749 -13.078  -6.006  1.00  0.00           S  
ATOM   3930  CT1 DMS   394       1.044 -12.345  -7.502  1.00  0.00           C  
ATOM   3931  O   DMS   394       2.146 -14.472  -6.524  1.00  0.00           O  
ATOM   3932  CT2 DMS   394       3.325 -12.124  -6.061  1.00  0.00           C  
ATOM   3933  HZ1 DMS   394       1.750 -12.498  -8.318  1.00  0.00           H  
ATOM   3934  HZ2 DMS   394       0.813 -11.307  -7.263  1.00  0.00           H  
ATOM   3935  HZ3 DMS   394       0.111 -12.813  -7.817  1.00  0.00           H  
ATOM   3936  HZ4 DMS   394       2.971 -11.106  -5.899  1.00  0.00           H  
ATOM   3937  HZ5 DMS   394       3.718 -12.239  -7.072  1.00  0.00           H  
ATOM   3938  HZ6 DMS   394       4.164 -12.439  -5.441  1.00  0.00           H  
TER    3939      DMS   394 
ATOM   3939  S   DMS   395     -14.735  11.763   2.858  1.00  0.00           S  
ATOM   3940  CT1 DMS   395     -14.492   9.988   2.622  1.00  0.00           C  
ATOM   3941  O   DMS   395     -16.096  12.096   2.435  1.00  0.00           O  
ATOM   3942  CT2 DMS   395     -14.598  11.955   4.590  1.00  0.00           C  
ATOM   3943  HZ1 DMS   395     -13.440   9.705   2.585  1.00  0.00           H  
ATOM   3944  HZ2 DMS   395     -14.937   9.633   1.692  1.00  0.00           H  
ATOM   3945  HZ3 DMS   395     -15.037   9.368   3.334  1.00  0.00           H  
ATOM   3946  HZ4 DMS   395     -14.967  12.942   4.867  1.00  0.00           H  
ATOM   3947  HZ5 DMS   395     -13.562  11.725   4.839  1.00  0.00           H  
ATOM   3948  HZ6 DMS   395     -15.162  11.140   5.044  1.00  0.00           H  
TER    3949      DMS   395 
ATOM   3949  S   DMS   396       8.077  11.930  -7.583  1.00  0.00           S  
ATOM   3950  CT1 DMS   396       9.722  12.426  -7.295  1.00  0.00           C  
ATOM   3951  O   DMS   396       7.378  12.375  -6.311  1.00  0.00           O  
ATOM   3952  CT2 DMS   396       7.461  13.170  -8.742  1.00  0.00           C  
ATOM   3953  HZ1 DMS   396      10.283  12.201  -8.202  1.00  0.00           H  
ATOM   3954  HZ2 DMS   396      10.225  11.870  -6.504  1.00  0.00           H  
ATOM   3955  HZ3 DMS   396       9.699  13.480  -7.021  1.00  0.00           H  
ATOM   3956  HZ4 DMS   396       7.896  13.066  -9.737  1.00  0.00           H  
ATOM   3957  HZ5 DMS   396       7.632  14.164  -8.328  1.00  0.00           H  
ATOM   3958  HZ6 DMS   396       6.393  13.067  -8.933  1.00  0.00           H  
TER    3959      DMS   396 
ATOM   3959  S   DMS   397      21.114   5.384  12.313  1.00  0.00           S  
ATOM   3960  CT1 DMS   397      22.688   6.174  12.559  1.00  0.00           C  
ATOM   3961  O   DMS   397      20.927   4.384  13.470  1.00  0.00           O  
ATOM   3962  CT2 DMS   397      20.150   6.891  12.508  1.00  0.00           C  
ATOM   3963  HZ1 DMS   397      22.714   7.061  11.927  1.00  0.00           H  
ATOM   3964  HZ2 DMS   397      23.528   5.522  12.318  1.00  0.00           H  
ATOM   3965  HZ3 DMS   397      22.735   6.483  13.603  1.00  0.00           H  
ATOM   3966  HZ4 DMS   397      20.352   7.396  13.452  1.00  0.00           H  
ATOM   3967  HZ5 DMS   397      19.084   6.668  12.565  1.00  0.00           H  
ATOM   3968  HZ6 DMS   397      20.355   7.519  11.641  1.00  0.00           H  
TER    3969      DMS   397 
ATOM   3969  S   DMS   398      14.029  -3.031   1.239  1.00  0.00           S  
ATOM   3970  CT1 DMS   398      13.581  -1.294   1.579  1.00  0.00           C  
ATOM   3971  O   DMS   398      15.213  -3.347   2.111  1.00  0.00           O  
ATOM   3972  CT2 DMS   398      12.550  -3.684   2.111  1.00  0.00           C  
ATOM   3973  HZ1 DMS   398      13.245  -1.200   2.612  1.00  0.00           H  
ATOM   3974  HZ2 DMS   398      12.731  -0.987   0.970  1.00  0.00           H  
ATOM   3975  HZ3 DMS   398      14.483  -0.689   1.483  1.00  0.00           H  
ATOM   3976  HZ4 DMS   398      12.635  -4.768   2.181  1.00  0.00           H  
ATOM   3977  HZ5 DMS   398      11.688  -3.509   1.466  1.00  0.00           H  
ATOM   3978  HZ6 DMS   398      12.317  -3.275   3.094  1.00  0.00           H  
TER    3979      DMS   398 
ATOM   3979  S   DMS   399      -5.320  16.944  -9.938  1.00  0.00           S  
ATOM   3980  CT1 DMS   399      -6.772  17.773  -9.225  1.00  0.00           C  
ATOM   3981  O   DMS   399      -5.565  17.256 -11.489  1.00  0.00           O  
ATOM   3982  CT2 DMS   399      -3.940  17.968  -9.480  1.00  0.00           C  
ATOM   3983  HZ1 DMS   399      -6.692  18.835  -9.454  1.00  0.00           H  
ATOM   3984  HZ2 DMS   399      -6.644  17.692  -8.145  1.00  0.00           H  
ATOM   3985  HZ3 DMS   399      -7.638  17.207  -9.569  1.00  0.00           H  
ATOM   3986  HZ4 DMS   399      -4.064  18.990  -9.837  1.00  0.00           H  
ATOM   3987  HZ5 DMS   399      -3.121  17.585 -10.089  1.00  0.00           H  
ATOM   3988  HZ6 DMS   399      -3.791  17.753  -8.421  1.00  0.00           H  
TER    3989      DMS   399 
ATOM   3989  S   DMS   400       2.295 -20.408  11.937  1.00  0.00           S  
ATOM   3990  CT1 DMS   400       2.247 -22.098  11.375  1.00  0.00           C  
ATOM   3991  O   DMS   400       2.961 -19.727  10.742  1.00  0.00           O  
ATOM   3992  CT2 DMS   400       0.491 -20.178  11.701  1.00  0.00           C  
ATOM   3993  HZ1 DMS   400       3.250 -22.443  11.624  1.00  0.00           H  
ATOM   3994  HZ2 DMS   400       2.022 -22.120  10.308  1.00  0.00           H  
ATOM   3995  HZ3 DMS   400       1.638 -22.855  11.869  1.00  0.00           H  
ATOM   3996  HZ4 DMS   400       0.074 -20.580  10.778  1.00  0.00           H  
ATOM   3997  HZ5 DMS   400       0.168 -19.158  11.911  1.00  0.00           H  
ATOM   3998  HZ6 DMS   400       0.063 -20.772  12.508  1.00  0.00           H  
TER    3999      DMS   400 
ATOM   3999  S   DMS   401      10.212  -0.562  23.351  1.00  0.00           S  
ATOM   4000  CT1 DMS   401       9.756  -1.988  22.344  1.00  0.00           C  
ATOM   4001  O   DMS   401       8.888  -0.053  23.922  1.00  0.00           O  
ATOM   4002  CT2 DMS   401      10.572   0.500  22.017  1.00  0.00           C  
ATOM   4003  HZ1 DMS   401       9.020  -2.588  22.879  1.00  0.00           H  
ATOM   4004  HZ2 DMS   401      10.680  -2.503  22.082  1.00  0.00           H  
ATOM   4005  HZ3 DMS   401       9.302  -1.605  21.430  1.00  0.00           H  
ATOM   4006  HZ4 DMS   401      11.389   0.030  21.469  1.00  0.00           H  
ATOM   4007  HZ5 DMS   401      10.883   1.441  22.471  1.00  0.00           H  
ATOM   4008  HZ6 DMS   401       9.714   0.516  21.346  1.00  0.00           H  
TER    4009      DMS   401 
ATOM   4009  S   DMS   402      18.711  -7.073   6.322  1.00  0.00           S  
ATOM   4010  CT1 DMS   402      20.484  -6.605   6.043  1.00  0.00           C  
ATOM   4011  O   DMS   402      18.572  -8.555   6.710  1.00  0.00           O  
ATOM   4012  CT2 DMS   402      18.376  -6.106   7.745  1.00  0.00           C  
ATOM   4013  HZ1 DMS   402      20.971  -7.319   5.379  1.00  0.00           H  
ATOM   4014  HZ2 DMS   402      20.927  -6.558   7.037  1.00  0.00           H  
ATOM   4015  HZ3 DMS   402      20.511  -5.575   5.686  1.00  0.00           H  
ATOM   4016  HZ4 DMS   402      18.661  -5.074   7.542  1.00  0.00           H  
ATOM   4017  HZ5 DMS   402      19.005  -6.482   8.552  1.00  0.00           H  
ATOM   4018  HZ6 DMS   402      17.321  -6.120   8.017  1.00  0.00           H  
TER    4019      DMS   402 
ATOM   4019  S   DMS   403      -2.267 -16.161   6.131  1.00  0.00           S  
ATOM   4020  CT1 DMS   403      -3.107 -15.032   5.059  1.00  0.00           C  
ATOM   4021  O   DMS   403      -2.091 -15.551   7.506  1.00  0.00           O  
ATOM   4022  CT2 DMS   403      -3.612 -17.340   6.301  1.00  0.00           C  
ATOM   4023  HZ1 DMS   403      -2.547 -14.101   4.975  1.00  0.00           H  
ATOM   4024  HZ2 DMS   403      -4.014 -14.677   5.549  1.00  0.00           H  
ATOM   4025  HZ3 DMS   403      -3.259 -15.482   4.078  1.00  0.00           H  
ATOM   4026  HZ4 DMS   403      -3.303 -18.124   6.992  1.00  0.00           H  
ATOM   4027  HZ5 DMS   403      -3.947 -17.766   5.355  1.00  0.00           H  
ATOM   4028  HZ6 DMS   403      -4.424 -16.866   6.852  1.00  0.00           H  
TER    4029      DMS   403 
ATOM   4029  S   DMS   404       3.416  20.610  13.674  1.00  0.00           S  
ATOM   4030  CT1 DMS   404       3.154  18.917  13.121  1.00  0.00           C  
ATOM   4031  O   DMS   404       2.894  20.846  15.123  1.00  0.00           O  
ATOM   4032  CT2 DMS   404       5.206  20.499  13.815  1.00  0.00           C  
ATOM   4033  HZ1 DMS   404       3.690  18.300  13.843  1.00  0.00           H  
ATOM   4034  HZ2 DMS   404       3.597  18.765  12.136  1.00  0.00           H  
ATOM   4035  HZ3 DMS   404       2.110  18.604  13.125  1.00  0.00           H  
ATOM   4036  HZ4 DMS   404       5.362  19.625  14.448  1.00  0.00           H  
ATOM   4037  HZ5 DMS   404       5.582  21.405  14.292  1.00  0.00           H  
ATOM   4038  HZ6 DMS   404       5.662  20.449  12.827  1.00  0.00           H  
TER    4039      DMS   404 
ATOM   4039  S   DMS   405      -7.316 -16.118 -14.073  1.00  0.00           S  
ATOM   4040  CT1 DMS   405      -8.007 -17.364 -12.950  1.00  0.00           C  
ATOM   4041  O   DMS   405      -7.083 -14.854 -13.253  1.00  0.00           O  
ATOM   4042  CT2 DMS   405      -5.676 -16.737 -14.465  1.00  0.00           C  
ATOM   4043  HZ1 DMS   405      -9.081 -17.214 -12.836  1.00  0.00           H  
ATOM   4044  HZ2 DMS   405      -7.473 -17.397 -12.001  1.00  0.00           H  
ATOM   4045  HZ3 DMS   405      -7.865 -18.316 -13.461  1.00  0.00           H  
ATOM   4046  HZ4 DMS   405      -5.193 -17.130 -13.571  1.00  0.00           H  
ATOM   4047  HZ5 DMS   405      -5.144 -15.885 -14.887  1.00  0.00           H  
ATOM   4048  HZ6 DMS   405      -5.676 -17.552 -15.189  1.00  0.00           H  
TER    4049      DMS   405 
ATOM   4049  S   DMS   406       9.857   5.356  13.751  1.00  0.00           S  
ATOM   4050  CT1 DMS   406       9.315   3.703  13.341  1.00  0.00           C  
ATOM   4051  O   DMS   406       8.614   5.926  14.415  1.00  0.00           O  
ATOM   4052  CT2 DMS   406      11.083   4.984  15.111  1.00  0.00           C  
ATOM   4053  HZ1 DMS   406      10.206   3.175  13.001  1.00  0.00           H  
ATOM   4054  HZ2 DMS   406       8.454   3.727  12.673  1.00  0.00           H  
ATOM   4055  HZ3 DMS   406       9.054   3.214  14.280  1.00  0.00           H  
ATOM   4056  HZ4 DMS   406      11.155   5.827  15.798  1.00  0.00           H  
ATOM   4057  HZ5 DMS   406      12.035   4.705  14.660  1.00  0.00           H  
ATOM   4058  HZ6 DMS   406      10.878   4.151  15.783  1.00  0.00           H  
TER    4059      DMS   406 
ATOM   4059  S   DMS   407      -8.266   1.106   8.258  1.00  0.00           S  
ATOM   4060  CT1 DMS   407      -7.839   2.781   8.841  1.00  0.00           C  
ATOM   4061  O   DMS   407      -9.711   1.004   8.847  1.00  0.00           O  
ATOM   4062  CT2 DMS   407      -8.437   1.467   6.458  1.00  0.00           C  
ATOM   4063  HZ1 DMS   407      -7.652   2.823   9.914  1.00  0.00           H  
ATOM   4064  HZ2 DMS   407      -8.667   3.390   8.476  1.00  0.00           H  
ATOM   4065  HZ3 DMS   407      -6.959   3.194   8.348  1.00  0.00           H  
ATOM   4066  HZ4 DMS   407      -7.460   1.815   6.121  1.00  0.00           H  
ATOM   4067  HZ5 DMS   407      -9.098   2.333   6.510  1.00  0.00           H  
ATOM   4068  HZ6 DMS   407      -8.822   0.577   5.960  1.00  0.00           H  
TER    4069      DMS   407 
ATOM   4069  S   DMS   408       4.669  22.862  -4.652  1.00  0.00           S  
ATOM   4070  CT1 DMS   408       6.295  23.607  -4.401  1.00  0.00           C  
ATOM   4071  O   DMS   408       4.340  22.999  -6.134  1.00  0.00           O  
ATOM   4072  CT2 DMS   408       5.117  21.203  -4.407  1.00  0.00           C  
ATOM   4073  HZ1 DMS   408       6.146  24.656  -4.660  1.00  0.00           H  
ATOM   4074  HZ2 DMS   408       6.916  23.210  -5.204  1.00  0.00           H  
ATOM   4075  HZ3 DMS   408       6.724  23.401  -3.421  1.00  0.00           H  
ATOM   4076  HZ4 DMS   408       4.235  20.574  -4.529  1.00  0.00           H  
ATOM   4077  HZ5 DMS   408       5.599  21.178  -3.429  1.00  0.00           H  
ATOM   4078  HZ6 DMS   408       5.820  20.927  -5.193  1.00  0.00           H  
TER    4079      DMS   408 
ATOM   4079  S   DMS   409     -19.445   8.126  -8.442  1.00  0.00           S  
ATOM   4080  CT1 DMS   409     -20.421   7.966  -9.940  1.00  0.00           C  
ATOM   4081  O   DMS   409     -20.383   8.031  -7.224  1.00  0.00           O  
ATOM   4082  CT2 DMS   409     -18.717   6.506  -8.569  1.00  0.00           C  
ATOM   4083  HZ1 DMS   409     -19.789   7.709 -10.791  1.00  0.00           H  
ATOM   4084  HZ2 DMS   409     -20.929   8.922 -10.074  1.00  0.00           H  
ATOM   4085  HZ3 DMS   409     -21.168   7.176  -9.867  1.00  0.00           H  
ATOM   4086  HZ4 DMS   409     -18.013   6.335  -7.755  1.00  0.00           H  
ATOM   4087  HZ5 DMS   409     -18.216   6.439  -9.535  1.00  0.00           H  
ATOM   4088  HZ6 DMS   409     -19.422   5.678  -8.493  1.00  0.00           H  
TER    4089      DMS   409 
ATOM   4089  S   DMS   410      -4.778  -2.823  -2.848  1.00  0.00           S  
ATOM   4090  CT1 DMS   410      -3.539  -2.306  -1.629  1.00  0.00           C  
ATOM   4091  O   DMS   410      -4.479  -2.107  -4.139  1.00  0.00           O  
ATOM   4092  CT2 DMS   410      -4.249  -4.500  -3.029  1.00  0.00           C  
ATOM   4093  HZ1 DMS   410      -2.532  -2.370  -2.041  1.00  0.00           H  
ATOM   4094  HZ2 DMS   410      -3.573  -3.030  -0.815  1.00  0.00           H  
ATOM   4095  HZ3 DMS   410      -3.710  -1.263  -1.364  1.00  0.00           H  
ATOM   4096  HZ4 DMS   410      -4.151  -4.918  -2.027  1.00  0.00           H  
ATOM   4097  HZ5 DMS   410      -3.335  -4.610  -3.613  1.00  0.00           H  
ATOM   4098  HZ6 DMS   410      -5.105  -5.013  -3.469  1.00  0.00           H  
TER    4099      DMS   410 
ATOM   4099  S   DMS   411       3.105 -10.003   1.065  1.00  0.00           S  
ATOM   4100  CT1 DMS   411       4.537  -8.853   0.966  1.00  0.00           C  
ATOM   4101  O   DMS   411       3.145 -10.939  -0.149  1.00  0.00           O  
ATOM   4102  CT2 DMS   411       3.864 -11.076   2.348  1.00  0.00           C  
ATOM   4103  HZ1 DMS   411       4.478  -8.271   1.886  1.00  0.00           H  
ATOM   4104  HZ2 DMS   411       4.234  -8.224   0.129  1.00  0.00           H  
ATOM   4105  HZ3 DMS   411       5.492  -9.365   0.844  1.00  0.00           H  
ATOM   4106  HZ4 DMS   411       4.819 -11.442   1.973  1.00  0.00           H  
ATOM   4107  HZ5 DMS   411       3.201 -11.937   2.430  1.00  0.00           H  
ATOM   4108  HZ6 DMS   411       3.866 -10.664   3.357  1.00  0.00           H  
TER    4109      DMS   411 
ATOM   4109  S   DMS   412     -19.909   3.072  -6.427  1.00  0.00           S  
ATOM   4110  CT1 DMS   412     -18.167   3.566  -6.437  1.00  0.00           C  
ATOM   4111  O   DMS   412     -20.583   3.873  -7.519  1.00  0.00           O  
ATOM   4112  CT2 DMS   412     -19.668   1.426  -7.057  1.00  0.00           C  
ATOM   4113  HZ1 DMS   412     -18.150   4.651  -6.336  1.00  0.00           H  
ATOM   4114  HZ2 DMS   412     -17.684   3.313  -7.380  1.00  0.00           H  
ATOM   4115  HZ3 DMS   412     -17.637   3.026  -5.652  1.00  0.00           H  
ATOM   4116  HZ4 DMS   412     -19.238   0.933  -6.185  1.00  0.00           H  
ATOM   4117  HZ5 DMS   412     -18.924   1.434  -7.854  1.00  0.00           H  
ATOM   4118  HZ6 DMS   412     -20.671   1.128  -7.363  1.00  0.00           H  
TER    4119      DMS   412 
ATOM   4119  S   DMS   413      -7.382 -25.238   4.201  1.00  0.00           S  
ATOM   4120  CT1 DMS   413      -8.220 -24.259   2.991  1.00  0.00           C  
ATOM   4121  O   DMS   413      -8.253 -26.488   4.432  1.00  0.00           O  
ATOM   4122  CT2 DMS   413      -6.113 -25.822   3.020  1.00  0.00           C  
ATOM   4123  HZ1 DMS   413      -7.607 -23.419   2.664  1.00  0.00           H  
ATOM   4124  HZ2 DMS   413      -9.196 -23.999   3.399  1.00  0.00           H  
ATOM   4125  HZ3 DMS   413      -8.451 -24.998   2.223  1.00  0.00           H  
ATOM   4126  HZ4 DMS   413      -5.596 -25.003   2.521  1.00  0.00           H  
ATOM   4127  HZ5 DMS   413      -6.600 -26.480   2.300  1.00  0.00           H  
ATOM   4128  HZ6 DMS   413      -5.350 -26.463   3.463  1.00  0.00           H  
TER    4129      DMS   413 
ATOM   4129  S   DMS   414      12.524   3.772   0.037  1.00  0.00           S  
ATOM   4130  CT1 DMS   414      10.785   3.614   0.361  1.00  0.00           C  
ATOM   4131  O   DMS   414      12.836   5.144   0.591  1.00  0.00           O  
ATOM   4132  CT2 DMS   414      13.035   2.540   1.221  1.00  0.00           C  
ATOM   4133  HZ1 DMS   414      10.602   3.768   1.425  1.00  0.00           H  
ATOM   4134  HZ2 DMS   414      10.372   2.644   0.081  1.00  0.00           H  
ATOM   4135  HZ3 DMS   414      10.180   4.297  -0.235  1.00  0.00           H  
ATOM   4136  HZ4 DMS   414      12.499   2.556   2.170  1.00  0.00           H  
ATOM   4137  HZ5 DMS   414      14.088   2.668   1.474  1.00  0.00           H  
ATOM   4138  HZ6 DMS   414      12.986   1.554   0.759  1.00  0.00           H  
TER    4139      DMS   414 
ATOM   4139  S   DMS   415       0.172   3.178 -12.451  1.00  0.00           S  
ATOM   4140  CT1 DMS   415       0.805   3.369 -14.101  1.00  0.00           C  
ATOM   4141  O   DMS   415      -1.258   3.753 -12.624  1.00  0.00           O  
ATOM   4142  CT2 DMS   415       0.011   1.377 -12.318  1.00  0.00           C  
ATOM   4143  HZ1 DMS   415       1.874   3.190 -13.986  1.00  0.00           H  
ATOM   4144  HZ2 DMS   415       0.563   4.303 -14.609  1.00  0.00           H  
ATOM   4145  HZ3 DMS   415       0.378   2.515 -14.627  1.00  0.00           H  
ATOM   4146  HZ4 DMS   415      -0.442   1.087 -11.370  1.00  0.00           H  
ATOM   4147  HZ5 DMS   415       1.038   1.016 -12.257  1.00  0.00           H  
ATOM   4148  HZ6 DMS   415      -0.531   0.997 -13.184  1.00  0.00           H  
TER    4149      DMS   415 
ATOM   4149  S   DMS   416     -14.230   6.221 -16.151  1.00  0.00           S  
ATOM   4150  CT1 DMS   416     -13.548   5.402 -14.670  1.00  0.00           C  
ATOM   4151  O   DMS   416     -15.252   7.252 -15.754  1.00  0.00           O  
ATOM   4152  CT2 DMS   416     -12.776   7.231 -16.525  1.00  0.00           C  
ATOM   4153  HZ1 DMS   416     -13.037   6.181 -14.106  1.00  0.00           H  
ATOM   4154  HZ2 DMS   416     -12.907   4.526 -14.772  1.00  0.00           H  
ATOM   4155  HZ3 DMS   416     -14.437   5.212 -14.069  1.00  0.00           H  
ATOM   4156  HZ4 DMS   416     -12.751   7.981 -15.735  1.00  0.00           H  
ATOM   4157  HZ5 DMS   416     -12.951   7.809 -17.433  1.00  0.00           H  
ATOM   4158  HZ6 DMS   416     -11.901   6.589 -16.425  1.00  0.00           H  
TER    4159      DMS   416 
ATOM   4159  S   DMS   417      10.949  -0.085 -17.454  1.00  0.00           S  
ATOM   4160  CT1 DMS   417      10.099  -1.022 -18.632  1.00  0.00           C  
ATOM   4161  O   DMS   417       9.824   0.645 -16.700  1.00  0.00           O  
ATOM   4162  CT2 DMS   417      11.235  -1.476 -16.386  1.00  0.00           C  
ATOM   4163  HZ1 DMS   417       9.233  -1.534 -18.212  1.00  0.00           H  
ATOM   4164  HZ2 DMS   417      10.772  -1.673 -19.190  1.00  0.00           H  
ATOM   4165  HZ3 DMS   417       9.678  -0.261 -19.290  1.00  0.00           H  
ATOM   4166  HZ4 DMS   417      10.273  -1.957 -16.210  1.00  0.00           H  
ATOM   4167  HZ5 DMS   417      11.420  -0.997 -15.425  1.00  0.00           H  
ATOM   4168  HZ6 DMS   417      12.015  -2.141 -16.756  1.00  0.00           H  
TER    4169      DMS   417 
ATOM   4169  S   DMS   418      -3.138  -7.099   6.852  1.00  0.00           S  
ATOM   4170  CT1 DMS   418      -3.319  -7.932   5.284  1.00  0.00           C  
ATOM   4171  O   DMS   418      -1.692  -7.296   7.288  1.00  0.00           O  
ATOM   4172  CT2 DMS   418      -3.099  -5.428   6.347  1.00  0.00           C  
ATOM   4173  HZ1 DMS   418      -2.961  -8.946   5.460  1.00  0.00           H  
ATOM   4174  HZ2 DMS   418      -2.658  -7.571   4.496  1.00  0.00           H  
ATOM   4175  HZ3 DMS   418      -4.308  -7.839   4.836  1.00  0.00           H  
ATOM   4176  HZ4 DMS   418      -2.345  -5.363   5.562  1.00  0.00           H  
ATOM   4177  HZ5 DMS   418      -2.981  -4.810   7.238  1.00  0.00           H  
ATOM   4178  HZ6 DMS   418      -4.030  -5.213   5.823  1.00  0.00           H  
TER    4179      DMS   418 
ATOM   4179  S   DMS   419      -1.936 -16.753  -5.328  1.00  0.00           S  
ATOM   4180  CT1 DMS   419      -2.411 -15.815  -3.871  1.00  0.00           C  
ATOM   4181  O   DMS   419      -3.130 -16.310  -6.192  1.00  0.00           O  
ATOM   4182  CT2 DMS   419      -0.616 -15.825  -5.960  1.00  0.00           C  
ATOM   4183  HZ1 DMS   419      -1.773 -15.930  -2.994  1.00  0.00           H  
ATOM   4184  HZ2 DMS   419      -3.330 -16.328  -3.585  1.00  0.00           H  
ATOM   4185  HZ3 DMS   419      -2.561 -14.758  -4.088  1.00  0.00           H  
ATOM   4186  HZ4 DMS   419      -0.281 -16.186  -6.933  1.00  0.00           H  
ATOM   4187  HZ5 DMS   419       0.160 -15.790  -5.195  1.00  0.00           H  
ATOM   4188  HZ6 DMS   419      -1.035 -14.821  -6.018  1.00  0.00           H  
TER    4189      DMS   419 
ATOM   4189  S   DMS   420     -17.410 -15.408   0.802  1.00  0.00           S  
ATOM   4190  CT1 DMS   420     -15.846 -14.682   1.115  1.00  0.00           C  
ATOM   4191  O   DMS   420     -17.101 -16.747   0.082  1.00  0.00           O  
ATOM   4192  CT2 DMS   420     -17.795 -15.938   2.494  1.00  0.00           C  
ATOM   4193  HZ1 DMS   420     -15.105 -15.427   1.406  1.00  0.00           H  
ATOM   4194  HZ2 DMS   420     -15.797 -13.869   1.839  1.00  0.00           H  
ATOM   4195  HZ3 DMS   420     -15.466 -14.454   0.119  1.00  0.00           H  
ATOM   4196  HZ4 DMS   420     -17.077 -16.698   2.802  1.00  0.00           H  
ATOM   4197  HZ5 DMS   420     -18.820 -16.303   2.550  1.00  0.00           H  
ATOM   4198  HZ6 DMS   420     -17.593 -15.094   3.154  1.00  0.00           H  
TER    4199      DMS   420 
ATOM   4199  S   DMS   421      -7.805  -2.431 -15.565  1.00  0.00           S  
ATOM   4200  CT1 DMS   421      -7.247  -0.798 -16.201  1.00  0.00           C  
ATOM   4201  O   DMS   421      -7.354  -2.578 -14.114  1.00  0.00           O  
ATOM   4202  CT2 DMS   421      -9.511  -1.918 -15.486  1.00  0.00           C  
ATOM   4203  HZ1 DMS   421      -7.383  -0.857 -17.281  1.00  0.00           H  
ATOM   4204  HZ2 DMS   421      -6.223  -0.625 -15.871  1.00  0.00           H  
ATOM   4205  HZ3 DMS   421      -7.845   0.004 -15.768  1.00  0.00           H  
ATOM   4206  HZ4 DMS   421      -9.987  -1.765 -16.455  1.00  0.00           H  
ATOM   4207  HZ5 DMS   421      -9.558  -0.998 -14.903  1.00  0.00           H  
ATOM   4208  HZ6 DMS   421     -10.091  -2.694 -14.986  1.00  0.00           H  
TER    4209      DMS   421 
ATOM   4209  S   DMS   422      14.612   8.579   6.942  1.00  0.00           S  
ATOM   4210  CT1 DMS   422      14.118  10.134   7.565  1.00  0.00           C  
ATOM   4211  O   DMS   422      15.169   8.608   5.512  1.00  0.00           O  
ATOM   4212  CT2 DMS   422      16.056   8.418   7.947  1.00  0.00           C  
ATOM   4213  HZ1 DMS   422      13.834   9.937   8.599  1.00  0.00           H  
ATOM   4214  HZ2 DMS   422      13.268  10.388   6.932  1.00  0.00           H  
ATOM   4215  HZ3 DMS   422      14.844  10.946   7.548  1.00  0.00           H  
ATOM   4216  HZ4 DMS   422      16.479   7.417   8.032  1.00  0.00           H  
ATOM   4217  HZ5 DMS   422      15.875   8.754   8.967  1.00  0.00           H  
ATOM   4218  HZ6 DMS   422      16.723   9.197   7.577  1.00  0.00           H  
TER    4219      DMS   422 
ATOM   4219  S   DMS   423       8.233  -4.438 -14.091  1.00  0.00           S  
ATOM   4220  CT1 DMS   423       9.504  -5.493 -14.835  1.00  0.00           C  
ATOM   4221  O   DMS   423       8.326  -3.119 -14.919  1.00  0.00           O  
ATOM   4222  CT2 DMS   423       6.819  -5.477 -14.499  1.00  0.00           C  
ATOM   4223  HZ1 DMS   423       9.227  -5.768 -15.853  1.00  0.00           H  
ATOM   4224  HZ2 DMS   423       9.572  -6.471 -14.357  1.00  0.00           H  
ATOM   4225  HZ3 DMS   423      10.419  -4.904 -14.779  1.00  0.00           H  
ATOM   4226  HZ4 DMS   423       6.793  -6.363 -13.865  1.00  0.00           H  
ATOM   4227  HZ5 DMS   423       6.895  -5.660 -15.571  1.00  0.00           H  
ATOM   4228  HZ6 DMS   423       5.892  -4.936 -14.309  1.00  0.00           H  
TER    4229      DMS   423 
ATOM   4229  S   DMS   424     -10.566 -20.773   1.441  1.00  0.00           S  
ATOM   4230  CT1 DMS   424     -10.021 -21.319  -0.091  1.00  0.00           C  
ATOM   4231  O   DMS   424     -11.442 -19.539   1.091  1.00  0.00           O  
ATOM   4232  CT2 DMS   424     -11.580 -22.029   2.159  1.00  0.00           C  
ATOM   4233  HZ1 DMS   424      -9.412 -22.216   0.019  1.00  0.00           H  
ATOM   4234  HZ2 DMS   424      -9.430 -20.519  -0.538  1.00  0.00           H  
ATOM   4235  HZ3 DMS   424     -10.889 -21.384  -0.747  1.00  0.00           H  
ATOM   4236  HZ4 DMS   424     -11.779 -21.805   3.207  1.00  0.00           H  
ATOM   4237  HZ5 DMS   424     -11.134 -23.017   2.044  1.00  0.00           H  
ATOM   4238  HZ6 DMS   424     -12.518 -22.125   1.613  1.00  0.00           H  
TER    4239      DMS   424 
ATOM   4239  S   DMS   425      -6.426  -3.469 -11.175  1.00  0.00           S  
ATOM   4240  CT1 DMS   425      -7.249  -2.480  -9.951  1.00  0.00           C  
ATOM   4241  O   DMS   425      -5.453  -4.205 -10.251  1.00  0.00           O  
ATOM   4242  CT2 DMS   425      -7.752  -4.618 -11.387  1.00  0.00           C  
ATOM   4243  HZ1 DMS   425      -8.083  -1.906 -10.355  1.00  0.00           H  
ATOM   4244  HZ2 DMS   425      -6.549  -1.788  -9.483  1.00  0.00           H  
ATOM   4245  HZ3 DMS   425      -7.571  -3.145  -9.149  1.00  0.00           H  
ATOM   4246  HZ4 DMS   425      -8.056  -4.968 -10.401  1.00  0.00           H  
ATOM   4247  HZ5 DMS   425      -7.397  -5.525 -11.877  1.00  0.00           H  
ATOM   4248  HZ6 DMS   425      -8.502  -4.140 -12.017  1.00  0.00           H  
TER    4249      DMS   425 
ATOM   4249  S   DMS   426     -10.205 -21.097  -7.461  1.00  0.00           S  
ATOM   4250  CT1 DMS   426     -11.468 -21.973  -6.485  1.00  0.00           C  
ATOM   4251  O   DMS   426     -10.490 -19.558  -7.570  1.00  0.00           O  
ATOM   4252  CT2 DMS   426      -9.041 -20.967  -6.186  1.00  0.00           C  
ATOM   4253  HZ1 DMS   426     -11.181 -23.022  -6.416  1.00  0.00           H  
ATOM   4254  HZ2 DMS   426     -12.435 -21.804  -6.958  1.00  0.00           H  
ATOM   4255  HZ3 DMS   426     -11.638 -21.466  -5.535  1.00  0.00           H  
ATOM   4256  HZ4 DMS   426      -8.259 -20.297  -6.545  1.00  0.00           H  
ATOM   4257  HZ5 DMS   426      -8.606 -21.943  -5.975  1.00  0.00           H  
ATOM   4258  HZ6 DMS   426      -9.487 -20.552  -5.282  1.00  0.00           H  
TER    4259      DMS   426 
ATOM   4259  S   DMS   427       2.318  18.034  -8.474  1.00  0.00           S  
ATOM   4260  CT1 DMS   427       0.641  17.399  -8.616  1.00  0.00           C  
ATOM   4261  O   DMS   427       2.582  18.190  -6.983  1.00  0.00           O  
ATOM   4262  CT2 DMS   427       3.150  16.432  -8.989  1.00  0.00           C  
ATOM   4263  HZ1 DMS   427      -0.012  18.218  -8.314  1.00  0.00           H  
ATOM   4264  HZ2 DMS   427       0.531  16.642  -7.839  1.00  0.00           H  
ATOM   4265  HZ3 DMS   427       0.445  16.973  -9.600  1.00  0.00           H  
ATOM   4266  HZ4 DMS   427       4.191  16.542  -8.683  1.00  0.00           H  
ATOM   4267  HZ5 DMS   427       3.021  16.386 -10.070  1.00  0.00           H  
ATOM   4268  HZ6 DMS   427       2.699  15.629  -8.407  1.00  0.00           H  
TER    4269      DMS   427 
ATOM   4269  S   DMS   428       8.932   9.597  15.438  1.00  0.00           S  
ATOM   4270  CT1 DMS   428      10.583   9.413  14.900  1.00  0.00           C  
ATOM   4271  O   DMS   428       8.733  11.067  15.810  1.00  0.00           O  
ATOM   4272  CT2 DMS   428       8.306   9.314  13.729  1.00  0.00           C  
ATOM   4273  HZ1 DMS   428      10.815   9.985  14.001  1.00  0.00           H  
ATOM   4274  HZ2 DMS   428      10.814   8.388  14.612  1.00  0.00           H  
ATOM   4275  HZ3 DMS   428      11.326   9.890  15.539  1.00  0.00           H  
ATOM   4276  HZ4 DMS   428       7.219   9.371  13.780  1.00  0.00           H  
ATOM   4277  HZ5 DMS   428       8.579   8.311  13.403  1.00  0.00           H  
ATOM   4278  HZ6 DMS   428       8.704  10.100  13.088  1.00  0.00           H  
TER    4279      DMS   428 
ATOM   4279  S   DMS   429      -7.162  18.248  -5.068  1.00  0.00           S  
ATOM   4280  CT1 DMS   429      -6.531  17.448  -3.546  1.00  0.00           C  
ATOM   4281  O   DMS   429      -5.989  18.443  -6.013  1.00  0.00           O  
ATOM   4282  CT2 DMS   429      -8.362  17.023  -5.662  1.00  0.00           C  
ATOM   4283  HZ1 DMS   429      -6.777  17.988  -2.632  1.00  0.00           H  
ATOM   4284  HZ2 DMS   429      -5.452  17.583  -3.477  1.00  0.00           H  
ATOM   4285  HZ3 DMS   429      -6.719  16.375  -3.511  1.00  0.00           H  
ATOM   4286  HZ4 DMS   429      -8.440  17.218  -6.732  1.00  0.00           H  
ATOM   4287  HZ5 DMS   429      -9.387  17.113  -5.305  1.00  0.00           H  
ATOM   4288  HZ6 DMS   429      -8.047  15.998  -5.464  1.00  0.00           H  
TER    4289      DMS   429 
ATOM   4289  S   DMS   430       0.563  -6.532  12.496  1.00  0.00           S  
ATOM   4290  CT1 DMS   430       0.423  -6.727  10.719  1.00  0.00           C  
ATOM   4291  O   DMS   430      -0.318  -7.565  13.176  1.00  0.00           O  
ATOM   4292  CT2 DMS   430       2.298  -7.049  12.724  1.00  0.00           C  
ATOM   4293  HZ1 DMS   430      -0.591  -6.572  10.348  1.00  0.00           H  
ATOM   4294  HZ2 DMS   430       0.796  -7.722  10.478  1.00  0.00           H  
ATOM   4295  HZ3 DMS   430       0.942  -5.988  10.109  1.00  0.00           H  
ATOM   4296  HZ4 DMS   430       2.862  -6.372  12.082  1.00  0.00           H  
ATOM   4297  HZ5 DMS   430       2.497  -8.097  12.501  1.00  0.00           H  
ATOM   4298  HZ6 DMS   430       2.584  -6.802  13.746  1.00  0.00           H  
TER    4299      DMS   430 
ATOM   4299  S   DMS   431     -15.524 -13.119  10.893  1.00  0.00           S  
ATOM   4300  CT1 DMS   431     -14.299 -11.823  11.370  1.00  0.00           C  
ATOM   4301  O   DMS   431     -15.531 -12.769   9.405  1.00  0.00           O  
ATOM   4302  CT2 DMS   431     -14.592 -14.578  11.260  1.00  0.00           C  
ATOM   4303  HZ1 DMS   431     -13.817 -12.092  12.310  1.00  0.00           H  
ATOM   4304  HZ2 DMS   431     -14.791 -10.857  11.487  1.00  0.00           H  
ATOM   4305  HZ3 DMS   431     -13.469 -11.764  10.665  1.00  0.00           H  
ATOM   4306  HZ4 DMS   431     -15.204 -15.378  10.844  1.00  0.00           H  
ATOM   4307  HZ5 DMS   431     -14.483 -14.692  12.339  1.00  0.00           H  
ATOM   4308  HZ6 DMS   431     -13.635 -14.526  10.742  1.00  0.00           H  
TER    4309      DMS   431 
ATOM   4309  S   DMS   432      -7.339 -24.731  -3.300  1.00  0.00           S  
ATOM   4310  CT1 DMS   432      -8.441 -26.102  -2.927  1.00  0.00           C  
ATOM   4311  O   DMS   432      -6.416 -25.256  -4.378  1.00  0.00           O  
ATOM   4312  CT2 DMS   432      -6.402 -24.790  -1.716  1.00  0.00           C  
ATOM   4313  HZ1 DMS   432      -7.852 -26.986  -2.683  1.00  0.00           H  
ATOM   4314  HZ2 DMS   432      -9.095 -26.215  -3.791  1.00  0.00           H  
ATOM   4315  HZ3 DMS   432      -8.978 -25.810  -2.024  1.00  0.00           H  
ATOM   4316  HZ4 DMS   432      -7.033 -24.445  -0.897  1.00  0.00           H  
ATOM   4317  HZ5 DMS   432      -5.460 -24.248  -1.800  1.00  0.00           H  
ATOM   4318  HZ6 DMS   432      -6.304 -25.849  -1.477  1.00  0.00           H  
TER    4319      DMS   432 
ATOM   4319  S   DMS   433     -14.936  -4.097   6.012  1.00  0.00           S  
ATOM   4320  CT1 DMS   433     -16.403  -3.358   5.295  1.00  0.00           C  
ATOM   4321  O   DMS   433     -13.985  -2.969   5.774  1.00  0.00           O  
ATOM   4322  CT2 DMS   433     -14.591  -5.343   4.817  1.00  0.00           C  
ATOM   4323  HZ1 DMS   433     -16.828  -2.626   5.982  1.00  0.00           H  
ATOM   4324  HZ2 DMS   433     -17.094  -4.191   5.171  1.00  0.00           H  
ATOM   4325  HZ3 DMS   433     -16.353  -2.993   4.269  1.00  0.00           H  
ATOM   4326  HZ4 DMS   433     -15.560  -5.832   4.715  1.00  0.00           H  
ATOM   4327  HZ5 DMS   433     -13.881  -6.085   5.182  1.00  0.00           H  
ATOM   4328  HZ6 DMS   433     -14.313  -4.926   3.849  1.00  0.00           H  
TER    4329      DMS   433 
ATOM   4329  S   DMS   434      -8.859  -3.943  -0.885  1.00  0.00           S  
ATOM   4330  CT1 DMS   434      -9.714  -4.201  -2.515  1.00  0.00           C  
ATOM   4331  O   DMS   434      -7.658  -3.030  -1.170  1.00  0.00           O  
ATOM   4332  CT2 DMS   434     -10.167  -2.963  -0.190  1.00  0.00           C  
ATOM   4333  HZ1 DMS   434     -10.027  -3.241  -2.925  1.00  0.00           H  
ATOM   4334  HZ2 DMS   434     -10.542  -4.856  -2.244  1.00  0.00           H  
ATOM   4335  HZ3 DMS   434      -9.002  -4.613  -3.230  1.00  0.00           H  
ATOM   4336  HZ4 DMS   434     -10.957  -3.585   0.230  1.00  0.00           H  
ATOM   4337  HZ5 DMS   434     -10.602  -2.317  -0.952  1.00  0.00           H  
ATOM   4338  HZ6 DMS   434      -9.962  -2.281   0.635  1.00  0.00           H  
TER    4339      DMS   434 
ATOM   4339  S   DMS   435     -17.069 -16.831  -7.767  1.00  0.00           S  
ATOM   4340  CT1 DMS   435     -17.182 -16.443  -5.990  1.00  0.00           C  
ATOM   4341  O   DMS   435     -18.531 -17.138  -8.214  1.00  0.00           O  
ATOM   4342  CT2 DMS   435     -16.816 -15.215  -8.497  1.00  0.00           C  
ATOM   4343  HZ1 DMS   435     -17.208 -17.437  -5.544  1.00  0.00           H  
ATOM   4344  HZ2 DMS   435     -18.066 -15.807  -5.946  1.00  0.00           H  
ATOM   4345  HZ3 DMS   435     -16.263 -15.964  -5.651  1.00  0.00           H  
ATOM   4346  HZ4 DMS   435     -15.789 -14.903  -8.310  1.00  0.00           H  
ATOM   4347  HZ5 DMS   435     -17.635 -14.606  -8.115  1.00  0.00           H  
ATOM   4348  HZ6 DMS   435     -16.930 -15.444  -9.557  1.00  0.00           H  
TER    4349      DMS   435 
ATOM   4349  S   DMS   436      16.667   0.586 -14.166  1.00  0.00           S  
ATOM   4350  CT1 DMS   436      17.460   0.402 -15.762  1.00  0.00           C  
ATOM   4351  O   DMS   436      17.422   1.691 -13.430  1.00  0.00           O  
ATOM   4352  CT2 DMS   436      15.080   1.458 -14.802  1.00  0.00           C  
ATOM   4353  HZ1 DMS   436      18.531   0.237 -15.640  1.00  0.00           H  
ATOM   4354  HZ2 DMS   436      17.438   1.390 -16.222  1.00  0.00           H  
ATOM   4355  HZ3 DMS   436      16.981  -0.298 -16.446  1.00  0.00           H  
ATOM   4356  HZ4 DMS   436      14.604   0.809 -15.537  1.00  0.00           H  
ATOM   4357  HZ5 DMS   436      15.405   2.366 -15.311  1.00  0.00           H  
ATOM   4358  HZ6 DMS   436      14.455   1.805 -13.980  1.00  0.00           H  
TER    4359      DMS   436 
ATOM   4359  S   DMS   437       5.313   2.111  12.515  1.00  0.00           S  
ATOM   4360  CT1 DMS   437       5.914   3.203  13.904  1.00  0.00           C  
ATOM   4361  O   DMS   437       4.676   0.841  13.123  1.00  0.00           O  
ATOM   4362  CT2 DMS   437       4.004   3.165  11.827  1.00  0.00           C  
ATOM   4363  HZ1 DMS   437       6.772   2.807  14.447  1.00  0.00           H  
ATOM   4364  HZ2 DMS   437       5.055   3.387  14.550  1.00  0.00           H  
ATOM   4365  HZ3 DMS   437       6.178   4.147  13.427  1.00  0.00           H  
ATOM   4366  HZ4 DMS   437       4.415   4.173  11.768  1.00  0.00           H  
ATOM   4367  HZ5 DMS   437       3.134   2.968  12.453  1.00  0.00           H  
ATOM   4368  HZ6 DMS   437       3.704   2.895  10.815  1.00  0.00           H  
TER    4369      DMS   437 
ATOM   4369  S   DMS   438       4.194  -4.550  20.381  1.00  0.00           S  
ATOM   4370  CT1 DMS   438       2.582  -3.640  20.023  1.00  0.00           C  
ATOM   4371  O   DMS   438       4.886  -4.642  18.991  1.00  0.00           O  
ATOM   4372  CT2 DMS   438       5.054  -3.261  21.080  1.00  0.00           C  
ATOM   4373  HZ1 DMS   438       1.906  -4.355  19.554  1.00  0.00           H  
ATOM   4374  HZ2 DMS   438       2.805  -2.850  19.305  1.00  0.00           H  
ATOM   4375  HZ3 DMS   438       2.125  -3.381  20.977  1.00  0.00           H  
ATOM   4376  HZ4 DMS   438       4.832  -3.162  22.143  1.00  0.00           H  
ATOM   4377  HZ5 DMS   438       4.914  -2.384  20.448  1.00  0.00           H  
ATOM   4378  HZ6 DMS   438       6.100  -3.541  20.963  1.00  0.00           H  
TER    4379      DMS   438 
ATOM   4379  S   DMS   439       3.900  10.954 -12.918  1.00  0.00           S  
ATOM   4380  CT1 DMS   439       5.528  11.629 -12.414  1.00  0.00           C  
ATOM   4381  O   DMS   439       4.253   9.464 -12.742  1.00  0.00           O  
ATOM   4382  CT2 DMS   439       2.945  11.384 -11.426  1.00  0.00           C  
ATOM   4383  HZ1 DMS   439       6.226  11.682 -13.249  1.00  0.00           H  
ATOM   4384  HZ2 DMS   439       5.883  10.973 -11.619  1.00  0.00           H  
ATOM   4385  HZ3 DMS   439       5.514  12.600 -11.919  1.00  0.00           H  
ATOM   4386  HZ4 DMS   439       2.763  12.456 -11.493  1.00  0.00           H  
ATOM   4387  HZ5 DMS   439       3.595  11.129 -10.589  1.00  0.00           H  
ATOM   4388  HZ6 DMS   439       2.077  10.724 -11.414  1.00  0.00           H  
TER    4389      DMS   439 
ATOM   4389  S   DMS   440     -14.480  13.772  15.466  1.00  0.00           S  
ATOM   4390  CT1 DMS   440     -13.945  15.384  16.178  1.00  0.00           C  
ATOM   4391  O   DMS   440     -13.354  13.561  14.508  1.00  0.00           O  
ATOM   4392  CT2 DMS   440     -13.927  12.820  16.895  1.00  0.00           C  
ATOM   4393  HZ1 DMS   440     -13.907  16.220  15.479  1.00  0.00           H  
ATOM   4394  HZ2 DMS   440     -13.012  15.174  16.702  1.00  0.00           H  
ATOM   4395  HZ3 DMS   440     -14.749  15.763  16.809  1.00  0.00           H  
ATOM   4396  HZ4 DMS   440     -12.851  12.667  16.980  1.00  0.00           H  
ATOM   4397  HZ5 DMS   440     -14.383  11.831  16.854  1.00  0.00           H  
ATOM   4398  HZ6 DMS   440     -14.254  13.262  17.837  1.00  0.00           H  
TER    4399      DMS   440 
ATOM   4399  S   DMS   441      -4.888 -21.450   1.201  1.00  0.00           S  
ATOM   4400  CT1 DMS   441      -3.818 -22.012  -0.132  1.00  0.00           C  
ATOM   4401  O   DMS   441      -5.116 -22.735   2.007  1.00  0.00           O  
ATOM   4402  CT2 DMS   441      -3.585 -20.390   1.998  1.00  0.00           C  
ATOM   4403  HZ1 DMS   441      -3.008 -22.704   0.101  1.00  0.00           H  
ATOM   4404  HZ2 DMS   441      -3.525 -21.116  -0.679  1.00  0.00           H  
ATOM   4405  HZ3 DMS   441      -4.423 -22.557  -0.856  1.00  0.00           H  
ATOM   4406  HZ4 DMS   441      -3.068 -19.719   1.313  1.00  0.00           H  
ATOM   4407  HZ5 DMS   441      -2.812 -20.987   2.482  1.00  0.00           H  
ATOM   4408  HZ6 DMS   441      -3.893 -19.850   2.894  1.00  0.00           H  
TER    4409      DMS   441 
ATOM   4409  S   DMS   442       6.018 -18.221  18.402  1.00  0.00           S  
ATOM   4410  CT1 DMS   442       5.350 -17.591  16.894  1.00  0.00           C  
ATOM   4411  O   DMS   442       6.892 -19.423  18.011  1.00  0.00           O  
ATOM   4412  CT2 DMS   442       7.091 -16.932  19.005  1.00  0.00           C  
ATOM   4413  HZ1 DMS   442       5.112 -16.557  17.140  1.00  0.00           H  
ATOM   4414  HZ2 DMS   442       4.468 -18.153  16.585  1.00  0.00           H  
ATOM   4415  HZ3 DMS   442       6.144 -17.664  16.150  1.00  0.00           H  
ATOM   4416  HZ4 DMS   442       6.645 -15.946  19.132  1.00  0.00           H  
ATOM   4417  HZ5 DMS   442       7.918 -16.744  18.320  1.00  0.00           H  
ATOM   4418  HZ6 DMS   442       7.472 -17.319  19.950  1.00  0.00           H  
TER    4419      DMS   442 
ATOM   4419  S   DMS   443      11.050  -7.401 -11.291  1.00  0.00           S  
ATOM   4420  CT1 DMS   443      10.962  -7.986  -9.576  1.00  0.00           C  
ATOM   4421  O   DMS   443      10.131  -6.119 -11.388  1.00  0.00           O  
ATOM   4422  CT2 DMS   443      12.746  -6.819 -11.367  1.00  0.00           C  
ATOM   4423  HZ1 DMS   443      11.270  -7.189  -8.899  1.00  0.00           H  
ATOM   4424  HZ2 DMS   443      11.576  -8.836  -9.276  1.00  0.00           H  
ATOM   4425  HZ3 DMS   443       9.922  -8.144  -9.291  1.00  0.00           H  
ATOM   4426  HZ4 DMS   443      13.415  -7.674 -11.268  1.00  0.00           H  
ATOM   4427  HZ5 DMS   443      12.860  -6.166 -10.502  1.00  0.00           H  
ATOM   4428  HZ6 DMS   443      12.967  -6.229 -12.257  1.00  0.00           H  
TER    4429      DMS   443 
ATOM   4429  S   DMS   444      -3.790  -4.644  18.351  1.00  0.00           S  
ATOM   4430  CT1 DMS   444      -4.078  -6.033  17.136  1.00  0.00           C  
ATOM   4431  O   DMS   444      -3.572  -3.433  17.423  1.00  0.00           O  
ATOM   4432  CT2 DMS   444      -5.425  -4.564  19.020  1.00  0.00           C  
ATOM   4433  HZ1 DMS   444      -4.324  -6.990  17.595  1.00  0.00           H  
ATOM   4434  HZ2 DMS   444      -3.113  -6.136  16.638  1.00  0.00           H  
ATOM   4435  HZ3 DMS   444      -4.732  -5.701  16.331  1.00  0.00           H  
ATOM   4436  HZ4 DMS   444      -5.469  -5.294  19.828  1.00  0.00           H  
ATOM   4437  HZ5 DMS   444      -6.144  -4.726  18.217  1.00  0.00           H  
ATOM   4438  HZ6 DMS   444      -5.631  -3.556  19.379  1.00  0.00           H  
TER    4439      DMS   444 
ATOM   4439  S   DMS   445      -1.611   5.799 -15.242  1.00  0.00           S  
ATOM   4440  CT1 DMS   445      -1.561   5.513 -16.969  1.00  0.00           C  
ATOM   4441  O   DMS   445      -0.427   6.762 -15.013  1.00  0.00           O  
ATOM   4442  CT2 DMS   445      -2.925   6.917 -15.086  1.00  0.00           C  
ATOM   4443  HZ1 DMS   445      -2.446   4.971 -17.304  1.00  0.00           H  
ATOM   4444  HZ2 DMS   445      -0.735   4.826 -17.151  1.00  0.00           H  
ATOM   4445  HZ3 DMS   445      -1.345   6.410 -17.548  1.00  0.00           H  
ATOM   4446  HZ4 DMS   445      -2.947   7.174 -14.027  1.00  0.00           H  
ATOM   4447  HZ5 DMS   445      -3.818   6.404 -15.444  1.00  0.00           H  
ATOM   4448  HZ6 DMS   445      -2.740   7.794 -15.705  1.00  0.00           H  
TER    4449      DMS   445 
ATOM   4449  S   DMS   446      -5.847   6.620 -17.931  1.00  0.00           S  
ATOM   4450  CT1 DMS   446      -6.267   6.069 -19.558  1.00  0.00           C  
ATOM   4451  O   DMS   446      -4.657   5.758 -17.527  1.00  0.00           O  
ATOM   4452  CT2 DMS   446      -5.014   8.203 -18.434  1.00  0.00           C  
ATOM   4453  HZ1 DMS   446      -5.384   5.782 -20.129  1.00  0.00           H  
ATOM   4454  HZ2 DMS   446      -6.838   6.834 -20.085  1.00  0.00           H  
ATOM   4455  HZ3 DMS   446      -6.835   5.158 -19.374  1.00  0.00           H  
ATOM   4456  HZ4 DMS   446      -4.428   8.595 -17.603  1.00  0.00           H  
ATOM   4457  HZ5 DMS   446      -5.764   8.891 -18.824  1.00  0.00           H  
ATOM   4458  HZ6 DMS   446      -4.368   7.884 -19.253  1.00  0.00           H  
TER    4459      DMS   446 
ATOM   4459  S   DMS   447       5.745  -3.224   8.674  1.00  0.00           S  
ATOM   4460  CT1 DMS   447       7.082  -2.233   9.546  1.00  0.00           C  
ATOM   4461  O   DMS   447       4.845  -2.115   8.035  1.00  0.00           O  
ATOM   4462  CT2 DMS   447       6.739  -4.185   7.407  1.00  0.00           C  
ATOM   4463  HZ1 DMS   447       7.718  -2.971  10.037  1.00  0.00           H  
ATOM   4464  HZ2 DMS   447       6.626  -1.651  10.347  1.00  0.00           H  
ATOM   4465  HZ3 DMS   447       7.670  -1.817   8.728  1.00  0.00           H  
ATOM   4466  HZ4 DMS   447       6.149  -4.814   6.740  1.00  0.00           H  
ATOM   4467  HZ5 DMS   447       7.392  -4.828   7.996  1.00  0.00           H  
ATOM   4468  HZ6 DMS   447       7.326  -3.471   6.829  1.00  0.00           H  
TER    4469      DMS   447 
ATOM   4469  S   DMS   448       7.172  -1.646 -23.937  1.00  0.00           S  
ATOM   4470  CT1 DMS   448       6.643  -2.338 -25.470  1.00  0.00           C  
ATOM   4471  O   DMS   448       6.946  -0.141 -24.084  1.00  0.00           O  
ATOM   4472  CT2 DMS   448       9.012  -1.874 -24.088  1.00  0.00           C  
ATOM   4473  HZ1 DMS   448       7.059  -1.909 -26.381  1.00  0.00           H  
ATOM   4474  HZ2 DMS   448       5.556  -2.299 -25.397  1.00  0.00           H  
ATOM   4475  HZ3 DMS   448       6.811  -3.407 -25.341  1.00  0.00           H  
ATOM   4476  HZ4 DMS   448       9.314  -1.441 -25.041  1.00  0.00           H  
ATOM   4477  HZ5 DMS   448       9.302  -2.924 -24.130  1.00  0.00           H  
ATOM   4478  HZ6 DMS   448       9.503  -1.259 -23.333  1.00  0.00           H  
TER    4479      DMS   448 
ATOM   4479  S   DMS   449       1.129   3.389  16.148  1.00  0.00           S  
ATOM   4480  CT1 DMS   449       0.200   2.932  17.613  1.00  0.00           C  
ATOM   4481  O   DMS   449       2.485   3.886  16.661  1.00  0.00           O  
ATOM   4482  CT2 DMS   449       1.414   1.737  15.395  1.00  0.00           C  
ATOM   4483  HZ1 DMS   449      -0.542   2.183  17.337  1.00  0.00           H  
ATOM   4484  HZ2 DMS   449      -0.356   3.806  17.950  1.00  0.00           H  
ATOM   4485  HZ3 DMS   449       0.959   2.605  18.324  1.00  0.00           H  
ATOM   4486  HZ4 DMS   449       1.827   1.916  14.402  1.00  0.00           H  
ATOM   4487  HZ5 DMS   449       0.419   1.304  15.291  1.00  0.00           H  
ATOM   4488  HZ6 DMS   449       2.030   1.082  16.012  1.00  0.00           H  
TER    4489      DMS   449 
ATOM   4489  S   DMS   450       2.136 -22.498  -4.862  1.00  0.00           S  
ATOM   4490  CT1 DMS   450       3.495 -21.350  -4.730  1.00  0.00           C  
ATOM   4491  O   DMS   450       2.867 -23.816  -4.985  1.00  0.00           O  
ATOM   4492  CT2 DMS   450       1.718 -22.001  -6.526  1.00  0.00           C  
ATOM   4493  HZ1 DMS   450       4.018 -21.640  -3.819  1.00  0.00           H  
ATOM   4494  HZ2 DMS   450       3.114 -20.332  -4.646  1.00  0.00           H  
ATOM   4495  HZ3 DMS   450       4.172 -21.386  -5.584  1.00  0.00           H  
ATOM   4496  HZ4 DMS   450       1.037 -22.666  -7.056  1.00  0.00           H  
ATOM   4497  HZ5 DMS   450       2.612 -21.824  -7.125  1.00  0.00           H  
ATOM   4498  HZ6 DMS   450       1.188 -21.050  -6.477  1.00  0.00           H  
TER    4499      DMS   450 
ATOM   4499  S   DMS   451     -18.226   3.797   8.351  1.00  0.00           S  
ATOM   4500  CT1 DMS   451     -16.540   4.172   8.704  1.00  0.00           C  
ATOM   4501  O   DMS   451     -18.826   3.659   9.744  1.00  0.00           O  
ATOM   4502  CT2 DMS   451     -18.709   5.402   7.833  1.00  0.00           C  
ATOM   4503  HZ1 DMS   451     -16.043   3.207   8.808  1.00  0.00           H  
ATOM   4504  HZ2 DMS   451     -16.446   4.831   9.567  1.00  0.00           H  
ATOM   4505  HZ3 DMS   451     -16.103   4.657   7.831  1.00  0.00           H  
ATOM   4506  HZ4 DMS   451     -19.757   5.433   7.535  1.00  0.00           H  
ATOM   4507  HZ5 DMS   451     -18.099   5.601   6.951  1.00  0.00           H  
ATOM   4508  HZ6 DMS   451     -18.555   6.200   8.560  1.00  0.00           H  
TER    4509      DMS   451 
ATOM   4509  S   DMS   452       6.123 -12.540  -2.900  1.00  0.00           S  
ATOM   4510  CT1 DMS   452       4.348 -12.715  -2.698  1.00  0.00           C  
ATOM   4511  O   DMS   452       6.405 -11.920  -4.249  1.00  0.00           O  
ATOM   4512  CT2 DMS   452       6.402 -11.092  -1.896  1.00  0.00           C  
ATOM   4513  HZ1 DMS   452       4.027 -13.217  -1.785  1.00  0.00           H  
ATOM   4514  HZ2 DMS   452       3.934 -13.281  -3.533  1.00  0.00           H  
ATOM   4515  HZ3 DMS   452       3.758 -11.811  -2.850  1.00  0.00           H  
ATOM   4516  HZ4 DMS   452       5.620 -10.395  -2.195  1.00  0.00           H  
ATOM   4517  HZ5 DMS   452       7.428 -10.786  -2.101  1.00  0.00           H  
ATOM   4518  HZ6 DMS   452       6.230 -11.239  -0.829  1.00  0.00           H  
TER    4519      DMS   452 
ATOM   4519  S   DMS   453      -6.225  -7.668   1.175  1.00  0.00           S  
ATOM   4520  CT1 DMS   453      -7.619  -6.500   1.055  1.00  0.00           C  
ATOM   4521  O   DMS   453      -5.707  -7.561   2.625  1.00  0.00           O  
ATOM   4522  CT2 DMS   453      -7.376  -9.109   1.167  1.00  0.00           C  
ATOM   4523  HZ1 DMS   453      -7.123  -5.530   1.089  1.00  0.00           H  
ATOM   4524  HZ2 DMS   453      -8.219  -6.536   1.964  1.00  0.00           H  
ATOM   4525  HZ3 DMS   453      -8.152  -6.523   0.104  1.00  0.00           H  
ATOM   4526  HZ4 DMS   453      -8.217  -8.914   1.833  1.00  0.00           H  
ATOM   4527  HZ5 DMS   453      -6.844 -10.032   1.399  1.00  0.00           H  
ATOM   4528  HZ6 DMS   453      -7.660  -9.173   0.116  1.00  0.00           H  
TER    4529      DMS   453 
ATOM   4529  S   DMS   454      -9.014  11.634  12.751  1.00  0.00           S  
ATOM   4530  CT1 DMS   454      -7.751  11.222  13.954  1.00  0.00           C  
ATOM   4531  O   DMS   454      -9.700  12.818  13.364  1.00  0.00           O  
ATOM   4532  CT2 DMS   454      -7.929  12.056  11.390  1.00  0.00           C  
ATOM   4533  HZ1 DMS   454      -8.417  10.787  14.699  1.00  0.00           H  
ATOM   4534  HZ2 DMS   454      -7.317  12.134  14.364  1.00  0.00           H  
ATOM   4535  HZ3 DMS   454      -7.068  10.497  13.512  1.00  0.00           H  
ATOM   4536  HZ4 DMS   454      -7.279  11.227  11.112  1.00  0.00           H  
ATOM   4537  HZ5 DMS   454      -7.328  12.922  11.667  1.00  0.00           H  
ATOM   4538  HZ6 DMS   454      -8.559  12.402  10.571  1.00  0.00           H  
TER    4539      DMS   454 
ATOM   4539  S   DMS   455      -3.158  21.765   8.130  1.00  0.00           S  
ATOM   4540  CT1 DMS   455      -2.859  21.824   6.338  1.00  0.00           C  
ATOM   4541  O   DMS   455      -2.787  23.184   8.688  1.00  0.00           O  
ATOM   4542  CT2 DMS   455      -4.970  21.801   8.078  1.00  0.00           C  
ATOM   4543  HZ1 DMS   455      -1.813  22.105   6.215  1.00  0.00           H  
ATOM   4544  HZ2 DMS   455      -3.491  22.571   5.857  1.00  0.00           H  
ATOM   4545  HZ3 DMS   455      -3.098  20.868   5.871  1.00  0.00           H  
ATOM   4546  HZ4 DMS   455      -5.291  20.935   7.500  1.00  0.00           H  
ATOM   4547  HZ5 DMS   455      -5.310  22.691   7.548  1.00  0.00           H  
ATOM   4548  HZ6 DMS   455      -5.338  21.719   9.101  1.00  0.00           H  
TER    4549      DMS   455 
ATOM   4549  S   DMS   456      13.634  -3.174  19.177  1.00  0.00           S  
ATOM   4550  CT1 DMS   456      12.570  -4.142  20.387  1.00  0.00           C  
ATOM   4551  O   DMS   456      13.731  -1.771  19.738  1.00  0.00           O  
ATOM   4552  CT2 DMS   456      15.280  -3.826  19.535  1.00  0.00           C  
ATOM   4553  HZ1 DMS   456      12.981  -4.081  21.394  1.00  0.00           H  
ATOM   4554  HZ2 DMS   456      12.609  -5.188  20.082  1.00  0.00           H  
ATOM   4555  HZ3 DMS   456      11.552  -3.753  20.355  1.00  0.00           H  
ATOM   4556  HZ4 DMS   456      15.973  -3.356  18.837  1.00  0.00           H  
ATOM   4557  HZ5 DMS   456      15.336  -4.882  19.270  1.00  0.00           H  
ATOM   4558  HZ6 DMS   456      15.649  -3.593  20.534  1.00  0.00           H  
TER    4559      DMS   456 
ATOM   4559  S   DMS   457      15.934  -0.123   8.718  1.00  0.00           S  
ATOM   4560  CT1 DMS   457      16.638  -1.133   9.999  1.00  0.00           C  
ATOM   4561  O   DMS   457      14.644   0.405   9.314  1.00  0.00           O  
ATOM   4562  CT2 DMS   457      17.231   1.114   8.643  1.00  0.00           C  
ATOM   4563  HZ1 DMS   457      16.777  -0.594  10.936  1.00  0.00           H  
ATOM   4564  HZ2 DMS   457      17.594  -1.561   9.697  1.00  0.00           H  
ATOM   4565  HZ3 DMS   457      15.915  -1.942  10.095  1.00  0.00           H  
ATOM   4566  HZ4 DMS   457      18.145   0.586   8.371  1.00  0.00           H  
ATOM   4567  HZ5 DMS   457      17.493   1.614   9.576  1.00  0.00           H  
ATOM   4568  HZ6 DMS   457      17.014   1.881   7.900  1.00  0.00           H  
TER    4569      DMS   457 
ATOM   4569  S   DMS   458       4.395 -21.111  14.897  1.00  0.00           S  
ATOM   4570  CT1 DMS   458       6.144 -21.477  14.667  1.00  0.00           C  
ATOM   4571  O   DMS   458       4.408 -19.634  14.768  1.00  0.00           O  
ATOM   4572  CT2 DMS   458       4.314 -21.444  16.635  1.00  0.00           C  
ATOM   4573  HZ1 DMS   458       6.280 -22.445  15.151  1.00  0.00           H  
ATOM   4574  HZ2 DMS   458       6.756 -20.726  15.166  1.00  0.00           H  
ATOM   4575  HZ3 DMS   458       6.261 -21.369  13.589  1.00  0.00           H  
ATOM   4576  HZ4 DMS   458       4.002 -22.455  16.897  1.00  0.00           H  
ATOM   4577  HZ5 DMS   458       3.462 -20.929  17.077  1.00  0.00           H  
ATOM   4578  HZ6 DMS   458       5.254 -21.195  17.129  1.00  0.00           H  
TER    4579      DMS   458 
ATOM   4579  S   DMS   459     -16.242  12.176  -9.173  1.00  0.00           S  
ATOM   4580  CT1 DMS   459     -15.343  10.891  -9.904  1.00  0.00           C  
ATOM   4581  O   DMS   459     -15.240  13.263  -8.691  1.00  0.00           O  
ATOM   4582  CT2 DMS   459     -17.127  12.713 -10.557  1.00  0.00           C  
ATOM   4583  HZ1 DMS   459     -15.015  11.336 -10.843  1.00  0.00           H  
ATOM   4584  HZ2 DMS   459     -16.031  10.055 -10.029  1.00  0.00           H  
ATOM   4585  HZ3 DMS   459     -14.537  10.662  -9.206  1.00  0.00           H  
ATOM   4586  HZ4 DMS   459     -17.934  12.032 -10.828  1.00  0.00           H  
ATOM   4587  HZ5 DMS   459     -16.480  12.865 -11.421  1.00  0.00           H  
ATOM   4588  HZ6 DMS   459     -17.573  13.704 -10.479  1.00  0.00           H  
TER    4589      DMS   459 
ATOM   4589  S   DMS   460      -5.744  14.246  -5.427  1.00  0.00           S  
ATOM   4590  CT1 DMS   460      -5.143  12.579  -5.814  1.00  0.00           C  
ATOM   4591  O   DMS   460      -6.278  14.200  -3.979  1.00  0.00           O  
ATOM   4592  CT2 DMS   460      -4.346  15.278  -5.505  1.00  0.00           C  
ATOM   4593  HZ1 DMS   460      -4.868  12.411  -6.855  1.00  0.00           H  
ATOM   4594  HZ2 DMS   460      -6.012  11.922  -5.801  1.00  0.00           H  
ATOM   4595  HZ3 DMS   460      -4.443  12.107  -5.126  1.00  0.00           H  
ATOM   4596  HZ4 DMS   460      -3.479  14.791  -5.058  1.00  0.00           H  
ATOM   4597  HZ5 DMS   460      -4.506  16.165  -4.892  1.00  0.00           H  
ATOM   4598  HZ6 DMS   460      -4.177  15.566  -6.542  1.00  0.00           H  
TER    4599      DMS   460 
ATOM   4599  S   DMS   461       4.671   7.039  -5.138  1.00  0.00           S  
ATOM   4600  CT1 DMS   461       3.334   7.920  -5.917  1.00  0.00           C  
ATOM   4601  O   DMS   461       5.953   7.616  -5.799  1.00  0.00           O  
ATOM   4602  CT2 DMS   461       4.491   7.786  -3.464  1.00  0.00           C  
ATOM   4603  HZ1 DMS   461       3.556   8.090  -6.970  1.00  0.00           H  
ATOM   4604  HZ2 DMS   461       3.175   8.830  -5.338  1.00  0.00           H  
ATOM   4605  HZ3 DMS   461       2.393   7.401  -5.737  1.00  0.00           H  
ATOM   4606  HZ4 DMS   461       3.551   7.427  -3.045  1.00  0.00           H  
ATOM   4607  HZ5 DMS   461       4.389   8.871  -3.451  1.00  0.00           H  
ATOM   4608  HZ6 DMS   461       5.321   7.546  -2.798  1.00  0.00           H  
TER    4609      DMS   461 
ATOM   4609  S   DMS   462      -5.188 -17.573   1.275  1.00  0.00           S  
ATOM   4610  CT1 DMS   462      -5.076 -16.229   0.058  1.00  0.00           C  
ATOM   4611  O   DMS   462      -4.622 -16.991   2.628  1.00  0.00           O  
ATOM   4612  CT2 DMS   462      -6.992 -17.476   1.220  1.00  0.00           C  
ATOM   4613  HZ1 DMS   462      -5.490 -16.528  -0.904  1.00  0.00           H  
ATOM   4614  HZ2 DMS   462      -4.012 -16.040  -0.087  1.00  0.00           H  
ATOM   4615  HZ3 DMS   462      -5.545 -15.334   0.469  1.00  0.00           H  
ATOM   4616  HZ4 DMS   462      -7.295 -17.953   0.287  1.00  0.00           H  
ATOM   4617  HZ5 DMS   462      -7.374 -16.455   1.193  1.00  0.00           H  
ATOM   4618  HZ6 DMS   462      -7.551 -17.917   2.045  1.00  0.00           H  
TER    4619      DMS   462 
ATOM   4619  S   DMS   463       4.648   8.194  15.532  1.00  0.00           S  
ATOM   4620  CT1 DMS   463       4.021   6.535  15.347  1.00  0.00           C  
ATOM   4621  O   DMS   463       3.718   8.964  16.485  1.00  0.00           O  
ATOM   4622  CT2 DMS   463       6.080   7.701  16.513  1.00  0.00           C  
ATOM   4623  HZ1 DMS   463       4.723   5.990  14.717  1.00  0.00           H  
ATOM   4624  HZ2 DMS   463       3.010   6.524  14.941  1.00  0.00           H  
ATOM   4625  HZ3 DMS   463       3.996   5.976  16.283  1.00  0.00           H  
ATOM   4626  HZ4 DMS   463       5.832   7.185  17.440  1.00  0.00           H  
ATOM   4627  HZ5 DMS   463       6.654   8.578  16.810  1.00  0.00           H  
ATOM   4628  HZ6 DMS   463       6.738   7.013  15.981  1.00  0.00           H  
TER    4629      DMS   463 
ATOM   4629  S   DMS   464     -11.820  14.597   1.289  1.00  0.00           S  
ATOM   4630  CT1 DMS   464     -13.530  15.200   1.430  1.00  0.00           C  
ATOM   4631  O   DMS   464     -11.639  13.492   2.319  1.00  0.00           O  
ATOM   4632  CT2 DMS   464     -11.904  13.762  -0.302  1.00  0.00           C  
ATOM   4633  HZ1 DMS   464     -13.559  15.913   2.254  1.00  0.00           H  
ATOM   4634  HZ2 DMS   464     -14.261  14.426   1.663  1.00  0.00           H  
ATOM   4635  HZ3 DMS   464     -13.849  15.650   0.490  1.00  0.00           H  
ATOM   4636  HZ4 DMS   464     -10.911  13.323  -0.400  1.00  0.00           H  
ATOM   4637  HZ5 DMS   464     -12.241  14.481  -1.049  1.00  0.00           H  
ATOM   4638  HZ6 DMS   464     -12.682  13.001  -0.239  1.00  0.00           H  
TER    4639      DMS   464 
ATOM   4639  S   DMS   465       8.650 -11.458   2.650  1.00  0.00           S  
ATOM   4640  CT1 DMS   465       9.786 -10.141   2.987  1.00  0.00           C  
ATOM   4641  O   DMS   465       7.422 -10.777   2.115  1.00  0.00           O  
ATOM   4642  CT2 DMS   465       9.364 -12.315   1.215  1.00  0.00           C  
ATOM   4643  HZ1 DMS   465       9.785  -9.445   2.148  1.00  0.00           H  
ATOM   4644  HZ2 DMS   465      10.777 -10.470   3.300  1.00  0.00           H  
ATOM   4645  HZ3 DMS   465       9.478  -9.588   3.874  1.00  0.00           H  
ATOM   4646  HZ4 DMS   465       8.540 -12.938   0.869  1.00  0.00           H  
ATOM   4647  HZ5 DMS   465      10.126 -12.954   1.662  1.00  0.00           H  
ATOM   4648  HZ6 DMS   465       9.756 -11.662   0.435  1.00  0.00           H  
TER    4649      DMS   465 
ATOM   4649  S   DMS   466      16.710  11.220 -14.120  1.00  0.00           S  
ATOM   4650  CT1 DMS   466      18.132  11.432 -13.122  1.00  0.00           C  
ATOM   4651  O   DMS   466      17.301  10.780 -15.427  1.00  0.00           O  
ATOM   4652  CT2 DMS   466      15.970   9.645 -13.443  1.00  0.00           C  
ATOM   4653  HZ1 DMS   466      18.744  10.530 -13.148  1.00  0.00           H  
ATOM   4654  HZ2 DMS   466      17.768  11.710 -12.133  1.00  0.00           H  
ATOM   4655  HZ3 DMS   466      18.729  12.291 -13.428  1.00  0.00           H  
ATOM   4656  HZ4 DMS   466      15.653   9.787 -12.410  1.00  0.00           H  
ATOM   4657  HZ5 DMS   466      16.784   8.921 -13.457  1.00  0.00           H  
ATOM   4658  HZ6 DMS   466      15.169   9.217 -14.046  1.00  0.00           H  
TER    4659      DMS   466 
ATOM   4659  S   DMS   467      14.907  18.015 -10.501  1.00  0.00           S  
ATOM   4660  CT1 DMS   467      13.960  19.545 -10.427  1.00  0.00           C  
ATOM   4661  O   DMS   467      16.009  18.192 -11.562  1.00  0.00           O  
ATOM   4662  CT2 DMS   467      15.939  18.299  -9.015  1.00  0.00           C  
ATOM   4663  HZ1 DMS   467      13.537  19.712 -11.418  1.00  0.00           H  
ATOM   4664  HZ2 DMS   467      14.577  20.409 -10.182  1.00  0.00           H  
ATOM   4665  HZ3 DMS   467      13.160  19.602  -9.689  1.00  0.00           H  
ATOM   4666  HZ4 DMS   467      16.363  19.302  -8.972  1.00  0.00           H  
ATOM   4667  HZ5 DMS   467      16.741  17.561  -9.024  1.00  0.00           H  
ATOM   4668  HZ6 DMS   467      15.267  18.319  -8.157  1.00  0.00           H  
TER    4669      DMS   467 
ATOM   4669  S   DMS   468       7.255  -8.230  18.960  1.00  0.00           S  
ATOM   4670  CT1 DMS   468       7.694  -6.496  18.865  1.00  0.00           C  
ATOM   4671  O   DMS   468       8.377  -8.825  19.793  1.00  0.00           O  
ATOM   4672  CT2 DMS   468       5.711  -8.098  19.987  1.00  0.00           C  
ATOM   4673  HZ1 DMS   468       7.438  -6.050  19.827  1.00  0.00           H  
ATOM   4674  HZ2 DMS   468       7.165  -5.952  18.083  1.00  0.00           H  
ATOM   4675  HZ3 DMS   468       8.753  -6.514  18.608  1.00  0.00           H  
ATOM   4676  HZ4 DMS   468       5.915  -7.888  21.037  1.00  0.00           H  
ATOM   4677  HZ5 DMS   468       5.214  -9.065  19.907  1.00  0.00           H  
ATOM   4678  HZ6 DMS   468       5.161  -7.325  19.451  1.00  0.00           H  
TER    4679      DMS   468 
ATOM   4679  S   DMS   469     -11.374 -10.231   3.508  1.00  0.00           S  
ATOM   4680  CT1 DMS   469     -12.901  -9.368   3.825  1.00  0.00           C  
ATOM   4681  O   DMS   469     -11.056  -9.872   2.045  1.00  0.00           O  
ATOM   4682  CT2 DMS   469     -10.269  -9.221   4.474  1.00  0.00           C  
ATOM   4683  HZ1 DMS   469     -13.744  -9.831   3.312  1.00  0.00           H  
ATOM   4684  HZ2 DMS   469     -12.821  -8.353   3.436  1.00  0.00           H  
ATOM   4685  HZ3 DMS   469     -13.093  -9.426   4.896  1.00  0.00           H  
ATOM   4686  HZ4 DMS   469     -10.359  -8.163   4.231  1.00  0.00           H  
ATOM   4687  HZ5 DMS   469      -9.239  -9.501   4.251  1.00  0.00           H  
ATOM   4688  HZ6 DMS   469     -10.383  -9.479   5.527  1.00  0.00           H  
TER    4689      DMS   469 
ATOM   4689  S   DMS   470     -13.853   1.601   6.231  1.00  0.00           S  
ATOM   4690  CT1 DMS   470     -14.467   0.293   5.172  1.00  0.00           C  
ATOM   4691  O   DMS   470     -14.687   1.708   7.500  1.00  0.00           O  
ATOM   4692  CT2 DMS   470     -12.336   0.778   6.739  1.00  0.00           C  
ATOM   4693  HZ1 DMS   470     -13.653  -0.126   4.582  1.00  0.00           H  
ATOM   4694  HZ2 DMS   470     -15.399   0.667   4.747  1.00  0.00           H  
ATOM   4695  HZ3 DMS   470     -14.834  -0.465   5.864  1.00  0.00           H  
ATOM   4696  HZ4 DMS   470     -11.571   1.052   6.012  1.00  0.00           H  
ATOM   4697  HZ5 DMS   470     -12.532  -0.284   6.887  1.00  0.00           H  
ATOM   4698  HZ6 DMS   470     -11.971   1.110   7.711  1.00  0.00           H  
TER    4699      DMS   470 
ATOM   4699  S   DMS   471      20.772  -0.236   0.795  1.00  0.00           S  
ATOM   4700  CT1 DMS   471      19.209   0.166  -0.022  1.00  0.00           C  
ATOM   4701  O   DMS   471      20.605  -1.273   1.902  1.00  0.00           O  
ATOM   4702  CT2 DMS   471      21.492  -1.105  -0.591  1.00  0.00           C  
ATOM   4703  HZ1 DMS   471      19.446   0.838  -0.847  1.00  0.00           H  
ATOM   4704  HZ2 DMS   471      18.555   0.548   0.761  1.00  0.00           H  
ATOM   4705  HZ3 DMS   471      18.783  -0.721  -0.492  1.00  0.00           H  
ATOM   4706  HZ4 DMS   471      20.759  -1.835  -0.934  1.00  0.00           H  
ATOM   4707  HZ5 DMS   471      22.403  -1.626  -0.298  1.00  0.00           H  
ATOM   4708  HZ6 DMS   471      21.596  -0.408  -1.422  1.00  0.00           H  
TER    4709      DMS   471 
ATOM   4709  S   DMS   472       9.914  -0.832  -5.858  1.00  0.00           S  
ATOM   4710  CT1 DMS   472       8.880   0.616  -5.794  1.00  0.00           C  
ATOM   4711  O   DMS   472       9.031  -1.955  -6.534  1.00  0.00           O  
ATOM   4712  CT2 DMS   472      10.906  -0.288  -7.258  1.00  0.00           C  
ATOM   4713  HZ1 DMS   472       8.453   0.716  -6.792  1.00  0.00           H  
ATOM   4714  HZ2 DMS   472       9.408   1.502  -5.440  1.00  0.00           H  
ATOM   4715  HZ3 DMS   472       8.120   0.503  -5.021  1.00  0.00           H  
ATOM   4716  HZ4 DMS   472      11.597   0.462  -6.873  1.00  0.00           H  
ATOM   4717  HZ5 DMS   472      10.325   0.282  -7.984  1.00  0.00           H  
ATOM   4718  HZ6 DMS   472      11.401  -1.130  -7.742  1.00  0.00           H  
TER    4719      DMS   472 
ATOM   4719  S   DMS   473      -6.146 -17.803  -9.219  1.00  0.00           S  
ATOM   4720  CT1 DMS   473      -7.219 -19.287  -9.355  1.00  0.00           C  
ATOM   4721  O   DMS   473      -7.131 -16.681  -9.227  1.00  0.00           O  
ATOM   4722  CT2 DMS   473      -5.536 -17.871  -7.501  1.00  0.00           C  
ATOM   4723  HZ1 DMS   473      -8.052 -19.414  -8.664  1.00  0.00           H  
ATOM   4724  HZ2 DMS   473      -6.645 -20.200  -9.200  1.00  0.00           H  
ATOM   4725  HZ3 DMS   473      -7.610 -19.264 -10.372  1.00  0.00           H  
ATOM   4726  HZ4 DMS   473      -6.259 -18.522  -7.008  1.00  0.00           H  
ATOM   4727  HZ5 DMS   473      -5.636 -16.883  -7.052  1.00  0.00           H  
ATOM   4728  HZ6 DMS   473      -4.501 -18.212  -7.491  1.00  0.00           H  
TER    4729      DMS   473 
ATOM   4729  S   DMS   474     -17.143  -8.323   5.519  1.00  0.00           S  
ATOM   4730  CT1 DMS   474     -17.075  -7.847   3.774  1.00  0.00           C  
ATOM   4731  O   DMS   474     -17.026  -6.980   6.239  1.00  0.00           O  
ATOM   4732  CT2 DMS   474     -18.908  -8.763   5.461  1.00  0.00           C  
ATOM   4733  HZ1 DMS   474     -16.150  -7.311   3.558  1.00  0.00           H  
ATOM   4734  HZ2 DMS   474     -17.955  -7.249   3.538  1.00  0.00           H  
ATOM   4735  HZ3 DMS   474     -17.012  -8.785   3.223  1.00  0.00           H  
ATOM   4736  HZ4 DMS   474     -18.962  -9.745   4.991  1.00  0.00           H  
ATOM   4737  HZ5 DMS   474     -19.486  -8.042   4.884  1.00  0.00           H  
ATOM   4738  HZ6 DMS   474     -19.302  -8.882   6.470  1.00  0.00           H  
TER    4739      DMS   474 
ATOM   4739  S   DMS   475      -3.216 -18.657  14.991  1.00  0.00           S  
ATOM   4740  CT1 DMS   475      -2.457 -17.708  16.282  1.00  0.00           C  
ATOM   4741  O   DMS   475      -4.688 -18.746  15.329  1.00  0.00           O  
ATOM   4742  CT2 DMS   475      -3.276 -17.431  13.622  1.00  0.00           C  
ATOM   4743  HZ1 DMS   475      -1.412 -17.514  16.043  1.00  0.00           H  
ATOM   4744  HZ2 DMS   475      -2.522 -18.335  17.172  1.00  0.00           H  
ATOM   4745  HZ3 DMS   475      -2.959 -16.752  16.431  1.00  0.00           H  
ATOM   4746  HZ4 DMS   475      -3.929 -16.634  13.976  1.00  0.00           H  
ATOM   4747  HZ5 DMS   475      -3.659 -17.907  12.720  1.00  0.00           H  
ATOM   4748  HZ6 DMS   475      -2.258 -17.143  13.358  1.00  0.00           H  
TER    4749      DMS   475 
ATOM   4749  S   DMS   476       3.506 -18.484  -8.237  1.00  0.00           S  
ATOM   4750  CT1 DMS   476       1.905 -17.820  -7.731  1.00  0.00           C  
ATOM   4751  O   DMS   476       4.118 -19.286  -7.064  1.00  0.00           O  
ATOM   4752  CT2 DMS   476       2.737 -19.756  -9.349  1.00  0.00           C  
ATOM   4753  HZ1 DMS   476       2.004 -17.067  -6.950  1.00  0.00           H  
ATOM   4754  HZ2 DMS   476       1.268 -18.628  -7.373  1.00  0.00           H  
ATOM   4755  HZ3 DMS   476       1.435 -17.327  -8.582  1.00  0.00           H  
ATOM   4756  HZ4 DMS   476       3.433 -20.468  -9.793  1.00  0.00           H  
ATOM   4757  HZ5 DMS   476       2.207 -19.307 -10.189  1.00  0.00           H  
ATOM   4758  HZ6 DMS   476       1.952 -20.354  -8.886  1.00  0.00           H  
TER    4759      DMS   476 
ATOM   4759  S   DMS   477      -2.794   3.830  12.298  1.00  0.00           S  
ATOM   4760  CT1 DMS   477      -4.280   2.853  12.086  1.00  0.00           C  
ATOM   4761  O   DMS   477      -2.987   4.961  11.289  1.00  0.00           O  
ATOM   4762  CT2 DMS   477      -3.166   4.599  13.844  1.00  0.00           C  
ATOM   4763  HZ1 DMS   477      -4.565   2.479  13.069  1.00  0.00           H  
ATOM   4764  HZ2 DMS   477      -4.158   1.995  11.424  1.00  0.00           H  
ATOM   4765  HZ3 DMS   477      -5.033   3.561  11.740  1.00  0.00           H  
ATOM   4766  HZ4 DMS   477      -2.355   5.306  14.021  1.00  0.00           H  
ATOM   4767  HZ5 DMS   477      -3.149   3.783  14.565  1.00  0.00           H  
ATOM   4768  HZ6 DMS   477      -4.127   5.113  13.828  1.00  0.00           H  
TER    4769      DMS   477 
ATOM   4769  S   DMS   478       9.714  13.892  12.954  1.00  0.00           S  
ATOM   4770  CT1 DMS   478      10.403  13.720  11.380  1.00  0.00           C  
ATOM   4771  O   DMS   478       9.118  15.300  12.973  1.00  0.00           O  
ATOM   4772  CT2 DMS   478       8.222  12.951  12.687  1.00  0.00           C  
ATOM   4773  HZ1 DMS   478      11.384  14.187  11.460  1.00  0.00           H  
ATOM   4774  HZ2 DMS   478       9.777  14.177  10.613  1.00  0.00           H  
ATOM   4775  HZ3 DMS   478      10.579  12.654  11.237  1.00  0.00           H  
ATOM   4776  HZ4 DMS   478       7.587  13.375  11.910  1.00  0.00           H
[truncated: 74,780 more chars]
