# Supplementary material for: 1,4-Disubstituted 1H-1,2,3-Triazole Containing Peptidotriazolamers: A New Class of Peptidomimetics With Interesting Foldamer Properties
Source: Front Chem. 2019 Mar 26;7:155. doi: 10.3389/fchem.2019.00155 (PMC6443886; doi:10.3389/fchem.2019.00155)
Supplement: Supplementary file 2 [file Data_Sheet_2.zip › pdb_files/10c_freeMD-Water_LAST100NS_CLUSTER_C0.pdb]

CRYST1   46.560   46.560   46.560 109.47 109.47 109.47 P 1           1
ATOM      1  C2  BOC     1      -3.733  -2.872   2.992  1.00  0.00           C  
ATOM      2  H21 BOC     1      -3.182  -3.389   2.197  1.00  0.00           H  
ATOM      3  H22 BOC     1      -3.628  -3.492   3.891  1.00  0.00           H  
ATOM      4  H23 BOC     1      -3.214  -1.920   3.161  1.00  0.00           H  
ATOM      5  C1  BOC     1      -5.167  -2.396   2.506  1.00  0.00           C  
ATOM      6  C3  BOC     1      -5.804  -3.479   1.634  1.00  0.00           C  
ATOM      7  H31 BOC     1      -6.508  -4.044   2.258  1.00  0.00           H  
ATOM      8  H32 BOC     1      -5.024  -4.002   1.069  1.00  0.00           H  
ATOM      9  H33 BOC     1      -6.485  -3.066   0.879  1.00  0.00           H  
ATOM     10  C4  BOC     1      -6.093  -2.006   3.570  1.00  0.00           C  
ATOM     11  H41 BOC     1      -5.881  -1.016   3.993  1.00  0.00           H  
ATOM     12  H42 BOC     1      -6.144  -2.683   4.432  1.00  0.00           H  
ATOM     13  H43 BOC     1      -7.071  -1.764   3.136  1.00  0.00           H  
ATOM     14  OS  BOC     1      -5.088  -1.184   1.697  1.00  0.00           O  
ATOM     15  C   BOC     1      -4.373  -1.167   0.535  1.00  0.00           C  
ATOM     16  O   BOC     1      -3.744  -2.094   0.016  1.00  0.00           O  
ATOM     17  N   ALA     2      -4.448   0.050  -0.071  1.00  0.00           N  
ATOM     18  H   ALA     2      -5.072   0.723   0.351  1.00  0.00           H  
ATOM     19  CA  ALA     2      -3.950   0.342  -1.422  1.00  0.00           C  
ATOM     20  HA  ALA     2      -3.249  -0.454  -1.673  1.00  0.00           H  
ATOM     21  CB  ALA     2      -5.034   0.295  -2.560  1.00  0.00           C  
ATOM     22  HB1 ALA     2      -5.247  -0.764  -2.706  1.00  0.00           H  
ATOM     23  HB2 ALA     2      -5.940   0.818  -2.254  1.00  0.00           H  
ATOM     24  HB3 ALA     2      -4.601   0.685  -3.480  1.00  0.00           H  
ATOM     25  C   ALA     2      -3.122   1.622  -1.497  1.00  0.00           C  
ATOM     26  O   ALA     2      -2.920   2.119  -2.623  1.00  0.00           O  
ATOM     27  N   G4n     3      -2.672   2.148  -0.343  1.00  0.00           N  
ATOM     28  H   G4n     3      -2.770   1.676   0.545  1.00  0.00           H  
ATOM     29  CA  G4n     3      -1.680   3.093  -0.208  1.00  0.00           C  
ATOM     30  HA2 G4n     3      -1.108   3.227  -1.126  1.00  0.00           H  
ATOM     31  HA3 G4n     3      -2.076   4.094  -0.035  1.00  0.00           H  
ATOM     32 C4   T14     4      -0.711   2.617   0.817  1.00  0.00          CL  
ATOM     33  N3  T14     4      -1.085   1.610   1.703  1.00  0.00           N  
ATOM     34  N2  T14     4      -0.045   1.366   2.499  1.00  0.00           N  
ATOM     35  C5  T14     4       0.545   2.971   1.189  1.00  0.00           C  
ATOM     36  H5  T14     4       1.105   3.841   0.897  1.00  0.00           H  
ATOM     37  N1  T14     4       0.944   2.194   2.156  1.00  0.00           N  
ATOM     38  CA  F4c     5       2.341   2.098   2.639  1.00  0.00           C  
ATOM     39  HA  F4c     5       2.627   3.121   2.881  1.00  0.00           H  
ATOM     40  CB  F4c     5       2.436   1.335   3.965  1.00  0.00           C  
ATOM     41  HB2 F4c     5       2.074   0.318   3.813  1.00  0.00           H  
ATOM     42  HB3 F4c     5       3.490   1.238   4.225  1.00  0.00           H  
ATOM     43  CG  F4c     5       1.684   1.944   5.075  1.00  0.00           C  
ATOM     44  CD1 F4c     5       0.722   1.121   5.720  1.00  0.00           C  
ATOM     45  HD1 F4c     5       0.538   0.120   5.359  1.00  0.00           H  
ATOM     46  CE1 F4c     5       0.006   1.525   6.832  1.00  0.00           C  
ATOM     47  HE1 F4c     5      -0.780   0.922   7.263  1.00  0.00           H  
ATOM     48  CZ  F4c     5       0.330   2.777   7.407  1.00  0.00           C  
ATOM     49  HZ  F4c     5      -0.215   3.108   8.278  1.00  0.00           H  
ATOM     50  CE2 F4c     5       1.355   3.600   6.801  1.00  0.00           C  
ATOM     51  HE2 F4c     5       1.746   4.432   7.368  1.00  0.00           H  
ATOM     52  CD2 F4c     5       1.984   3.204   5.621  1.00  0.00           C  
ATOM     53  HD2 F4c     5       2.786   3.822   5.248  1.00  0.00           H  
ATOM     54  C   F4c     5       3.255   1.492   1.608  1.00  0.00           C  
ATOM     55  O   F4c     5       4.313   1.002   1.975  1.00  0.00           O  
ATOM     56  N   G4n     6       2.902   1.535   0.305  1.00  0.00           N  
ATOM     57  H   G4n     6       2.010   1.909   0.014  1.00  0.00           H  
ATOM     58  CA  G4n     6       3.561   0.946  -0.890  1.00  0.00           C  
ATOM     59  HA2 G4n     6       4.500   1.468  -1.073  1.00  0.00           H  
ATOM     60  HA3 G4n     6       3.795  -0.104  -0.713  1.00  0.00           H  
ATOM     61 C4   T14     7       2.505   1.244  -1.902  1.00  0.00          CL  
ATOM     62  N3  T14     7       1.661   2.262  -1.710  1.00  0.00           N  
ATOM     63  N2  T14     7       0.762   2.266  -2.682  1.00  0.00           N  
ATOM     64  C5  T14     7       2.178   0.621  -3.091  1.00  0.00           C  
ATOM     65  H5  T14     7       2.597  -0.108  -3.761  1.00  0.00           H  
ATOM     66  N1  T14     7       1.138   1.304  -3.574  1.00  0.00           N  
ATOM     67  CA  F4c     8       0.429   0.942  -4.813  1.00  0.00           C  
ATOM     68  HA  F4c     8      -0.322   1.707  -5.009  1.00  0.00           H  
ATOM     69  CB  F4c     8       1.431   1.021  -6.005  1.00  0.00           C  
ATOM     70  HB2 F4c     8       2.024   0.110  -6.078  1.00  0.00           H  
ATOM     71  HB3 F4c     8       0.779   1.083  -6.877  1.00  0.00           H  
ATOM     72  CG  F4c     8       2.347   2.247  -6.061  1.00  0.00           C  
ATOM     73  CD1 F4c     8       3.752   2.125  -5.894  1.00  0.00           C  
ATOM     74  HD1 F4c     8       4.129   1.122  -5.768  1.00  0.00           H  
ATOM     75  CE1 F4c     8       4.594   3.255  -5.960  1.00  0.00           C  
ATOM     76  HE1 F4c     8       5.656   3.163  -5.786  1.00  0.00           H  
ATOM     77  CZ  F4c     8       4.042   4.549  -6.061  1.00  0.00           C  
ATOM     78  HZ  F4c     8       4.664   5.431  -6.022  1.00  0.00           H  
ATOM     79  CE2 F4c     8       2.657   4.698  -6.169  1.00  0.00           C  
ATOM     80  HE2 F4c     8       2.191   5.670  -6.241  1.00  0.00           H  
ATOM     81  CD2 F4c     8       1.783   3.544  -6.071  1.00  0.00           C  
ATOM     82  HD2 F4c     8       0.706   3.622  -6.048  1.00  0.00           H  
ATOM     83  C   F4c     8      -0.311  -0.376  -4.820  1.00  0.00           C  
ATOM     84  O   F4c     8      -0.422  -1.072  -5.785  1.00  0.00           O  
ATOM     85  N   G4n     9      -0.876  -0.634  -3.678  1.00  0.00           N  
ATOM     86  H   G4n     9      -0.816   0.126  -3.015  1.00  0.00           H  
ATOM     87  CA  G4n     9      -1.271  -1.886  -3.102  1.00  0.00           C  
ATOM     88  HA2 G4n     9      -2.359  -1.862  -3.052  1.00  0.00           H  
ATOM     89  HA3 G4n     9      -0.904  -2.817  -3.535  1.00  0.00           H  
ATOM     90 C4   T14    10      -0.683  -1.786  -1.703  1.00  0.00          CL  
ATOM     91  N3  T14    10      -0.448  -0.477  -1.369  1.00  0.00           N  
ATOM     92  N2  T14    10       0.171  -0.424  -0.164  1.00  0.00           N  
ATOM     93  C5  T14    10      -0.229  -2.563  -0.689  1.00  0.00           C  
ATOM     94  H5  T14    10      -0.028  -3.619  -0.719  1.00  0.00           H  
ATOM     95  N1  T14    10       0.237  -1.702   0.292  1.00  0.00           N  
ATOM     96  CA  V4c    11       0.814  -2.057   1.570  1.00  0.00           C  
ATOM     97  HA  V4c    11       0.813  -1.137   2.155  1.00  0.00           H  
ATOM     98  CB  V4c    11       0.039  -3.162   2.240  1.00  0.00           C  
ATOM     99  HB  V4c    11      -0.993  -3.093   1.896  1.00  0.00           H  
ATOM    100  CG1 V4c    11       0.649  -4.581   2.172  1.00  0.00           C  
ATOM    101 HG11 V4c    11       1.552  -4.688   2.773  1.00  0.00           H  
ATOM    102 HG12 V4c    11      -0.059  -5.238   2.678  1.00  0.00           H  
ATOM    103 HG13 V4c    11       0.901  -4.842   1.144  1.00  0.00           H  
ATOM    104  CG2 V4c    11      -0.026  -2.935   3.765  1.00  0.00           C  
ATOM    105 HG21 V4c    11       0.954  -2.871   4.238  1.00  0.00           H  
ATOM    106 HG22 V4c    11      -0.485  -1.972   3.988  1.00  0.00           H  
ATOM    107 HG23 V4c    11      -0.506  -3.777   4.262  1.00  0.00           H  
ATOM    108  C   V4c    11       2.282  -2.360   1.431  1.00  0.00           C  
ATOM    109  O   V4c    11       3.056  -2.297   2.407  1.00  0.00           O  
ATOM    110  O   ALL    12       2.696  -2.558   0.193  1.00  0.00           O  
ATOM    111  C1  ALL    12       4.058  -2.575  -0.167  1.00  0.00           C  
ATOM    112  H11 ALL    12       4.430  -3.567   0.118  1.00  0.00           H  
ATOM    113  H12 ALL    12       4.589  -1.815   0.419  1.00  0.00           H  
ATOM    114  C2  ALL    12       4.138  -2.482  -1.686  1.00  0.00           C  
ATOM    115  H21 ALL    12       4.966  -1.852  -2.003  1.00  0.00           H  
ATOM    116  C3  ALL    12       3.311  -3.030  -2.568  1.00  0.00           C  
ATOM    117  H31 ALL    12       2.446  -3.634  -2.305  1.00  0.00           H  
ATOM    118  H32 ALL    12       3.427  -2.896  -3.642  1.00  0.00           H  
TER     119      ALL    12 
ATOM    119  O   WAT    13      -2.839  -0.742  17.870  1.00  0.00           O  
ATOM    120  H1  WAT    13      -3.614  -1.288  17.741  1.00  0.00           H  
ATOM    121  H2  WAT    13      -2.258  -0.974  17.145  1.00  0.00           H  
ATOM    123  O   WAT    14      -1.308 -12.725  17.318  1.00  0.00           O  
ATOM    124  H1  WAT    14      -0.829 -12.236  16.649  1.00  0.00           H  
ATOM    125  H2  WAT    14      -2.220 -12.695  17.030  1.00  0.00           H  
ATOM    127  O   WAT    15       9.947  14.726  -7.303  1.00  0.00           O  
ATOM    128  H1  WAT    15       9.421  14.734  -8.103  1.00  0.00           H  
ATOM    129  H2  WAT    15      10.642  15.364  -7.466  1.00  0.00           H  
ATOM    131  O   WAT    16     -20.622   6.570 -16.343  1.00  0.00           O  
ATOM    132  H1  WAT    16     -21.189   5.941 -15.897  1.00  0.00           H  
ATOM    133  H2  WAT    16     -19.991   6.029 -16.818  1.00  0.00           H  
ATOM    135  O   WAT    17       2.890  -9.155   7.057  1.00  0.00           O  
ATOM    136  H1  WAT    17       3.227  -8.368   6.628  1.00  0.00           H  
ATOM    137  H2  WAT    17       2.126  -8.852   7.547  1.00  0.00           H  
ATOM    139  O   WAT    18      -3.249   6.660  15.196  1.00  0.00           O  
ATOM    140  H1  WAT    18      -2.385   7.067  15.257  1.00  0.00           H  
ATOM    141  H2  WAT    18      -3.395   6.274  16.060  1.00  0.00           H  
ATOM    143  O   WAT    19      -0.827 -17.220  14.719  1.00  0.00           O  
ATOM    144  H1  WAT    19      -0.610 -18.050  15.143  1.00  0.00           H  
ATOM    145  H2  WAT    19      -0.036 -16.688  14.816  1.00  0.00           H  
ATOM    147  O   WAT    20      -3.189 -16.208  15.257  1.00  0.00           O  
ATOM    148  H1  WAT    20      -2.427 -16.750  15.052  1.00  0.00           H  
ATOM    149  H2  WAT    20      -3.227 -16.200  16.213  1.00  0.00           H  
ATOM    151  O   WAT    21      13.705  10.365   4.455  1.00  0.00           O  
ATOM    152  H1  WAT    21      14.464  10.869   4.747  1.00  0.00           H  
ATOM    153  H2  WAT    21      13.886  10.172   3.535  1.00  0.00           H  
ATOM    155  O   WAT    22      21.734  -5.896  -3.924  1.00  0.00           O  
ATOM    156  H1  WAT    22      21.232  -5.272  -3.399  1.00  0.00           H  
ATOM    157  H2  WAT    22      21.680  -5.555  -4.817  1.00  0.00           H  
ATOM    159  O   WAT    23     -15.154   5.346   3.768  1.00  0.00           O  
ATOM    160  H1  WAT    23     -14.488   5.109   3.123  1.00  0.00           H  
ATOM    161  H2  WAT    23     -15.963   5.416   3.262  1.00  0.00           H  
ATOM    163  O   WAT    24      -6.094  -3.655  10.988  1.00  0.00           O  
ATOM    164  H1  WAT    24      -5.627  -4.216  11.608  1.00  0.00           H  
ATOM    165  H2  WAT    24      -6.821  -3.292  11.494  1.00  0.00           H  
ATOM    167  O   WAT    25     -14.540   4.384 -15.913  1.00  0.00           O  
ATOM    168  H1  WAT    25     -13.882   5.026 -15.644  1.00  0.00           H  
ATOM    169  H2  WAT    25     -14.715   4.591 -16.831  1.00  0.00           H  
ATOM    171  O   WAT    26       6.133  -4.110  -4.874  1.00  0.00           O  
ATOM    172  H1  WAT    26       5.864  -3.380  -5.430  1.00  0.00           H  
ATOM    173  H2  WAT    26       6.831  -3.750  -4.327  1.00  0.00           H  
ATOM    175  O   WAT    27      -6.344  -6.442  -3.345  1.00  0.00           O  
ATOM    176  H1  WAT    27      -6.215  -7.189  -3.930  1.00  0.00           H  
ATOM    177  H2  WAT    27      -6.428  -6.831  -2.474  1.00  0.00           H  
ATOM    179  O   WAT    28       7.457  11.579   3.478  1.00  0.00           O  
ATOM    180  H1  WAT    28       7.635  12.436   3.092  1.00  0.00           H  
ATOM    181  H2  WAT    28       7.551  10.964   2.751  1.00  0.00           H  
ATOM    183  O   WAT    29      15.269  17.685   8.837  1.00  0.00           O  
ATOM    184  H1  WAT    29      14.568  18.334   8.777  1.00  0.00           H  
ATOM    185  H2  WAT    29      15.100  17.083   8.112  1.00  0.00           H  
ATOM    187  O   WAT    30      -2.524   9.625   2.161  1.00  0.00           O  
ATOM    188  H1  WAT    30      -3.062   9.268   2.868  1.00  0.00           H  
ATOM    189  H2  WAT    30      -1.638   9.643   2.521  1.00  0.00           H  
ATOM    191  O   WAT    31     -13.377  -2.160   7.721  1.00  0.00           O  
ATOM    192  H1  WAT    31     -13.865  -1.337   7.724  1.00  0.00           H  
ATOM    193  H2  WAT    31     -13.913  -2.755   7.198  1.00  0.00           H  
ATOM    195  O   WAT    32      -2.768  12.627 -19.880  1.00  0.00           O  
ATOM    196  H1  WAT    32      -2.175  12.343 -20.575  1.00  0.00           H  
ATOM    197  H2  WAT    32      -2.551  12.065 -19.136  1.00  0.00           H  
ATOM    199  O   WAT    33       2.683  -0.016 -26.219  1.00  0.00           O  
ATOM    200  H1  WAT    33       3.372  -0.610 -26.519  1.00  0.00           H  
ATOM    201  H2  WAT    33       2.407  -0.377 -25.377  1.00  0.00           H  
ATOM    203  O   WAT    34       2.490 -14.365   9.918  1.00  0.00           O  
ATOM    204  H1  WAT    34       2.929 -13.514   9.889  1.00  0.00           H  
ATOM    205  H2  WAT    34       1.558 -14.152   9.971  1.00  0.00           H  
ATOM    207  O   WAT    35      -5.539   3.286 -15.939  1.00  0.00           O  
ATOM    208  H1  WAT    35      -6.073   4.031 -16.215  1.00  0.00           H  
ATOM    209  H2  WAT    35      -5.983   2.949 -15.161  1.00  0.00           H  
ATOM    211  O   WAT    36      15.176  18.830   2.311  1.00  0.00           O  
ATOM    212  H1  WAT    36      14.244  18.620   2.250  1.00  0.00           H  
ATOM    213  H2  WAT    36      15.398  19.185   1.451  1.00  0.00           H  
ATOM    215  O   WAT    37      21.208   4.441   3.304  1.00  0.00           O  
ATOM    216  H1  WAT    37      21.170   4.120   4.205  1.00  0.00           H  
ATOM    217  H2  WAT    37      21.026   3.670   2.767  1.00  0.00           H  
ATOM    219  O   WAT    38     -11.209   1.598 -14.625  1.00  0.00           O  
ATOM    220  H1  WAT    38     -11.455   1.051 -13.878  1.00  0.00           H  
ATOM    221  H2  WAT    38     -11.961   1.551 -15.214  1.00  0.00           H  
ATOM    223  O   WAT    39      -5.973  19.136   5.974  1.00  0.00           O  
ATOM    224  H1  WAT    39      -6.607  18.480   5.684  1.00  0.00           H  
ATOM    225  H2  WAT    39      -6.328  19.464   6.800  1.00  0.00           H  
ATOM    227  O   WAT    40      -5.354  12.984 -20.460  1.00  0.00           O  
ATOM    228  H1  WAT    40      -4.437  13.022 -20.188  1.00  0.00           H  
ATOM    229  H2  WAT    40      -5.802  12.555 -19.731  1.00  0.00           H  
ATOM    231  O   WAT    41     -22.979   3.907   5.780  1.00  0.00           O  
ATOM    232  H1  WAT    41     -22.209   4.034   6.334  1.00  0.00           H  
ATOM    233  H2  WAT    41     -23.684   3.698   6.393  1.00  0.00           H  
ATOM    235  O   WAT    42      11.772  -9.166  -1.971  1.00  0.00           O  
ATOM    236  H1  WAT    42      11.289  -8.385  -1.702  1.00  0.00           H  
ATOM    237  H2  WAT    42      12.693  -8.923  -1.874  1.00  0.00           H  
ATOM    239  O   WAT    43      17.429 -14.485  -9.779  1.00  0.00           O  
ATOM    240  H1  WAT    43      16.871 -14.974 -10.384  1.00  0.00           H  
ATOM    241  H2  WAT    43      16.982 -13.646  -9.667  1.00  0.00           H  
ATOM    243  O   WAT    44       5.245   9.103  13.450  1.00  0.00           O  
ATOM    244  H1  WAT    44       4.366   9.443  13.286  1.00  0.00           H  
ATOM    245  H2  WAT    44       5.621   9.707  14.090  1.00  0.00           H  
ATOM    247  O   WAT    45       2.698  25.168   3.632  1.00  0.00           O  
ATOM    248  H1  WAT    45       2.947  24.281   3.373  1.00  0.00           H  
ATOM    249  H2  WAT    45       3.431  25.476   4.166  1.00  0.00           H  
ATOM    251  O   WAT    46       4.630   2.110   8.253  1.00  0.00           O  
ATOM    252  H1  WAT    46       5.203   1.849   8.974  1.00  0.00           H  
ATOM    253  H2  WAT    46       5.209   2.160   7.493  1.00  0.00           H  
ATOM    255  O   WAT    47       7.777 -11.697 -11.225  1.00  0.00           O  
ATOM    256  H1  WAT    47       8.445 -12.323 -10.946  1.00  0.00           H  
ATOM    257  H2  WAT    47       7.138 -11.695 -10.513  1.00  0.00           H  
ATOM    259  O   WAT    48      -4.849  -2.090 -10.908  1.00  0.00           O  
ATOM    260  H1  WAT    48      -5.097  -1.577 -10.140  1.00  0.00           H  
ATOM    261  H2  WAT    48      -4.393  -2.852 -10.550  1.00  0.00           H  
ATOM    263  O   WAT    49      15.327  18.030  -7.867  1.00  0.00           O  
ATOM    264  H1  WAT    49      15.460  18.805  -7.321  1.00  0.00           H  
ATOM    265  H2  WAT    49      14.681  18.303  -8.518  1.00  0.00           H  
ATOM    267  O   WAT    50      12.338 -18.857   1.928  1.00  0.00           O  
ATOM    268  H1  WAT    50      12.468 -19.749   1.607  1.00  0.00           H  
ATOM    269  H2  WAT    50      12.230 -18.956   2.874  1.00  0.00           H  
ATOM    271  O   WAT    51      -9.921  18.758  14.986  1.00  0.00           O  
ATOM    272  H1  WAT    51      -9.875  19.714  14.959  1.00  0.00           H  
ATOM    273  H2  WAT    51     -10.104  18.553  15.903  1.00  0.00           H  
ATOM    275  O   WAT    52       2.967  -5.795 -20.258  1.00  0.00           O  
ATOM    276  H1  WAT    52       3.671  -6.409 -20.467  1.00  0.00           H  
ATOM    277  H2  WAT    52       2.941  -5.777 -19.301  1.00  0.00           H  
ATOM    279  O   WAT    53      20.898 -13.724  11.382  1.00  0.00           O  
ATOM    280  H1  WAT    53      20.223 -13.241  11.859  1.00  0.00           H  
ATOM    281  H2  WAT    53      20.676 -14.645  11.522  1.00  0.00           H  
ATOM    283  O   WAT    54      -2.150  20.361  16.603  1.00  0.00           O  
ATOM    284  H1  WAT    54      -1.818  20.120  15.738  1.00  0.00           H  
ATOM    285  H2  WAT    54      -3.060  20.613  16.449  1.00  0.00           H  
ATOM    287  O   WAT    55      -3.945  10.063  -5.339  1.00  0.00           O  
ATOM    288  H1  WAT    55      -4.762   9.573  -5.244  1.00  0.00           H  
ATOM    289  H2  WAT    55      -3.265   9.453  -5.054  1.00  0.00           H  
ATOM    291  O   WAT    56       1.320 -16.642  -0.061  1.00  0.00           O  
ATOM    292  H1  WAT    56       0.708 -16.729   0.670  1.00  0.00           H  
ATOM    293  H2  WAT    56       0.907 -16.007  -0.646  1.00  0.00           H  
ATOM    295  O   WAT    57      -2.505 -15.409   1.126  1.00  0.00           O  
ATOM    296  H1  WAT    57      -2.788 -15.781   1.962  1.00  0.00           H  
ATOM    297  H2  WAT    57      -2.592 -16.129   0.502  1.00  0.00           H  
ATOM    299  O   WAT    58       9.573 -18.612   1.026  1.00  0.00           O  
ATOM    300  H1  WAT    58       9.721 -17.984   0.319  1.00  0.00           H  
ATOM    301  H2  WAT    58      10.450 -18.842   1.330  1.00  0.00           H  
ATOM    303  O   WAT    59      -3.341  -3.744  13.341  1.00  0.00           O  
ATOM    304  H1  WAT    59      -3.535  -3.058  13.981  1.00  0.00           H  
ATOM    305  H2  WAT    59      -3.291  -3.282  12.504  1.00  0.00           H  
ATOM    307  O   WAT    60       5.972  -0.005   5.486  1.00  0.00           O  
ATOM    308  H1  WAT    60       5.902   0.945   5.392  1.00  0.00           H  
ATOM    309  H2  WAT    60       6.275  -0.134   6.385  1.00  0.00           H  
ATOM    311  O   WAT    61      21.598  -2.311  15.664  1.00  0.00           O  
ATOM    312  H1  WAT    61      20.839  -1.892  15.258  1.00  0.00           H  
ATOM    313  H2  WAT    61      21.381  -3.243  15.674  1.00  0.00           H  
ATOM    315  O   WAT    62       0.111  13.232  -1.793  1.00  0.00           O  
ATOM    316  H1  WAT    62      -0.226  14.064  -1.463  1.00  0.00           H  
ATOM    317  H2  WAT    62       0.161  12.670  -1.020  1.00  0.00           H  
ATOM    319  O   WAT    63       5.674  -0.075  -3.926  1.00  0.00           O  
ATOM    320  H1  WAT    63       6.158  -0.144  -3.103  1.00  0.00           H  
ATOM    321  H2  WAT    63       6.204   0.512  -4.466  1.00  0.00           H  
ATOM    323  O   WAT    64     -15.578  16.200  -4.853  1.00  0.00           O  
ATOM    324  H1  WAT    64     -16.192  15.993  -4.149  1.00  0.00           H  
ATOM    325  H2  WAT    64     -15.927  15.742  -5.618  1.00  0.00           H  
ATOM    327  O   WAT    65      12.501  20.073   0.435  1.00  0.00           O  
ATOM    328  H1  WAT    65      12.389  20.922   0.865  1.00  0.00           H  
ATOM    329  H2  WAT    65      11.911  20.106  -0.318  1.00  0.00           H  
ATOM    331  O   WAT    66      -6.025 -17.795 -15.443  1.00  0.00           O  
ATOM    332  H1  WAT    66      -6.424 -17.956 -14.588  1.00  0.00           H  
ATOM    333  H2  WAT    66      -5.133 -18.130 -15.358  1.00  0.00           H  
ATOM    335  O   WAT    67      -8.099 -11.573 -18.390  1.00  0.00           O  
ATOM    336  H1  WAT    67      -8.084 -10.775 -18.918  1.00  0.00           H  
ATOM    337  H2  WAT    67      -8.702 -11.376 -17.674  1.00  0.00           H  
ATOM    339  O   WAT    68     -13.028   4.738  18.117  1.00  0.00           O  
ATOM    340  H1  WAT    68     -13.372   5.490  18.598  1.00  0.00           H  
ATOM    341  H2  WAT    68     -12.552   5.122  17.381  1.00  0.00           H  
ATOM    343  O   WAT    69      -9.774   9.309  18.492  1.00  0.00           O  
ATOM    344  H1  WAT    69      -9.334   9.628  19.280  1.00  0.00           H  
ATOM    345  H2  WAT    69      -9.567   8.375  18.463  1.00  0.00           H  
ATOM    347  O   WAT    70     -20.650  15.916   3.040  1.00  0.00           O  
ATOM    348  H1  WAT    70     -20.176  15.192   3.450  1.00  0.00           H  
ATOM    349  H2  WAT    70     -20.599  16.628   3.677  1.00  0.00           H  
ATOM    351  O   WAT    71       8.575  -6.968 -12.545  1.00  0.00           O  
ATOM    352  H1  WAT    71       8.010  -7.314 -11.854  1.00  0.00           H  
ATOM    353  H2  WAT    71       9.360  -6.670 -12.087  1.00  0.00           H  
ATOM    355  O   WAT    72       7.518 -14.156 -14.672  1.00  0.00           O  
ATOM    356  H1  WAT    72       7.936 -13.340 -14.396  1.00  0.00           H  
ATOM    357  H2  WAT    72       7.569 -14.140 -15.628  1.00  0.00           H  
ATOM    359  O   WAT    73      10.032 -15.019   4.759  1.00  0.00           O  
ATOM    360  H1  WAT    73       9.773 -15.922   4.942  1.00  0.00           H  
ATOM    361  H2  WAT    73       9.759 -14.870   3.854  1.00  0.00           H  
ATOM    363  O   WAT    74      16.984  -7.956   5.333  1.00  0.00           O  
ATOM    364  H1  WAT    74      17.250  -7.402   4.599  1.00  0.00           H  
ATOM    365  H2  WAT    74      16.610  -7.347   5.970  1.00  0.00           H  
ATOM    367  O   WAT    75       5.667  18.687  15.054  1.00  0.00           O  
ATOM    368  H1  WAT    75       5.600  18.973  14.143  1.00  0.00           H  
ATOM    369  H2  WAT    75       5.054  17.954  15.121  1.00  0.00           H  
ATOM    371  O   WAT    76      -3.639   9.881  17.359  1.00  0.00           O  
ATOM    372  H1  WAT    76      -3.083   9.449  16.712  1.00  0.00           H  
ATOM    373  H2  WAT    76      -3.085  10.567  17.731  1.00  0.00           H  
ATOM    375  O   WAT    77       3.040 -20.032  -1.296  1.00  0.00           O  
ATOM    376  H1  WAT    77       3.354 -19.385  -1.928  1.00  0.00           H  
ATOM    377  H2  WAT    77       3.570 -20.810  -1.466  1.00  0.00           H  
ATOM    379  O   WAT    78       3.965   9.441  -0.161  1.00  0.00           O  
ATOM    380  H1  WAT    78       4.358   8.614   0.119  1.00  0.00           H  
ATOM    381  H2  WAT    78       4.652  10.092  -0.019  1.00  0.00           H  
ATOM    383  O   WAT    79      21.041  -4.968  15.074  1.00  0.00           O  
ATOM    384  H1  WAT    79      20.238  -5.450  15.272  1.00  0.00           H  
ATOM    385  H2  WAT    79      21.408  -5.415  14.312  1.00  0.00           H  
ATOM    387  O   WAT    80      -2.583  -7.684  -6.371  1.00  0.00           O  
ATOM    388  H1  WAT    80      -2.943  -7.779  -5.489  1.00  0.00           H  
ATOM    389  H2  WAT    80      -1.714  -8.082  -6.318  1.00  0.00           H  
ATOM    391  O   WAT    81     -15.710  11.641   0.050  1.00  0.00           O  
ATOM    392  H1  WAT    81     -14.985  11.602   0.673  1.00  0.00           H  
ATOM    393  H2  WAT    81     -15.497  12.381  -0.519  1.00  0.00           H  
ATOM    395  O   WAT    82      21.147  -4.375   0.554  1.00  0.00           O  
ATOM    396  H1  WAT    82      20.622  -3.822   1.133  1.00  0.00           H  
ATOM    397  H2  WAT    82      20.904  -4.097  -0.329  1.00  0.00           H  
ATOM    399  O   WAT    83       1.257  24.332  -0.433  1.00  0.00           O  
ATOM    400  H1  WAT    83       0.681  23.894   0.195  1.00  0.00           H  
ATOM    401  H2  WAT    83       0.734  24.397  -1.232  1.00  0.00           H  
ATOM    403  O   WAT    84      -5.840   0.461  -8.499  1.00  0.00           O  
ATOM    404  H1  WAT    84      -6.495  -0.234  -8.424  1.00  0.00           H  
ATOM    405  H2  WAT    84      -6.254   1.122  -9.054  1.00  0.00           H  
ATOM    407  O   WAT    85      -2.669  19.391 -17.295  1.00  0.00           O  
ATOM    408  H1  WAT    85      -3.060  20.242 -17.494  1.00  0.00           H  
ATOM    409  H2  WAT    85      -3.405  18.851 -17.006  1.00  0.00           H  
ATOM    411  O   WAT    86       3.562  -2.600 -16.025  1.00  0.00           O  
ATOM    412  H1  WAT    86       4.394  -3.015 -16.253  1.00  0.00           H  
ATOM    413  H2  WAT    86       3.510  -1.836 -16.598  1.00  0.00           H  
ATOM    415  O   WAT    87      -8.219 -12.747   8.074  1.00  0.00           O  
ATOM    416  H1  WAT    87      -8.843 -12.046   8.267  1.00  0.00           H  
ATOM    417  H2  WAT    87      -7.420 -12.490   8.534  1.00  0.00           H  
ATOM    419  O   WAT    88       6.257   2.727   6.128  1.00  0.00           O  
ATOM    420  H1  WAT    88       6.811   2.889   6.892  1.00  0.00           H  
ATOM    421  H2  WAT    88       5.769   3.541   6.009  1.00  0.00           H  
ATOM    423  O   WAT    89      -3.602   7.839   0.263  1.00  0.00           O  
ATOM    424  H1  WAT    89      -3.245   8.405   0.948  1.00  0.00           H  
ATOM    425  H2  WAT    89      -2.831   7.457  -0.158  1.00  0.00           H  
ATOM    427  O   WAT    90       4.259  -7.704 -24.989  1.00  0.00           O  
ATOM    428  H1  WAT    90       3.890  -7.381 -25.810  1.00  0.00           H  
ATOM    429  H2  WAT    90       4.669  -8.537 -25.222  1.00  0.00           H  
ATOM    431  O   WAT    91       8.573  16.718   1.301  1.00  0.00           O  
ATOM    432  H1  WAT    91       8.769  17.619   1.560  1.00  0.00           H  
ATOM    433  H2  WAT    91       9.218  16.189   1.769  1.00  0.00           H  
ATOM    435  O   WAT    92      14.789  11.464  -1.352  1.00  0.00           O  
ATOM    436  H1  WAT    92      13.874  11.573  -1.612  1.00  0.00           H  
ATOM    437  H2  WAT    92      15.072  10.666  -1.799  1.00  0.00           H  
ATOM    439  O   WAT    93       6.367 -11.743  -3.100  1.00  0.00           O  
ATOM    440  H1  WAT    93       5.965 -11.665  -2.235  1.00  0.00           H  
ATOM    441  H2  WAT    93       6.961 -12.489  -3.022  1.00  0.00           H  
ATOM    443  O   WAT    94     -21.026  12.028  10.102  1.00  0.00           O  
ATOM    444  H1  WAT    94     -20.183  11.578  10.155  1.00  0.00           H  
ATOM    445  H2  WAT    94     -21.646  11.346   9.844  1.00  0.00           H  
ATOM    447  O   WAT    95      -8.813   4.059  -1.033  1.00  0.00           O  
ATOM    448  H1  WAT    95      -9.173   4.921  -1.241  1.00  0.00           H  
ATOM    449  H2  WAT    95      -9.259   3.462  -1.634  1.00  0.00           H  
ATOM    451  O   WAT    96      11.691  -2.463   4.228  1.00  0.00           O  
ATOM    452  H1  WAT    96      12.343  -2.694   3.567  1.00  0.00           H  
ATOM    453  H2  WAT    96      10.940  -3.023   4.028  1.00  0.00           H  
ATOM    455  O   WAT    97      12.333 -17.442  -1.527  1.00  0.00           O  
ATOM    456  H1  WAT    97      12.717 -17.500  -0.652  1.00  0.00           H  
ATOM    457  H2  WAT    97      12.709 -18.183  -2.003  1.00  0.00           H  
ATOM    459  O   WAT    98      -6.598  12.501   7.707  1.00  0.00           O  
ATOM    460  H1  WAT    98      -6.354  13.356   8.061  1.00  0.00           H  
ATOM    461  H2  WAT    98      -5.777  12.009   7.684  1.00  0.00           H  
ATOM    463  O   WAT    99      -2.200  16.660  -7.028  1.00  0.00           O  
ATOM    464  H1  WAT    99      -2.178  15.850  -6.518  1.00  0.00           H  
ATOM    465  H2  WAT    99      -2.569  17.309  -6.430  1.00  0.00           H  
ATOM    467  O   WAT   100      11.126 -15.212  -9.340  1.00  0.00           O  
ATOM    468  H1  WAT   100      10.579 -14.721  -8.727  1.00  0.00           H  
ATOM    469  H2  WAT   100      11.337 -16.022  -8.876  1.00  0.00           H  
ATOM    471  O   WAT   101       2.553   0.751  19.492  1.00  0.00           O  
ATOM    472  H1  WAT   101       2.381   0.989  20.403  1.00  0.00           H  
ATOM    473  H2  WAT   101       3.491   0.904  19.377  1.00  0.00           H  
ATOM    475  O   WAT   102     -17.452  -1.259  14.170  1.00  0.00           O  
ATOM    476  H1  WAT   102     -16.858  -1.750  13.602  1.00  0.00           H  
ATOM    477  H2  WAT   102     -16.874  -0.734  14.724  1.00  0.00           H  
ATOM    479  O   WAT   103      15.823 -15.048  -1.755  1.00  0.00           O  
ATOM    480  H1  WAT   103      16.299 -15.324  -0.971  1.00  0.00           H  
ATOM    481  H2  WAT   103      16.385 -14.384  -2.155  1.00  0.00           H  
ATOM    483  O   WAT   104     -22.968   3.179  -5.359  1.00  0.00           O  
ATOM    484  H1  WAT   104     -22.250   3.654  -4.939  1.00  0.00           H  
ATOM    485  H2  WAT   104     -22.699   2.261  -5.326  1.00  0.00           H  
ATOM    487  O   WAT   105     -12.861 -20.473   1.744  1.00  0.00           O  
ATOM    488  H1  WAT   105     -12.995 -20.915   0.906  1.00  0.00           H  
ATOM    489  H2  WAT   105     -12.841 -21.180   2.389  1.00  0.00           H  
ATOM    491  O   WAT   106      20.015  -9.842   9.750  1.00  0.00           O  
ATOM    492  H1  WAT   106      19.910  -9.245   9.009  1.00  0.00           H  
ATOM    493  H2  WAT   106      20.067  -9.268  10.514  1.00  0.00           H  
ATOM    495  O   WAT   107      19.611  -7.253 -12.540  1.00  0.00           O  
ATOM    496  H1  WAT   107      18.842  -7.436 -12.000  1.00  0.00           H  
ATOM    497  H2  WAT   107      19.303  -7.363 -13.440  1.00  0.00           H  
ATOM    499  O   WAT   108     -12.222   7.976 -18.918  1.00  0.00           O  
ATOM    500  H1  WAT   108     -11.781   7.259 -19.373  1.00  0.00           H  
ATOM    501  H2  WAT   108     -11.864   8.769 -19.316  1.00  0.00           H  
ATOM    503  O   WAT   109      -6.914  13.082  16.923  1.00  0.00           O  
ATOM    504  H1  WAT   109      -7.341  13.100  17.780  1.00  0.00           H  
ATOM    505  H2  WAT   109      -6.248  13.768  16.974  1.00  0.00           H  
ATOM    507  O   WAT   110      -1.762   6.595  19.920  1.00  0.00           O  
ATOM    508  H1  WAT   110      -2.542   6.882  19.446  1.00  0.00           H  
ATOM    509  H2  WAT   110      -1.354   5.950  19.342  1.00  0.00           H  
ATOM    511  O   WAT   111      11.380  -7.844  18.374  1.00  0.00           O  
ATOM    512  H1  WAT   111      11.038  -7.784  19.265  1.00  0.00           H  
ATOM    513  H2  WAT   111      11.417  -8.784  18.194  1.00  0.00           H  
ATOM    515  O   WAT   112       3.370  17.358  14.527  1.00  0.00           O  
ATOM    516  H1  WAT   112       3.297  17.053  15.431  1.00  0.00           H  
ATOM    517  H2  WAT   112       3.130  16.598  13.998  1.00  0.00           H  
ATOM    519  O   WAT   113      -8.687  -9.433   1.331  1.00  0.00           O  
ATOM    520  H1  WAT   113      -9.506  -9.306   0.854  1.00  0.00           H  
ATOM    521  H2  WAT   113      -8.097  -9.834   0.692  1.00  0.00           H  
ATOM    523  O   WAT   114      17.821   0.206   3.317  1.00  0.00           O  
ATOM    524  H1  WAT   114      17.736  -0.140   4.205  1.00  0.00           H  
ATOM    525  H2  WAT   114      17.569   1.126   3.393  1.00  0.00           H  
ATOM    527  O   WAT   115      10.424  25.042   0.438  1.00  0.00           O  
ATOM    528  H1  WAT   115       9.526  25.085   0.767  1.00  0.00           H  
ATOM    529  H2  WAT   115      10.970  25.141   1.218  1.00  0.00           H  
ATOM    531  O   WAT   116      -6.203   8.485  -5.067  1.00  0.00           O  
ATOM    532  H1  WAT   116      -7.148   8.633  -5.082  1.00  0.00           H  
ATOM    533  H2  WAT   116      -6.089   7.718  -4.506  1.00  0.00           H  
ATOM    535  O   WAT   117      15.210  -6.079  21.370  1.00  0.00           O  
ATOM    536  H1  WAT   117      15.276  -5.136  21.220  1.00  0.00           H  
ATOM    537  H2  WAT   117      15.790  -6.244  22.114  1.00  0.00           H  
ATOM    539  O   WAT   118       6.285  14.379   9.070  1.00  0.00           O  
ATOM    540  H1  WAT   118       5.928  14.447   8.185  1.00  0.00           H  
ATOM    541  H2  WAT   118       7.225  14.522   8.960  1.00  0.00           H  
ATOM    543  O   WAT   119      12.001  15.163 -10.306  1.00  0.00           O  
ATOM    544  H1  WAT   119      11.279  15.220 -10.932  1.00  0.00           H  
ATOM    545  H2  WAT   119      11.705  15.673  -9.552  1.00  0.00           H  
ATOM    547  O   WAT   120       8.775 -18.631 -19.842  1.00  0.00           O  
ATOM    548  H1  WAT   120       9.131 -17.948 -19.274  1.00  0.00           H  
ATOM    549  H2  WAT   120       8.315 -18.152 -20.532  1.00  0.00           H  
ATOM    551  O   WAT   121     -20.771  11.648  -7.557  1.00  0.00           O  
ATOM    552  H1  WAT   121     -21.632  11.835  -7.932  1.00  0.00           H  
ATOM    553  H2  WAT   121     -20.355  12.506  -7.474  1.00  0.00           H  
ATOM    555  O   WAT   122      -0.331  24.107  -2.674  1.00  0.00           O  
ATOM    556  H1  WAT   122      -0.142  24.853  -3.244  1.00  0.00           H  
ATOM    557  H2  WAT   122      -1.246  23.892  -2.856  1.00  0.00           H  
ATOM    559  O   WAT   123     -15.432  -5.541  14.380  1.00  0.00           O  
ATOM    560  H1  WAT   123     -16.102  -5.058  13.896  1.00  0.00           H  
ATOM    561  H2  WAT   123     -15.926  -6.134  14.946  1.00  0.00           H  
ATOM    563  O   WAT   124      -8.609 -19.020   6.327  1.00  0.00           O  
ATOM    564  H1  WAT   124      -8.787 -19.943   6.512  1.00  0.00           H  
ATOM    565  H2  WAT   124      -7.662 -18.933   6.440  1.00  0.00           H  
ATOM    567  O   WAT   125      -7.175 -18.152  -3.994  1.00  0.00           O  
ATOM    568  H1  WAT   125      -7.553 -17.925  -4.844  1.00  0.00           H  
ATOM    569  H2  WAT   125      -6.304 -18.489  -4.201  1.00  0.00           H  
ATOM    571  O   WAT   126     -11.182  -6.635   3.859  1.00  0.00           O  
ATOM    572  H1  WAT   126     -10.722  -6.353   4.650  1.00  0.00           H  
ATOM    573  H2  WAT   126     -10.491  -6.746   3.206  1.00  0.00           H  
ATOM    575  O   WAT   127       3.728  12.608  18.879  1.00  0.00           O  
ATOM    576  H1  WAT   127       4.368  13.180  19.302  1.00  0.00           H  
ATOM    577  H2  WAT   127       3.263  12.191  19.605  1.00  0.00           H  
ATOM    579  O   WAT   128     -13.533  -6.242  -7.381  1.00  0.00           O  
ATOM    580  H1  WAT   128     -13.333  -6.831  -8.109  1.00  0.00           H  
ATOM    581  H2  WAT   128     -13.053  -5.439  -7.584  1.00  0.00           H  
ATOM    583  O   WAT   129       3.272  15.197  -1.231  1.00  0.00           O  
ATOM    584  H1  WAT   129       4.204  15.128  -1.021  1.00  0.00           H  
ATOM    585  H2  WAT   129       3.235  15.118  -2.184  1.00  0.00           H  
ATOM    587  O   WAT   130       4.464  -7.172   6.564  1.00  0.00           O  
ATOM    588  H1  WAT   130       4.492  -7.176   7.520  1.00  0.00           H  
ATOM    589  H2  WAT   130       5.350  -6.926   6.299  1.00  0.00           H  
ATOM    591  O   WAT   131      -0.050 -11.915   4.822  1.00  0.00           O  
ATOM    592  H1  WAT   131      -0.415 -12.746   4.518  1.00  0.00           H  
ATOM    593  H2  WAT   131      -0.417 -11.260   4.229  1.00  0.00           H  
ATOM    595  O   WAT   132      -6.414 -17.051   2.515  1.00  0.00           O  
ATOM    596  H1  WAT   132      -6.913 -16.844   3.305  1.00  0.00           H  
ATOM    597  H2  WAT   132      -6.461 -16.254   1.987  1.00  0.00           H  
ATOM    599  O   WAT   133       8.564  26.061  -1.587  1.00  0.00           O  
ATOM    600  H1  WAT   133       8.647  25.734  -2.483  1.00  0.00           H  
ATOM    601  H2  WAT   133       7.943  26.787  -1.654  1.00  0.00           H  
ATOM    603  O   WAT   134      -8.185  -1.046  -7.862  1.00  0.00           O  
ATOM    604  H1  WAT   134      -8.309  -1.605  -7.095  1.00  0.00           H  
ATOM    605  H2  WAT   134      -8.448  -0.174  -7.567  1.00  0.00           H  
ATOM    607  O   WAT   135      -3.776  -4.197  -9.572  1.00  0.00           O  
ATOM    608  H1  WAT   135      -3.242  -4.331  -8.790  1.00  0.00           H  
ATOM    609  H2  WAT   135      -4.551  -4.741  -9.429  1.00  0.00           H  
ATOM    611  O   WAT   136     -13.286 -13.504  -1.792  1.00  0.00           O  
ATOM    612  H1  WAT   136     -12.356 -13.569  -2.012  1.00  0.00           H  
ATOM    613  H2  WAT   136     -13.416 -14.159  -1.106  1.00  0.00           H  
ATOM    615  O   WAT   137      -3.216  14.706  19.274  1.00  0.00           O  
ATOM    616  H1  WAT   137      -2.384  14.241  19.355  1.00  0.00           H  
ATOM    617  H2  WAT   137      -3.780  14.304  19.934  1.00  0.00           H  
ATOM    619  O   WAT   138      -8.581   2.785  26.635  1.00  0.00           O  
ATOM    620  H1  WAT   138      -9.318   3.354  26.857  1.00  0.00           H  
ATOM    621  H2  WAT   138      -8.367   3.012  25.730  1.00  0.00           H  
ATOM    623  O   WAT   139       6.494  11.235 -16.589  1.00  0.00           O  
ATOM    624  H1  WAT   139       7.261  10.670 -16.502  1.00  0.00           H  
ATOM    625  H2  WAT   139       6.233  11.145 -17.505  1.00  0.00           H  
ATOM    627  O   WAT   140      -1.592  14.729  -5.046  1.00  0.00           O  
ATOM    628  H1  WAT   140      -0.708  15.039  -5.248  1.00  0.00           H  
ATOM    629  H2  WAT   140      -1.839  15.209  -4.256  1.00  0.00           H  
ATOM    631  O   WAT   141      -2.611  13.003  -6.779  1.00  0.00           O  
ATOM    632  H1  WAT   141      -3.532  12.884  -6.545  1.00  0.00           H  
ATOM    633  H2  WAT   141      -2.322  13.744  -6.247  1.00  0.00           H  
ATOM    635  O   WAT   142     -15.890 -20.956  -8.293  1.00  0.00           O  
ATOM    636  H1  WAT   142     -16.017 -21.454  -9.101  1.00  0.00           H  
ATOM    637  H2  WAT   142     -16.772 -20.685  -8.038  1.00  0.00           H  
ATOM    639  O   WAT   143     -19.396 -13.044  -4.222  1.00  0.00           O  
ATOM    640  H1  WAT   143     -20.205 -12.538  -4.147  1.00  0.00           H  
ATOM    641  H2  WAT   143     -18.844 -12.720  -3.510  1.00  0.00           H  
ATOM    643  O   WAT   144     -18.282  17.645  -7.206  1.00  0.00           O  
ATOM    644  H1  WAT   144     -17.616  18.283  -7.460  1.00  0.00           H  
ATOM    645  H2  WAT   144     -17.880  16.795  -7.385  1.00  0.00           H  
ATOM    647  O   WAT   145      -5.900 -20.130   9.275  1.00  0.00           O  
ATOM    648  H1  WAT   145      -6.554 -19.521   9.618  1.00  0.00           H  
ATOM    649  H2  WAT   145      -6.068 -20.949   9.742  1.00  0.00           H  
ATOM    651  O   WAT   146      21.429   3.720  10.071  1.00  0.00           O  
ATOM    652  H1  WAT   146      21.320   2.942  10.618  1.00  0.00           H  
ATOM    653  H2  WAT   146      21.041   3.477   9.230  1.00  0.00           H  
ATOM    655  O   WAT   147      13.364  -9.917 -17.997  1.00  0.00           O  
ATOM    656  H1  WAT   147      12.889 -10.550 -18.535  1.00  0.00           H  
ATOM    657  H2  WAT   147      13.070 -10.094 -17.104  1.00  0.00           H  
ATOM    659  O   WAT   148      -0.719 -15.485  18.104  1.00  0.00           O  
ATOM    660  H1  WAT   148      -1.413 -16.127  17.955  1.00  0.00           H  
ATOM    661  H2  WAT   148      -1.093 -14.656  17.807  1.00  0.00           H  
ATOM    663  O   WAT   149      11.556  -3.094   0.816  1.00  0.00           O  
ATOM    664  H1  WAT   149      10.680  -2.745   0.983  1.00  0.00           H  
ATOM    665  H2  WAT   149      11.575  -3.252  -0.127  1.00  0.00           H  
ATOM    667  O   WAT   150       0.708  -2.969  19.362  1.00  0.00           O  
ATOM    668  H1  WAT   150       0.765  -2.664  18.456  1.00  0.00           H  
ATOM    669  H2  WAT   150       1.585  -2.827  19.718  1.00  0.00           H  
ATOM    671  O   WAT   151     -10.042  20.566 -11.250  1.00  0.00           O  
ATOM    672  H1  WAT   151     -10.015  21.324 -10.666  1.00  0.00           H  
ATOM    673  H2  WAT   151     -10.103  20.943 -12.128  1.00  0.00           H  
ATOM    675  O   WAT   152     -16.161  12.563  -7.708  1.00  0.00           O  
ATOM    676  H1  WAT   152     -15.215  12.637  -7.585  1.00  0.00           H  
ATOM    677  H2  WAT   152     -16.260  12.161  -8.571  1.00  0.00           H  
ATOM    679  O   WAT   153       1.768   8.940  10.165  1.00  0.00           O  
ATOM    680  H1  WAT   153       0.885   8.748  10.482  1.00  0.00           H  
ATOM    681  H2  WAT   153       1.633   9.542   9.433  1.00  0.00           H  
ATOM    683  O   WAT   154     -21.782   0.688  -4.945  1.00  0.00           O  
ATOM    684  H1  WAT   154     -22.442   0.223  -5.461  1.00  0.00           H  
ATOM    685  H2  WAT   154     -22.127   0.680  -4.053  1.00  0.00           H  
ATOM    687  O   WAT   155       7.095  23.166   7.262  1.00  0.00           O  
ATOM    688  H1  WAT   155       6.737  23.471   8.096  1.00  0.00           H  
ATOM    689  H2  WAT   155       7.810  22.579   7.508  1.00  0.00           H  
ATOM    691  O   WAT   156     -10.726  -9.969  -8.158  1.00  0.00           O  
ATOM    692  H1  WAT   156      -9.988 -10.150  -8.739  1.00  0.00           H  
ATOM    693  H2  WAT   156     -10.526  -9.116  -7.774  1.00  0.00           H  
ATOM    695  O   WAT   157      -4.147 -23.717   9.285  1.00  0.00           O  
ATOM    696  H1  WAT   157      -4.618 -23.016   9.735  1.00  0.00           H  
ATOM    697  H2  WAT   157      -3.454 -23.267   8.801  1.00  0.00           H  
ATOM    699  O   WAT   158      22.521 -10.322  -3.153  1.00  0.00           O  
ATOM    700  H1  WAT   158      22.319 -10.141  -4.071  1.00  0.00           H  
ATOM    701  H2  WAT   158      22.118 -11.173  -2.982  1.00  0.00           H  
ATOM    703  O   WAT   159       8.564  23.370  -9.521  1.00  0.00           O  
ATOM    704  H1  WAT   159       9.248  22.940 -10.034  1.00  0.00           H  
ATOM    705  H2  WAT   159       8.123  23.948 -10.145  1.00  0.00           H  
ATOM    707  O   WAT   160      14.297  16.248  -6.306  1.00  0.00           O  
ATOM    708  H1  WAT   160      14.699  16.907  -6.873  1.00  0.00           H  
ATOM    709  H2  WAT   160      15.028  15.697  -6.025  1.00  0.00           H  
ATOM    711  O   WAT   161     -11.371 -20.216  -2.836  1.00  0.00           O  
ATOM    712  H1  WAT   161     -12.151 -19.988  -3.341  1.00  0.00           H  
ATOM    713  H2  WAT   161     -10.870 -20.790  -3.415  1.00  0.00           H  
ATOM    715  O   WAT   162      14.254  -0.074   1.430  1.00  0.00           O  
ATOM    716  H1  WAT   162      14.440   0.228   2.319  1.00  0.00           H  
ATOM    717  H2  WAT   162      13.298  -0.105   1.383  1.00  0.00           H  
ATOM    719  O   WAT   163      -0.436  -3.393  12.386  1.00  0.00           O  
ATOM    720  H1  WAT   163      -1.194  -2.955  11.999  1.00  0.00           H  
ATOM    721  H2  WAT   163      -0.001  -3.817  11.646  1.00  0.00           H  
ATOM    723  O   WAT   164       1.822  11.847  16.427  1.00  0.00           O  
ATOM    724  H1  WAT   164       2.200  11.310  17.123  1.00  0.00           H  
ATOM    725  H2  WAT   164       2.319  12.665  16.458  1.00  0.00           H  
ATOM    727  O   WAT   165      -6.859  -9.088 -12.617  1.00  0.00           O  
ATOM    728  H1  WAT   165      -7.769  -8.925 -12.866  1.00  0.00           H  
ATOM    729  H2  WAT   165      -6.483  -9.545 -13.369  1.00  0.00           H  
ATOM    731  O   WAT   166     -19.432  -6.520 -15.699  1.00  0.00           O  
ATOM    732  H1  WAT   166     -18.613  -7.012 -15.640  1.00  0.00           H  
ATOM    733  H2  WAT   166     -19.158  -5.622 -15.890  1.00  0.00           H  
ATOM    735  O   WAT   167      21.552 -15.224 -10.352  1.00  0.00           O  
ATOM    736  H1  WAT   167      20.969 -15.982 -10.404  1.00  0.00           H  
ATOM    737  H2  WAT   167      22.431 -15.600 -10.308  1.00  0.00           H  
ATOM    739  O   WAT   168      22.168  -5.805 -12.001  1.00  0.00           O  
ATOM    740  H1  WAT   168      21.322  -5.832 -12.449  1.00  0.00           H  
ATOM    741  H2  WAT   168      22.791  -5.549 -12.680  1.00  0.00           H  
ATOM    743  O   WAT   169       2.947   9.420  -7.439  1.00  0.00           O  
ATOM    744  H1  WAT   169       3.889   9.341  -7.291  1.00  0.00           H  
ATOM    745  H2  WAT   169       2.581   8.607  -7.091  1.00  0.00           H  
ATOM    747  O   WAT   170      -5.263  12.842  13.491  1.00  0.00           O  
ATOM    748  H1  WAT   170      -4.579  12.913  14.156  1.00  0.00           H  
ATOM    749  H2  WAT   170      -6.056  13.149  13.930  1.00  0.00           H  
ATOM    751  O   WAT   171       6.753 -21.052  -4.393  1.00  0.00           O  
ATOM    752  H1  WAT   171       6.933 -20.525  -3.614  1.00  0.00           H  
ATOM    753  H2  WAT   171       6.274 -21.812  -4.063  1.00  0.00           H  
ATOM    755  O   WAT   172       5.811 -15.641   2.963  1.00  0.00           O  
ATOM    756  H1  WAT   172       6.553 -16.143   2.625  1.00  0.00           H  
ATOM    757  H2  WAT   172       5.553 -16.103   3.761  1.00  0.00           H  
ATOM    759  O   WAT   173       6.835   2.679  -8.012  1.00  0.00           O  
ATOM    760  H1  WAT   173       7.305   2.200  -7.329  1.00  0.00           H  
ATOM    761  H2  WAT   173       7.357   2.543  -8.802  1.00  0.00           H  
ATOM    763  O   WAT   174       3.772  -0.869  16.811  1.00  0.00           O  
ATOM    764  H1  WAT   174       3.832  -1.821  16.721  1.00  0.00           H  
ATOM    765  H2  WAT   174       4.583  -0.619  17.253  1.00  0.00           H  
ATOM    767  O   WAT   175     -22.702   9.146 -12.430  1.00  0.00           O  
ATOM    768  H1  WAT   175     -23.350   8.642 -12.924  1.00  0.00           H  
ATOM    769  H2  WAT   175     -23.196   9.881 -12.068  1.00  0.00           H  
ATOM    771  O   WAT   176       4.484   6.907  15.190  1.00  0.00           O  
ATOM    772  H1  WAT   176       3.747   6.400  14.849  1.00  0.00           H  
ATOM    773  H2  WAT   176       4.666   7.554  14.508  1.00  0.00           H  
ATOM    775  O   WAT   177     -12.447 -22.541   3.600  1.00  0.00           O  
ATOM    776  H1  WAT   177     -13.373 -22.767   3.686  1.00  0.00           H  
ATOM    777  H2  WAT   177     -12.261 -22.000   4.367  1.00  0.00           H  
ATOM    779  O   WAT   178      14.441  10.280 -11.184  1.00  0.00           O  
ATOM    780  H1  WAT   178      14.973  10.813 -10.593  1.00  0.00           H  
ATOM    781  H2  WAT   178      13.651  10.081 -10.681  1.00  0.00           H  
ATOM    783  O   WAT   179       0.649  18.204  12.500  1.00  0.00           O  
ATOM    784  H1  WAT   179       1.499  18.133  12.065  1.00  0.00           H  
ATOM    785  H2  WAT   179       0.139  17.473  12.150  1.00  0.00           H  
ATOM    787  O   WAT   180      17.838 -14.067 -13.883  1.00  0.00           O  
ATOM    788  H1  WAT   180      18.321 -13.900 -13.073  1.00  0.00           H  
ATOM    789  H2  WAT   180      17.766 -13.208 -14.300  1.00  0.00           H  
ATOM    791  O   WAT   181      -3.125  18.462  -4.800  1.00  0.00           O  
ATOM    792  H1  WAT   181      -2.879  17.727  -4.238  1.00  0.00           H  
ATOM    793  H2  WAT   181      -3.686  19.008  -4.250  1.00  0.00           H  
ATOM    795  O   WAT   182       8.561  19.059  12.441  1.00  0.00           O  
ATOM    796  H1  WAT   182       9.508  18.923  12.478  1.00  0.00           H  
ATOM    797  H2  WAT   182       8.319  19.303  13.335  1.00  0.00           H  
ATOM    799  O   WAT   183      20.489 -11.004  -8.931  1.00  0.00           O  
ATOM    800  H1  WAT   183      20.839 -11.799  -8.529  1.00  0.00           H  
ATOM    801  H2  WAT   183      19.991 -11.318  -9.686  1.00  0.00           H  
ATOM    803  O   WAT   184      14.692 -12.388 -17.752  1.00  0.00           O  
ATOM    804  H1  WAT   184      15.365 -12.438 -17.074  1.00  0.00           H  
ATOM    805  H2  WAT   184      14.356 -11.494 -17.691  1.00  0.00           H  
ATOM    807  O   WAT   185      -3.684   0.582 -13.039  1.00  0.00           O  
ATOM    808  H1  WAT   185      -3.196   1.403 -12.991  1.00  0.00           H  
ATOM    809  H2  WAT   185      -3.910   0.385 -12.130  1.00  0.00           H  
ATOM    811  O   WAT   186       3.440  14.000  16.709  1.00  0.00           O  
ATOM    812  H1  WAT   186       3.742  13.479  17.453  1.00  0.00           H  
ATOM    813  H2  WAT   186       4.218  14.474  16.417  1.00  0.00           H  
ATOM    815  O   WAT   187      -7.876  19.735  -7.379  1.00  0.00           O  
ATOM    816  H1  WAT   187      -7.238  19.737  -6.665  1.00  0.00           H  
ATOM    817  H2  WAT   187      -7.401  19.367  -8.124  1.00  0.00           H  
ATOM    819  O   WAT   188     -22.131   7.172   8.949  1.00  0.00           O  
ATOM    820  H1  WAT   188     -22.589   6.440   9.362  1.00  0.00           H  
ATOM    821  H2  WAT   188     -22.257   7.034   8.010  1.00  0.00           H  
ATOM    823  O   WAT   189      -2.946  13.602   4.237  1.00  0.00           O  
ATOM    824  H1  WAT   189      -2.812  13.694   5.181  1.00  0.00           H  
ATOM    825  H2  WAT   189      -3.731  14.119   4.055  1.00  0.00           H  
ATOM    827  O   WAT   190       8.439  -7.345  23.053  1.00  0.00           O  
ATOM    828  H1  WAT   190       9.069  -6.660  23.278  1.00  0.00           H  
ATOM    829  H2  WAT   190       7.628  -7.073  23.482  1.00  0.00           H  
ATOM    831  O   WAT   191       3.752  -3.463  26.465  1.00  0.00           O  
ATOM    832  H1  WAT   191       3.549  -3.292  27.385  1.00  0.00           H  
ATOM    833  H2  WAT   191       3.266  -2.793  25.984  1.00  0.00           H  
ATOM    835  O   WAT   192      -6.030  11.943   3.027  1.00  0.00           O  
ATOM    836  H1  WAT   192      -5.626  12.808   3.086  1.00  0.00           H  
ATOM    837  H2  WAT   192      -6.488  11.835   3.860  1.00  0.00           H  
ATOM    839  O   WAT   193      -5.462   6.043   0.005  1.00  0.00           O  
ATOM    840  H1  WAT   193      -4.676   6.538   0.239  1.00  0.00           H  
ATOM    841  H2  WAT   193      -5.751   5.650   0.829  1.00  0.00           H  
ATOM    843  O   WAT   194      -0.953 -10.735   8.349  1.00  0.00           O  
ATOM    844  H1  WAT   194      -0.292 -11.377   8.088  1.00  0.00           H  
ATOM    845  H2  WAT   194      -0.450  -9.960   8.597  1.00  0.00           H  
ATOM    847  O   WAT   195       7.275  13.833   1.806  1.00  0.00           O  
ATOM    848  H1  WAT   195       8.221  13.856   1.662  1.00  0.00           H  
ATOM    849  H2  WAT   195       7.125  14.460   2.513  1.00  0.00           H  
ATOM    851  O   WAT   196       2.842  -6.254  11.572  1.00  0.00           O  
ATOM    852  H1  WAT   196       3.361  -5.552  11.963  1.00  0.00           H  
ATOM    853  H2  WAT   196       2.617  -6.824  12.308  1.00  0.00           H  
ATOM    855  O   WAT   197     -11.144  -4.897 -16.702  1.00  0.00           O  
ATOM    856  H1  WAT   197     -11.782  -4.605 -17.353  1.00  0.00           H  
ATOM    857  H2  WAT   197     -11.522  -4.632 -15.862  1.00  0.00           H  
ATOM    859  O   WAT   198       5.919  19.489  12.447  1.00  0.00           O  
ATOM    860  H1  WAT   198       6.818  19.160  12.461  1.00  0.00           H  
ATOM    861  H2  WAT   198       5.973  20.314  11.965  1.00  0.00           H  
ATOM    863  O   WAT   199       4.242   8.356  19.443  1.00  0.00           O  
ATOM    864  H1  WAT   199       3.384   8.779  19.425  1.00  0.00           H  
ATOM    865  H2  WAT   199       4.069   7.450  19.189  1.00  0.00           H  
ATOM    867  O   WAT   200       8.846  -9.283 -18.833  1.00  0.00           O  
ATOM    868  H1  WAT   200       9.746  -9.458 -19.110  1.00  0.00           H  
ATOM    869  H2  WAT   200       8.463 -10.150 -18.702  1.00  0.00           H  
ATOM    871  O   WAT   201      -0.414   4.974 -24.137  1.00  0.00           O  
ATOM    872  H1  WAT   201      -1.337   5.219 -24.203  1.00  0.00           H  
ATOM    873  H2  WAT   201      -0.428   4.074 -23.812  1.00  0.00           H  
ATOM    875  O   WAT   202      -7.835  20.263  12.676  1.00  0.00           O  
ATOM    876  H1  WAT   202      -8.313  19.621  12.150  1.00  0.00           H  
ATOM    877  H2  WAT   202      -8.518  20.805  13.071  1.00  0.00           H  
ATOM    879  O   WAT   203       3.048  15.287   2.749  1.00  0.00           O  
ATOM    880  H1  WAT   203       2.257  15.704   2.408  1.00  0.00           H  
ATOM    881  H2  WAT   203       3.006  15.428   3.694  1.00  0.00           H  
ATOM    883  O   WAT   204      10.186   9.698  -4.329  1.00  0.00           O  
ATOM    884  H1  WAT   204       9.854   9.831  -5.217  1.00  0.00           H  
ATOM    885  H2  WAT   204      11.138   9.685  -4.428  1.00  0.00           H  
ATOM    887  O   WAT   205      11.886   6.273  -3.500  1.00  0.00           O  
ATOM    888  H1  WAT   205      11.053   6.341  -3.966  1.00  0.00           H  
ATOM    889  H2  WAT   205      11.852   6.969  -2.845  1.00  0.00           H  
ATOM    891  O   WAT   206      -1.512 -14.010   4.093  1.00  0.00           O  
ATOM    892  H1  WAT   206      -2.244 -14.195   4.681  1.00  0.00           H  
ATOM    893  H2  WAT   206      -1.910 -13.555   3.351  1.00  0.00           H  
ATOM    895  O   WAT   207       7.921 -11.732   0.598  1.00  0.00           O  
ATOM    896  H1  WAT   207       8.807 -11.373   0.545  1.00  0.00           H  
ATOM    897  H2  WAT   207       7.488 -11.204   1.269  1.00  0.00           H  
ATOM    899  O   WAT   208      -5.898  19.272  -5.648  1.00  0.00           O  
ATOM    900  H1  WAT   208      -6.222  18.595  -5.054  1.00  0.00           H  
ATOM    901  H2  WAT   208      -5.597  19.974  -5.070  1.00  0.00           H  
ATOM    903  O   WAT   209     -18.157 -15.956   0.963  1.00  0.00           O  
ATOM    904  H1  WAT   209     -17.566 -15.258   0.681  1.00  0.00           H  
ATOM    905  H2  WAT   209     -18.617 -15.588   1.718  1.00  0.00           H  
ATOM    907  O   WAT   210       5.738 -13.386  12.037  1.00  0.00           O  
ATOM    908  H1  WAT   210       5.973 -13.245  11.120  1.00  0.00           H  
ATOM    909  H2  WAT   210       5.708 -14.338  12.133  1.00  0.00           H  
ATOM    911  O   WAT   211      18.510   2.161  -6.442  1.00  0.00           O  
ATOM    912  H1  WAT   211      18.057   2.494  -7.217  1.00  0.00           H  
ATOM    913  H2  WAT   211      18.778   2.946  -5.965  1.00  0.00           H  
ATOM    915  O   WAT   212     -19.541   9.063  -3.938  1.00  0.00           O  
ATOM    916  H1  WAT   212     -20.162   9.694  -4.302  1.00  0.00           H  
ATOM    917  H2  WAT   212     -19.968   8.214  -4.052  1.00  0.00           H  
ATOM    919  O   WAT   213      -7.965  -2.387  -5.623  1.00  0.00           O  
ATOM    920  H1  WAT   213      -7.129  -2.594  -6.040  1.00  0.00           H  
ATOM    921  H2  WAT   213      -7.805  -2.518  -4.689  1.00  0.00           H  
ATOM    923  O   WAT   214      -5.134   6.172 -25.425  1.00  0.00           O  
ATOM    924  H1  WAT   214      -5.185   5.307 -25.831  1.00  0.00           H  
ATOM    925  H2  WAT   214      -5.274   6.785 -26.147  1.00  0.00           H  
ATOM    927  O   WAT   215      12.773   8.221   0.253  1.00  0.00           O  
ATOM    928  H1  WAT   215      12.943   8.486  -0.651  1.00  0.00           H  
ATOM    929  H2  WAT   215      13.563   8.476   0.730  1.00  0.00           H  
ATOM    931  O   WAT   216      16.973 -12.569 -16.062  1.00  0.00           O  
ATOM    932  H1  WAT   216      17.303 -11.874 -16.631  1.00  0.00           H  
ATOM    933  H2  WAT   216      16.518 -12.107 -15.359  1.00  0.00           H  
ATOM    935  O   WAT   217     -10.140 -16.844  -0.618  1.00  0.00           O  
ATOM    936  H1  WAT   217     -10.031 -17.207  -1.497  1.00  0.00           H  
ATOM    937  H2  WAT   217      -9.624 -17.421  -0.055  1.00  0.00           H  
ATOM    939  O   WAT   218      -0.341   2.591  12.293  1.00  0.00           O  
ATOM    940  H1  WAT   218      -1.119   3.135  12.172  1.00  0.00           H  
ATOM    941  H2  WAT   218      -0.316   2.415  13.234  1.00  0.00           H  
ATOM    943  O   WAT   219      14.815   3.850 -17.036  1.00  0.00           O  
ATOM    944  H1  WAT   219      14.500   3.397 -16.253  1.00  0.00           H  
ATOM    945  H2  WAT   219      14.921   4.760 -16.759  1.00  0.00           H  
ATOM    947  O   WAT   220     -14.902 -12.562 -10.599  1.00  0.00           O  
ATOM    948  H1  WAT   220     -14.191 -11.928 -10.689  1.00  0.00           H  
ATOM    949  H2  WAT   220     -15.301 -12.600 -11.469  1.00  0.00           H  
ATOM    951  O   WAT   221      12.214   6.254  16.791  1.00  0.00           O  
ATOM    952  H1  WAT   221      11.675   6.735  17.419  1.00  0.00           H  
ATOM    953  H2  WAT   221      12.013   5.333  16.957  1.00  0.00           H  
ATOM    955  O   WAT   222      22.121  16.955   8.527  1.00  0.00           O  
ATOM    956  H1  WAT   222      22.465  17.300   7.703  1.00  0.00           H  
ATOM    957  H2  WAT   222      22.720  16.245   8.757  1.00  0.00           H  
ATOM    959  O   WAT   223       4.252  20.694   6.473  1.00  0.00           O  
ATOM    960  H1  WAT   223       3.687  21.283   6.973  1.00  0.00           H  
ATOM    961  H2  WAT   223       4.538  21.215   5.723  1.00  0.00           H  
ATOM    963  O   WAT   224     -15.952   6.510   6.059  1.00  0.00           O  
ATOM    964  H1  WAT   224     -15.200   7.002   6.390  1.00  0.00           H  
ATOM    965  H2  WAT   224     -15.577   5.893   5.430  1.00  0.00           H  
ATOM    967  O   WAT   225      17.575 -16.485  -7.954  1.00  0.00           O  
ATOM    968  H1  WAT   225      18.146 -15.860  -7.507  1.00  0.00           H  
ATOM    969  H2  WAT   225      17.482 -16.133  -8.839  1.00  0.00           H  
ATOM    971  O   WAT   226      -0.938  20.861  -8.666  1.00  0.00           O  
ATOM    972  H1  WAT   226      -0.137  20.438  -8.355  1.00  0.00           H  
ATOM    973  H2  WAT   226      -1.394  20.178  -9.158  1.00  0.00           H  
ATOM    975  O   WAT   227      -0.809  11.104  15.147  1.00  0.00           O  
ATOM    976  H1  WAT   227      -1.541  11.467  15.646  1.00  0.00           H  
ATOM    977  H2  WAT   227      -0.065  11.661  15.374  1.00  0.00           H  
ATOM    979  O   WAT   228      19.426  10.708 -13.132  1.00  0.00           O  
ATOM    980  H1  WAT   228      19.182   9.913 -12.659  1.00  0.00           H  
ATOM    981  H2  WAT   228      18.753  11.345 -12.894  1.00  0.00           H  
ATOM    983  O   WAT   229     -22.692  -1.925 -13.698  1.00  0.00           O  
ATOM    984  H1  WAT   229     -22.806  -0.984 -13.835  1.00  0.00           H  
ATOM    985  H2  WAT   229     -22.706  -2.031 -12.747  1.00  0.00           H  
ATOM    987  O   WAT   230       1.360  12.758  -4.249  1.00  0.00           O  
ATOM    988  H1  WAT   230       1.438  11.824  -4.446  1.00  0.00           H  
ATOM    989  H2  WAT   230       1.084  12.788  -3.333  1.00  0.00           H  
ATOM    991  O   WAT   231      11.816 -12.967  -0.145  1.00  0.00           O  
ATOM    992  H1  WAT   231      12.105 -13.094  -1.049  1.00  0.00           H  
ATOM    993  H2  WAT   231      12.548 -13.282   0.386  1.00  0.00           H  
ATOM    995  O   WAT   232       5.491 -15.481 -12.915  1.00  0.00           O  
ATOM    996  H1  WAT   232       5.883 -15.494 -12.042  1.00  0.00           H  
ATOM    997  H2  WAT   232       6.040 -14.876 -13.415  1.00  0.00           H  
ATOM    999  O   WAT   233       4.749  16.739  -4.215  1.00  0.00           O  
ATOM   1000  H1  WAT   233       4.451  17.232  -4.980  1.00  0.00           H  
ATOM   1001  H2  WAT   233       4.149  15.996  -4.160  1.00  0.00           H  
ATOM   1003  O   WAT   234       9.216  -9.087  -3.302  1.00  0.00           O  
ATOM   1004  H1  WAT   234      10.158  -9.252  -3.269  1.00  0.00           H  
ATOM   1005  H2  WAT   234       9.137  -8.136  -3.225  1.00  0.00           H  
ATOM   1007  O   WAT   235      -9.456  -4.251  20.539  1.00  0.00           O  
ATOM   1008  H1  WAT   235      -9.613  -4.605  19.664  1.00  0.00           H  
ATOM   1009  H2  WAT   235     -10.234  -4.494  21.040  1.00  0.00           H  
ATOM   1011  O   WAT   236     -13.112  -8.572   6.873  1.00  0.00           O  
ATOM   1012  H1  WAT   236     -13.109  -9.423   7.311  1.00  0.00           H  
ATOM   1013  H2  WAT   236     -12.697  -8.737   6.027  1.00  0.00           H  
ATOM   1015  O   WAT   237     -17.616 -18.318 -10.527  1.00  0.00           O  
ATOM   1016  H1  WAT   237     -17.004 -17.921 -11.146  1.00  0.00           H  
ATOM   1017  H2  WAT   237     -18.482 -18.093 -10.868  1.00  0.00           H  
ATOM   1019  O   WAT   238     -10.111 -22.352  -4.210  1.00  0.00           O  
ATOM   1020  H1  WAT   238      -9.935 -22.622  -5.112  1.00  0.00           H  
ATOM   1021  H2  WAT   238      -9.423 -22.775  -3.696  1.00  0.00           H  
ATOM   1023  O   WAT   239      20.560  -4.450 -10.053  1.00  0.00           O  
ATOM   1024  H1  WAT   239      21.140  -4.953 -10.625  1.00  0.00           H  
ATOM   1025  H2  WAT   239      21.111  -3.744  -9.716  1.00  0.00           H  
ATOM   1027  O   WAT   240      13.991   8.538  -7.142  1.00  0.00           O  
ATOM   1028  H1  WAT   240      14.859   8.926  -7.251  1.00  0.00           H  
ATOM   1029  H2  WAT   240      13.629   8.973  -6.370  1.00  0.00           H  
ATOM   1031  O   WAT   241      22.143   6.785  11.687  1.00  0.00           O  
ATOM   1032  H1  WAT   241      21.988   6.317  12.508  1.00  0.00           H  
ATOM   1033  H2  WAT   241      21.509   6.411  11.075  1.00  0.00           H  
ATOM   1035  O   WAT   242     -22.840  14.810   1.848  1.00  0.00           O  
ATOM   1036  H1  WAT   242     -22.060  15.189   2.254  1.00  0.00           H  
ATOM   1037  H2  WAT   242     -22.602  14.705   0.926  1.00  0.00           H  
ATOM   1039  O   WAT   243     -12.396  16.005   3.622  1.00  0.00           O  
ATOM   1040  H1  WAT   243     -11.839  15.821   2.865  1.00  0.00           H  
ATOM   1041  H2  WAT   243     -12.618  16.932   3.536  1.00  0.00           H  
ATOM   1043  O   WAT   244       3.807  25.219  -1.217  1.00  0.00           O  
ATOM   1044  H1  WAT   244       2.898  25.065  -0.960  1.00  0.00           H  
ATOM   1045  H2  WAT   244       4.297  24.508  -0.805  1.00  0.00           H  
ATOM   1047  O   WAT   245      17.534   1.668   0.708  1.00  0.00           O  
ATOM   1048  H1  WAT   245      16.641   1.983   0.850  1.00  0.00           H  
ATOM   1049  H2  WAT   245      17.589   0.864   1.224  1.00  0.00           H  
ATOM   1051  O   WAT   246       5.608  15.438  15.734  1.00  0.00           O  
ATOM   1052  H1  WAT   246       6.425  15.619  15.270  1.00  0.00           H  
ATOM   1053  H2  WAT   246       4.973  15.260  15.040  1.00  0.00           H  
ATOM   1055  O   WAT   247      14.253  -2.739  -4.672  1.00  0.00           O  
ATOM   1056  H1  WAT   247      14.821  -3.326  -5.171  1.00  0.00           H  
ATOM   1057  H2  WAT   247      13.722  -2.300  -5.335  1.00  0.00           H  
ATOM   1059  O   WAT   248       1.484 -23.800  13.403  1.00  0.00           O  
ATOM   1060  H1  WAT   248       2.064 -23.122  13.055  1.00  0.00           H  
ATOM   1061  H2  WAT   248       0.750 -23.825  12.790  1.00  0.00           H  
ATOM   1063  O   WAT   249      -6.376  11.766 -18.339  1.00  0.00           O  
ATOM   1064  H1  WAT   249      -5.672  11.179 -18.061  1.00  0.00           H  
ATOM   1065  H2  WAT   249      -7.086  11.180 -18.602  1.00  0.00           H  
ATOM   1067  O   WAT   250      -4.771 -25.830   7.315  1.00  0.00           O  
ATOM   1068  H1  WAT   250      -4.122 -26.382   7.751  1.00  0.00           H  
ATOM   1069  H2  WAT   250      -4.760 -25.011   7.809  1.00  0.00           H  
ATOM   1071  O   WAT   251      20.745 -16.784   4.283  1.00  0.00           O  
ATOM   1072  H1  WAT   251      20.838 -17.403   5.007  1.00  0.00           H  
ATOM   1073  H2  WAT   251      21.086 -15.959   4.629  1.00  0.00           H  
ATOM   1075  O   WAT   252       6.563  -1.057  18.456  1.00  0.00           O  
ATOM   1076  H1  WAT   252       7.133  -0.958  19.218  1.00  0.00           H  
ATOM   1077  H2  WAT   252       7.147  -0.956  17.705  1.00  0.00           H  
ATOM   1079  O   WAT   253     -16.017  -1.045  -9.146  1.00  0.00           O  
ATOM   1080  H1  WAT   253     -16.647  -1.725  -8.909  1.00  0.00           H  
ATOM   1081  H2  WAT   253     -15.311  -1.139  -8.506  1.00  0.00           H  
ATOM   1083  O   WAT   254      -0.287   2.098 -10.451  1.00  0.00           O  
ATOM   1084  H1  WAT   254      -0.530   1.739  -9.598  1.00  0.00           H  
ATOM   1085  H2  WAT   254       0.210   2.889 -10.246  1.00  0.00           H  
ATOM   1087  O   WAT   255       7.709  -4.042  -0.392  1.00  0.00           O  
ATOM   1088  H1  WAT   255       8.004  -3.297  -0.916  1.00  0.00           H  
ATOM   1089  H2  WAT   255       7.439  -3.656   0.442  1.00  0.00           H  
ATOM   1091  O   WAT   256      12.229  10.123  16.029  1.00  0.00           O  
ATOM   1092  H1  WAT   256      12.661   9.958  16.867  1.00  0.00           H  
ATOM   1093  H2  WAT   256      11.740   9.320  15.849  1.00  0.00           H  
ATOM   1095  O   WAT   257       0.073  18.727   6.075  1.00  0.00           O  
ATOM   1096  H1  WAT   257       0.459  18.484   5.234  1.00  0.00           H  
ATOM   1097  H2  WAT   257      -0.286  19.602   5.930  1.00  0.00           H  
ATOM   1099  O   WAT   258      -6.690  20.036   8.417  1.00  0.00           O  
ATOM   1100  H1  WAT   258      -6.087  19.754   9.105  1.00  0.00           H  
ATOM   1101  H2  WAT   258      -6.738  20.987   8.516  1.00  0.00           H  
ATOM   1103  O   WAT   259       5.881  -4.677   3.659  1.00  0.00           O  
ATOM   1104  H1  WAT   259       5.385  -5.412   3.299  1.00  0.00           H  
ATOM   1105  H2  WAT   259       5.591  -4.615   4.570  1.00  0.00           H  
ATOM   1107  O   WAT   260     -21.487  -2.261   5.437  1.00  0.00           O  
ATOM   1108  H1  WAT   260     -21.263  -2.147   6.360  1.00  0.00           H  
ATOM   1109  H2  WAT   260     -21.928  -3.110   5.400  1.00  0.00           H  
ATOM   1111  O   WAT   261     -10.526  -7.356 -17.677  1.00  0.00           O  
ATOM   1112  H1  WAT   261      -9.892  -6.986 -18.291  1.00  0.00           H  
ATOM   1113  H2  WAT   261     -10.833  -6.606 -17.168  1.00  0.00           H  
ATOM   1115  O   WAT   262     -20.071  -8.743   8.090  1.00  0.00           O  
ATOM   1116  H1  WAT   262     -19.846  -9.627   7.800  1.00  0.00           H  
ATOM   1117  H2  WAT   262     -20.380  -8.302   7.299  1.00  0.00           H  
ATOM   1119  O   WAT   263       9.967   1.325  -7.093  1.00  0.00           O  
ATOM   1120  H1  WAT   263       9.821   2.270  -7.129  1.00  0.00           H  
ATOM   1121  H2  WAT   263      10.843   1.232  -6.718  1.00  0.00           H  
ATOM   1123  O   WAT   264      -0.518  10.469  21.591  1.00  0.00           O  
ATOM   1124  H1  WAT   264      -1.357  10.340  22.032  1.00  0.00           H  
ATOM   1125  H2  WAT   264       0.096  10.671  22.297  1.00  0.00           H  
ATOM   1127  O   WAT   265      12.780  13.994  13.203  1.00  0.00           O  
ATOM   1128  H1  WAT   265      13.211  13.246  13.615  1.00  0.00           H  
ATOM   1129  H2  WAT   265      13.250  14.757  13.539  1.00  0.00           H  
ATOM   1131  O   WAT   266     -12.106   7.338   4.523  1.00  0.00           O  
ATOM   1132  H1  WAT   266     -12.093   8.152   5.026  1.00  0.00           H  
ATOM   1133  H2  WAT   266     -11.402   7.440   3.883  1.00  0.00           H  
ATOM   1135  O   WAT   267      -0.283  11.856  19.197  1.00  0.00           O  
ATOM   1136  H1  WAT   267      -0.550  11.496  20.043  1.00  0.00           H  
ATOM   1137  H2  WAT   267       0.379  11.245  18.875  1.00  0.00           H  
ATOM   1139  O   WAT   268       9.643  16.964  -1.062  1.00  0.00           O  
ATOM   1140  H1  WAT   268       9.244  16.768  -0.214  1.00  0.00           H  
ATOM   1141  H2  WAT   268       9.670  16.122  -1.515  1.00  0.00           H  
ATOM   1143  O   WAT   269      -6.752 -18.067 -12.584  1.00  0.00           O  
ATOM   1144  H1  WAT   269      -7.117 -18.940 -12.438  1.00  0.00           H  
ATOM   1145  H2  WAT   269      -5.835 -18.144 -12.320  1.00  0.00           H  
ATOM   1147  O   WAT   270      -9.025 -25.254  -8.264  1.00  0.00           O  
ATOM   1148  H1  WAT   270      -9.728 -25.550  -7.686  1.00  0.00           H  
ATOM   1149  H2  WAT   270      -8.221 -25.446  -7.781  1.00  0.00           H  
ATOM   1151  O   WAT   271       3.597  12.076   9.332  1.00  0.00           O  
ATOM   1152  H1  WAT   271       2.803  11.696   8.955  1.00  0.00           H  
ATOM   1153  H2  WAT   271       4.145  11.321   9.548  1.00  0.00           H  
ATOM   1155  O   WAT   272     -22.619  -7.780 -10.640  1.00  0.00           O  
ATOM   1156  H1  WAT   272     -23.063  -8.291  -9.964  1.00  0.00           H  
ATOM   1157  H2  WAT   272     -23.307  -7.230 -11.015  1.00  0.00           H  
ATOM   1159  O   WAT   273      -7.359 -11.208  -3.338  1.00  0.00           O  
ATOM   1160  H1  WAT   273      -6.734 -10.844  -3.965  1.00  0.00           H  
ATOM   1161  H2  WAT   273      -8.179 -11.275  -3.827  1.00  0.00           H  
ATOM   1163  O   WAT   274       2.556  21.675   9.113  1.00  0.00           O  
ATOM   1164  H1  WAT   274       2.050  22.185   9.746  1.00  0.00           H  
ATOM   1165  H2  WAT   274       2.097  20.837   9.059  1.00  0.00           H  
ATOM   1167  O   WAT   275     -12.049 -11.970 -14.356  1.00  0.00           O  
ATOM   1168  H1  WAT   275     -11.135 -11.969 -14.641  1.00  0.00           H  
ATOM   1169  H2  WAT   275     -12.084 -12.629 -13.664  1.00  0.00           H  
ATOM   1171  O   WAT   276      -8.044 -26.042  -0.106  1.00  0.00           O  
ATOM   1172  H1  WAT   276      -8.412 -26.121   0.775  1.00  0.00           H  
ATOM   1173  H2  WAT   276      -7.148 -26.368  -0.021  1.00  0.00           H  
ATOM   1175  O   WAT   277       7.183  11.352 -13.137  1.00  0.00           O  
ATOM   1176  H1  WAT   277       6.907  11.056 -12.269  1.00  0.00           H  
ATOM   1177  H2  WAT   277       6.605  10.889 -13.743  1.00  0.00           H  
ATOM   1179  O   WAT   278      -5.721 -25.027  -2.005  1.00  0.00           O  
ATOM   1180  H1  WAT   278      -5.888 -24.378  -1.322  1.00  0.00           H  
ATOM   1181  H2  WAT   278      -5.054 -24.623  -2.561  1.00  0.00           H  
ATOM   1183  O   WAT   279       7.637  -9.157  -0.935  1.00  0.00           O  
ATOM   1184  H1  WAT   279       7.787 -10.037  -0.589  1.00  0.00           H  
ATOM   1185  H2  WAT   279       8.170  -9.119  -1.730  1.00  0.00           H  
ATOM   1187  O   WAT   280      -1.924  16.512   4.149  1.00  0.00           O  
ATOM   1188  H1  WAT   280      -2.571  16.222   4.792  1.00  0.00           H  
ATOM   1189  H2  WAT   280      -2.031  17.463   4.115  1.00  0.00           H  
ATOM   1191  O   WAT   281      -5.354  14.546 -16.878  1.00  0.00           O  
ATOM   1192  H1  WAT   281      -5.397  14.639 -17.829  1.00  0.00           H  
ATOM   1193  H2  WAT   281      -4.532  14.083 -16.719  1.00  0.00           H  
ATOM   1195  O   WAT   282     -22.740  -3.231  -1.595  1.00  0.00           O  
ATOM   1196  H1  WAT   282     -22.043  -3.793  -1.936  1.00  0.00           H  
ATOM   1197  H2  WAT   282     -22.521  -3.111  -0.671  1.00  0.00           H  
ATOM   1199  O   WAT   283       6.394  15.934 -13.465  1.00  0.00           O  
ATOM   1200  H1  WAT   283       5.641  15.458 -13.114  1.00  0.00           H  
ATOM   1201  H2  WAT   283       6.817  15.311 -14.057  1.00  0.00           H  
ATOM   1203  O   WAT   284      -2.749  -4.896  -7.030  1.00  0.00           O  
ATOM   1204  H1  WAT   284      -3.455  -4.769  -6.396  1.00  0.00           H  
ATOM   1205  H2  WAT   284      -2.484  -5.809  -6.914  1.00  0.00           H  
ATOM   1207  O   WAT   285      -7.665  -5.825  21.466  1.00  0.00           O  
ATOM   1208  H1  WAT   285      -8.054  -6.680  21.650  1.00  0.00           H  
ATOM   1209  H2  WAT   285      -8.408  -5.272  21.223  1.00  0.00           H  
ATOM   1211  O   WAT   286       6.056  21.626  -6.335  1.00  0.00           O  
ATOM   1212  H1  WAT   286       5.264  22.005  -6.716  1.00  0.00           H  
ATOM   1213  H2  WAT   286       6.771  21.991  -6.856  1.00  0.00           H  
ATOM   1215  O   WAT   287      12.346 -12.358 -19.908  1.00  0.00           O  
ATOM   1216  H1  WAT   287      11.657 -12.782 -20.420  1.00  0.00           H  
ATOM   1217  H2  WAT   287      13.161 -12.643 -20.320  1.00  0.00           H  
ATOM   1219  O   WAT   288       0.125  15.447   5.644  1.00  0.00           O  
ATOM   1220  H1  WAT   288      -0.175  15.846   6.461  1.00  0.00           H  
ATOM   1221  H2  WAT   288      -0.527  15.711   4.995  1.00  0.00           H  
ATOM   1223  O   WAT   289      10.572  10.591   2.866  1.00  0.00           O  
ATOM   1224  H1  WAT   289      10.756  10.384   1.950  1.00  0.00           H  
ATOM   1225  H2  WAT   289      10.117  11.433   2.835  1.00  0.00           H  
ATOM   1227  O   WAT   290       7.182 -20.226 -12.465  1.00  0.00           O  
ATOM   1228  H1  WAT   290       8.032 -20.214 -12.905  1.00  0.00           H  
ATOM   1229  H2  WAT   290       6.777 -19.393 -12.705  1.00  0.00           H  
ATOM   1231  O   WAT   291     -20.899   3.786   7.513  1.00  0.00           O  
ATOM   1232  H1  WAT   291     -20.290   4.502   7.690  1.00  0.00           H  
ATOM   1233  H2  WAT   291     -20.389   3.158   7.002  1.00  0.00           H  
ATOM   1235  O   WAT   292      12.434  18.651   8.871  1.00  0.00           O  
ATOM   1236  H1  WAT   292      12.197  19.443   8.389  1.00  0.00           H  
ATOM   1237  H2  WAT   292      12.064  18.782   9.744  1.00  0.00           H  
ATOM   1239  O   WAT   293       5.810  -9.413   5.506  1.00  0.00           O  
ATOM   1240  H1  WAT   293       5.004  -9.098   5.916  1.00  0.00           H  
ATOM   1241  H2  WAT   293       5.702 -10.363   5.463  1.00  0.00           H  
ATOM   1243  O   WAT   294      -6.813   1.227  16.092  1.00  0.00           O  
ATOM   1244  H1  WAT   294      -7.332   0.556  16.535  1.00  0.00           H  
ATOM   1245  H2  WAT   294      -6.356   1.682  16.799  1.00  0.00           H  
ATOM   1247  O   WAT   295      14.701   9.399 -13.642  1.00  0.00           O  
ATOM   1248  H1  WAT   295      14.428   9.411 -12.725  1.00  0.00           H  
ATOM   1249  H2  WAT   295      15.035   8.513 -13.782  1.00  0.00           H  
ATOM   1251  O   WAT   296       0.337 -22.754   7.247  1.00  0.00           O  
ATOM   1252  H1  WAT   296       0.433 -23.187   8.095  1.00  0.00           H  
ATOM   1253  H2  WAT   296      -0.609 -22.668   7.128  1.00  0.00           H  
ATOM   1255  O   WAT   297      -1.658   5.879  -8.612  1.00  0.00           O  
ATOM   1256  H1  WAT   297      -2.179   5.570  -7.871  1.00  0.00           H  
ATOM   1257  H2  WAT   297      -0.966   5.225  -8.708  1.00  0.00           H  
ATOM   1259  O   WAT   298      12.591   1.795 -20.456  1.00  0.00           O  
ATOM   1260  H1  WAT   298      12.334   1.612 -21.360  1.00  0.00           H  
ATOM   1261  H2  WAT   298      11.827   1.546 -19.935  1.00  0.00           H  
ATOM   1263  O   WAT   299     -10.347  15.985   8.351  1.00  0.00           O  
ATOM   1264  H1  WAT   299      -9.931  15.124   8.387  1.00  0.00           H  
ATOM   1265  H2  WAT   299     -11.263  15.800   8.144  1.00  0.00           H  
ATOM   1267  O   WAT   300      17.865  -8.171 -10.685  1.00  0.00           O  
ATOM   1268  H1  WAT   300      17.054  -8.397 -10.229  1.00  0.00           H  
ATOM   1269  H2  WAT   300      18.340  -7.614 -10.069  1.00  0.00           H  
ATOM   1271  O   WAT   301      17.152  -3.773 -15.631  1.00  0.00           O  
ATOM   1272  H1  WAT   301      16.302  -4.124 -15.896  1.00  0.00           H  
ATOM   1273  H2  WAT   301      17.598  -3.576 -16.456  1.00  0.00           H  
ATOM   1275  O   WAT   302       3.000  -0.148  14.099  1.00  0.00           O  
ATOM   1276  H1  WAT   302       3.048  -0.464  15.001  1.00  0.00           H  
ATOM   1277  H2  WAT   302       2.292  -0.656  13.704  1.00  0.00           H  
ATOM   1279  O   WAT   303      11.470  12.351  -0.112  1.00  0.00           O  
ATOM   1280  H1  WAT   303      12.165  13.005  -0.177  1.00  0.00           H  
ATOM   1281  H2  WAT   303      10.663  12.843  -0.258  1.00  0.00           H  
ATOM   1283  O   WAT   304      22.467  14.569 -10.786  1.00  0.00           O  
ATOM   1284  H1  WAT   304      23.174  13.924 -10.819  1.00  0.00           H  
ATOM   1285  H2  WAT   304      22.834  15.302 -10.292  1.00  0.00           H  
ATOM   1287  O   WAT   305      17.895 -12.313  -6.825  1.00  0.00           O  
ATOM   1288  H1  WAT   305      17.586 -11.468  -7.152  1.00  0.00           H  
ATOM   1289  H2  WAT   305      18.366 -12.100  -6.019  1.00  0.00           H  
ATOM   1291  O   WAT   306     -13.093 -17.794 -12.588  1.00  0.00           O  
ATOM   1292  H1  WAT   306     -13.940 -17.368 -12.453  1.00  0.00           H  
ATOM   1293  H2  WAT   306     -13.301 -18.726 -12.654  1.00  0.00           H  
ATOM   1295  O   WAT   307      -1.966 -24.973   6.383  1.00  0.00           O  
ATOM   1296  H1  WAT   307      -2.469 -24.311   6.858  1.00  0.00           H  
ATOM   1297  H2  WAT   307      -2.199 -24.837   5.465  1.00  0.00           H  
ATOM   1299  O   WAT   308      -1.842 -16.115 -12.474  1.00  0.00           O  
ATOM   1300  H1  WAT   308      -0.896 -16.263 -12.505  1.00  0.00           H  
ATOM   1301  H2  WAT   308      -2.038 -15.648 -13.286  1.00  0.00           H  
ATOM   1303  O   WAT   309      -0.936   7.226 -18.441  1.00  0.00           O  
ATOM   1304  H1  WAT   309      -0.710   6.558 -19.089  1.00  0.00           H  
ATOM   1305  H2  WAT   309      -0.612   8.044 -18.817  1.00  0.00           H  
ATOM   1307  O   WAT   310     -18.510  -9.526  14.993  1.00  0.00           O  
ATOM   1308  H1  WAT   310     -19.415  -9.838  14.997  1.00  0.00           H  
ATOM   1309  H2  WAT   310     -18.425  -9.045  14.170  1.00  0.00           H  
ATOM   1311  O   WAT   311      -6.474  16.496 -14.878  1.00  0.00           O  
ATOM   1312  H1  WAT   311      -5.994  15.733 -15.200  1.00  0.00           H  
ATOM   1313  H2  WAT   311      -7.196  16.604 -15.497  1.00  0.00           H  
ATOM   1315  O   WAT   312      -4.382 -10.646   0.695  1.00  0.00           O  
ATOM   1316  H1  WAT   312      -4.503 -11.548   0.398  1.00  0.00           H  
ATOM   1317  H2  WAT   312      -4.798 -10.620   1.557  1.00  0.00           H  
ATOM   1319  O   WAT   313      11.472  19.766  -2.292  1.00  0.00           O  
ATOM   1320  H1  WAT   313      10.915  19.322  -2.932  1.00  0.00           H  
ATOM   1321  H2  WAT   313      11.191  20.680  -2.323  1.00  0.00           H  
ATOM   1323  O   WAT   314       0.137  -4.323  24.621  1.00  0.00           O  
ATOM   1324  H1  WAT   314       0.747  -4.986  24.945  1.00  0.00           H  
ATOM   1325  H2  WAT   314      -0.577  -4.323  25.258  1.00  0.00           H  
ATOM   1327  O   WAT   315       2.122   1.050  22.151  1.00  0.00           O  
ATOM   1328  H1  WAT   315       2.431   0.186  22.425  1.00  0.00           H  
ATOM   1329  H2  WAT   315       2.638   1.665  22.672  1.00  0.00           H  
ATOM   1331  O   WAT   316      -5.170   5.173  21.110  1.00  0.00           O  
ATOM   1332  H1  WAT   316      -4.369   5.621  21.381  1.00  0.00           H  
ATOM   1333  H2  WAT   316      -5.007   4.918  20.202  1.00  0.00           H  
ATOM   1335  O   WAT   317       5.493  12.501  -2.644  1.00  0.00           O  
ATOM   1336  H1  WAT   317       5.308  11.585  -2.852  1.00  0.00           H  
ATOM   1337  H2  WAT   317       5.297  12.579  -1.710  1.00  0.00           H  
ATOM   1339  O   WAT   318      -2.995  21.579   4.737  1.00  0.00           O  
ATOM   1340  H1  WAT   318      -3.677  22.010   5.251  1.00  0.00           H  
ATOM   1341  H2  WAT   318      -3.227  21.766   3.827  1.00  0.00           H  
ATOM   1343  O   WAT   319      -2.669   4.131  11.817  1.00  0.00           O  
ATOM   1344  H1  WAT   319      -3.258   3.853  11.116  1.00  0.00           H  
ATOM   1345  H2  WAT   319      -3.119   3.877  12.623  1.00  0.00           H  
ATOM   1347  O   WAT   320     -20.477 -12.524   1.597  1.00  0.00           O  
ATOM   1348  H1  WAT   320     -20.985 -12.422   0.792  1.00  0.00           H  
ATOM   1349  H2  WAT   320     -21.002 -12.090   2.269  1.00  0.00           H  
ATOM   1351  O   WAT   321     -18.343   1.518   1.834  1.00  0.00           O  
ATOM   1352  H1  WAT   321     -18.549   0.705   1.373  1.00  0.00           H  
ATOM   1353  H2  WAT   321     -17.604   1.887   1.351  1.00  0.00           H  
ATOM   1355  O   WAT   322     -10.394   5.177 -26.836  1.00  0.00           O  
ATOM   1356  H1  WAT   322      -9.480   4.891 -26.841  1.00  0.00           H  
ATOM   1357  H2  WAT   322     -10.718   4.926 -25.971  1.00  0.00           H  
ATOM   1359  O   WAT   323      17.838 -11.241  -0.181  1.00  0.00           O  
ATOM   1360  H1  WAT   323      18.456 -10.699  -0.672  1.00  0.00           H  
ATOM   1361  H2  WAT   323      17.959 -10.975   0.731  1.00  0.00           H  
ATOM   1363  O   WAT   324     -21.526  -3.547 -15.583  1.00  0.00           O  
ATOM   1364  H1  WAT   324     -20.586  -3.417 -15.705  1.00  0.00           H  
ATOM   1365  H2  WAT   324     -21.761  -2.948 -14.874  1.00  0.00           H  
ATOM   1367  O   WAT   325      -7.994 -16.261   7.948  1.00  0.00           O  
ATOM   1368  H1  WAT   325      -8.726 -15.661   8.091  1.00  0.00           H  
ATOM   1369  H2  WAT   325      -7.719 -16.092   7.047  1.00  0.00           H  
ATOM   1371  O   WAT   326       0.785   4.523 -10.176  1.00  0.00           O  
ATOM   1372  H1  WAT   326       1.724   4.335 -10.172  1.00  0.00           H  
ATOM   1373  H2  WAT   326       0.656   5.084 -10.941  1.00  0.00           H  
ATOM   1375  O   WAT   327       0.650  -3.925 -22.627  1.00  0.00           O  
ATOM   1376  H1  WAT   327       0.561  -3.561 -23.508  1.00  0.00           H  
ATOM   1377  H2  WAT   327       1.586  -4.104 -22.536  1.00  0.00           H  
ATOM   1379  O   WAT   328      -3.520  22.266   1.599  1.00  0.00           O  
ATOM   1380  H1  WAT   328      -4.399  22.168   1.965  1.00  0.00           H  
ATOM   1381  H2  WAT   328      -3.295  21.393   1.277  1.00  0.00           H  
ATOM   1383  O   WAT   329      -4.923  -2.227  17.699  1.00  0.00           O  
ATOM   1384  H1  WAT   329      -4.881  -2.093  16.752  1.00  0.00           H  
ATOM   1385  H2  WAT   329      -5.642  -1.666  17.989  1.00  0.00           H  
ATOM   1387  O   WAT   330      10.578 -11.040  13.582  1.00  0.00           O  
ATOM   1388  H1  WAT   330       9.681 -11.325  13.753  1.00  0.00           H  
ATOM   1389  H2  WAT   330      10.482 -10.276  13.013  1.00  0.00           H  
ATOM   1391  O   WAT   331      15.518  -3.878 -19.203  1.00  0.00           O  
ATOM   1392  H1  WAT   331      16.439  -4.010 -19.429  1.00  0.00           H  
ATOM   1393  H2  WAT   331      15.068  -3.829 -20.046  1.00  0.00           H  
ATOM   1395  O   WAT   332     -13.132  18.984   3.017  1.00  0.00           O  
ATOM   1396  H1  WAT   332     -13.905  19.248   3.517  1.00  0.00           H  
ATOM   1397  H2  WAT   332     -13.343  19.211   2.112  1.00  0.00           H  
ATOM   1399  O   WAT   333     -16.354  -2.673  -5.783  1.00  0.00           O  
ATOM   1400  H1  WAT   333     -16.965  -2.451  -5.080  1.00  0.00           H  
ATOM   1401  H2  WAT   333     -16.411  -3.626  -5.857  1.00  0.00           H  
ATOM   1403  O   WAT   334      15.634  -0.506  -7.462  1.00  0.00           O  
ATOM   1404  H1  WAT   334      16.270  -0.406  -6.753  1.00  0.00           H  
ATOM   1405  H2  WAT   334      15.552   0.371  -7.836  1.00  0.00           H  
ATOM   1407  O   WAT   335       3.489  22.498   3.121  1.00  0.00           O  
ATOM   1408  H1  WAT   335       3.840  22.630   2.240  1.00  0.00           H  
ATOM   1409  H2  WAT   335       4.244  22.606   3.698  1.00  0.00           H  
ATOM   1411  O   WAT   336       8.150  23.844  -6.171  1.00  0.00           O  
ATOM   1412  H1  WAT   336       7.530  24.138  -5.503  1.00  0.00           H  
ATOM   1413  H2  WAT   336       7.757  24.117  -7.000  1.00  0.00           H  
ATOM   1415  O   WAT   337       7.994  20.912  -8.752  1.00  0.00           O  
ATOM   1416  H1  WAT   337       8.584  20.948  -7.999  1.00  0.00           H  
ATOM   1417  H2  WAT   337       8.254  21.656  -9.295  1.00  0.00           H  
ATOM   1419  O   WAT   338      -2.877  -1.724 -14.132  1.00  0.00           O  
ATOM   1420  H1  WAT   338      -3.517  -2.304 -13.719  1.00  0.00           H  
ATOM   1421  H2  WAT   338      -3.104  -0.850 -13.812  1.00  0.00           H  
ATOM   1423  O   WAT   339       7.637  -5.098  28.236  1.00  0.00           O  
ATOM   1424  H1  WAT   339       7.513  -4.697  27.376  1.00  0.00           H  
ATOM   1425  H2  WAT   339       7.252  -4.473  28.850  1.00  0.00           H  
ATOM   1427  O   WAT   340      13.554  -2.790 -10.680  1.00  0.00           O  
ATOM   1428  H1  WAT   340      14.466  -2.501 -10.695  1.00  0.00           H  
ATOM   1429  H2  WAT   340      13.083  -2.075 -10.252  1.00  0.00           H  
ATOM   1431  O   WAT   341      -6.583   5.874 -11.058  1.00  0.00           O  
ATOM   1432  H1  WAT   341      -5.633   5.881 -10.939  1.00  0.00           H  
ATOM   1433  H2  WAT   341      -6.868   6.738 -10.760  1.00  0.00           H  
ATOM   1435  O   WAT   342      -9.770   7.510   2.880  1.00  0.00           O  
ATOM   1436  H1  WAT   342      -9.453   6.784   2.342  1.00  0.00           H  
ATOM   1437  H2  WAT   342      -9.031   7.728   3.448  1.00  0.00           H  
ATOM   1439  O   WAT   343      -1.730  -3.665  20.719  1.00  0.00           O  
ATOM   1440  H1  WAT   343      -2.157  -3.903  19.897  1.00  0.00           H  
ATOM   1441  H2  WAT   343      -0.811  -3.535  20.483  1.00  0.00           H  
ATOM   1443  O   WAT   344      -7.190   6.678 -23.562  1.00  0.00           O  
ATOM   1444  H1  WAT   344      -6.839   6.026 -22.956  1.00  0.00           H  
ATOM   1445  H2  WAT   344      -6.671   6.568 -24.359  1.00  0.00           H  
ATOM   1447  O   WAT   345      18.790  -7.123 -17.886  1.00  0.00           O  
ATOM   1448  H1  WAT   345      19.327  -7.338 -17.123  1.00  0.00           H  
ATOM   1449  H2  WAT   345      17.963  -7.580 -17.733  1.00  0.00           H  
ATOM   1451  O   WAT   346       6.101  -2.625  23.228  1.00  0.00           O  
ATOM   1452  H1  WAT   346       5.308  -2.154  22.975  1.00  0.00           H  
ATOM   1453  H2  WAT   346       6.148  -3.361  22.618  1.00  0.00           H  
ATOM   1455  O   WAT   347     -22.516  -4.891  16.575  1.00  0.00           O  
ATOM   1456  H1  WAT   347     -23.245  -4.573  17.108  1.00  0.00           H  
ATOM   1457  H2  WAT   347     -22.386  -4.208  15.916  1.00  0.00           H  
ATOM   1459  O   WAT   348     -19.589  -5.392  -0.463  1.00  0.00           O  
ATOM   1460  H1  WAT   348     -20.267  -5.605   0.178  1.00  0.00           H  
ATOM   1461  H2  WAT   348     -19.018  -6.160  -0.472  1.00  0.00           H  
ATOM   1463  O   WAT   349       0.760  -6.109  17.331  1.00  0.00           O  
ATOM   1464  H1  WAT   349       1.220  -5.474  16.782  1.00  0.00           H  
ATOM   1465  H2  WAT   349      -0.134  -6.117  16.989  1.00  0.00           H  
ATOM   1467  O   WAT   350       8.846  25.732   6.812  1.00  0.00           O  
ATOM   1468  H1  WAT   350       8.931  25.583   5.871  1.00  0.00           H  
ATOM   1469  H2  WAT   350       8.101  25.190   7.074  1.00  0.00           H  
ATOM   1471  O   WAT   351      -1.428 -11.731 -19.417  1.00  0.00           O  
ATOM   1472  H1  WAT   351      -2.339 -11.887 -19.169  1.00  0.00           H  
ATOM   1473  H2  WAT   351      -0.926 -12.344 -18.880  1.00  0.00           H  
ATOM   1475  O   WAT   352      -8.803 -12.256  14.283  1.00  0.00           O  
ATOM   1476  H1  WAT   352      -9.039 -13.176  14.401  1.00  0.00           H  
ATOM   1477  H2  WAT   352      -8.048 -12.275  13.695  1.00  0.00           H  
ATOM   1479  O   WAT   353      -4.274   8.851  23.713  1.00  0.00           O  
ATOM   1480  H1  WAT   353      -3.881   8.175  23.159  1.00  0.00           H  
ATOM   1481  H2  WAT   353      -3.803   9.652  23.482  1.00  0.00           H  
ATOM   1483  O   WAT   354       8.596   5.721  20.363  1.00  0.00           O  
ATOM   1484  H1  WAT   354       8.445   5.072  21.049  1.00  0.00           H  
ATOM   1485  H2  WAT   354       8.724   6.544  20.835  1.00  0.00           H  
ATOM   1487  O   WAT   355      10.396  -0.203 -15.015  1.00  0.00           O  
ATOM   1488  H1  WAT   355       9.668  -0.755 -15.298  1.00  0.00           H  
ATOM   1489  H2  WAT   355      10.798  -0.687 -14.294  1.00  0.00           H  
ATOM   1491  O   WAT   356      20.862   6.635  -0.821  1.00  0.00           O  
ATOM   1492  H1  WAT   356      21.465   6.285  -0.164  1.00  0.00           H  
ATOM   1493  H2  WAT   356      20.586   7.480  -0.466  1.00  0.00           H  
ATOM   1495  O   WAT   357     -15.554  14.214  15.601  1.00  0.00           O  
ATOM   1496  H1  WAT   357     -15.607  13.792  16.458  1.00  0.00           H  
ATOM   1497  H2  WAT   357     -14.624  14.404  15.484  1.00  0.00           H  
ATOM   1499  O   WAT   358      12.458  16.012   8.512  1.00  0.00           O  
ATOM   1500  H1  WAT   358      12.311  16.941   8.691  1.00  0.00           H  
ATOM   1501  H2  WAT   358      13.199  16.000   7.906  1.00  0.00           H  
ATOM   1503  O   WAT   359      15.658  -4.348  10.155  1.00  0.00           O  
ATOM   1504  H1  WAT   359      15.067  -4.463  10.900  1.00  0.00           H  
ATOM   1505  H2  WAT   359      16.534  -4.355  10.541  1.00  0.00           H  
ATOM   1507  O   WAT   360      -0.456 -12.343  19.956  1.00  0.00           O  
ATOM   1508  H1  WAT   360      -0.691 -12.743  19.119  1.00  0.00           H  
ATOM   1509  H2  WAT   360       0.112 -11.610  19.719  1.00  0.00           H  
ATOM   1511  O   WAT   361     -19.559   5.066   4.654  1.00  0.00           O  
ATOM   1512  H1  WAT   361     -18.839   5.275   4.059  1.00  0.00           H  
ATOM   1513  H2  WAT   361     -20.345   5.136   4.112  1.00  0.00           H  
ATOM   1515  O   WAT   362       3.867 -14.085  -9.502  1.00  0.00           O  
ATOM   1516  H1  WAT   362       3.601 -13.967 -10.414  1.00  0.00           H  
ATOM   1517  H2  WAT   362       3.991 -15.029  -9.408  1.00  0.00           H  
ATOM   1519  O   WAT   363       1.531  -4.618  15.275  1.00  0.00           O  
ATOM   1520  H1  WAT   363       0.733  -4.182  14.975  1.00  0.00           H  
ATOM   1521  H2  WAT   363       1.581  -5.415  14.749  1.00  0.00           H  
ATOM   1523  O   WAT   364      -8.690  -1.546 -19.503  1.00  0.00           O  
ATOM   1524  H1  WAT   364      -8.888  -2.307 -18.957  1.00  0.00           H  
ATOM   1525  H2  WAT   364      -7.800  -1.298 -19.255  1.00  0.00           H  
ATOM   1527  O   WAT   365       0.131 -16.187  11.989  1.00  0.00           O  
ATOM   1528  H1  WAT   365      -0.348 -16.084  12.811  1.00  0.00           H  
ATOM   1529  H2  WAT   365       0.936 -15.685  12.117  1.00  0.00           H  
ATOM   1531  O   WAT   366     -21.201  -5.890   3.941  1.00  0.00           O  
ATOM   1532  H1  WAT   366     -20.294  -5.966   3.644  1.00  0.00           H  
ATOM   1533  H2  WAT   366     -21.404  -6.748   4.314  1.00  0.00           H  
ATOM   1535  O   WAT   367     -13.460  11.636   4.589  1.00  0.00           O  
ATOM   1536  H1  WAT   367     -13.458  12.574   4.782  1.00  0.00           H  
ATOM   1537  H2  WAT   367     -14.264  11.310   4.994  1.00  0.00           H  
ATOM   1539  O   WAT   368      -4.275   2.848  22.443  1.00  0.00           O  
ATOM   1540  H1  WAT   368      -4.866   2.364  21.868  1.00  0.00           H  
ATOM   1541  H2  WAT   368      -4.359   3.759  22.161  1.00  0.00           H  
ATOM   1543  O   WAT   369      -5.101 -12.623   7.611  1.00  0.00           O  
ATOM   1544  H1  WAT   369      -4.539 -12.222   8.274  1.00  0.00           H  
ATOM   1545  H2  WAT   369      -5.451 -13.406   8.035  1.00  0.00           H  
ATOM   1547  O   WAT   370     -17.783  -3.292  -8.974  1.00  0.00           O  
ATOM   1548  H1  WAT   370     -18.386  -3.285  -8.231  1.00  0.00           H  
ATOM   1549  H2  WAT   370     -17.106  -3.922  -8.728  1.00  0.00           H  
ATOM   1551  O   WAT   371      -6.288   5.231  10.506  1.00  0.00           O  
ATOM   1552  H1  WAT   371      -7.040   5.045  11.068  1.00  0.00           H  
ATOM   1553  H2  WAT   371      -5.974   6.086  10.800  1.00  0.00           H  
ATOM   1555  O   WAT   372      21.519   9.960   8.197  1.00  0.00           O  
ATOM   1556  H1  WAT   372      21.541   9.258   7.546  1.00  0.00           H  
ATOM   1557  H2  WAT   372      21.108   9.563   8.964  1.00  0.00           H  
ATOM   1559  O   WAT   373      -8.020  10.265  14.021  1.00  0.00           O  
ATOM   1560  H1  WAT   373      -8.288  11.114  13.670  1.00  0.00           H  
ATOM   1561  H2  WAT   373      -7.245  10.458  14.547  1.00  0.00           H  
ATOM   1563  O   WAT   374       7.559  -8.999   9.655  1.00  0.00           O  
ATOM   1564  H1  WAT   374       6.655  -9.173   9.918  1.00  0.00           H  
ATOM   1565  H2  WAT   374       7.879  -8.369  10.300  1.00  0.00           H  
ATOM   1567  O   WAT   375      -9.012   6.484  17.157  1.00  0.00           O  
ATOM   1568  H1  WAT   375      -8.419   5.763  17.372  1.00  0.00           H  
ATOM   1569  H2  WAT   375      -8.586   6.936  16.429  1.00  0.00           H  
ATOM   1571  O   WAT   376       2.284  12.170  13.575  1.00  0.00           O  
ATOM   1572  H1  WAT   376       2.106  11.797  14.438  1.00  0.00           H  
ATOM   1573  H2  WAT   376       2.675  11.451  13.079  1.00  0.00           H  
ATOM   1575  O   WAT   377       2.465  -9.821  15.352  1.00  0.00           O  
ATOM   1576  H1  WAT   377       1.640  -9.470  15.688  1.00  0.00           H  
ATOM   1577  H2  WAT   377       2.821 -10.333  16.078  1.00  0.00           H  
ATOM   1579  O   WAT   378      22.961  -2.722  -9.977  1.00  0.00           O  
ATOM   1580  H1  WAT   378      22.782  -1.787  -9.875  1.00  0.00           H  
ATOM   1581  H2  WAT   378      22.894  -3.076  -9.090  1.00  0.00           H  
ATOM   1583  O   WAT   379      -7.221  17.346 -11.831  1.00  0.00           O  
ATOM   1584  H1  WAT   379      -7.472  18.069 -11.256  1.00  0.00           H  
ATOM   1585  H2  WAT   379      -7.012  17.764 -12.666  1.00  0.00           H  
ATOM   1587  O   WAT   380      -8.257  -8.994 -19.657  1.00  0.00           O  
ATOM   1588  H1  WAT   380      -8.606  -8.110 -19.768  1.00  0.00           H  
ATOM   1589  H2  WAT   380      -7.726  -9.143 -20.439  1.00  0.00           H  
ATOM   1591  O   WAT   381      -0.586  18.486  17.765  1.00  0.00           O  
ATOM   1592  H1  WAT   381      -1.344  18.977  17.447  1.00  0.00           H  
ATOM   1593  H2  WAT   381      -0.685  17.617  17.377  1.00  0.00           H  
ATOM   1595  O   WAT   382       6.037  13.799  11.983  1.00  0.00           O  
ATOM   1596  H1  WAT   382       6.708  14.351  11.582  1.00  0.00           H  
ATOM   1597  H2  WAT   382       5.861  13.123  11.329  1.00  0.00           H  
ATOM   1599  O   WAT   383      -0.596  -8.688  -9.005  1.00  0.00           O  
ATOM   1600  H1  WAT   383      -0.748  -8.500  -8.078  1.00  0.00           H  
ATOM   1601  H2  WAT   383      -1.473  -8.768  -9.380  1.00  0.00           H  
ATOM   1603  O   WAT   384      -9.721  -9.153   4.487  1.00  0.00           O  
ATOM   1604  H1  WAT   384     -10.245  -8.370   4.662  1.00  0.00           H  
ATOM   1605  H2  WAT   384      -9.900  -9.359   3.569  1.00  0.00           H  
ATOM   1607  O   WAT   385       9.877   8.695  -8.628  1.00  0.00           O  
ATOM   1608  H1  WAT   385       9.741   8.688  -7.681  1.00  0.00           H  
ATOM   1609  H2  WAT   385       9.019   8.916  -8.991  1.00  0.00           H  
ATOM   1611  O   WAT   386       4.573 -18.243  11.378  1.00  0.00           O  
ATOM   1612  H1  WAT   386       4.947 -17.368  11.278  1.00  0.00           H  
ATOM   1613  H2  WAT   386       3.918 -18.305  10.683  1.00  0.00           H  
ATOM   1615  O   WAT   387     -11.629  13.612  13.920  1.00  0.00           O  
ATOM   1616  H1  WAT   387     -11.823  12.894  14.524  1.00  0.00           H  
ATOM   1617  H2  WAT   387     -12.416  13.691  13.381  1.00  0.00           H  
ATOM   1619  O   WAT   388       0.789  -9.400  -3.876  1.00  0.00           O  
ATOM   1620  H1  WAT   388       1.396  -9.403  -3.135  1.00  0.00           H  
ATOM   1621  H2  WAT   388      -0.069  -9.561  -3.484  1.00  0.00           H  
ATOM   1623  O   WAT   389     -22.835  -8.662   8.889  1.00  0.00           O  
ATOM   1624  H1  WAT   389     -22.908  -9.611   8.994  1.00  0.00           H  
ATOM   1625  H2  WAT   389     -21.893  -8.497   8.857  1.00  0.00           H  
ATOM   1627  O   WAT   390      10.397   1.766  18.576  1.00  0.00           O  
ATOM   1628  H1  WAT   390       9.686   2.327  18.267  1.00  0.00           H  
ATOM   1629  H2  WAT   390      10.373   1.006  17.993  1.00  0.00           H  
ATOM   1631  O   WAT   391       9.107  14.524   8.627  1.00  0.00           O  
ATOM   1632  H1  WAT   391       9.572  14.949   7.906  1.00  0.00           H  
ATOM   1633  H2  WAT   391       9.200  13.587   8.452  1.00  0.00           H  
ATOM   1635  O   WAT   392      -5.573  -7.158  17.292  1.00  0.00           O  
ATOM   1636  H1  WAT   392      -6.081  -7.869  17.683  1.00  0.00           H  
ATOM   1637  H2  WAT   392      -5.286  -6.631  18.038  1.00  0.00           H  
ATOM   1639  O   WAT   393       9.805 -20.738 -13.704  1.00  0.00           O  
ATOM   1640  H1  WAT   393       9.427 -21.424 -14.253  1.00  0.00           H  
ATOM   1641  H2  WAT   393      10.582 -20.449 -14.182  1.00  0.00           H  
ATOM   1643  O   WAT   394       1.102  -0.773 -16.197  1.00  0.00           O  
ATOM   1644  H1  WAT   394       0.220  -0.434 -16.354  1.00  0.00           H  
ATOM   1645  H2  WAT   394       1.269  -0.583 -15.273  1.00  0.00           H  
ATOM   1647  O   WAT   395      -0.195  16.825  10.079  1.00  0.00           O  
ATOM   1648  H1  WAT   395      -0.897  16.179  10.157  1.00  0.00           H  
ATOM   1649  H2  WAT   395       0.375  16.477   9.394  1.00  0.00           H  
ATOM   1651  O   WAT   396     -16.190  -8.177   6.660  1.00  0.00           O  
ATOM   1652  H1  WAT   396     -16.693  -7.411   6.936  1.00  0.00           H  
ATOM   1653  H2  WAT   396     -15.607  -8.359   7.397  1.00  0.00           H  
ATOM   1655  O   WAT   397      21.988   1.233  17.007  1.00  0.00           O  
ATOM   1656  H1  WAT   397      21.062   1.079  16.821  1.00  0.00           H  
ATOM   1657  H2  WAT   397      21.993   2.006  17.573  1.00  0.00           H  
ATOM   1659  O   WAT   398     -11.926  16.856  -9.295  1.00  0.00           O  
ATOM   1660  H1  WAT   398     -11.634  15.964  -9.483  1.00  0.00           H  
ATOM   1661  H2  WAT   398     -11.742  17.342 -10.098  1.00  0.00           H  
ATOM   1663  O   WAT   399      -4.838  22.719   6.320  1.00  0.00           O  
ATOM   1664  H1  WAT   399      -5.732  22.475   6.559  1.00  0.00           H  
ATOM   1665  H2  WAT   399      -4.391  22.842   7.157  1.00  0.00           H  
ATOM   1667  O   WAT   400     -20.971  11.108  -4.977  1.00  0.00           O  
ATOM   1668  H1  WAT   400     -20.923  11.232  -5.925  1.00  0.00           H  
ATOM   1669  H2  WAT   400     -20.833  11.983  -4.614  1.00  0.00           H  
ATOM   1671  O   WAT   401     -21.979  14.291   5.889  1.00  0.00           O  
ATOM   1672  H1  WAT   401     -22.724  13.708   5.745  1.00  0.00           H  
ATOM   1673  H2  WAT   401     -22.289  15.150   5.603  1.00  0.00           H  
ATOM   1675  O   WAT   402      15.316  10.767   9.556  1.00  0.00           O  
ATOM   1676  H1  WAT   402      15.230  11.234   8.725  1.00  0.00           H  
ATOM   1677  H2  WAT   402      14.428  10.471   9.758  1.00  0.00           H  
ATOM   1679  O   WAT   403      10.592   7.969  13.770  1.00  0.00           O  
ATOM   1680  H1  WAT   403      10.721   8.346  12.900  1.00  0.00           H  
ATOM   1681  H2  WAT   403      11.386   7.459  13.931  1.00  0.00           H  
ATOM   1683  O   WAT   404      -3.743  22.352  11.704  1.00  0.00           O  
ATOM   1684  H1  WAT   404      -3.540  23.083  11.120  1.00  0.00           H  
ATOM   1685  H2  WAT   404      -2.927  21.855  11.758  1.00  0.00           H  
ATOM   1687  O   WAT   405      10.107  16.435  13.242  1.00  0.00           O  
ATOM   1688  H1  WAT   405      10.886  16.371  13.794  1.00  0.00           H  
ATOM   1689  H2  WAT   405       9.461  16.883  13.789  1.00  0.00           H  
ATOM   1691  O   WAT   406       4.075  18.001  -6.678  1.00  0.00           O  
ATOM   1692  H1  WAT   406       4.513  17.596  -7.426  1.00  0.00           H  
ATOM   1693  H2  WAT   406       4.099  18.940  -6.866  1.00  0.00           H  
ATOM   1695  O   WAT   407      17.915   2.432   7.541  1.00  0.00           O  
ATOM   1696  H1  WAT   407      17.465   2.489   8.384  1.00  0.00           H  
ATOM   1697  H2  WAT   407      17.651   1.583   7.187  1.00  0.00           H  
ATOM   1699  O   WAT   408      14.535 -14.260 -12.810  1.00  0.00           O  
ATOM   1700  H1  WAT   408      15.222 -14.783 -12.397  1.00  0.00           H  
ATOM   1701  H2  WAT   408      14.574 -14.502 -13.736  1.00  0.00           H  
ATOM   1703  O   WAT   409      -2.919  15.074   7.757  1.00  0.00           O  
ATOM   1704  H1  WAT   409      -2.519  15.886   7.446  1.00  0.00           H  
ATOM   1705  H2  WAT   409      -2.586  14.968   8.648  1.00  0.00           H  
ATOM   1707  O   WAT   410      18.112  14.928  10.716  1.00  0.00           O  
ATOM   1708  H1  WAT   410      17.290  14.586  11.066  1.00  0.00           H  
ATOM   1709  H2  WAT   410      17.939  15.857  10.562  1.00  0.00           H  
ATOM   1711  O   WAT   411     -19.542   3.339 -13.289  1.00  0.00           O  
ATOM   1712  H1  WAT   411     -18.783   3.864 -13.034  1.00  0.00           H  
ATOM   1713  H2  WAT   411     -19.674   2.737 -12.557  1.00  0.00           H  
ATOM   1715  O   WAT   412      12.630   9.306  -9.436  1.00  0.00           O  
ATOM   1716  H1  WAT   412      11.743   9.477  -9.120  1.00  0.00           H  
ATOM   1717  H2  WAT   412      13.117   9.046  -8.654  1.00  0.00           H  
ATOM   1719  O   WAT   413      12.497 -15.415  -3.578  1.00  0.00           O  
ATOM   1720  H1  WAT   413      12.503 -16.070  -2.880  1.00  0.00           H  
ATOM   1721  H2  WAT   413      11.825 -15.720  -4.188  1.00  0.00           H  
ATOM   1723  O   WAT   414     -11.425  15.833   1.097  1.00  0.00           O  
ATOM   1724  H1  WAT   414     -11.518  14.890   1.235  1.00  0.00           H  
ATOM   1725  H2  WAT   414     -12.051  16.037   0.403  1.00  0.00           H  
ATOM   1727  O   WAT   415       8.573   8.625   9.277  1.00  0.00           O  
ATOM   1728  H1  WAT   415       7.751   8.409   9.716  1.00  0.00           H  
ATOM   1729  H2  WAT   415       8.588   8.058   8.506  1.00  0.00           H  
ATOM   1731  O   WAT   416      18.603   4.727   3.194  1.00  0.00           O  
ATOM   1732  H1  WAT   416      19.478   4.552   3.541  1.00  0.00           H  
ATOM   1733  H2  WAT   416      18.716   4.716   2.244  1.00  0.00           H  
ATOM   1735  O   WAT   417      -2.468   3.287   5.402  1.00  0.00           O  
ATOM   1736  H1  WAT   417      -1.773   3.842   5.757  1.00  0.00           H  
ATOM   1737  H2  WAT   417      -2.791   3.766   4.639  1.00  0.00           H  
ATOM   1739  O   WAT   418      13.191 -16.616   9.396  1.00  0.00           O  
ATOM   1740  H1  WAT   418      14.096 -16.926   9.415  1.00  0.00           H  
ATOM   1741  H2  WAT   418      13.261 -15.665   9.481  1.00  0.00           H  
ATOM   1743  O   WAT   419      12.707  10.228  -5.503  1.00  0.00           O  
ATOM   1744  H1  WAT   419      12.326  10.628  -6.284  1.00  0.00           H  
ATOM   1745  H2  WAT   419      13.479  10.762  -5.313  1.00  0.00           H  
ATOM   1747  O   WAT   420     -15.508 -14.347   3.111  1.00  0.00           O  
ATOM   1748  H1  WAT   420     -15.709 -14.147   2.197  1.00  0.00           H  
ATOM   1749  H2  WAT   420     -15.026 -15.174   3.075  1.00  0.00           H  
ATOM   1751  O   WAT   421      -9.579   5.273   7.795  1.00  0.00           O  
ATOM   1752  H1  WAT   421     -10.119   5.047   7.038  1.00  0.00           H  
ATOM   1753  H2  WAT   421      -8.697   4.992   7.553  1.00  0.00           H  
ATOM   1755  O   WAT   422       2.640   8.511 -15.333  1.00  0.00           O  
ATOM   1756  H1  WAT   422       2.406   7.731 -15.835  1.00  0.00           H  
ATOM   1757  H2  WAT   422       2.608   8.227 -14.420  1.00  0.00           H  
ATOM   1759  O   WAT   423      -7.506  19.362 -10.128  1.00  0.00           O  
ATOM   1760  H1  WAT   423      -8.200  19.987 -10.339  1.00  0.00           H  
ATOM   1761  H2  WAT   423      -6.749  19.908  -9.915  1.00  0.00           H  
ATOM   1763  O   WAT   424      -4.399   4.695  25.827  1.00  0.00           O  
ATOM   1764  H1  WAT   424      -4.487   3.805  25.487  1.00  0.00           H  
ATOM   1765  H2  WAT   424      -5.235   4.869  26.260  1.00  0.00           H  
ATOM   1767  O   WAT   425      -4.046 -17.319   6.440  1.00  0.00           O  
ATOM   1768  H1  WAT   425      -3.336 -17.310   5.799  1.00  0.00           H  
ATOM   1769  H2  WAT   425      -3.692 -16.853   7.197  1.00  0.00           H  
ATOM   1771  O   WAT   426       5.437  -0.341  12.710  1.00  0.00           O  
ATOM   1772  H1  WAT   426       4.499  -0.208  12.846  1.00  0.00           H  
ATOM   1773  H2  WAT   426       5.788   0.541  12.584  1.00  0.00           H  
ATOM   1775  O   WAT   427      -6.365 -23.536   0.117  1.00  0.00           O  
ATOM   1776  H1  WAT   427      -7.081 -24.126  -0.118  1.00  0.00           H  
ATOM   1777  H2  WAT   427      -6.430 -23.446   1.068  1.00  0.00           H  
ATOM   1779  O   WAT   428      16.658 -15.785  10.749  1.00  0.00           O  
ATOM   1780  H1  WAT   428      17.320 -15.476  10.129  1.00  0.00           H  
ATOM   1781  H2  WAT   428      16.252 -16.534  10.312  1.00  0.00           H  
ATOM   1783  O   WAT   429      -3.948  10.636  12.597  1.00  0.00           O  
ATOM   1784  H1  WAT   429      -4.473  11.435  12.640  1.00  0.00           H  
ATOM   1785  H2  WAT   429      -4.436  10.000  13.120  1.00  0.00           H  
ATOM   1787  O   WAT   430      -1.057  15.220  14.021  1.00  0.00           O  
ATOM   1788  H1  WAT   430      -0.324  14.766  13.605  1.00  0.00           H  
ATOM   1789  H2  WAT   430      -0.663  15.686  14.758  1.00  0.00           H  
ATOM   1791  O   WAT   431      17.618  -8.217  -0.817  1.00  0.00           O  
ATOM   1792  H1  WAT   431      18.010  -7.417  -0.466  1.00  0.00           H  
ATOM   1793  H2  WAT   431      17.051  -8.534  -0.114  1.00  0.00           H  
ATOM   1795  O   WAT   432       9.885   7.025 -15.816  1.00  0.00           O  
ATOM   1796  H1  WAT   432      10.464   6.765 -16.532  1.00  0.00           H  
ATOM   1797  H2  WAT   432       9.218   6.339 -15.786  1.00  0.00           H  
ATOM   1799  O   WAT   433     -11.958 -20.160  -7.703  1.00  0.00           O  
ATOM   1800  H1  WAT   433     -11.133 -19.941  -8.137  1.00  0.00           H  
ATOM   1801  H2  WAT   433     -12.627 -20.003  -8.369  1.00  0.00           H  
ATOM   1803  O   WAT   434       0.148  -8.647  16.259  1.00  0.00           O  
ATOM   1804  H1  WAT   434       0.436  -7.786  16.561  1.00  0.00           H  
ATOM   1805  H2  WAT   434      -0.301  -9.028  17.014  1.00  0.00           H  
ATOM   1807  O   WAT   435      -7.270   9.499 -26.147  1.00  0.00           O  
ATOM   1808  H1  WAT   435      -8.089   9.009 -26.227  1.00  0.00           H  
ATOM   1809  H2  WAT   435      -7.504  10.277 -25.641  1.00  0.00           H  
ATOM   1811  O   WAT   436     -12.126 -20.864   5.714  1.00  0.00           O  
ATOM   1812  H1  WAT   436     -11.306 -21.056   6.168  1.00  0.00           H  
ATOM   1813  H2  WAT   436     -12.116 -19.914   5.591  1.00  0.00           H  
ATOM   1815  O   WAT   437      15.371  20.641  -6.860  1.00  0.00           O  
ATOM   1816  H1  WAT   437      15.379  21.513  -7.254  1.00  0.00           H  
ATOM   1817  H2  WAT   437      16.059  20.673  -6.195  1.00  0.00           H  
ATOM   1819  O   WAT   438     -20.203  -6.173  -9.430  1.00  0.00           O  
ATOM   1820  H1  WAT   438     -20.773  -6.933  -9.311  1.00  0.00           H  
ATOM   1821  H2  WAT   438     -20.665  -5.625 -10.065  1.00  0.00           H  
ATOM   1823  O   WAT   439      -4.480 -11.855 -12.486  1.00  0.00           O  
ATOM   1824  H1  WAT   439      -4.019 -11.017 -12.516  1.00  0.00           H  
ATOM   1825  H2  WAT   439      -4.207 -12.249 -11.658  1.00  0.00           H  
ATOM   1827  O   WAT   440     -10.795   5.581  10.195  1.00  0.00           O  
ATOM   1828  H1  WAT   440     -10.371   5.626   9.338  1.00  0.00           H  
ATOM   1829  H2  WAT   440     -10.788   4.650  10.417  1.00  0.00           H  
ATOM   1831  O   WAT   441      -9.008  -4.242   0.170  1.00  0.00           O  
ATOM   1832  H1  WAT   441      -9.601  -4.127   0.912  1.00  0.00           H  
ATOM   1833  H2  WAT   441      -9.321  -3.619  -0.486  1.00  0.00           H  
ATOM   1835  O   WAT   442     -18.153  -9.630  -9.571  1.00  0.00           O  
ATOM   1836  H1  WAT   442     -17.436  -9.816  -8.964  1.00  0.00           H  
ATOM   1837  H2  WAT   442     -17.793  -9.828 -10.435  1.00  0.00           H  
ATOM   1839  O   WAT   443      17.271   2.417  16.581  1.00  0.00           O  
ATOM   1840  H1  WAT   443      17.374   2.645  15.657  1.00  0.00           H  
ATOM   1841  H2  WAT   443      16.338   2.228  16.678  1.00  0.00           H  
ATOM   1843  O   WAT   444      -1.929  19.955   1.258  1.00  0.00           O  
ATOM   1844  H1  WAT   444      -1.957  19.968   0.302  1.00  0.00           H  
ATOM   1845  H2  WAT   444      -1.023  20.174   1.474  1.00  0.00           H  
ATOM   1847  O   WAT   445     -10.307  15.360  15.639  1.00  0.00           O  
ATOM   1848  H1  WAT   445     -10.540  14.842  14.869  1.00  0.00           H  
ATOM   1849  H2  WAT   445      -9.472  15.768  15.410  1.00  0.00           H  
ATOM   1851  O   WAT   446       1.609  -8.416   1.090  1.00  0.00           O  
ATOM   1852  H1  WAT   446       0.889  -9.008   1.310  1.00  0.00           H  
ATOM   1853  H2  WAT   446       1.229  -7.801   0.462  1.00  0.00           H  
ATOM   1855  O   WAT   447      -4.586 -21.463   5.707  1.00  0.00           O  
ATOM   1856  H1  WAT   447      -5.218 -20.764   5.877  1.00  0.00           H  
ATOM   1857  H2  WAT   447      -5.125 -22.235   5.532  1.00  0.00           H  
ATOM   1859  O   WAT   448       0.235 -17.190 -15.537  1.00  0.00           O  
ATOM   1860  H1  WAT   448       0.222 -16.366 -15.049  1.00  0.00           H  
ATOM   1861  H2  WAT   448       0.280 -17.867 -14.862  1.00  0.00           H  
ATOM   1863  O   WAT   449      18.661 -12.314  13.127  1.00  0.00           O  
ATOM   1864  H1  WAT   449      18.194 -12.129  12.312  1.00  0.00           H  
ATOM   1865  H2  WAT   449      17.990 -12.666  13.713  1.00  0.00           H  
ATOM   1867  O   WAT   450      17.334  -2.673  -5.305  1.00  0.00           O  
ATOM   1868  H1  WAT   450      17.944  -2.718  -6.041  1.00  0.00           H  
ATOM   1869  H2  WAT   450      17.132  -1.741  -5.218  1.00  0.00           H  
ATOM   1871  O   WAT   451      17.421   0.472 -17.156  1.00  0.00           O  
ATOM   1872  H1  WAT   451      17.370   0.906 -18.007  1.00  0.00           H  
ATOM   1873  H2  WAT   451      16.866  -0.303 -17.249  1.00  0.00           H  
ATOM   1875  O   WAT   452     -15.799   3.474  -8.638  1.00  0.00           O  
ATOM   1876  H1  WAT   452     -15.112   3.640  -7.992  1.00  0.00           H  
ATOM   1877  H2  WAT   452     -16.398   2.870  -8.201  1.00  0.00           H  
ATOM   1879  O   WAT   453      -2.889 -19.834  -4.022  1.00  0.00           O  
ATOM   1880  H1  WAT   453      -3.044 -19.962  -3.086  1.00  0.00           H  
ATOM   1881  H2  WAT   453      -2.050 -19.375  -4.066  1.00  0.00           H  
ATOM   1883  O   WAT   454      -8.356  12.950  19.276  1.00  0.00           O  
ATOM   1884  H1  WAT   454      -9.224  12.857  18.883  1.00  0.00           H  
ATOM   1885  H2  WAT   454      -8.437  13.704  19.859  1.00  0.00           H  
ATOM   1887  O   WAT   455      -6.537  10.474  19.131  1.00  0.00           O  
ATOM   1888  H1  WAT   455      -7.220  11.114  19.332  1.00  0.00           H  
ATOM   1889  H2  WAT   455      -6.172  10.236  19.983  1.00  0.00           H  
ATOM   1891  O   WAT   456     -15.633  -0.291   8.270  1.00  0.00           O  
ATOM   1892  H1  WAT   456     -16.098   0.511   8.029  1.00  0.00           H  
ATOM   1893  H2  WAT   456     -16.162  -0.995   7.896  1.00  0.00           H  
ATOM   1895  O   WAT   457      21.314 -11.037  -0.018  1.00  0.00           O  
ATOM   1896  H1  WAT   457      20.811 -10.249  -0.223  1.00  0.00           H  
ATOM   1897  H2  WAT   457      22.227 -10.753  -0.046  1.00  0.00           H  
ATOM   1899  O   WAT   458     -20.904  13.873  -4.477  1.00  0.00           O  
ATOM   1900  H1  WAT   458     -21.350  14.326  -3.761  1.00  0.00           H  
ATOM   1901  H2  WAT   458     -21.059  14.426  -5.243  1.00  0.00           H  
ATOM   1903  O   WAT   459       2.670   9.634  12.467  1.00  0.00           O  
ATOM   1904  H1  WAT   459       2.390   9.505  11.561  1.00  0.00           H  
ATOM   1905  H2  WAT   459       2.116   9.042  12.976  1.00  0.00           H  
ATOM   1907  O   WAT   460     -11.996  16.054 -16.624  1.00  0.00           O  
ATOM   1908  H1  WAT   460     -11.100  15.720 -16.655  1.00  0.00           H  
ATOM   1909  H2  WAT   460     -12.369  15.818 -17.474  1.00  0.00           H  
ATOM   1911  O   WAT   461      -2.949   4.347   3.080  1.00  0.00           O  
ATOM   1912  H1  WAT   461      -3.809   4.762   3.003  1.00  0.00           H  
ATOM   1913  H2  WAT   461      -3.076   3.467   2.725  1.00  0.00           H  
ATOM   1915  O   WAT   462      19.924  17.272  -4.111  1.00  0.00           O  
ATOM   1916  H1  WAT   462      20.039  17.657  -3.243  1.00  0.00           H  
ATOM   1917  H2  WAT   462      18.976  17.187  -4.212  1.00  0.00           H  
ATOM   1919  O   WAT   463      -9.615  15.026 -19.785  1.00  0.00           O  
ATOM   1920  H1  WAT   463      -8.753  14.985 -20.199  1.00  0.00           H  
ATOM   1921  H2  WAT   463     -10.172  14.476 -20.336  1.00  0.00           H  
ATOM   1923  O   WAT   464      -4.719   0.894  14.422  1.00  0.00           O  
ATOM   1924  H1  WAT   464      -5.339   0.799  13.699  1.00  0.00           H  
ATOM   1925  H2  WAT   464      -5.270   0.951  15.204  1.00  0.00           H  
ATOM   1927  O   WAT   465       0.958  10.614 -15.438  1.00  0.00           O  
ATOM   1928  H1  WAT   465       0.311  10.329 -14.793  1.00  0.00           H  
ATOM   1929  H2  WAT   465       1.730  10.077 -15.257  1.00  0.00           H  
ATOM   1931  O   WAT   466       3.520  -8.138 -11.584  1.00  0.00           O  
ATOM   1932  H1  WAT   466       3.084  -7.397 -11.164  1.00  0.00           H  
ATOM   1933  H2  WAT   466       4.009  -7.748 -12.309  1.00  0.00           H  
ATOM   1935  O   WAT   467     -21.133   4.794  -3.824  1.00  0.00           O  
ATOM   1936  H1  WAT   467     -21.590   5.029  -3.017  1.00  0.00           H  
ATOM   1937  H2  WAT   467     -20.213   4.986  -3.643  1.00  0.00           H  
ATOM   1939  O   WAT   468     -10.118   9.692   1.369  1.00  0.00           O  
ATOM   1940  H1  WAT   468     -10.986   9.491   1.020  1.00  0.00           H  
ATOM   1941  H2  WAT   468      -9.853   8.894   1.826  1.00  0.00           H  
ATOM   1943  O   WAT   469      11.564 -10.075  -7.768  1.00  0.00           O  
ATOM   1944  H1  WAT   469      11.164 -10.333  -8.599  1.00  0.00           H  
ATOM   1945  H2  WAT   469      11.858  -9.175  -7.914  1.00  0.00           H  
ATOM   1947  O   WAT   470     -21.327  -1.235  16.934  1.00  0.00           O  
ATOM   1948  H1  WAT   470     -22.210  -1.205  17.302  1.00  0.00           H  
ATOM   1949  H2  WAT   470     -20.826  -0.614  17.464  1.00  0.00           H  
ATOM   1951  O   WAT   471      -5.267  -1.204 -22.051  1.00  0.00           O  
ATOM   1952  H1  WAT   471      -5.114  -0.302 -21.771  1.00  0.00           H  
ATOM   1953  H2  WAT   471      -5.596  -1.646 -21.268  1.00  0.00           H  
ATOM   1955  O   WAT   472      -2.199  -0.694 -26.033  1.00  0.00           O  
ATOM   1956  H1  WAT   472      -2.094   0.256 -25.975  1.00  0.00           H  
ATOM   1957  H2  WAT   472      -2.453  -0.961 -25.150  1.00  0.00           H  
ATOM   1959  O   WAT   473     -11.454   7.042  -8.489  1.00  0.00           O  
ATOM   1960  H1  WAT   473     -11.879   7.893  -8.381  1.00  0.00           H  
ATOM   1961  H2  WAT   473     -12.008   6.576  -9.116  1.00  0.00           H  
ATOM   1963  O   WAT   474      -6.190  13.165  -1.351  1.00  0.00           O  
ATOM   1964  H1  WAT   474      -5.877  14.005  -1.015  1.00  0.00           H  
ATOM   1965  H2  WAT   474      -5.657  12.512  -0.897  1.00  0.00           H  
ATOM   1967  O   WAT   475       3.371  -9.416 -16.162  1.00  0.00           O  
ATOM   1968  H1  WAT   475       2.774  -9.845 -16.775  1.00  0.00           H  
ATOM   1969  H2  WAT   475       4.017 -10.088 -15.947  1.00  0.00           H  
ATOM   1971  O   WAT   476     -18.958  -2.450  16.146  1.00  0.00           O  
ATOM   1972  H1  WAT   476     -19.746  -2.029  16.488  1.00  0.00           H  
ATOM   1973  H2  WAT   476     -18.580  -1.802  15.552  1.00  0.00           H  
ATOM   1975  O   WAT   477      -3.416  -5.595 -22.620  1.00  0.00           O  
ATOM   1976  H1  WAT   477      -3.827  -5.934 -21.825  1.00  0.00           H  
ATOM   1977  H2  WAT   477      -3.379  -4.648 -22.486  1.00  0.00           H  
ATOM   1979  O   WAT   478       8.562   4.929   1.296  1.00  0.00           O  
ATOM   1980  H1  WAT   478       8.177   5.615   1.841  1.00  0.00           H  
ATOM   1981  H2  WAT   478       8.474   5.256   0.401  1.00  0.00           H  
ATOM   1983  O   WAT   479     -16.083  17.840 -11.968  1.00  0.00           O  
ATOM   1984  H1  WAT   479     -15.224  17.841 -12.392  1.00  0.00           H  
ATOM   1985  H2  WAT   479     -16.177  16.953 -11.621  1.00  0.00           H  
ATOM   1987  O   WAT   480      -1.903  11.409  -2.846  1.00  0.00           O  
ATOM   1988  H1  WAT   480      -1.290  12.050  -2.485  1.00  0.00           H  
ATOM   1989  H2  WAT   480      -1.648  11.326  -3.765  1.00  0.00           H  
ATOM   1991  O   WAT   481     -16.876  -4.194  -0.316  1.00  0.00           O  
ATOM   1992  H1  WAT   481     -17.714  -4.654  -0.264  1.00  0.00           H  
ATOM   1993  H2  WAT   481     -16.722  -4.083  -1.254  1.00  0.00           H  
ATOM   1995  O   WAT   482       3.000 -19.603 -17.454  1.00  0.00           O  
ATOM   1996  H1  WAT   482       2.743 -18.918 -18.072  1.00  0.00           H  
ATOM   1997  H2  WAT   482       3.372 -20.294 -18.003  1.00  0.00           H  
ATOM   1999  O   WAT   483      19.000   7.140  13.675  1.00  0.00           O  
ATOM   2000  H1  WAT   483      18.151   7.288  13.259  1.00  0.00           H  
ATOM   2001  H2  WAT   483      19.289   8.011  13.947  1.00  0.00           H  
ATOM   2003  O   WAT   484      -9.086  17.936 -19.718  1.00  0.00           O  
ATOM   2004  H1  WAT   484      -9.309  17.008 -19.652  1.00  0.00           H  
ATOM   2005  H2  WAT   484      -8.737  18.160 -18.855  1.00  0.00           H  
ATOM   2007  O   WAT   485      -0.159  16.240  16.371  1.00  0.00           O  
ATOM   2008  H1  WAT   485       0.744  16.547  16.451  1.00  0.00           H  
ATOM   2009  H2  WAT   485      -0.294  15.689  17.142  1.00  0.00           H  
ATOM   2011  O   WAT   486       2.765 -13.636 -16.974  1.00  0.00           O  
ATOM   2012  H1  WAT   486       3.420 -14.271 -17.265  1.00  0.00           H  
ATOM   2013  H2  WAT   486       2.517 -13.932 -16.098  1.00  0.00           H  
ATOM   2015  O   WAT   487     -22.743 -10.509  -0.875  1.00  0.00           O  
ATOM   2016  H1  WAT   487     -22.321 -11.368  -0.880  1.00  0.00           H  
ATOM   2017  H2  WAT   487     -23.296 -10.508  -1.657  1.00  0.00           H  
ATOM   2019  O   WAT   488       9.735   6.629  -5.301  1.00  0.00           O  
ATOM   2020  H1  WAT   488       8.938   6.739  -4.782  1.00  0.00           H  
ATOM   2021  H2  WAT   488       9.420   6.436  -6.185  1.00  0.00           H  
ATOM   2023  O   WAT   489      -6.935  15.246  -7.797  1.00  0.00           O  
ATOM   2024  H1  WAT   489      -6.065  15.436  -8.148  1.00  0.00           H  
ATOM   2025  H2  WAT   489      -7.131  15.988  -7.225  1.00  0.00           H  
ATOM   2027  O   WAT   490      -2.202  -4.344 -17.550  1.00  0.00           O  
ATOM   2028  H1  WAT   490      -1.364  -4.003 -17.239  1.00  0.00           H  
ATOM   2029  H2  WAT   490      -1.973  -5.136 -18.037  1.00  0.00           H  
ATOM   2031  O   WAT   491      -9.108  -0.470  -0.213  1.00  0.00           O  
ATOM   2032  H1  WAT   491      -8.743  -0.492   0.671  1.00  0.00           H  
ATOM   2033  H2  WAT   491      -9.701   0.282  -0.208  1.00  0.00           H  
ATOM   2035  O   WAT   492      -0.398  14.633 -19.415  1.00  0.00           O  
ATOM   2036  H1  WAT   492       0.371  15.202 -19.451  1.00  0.00           H  
ATOM   2037  H2  WAT   492      -0.544  14.486 -18.480  1.00  0.00           H  
ATOM   2039  O   WAT   493      16.085   0.706  20.998  1.00  0.00           O  
ATOM   2040  H1  WAT   493      16.865   1.151  20.667  1.00  0.00           H  
ATOM   2041  H2  WAT   493      16.087   0.885  21.938  1.00  0.00           H  
ATOM   2043  O   WAT   494       5.920  -4.200 -23.319  1.00  0.00           O  
ATOM   2044  H1  WAT   494       5.586  -4.020 -22.440  1.00  0.00           H  
ATOM   2045  H2  WAT   494       6.560  -4.900 -23.193  1.00  0.00           H  
ATOM   2047  O   WAT   495       0.151  23.208  10.308  1.00  0.00           O  
ATOM   2048  H1  WAT   495       0.555  23.283  11.173  1.00  0.00           H  
ATOM   2049  H2  WAT   495      -0.559  22.577  10.430  1.00  0.00           H  
ATOM   2051  O   WAT   496      -3.249 -18.561 -14.965  1.00  0.00           O  
ATOM   2052  H1  WAT   496      -3.234 -18.621 -14.010  1.00  0.00           H  
ATOM   2053  H2  WAT   496      -2.432 -18.116 -15.189  1.00  0.00           H  
ATOM   2055  O   WAT   497     -14.750 -13.027  -5.288  1.00  0.00           O  
ATOM   2056  H1  WAT   497     -15.662 -13.143  -5.555  1.00  0.00           H  
ATOM   2057  H2  WAT   497     -14.377 -12.450  -5.954  1.00  0.00           H  
ATOM   2059  O   WAT   498     -11.815  -4.244   6.338  1.00  0.00           O  
ATOM   2060  H1  WAT   498     -12.552  -3.778   6.733  1.00  0.00           H  
ATOM   2061  H2  WAT   498     -11.809  -5.096   6.775  1.00  0.00           H  
ATOM   2063  O   WAT   499      14.045  -1.612  23.196  1.00  0.00           O  
ATOM   2064  H1  WAT   499      14.640  -2.206  22.739  1.00  0.00           H  
ATOM   2065  H2  WAT   499      13.347  -2.179  23.526  1.00  0.00           H  
ATOM   2067  O   WAT   500     -19.752  -9.173  -7.498  1.00  0.00           O  
ATOM   2068  H1  WAT   500     -20.234  -9.999  -7.468  1.00  0.00           H  
ATOM   2069  H2  WAT   500     -19.043  -9.331  -8.121  1.00  0.00           H  
ATOM   2071  O   WAT   501       9.573 -15.797 -14.456  1.00  0.00           O  
ATOM   2072  H1  WAT   501       9.038 -16.230 -13.791  1.00  0.00           H  
ATOM   2073  H2  WAT   501       9.052 -15.042 -14.728  1.00  0.00           H  
ATOM   2075  O   WAT   502      -3.078  13.490 -16.132  1.00  0.00           O  
ATOM   2076  H1  WAT   502      -2.860  12.578 -16.325  1.00  0.00           H  
ATOM   2077  H2  WAT   502      -2.404  13.998 -16.585  1.00  0.00           H  
ATOM   2079  O   WAT   503      -9.832  17.883  -3.280  1.00  0.00           O  
ATOM   2080  H1  WAT   503      -9.868  17.173  -2.640  1.00  0.00           H  
ATOM   2081  H2  WAT   503     -10.247  17.521  -4.063  1.00  0.00           H  
ATOM   2083  O   WAT   504     -15.840  -1.395 -11.945  1.00  0.00           O  
ATOM   2084  H1  WAT   504     -16.370  -2.184 -12.056  1.00  0.00           H  
ATOM   2085  H2  WAT   504     -16.062  -1.078 -11.070  1.00  0.00           H  
ATOM   2087  O   WAT   505      12.748 -18.954  10.763  1.00  0.00           O  
ATOM   2088  H1  WAT   505      12.330 -18.612  11.553  1.00  0.00           H  
ATOM   2089  H2  WAT   505      12.939 -18.177  10.237  1.00  0.00           H  
ATOM   2091  O   WAT   506     -12.519 -16.726  -9.414  1.00  0.00           O  
ATOM   2092  H1  WAT   506     -13.334 -16.230  -9.499  1.00  0.00           H  
ATOM   2093  H2  WAT   506     -12.765 -17.628  -9.617  1.00  0.00           H  
ATOM   2095  O   WAT   507       3.034   6.244  23.306  1.00  0.00           O  
ATOM   2096  H1  WAT   507       3.371   6.884  23.933  1.00  0.00           H  
ATOM   2097  H2  WAT   507       2.814   5.480  23.839  1.00  0.00           H  
ATOM   2099  O   WAT   508      -6.707 -16.754  -1.641  1.00  0.00           O  
ATOM   2100  H1  WAT   508      -7.093 -17.405  -2.228  1.00  0.00           H  
ATOM   2101  H2  WAT   508      -6.193 -16.188  -2.216  1.00  0.00           H  
ATOM   2103  O   WAT   509      16.063 -11.208   4.078  1.00  0.00           O  
ATOM   2104  H1  WAT   509      15.400 -10.571   3.811  1.00  0.00           H  
ATOM   2105  H2  WAT   509      16.107 -11.123   5.030  1.00  0.00           H  
ATOM   2107  O   WAT   510     -15.499   2.659   5.233  1.00  0.00           O  
ATOM   2108  H1  WAT   510     -15.142   2.978   4.404  1.00  0.00           H  
ATOM   2109  H2  WAT   510     -16.209   2.071   4.976  1.00  0.00           H  
ATOM   2111  O   WAT   511      13.213  -1.538  -7.057  1.00  0.00           O  
ATOM   2112  H1  WAT   511      14.134  -1.347  -7.237  1.00  0.00           H  
ATOM   2113  H2  WAT   511      12.748  -1.223  -7.832  1.00  0.00           H  
ATOM   2115  O   WAT   512      -2.917 -14.212  10.843  1.00  0.00           O  
ATOM   2116  H1  WAT   512      -2.556 -14.220  11.730  1.00  0.00           H  
ATOM   2117  H2  WAT   512      -3.112 -13.291  10.672  1.00  0.00           H  
ATOM   2119  O   WAT   513      21.668   0.419   7.000  1.00  0.00           O  
ATOM   2120  H1  WAT   513      22.256   0.416   6.244  1.00  0.00           H  
ATOM   2121  H2  WAT   513      22.160  -0.029   7.688  1.00  0.00           H  
ATOM   2123  O   WAT   514      19.163  -3.818  12.700  1.00  0.00           O  
ATOM   2124  H1  WAT   514      19.613  -4.218  11.956  1.00  0.00           H  
ATOM   2125  H2  WAT   514      19.509  -4.277  13.465  1.00  0.00           H  
ATOM   2127  O   WAT   515      -5.461  20.944  -9.566  1.00  0.00           O  
ATOM   2128  H1  WAT   515      -5.128  21.193 -10.428  1.00  0.00           H  
ATOM   2129  H2  WAT   515      -4.980  20.146  -9.345  1.00  0.00           H  
ATOM   2131  O   WAT   516     -12.828  11.936 -16.722  1.00  0.00           O  
ATOM   2132  H1  WAT   516     -13.457  11.216 -16.755  1.00  0.00           H  
ATOM   2133  H2  WAT   516     -13.193  12.601 -17.306  1.00  0.00           H  
ATOM   2135  O   WAT   517      15.528 -14.812 -15.273  1.00  0.00           O  
ATOM   2136  H1  WAT   517      16.064 -14.646 -14.498  1.00  0.00           H  
ATOM   2137  H2  WAT   517      15.987 -14.364 -15.983  1.00  0.00           H  
ATOM   2139  O   WAT   518       1.151 -16.508  -4.412  1.00  0.00           O  
ATOM   2140  H1  WAT   518       2.074 -16.736  -4.304  1.00  0.00           H  
ATOM   2141  H2  WAT   518       0.681 -17.324  -4.237  1.00  0.00           H  
ATOM   2143  O   WAT   519      10.809  -4.785 -22.566  1.00  0.00           O  
ATOM   2144  H1  WAT   519      11.203  -5.605 -22.269  1.00  0.00           H  
ATOM   2145  H2  WAT   519      10.496  -4.977 -23.450  1.00  0.00           H  
ATOM   2147  O   WAT   520      -6.353  -2.382   7.317  1.00  0.00           O  
ATOM   2148  H1  WAT   520      -5.838  -1.586   7.186  1.00  0.00           H  
ATOM   2149  H2  WAT   520      -7.022  -2.133   7.954  1.00  0.00           H  
ATOM   2151  O   WAT   521      15.144 -14.791   7.072  1.00  0.00           O  
ATOM   2152  H1  WAT   521      15.763 -15.351   6.603  1.00  0.00           H  
ATOM   2153  H2  WAT   521      14.428 -14.654   6.452  1.00  0.00           H  
ATOM   2155  O   WAT   522      13.555  -6.553  14.165  1.00  0.00           O  
ATOM   2156  H1  WAT   522      13.485  -6.183  15.045  1.00  0.00           H  
ATOM   2157  H2  WAT   522      12.881  -7.232  14.136  1.00  0.00           H  
ATOM   2159  O   WAT   523     -19.102 -11.620  11.684  1.00  0.00           O  
ATOM   2160  H1  WAT   523     -18.194 -11.542  11.976  1.00  0.00           H  
ATOM   2161  H2  WAT   523     -19.611 -11.668  12.494  1.00  0.00           H  
ATOM   2163  O   WAT   524       4.197  23.573  -5.736  1.00  0.00           O  
ATOM   2164  H1  WAT   524       3.433  23.404  -5.185  1.00  0.00           H  
ATOM   2165  H2  WAT   524       3.908  24.253  -6.345  1.00  0.00           H  
ATOM   2167  O   WAT   525       2.216  18.713   8.903  1.00  0.00           O  
ATOM   2168  H1  WAT   525       2.923  18.514   9.517  1.00  0.00           H  
ATOM   2169  H2  WAT   525       1.828  17.861   8.700  1.00  0.00           H  
ATOM   2171  O   WAT   526      15.152  11.395  -4.935  1.00  0.00           O  
ATOM   2172  H1  WAT   526      15.228  10.635  -4.357  1.00  0.00           H  
ATOM   2173  H2  WAT   526      15.479  12.127  -4.412  1.00  0.00           H  
ATOM   2175  O   WAT   527      -2.349  12.374   6.899  1.00  0.00           O  
ATOM   2176  H1  WAT   527      -2.556  13.188   7.358  1.00  0.00           H  
ATOM   2177  H2  WAT   527      -2.836  11.701   7.374  1.00  0.00           H  
ATOM   2179  O   WAT   528      -8.640   0.211  21.817  1.00  0.00           O  
ATOM   2180  H1  WAT   528      -7.922   0.683  21.395  1.00  0.00           H  
ATOM   2181  H2  WAT   528      -9.329   0.867  21.922  1.00  0.00           H  
ATOM   2183  O   WAT   529     -20.293  15.939  -2.107  1.00  0.00           O  
ATOM   2184  H1  WAT   529     -20.616  16.817  -2.310  1.00  0.00           H  
ATOM   2185  H2  WAT   529     -20.074  15.974  -1.176  1.00  0.00           H  
ATOM   2187  O   WAT   530      18.399  -9.495  -7.367  1.00  0.00           O  
ATOM   2188  H1  WAT   530      18.840  -8.970  -6.699  1.00  0.00           H  
ATOM   2189  H2  WAT   530      19.111  -9.917  -7.848  1.00  0.00           H  
ATOM   2191  O   WAT   531     -21.253   7.607 -10.710  1.00  0.00           O  
ATOM   2192  H1  WAT   531     -21.643   6.767 -10.470  1.00  0.00           H  
ATOM   2193  H2  WAT   531     -21.927   8.045 -11.230  1.00  0.00           H  
ATOM   2195  O   WAT   532       4.542   9.164   7.131  1.00  0.00           O  
ATOM   2196  H1  WAT   532       4.894  10.030   7.338  1.00  0.00           H  
ATOM   2197  H2  WAT   532       4.548   8.697   7.966  1.00  0.00           H  
ATOM   2199  O   WAT   533       4.349 -13.251  -6.554  1.00  0.00           O  
ATOM   2200  H1  WAT   533       4.339 -12.298  -6.463  1.00  0.00           H  
ATOM   2201  H2  WAT   533       4.409 -13.401  -7.497  1.00  0.00           H  
ATOM   2203  O   WAT   534      -6.403 -23.516   4.937  1.00  0.00           O  
ATOM   2204  H1  WAT   534      -7.072 -24.048   5.368  1.00  0.00           H  
ATOM   2205  H2  WAT   534      -6.850 -23.134   4.181  1.00  0.00           H  
ATOM   2207  O   WAT   535      12.437  -1.634  20.669  1.00  0.00           O  
ATOM   2208  H1  WAT   535      12.053  -2.363  20.181  1.00  0.00           H  
ATOM   2209  H2  WAT   535      12.759  -2.031  21.478  1.00  0.00           H  
ATOM   2211  O   WAT   536      19.135 -15.811   9.056  1.00  0.00           O  
ATOM   2212  H1  WAT   536      19.602 -16.258   9.762  1.00  0.00           H  
ATOM   2213  H2  WAT   536      19.826 -15.482   8.482  1.00  0.00           H  
ATOM   2215  O   WAT   537      -8.694 -14.825  15.824  1.00  0.00           O  
ATOM   2216  H1  WAT   537      -8.294 -15.550  16.303  1.00  0.00           H  
ATOM   2217  H2  WAT   537      -8.910 -15.194  14.967  1.00  0.00           H  
ATOM   2219  O   WAT   538      -0.544 -13.669   0.316  1.00  0.00           O  
ATOM   2220  H1  WAT   538      -0.725 -13.384  -0.579  1.00  0.00           H  
ATOM   2221  H2  WAT   538      -1.313 -14.181   0.565  1.00  0.00           H  
ATOM   2223  O   WAT   539      22.174  -6.950   0.662  1.00  0.00           O  
ATOM   2224  H1  WAT   539      22.233  -7.240  -0.249  1.00  0.00           H  
ATOM   2225  H2  WAT   539      21.663  -6.141   0.622  1.00  0.00           H  
ATOM   2227  O   WAT   540      -6.325  21.526  -4.118  1.00  0.00           O  
ATOM   2228  H1  WAT   540      -7.124  22.054  -4.139  1.00  0.00           H  
ATOM   2229  H2  WAT   540      -5.729  21.969  -4.721  1.00  0.00           H  
ATOM   2231  O   WAT   541       0.473  18.416   3.554  1.00  0.00           O  
ATOM   2232  H1  WAT   541       0.304  19.317   3.277  1.00  0.00           H  
ATOM   2233  H2  WAT   541       1.397  18.412   3.805  1.00  0.00           H  
ATOM   2235  O   WAT   542      -7.130   7.989 -13.200  1.00  0.00           O  
ATOM   2236  H1  WAT   542      -7.071   8.841 -13.632  1.00  0.00           H  
ATOM   2237  H2  WAT   542      -6.393   7.490 -13.552  1.00  0.00           H  
ATOM   2239  O   WAT   543     -19.021  -3.705 -16.041  1.00  0.00           O  
ATOM   2240  H1  WAT   543     -18.797  -2.938 -16.567  1.00  0.00           H  
ATOM   2241  H2  WAT   543     -18.440  -3.653 -15.282  1.00  0.00           H  
ATOM   2243  O   WAT   544       1.171  19.674  -7.601  1.00  0.00           O  
ATOM   2244  H1  WAT   544       1.394  18.785  -7.877  1.00  0.00           H  
ATOM   2245  H2  WAT   544       1.393  19.698  -6.670  1.00  0.00           H  
ATOM   2247  O   WAT   545      -2.318  17.425 -14.941  1.00  0.00           O  
ATOM   2248  H1  WAT   545      -2.371  16.721 -15.587  1.00  0.00           H  
ATOM   2249  H2  WAT   545      -1.828  18.119 -15.383  1.00  0.00           H  
ATOM   2251  O   WAT   546       4.181  11.501 -19.040  1.00  0.00           O  
ATOM   2252  H1  WAT   546       3.440  11.547 -18.436  1.00  0.00           H  
ATOM   2253  H2  WAT   546       3.895  10.896 -19.724  1.00  0.00           H  
ATOM   2255  O   WAT   547     -14.562 -10.726 -14.287  1.00  0.00           O  
ATOM   2256  H1  WAT   547     -15.212 -11.254 -13.823  1.00  0.00           H  
ATOM   2257  H2  WAT   547     -13.719 -11.065 -13.987  1.00  0.00           H  
ATOM   2259  O   WAT   548      20.209   6.563  -7.685  1.00  0.00           O  
ATOM   2260  H1  WAT   548      20.840   6.338  -7.001  1.00  0.00           H  
ATOM   2261  H2  WAT   548      20.720   7.050  -8.331  1.00  0.00           H  
ATOM   2263  O   WAT   549     -17.656   3.370  -2.178  1.00  0.00           O  
ATOM   2264  H1  WAT   549     -18.523   2.965  -2.169  1.00  0.00           H  
ATOM   2265  H2  WAT   549     -17.092   2.720  -2.597  1.00  0.00           H  
ATOM   2267  O   WAT   550     -13.322  15.655  15.791  1.00  0.00           O  
ATOM   2268  H1  WAT   550     -12.385  15.586  15.972  1.00  0.00           H  
ATOM   2269  H2  WAT   550     -13.426  16.519  15.391  1.00  0.00           H  
ATOM   2271  O   WAT   551      -3.329   2.108 -19.574  1.00  0.00           O  
ATOM   2272  H1  WAT   551      -2.912   2.538 -18.827  1.00  0.00           H  
ATOM   2273  H2  WAT   551      -2.610   1.674 -20.033  1.00  0.00           H  
ATOM   2275  O   WAT   552      -6.381   1.126  12.044  1.00  0.00           O  
ATOM   2276  H1  WAT   552      -6.983   1.679  11.547  1.00  0.00           H  
ATOM   2277  H2  WAT   552      -5.951   0.584  11.382  1.00  0.00           H  
ATOM   2279  O   WAT   553      19.405  -1.875  -3.489  1.00  0.00           O  
ATOM   2280  H1  WAT   553      18.928  -1.786  -2.664  1.00  0.00           H  
ATOM   2281  H2  WAT   553      18.818  -2.382  -4.051  1.00  0.00           H  
ATOM   2283  O   WAT   554      13.882  11.984  14.942  1.00  0.00           O  
ATOM   2284  H1  WAT   554      14.669  11.565  14.593  1.00  0.00           H  
ATOM   2285  H2  WAT   554      13.339  11.256  15.245  1.00  0.00           H  
ATOM   2287  O   WAT   555      -2.315  12.042 -10.030  1.00  0.00           O  
ATOM   2288  H1  WAT   555      -2.377  12.666  -9.308  1.00  0.00           H  
ATOM   2289  H2  WAT   555      -2.765  11.260  -9.710  1.00  0.00           H  
ATOM   2291  O   WAT   556     -16.980   2.577 -20.161  1.00  0.00           O  
ATOM   2292  H1  WAT   556     -17.086   1.692 -19.812  1.00  0.00           H  
ATOM   2293  H2  WAT   556     -17.470   2.571 -20.983  1.00  0.00           H  
ATOM   2295  O   WAT   557      19.960  -0.160   1.785  1.00  0.00           O  
ATOM   2296  H1  WAT   557      19.220  -0.040   2.380  1.00  0.00           H  
ATOM   2297  H2  WAT   557      20.657  -0.512   2.339  1.00  0.00           H  
ATOM   2299  O   WAT   558       2.662   3.473  15.100  1.00  0.00           O  
ATOM   2300  H1  WAT   558       2.791   3.434  14.153  1.00  0.00           H  
ATOM   2301  H2  WAT   558       3.546   3.425  15.465  1.00  0.00           H  
ATOM   2303  O   WAT   559       1.394 -22.172   1.468  1.00  0.00           O  
ATOM   2304  H1  WAT   559       1.001 -22.854   2.013  1.00  0.00           H  
ATOM   2305  H2  WAT   559       1.434 -21.403   2.037  1.00  0.00           H  
ATOM   2307  O   WAT   560     -17.743 -11.861   6.944  1.00  0.00           O  
ATOM   2308  H1  WAT   560     -18.681 -11.848   7.134  1.00  0.00           H  
ATOM   2309  H2  WAT   560     -17.349 -11.341   7.645  1.00  0.00           H  
ATOM   2311  O   WAT   561      -4.096   8.929  -7.917  1.00  0.00           O  
ATOM   2312  H1  WAT   561      -3.986   9.095  -6.981  1.00  0.00           H  
ATOM   2313  H2  WAT   561      -4.824   8.309  -7.966  1.00  0.00           H  
ATOM   2315  O   WAT   562     -19.100   5.326  18.471  1.00  0.00           O  
ATOM   2316  H1  WAT   562     -19.294   5.333  19.409  1.00  0.00           H  
ATOM   2317  H2  WAT   562     -18.768   4.445  18.301  1.00  0.00           H  
ATOM   2319  O   WAT   563      13.878  -5.334   7.266  1.00  0.00           O  
ATOM   2320  H1  WAT   563      14.813  -5.530   7.312  1.00  0.00           H  
ATOM   2321  H2  WAT   563      13.829  -4.380   7.333  1.00  0.00           H  
ATOM   2323  O   WAT   564     -13.533  -2.061 -13.539  1.00  0.00           O  
ATOM   2324  H1  WAT   564     -14.442  -1.991 -13.248  1.00  0.00           H  
ATOM   2325  H2  WAT   564     -13.511  -1.590 -14.372  1.00  0.00           H  
ATOM   2327  O   WAT   565      -9.494 -21.176   0.117  1.00  0.00           O  
ATOM   2328  H1  WAT   565     -10.369 -20.947  -0.196  1.00  0.00           H  
ATOM   2329  H2  WAT   565      -8.907 -20.884  -0.580  1.00  0.00           H  
ATOM   2331  O   WAT   566     -13.045  18.284   6.767  1.00  0.00           O  
ATOM   2332  H1  WAT   566     -13.718  17.629   6.581  1.00  0.00           H  
ATOM   2333  H2  WAT   566     -13.394  19.097   6.401  1.00  0.00           H  
ATOM   2335  O   WAT   567      19.050  16.226   2.743  1.00  0.00           O  
ATOM   2336  H1  WAT   567      19.408  15.940   3.584  1.00  0.00           H  
ATOM   2337  H2  WAT   567      19.443  15.634   2.102  1.00  0.00           H  
ATOM   2339  O   WAT   568      -2.465   5.777  -5.839  1.00  0.00           O  
ATOM   2340  H1  WAT   568      -2.531   6.653  -5.461  1.00  0.00           H  
ATOM   2341  H2  WAT   568      -1.841   5.319  -5.275  1.00  0.00           H  
ATOM   2343  O   WAT   569     -13.598 -23.289  -4.755  1.00  0.00           O  
ATOM   2344  H1  WAT   569     -13.050 -23.481  -3.994  1.00  0.00           H  
ATOM   2345  H2  WAT   569     -13.030 -23.453  -5.507  1.00  0.00           H  
ATOM   2347  O   WAT   570      10.118  17.881  -3.757  1.00  0.00           O  
ATOM   2348  H1  WAT   570      10.890  17.336  -3.907  1.00  0.00           H  
ATOM   2349  H2  WAT   570      10.002  17.875  -2.806  1.00  0.00           H  
ATOM   2351  O   WAT   571     -20.616   7.425  17.011  1.00  0.00           O  
ATOM   2352  H1  WAT   571     -20.233   7.285  16.145  1.00  0.00           H  
ATOM   2353  H2  WAT   571     -20.103   6.866  17.594  1.00  0.00           H  
ATOM   2355  O   WAT   572      -0.683 -24.055  -7.205  1.00  0.00           O  
ATOM   2356  H1  WAT   572      -1.178 -23.301  -6.885  1.00  0.00           H  
ATOM   2357  H2  WAT   572      -0.344 -24.473  -6.413  1.00  0.00           H  
ATOM   2359  O   WAT   573      13.929   6.032   9.739  1.00  0.00           O  
ATOM   2360  H1  WAT   573      13.099   5.987  10.212  1.00  0.00           H  
ATOM   2361  H2  WAT   573      14.383   6.784  10.120  1.00  0.00           H  
ATOM   2363  O   WAT   574       6.301  -5.228 -13.309  1.00  0.00           O  
ATOM   2364  H1  WAT   574       5.809  -6.003 -13.583  1.00  0.00           H  
ATOM   2365  H2  WAT   574       7.195  -5.545 -13.183  1.00  0.00           H  
ATOM   2367  O   WAT   575      -4.435 -11.348  15.903  1.00  0.00           O  
ATOM   2368  H1  WAT   575      -5.030 -10.611  15.761  1.00  0.00           H  
ATOM   2369  H2  WAT   575      -5.009 -12.114  15.941  1.00  0.00           H  
ATOM   2371  O   WAT   576      15.574  13.970  11.707  1.00  0.00           O  
ATOM   2372  H1  WAT   576      14.918  13.953  11.010  1.00  0.00           H  
ATOM   2373  H2  WAT   576      15.305  14.695  12.271  1.00  0.00           H  
ATOM   2375  O   WAT   577     -21.484  -7.531  -3.142  1.00  0.00           O  
ATOM   2376  H1  WAT   577     -21.074  -8.141  -2.528  1.00  0.00           H  
ATOM   2377  H2  WAT   577     -21.265  -6.664  -2.802  1.00  0.00           H  
ATOM   2379  O   WAT   578      18.499  11.649   0.325  1.00  0.00           O  
ATOM   2380  H1  WAT   578      18.749  12.361   0.914  1.00  0.00           H  
ATOM   2381  H2  WAT   578      17.552  11.567   0.436  1.00  0.00           H  
ATOM   2383  O   WAT   579      -0.345 -10.240 -16.843  1.00  0.00           O  
ATOM   2384  H1  WAT   579      -0.165 -10.885 -17.526  1.00  0.00           H  
ATOM   2385  H2  WAT   579      -1.299 -10.165 -16.829  1.00  0.00           H  
ATOM   2387  O   WAT   580       6.436 -12.286  16.648  1.00  0.00           O  
ATOM   2388  H1  WAT   580       5.718 -11.954  16.107  1.00  0.00           H  
ATOM   2389  H2  WAT   580       6.340 -13.238  16.615  1.00  0.00           H  
ATOM   2391  O   WAT   581       3.404  24.999  -8.060  1.00  0.00           O  
ATOM   2392  H1  WAT   581       2.812  25.710  -7.816  1.00  0.00           H  
ATOM   2393  H2  WAT   581       2.837  24.232  -8.141  1.00  0.00           H  
ATOM   2395  O   WAT   582      -2.912  -9.801 -17.017  1.00  0.00           O  
ATOM   2396  H1  WAT   582      -2.733  -9.513 -17.913  1.00  0.00           H  
ATOM   2397  H2  WAT   582      -3.102  -8.993 -16.540  1.00  0.00           H  
ATOM   2399  O   WAT   583      19.379  -2.631  18.834  1.00  0.00           O  
ATOM   2400  H1  WAT   583      20.042  -3.156  18.386  1.00  0.00           H  
ATOM   2401  H2  WAT   583      19.537  -2.790  19.765  1.00  0.00           H  
ATOM   2403  O   WAT   584       3.611 -23.351   9.178  1.00  0.00           O  
ATOM   2404  H1  WAT   584       4.113 -24.038   8.740  1.00  0.00           H  
ATOM   2405  H2  WAT   584       3.985 -22.534   8.849  1.00  0.00           H  
ATOM   2407  O   WAT   585      22.408   5.904   1.448  1.00  0.00           O  
ATOM   2408  H1  WAT   585      21.984   5.491   2.200  1.00  0.00           H  
ATOM   2409  H2  WAT   585      22.653   6.775   1.760  1.00  0.00           H  
ATOM   2411  O   WAT   586       5.688 -22.724 -13.915  1.00  0.00           O  
ATOM   2412  H1  WAT   586       6.295 -21.992 -13.809  1.00  0.00           H  
ATOM   2413  H2  WAT   586       4.982 -22.373 -14.459  1.00  0.00           H  
ATOM   2415  O   WAT   587      21.625   5.372  -5.461  1.00  0.00           O  
ATOM   2416  H1  WAT   587      20.798   4.913  -5.319  1.00  0.00           H  
ATOM   2417  H2  WAT   587      22.229   4.693  -5.761  1.00  0.00           H  
ATOM   2419  O   WAT   588     -14.331   2.263  -0.880  1.00  0.00           O  
ATOM   2420  H1  WAT   588     -14.810   1.596  -0.388  1.00  0.00           H  
ATOM   2421  H2  WAT   588     -13.410   2.024  -0.774  1.00  0.00           H  
ATOM   2423  O   WAT   589      20.968   1.683  -2.739  1.00  0.00           O  
ATOM   2424  H1  WAT   589      21.519   1.954  -2.005  1.00  0.00           H  
ATOM   2425  H2  WAT   589      20.086   1.630  -2.368  1.00  0.00           H  
ATOM   2427  O   WAT   590       3.178 -15.075  -2.477  1.00  0.00           O  
ATOM   2428  H1  WAT   590       3.791 -14.909  -3.193  1.00  0.00           H  
ATOM   2429  H2  WAT   590       2.361 -14.666  -2.761  1.00  0.00           H  
ATOM   2431  O   WAT   591      10.829   3.664 -16.484  1.00  0.00           O  
ATOM   2432  H1  WAT   591      11.100   2.945 -17.055  1.00  0.00           H  
ATOM   2433  H2  WAT   591      11.333   4.417 -16.792  1.00  0.00           H  
ATOM   2435  O   WAT   592       2.501 -17.970 -13.327  1.00  0.00           O  
ATOM   2436  H1  WAT   592       2.848 -17.708 -14.180  1.00  0.00           H  
ATOM   2437  H2  WAT   592       3.113 -18.637 -13.015  1.00  0.00           H  
ATOM   2439  O   WAT   593     -22.892   8.746  14.252  1.00  0.00           O  
ATOM   2440  H1  WAT   593     -22.122   9.251  14.515  1.00  0.00           H  
ATOM   2441  H2  WAT   593     -22.552   7.870  14.070  1.00  0.00           H  
ATOM   2443  O   WAT   594       5.192  23.597   0.973  1.00  0.00           O  
ATOM   2444  H1  WAT   594       5.977  24.072   0.700  1.00  0.00           H  
ATOM   2445  H2  WAT   594       5.478  22.687   1.053  1.00  0.00           H  
ATOM   2447  O   WAT   595     -13.535 -15.417   5.407  1.00  0.00           O  
ATOM   2448  H1  WAT   595     -14.076 -14.666   5.650  1.00  0.00           H  
ATOM   2449  H2  WAT   595     -13.611 -15.469   4.454  1.00  0.00           H  
ATOM   2451  O   WAT   596       7.182  -6.333 -22.430  1.00  0.00           O  
ATOM   2452  H1  WAT   596       7.787  -6.640 -21.754  1.00  0.00           H  
ATOM   2453  H2  WAT   596       7.250  -6.986 -23.126  1.00  0.00           H  
ATOM   2455  O   WAT   597      -1.922  21.469   8.556  1.00  0.00           O  
ATOM   2456  H1  WAT   597      -1.162  21.211   8.035  1.00  0.00           H  
ATOM   2457  H2  WAT   597      -2.211  20.660   8.977  1.00  0.00           H  
ATOM   2459  O   WAT   598       8.829  -1.513 -23.267  1.00  0.00           O  
ATOM   2460  H1  WAT   598       9.705  -1.630 -23.635  1.00  0.00           H  
ATOM   2461  H2  WAT   598       8.702  -2.276 -22.704  1.00  0.00           H  
ATOM   2463  O   WAT   599       6.416  -9.696 -20.714  1.00  0.00           O  
ATOM   2464  H1  WAT   599       6.407 -10.354 -21.409  1.00  0.00           H  
ATOM   2465  H2  WAT   599       5.911 -10.092 -20.003  1.00  0.00           H  
ATOM   2467  O   WAT   600      19.884   9.602   4.266  1.00  0.00           O  
ATOM   2468  H1  WAT   600      20.588   9.989   3.745  1.00  0.00           H  
ATOM   2469  H2  WAT   600      19.769   8.725   3.900  1.00  0.00           H  
ATOM   2471  O   WAT   601      -0.812  -4.952  -4.972  1.00  0.00           O  
ATOM   2472  H1  WAT   601      -0.098  -5.283  -5.518  1.00  0.00           H  
ATOM   2473  H2  WAT   601      -1.540  -4.825  -5.581  1.00  0.00           H  
ATOM   2475  O   WAT   602       1.782   4.923   9.905  1.00  0.00           O  
ATOM   2476  H1  WAT   602       1.688   4.013   9.621  1.00  0.00           H  
ATOM   2477  H2  WAT   602       0.884   5.221  10.052  1.00  0.00           H  
ATOM   2479  O   WAT   603      12.673  -2.896 -15.986  1.00  0.00           O  
ATOM   2480  H1  WAT   603      12.398  -3.349 -15.189  1.00  0.00           H  
ATOM   2481  H2  WAT   603      13.494  -2.466 -15.747  1.00  0.00           H  
ATOM   2483  O   WAT   604      16.481  15.917  -9.132  1.00  0.00           O  
ATOM   2484  H1  WAT   604      15.731  15.599  -9.635  1.00  0.00           H  
ATOM   2485  H2  WAT   604      16.173  16.727  -8.727  1.00  0.00           H  
ATOM   2487  O   WAT   605       4.733  23.198  12.142  1.00  0.00           O  
ATOM   2488  H1  WAT   605       3.903  23.422  11.720  1.00  0.00           H  
ATOM   2489  H2  WAT   605       4.484  22.645  12.882  1.00  0.00           H  
ATOM   2491  O   WAT   606      -8.310 -16.416   4.580  1.00  0.00           O  
ATOM   2492  H1  WAT   606      -8.120 -15.601   5.044  1.00  0.00           H  
ATOM   2493  H2  WAT   606      -9.130 -16.725   4.965  1.00  0.00           H  
ATOM   2495  O   WAT   607      -9.365  11.870  -2.450  1.00  0.00           O  
ATOM   2496  H1  WAT   607      -9.334  12.473  -1.708  1.00  0.00           H  
ATOM   2497  H2  WAT   607      -8.733  11.186  -2.229  1.00  0.00           H  
ATOM   2499  O   WAT   608     -15.510  10.906   8.457  1.00  0.00           O  
ATOM   2500  H1  WAT   608     -15.538   9.968   8.268  1.00  0.00           H  
ATOM   2501  H2  WAT   608     -15.502  11.323   7.596  1.00  0.00           H  
ATOM   2503  O   WAT   609      18.552  11.293   7.918  1.00  0.00           O  
ATOM   2504  H1  WAT   609      19.068  10.487   7.915  1.00  0.00           H  
ATOM   2505  H2  WAT   609      18.905  11.801   8.648  1.00  0.00           H  
ATOM   2507  O   WAT   610     -20.053 -14.520   7.752  1.00  0.00           O  
ATOM   2508  H1  WAT   610     -19.939 -13.831   7.098  1.00  0.00           H  
ATOM   2509  H2  WAT   610     -20.361 -14.061   8.533  1.00  0.00           H  
ATOM   2511  O   WAT   611      -4.392  -3.569  -2.069  1.00  0.00           O  
ATOM   2512  H1  WAT   611      -4.362  -3.064  -1.257  1.00  0.00           H  
ATOM   2513  H2  WAT   611      -3.851  -4.338  -1.894  1.00  0.00           H  
ATOM   2515  O   WAT   612      16.038   2.008   9.804  1.00  0.00           O  
ATOM   2516  H1  WAT   612      15.958   2.733  10.424  1.00  0.00           H  
ATOM   2517  H2  WAT   612      15.260   2.079   9.251  1.00  0.00           H  
ATOM   2519  O   WAT   613       2.132  -1.350  26.114  1.00  0.00           O  
ATOM   2520  H1  WAT   613       1.299  -1.463  26.572  1.00  0.00           H  
ATOM   2521  H2  WAT   613       2.708  -0.944  26.761  1.00  0.00           H  
ATOM   2523  O   WAT   614      -4.843 -24.015 -11.609  1.00  0.00           O  
ATOM   2524  H1  WAT   614      -4.164 -24.223 -12.252  1.00  0.00           H  
ATOM   2525  H2  WAT   614      -4.364 -23.859 -10.796  1.00  0.00           H  
ATOM   2527  O   WAT   615      -7.548   3.574  24.115  1.00  0.00           O  
ATOM   2528  H1  WAT   615      -7.233   4.274  23.543  1.00  0.00           H  
ATOM   2529  H2  WAT   615      -6.795   2.992  24.218  1.00  0.00           H  
ATOM   2531  O   WAT   616       8.703  11.357  12.148  1.00  0.00           O  
ATOM   2532  H1  WAT   616       8.353  10.760  12.810  1.00  0.00           H  
ATOM   2533  H2  WAT   616       9.540  11.649  12.508  1.00  0.00           H  
ATOM   2535  O   WAT   617      -5.292   2.337  24.805  1.00  0.00           O  
ATOM   2536  H1  WAT   617      -5.139   1.480  25.202  1.00  0.00           H  
ATOM   2537  H2  WAT   617      -4.799   2.311  23.984  1.00  0.00           H  
ATOM   2539  O   WAT   618       9.982  11.934 -11.586  1.00  0.00           O  
ATOM   2540  H1  WAT   618      10.761  12.132 -12.105  1.00  0.00           H  
ATOM   2541  H2  WAT   618       9.295  11.782 -12.234  1.00  0.00           H  
ATOM   2543  O   WAT   619     -13.229 -13.956   8.769  1.00  0.00           O  
ATOM   2544  H1  WAT   619     -13.845 -13.431   9.280  1.00  0.00           H  
ATOM   2545  H2  WAT   619     -12.920 -14.625   9.381  1.00  0.00           H  
ATOM   2547  O   WAT   620       3.950  -7.846  23.923  1.00  0.00           O  
ATOM   2548  H1  WAT   620       4.568  -8.523  23.646  1.00  0.00           H  
ATOM   2549  H2  WAT   620       4.481  -7.227  24.424  1.00  0.00           H  
ATOM   2551  O   WAT   621      23.438  -2.590   1.401  1.00  0.00           O  
ATOM   2552  H1  WAT   621      23.550  -2.553   2.351  1.00  0.00           H  
ATOM   2553  H2  WAT   621      22.553  -2.933   1.277  1.00  0.00           H  
ATOM   2555  O   WAT   622      -6.096   5.981  -4.059  1.00  0.00           O  
ATOM   2556  H1  WAT   622      -5.453   5.738  -3.392  1.00  0.00           H  
ATOM   2557  H2  WAT   622      -5.927   5.380  -4.785  1.00  0.00           H  
ATOM   2559  O   WAT   623     -14.882  -3.265   3.570  1.00  0.00           O  
ATOM   2560  H1  WAT   623     -15.181  -4.083   3.174  1.00  0.00           H  
ATOM   2561  H2  WAT   623     -14.926  -3.425   4.513  1.00  0.00           H  
ATOM   2563  O   WAT   624       4.028 -16.468   0.610  1.00  0.00           O  
ATOM   2564  H1  WAT   624       3.080 -16.472   0.479  1.00  0.00           H  
ATOM   2565  H2  WAT   624       4.140 -16.331   1.550  1.00  0.00           H  
ATOM   2567  O   WAT   625     -13.149  -0.502 -15.844  1.00  0.00           O  
ATOM   2568  H1  WAT   625     -13.224   0.351 -16.272  1.00  0.00           H  
ATOM   2569  H2  WAT   625     -12.323  -0.861 -16.169  1.00  0.00           H  
ATOM   2571  O   WAT   626     -12.219   1.576  20.134  1.00  0.00           O  
ATOM   2572  H1  WAT   626     -13.020   1.235  19.736  1.00  0.00           H  
ATOM   2573  H2  WAT   626     -12.445   2.466  20.401  1.00  0.00           H  
ATOM   2575  O   WAT   627      13.226  20.503  -4.945  1.00  0.00           O  
ATOM   2576  H1  WAT   627      13.181  21.354  -4.509  1.00  0.00           H  
ATOM   2577  H2  WAT   627      13.825  20.642  -5.680  1.00  0.00           H  
ATOM   2579  O   WAT   628      -4.178   5.084  -7.643  1.00  0.00           O  
ATOM   2580  H1  WAT   628      -4.844   5.771  -7.613  1.00  0.00           H  
ATOM   2581  H2  WAT   628      -3.650   5.228  -6.858  1.00  0.00           H  
ATOM   2583  O   WAT   629     -14.965  -3.952   6.103  1.00  0.00           O  
ATOM   2584  H1  WAT   629     -15.283  -4.836   5.919  1.00  0.00           H  
ATOM   2585  H2  WAT   629     -15.740  -3.477   6.404  1.00  0.00           H  
ATOM   2587  O   WAT   630       1.134 -12.134  11.995  1.00  0.00           O  
ATOM   2588  H1  WAT   630       1.661 -12.153  11.196  1.00  0.00           H  
ATOM   2589  H2  WAT   630       1.675 -12.577  12.649  1.00  0.00           H  
ATOM   2591  O   WAT   631       2.598 -12.955  -0.763  1.00  0.00           O  
ATOM   2592  H1  WAT   631       2.342 -13.392   0.049  1.00  0.00           H  
ATOM   2593  H2  WAT   631       3.063 -13.628  -1.260  1.00  0.00           H  
ATOM   2595  O   WAT   632      22.220  -7.529   5.965  1.00  0.00           O  
ATOM   2596  H1  WAT   632      22.830  -6.942   6.412  1.00  0.00           H  
ATOM   2597  H2  WAT   632      22.782  -8.130   5.475  1.00  0.00           H  
ATOM   2599  O   WAT   633     -23.324   2.103   3.402  1.00  0.00           O  
ATOM   2600  H1  WAT   633     -22.731   2.174   2.654  1.00  0.00           H  
ATOM   2601  H2  WAT   633     -23.171   2.903   3.906  1.00  0.00           H  
ATOM   2603  O   WAT   634      12.577  -6.784   1.093  1.00  0.00           O  
ATOM   2604  H1  WAT   634      13.517  -6.753   0.915  1.00  0.00           H  
ATOM   2605  H2  WAT   634      12.349  -7.711   1.016  1.00  0.00           H  
ATOM   2607  O   WAT   635     -13.516  14.153   5.476  1.00  0.00           O  
ATOM   2608  H1  WAT   635     -14.420  14.189   5.165  1.00  0.00           H  
ATOM   2609  H2  WAT   635     -13.027  14.690   4.852  1.00  0.00           H  
ATOM   2611  O   WAT   636      -2.200  -6.570  16.729  1.00  0.00           O  
ATOM   2612  H1  WAT   636      -1.922  -6.285  15.859  1.00  0.00           H  
ATOM   2613  H2  WAT   636      -2.794  -5.881  17.028  1.00  0.00           H  
ATOM   2615  O   WAT   637       2.816 -13.927  16.972  1.00  0.00           O  
ATOM   2616  H1  WAT   637       3.005 -14.227  17.861  1.00  0.00           H  
ATOM   2617  H2  WAT   637       3.448 -14.391  16.423  1.00  0.00           H  
ATOM   2619  O   WAT   638       8.848  -2.440  -9.003  1.00  0.00           O  
ATOM   2620  H1  WAT   638       7.932  -2.409  -9.279  1.00  0.00           H  
ATOM   2621  H2  WAT   638       8.811  -2.439  -8.047  1.00  0.00           H  
ATOM   2623  O   WAT   639       1.670   9.670  18.481  1.00  0.00           O  
ATOM   2624  H1  WAT   639       1.850   9.170  17.685  1.00  0.00           H  
ATOM   2625  H2  WAT   639       1.127   9.088  19.012  1.00  0.00           H  
ATOM   2627  O   WAT   640      -9.253   3.503 -14.769  1.00  0.00           O  
ATOM   2628  H1  WAT   640      -8.597   3.307 -14.099  1.00  0.00           H  
ATOM   2629  H2  WAT   640      -9.819   2.732 -14.783  1.00  0.00           H  
ATOM   2631  O   WAT   641       7.604   5.776  -7.227  1.00  0.00           O  
ATOM   2632  H1  WAT   641       7.087   6.357  -7.784  1.00  0.00           H  
ATOM   2633  H2  WAT   641       7.367   4.894  -7.514  1.00  0.00           H  
ATOM   2635  O   WAT   642     -17.404  -7.001  -2.757  1.00  0.00           O  
ATOM   2636  H1  WAT   642     -17.270  -7.923  -2.978  1.00  0.00           H  
ATOM   2637  H2  WAT   642     -16.527  -6.675  -2.553  1.00  0.00           H  
ATOM   2639  O   WAT   643      18.928   4.906   0.516  1.00  0.00           O  
ATOM   2640  H1  WAT   643      19.589   5.526   0.210  1.00  0.00           H  
ATOM   2641  H2  WAT   643      19.327   4.046   0.387  1.00  0.00           H  
ATOM   2643  O   WAT   644     -20.713 -15.294  -3.901  1.00  0.00           O  
ATOM   2644  H1  WAT   644     -20.115 -14.547  -3.880  1.00  0.00           H  
ATOM   2645  H2  WAT   644     -20.805 -15.553  -2.984  1.00  0.00           H  
ATOM   2647  O   WAT   645      15.773 -18.108  -4.859  1.00  0.00           O  
ATOM   2648  H1  WAT   645      15.444 -18.513  -5.661  1.00  0.00           H  
ATOM   2649  H2  WAT   645      15.706 -17.167  -5.021  1.00  0.00           H  
ATOM   2651  O   WAT   646       6.969 -19.586  -2.118  1.00  0.00           O  
ATOM   2652  H1  WAT   646       6.653 -19.555  -1.215  1.00  0.00           H  
ATOM   2653  H2  WAT   646       7.556 -18.834  -2.193  1.00  0.00           H  
ATOM   2655  O   WAT   647      16.377  -4.416  15.815  1.00  0.00           O  
ATOM   2656  H1  WAT   647      15.745  -4.528  16.525  1.00  0.00           H  
ATOM   2657  H2  WAT   647      16.938  -3.697  16.106  1.00  0.00           H  
ATOM   2659  O   WAT   648      12.208 -11.779   8.942  1.00  0.00           O  
ATOM   2660  H1  WAT   648      11.914 -11.002   9.417  1.00  0.00           H  
ATOM   2661  H2  WAT   648      11.443 -12.057   8.439  1.00  0.00           H  
ATOM   2663  O   WAT   649      -2.871  -5.946   2.524  1.00  0.00           O  
ATOM   2664  H1  WAT   649      -2.463  -6.444   1.816  1.00  0.00           H  
ATOM   2665  H2  WAT   649      -3.746  -6.325   2.611  1.00  0.00           H  
ATOM   2667  O   WAT   650     -18.037 -19.036   7.663  1.00  0.00           O  
ATOM   2668  H1  WAT   650     -18.583 -18.274   7.473  1.00  0.00           H  
ATOM   2669  H2  WAT   650     -18.201 -19.225   8.587  1.00  0.00           H  
ATOM   2671  O   WAT   651      14.686 -11.333  15.280  1.00  0.00           O  
ATOM   2672  H1  WAT   651      14.443 -10.768  14.546  1.00  0.00           H  
ATOM   2673  H2  WAT   651      13.904 -11.859  15.447  1.00  0.00           H  
ATOM   2675  O   WAT   652       8.904  -4.403  13.731  1.00  0.00           O  
ATOM   2676  H1  WAT   652       9.526  -4.210  14.432  1.00  0.00           H  
ATOM   2677  H2  WAT   652       8.669  -5.321  13.865  1.00  0.00           H  
ATOM   2679  O   WAT   653       6.687  -7.166  20.856  1.00  0.00           O  
ATOM   2680  H1  WAT   653       5.828  -7.452  20.545  1.00  0.00           H  
ATOM   2681  H2  WAT   653       6.828  -7.664  21.661  1.00  0.00           H  
ATOM   2683  O   WAT   654       3.871   4.967 -22.564  1.00  0.00           O  
ATOM   2684  H1  WAT   654       3.866   4.062 -22.251  1.00  0.00           H  
ATOM   2685  H2  WAT   654       3.191   4.990 -23.238  1.00  0.00           H  
ATOM   2687  O   WAT   655     -18.343  -5.920   3.302  1.00  0.00           O  
ATOM   2688  H1  WAT   655     -17.479  -5.872   3.712  1.00  0.00           H  
ATOM   2689  H2  WAT   655     -18.597  -6.839   3.385  1.00  0.00           H  
ATOM   2691  O   WAT   656      -9.434  -8.695 -13.591  1.00  0.00           O  
ATOM   2692  H1  WAT   656      -9.232  -9.101 -14.434  1.00  0.00           H  
ATOM   2693  H2  WAT   656     -10.385  -8.589 -13.598  1.00  0.00           H  
ATOM   2695  O   WAT   657      -4.527  12.549  20.598  1.00  0.00           O  
ATOM   2696  H1  WAT   657      -5.157  12.827  21.262  1.00  0.00           H  
ATOM   2697  H2  WAT   657      -5.023  11.962  20.028  1.00  0.00           H  
ATOM   2699  O   WAT   658       5.335  17.008   2.619  1.00  0.00           O  
ATOM   2700  H1  WAT   658       4.498  16.573   2.781  1.00  0.00           H  
ATOM   2701  H2  WAT   658       5.200  17.492   1.804  1.00  0.00           H  
ATOM   2703  O   WAT   659      20.368  17.863  -1.504  1.00  0.00           O  
ATOM   2704  H1  WAT   659      21.319  17.883  -1.405  1.00  0.00           H  
ATOM   2705  H2  WAT   659      20.068  18.676  -1.097  1.00  0.00           H  
ATOM   2707  O   WAT   660      -2.226  20.287 -12.560  1.00  0.00           O  
ATOM   2708  H1  WAT   660      -1.989  19.970 -11.688  1.00  0.00           H  
ATOM   2709  H2  WAT   660      -3.154  20.512 -12.489  1.00  0.00           H  
ATOM   2711  O   WAT   661      19.271  -1.139  14.739  1.00  0.00           O  
ATOM   2712  H1  WAT   661      19.044  -1.624  13.945  1.00  0.00           H  
ATOM   2713  H2  WAT   661      18.597  -1.386  15.372  1.00  0.00           H  
ATOM   2715  O   WAT   662      -8.745  13.742  -0.411  1.00  0.00           O  
ATOM   2716  H1  WAT   662      -8.768  13.358   0.466  1.00  0.00           H  
ATOM   2717  H2  WAT   662      -7.920  13.434  -0.785  1.00  0.00           H  
ATOM   2719  O   WAT   663      22.936 -14.906  -6.665  1.00  0.00           O  
ATOM   2720  H1  WAT   663      23.515 -14.282  -6.226  1.00  0.00           H  
ATOM   2721  H2  WAT   663      22.384 -14.365  -7.230  1.00  0.00           H  
ATOM   2723  O   WAT   664       5.980  13.926  -6.896  1.00  0.00           O  
ATOM   2724  H1  WAT   664       5.797  14.693  -7.438  1.00  0.00           H  
ATOM   2725  H2  WAT   664       6.172  14.286  -6.029  1.00  0.00           H  
ATOM   2727  O   WAT   665       4.756  22.756 -10.072  1.00  0.00           O  
ATOM   2728  H1  WAT   665       3.893  22.867 -10.470  1.00  0.00           H  
ATOM   2729  H2  WAT   665       5.324  22.501 -10.800  1.00  0.00           H  
ATOM   2731  O   WAT   666     -20.702   4.084  11.727  1.00  0.00           O  
ATOM   2732  H1  WAT   666     -21.240   3.898  10.957  1.00  0.00           H  
ATOM   2733  H2  WAT   666     -20.907   3.376  12.338  1.00  0.00           H  
ATOM   2735  O   WAT   667       4.105   7.534   9.236  1.00  0.00           O  
ATOM   2736  H1  WAT   667       4.071   6.692   8.782  1.00  0.00           H  
ATOM   2737  H2  WAT   667       3.206   7.685   9.528  1.00  0.00           H  
ATOM   2739  O   WAT   668      -0.098  12.010   0.551  1.00  0.00           O  
ATOM   2740  H1  WAT   668       0.851  12.030   0.674  1.00  0.00           H  
ATOM   2741  H2  WAT   668      -0.334  11.089   0.661  1.00  0.00           H  
ATOM   2743  O   WAT   669     -13.673  -3.951  18.720  1.00  0.00           O  
ATOM   2744  H1  WAT   669     -13.428  -4.862  18.885  1.00  0.00           H  
ATOM   2745  H2  WAT   669     -14.559  -3.874  19.072  1.00  0.00           H  
ATOM   2747  O   WAT   670      14.479  -8.161  -1.569  1.00  0.00           O  
ATOM   2748  H1  WAT   670      14.624  -8.678  -0.776  1.00  0.00           H  
ATOM   2749  H2  WAT   670      14.840  -7.299  -1.362  1.00  0.00           H  
ATOM   2751  O   WAT   671     -10.969   6.050 -20.553  1.00  0.00           O  
ATOM   2752  H1  WAT   671     -10.094   6.061 -20.164  1.00  0.00           H  
ATOM   2753  H2  WAT   671     -10.850   6.435 -21.421  1.00  0.00           H  
ATOM   2755  O   WAT   672      10.769  11.174 -16.485  1.00  0.00           O  
ATOM   2756  H1  WAT   672      11.041  11.046 -17.393  1.00  0.00           H  
ATOM   2757  H2  WAT   672      11.301  10.555 -15.985  1.00  0.00           H  
ATOM   2759  O   WAT   673     -12.496   0.316  22.555  1.00  0.00           O  
ATOM   2760  H1  WAT   673     -12.193   0.759  21.763  1.00  0.00           H  
ATOM   2761  H2  WAT   673     -13.412   0.579  22.641  1.00  0.00           H  
ATOM   2763  O   WAT   674      20.196  11.676  12.396  1.00  0.00           O  
ATOM   2764  H1  WAT   674      20.939  11.089  12.254  1.00  0.00           H  
ATOM   2765  H2  WAT   674      20.105  12.151  11.570  1.00  0.00           H  
ATOM   2767  O   WAT   675      20.502  -5.107  -6.420  1.00  0.00           O  
ATOM   2768  H1  WAT   675      20.051  -4.301  -6.670  1.00  0.00           H  
ATOM   2769  H2  WAT   675      20.099  -5.785  -6.964  1.00  0.00           H  
ATOM   2771  O   WAT   676      -0.896 -23.179  11.726  1.00  0.00           O  
ATOM   2772  H1  WAT   676      -0.509 -23.352  10.868  1.00  0.00           H  
ATOM   2773  H2  WAT   676      -1.223 -24.030  12.017  1.00  0.00           H  
ATOM   2775  O   WAT   677      -8.171  12.439  -5.724  1.00  0.00           O  
ATOM   2776  H1  WAT   677      -7.722  11.961  -5.026  1.00  0.00           H  
ATOM   2777  H2  WAT   677      -8.794  13.002  -5.266  1.00  0.00           H  
ATOM   2779  O   WAT   678     -16.727   4.720  21.876  1.00  0.00           O  
ATOM   2780  H1  WAT   678     -16.531   4.071  21.200  1.00  0.00           H  
ATOM   2781  H2  WAT   678     -15.934   5.252  21.935  1.00  0.00           H  
ATOM   2783  O   WAT   679      18.514 -10.280 -14.160  1.00  0.00           O  
ATOM   2784  H1  WAT   679      19.009 -10.321 -13.341  1.00  0.00           H  
ATOM   2785  H2  WAT   679      19.178 -10.139 -14.834  1.00  0.00           H  
ATOM   2787  O   WAT   680      -7.295  -8.335  11.404  1.00  0.00           O  
ATOM   2788  H1  WAT   680      -7.922  -8.561  12.091  1.00  0.00           H  
ATOM   2789  H2  WAT   680      -6.445  -8.345  11.842  1.00  0.00           H  
ATOM   2791  O   WAT   681     -19.012  12.611  13.407  1.00  0.00           O  
ATOM   2792  H1  WAT   681     -18.599  12.222  12.636  1.00  0.00           H  
ATOM   2793  H2  WAT   681     -18.864  13.552  13.309  1.00  0.00           H  
ATOM   2795  O   WAT   682     -16.449 -10.668   1.883  1.00  0.00           O  
ATOM   2796  H1  WAT   682     -16.390 -10.694   2.838  1.00  0.00           H  
ATOM   2797  H2  WAT   682     -15.674 -11.144   1.583  1.00  0.00           H  
ATOM   2799  O   WAT   683     -13.910   1.945 -20.881  1.00  0.00           O  
ATOM   2800  H1  WAT   683     -14.740   2.334 -20.608  1.00  0.00           H  
ATOM   2801  H2  WAT   683     -14.138   1.053 -21.141  1.00  0.00           H  
ATOM   2803  O   WAT   684       4.567  18.696   0.660  1.00  0.00           O  
ATOM   2804  H1  WAT   684       4.722  18.638  -0.282  1.00  0.00           H  
ATOM   2805  H2  WAT   684       3.663  19.002   0.736  1.00  0.00           H  
ATOM   2807  O   WAT   685      11.916   8.824   7.501  1.00  0.00           O  
ATOM   2808  H1  WAT   685      11.133   8.280   7.415  1.00  0.00           H  
ATOM   2809  H2  WAT   685      12.550   8.428   6.903  1.00  0.00           H  
ATOM   2811  O   WAT   686     -14.227  -3.640  16.056  1.00  0.00           O  
ATOM   2812  H1  WAT   686     -14.846  -4.255  15.663  1.00  0.00           H  
ATOM   2813  H2  WAT   686     -14.012  -4.025  16.906  1.00  0.00           H  
ATOM   2815  O   WAT   687       7.084  20.626   3.480  1.00  0.00           O  
ATOM   2816  H1  WAT   687       7.026  20.602   2.525  1.00  0.00           H  
ATOM   2817  H2  WAT   687       7.124  19.706   3.742  1.00  0.00           H  
ATOM   2819  O   WAT   688      -1.033  20.425 -15.365  1.00  0.00           O  
ATOM   2820  H1  WAT   688      -1.751  20.208 -15.959  1.00  0.00           H  
ATOM   2821  H2  WAT   688      -1.422  20.378 -14.492  1.00  0.00           H  
ATOM   2823  O   WAT   689      -8.153   2.413   7.925  1.00  0.00           O  
ATOM   2824  H1  WAT   689      -8.919   2.935   8.167  1.00  0.00           H  
ATOM   2825  H2  WAT   689      -7.476   3.060   7.727  1.00  0.00           H  
ATOM   2827  O   WAT   690      -9.237  18.440 -14.875  1.00  0.00           O  
ATOM   2828  H1  WAT   690      -9.321  17.648 -14.344  1.00  0.00           H  
ATOM   2829  H2  WAT   690      -8.936  19.109 -14.260  1.00  0.00           H  
ATOM   2831  O   WAT   691       3.059   8.542   4.986  1.00  0.00           O  
ATOM   2832  H1  WAT   691       3.100   9.380   4.526  1.00  0.00           H  
ATOM   2833  H2  WAT   691       3.366   8.738   5.871  1.00  0.00           H  
ATOM   2835  O   WAT   692       8.124   0.688   3.761  1.00  0.00           O  
ATOM   2836  H1  WAT   692       7.496   0.460   4.446  1.00  0.00           H  
ATOM   2837  H2  WAT   692       8.128   1.645   3.747  1.00  0.00           H  
ATOM   2839  O   WAT   693      16.134  18.008  -1.494  1.00  0.00           O  
ATOM   2840  H1  WAT   693      15.280  18.280  -1.830  1.00  0.00           H  
ATOM   2841  H2  WAT   693      16.345  18.658  -0.823  1.00  0.00           H  
ATOM   2843  O   WAT   694       4.453  -7.612  15.464  1.00  0.00           O  
ATOM   2844  H1  WAT   694       4.392  -6.919  16.121  1.00  0.00           H  
ATOM   2845  H2  WAT   694       3.707  -8.183  15.648  1.00  0.00           H  
ATOM   2847  O   WAT   695       8.842  -2.306  -6.151  1.00  0.00           O  
ATOM   2848  H1  WAT   695       9.051  -2.610  -5.268  1.00  0.00           H  
ATOM   2849  H2  WAT   695       7.910  -2.090  -6.116  1.00  0.00           H  
ATOM   2851  O   WAT   696      18.274  -5.230  -4.121  1.00  0.00           O  
ATOM   2852  H1  WAT   696      18.924  -5.336  -4.816  1.00  0.00           H  
ATOM   2853  H2  WAT   696      17.560  -4.744  -4.533  1.00  0.00           H  
ATOM   2855  O   WAT   697       8.974  14.252  -9.756  1.00  0.00           O  
ATOM   2856  H1  WAT   697       9.559  13.700 -10.275  1.00  0.00           H  
ATOM   2857  H2  WAT   697       8.657  14.911 -10.374  1.00  0.00           H  
ATOM   2859  O   WAT   698      20.803   1.656   4.539  1.00  0.00           O  
ATOM   2860  H1  WAT   698      20.737   1.081   5.302  1.00  0.00           H  
ATOM   2861  H2  WAT   698      21.739   1.680   4.339  1.00  0.00           H  
ATOM   2863  O   WAT   699       4.677  19.360 -12.489  1.00  0.00           O  
ATOM   2864  H1  WAT   699       5.463  19.580 -12.989  1.00  0.00           H  
ATOM   2865  H2  WAT   699       4.983  18.754 -11.814  1.00  0.00           H  
ATOM   2867  O   WAT   700      -5.979   6.812 -19.839  1.00  0.00           O  
ATOM   2868  H1  WAT   700      -6.039   6.235 -20.601  1.00  0.00           H  
ATOM   2869  H2  WAT   700      -5.115   6.630 -19.470  1.00  0.00           H  
ATOM   2871  O   WAT   701      -3.728   8.393   4.637  1.00  0.00           O  
ATOM   2872  H1  WAT   701      -2.875   8.214   5.031  1.00  0.00           H  
ATOM   2873  H2  WAT   701      -3.926   9.294   4.891  1.00  0.00           H  
ATOM   2875  O   WAT   702      12.764  -9.716   1.278  1.00  0.00           O  
ATOM   2876  H1  WAT   702      11.920 -10.044   0.969  1.00  0.00           H  
ATOM   2877  H2  WAT   702      13.409 -10.152   0.721  1.00  0.00           H  
ATOM   2879  O   WAT   703     -13.340   8.919 -14.508  1.00  0.00           O  
ATOM   2880  H1  WAT   703     -13.379   7.968 -14.411  1.00  0.00           H  
ATOM   2881  H2  WAT   703     -12.454   9.152 -14.228  1.00  0.00           H  
ATOM   2883  O   WAT   704      -8.205 -12.742   0.921  1.00  0.00           O  
ATOM   2884  H1  WAT   704      -8.191 -13.344   0.177  1.00  0.00           H  
ATOM   2885  H2  WAT   704      -7.924 -11.903   0.557  1.00  0.00           H  
ATOM   2887  O   WAT   705     -10.748  -8.986  -3.394  1.00  0.00           O  
ATOM   2888  H1  WAT   705     -11.643  -8.731  -3.171  1.00  0.00           H  
ATOM   2889  H2  WAT   705     -10.327  -8.169  -3.662  1.00  0.00           H  
ATOM   2891  O   WAT   706     -13.071  -2.381  12.683  1.00  0.00           O  
ATOM   2892  H1  WAT   706     -12.918  -3.113  13.281  1.00  0.00           H  
ATOM   2893  H2  WAT   706     -12.803  -2.712  11.826  1.00  0.00           H  
ATOM   2895  O   WAT   707      19.676  -1.200   7.800  1.00  0.00           O  
ATOM   2896  H1  WAT   707      20.277  -0.524   7.488  1.00  0.00           H  
ATOM   2897  H2  WAT   707      19.298  -0.835   8.600  1.00  0.00           H  
ATOM   2899  O   WAT   708     -18.998  -2.134 -18.232  1.00  0.00           O  
ATOM   2900  H1  WAT   708     -18.454  -1.418 -18.561  1.00  0.00           H  
ATOM   2901  H2  WAT   708     -18.692  -2.906 -18.707  1.00  0.00           H  
ATOM   2903  O   WAT   709     -18.554  -2.605   9.608  1.00  0.00           O  
ATOM   2904  H1  WAT   709     -18.311  -1.842  10.132  1.00  0.00           H  
ATOM   2905  H2  WAT   709     -19.137  -3.110  10.174  1.00  0.00           H  
ATOM   2907  O   WAT   710      -7.647  -7.862  -5.627  1.00  0.00           O  
ATOM   2908  H1  WAT   710      -7.868  -7.944  -6.555  1.00  0.00           H  
ATOM   2909  H2  WAT   710      -8.315  -7.274  -5.273  1.00  0.00           H  
ATOM   2911  O   WAT   711     -13.222 -12.668   2.575  1.00  0.00           O  
ATOM   2912  H1  WAT   711     -13.968 -13.209   2.832  1.00  0.00           H  
ATOM   2913  H2  WAT   711     -12.488 -13.280   2.525  1.00  0.00           H  
ATOM   2915  O   WAT   712       4.171 -10.494  -6.339  1.00  0.00           O  
ATOM   2916  H1  WAT   712       4.789 -10.317  -5.630  1.00  0.00           H  
ATOM   2917  H2  WAT   712       3.329 -10.609  -5.900  1.00  0.00           H  
ATOM   2919  O   WAT   713       5.343  16.840   9.380  1.00  0.00           O  
ATOM   2920  H1  WAT   713       5.509  15.918   9.186  1.00  0.00           H  
ATOM   2921  H2  WAT   713       6.197  17.188   9.636  1.00  0.00           H  
ATOM   2923  O   WAT   714       5.062 -11.562 -15.309  1.00  0.00           O  
ATOM   2924  H1  WAT   714       4.308 -11.920 -14.840  1.00  0.00           H  
ATOM   2925  H2  WAT   714       5.570 -11.109 -14.635  1.00  0.00           H  
ATOM   2927  O   WAT   715      19.157   3.239 -12.290  1.00  0.00           O  
ATOM   2928  H1  WAT   715      19.719   2.473 -12.168  1.00  0.00           H  
ATOM   2929  H2  WAT   715      19.720   3.883 -12.720  1.00  0.00           H  
ATOM   2931  O   WAT   716       9.588   7.656  17.485  1.00  0.00           O  
ATOM   2932  H1  WAT   716       9.230   7.857  18.349  1.00  0.00           H  
ATOM   2933  H2  WAT   716       9.175   6.827  17.242  1.00  0.00           H  
ATOM   2935  O   WAT   717       5.529 -20.601  12.912  1.00  0.00           O  
ATOM   2936  H1  WAT   717       6.465 -20.412  12.855  1.00  0.00           H  
ATOM   2937  H2  WAT   717       5.105 -19.757  12.752  1.00  0.00           H  
ATOM   2939  O   WAT   718      -3.076  -4.346  18.707  1.00  0.00           O  
ATOM   2940  H1  WAT   718      -3.648  -3.620  18.460  1.00  0.00           H  
ATOM   2941  H2  WAT   718      -3.672  -5.020  19.033  1.00  0.00           H  
ATOM   2943  O   WAT   719     -16.204  12.112  13.940  1.00  0.00           O  
ATOM   2944  H1  WAT   719     -15.958  12.931  14.370  1.00  0.00           H  
ATOM   2945  H2  WAT   719     -17.155  12.168  13.844  1.00  0.00           H  
ATOM   2947  O   WAT   720      10.424  13.747  15.032  1.00  0.00           O  
ATOM   2948  H1  WAT   720      11.050  13.937  14.334  1.00  0.00           H  
ATOM   2949  H2  WAT   720       9.567  13.829  14.614  1.00  0.00           H  
ATOM   2951  O   WAT   721       6.584  14.652  -4.387  1.00  0.00           O  
ATOM   2952  H1  WAT   721       6.280  14.016  -3.739  1.00  0.00           H  
ATOM   2953  H2  WAT   721       5.971  15.383  -4.310  1.00  0.00           H  
ATOM   2955  O   WAT   722      12.514   1.194  -6.118  1.00  0.00           O  
ATOM   2956  H1  WAT   722      13.213   1.649  -6.590  1.00  0.00           H  
ATOM   2957  H2  WAT   722      12.883   0.335  -5.915  1.00  0.00           H  
ATOM   2959  O   WAT   723      -4.980  17.635 -16.897  1.00  0.00           O  
ATOM   2960  H1  WAT   723      -5.827  17.301 -16.602  1.00  0.00           H  
ATOM   2961  H2  WAT   723      -5.111  17.835 -17.824  1.00  0.00           H  
ATOM   2963  O   WAT   724     -19.724 -17.177   6.954  1.00  0.00           O  
ATOM   2964  H1  WAT   724     -20.606 -17.548   7.001  1.00  0.00           H  
ATOM   2965  H2  WAT   724     -19.838 -16.259   7.199  1.00  0.00           H  
ATOM   2967  O   WAT   725     -12.747  -3.791 -18.413  1.00  0.00           O  
ATOM   2968  H1  WAT   725     -13.594  -3.618 -18.001  1.00  0.00           H  
ATOM   2969  H2  WAT   725     -12.372  -2.923 -18.562  1.00  0.00           H  
ATOM   2971  O   WAT   726     -12.880   7.556   9.569  1.00  0.00           O  
ATOM   2972  H1  WAT   726     -13.724   7.370   9.981  1.00  0.00           H  
ATOM   2973  H2  WAT   726     -12.320   6.826   9.832  1.00  0.00           H  
ATOM   2975  O   WAT   727       9.827   0.022  -9.437  1.00  0.00           O  
ATOM   2976  H1  WAT   727      10.004   0.372  -8.564  1.00  0.00           H  
ATOM   2977  H2  WAT   727       9.597  -0.894  -9.286  1.00  0.00           H  
ATOM   2979  O   WAT   728     -15.189  -8.014   0.635  1.00  0.00           O  
ATOM   2980  H1  WAT   728     -15.790  -8.759   0.652  1.00  0.00           H  
ATOM   2981  H2  WAT   728     -14.318  -8.409   0.606  1.00  0.00           H  
ATOM   2983  O   WAT   729      18.109 -11.653  10.467  1.00  0.00           O  
ATOM   2984  H1  WAT   729      17.908 -12.192   9.702  1.00  0.00           H  
ATOM   2985  H2  WAT   729      18.686 -10.967  10.131  1.00  0.00           H  
ATOM   2987  O   WAT   730       2.421  -5.499 -17.494  1.00  0.00           O  
ATOM   2988  H1  WAT   730       1.721  -6.152 -17.519  1.00  0.00           H  
ATOM   2989  H2  WAT   730       3.139  -5.935 -17.037  1.00  0.00           H  
ATOM   2991  O   WAT   731      10.075  -8.184   4.371  1.00  0.00           O  
ATOM   2992  H1  WAT   731      10.116  -8.300   5.320  1.00  0.00           H  
ATOM   2993  H2  WAT   731      10.636  -7.428   4.197  1.00  0.00           H  
ATOM   2995  O   WAT   732     -11.125   9.954   9.210  1.00  0.00           O  
ATOM   2996  H1  WAT   732     -11.563   9.237   9.669  1.00  0.00           H  
ATOM   2997  H2  WAT   732     -10.201   9.855   9.437  1.00  0.00           H  
ATOM   2999  O   WAT   733      14.940 -15.430  -4.292  1.00  0.00           O  
ATOM   3000  H1  WAT   733      15.256 -15.421  -3.388  1.00  0.00           H  
ATOM   3001  H2  WAT   733      13.987 -15.390  -4.212  1.00  0.00           H  
ATOM   3003  O   WAT   734     -11.895  12.542   9.733  1.00  0.00           O  
ATOM   3004  H1  WAT   734     -12.037  12.885   8.851  1.00  0.00           H  
ATOM   3005  H2  WAT   734     -11.798  11.598   9.610  1.00  0.00           H  
ATOM   3007  O   WAT   735     -12.759   9.218  18.657  1.00  0.00           O  
ATOM   3008  H1  WAT   735     -11.810   9.096  18.691  1.00  0.00           H  
ATOM   3009  H2  WAT   735     -12.910  10.047  19.111  1.00  0.00           H  
ATOM   3011  O   WAT   736      15.456  -5.203  -0.922  1.00  0.00           O  
ATOM   3012  H1  WAT   736      15.473  -5.276   0.032  1.00  0.00           H  
ATOM   3013  H2  WAT   736      16.371  -5.305  -1.186  1.00  0.00           H  
ATOM   3015  O   WAT   737      -9.744  -3.646  11.176  1.00  0.00           O  
ATOM   3016  H1  WAT   737     -10.596  -3.673  10.740  1.00  0.00           H  
ATOM   3017  H2  WAT   737      -9.381  -4.522  11.045  1.00  0.00           H  
ATOM   3019  O   WAT   738      16.230   8.415   7.140  1.00  0.00           O  
ATOM   3020  H1  WAT   738      15.454   8.125   6.660  1.00  0.00           H  
ATOM   3021  H2  WAT   738      16.528   9.192   6.667  1.00  0.00           H  
ATOM   3023  O   WAT   739       0.386  -8.094   7.789  1.00  0.00           O  
ATOM   3024  H1  WAT   739       0.712  -7.562   7.063  1.00  0.00           H  
ATOM   3025  H2  WAT   739      -0.383  -7.620   8.107  1.00  0.00           H  
ATOM   3027  O   WAT   740       7.819  17.860   9.873  1.00  0.00           O  
ATOM   3028  H1  WAT   740       8.023  18.783  10.029  1.00  0.00           H  
ATOM   3029  H2  WAT   740       8.182  17.403  10.631  1.00  0.00           H  
ATOM   3031  O   WAT   741     -21.088  -8.217   5.463  1.00  0.00           O  
ATOM   3032  H1  WAT   741     -21.511  -9.074   5.508  1.00  0.00           H  
ATOM   3033  H2  WAT   741     -20.216  -8.398   5.112  1.00  0.00           H  
ATOM   3035  O   WAT   742      -6.906 -10.264  15.763  1.00  0.00           O  
ATOM   3036  H1  WAT   742      -6.837  -9.609  16.458  1.00  0.00           H  
ATOM   3037  H2  WAT   742      -7.312 -11.020  16.187  1.00  0.00           H  
ATOM   3039  O   WAT   743      -9.085   3.199 -18.912  1.00  0.00           O  
ATOM   3040  H1  WAT   743      -8.803   2.589 -18.231  1.00  0.00           H  
ATOM   3041  H2  WAT   743      -8.766   2.812 -19.727  1.00  0.00           H  
ATOM   3043  O   WAT   744      -6.135  16.879   1.223  1.00  0.00           O  
ATOM   3044  H1  WAT   744      -5.564  17.571   1.559  1.00  0.00           H  
ATOM   3045  H2  WAT   744      -6.256  17.096   0.299  1.00  0.00           H  
ATOM   3047  O   WAT   745      -2.834  -1.388   6.252  1.00  0.00           O  
ATOM   3048  H1  WAT   745      -2.476  -2.265   6.115  1.00  0.00           H  
ATOM   3049  H2  WAT   745      -2.476  -0.867   5.533  1.00  0.00           H  
ATOM   3051  O   WAT   746     -18.689  16.004   8.203  1.00  0.00           O  
ATOM   3052  H1  WAT   746     -17.890  15.746   8.663  1.00  0.00           H  
ATOM   3053  H2  WAT   746     -19.259  15.238   8.264  1.00  0.00           H  
ATOM   3055  O   WAT   747      20.308   4.743  13.990  1.00  0.00           O  
ATOM   3056  H1  WAT   747      19.778   5.524  13.827  1.00  0.00           H  
ATOM   3057  H2  WAT   747      20.957   5.025  14.635  1.00  0.00           H  
ATOM   3059  O   WAT   748       6.699 -15.767 -10.126  1.00  0.00           O  
ATOM   3060  H1  WAT   748       5.992 -16.322  -9.795  1.00  0.00           H  
ATOM   3061  H2  WAT   748       7.169 -15.485  -9.341  1.00  0.00           H  
ATOM   3063  O   WAT   749      -1.337   2.586  24.960  1.00  0.00           O  
ATOM   3064  H1  WAT   749      -1.494   3.372  24.436  1.00  0.00           H  
ATOM   3065  H2  WAT   749      -1.175   1.897  24.316  1.00  0.00           H  
ATOM   3067  O   WAT   750       1.114  14.278  12.327  1.00  0.00           O  
ATOM   3068  H1  WAT   750       1.911  14.469  11.832  1.00  0.00           H  
ATOM   3069  H2  WAT   750       1.313  13.468  12.797  1.00  0.00           H  
ATOM   3071  O   WAT   751       9.400  -3.881  18.770  1.00  0.00           O  
ATOM   3072  H1  WAT   751       8.995  -3.303  19.417  1.00  0.00           H  
ATOM   3073  H2  WAT   751      10.294  -4.008  19.088  1.00  0.00           H  
ATOM   3075  O   WAT   752      -2.469  -9.654   6.251  1.00  0.00           O  
ATOM   3076  H1  WAT   752      -2.003 -10.296   6.787  1.00  0.00           H  
ATOM   3077  H2  WAT   752      -2.411  -8.838   6.749  1.00  0.00           H  
ATOM   3079  O   WAT   753     -13.837   6.084  -9.762  1.00  0.00           O  
ATOM   3080  H1  WAT   753     -14.756   5.882  -9.582  1.00  0.00           H  
ATOM   3081  H2  WAT   753     -13.864   6.903 -10.256  1.00  0.00           H  
ATOM   3083  O   WAT   754       0.030  -8.411  -6.283  1.00  0.00           O  
ATOM   3084  H1  WAT   754       0.935  -8.583  -6.541  1.00  0.00           H  
ATOM   3085  H2  WAT   754      -0.013  -8.686  -5.367  1.00  0.00           H  
ATOM   3087  O   WAT   755     -10.714   5.430 -15.905  1.00  0.00           O  
ATOM   3088  H1  WAT   755     -11.384   4.924 -16.366  1.00  0.00           H  
ATOM   3089  H2  WAT   755     -10.208   4.775 -15.425  1.00  0.00           H  
ATOM   3091  O   WAT   756     -11.118 -23.586  -0.177  1.00  0.00           O  
ATOM   3092  H1  WAT   756     -10.339 -23.034  -0.120  1.00  0.00           H  
ATOM   3093  H2  WAT   756     -11.248 -23.909   0.715  1.00  0.00           H  
ATOM   3095  O   WAT   757       8.894 -14.389  18.804  1.00  0.00           O  
ATOM   3096  H1  WAT   757       9.258 -14.459  19.687  1.00  0.00           H  
ATOM   3097  H2  WAT   757       8.942 -13.456  18.598  1.00  0.00           H  
ATOM   3099  O   WAT   758      17.516  -1.890  11.875  1.00  0.00           O  
ATOM   3100  H1  WAT   758      18.163  -2.534  12.161  1.00  0.00           H  
ATOM   3101  H2  WAT   758      16.738  -2.083  12.400  1.00  0.00           H  
ATOM   3103  O   WAT   759       7.493  -8.676 -23.959  1.00  0.00           O  
ATOM   3104  H1  WAT   759       8.372  -8.855 -23.625  1.00  0.00           H  
ATOM   3105  H2  WAT   759       6.990  -9.461 -23.741  1.00  0.00           H  
ATOM   3107  O   WAT   760       9.001   0.780   9.380  1.00  0.00           O  
ATOM   3108  H1  WAT   760       9.309   0.198   8.685  1.00  0.00           H  
ATOM   3109  H2  WAT   760       9.276   0.351  10.191  1.00  0.00           H  
ATOM   3111  O   WAT   761      -9.922   2.846  22.673  1.00  0.00           O  
ATOM   3112  H1  WAT   761      -9.063   3.023  23.056  1.00  0.00           H  
ATOM   3113  H2  WAT   761     -10.539   3.298  23.249  1.00  0.00           H  
ATOM   3115  O   WAT   762      13.675  -2.785   2.343  1.00  0.00           O  
ATOM   3116  H1  WAT   762      12.824  -2.917   1.925  1.00  0.00           H  
ATOM   3117  H2  WAT   762      13.932  -1.898   2.088  1.00  0.00           H  
ATOM   3119  O   WAT   763       8.360  -8.531 -14.688  1.00  0.00           O  
ATOM   3120  H1  WAT   763       8.690  -8.017 -13.951  1.00  0.00           H  
ATOM   3121  H2  WAT   763       9.132  -8.699 -15.228  1.00  0.00           H  
ATOM   3123  O   WAT   764       2.740  10.949   3.668  1.00  0.00           O  
ATOM   3124  H1  WAT   764       2.033  11.321   4.195  1.00  0.00           H  
ATOM   3125  H2  WAT   764       3.288  11.699   3.439  1.00  0.00           H  
ATOM   3127  O   WAT   765       7.791   9.766   1.497  1.00  0.00           O  
ATOM   3128  H1  WAT   765       7.499   9.028   2.032  1.00  0.00           H  
ATOM   3129  H2  WAT   765       8.727   9.612   1.367  1.00  0.00           H  
ATOM   3131  O   WAT   766     -10.464 -11.583   5.750  1.00  0.00           O  
ATOM   3132  H1  WAT   766     -10.918 -10.907   5.246  1.00  0.00           H  
ATOM   3133  H2  WAT   766     -10.133 -11.124   6.522  1.00  0.00           H  
ATOM   3135  O   WAT   767       6.032   5.620  17.071  1.00  0.00           O  
ATOM   3136  H1  WAT   767       5.658   6.269  16.476  1.00  0.00           H  
ATOM   3137  H2  WAT   767       5.478   5.662  17.850  1.00  0.00           H  
ATOM   3139  O   WAT   768       0.481  17.764 -10.574  1.00  0.00           O  
ATOM   3140  H1  WAT   768       0.939  18.162 -11.314  1.00  0.00           H  
ATOM   3141  H2  WAT   768      -0.440  17.763 -10.835  1.00  0.00           H  
ATOM   3143  O   WAT   769      -3.696   6.479 -10.497  1.00  0.00           O  
ATOM   3144  H1  WAT   769      -3.061   6.303  -9.803  1.00  0.00           H  
ATOM   3145  H2  WAT   769      -3.927   7.401 -10.383  1.00  0.00           H  
ATOM   3147  O   WAT   770      14.830  -7.487  12.141  1.00  0.00           O  
ATOM   3148  H1  WAT   770      14.007  -7.281  11.698  1.00  0.00           H  
ATOM   3149  H2  WAT   770      14.724  -7.128  13.021  1.00  0.00           H  
ATOM   3151  O   WAT   771       6.566  11.181  10.479  1.00  0.00           O  
ATOM   3152  H1  WAT   771       6.466  10.233  10.569  1.00  0.00           H  
ATOM   3153  H2  WAT   771       7.386  11.379  10.930  1.00  0.00           H  
ATOM   3155  O   WAT   772      -9.307  -2.513  -2.220  1.00  0.00           O  
ATOM   3156  H1  WAT   772      -9.218  -1.918  -1.476  1.00  0.00           H  
ATOM   3157  H2  WAT   772      -8.427  -2.864  -2.353  1.00  0.00           H  
ATOM   3159  O   WAT   773      -0.835 -14.723   8.439  1.00  0.00           O  
ATOM   3160  H1  WAT   773      -0.374 -15.502   8.749  1.00  0.00           H  
ATOM   3161  H2  WAT   773      -1.523 -14.578   9.088  1.00  0.00           H  
ATOM   3163  O   WAT   774       2.805 -11.844 -13.918  1.00  0.00           O  
ATOM   3164  H1  WAT   774       2.324 -11.045 -13.702  1.00  0.00           H  
ATOM   3165  H2  WAT   774       2.260 -12.283 -14.570  1.00  0.00           H  
ATOM   3167  O   WAT   775     -10.799 -14.573   5.441  1.00  0.00           O  
ATOM   3168  H1  WAT   775     -10.619 -13.636   5.368  1.00  0.00           H  
ATOM   3169  H2  WAT   775     -11.753 -14.631   5.486  1.00  0.00           H  
ATOM   3171  O   WAT   776      -4.905  -6.103  20.055  1.00  0.00           O  
ATOM   3172  H1  WAT   776      -5.779  -5.878  20.372  1.00  0.00           H  
ATOM   3173  H2  WAT   776      -4.482  -6.529  20.802  1.00  0.00           H  
ATOM   3175  O   WAT   777       8.991  25.132   4.134  1.00  0.00           O  
ATOM   3176  H1  WAT   777       8.438  25.826   3.775  1.00  0.00           H  
ATOM   3177  H2  WAT   777       8.798  24.367   3.592  1.00  0.00           H  
ATOM   3179  O   WAT   778       1.613  23.111  -4.687  1.00  0.00           O  
ATOM   3180  H1  WAT   778       1.058  23.485  -5.372  1.00  0.00           H  
ATOM   3181  H2  WAT   778       1.101  23.210  -3.884  1.00  0.00           H  
ATOM   3183  O   WAT   779       6.081 -20.649  17.082  1.00  0.00           O  
ATOM   3184  H1  WAT   779       5.597 -19.845  17.272  1.00  0.00           H  
ATOM   3185  H2  WAT   779       6.997 -20.373  17.040  1.00  0.00           H  
ATOM   3187  O   WAT   780       9.441  11.885  16.654  1.00  0.00           O  
ATOM   3188  H1  WAT   780       9.593  10.967  16.430  1.00  0.00           H  
ATOM   3189  H2  WAT   780       9.662  12.366  15.856  1.00  0.00           H  
ATOM   3191  O   WAT   781      -2.939 -10.001 -13.770  1.00  0.00           O  
ATOM   3192  H1  WAT   781      -2.051 -10.089 -13.423  1.00  0.00           H  
ATOM   3193  H2  WAT   781      -3.270  -9.192 -13.380  1.00  0.00           H  
ATOM   3195  O   WAT   782     -20.714 -12.171   5.100  1.00  0.00           O  
ATOM   3196  H1  WAT   782     -21.185 -11.605   4.489  1.00  0.00           H  
ATOM   3197  H2  WAT   782     -19.839 -12.259   4.720  1.00  0.00           H  
ATOM   3199  O   WAT   783      12.714  22.331   2.208  1.00  0.00           O  
ATOM   3200  H1  WAT   783      11.823  22.628   2.394  1.00  0.00           H  
ATOM   3201  H2  WAT   783      13.094  22.159   3.069  1.00  0.00           H  
ATOM   3203  O   WAT   784      -1.965  19.906  -1.409  1.00  0.00           O  
ATOM   3204  H1  WAT   784      -1.807  18.977  -1.578  1.00  0.00           H  
ATOM   3205  H2  WAT   784      -1.269  20.358  -1.885  1.00  0.00           H  
ATOM   3207  O   WAT   785      10.536   9.781   0.412  1.00  0.00           O  
ATOM   3208  H1  WAT   785      10.725  10.607  -0.033  1.00  0.00           H  
ATOM   3209  H2  WAT   785      11.336   9.266   0.311  1.00  0.00           H  
ATOM   3211  O   WAT   786      -7.468  11.906   5.204  1.00  0.00           O  
ATOM   3212  H1  WAT   786      -7.072  12.238   6.011  1.00  0.00           H  
ATOM   3213  H2  WAT   786      -8.403  11.852   5.401  1.00  0.00           H  
ATOM   3215  O   WAT   787     -11.219 -17.169  -6.854  1.00  0.00           O  
ATOM   3216  H1  WAT   787     -11.868 -17.851  -6.680  1.00  0.00           H  
ATOM   3217  H2  WAT   787     -11.512 -16.763  -7.670  1.00  0.00           H  
ATOM   3219  O   WAT   788       5.549  -3.679  19.036  1.00  0.00           O  
ATOM   3220  H1  WAT   788       6.120  -2.942  18.820  1.00  0.00           H  
ATOM   3221  H2  WAT   788       5.780  -3.905  19.937  1.00  0.00           H  
ATOM   3223  O   WAT   789     -10.654  -7.016   6.760  1.00  0.00           O  
ATOM   3224  H1  WAT   789     -11.445  -7.497   7.005  1.00  0.00           H  
ATOM   3225  H2  WAT   789     -10.094  -7.065   7.535  1.00  0.00           H  
ATOM   3227  O   WAT   790      -7.466  -1.868  14.775  1.00  0.00           O  
ATOM   3228  H1  WAT   790      -7.486  -1.449  13.914  1.00  0.00           H  
ATOM   3229  H2  WAT   790      -7.409  -2.804  14.585  1.00  0.00           H  
ATOM   3231  O   WAT   791       7.680   8.134 -19.006  1.00  0.00           O  
ATOM   3232  H1  WAT   791       6.799   7.771 -19.095  1.00  0.00           H  
ATOM   3233  H2  WAT   791       7.649   8.960 -19.487  1.00  0.00           H  
ATOM   3235  O   WAT   792      -2.457 -25.067   3.525  1.00  0.00           O  
ATOM   3236  H1  WAT   792      -1.906 -25.727   3.104  1.00  0.00           H  
ATOM   3237  H2  WAT   792      -3.201 -25.561   3.869  1.00  0.00           H  
ATOM   3239  O   WAT   793       7.894   4.852 -11.910  1.00  0.00           O  
ATOM   3240  H1  WAT   793       8.015   4.230 -12.628  1.00  0.00           H  
ATOM   3241  H2  WAT   793       8.276   4.415 -11.148  1.00  0.00           H  
ATOM   3243  O   WAT   794       7.857   0.467  23.297  1.00  0.00           O  
ATOM   3244  H1  WAT   794       6.994   0.121  23.522  1.00  0.00           H  
ATOM   3245  H2  WAT   794       8.042   0.106  22.430  1.00  0.00           H  
ATOM   3247  O   WAT   795     -18.730   2.843 -15.894  1.00  0.00           O  
ATOM   3248  H1  WAT   795     -18.628   3.675 -16.355  1.00  0.00           H  
ATOM   3249  H2  WAT   795     -18.933   3.092 -14.992  1.00  0.00           H  
ATOM   3251  O   WAT   796     -10.945  -4.287  -3.457  1.00  0.00           O  
ATOM   3252  H1  WAT   796     -11.369  -4.644  -2.676  1.00  0.00           H  
ATOM   3253  H2  WAT   796     -10.395  -3.576  -3.127  1.00  0.00           H  
ATOM   3255  O   WAT   797      -9.739  10.257  -6.562  1.00  0.00           O  
ATOM   3256  H1  WAT   797      -9.175  10.982  -6.291  1.00  0.00           H  
ATOM   3257  H2  WAT   797      -9.683  10.254  -7.517  1.00  0.00           H  
ATOM   3259  O   WAT   798       7.045   5.820  -4.438  1.00  0.00           O  
ATOM   3260  H1  WAT   798       6.922   6.712  -4.113  1.00  0.00           H  
ATOM   3261  H2  WAT   798       7.342   5.934  -5.341  1.00  0.00           H  
ATOM   3263  O   WAT   799     -13.383  -6.011   8.417  1.00  0.00           O  
ATOM   3264  H1  WAT   799     -13.587  -6.635   7.721  1.00  0.00           H  
ATOM   3265  H2  WAT   799     -12.845  -6.507   9.033  1.00  0.00           H  
ATOM   3267  O   WAT   800      16.142   5.818  14.471  1.00  0.00           O  
ATOM   3268  H1  WAT   800      16.169   6.639  14.963  1.00  0.00           H  
ATOM   3269  H2  WAT   800      16.163   6.087  13.553  1.00  0.00           H  
ATOM   3271  O   WAT   801      10.266 -11.139  22.893  1.00  0.00           O  
ATOM   3272  H1  WAT   801      10.641 -11.907  23.325  1.00  0.00           H  
ATOM   3273  H2  WAT   801      10.752 -11.065  22.072  1.00  0.00           H  
ATOM   3275  O   WAT   802      16.663 -13.937   3.964  1.00  0.00           O  
ATOM   3276  H1  WAT   802      16.202 -13.648   3.176  1.00  0.00           H  
ATOM   3277  H2  WAT   802      16.505 -13.241   4.603  1.00  0.00           H  
ATOM   3279  O   WAT   803     -13.325   2.440  10.554  1.00  0.00           O  
ATOM   3280  H1  WAT   803     -13.839   3.190  10.852  1.00  0.00           H  
ATOM   3281  H2  WAT   803     -13.947   1.712  10.541  1.00  0.00           H  
ATOM   3283  O   WAT   804       8.591   2.213  16.401  1.00  0.00           O  
ATOM   3284  H1  WAT   804       9.247   2.407  15.732  1.00  0.00           H  
ATOM   3285  H2  WAT   804       8.425   3.055  16.825  1.00  0.00           H  
ATOM   3287  O   WAT   805      -6.094  -1.372  24.690  1.00  0.00           O  
ATOM   3288  H1  WAT   805      -6.040  -1.830  23.851  1.00  0.00           H  
ATOM   3289  H2  WAT   805      -6.989  -1.034  24.720  1.00  0.00           H  
ATOM   3291  O   WAT   806     -13.312  11.344  20.308  1.00  0.00           O  
ATOM   3292  H1  WAT   806     -13.900  12.061  20.545  1.00  0.00           H  
ATOM   3293  H2  WAT   806     -12.481  11.568  20.728  1.00  0.00           H  
ATOM   3295  O   WAT   807      10.678   8.147   4.191  1.00  0.00           O  
ATOM   3296  H1  WAT   807      10.710   9.086   4.009  1.00  0.00           H  
ATOM   3297  H2  WAT   807      11.262   7.757   3.541  1.00  0.00           H  
ATOM   3299  O   WAT   808       6.054 -20.726  -9.968  1.00  0.00           O  
ATOM   3300  H1  WAT   808       6.729 -20.815  -9.296  1.00  0.00           H  
ATOM   3301  H2  WAT   808       6.527 -20.432 -10.746  1.00  0.00           H  
ATOM   3303  O   WAT   809      -5.104  -4.369   5.775  1.00  0.00           O  
ATOM   3304  H1  WAT   809      -5.810  -4.973   5.541  1.00  0.00           H  
ATOM   3305  H2  WAT   809      -5.554  -3.565   6.036  1.00  0.00           H  
ATOM   3307  O   WAT   810       0.612 -19.544  -9.803  1.00  0.00           O  
ATOM   3308  H1  WAT   810       1.300 -20.152  -9.530  1.00  0.00           H  
ATOM   3309  H2  WAT   810       1.011 -18.678  -9.718  1.00  0.00           H  
ATOM   3311  O   WAT   811      -7.909   8.259   4.588  1.00  0.00           O  
ATOM   3312  H1  WAT   811      -8.298   8.545   5.414  1.00  0.00           H  
ATOM   3313  H2  WAT   811      -7.311   7.554   4.836  1.00  0.00           H  
ATOM   3315  O   WAT   812     -17.900   0.576 -18.104  1.00  0.00           O  
ATOM   3316  H1  WAT   812     -18.687   0.762 -17.593  1.00  0.00           H  
ATOM   3317  H2  WAT   812     -17.274   0.234 -17.465  1.00  0.00           H  
ATOM   3319  O   WAT   813      12.606  -0.584  -9.689  1.00  0.00           O  
ATOM   3320  H1  WAT   813      13.107   0.111 -10.115  1.00  0.00           H  
ATOM   3321  H2  WAT   813      11.691  -0.342  -9.832  1.00  0.00           H  
ATOM   3323  O   WAT   814      10.254  22.596  -1.410  1.00  0.00           O  
ATOM   3324  H1  WAT   814      10.177  22.875  -2.322  1.00  0.00           H  
ATOM   3325  H2  WAT   814      10.191  23.407  -0.905  1.00  0.00           H  
ATOM   3327  O   WAT   815       3.416  -4.984 -24.116  1.00  0.00           O  
ATOM   3328  H1  WAT   815       3.564  -5.928 -24.078  1.00  0.00           H  
ATOM   3329  H2  WAT   815       4.249  -4.599 -23.845  1.00  0.00           H  
ATOM   3331  O   WAT   816      -0.485   2.257 -23.406  1.00  0.00           O  
ATOM   3332  H1  WAT   816      -0.697   1.832 -24.237  1.00  0.00           H  
ATOM   3333  H2  WAT   816       0.472   2.249 -23.370  1.00  0.00           H  
ATOM   3335  O   WAT   817       4.422 -15.450 -18.035  1.00  0.00           O  
ATOM   3336  H1  WAT   817       4.056 -15.255 -18.898  1.00  0.00           H  
ATOM   3337  H2  WAT   817       5.284 -15.823 -18.219  1.00  0.00           H  
ATOM   3339  O   WAT   818       4.219  -1.009  -8.406  1.00  0.00           O  
ATOM   3340  H1  WAT   818       3.325  -1.036  -8.064  1.00  0.00           H  
ATOM   3341  H2  WAT   818       4.255  -0.200  -8.917  1.00  0.00           H  
ATOM   3343  O   WAT   819      13.966  14.044   4.827  1.00  0.00           O  
ATOM   3344  H1  WAT   819      13.222  13.567   5.195  1.00  0.00           H  
ATOM   3345  H2  WAT   819      14.703  13.439   4.910  1.00  0.00           H  
ATOM   3347  O   WAT   820       8.335 -14.047   2.574  1.00  0.00           O  
ATOM   3348  H1  WAT   820       8.281 -13.158   2.225  1.00  0.00           H  
ATOM   3349  H2  WAT   820       7.475 -14.206   2.962  1.00  0.00           H  
ATOM   3351  O   WAT   821      18.648  -2.926   1.484  1.00  0.00           O  
ATOM   3352  H1  WAT   821      18.270  -3.322   0.699  1.00  0.00           H  
ATOM   3353  H2  WAT   821      18.853  -2.028   1.224  1.00  0.00           H  
ATOM   3355  O   WAT   822      -2.842  -8.933  15.238  1.00  0.00           O  
ATOM   3356  H1  WAT   822      -3.018  -9.795  15.614  1.00  0.00           H  
ATOM   3357  H2  WAT   822      -2.404  -8.451  15.939  1.00  0.00           H  
ATOM   3359  O   WAT   823      -2.632  -7.035   7.317  1.00  0.00           O  
ATOM   3360  H1  WAT   823      -3.560  -7.268   7.274  1.00  0.00           H  
ATOM   3361  H2  WAT   823      -2.536  -6.588   8.158  1.00  0.00           H  
ATOM   3363  O   WAT   824      -7.931   9.514  -2.405  1.00  0.00           O  
ATOM   3364  H1  WAT   824      -7.917   9.077  -1.553  1.00  0.00           H  
ATOM   3365  H2  WAT   824      -8.492   8.962  -2.948  1.00  0.00           H  
ATOM   3367  O   WAT   825     -18.350   4.211   9.538  1.00  0.00           O  
ATOM   3368  H1  WAT   825     -18.706   4.898  10.102  1.00  0.00           H  
ATOM   3369  H2  WAT   825     -17.585   4.612   9.126  1.00  0.00           H  
ATOM   3371  O   WAT   826      -5.651 -10.698   2.902  1.00  0.00           O  
ATOM   3372  H1  WAT   826      -6.550 -10.985   2.739  1.00  0.00           H  
ATOM   3373  H2  WAT   826      -5.548 -10.765   3.852  1.00  0.00           H  
ATOM   3375  O   WAT   827      11.643  -5.565  -3.922  1.00  0.00           O  
ATOM   3376  H1  WAT   827      11.840  -4.806  -4.471  1.00  0.00           H  
ATOM   3377  H2  WAT   827      12.283  -6.225  -4.188  1.00  0.00           H  
ATOM   3379  O   WAT   828       7.227   5.219 -20.149  1.00  0.00           O  
ATOM   3380  H1  WAT   828       7.737   4.764 -19.479  1.00  0.00           H  
ATOM   3381  H2  WAT   828       6.371   4.790 -20.131  1.00  0.00           H  
ATOM   3383  O   WAT   829       2.917   3.439 -12.322  1.00  0.00           O  
ATOM   3384  H1  WAT   829       3.139   2.737 -11.710  1.00  0.00           H  
ATOM   3385  H2  WAT   829       3.111   3.074 -13.186  1.00  0.00           H  
ATOM   3387  O   WAT   830      19.417 -16.964   1.103  1.00  0.00           O  
ATOM   3388  H1  WAT   830      19.675 -17.684   0.528  1.00  0.00           H  
ATOM   3389  H2  WAT   830      19.645 -17.266   1.982  1.00  0.00           H  
ATOM   3391  O   WAT   831     -11.855   0.743   2.094  1.00  0.00           O  
ATOM   3392  H1  WAT   831     -11.736   0.976   1.174  1.00  0.00           H  
ATOM   3393  H2  WAT   831     -12.542   0.076   2.085  1.00  0.00           H  
ATOM   3395  O   WAT   832     -12.377 -22.854  -7.464  1.00  0.00           O  
ATOM   3396  H1  WAT   832     -11.461 -23.078  -7.301  1.00  0.00           H  
ATOM   3397  H2  WAT   832     -12.376 -21.902  -7.568  1.00  0.00           H  
ATOM   3399  O   WAT   833       8.759  -7.204 -20.630  1.00  0.00           O  
ATOM   3400  H1  WAT   833       9.404  -6.782 -20.064  1.00  0.00           H  
ATOM   3401  H2  WAT   833       8.520  -8.006 -20.165  1.00  0.00           H  
ATOM   3403  O   WAT   834       6.613 -17.037   6.897  1.00  0.00           O  
ATOM   3404  H1  WAT   834       5.801 -16.632   6.592  1.00  0.00           H  
ATOM   3405  H2  WAT   834       6.336 -17.633   7.593  1.00  0.00           H  
ATOM   3407  O   WAT   835       9.673  -6.548  16.408  1.00  0.00           O  
ATOM   3408  H1  WAT   835       8.844  -6.327  16.832  1.00  0.00           H  
ATOM   3409  H2  WAT   835      10.055  -7.225  16.966  1.00  0.00           H  
ATOM   3411  O   WAT   836      -3.317  -2.263 -23.857  1.00  0.00           O  
ATOM   3412  H1  WAT   836      -2.490  -2.104 -23.400  1.00  0.00           H  
ATOM   3413  H2  WAT   836      -3.989  -2.129 -23.189  1.00  0.00           H  
ATOM   3415  O   WAT   837      18.601 -12.283   5.856  1.00  0.00           O  
ATOM   3416  H1  WAT   837      19.493 -11.996   6.049  1.00  0.00           H  
ATOM   3417  H2  WAT   837      18.598 -12.437   4.911  1.00  0.00           H  
ATOM   3419  O   WAT   838      -0.528  -0.375  19.719  1.00  0.00           O  
ATOM   3420  H1  WAT   838      -1.124  -0.507  18.981  1.00  0.00           H  
ATOM   3421  H2  WAT   838      -0.120  -1.230  19.853  1.00  0.00           H  
ATOM   3423  O   WAT   839       0.053  14.549  18.790  1.00  0.00           O  
ATOM   3424  H1  WAT   839       0.302  15.004  19.595  1.00  0.00           H  
ATOM   3425  H2  WAT   839       0.142  13.620  19.003  1.00  0.00           H  
ATOM   3427  O   WAT   840       8.711  -3.909  -3.766  1.00  0.00           O  
ATOM   3428  H1  WAT   840       8.595  -4.817  -3.488  1.00  0.00           H  
ATOM   3429  H2  WAT   840       8.692  -3.405  -2.952  1.00  0.00           H  
ATOM   3431  O   WAT   841       2.791  12.788   0.284  1.00  0.00           O  
ATOM   3432  H1  WAT   841       2.878  13.591  -0.230  1.00  0.00           H  
ATOM   3433  H2  WAT   841       2.980  13.057   1.183  1.00  0.00           H  
ATOM   3435  O   WAT   842      14.562   0.670   4.230  1.00  0.00           O  
ATOM   3436  H1  WAT   842      14.540   0.184   5.054  1.00  0.00           H  
ATOM   3437  H2  WAT   842      15.369   1.183   4.276  1.00  0.00           H  
ATOM   3439  O   WAT   843       0.788 -15.325  15.892  1.00  0.00           O  
ATOM   3440  H1  WAT   843       1.321 -14.586  16.186  1.00  0.00           H  
ATOM   3441  H2  WAT   843       0.462 -15.722  16.700  1.00  0.00           H  
ATOM   3443  O   WAT   844     -17.420 -15.278   7.833  1.00  0.00           O  
ATOM   3444  H1  WAT   844     -17.336 -15.654   6.957  1.00  0.00           H  
ATOM   3445  H2  WAT   844     -18.354 -15.084   7.922  1.00  0.00           H  
ATOM   3447  O   WAT   845     -15.136 -13.643   6.983  1.00  0.00           O  
ATOM   3448  H1  WAT   845     -15.994 -13.846   7.356  1.00  0.00           H  
ATOM   3449  H2  WAT   845     -14.516 -13.853   7.681  1.00  0.00           H  
ATOM   3451  O   WAT   846       2.768  -3.112 -26.133  1.00  0.00           O  
ATOM   3452  H1  WAT   846       1.923  -2.832 -25.781  1.00  0.00           H  
ATOM   3453  H2  WAT   846       3.063  -3.796 -25.532  1.00  0.00           H  
ATOM   3455  O   WAT   847       2.258   6.001  20.349  1.00  0.00           O  
ATOM   3456  H1  WAT   847       2.618   5.921  21.232  1.00  0.00           H  
ATOM   3457  H2  WAT   847       2.326   5.119  19.982  1.00  0.00           H  
ATOM   3459  O   WAT   848      -5.630  -6.918   3.259  1.00  0.00           O  
ATOM   3460  H1  WAT   848      -5.907  -7.829   3.364  1.00  0.00           H  
ATOM   3461  H2  WAT   848      -6.143  -6.436   3.907  1.00  0.00           H  
ATOM   3463  O   WAT   849       2.829  24.322  10.504  1.00  0.00           O  
ATOM   3464  H1  WAT   849       2.799  24.931  11.242  1.00  0.00           H  
ATOM   3465  H2  WAT   849       2.862  24.885   9.730  1.00  0.00           H  
ATOM   3467  O   WAT   850      11.549  -3.412   6.811  1.00  0.00           O  
ATOM   3468  H1  WAT   850      11.929  -3.202   5.958  1.00  0.00           H  
ATOM   3469  H2  WAT   850      11.083  -4.236   6.669  1.00  0.00           H  
ATOM   3471  O   WAT   851      11.100   8.883 -18.648  1.00  0.00           O  
ATOM   3472  H1  WAT   851      11.555   9.725 -18.608  1.00  0.00           H  
ATOM   3473  H2  WAT   851      11.764   8.240 -18.400  1.00  0.00           H  
ATOM   3475  O   WAT   852       7.773   5.431 -14.933  1.00  0.00           O  
ATOM   3476  H1  WAT   852       7.216   5.968 -14.370  1.00  0.00           H  
ATOM   3477  H2  WAT   852       7.732   4.557 -14.546  1.00  0.00           H  
ATOM   3479  O   WAT   853     -13.717  17.759 -13.182  1.00  0.00           O  
ATOM   3480  H1  WAT   853     -12.998  17.955 -12.582  1.00  0.00           H  
ATOM   3481  H2  WAT   853     -13.506  16.893 -13.533  1.00  0.00           H  
ATOM   3483  O   WAT   854       7.749 -14.942  -7.858  1.00  0.00           O  
ATOM   3484  H1  WAT   854       7.113 -14.353  -7.453  1.00  0.00           H  
ATOM   3485  H2  WAT   854       8.590 -14.500  -7.747  1.00  0.00           H  
ATOM   3487  O   WAT   855      -7.712   2.650  18.920  1.00  0.00           O  
ATOM   3488  H1  WAT   855      -8.499   2.171  18.659  1.00  0.00           H  
ATOM   3489  H2  WAT   855      -8.039   3.375  19.453  1.00  0.00           H  
ATOM   3491  O   WAT   856      -0.191  23.268   1.617  1.00  0.00           O  
ATOM   3492  H1  WAT   856      -0.378  24.034   2.159  1.00  0.00           H  
ATOM   3493  H2  WAT   856       0.281  22.672   2.199  1.00  0.00           H  
ATOM   3495  O   WAT   857      -3.724  -9.272 -19.782  1.00  0.00           O  
ATOM   3496  H1  WAT   857      -4.354  -9.886 -20.160  1.00  0.00           H  
ATOM   3497  H2  WAT   857      -3.115  -9.084 -20.496  1.00  0.00           H  
ATOM   3499  O   WAT   858     -17.075   2.916 -10.940  1.00  0.00           O  
ATOM   3500  H1  WAT   858     -17.117   3.810 -11.279  1.00  0.00           H  
ATOM   3501  H2  WAT   858     -16.660   3.005 -10.082  1.00  0.00           H  
ATOM   3503  O   WAT   859     -19.630   9.369   2.892  1.00  0.00           O  
ATOM   3504  H1  WAT   859     -19.003   8.849   3.394  1.00  0.00           H  
ATOM   3505  H2  WAT   859     -19.127   9.697   2.147  1.00  0.00           H  
ATOM   3507  O   WAT   860       9.286   3.604  -4.426  1.00  0.00           O  
ATOM   3508  H1  WAT   860       9.418   4.490  -4.088  1.00  0.00           H  
ATOM   3509  H2  WAT   860      10.023   3.103  -4.077  1.00  0.00           H  
ATOM   3511  O   WAT   861     -20.643 -13.964  10.487  1.00  0.00           O  
ATOM   3512  H1  WAT   861     -19.958 -13.362  10.777  1.00  0.00           H  
ATOM   3513  H2  WAT   861     -21.461 -13.535  10.741  1.00  0.00           H  
ATOM   3515  O   WAT   862     -20.683  -5.622   9.870  1.00  0.00           O  
ATOM   3516  H1  WAT   862     -20.606  -4.802  10.358  1.00  0.00           H  
ATOM   3517  H2  WAT   862     -19.902  -6.120  10.114  1.00  0.00           H  
ATOM   3519  O   WAT   863     -16.745  -1.563   2.327  1.00  0.00           O  
ATOM   3520  H1  WAT   863     -16.014  -2.044   2.715  1.00  0.00           H  
ATOM   3521  H2  WAT   863     -17.460  -2.198   2.296  1.00  0.00           H  
ATOM   3523  O   WAT   864      11.745 -17.222  -7.707  1.00  0.00           O  
ATOM   3524  H1  WAT   864      12.693 -17.349  -7.689  1.00  0.00           H  
ATOM   3525  H2  WAT   864      11.506 -17.071  -6.792  1.00  0.00           H  
ATOM   3527  O   WAT   865      13.234  23.137  -3.865  1.00  0.00           O  
ATOM   3528  H1  WAT   865      14.061  23.309  -3.415  1.00  0.00           H  
ATOM   3529  H2  WAT   865      12.562  23.449  -3.259  1.00  0.00           H  
ATOM   3531  O   WAT   866     -18.737  -1.879   4.864  1.00  0.00           O  
ATOM   3532  H1  WAT   866     -18.683  -2.040   3.922  1.00  0.00           H  
ATOM   3533  H2  WAT   866     -19.612  -2.180   5.108  1.00  0.00           H  
ATOM   3535  O   WAT   867      -3.221  -5.957  -1.861  1.00  0.00           O  
ATOM   3536  H1  WAT   867      -3.469  -6.164  -0.960  1.00  0.00           H  
ATOM   3537  H2  WAT   867      -2.330  -5.614  -1.791  1.00  0.00           H  
ATOM   3539  O   WAT   868     -13.507   3.680   6.829  1.00  0.00           O  
ATOM   3540  H1  WAT   868     -14.098   3.152   6.292  1.00  0.00           H  
ATOM   3541  H2  WAT   868     -12.881   3.050   7.185  1.00  0.00           H  
ATOM   3543  O   WAT   869      11.598  -4.978  20.264  1.00  0.00           O  
ATOM   3544  H1  WAT   869      11.386  -5.879  20.511  1.00  0.00           H  
ATOM   3545  H2  WAT   869      12.304  -4.727  20.860  1.00  0.00           H  
ATOM   3547  O   WAT   870      -5.833   3.991  -5.844  1.00  0.00           O  
ATOM   3548  H1  WAT   870      -5.759   3.040  -5.768  1.00  0.00           H  
ATOM   3549  H2  WAT   870      -5.142   4.236  -6.459  1.00  0.00           H  
ATOM   3551  O   WAT   871      17.747  17.447   9.664  1.00  0.00           O  
ATOM   3552  H1  WAT   871      17.867  18.025  10.417  1.00  0.00           H  
ATOM   3553  H2  WAT   871      16.803  17.459   9.501  1.00  0.00           H  
ATOM   3555  O   WAT   872      -4.584  -3.079 -17.561  1.00  0.00           O  
ATOM   3556  H1  WAT   872      -4.294  -2.206 -17.295  1.00  0.00           H  
ATOM   3557  H2  WAT   872      -3.783  -3.605 -17.571  1.00  0.00           H  
ATOM   3559  O   WAT   873      18.404  -4.339 -18.739  1.00  0.00           O  
ATOM   3560  H1  WAT   873      18.282  -5.198 -18.334  1.00  0.00           H  
ATOM   3561  H2  WAT   873      19.040  -4.491 -19.437  1.00  0.00           H  
ATOM   3563  O   WAT   874      16.321  -8.196 -17.480  1.00  0.00           O  
ATOM   3564  H1  WAT   874      15.824  -8.286 -18.293  1.00  0.00           H  
ATOM   3565  H2  WAT   874      15.668  -8.296 -16.788  1.00  0.00           H  
ATOM   3567  O   WAT   875       0.342 -13.087 -18.000  1.00  0.00           O  
ATOM   3568  H1  WAT   875       1.126 -13.457 -17.593  1.00  0.00           H  
ATOM   3569  H2  WAT   875       0.071 -13.745 -18.639  1.00  0.00           H  
ATOM   3571  O   WAT   876      -8.484 -20.307  -7.285  1.00  0.00           O  
ATOM   3572  H1  WAT   876      -8.642 -20.178  -8.220  1.00  0.00           H  
ATOM   3573  H2  WAT   876      -7.634 -20.746  -7.244  1.00  0.00           H  
ATOM   3575  O   WAT   877       0.407   2.044 -14.344  1.00  0.00           O  
ATOM   3576  H1  WAT   877       0.649   1.207 -13.949  1.00  0.00           H  
ATOM   3577  H2  WAT   877      -0.492   2.196 -14.052  1.00  0.00           H  
ATOM   3579  O   WAT   878      -8.109   3.200  -7.444  1.00  0.00           O  
ATOM   3580  H1  WAT   878      -7.601   3.828  -6.930  1.00  0.00           H  
ATOM   3581  H2  WAT   878      -8.612   3.739  -8.054  1.00  0.00           H  
ATOM   3583  O   WAT   879       0.278  -0.908 -27.999  1.00  0.00           O  
ATOM   3584  H1  WAT   879       0.011  -0.902 -27.080  1.00  0.00           H  
ATOM   3585  H2  WAT   879       0.813  -0.121 -28.099  1.00  0.00           H  
ATOM   3587  O   WAT   880      -8.948 -22.865  -9.497  1.00  0.00           O  
ATOM   3588  H1  WAT   880      -8.788 -23.757  -9.188  1.00  0.00           H  
ATOM   3589  H2  WAT   880      -8.164 -22.642  -9.999  1.00  0.00           H  
ATOM   3591  O   WAT   881      -3.128   1.857  -5.812  1.00  0.00           O  
ATOM   3592  H1  WAT   881      -3.976   1.504  -5.543  1.00  0.00           H  
ATOM   3593  H2  WAT   881      -3.111   2.743  -5.450  1.00  0.00           H  
ATOM   3595  O   WAT   882       6.489  -0.305   1.675  1.00  0.00           O  
ATOM   3596  H1  WAT   882       5.644  -0.025   2.025  1.00  0.00           H  
ATOM   3597  H2  WAT   882       7.118  -0.084   2.362  1.00  0.00           H  
ATOM   3599  O   WAT   883       1.321 -10.529  19.035  1.00  0.00           O  
ATOM   3600  H1  WAT   883       2.027 -10.798  18.447  1.00  0.00           H  
ATOM   3601  H2  WAT   883       1.733  -9.905  19.633  1.00  0.00           H  
ATOM   3603  O   WAT   884      -6.296 -14.369   9.475  1.00  0.00           O  
ATOM   3604  H1  WAT   884      -7.090 -14.795   9.152  1.00  0.00           H  
ATOM   3605  H2  WAT   884      -6.402 -14.356  10.426  1.00  0.00           H  
ATOM   3607  O   WAT   885     -12.497   4.155  23.197  1.00  0.00           O  
ATOM   3608  H1  WAT   885     -12.003   4.973  23.266  1.00  0.00           H  
ATOM   3609  H2  WAT   885     -12.862   4.170  22.312  1.00  0.00           H  
ATOM   3611  O   WAT   886      20.618   0.013  -7.062  1.00  0.00           O  
ATOM   3612  H1  WAT   886      19.912   0.650  -6.943  1.00  0.00           H  
ATOM   3613  H2  WAT   886      20.946  -0.148  -6.177  1.00  0.00           H  
ATOM   3615  O   WAT   887      -8.921  -6.085  11.036  1.00  0.00           O  
ATOM   3616  H1  WAT   887      -9.436  -6.796  10.656  1.00  0.00           H  
ATOM   3617  H2  WAT   887      -8.140  -6.514  11.385  1.00  0.00           H  
ATOM   3619  O   WAT   888      14.920   3.860  -2.720  1.00  0.00           O  
ATOM   3620  H1  WAT   888      14.041   4.070  -2.403  1.00  0.00           H  
ATOM   3621  H2  WAT   888      15.504   4.380  -2.168  1.00  0.00           H  
ATOM   3623  O   WAT   889      14.025  -0.048 -13.326  1.00  0.00           O  
ATOM   3624  H1  WAT   889      14.709  -0.502 -12.833  1.00  0.00           H  
ATOM   3625  H2  WAT   889      13.227  -0.192 -12.817  1.00  0.00           H  
ATOM   3627  O   WAT   890      14.203 -19.360 -14.102  1.00  0.00           O  
ATOM   3628  H1  WAT   890      14.742 -18.814 -14.675  1.00  0.00           H  
ATOM   3629  H2  WAT   890      13.755 -18.736 -13.530  1.00  0.00           H  
ATOM   3631  O   WAT   891      -8.116  16.151  14.132  1.00  0.00           O  
ATOM   3632  H1  WAT   891      -8.788  16.429  13.510  1.00  0.00           H  
ATOM   3633  H2  WAT   891      -7.634  16.952  14.337  1.00  0.00           H  
ATOM   3635  O   WAT   892      17.123  16.905   6.292  1.00  0.00           O  
ATOM   3636  H1  WAT   892      17.294  16.278   6.994  1.00  0.00           H  
ATOM   3637  H2  WAT   892      16.225  16.721   6.019  1.00  0.00           H  
ATOM   3639  O   WAT   893       7.157   2.665  -1.312  1.00  0.00           O  
ATOM   3640  H1  WAT   893       7.891   3.232  -1.072  1.00  0.00           H  
ATOM   3641  H2  WAT   893       6.561   3.238  -1.795  1.00  0.00           H  
ATOM   3643  O   WAT   894      10.087 -13.273 -11.675  1.00  0.00           O  
ATOM   3644  H1  WAT   894      10.818 -12.686 -11.485  1.00  0.00           H  
ATOM   3645  H2  WAT   894      10.501 -14.103 -11.913  1.00  0.00           H  
ATOM   3647  O   WAT   895     -12.329  -4.612  14.261  1.00  0.00           O  
ATOM   3648  H1  WAT   895     -11.636  -4.385  14.882  1.00  0.00           H  
ATOM   3649  H2  WAT   895     -13.141  -4.477  14.749  1.00  0.00           H  
ATOM   3651  O   WAT   896      -9.190  20.534  -2.952  1.00  0.00           O  
ATOM   3652  H1  WAT   896      -8.373  20.566  -2.454  1.00  0.00           H  
ATOM   3653  H2  WAT   896      -9.407  19.603  -2.997  1.00  0.00           H  
ATOM   3655  O   WAT   897      14.654  -0.319   6.670  1.00  0.00           O  
ATOM   3656  H1  WAT   897      13.796  -0.008   6.960  1.00  0.00           H  
ATOM   3657  H2  WAT   897      14.857  -1.046   7.258  1.00  0.00           H  
ATOM   3659  O   WAT   898     -13.312  -0.943  -1.309  1.00  0.00           O  
ATOM   3660  H1  WAT   898     -14.014  -0.838  -1.950  1.00  0.00           H  
ATOM   3661  H2  WAT   898     -13.520  -1.761  -0.857  1.00  0.00           H  
ATOM   3663  O   WAT   899      -1.942   6.239  -1.345  1.00  0.00           O  
ATOM   3664  H1  WAT   899      -1.093   6.142  -1.777  1.00  0.00           H  
ATOM   3665  H2  WAT   899      -2.508   5.604  -1.785  1.00  0.00           H  
ATOM   3667  O   WAT   900     -13.056   9.358  -8.361  1.00  0.00           O  
ATOM   3668  H1  WAT   900     -13.436   9.236  -7.490  1.00  0.00           H  
ATOM   3669  H2  WAT   900     -13.591  10.043  -8.761  1.00  0.00           H  
ATOM   3671  O   WAT   901      16.049 -16.029 -11.447  1.00  0.00           O  
ATOM   3672  H1  WAT   901      15.683 -16.768 -10.961  1.00  0.00           H  
ATOM   3673  H2  WAT   901      16.736 -16.417 -11.990  1.00  0.00           H  
ATOM   3675  O   WAT   902       5.393  14.449   6.500  1.00  0.00           O  
ATOM   3676  H1  WAT   902       4.580  14.916   6.308  1.00  0.00           H  
ATOM   3677  H2  WAT   902       6.038  14.837   5.908  1.00  0.00           H  
ATOM   3679  O   WAT   903      21.159  14.785  -5.083  1.00  0.00           O  
ATOM   3680  H1  WAT   903      21.560  14.233  -4.412  1.00  0.00           H  
ATOM   3681  H2  WAT   903      20.788  15.522  -4.597  1.00  0.00           H  
ATOM   3683  O   WAT   904     -15.838 -15.212  11.645  1.00  0.00           O  
ATOM   3684  H1  WAT   904     -15.344 -15.554  10.900  1.00  0.00           H  
ATOM   3685  H2  WAT   904     -15.630 -15.808  12.365  1.00  0.00           H  
ATOM   3687  O   WAT   905       2.399 -11.069   3.719  1.00  0.00           O  
ATOM   3688  H1  WAT   905       1.599 -11.468   4.060  1.00  0.00           H  
ATOM   3689  H2  WAT   905       2.699 -11.676   3.042  1.00  0.00           H  
ATOM   3691  O   WAT   906      -9.550  -4.330 -12.436  1.00  0.00           O  
ATOM   3692  H1  WAT   906      -9.064  -5.048 -12.843  1.00  0.00           H  
ATOM   3693  H2  WAT   906      -9.468  -3.605 -13.056  1.00  0.00           H  
ATOM   3695  O   WAT   907     -18.524   4.385  13.240  1.00  0.00           O  
ATOM   3696  H1  WAT   907     -19.320   4.355  12.710  1.00  0.00           H  
ATOM   3697  H2  WAT   907     -18.771   3.970  14.067  1.00  0.00           H  
ATOM   3699  O   WAT   908      -6.264   8.090  10.734  1.00  0.00           O  
ATOM   3700  H1  WAT   908      -5.682   8.656  11.241  1.00  0.00           H  
ATOM   3701  H2  WAT   908      -7.141   8.435  10.903  1.00  0.00           H  
ATOM   3703  O   WAT   909     -19.162   9.089  -1.182  1.00  0.00           O  
ATOM   3704  H1  WAT   909     -19.992   9.458  -0.881  1.00  0.00           H  
ATOM   3705  H2  WAT   909     -19.144   9.273  -2.121  1.00  0.00           H  
ATOM   3707  O   WAT   910       3.210 -16.170   7.965  1.00  0.00           O  
ATOM   3708  H1  WAT   910       3.927 -15.555   7.816  1.00  0.00           H  
ATOM   3709  H2  WAT   910       2.765 -15.837   8.745  1.00  0.00           H  
ATOM   3711  O   WAT   911      -4.706  14.300  10.822  1.00  0.00           O  
ATOM   3712  H1  WAT   911      -5.553  14.745  10.848  1.00  0.00           H  
ATOM   3713  H2  WAT   911      -4.605  13.924  11.696  1.00  0.00           H  
ATOM   3715  O   WAT   912      -0.867   5.599  10.255  1.00  0.00           O  
ATOM   3716  H1  WAT   912      -1.543   5.074  10.682  1.00  0.00           H  
ATOM   3717  H2  WAT   912      -1.034   6.493  10.553  1.00  0.00           H  
ATOM   3719  O   WAT   913      -6.184 -22.422  10.679  1.00  0.00           O  
ATOM   3720  H1  WAT   913      -5.872 -22.051  11.504  1.00  0.00           H  
ATOM   3721  H2  WAT   913      -6.853 -23.056  10.940  1.00  0.00           H  
ATOM   3723  O   WAT   914      12.649   4.592 -19.885  1.00  0.00           O  
ATOM   3724  H1  WAT   914      11.734   4.821 -19.722  1.00  0.00           H  
ATOM   3725  H2  WAT   914      12.608   3.766 -20.366  1.00  0.00           H  
ATOM   3727  O   WAT   915       5.256   2.867  15.998  1.00  0.00           O  
ATOM   3728  H1  WAT   915       5.217   2.559  16.904  1.00  0.00           H  
ATOM   3729  H2  WAT   915       5.841   3.624  16.028  1.00  0.00           H  
ATOM   3731  O   WAT   916     -10.272   9.763  15.513  1.00  0.00           O  
ATOM   3732  H1  WAT   916      -9.885   9.718  16.388  1.00  0.00           H  
ATOM   3733  H2  WAT   916      -9.526   9.697  14.918  1.00  0.00           H  
ATOM   3735  O   WAT   917       1.079  -0.673   9.839  1.00  0.00           O  
ATOM   3736  H1  WAT   917       0.547  -1.206   9.248  1.00  0.00           H  
ATOM   3737  H2  WAT   917       1.976  -0.788   9.524  1.00  0.00           H  
ATOM   3739  O   WAT   918      -9.541   7.883 -11.983  1.00  0.00           O  
ATOM   3740  H1  WAT   918      -9.869   6.993 -12.111  1.00  0.00           H  
ATOM   3741  H2  WAT   918      -8.694   7.893 -12.428  1.00  0.00           H  
ATOM   3743  O   WAT   919       0.808  -3.042 -17.511  1.00  0.00           O  
ATOM   3744  H1  WAT   919       1.046  -2.281 -16.980  1.00  0.00           H  
ATOM   3745  H2  WAT   919       1.629  -3.519 -17.627  1.00  0.00           H  
ATOM   3747  O   WAT   920      -9.075   4.938   1.440  1.00  0.00           O  
ATOM   3748  H1  WAT   920      -9.721   4.294   1.729  1.00  0.00           H  
ATOM   3749  H2  WAT   920      -8.776   4.613   0.591  1.00  0.00           H  
ATOM   3751  O   WAT   921      -7.055  -3.630  -3.302  1.00  0.00           O  
ATOM   3752  H1  WAT   921      -6.296  -3.392  -2.770  1.00  0.00           H  
ATOM   3753  H2  WAT   921      -6.933  -4.560  -3.491  1.00  0.00           H  
ATOM   3755  O   WAT   922       6.379   2.483  13.028  1.00  0.00           O  
ATOM   3756  H1  WAT   922       6.689   2.505  13.934  1.00  0.00           H  
ATOM   3757  H2  WAT   922       5.445   2.679  13.090  1.00  0.00           H  
ATOM   3759  O   WAT   923     -10.453   9.867 -14.058  1.00  0.00           O  
ATOM   3760  H1  WAT   923     -10.374   9.061 -13.548  1.00  0.00           H  
ATOM   3761  H2  WAT   923      -9.943  10.512 -13.567  1.00  0.00           H  
ATOM   3763  O   WAT   924       2.574   0.368 -18.943  1.00  0.00           O  
ATOM   3764  H1  WAT   924       2.996   1.068 -19.441  1.00  0.00           H  
ATOM   3765  H2  WAT   924       2.416   0.750 -18.080  1.00  0.00           H  
ATOM   3767  O   WAT   925     -10.201  11.401 -16.216  1.00  0.00           O  
ATOM   3768  H1  WAT   925     -10.382  10.774 -15.516  1.00  0.00           H  
ATOM   3769  H2  WAT   925     -11.064  11.644 -16.550  1.00  0.00           H  
ATOM   3771  O   WAT   926      -4.173  22.524  -5.117  1.00  0.00           O  
ATOM   3772  H1  WAT   926      -4.642  23.143  -5.677  1.00  0.00           H  
ATOM   3773  H2  WAT   926      -3.396  22.285  -5.623  1.00  0.00           H  
ATOM   3775  O   WAT   927      -5.347  -2.733  -6.432  1.00  0.00           O  
ATOM   3776  H1  WAT   927      -5.121  -3.569  -6.023  1.00  0.00           H  
ATOM   3777  H2  WAT   927      -4.537  -2.446  -6.853  1.00  0.00           H  
ATOM   3779  O   WAT   928       9.218  -4.746 -15.522  1.00  0.00           O  
ATOM   3780  H1  WAT   928       8.485  -5.204 -15.933  1.00  0.00           H  
ATOM   3781  H2  WAT   928       9.993  -5.228 -15.810  1.00  0.00           H  
ATOM   3783  O   WAT   929       7.468  15.314   5.144  1.00  0.00           O  
ATOM   3784  H1  WAT   929       7.922  16.058   4.747  1.00  0.00           H  
ATOM   3785  H2  WAT   929       8.169  14.711   5.391  1.00  0.00           H  
ATOM   3787  O   WAT   930      13.715  13.772   9.639  1.00  0.00           O  
ATOM   3788  H1  WAT   930      12.990  13.412  10.149  1.00  0.00           H  
ATOM   3789  H2  WAT   930      13.296  14.344   8.996  1.00  0.00           H  
ATOM   3791  O   WAT   931     -17.004  12.307 -11.668  1.00  0.00           O  
ATOM   3792  H1  WAT   931     -16.943  11.481 -11.188  1.00  0.00           H  
ATOM   3793  H2  WAT   931     -16.505  12.156 -12.470  1.00  0.00           H  
ATOM   3795  O   WAT   932       3.209 -12.970  13.525  1.00  0.00           O  
ATOM   3796  H1  WAT   932       3.019 -13.893  13.692  1.00  0.00           H  
ATOM   3797  H2  WAT   932       4.037 -12.979  13.044  1.00  0.00           H  
ATOM   3799  O   WAT   933      12.940 -15.238  15.739  1.00  0.00           O  
ATOM   3800  H1  WAT   933      13.858 -15.357  15.985  1.00  0.00           H  
ATOM   3801  H2  WAT   933      12.966 -15.058  14.799  1.00  0.00           H  
ATOM   3803  O   WAT   934     -16.302 -16.181   5.247  1.00  0.00           O  
ATOM   3804  H1  WAT   934     -16.495 -17.043   4.878  1.00  0.00           H  
ATOM   3805  H2  WAT   934     -15.351 -16.176   5.359  1.00  0.00           H  
ATOM   3807  O   WAT   935      20.408  11.647  -1.398  1.00  0.00           O  
ATOM   3808  H1  WAT   935      19.757  11.823  -0.719  1.00  0.00           H  
ATOM   3809  H2  WAT   935      19.898  11.571  -2.204  1.00  0.00           H  
ATOM   3811  O   WAT   936       9.024  13.471 -16.687  1.00  0.00           O  
ATOM   3812  H1  WAT   936       9.510  14.125 -16.185  1.00  0.00           H  
ATOM   3813  H2  WAT   936       9.483  12.649 -16.517  1.00  0.00           H  
ATOM   3815  O   WAT   937      18.631   9.243 -11.061  1.00  0.00           O  
ATOM   3816  H1  WAT   937      19.025   8.383 -11.203  1.00  0.00           H  
ATOM   3817  H2  WAT   937      19.046   9.568 -10.262  1.00  0.00           H  
ATOM   3819  O   WAT   938      16.595  15.436  -1.401  1.00  0.00           O  
ATOM   3820  H1  WAT   938      16.454  15.262  -0.470  1.00  0.00           H  
ATOM   3821  H2  WAT   938      16.224  16.307  -1.540  1.00  0.00           H  
ATOM   3823  O   WAT   939      -9.949 -12.187 -16.361  1.00  0.00           O  
ATOM   3824  H1  WAT   939      -9.192 -12.735 -16.152  1.00  0.00           H  
ATOM   3825  H2  WAT   939     -10.471 -12.719 -16.962  1.00  0.00           H  
ATOM   3827  O   WAT   940      -5.863  -9.664  -4.906  1.00  0.00           O  
ATOM   3828  H1  WAT   940      -6.527  -8.976  -4.859  1.00  0.00           H  
ATOM   3829  H2  WAT   940      -5.085  -9.273  -4.509  1.00  0.00           H  
ATOM   3831  O   WAT   941       2.784   3.615  19.114  1.00  0.00           O  
ATOM   3832  H1  WAT   941       3.656   3.644  19.507  1.00  0.00           H  
ATOM   3833  H2  WAT   941       2.602   2.682  19.001  1.00  0.00           H  
ATOM   3835  O   WAT   942      19.600  16.445   7.809  1.00  0.00           O  
ATOM   3836  H1  WAT   942      20.513  16.632   8.030  1.00  0.00           H  
ATOM   3837  H2  WAT   942      19.092  16.925   8.463  1.00  0.00           H  
ATOM   3839  O   WAT   943       4.874   3.466  20.710  1.00  0.00           O  
ATOM   3840  H1  WAT   943       4.611   3.251  21.605  1.00  0.00           H  
ATOM   3841  H2  WAT   943       5.128   4.388  20.750  1.00  0.00           H  
ATOM   3843  O   WAT   944      -2.647  16.840  12.435  1.00  0.00           O  
ATOM   3844  H1  WAT   944      -2.774  16.380  11.606  1.00  0.00           H  
ATOM   3845  H2  WAT   944      -1.917  16.383  12.853  1.00  0.00           H  
ATOM   3847  O   WAT   945       5.961 -15.904  -1.148  1.00  0.00           O  
ATOM   3848  H1  WAT   945       5.306 -16.144  -0.493  1.00  0.00           H  
ATOM   3849  H2  WAT   945       5.927 -14.948  -1.183  1.00  0.00           H  
ATOM   3851  O   WAT   946      -4.421  18.818   2.371  1.00  0.00           O  
ATOM   3852  H1  WAT   946      -3.621  19.082   1.917  1.00  0.00           H  
ATOM   3853  H2  WAT   946      -4.151  18.699   3.282  1.00  0.00           H  
ATOM   3855  O   WAT   947       3.577   1.791 -14.839  1.00  0.00           O  
ATOM   3856  H1  WAT   947       3.578   0.924 -14.433  1.00  0.00           H  
ATOM   3857  H2  WAT   947       4.434   1.859 -15.260  1.00  0.00           H  
ATOM   3859  O   WAT   948     -10.267  -7.196  -7.801  1.00  0.00           O  
ATOM   3860  H1  WAT   948      -9.580  -6.605  -8.110  1.00  0.00           H  
ATOM   3861  H2  WAT   948     -10.883  -7.251  -8.532  1.00  0.00           H  
ATOM   3863  O   WAT   949     -17.173  -2.549   7.064  1.00  0.00           O  
ATOM   3864  H1  WAT   949     -17.934  -2.470   6.489  1.00  0.00           H  
ATOM   3865  H2  WAT   949     -17.538  -2.529   7.949  1.00  0.00           H  
ATOM   3867  O   WAT   950      -0.645  -0.696  27.653  1.00  0.00           O  
ATOM   3868  H1  WAT   950      -1.314  -0.369  27.051  1.00  0.00           H  
ATOM   3869  H2  WAT   950      -0.987  -1.537  27.958  1.00  0.00           H  
ATOM   3871  O   WAT   951      -1.186   3.819  -4.118  1.00  0.00           O  
ATOM   3872  H1  WAT   951      -0.521   4.389  -3.732  1.00  0.00           H  
ATOM   3873  H2  WAT   951      -1.538   3.325  -3.378  1.00  0.00           H  
ATOM   3875  O   WAT   952      12.582  16.971  -4.290  1.00  0.00           O  
ATOM   3876  H1  WAT   952      13.194  16.733  -4.988  1.00  0.00           H  
ATOM   3877  H2  WAT   952      13.056  17.617  -3.767  1.00  0.00           H  
ATOM   3879  O   WAT   953     -22.535   4.407   9.694  1.00  0.00           O  
ATOM   3880  H1  WAT   953     -22.035   4.058   8.956  1.00  0.00           H  
ATOM   3881  H2  WAT   953     -23.417   4.056   9.573  1.00  0.00           H  
ATOM   3883  O   WAT   954     -10.144   7.409 -22.849  1.00  0.00           O  
ATOM   3884  H1  WAT   954     -10.437   8.321 -22.839  1.00  0.00           H  
ATOM   3885  H2  WAT   954      -9.200   7.460 -22.698  1.00  0.00           H  
ATOM   3887  O   WAT   955      -9.830  -6.667  -4.644  1.00  0.00           O  
ATOM   3888  H1  WAT   955     -10.288  -5.935  -4.230  1.00  0.00           H  
ATOM   3889  H2  WAT   955     -10.378  -6.898  -5.394  1.00  0.00           H  
ATOM   3891  O   WAT   956       2.217   5.322   2.584  1.00  0.00           O  
ATOM   3892  H1  WAT   956       1.416   5.751   2.885  1.00  0.00           H  
ATOM   3893  H2  WAT   956       2.233   5.481   1.640  1.00  0.00           H  
ATOM   3895  O   WAT   957      14.135  -9.277   4.022  1.00  0.00           O  
ATOM   3896  H1  WAT   957      13.659  -9.355   3.196  1.00  0.00           H  
ATOM   3897  H2  WAT   957      14.332  -8.343   4.097  1.00  0.00           H  
ATOM   3899  O   WAT   958       7.732 -18.394 -16.144  1.00  0.00           O  
ATOM   3900  H1  WAT   958       7.116 -19.124 -16.203  1.00  0.00           H  
ATOM   3901  H2  WAT   958       7.448 -17.903 -15.373  1.00  0.00           H  
ATOM   3903  O   WAT   959      13.970   0.500  19.441  1.00  0.00           O  
ATOM   3904  H1  WAT   959      13.474  -0.233  19.805  1.00  0.00           H  
ATOM   3905  H2  WAT   959      14.591   0.734  20.131  1.00  0.00           H  
ATOM   3907  O   WAT   960     -17.627 -10.175  -6.027  1.00  0.00           O  
ATOM   3908  H1  WAT   960     -16.878 -10.010  -6.599  1.00  0.00           H  
ATOM   3909  H2  WAT   960     -18.380  -9.841  -6.514  1.00  0.00           H  
ATOM   3911  O   WAT   961      -2.250 -20.474 -10.182  1.00  0.00           O  
ATOM   3912  H1  WAT   961      -1.405 -20.084 -10.406  1.00  0.00           H  
ATOM   3913  H2  WAT   961      -2.387 -21.147 -10.848  1.00  0.00           H  
ATOM   3915  O   WAT   962       8.232  -2.159 -13.060  1.00  0.00           O  
ATOM   3916  H1  WAT   962       8.171  -1.272 -12.706  1.00  0.00           H  
ATOM   3917  H2  WAT   962       7.424  -2.587 -12.775  1.00  0.00           H  
ATOM   3919  O   WAT   963      17.643 -17.939  12.622  1.00  0.00           O  
ATOM   3920  H1  WAT   963      17.990 -18.301  13.438  1.00  0.00           H  
ATOM   3921  H2  WAT   963      17.964 -17.037  12.604  1.00  0.00           H  
ATOM   3923  O   WAT   964     -10.590 -17.914   7.961  1.00  0.00           O  
ATOM   3924  H1  WAT   964      -9.755 -18.302   7.699  1.00  0.00           H  
ATOM   3925  H2  WAT   964     -11.018 -17.686   7.136  1.00  0.00           H  
ATOM   3927  O   WAT   965     -10.151  -0.505 -15.642  1.00  0.00           O  
ATOM   3928  H1  WAT   965     -10.563   0.175 -15.109  1.00  0.00           H  
ATOM   3929  H2  WAT   965      -9.431  -0.057 -16.087  1.00  0.00           H  
ATOM   3931  O   WAT   966       5.885 -11.796  -9.264  1.00  0.00           O  
ATOM   3932  H1  WAT   966       5.390 -10.993  -9.430  1.00  0.00           H  
ATOM   3933  H2  WAT   966       5.277 -12.502  -9.485  1.00  0.00           H  
ATOM   3935  O   WAT   967       8.027 -17.057  -6.230  1.00  0.00           O  
ATOM   3936  H1  WAT   967       7.709 -16.437  -6.886  1.00  0.00           H  
ATOM   3937  H2  WAT   967       7.297 -17.154  -5.618  1.00  0.00           H  
ATOM   3939  O   WAT   968      22.376   0.052  -9.133  1.00  0.00           O  
ATOM   3940  H1  WAT   968      22.732   0.890  -9.426  1.00  0.00           H  
ATOM   3941  H2  WAT   968      21.654   0.288  -8.551  1.00  0.00           H  
ATOM   3943  O   WAT   969     -17.179   2.030   7.787  1.00  0.00           O  
ATOM   3944  H1  WAT   969     -18.010   2.079   7.314  1.00  0.00           H  
ATOM   3945  H2  WAT   969     -16.754   2.869   7.612  1.00  0.00           H  
ATOM   3947  O   WAT   970       8.529 -11.581  18.369  1.00  0.00           O  
ATOM   3948  H1  WAT   970       7.878 -11.905  17.746  1.00  0.00           H  
ATOM   3949  H2  WAT   970       8.069 -11.567  19.209  1.00  0.00           H  
ATOM   3951  O   WAT   971     -13.152 -11.045   7.826  1.00  0.00           O  
ATOM   3952  H1  WAT   971     -12.525 -11.670   7.461  1.00  0.00           H  
ATOM   3953  H2  WAT   971     -13.990 -11.506   7.802  1.00  0.00           H  
ATOM   3955  O   WAT   972       1.434  -8.152 -20.443  1.00  0.00           O  
ATOM   3956  H1  WAT   972       2.154  -7.541 -20.598  1.00  0.00           H  
ATOM   3957  H2  WAT   972       0.813  -7.975 -21.150  1.00  0.00           H  
ATOM   3959  O   WAT   973      -0.437   9.759 -19.373  1.00  0.00           O  
ATOM   3960  H1  WAT   973      -0.470   9.798 -20.329  1.00  0.00           H  
ATOM   3961  H2  WAT   973       0.342  10.264 -19.140  1.00  0.00           H  
ATOM   3963  O   WAT   974       1.623  11.134 -18.158  1.00  0.00           O  
ATOM   3964  H1  WAT   974       1.212  11.994 -18.244  1.00  0.00           H  
ATOM   3965  H2  WAT   974       1.608  10.955 -17.218  1.00  0.00           H  
ATOM   3967  O   WAT   975      19.920  12.826   9.776  1.00  0.00           O  
ATOM   3968  H1  WAT   975      19.161  13.349  10.032  1.00  0.00           H  
ATOM   3969  H2  WAT   975      20.570  13.469   9.491  1.00  0.00           H  
ATOM   3971  O   WAT   976      15.171  -0.124  -1.176  1.00  0.00           O  
ATOM   3972  H1  WAT   976      14.995  -1.060  -1.272  1.00  0.00           H  
ATOM   3973  H2  WAT   976      14.918   0.076  -0.274  1.00  0.00           H  
ATOM   3975  O   WAT   977     -20.318  -8.451   1.768  1.00  0.00           O  
ATOM   3976  H1  WAT   977     -20.881  -7.691   1.913  1.00  0.00           H  
ATOM   3977  H2  WAT   977     -20.481  -8.699   0.858  1.00  0.00           H  
ATOM   3979  O   WAT   978       9.029  -6.495  -3.056  1.00  0.00           O  
ATOM   3980  H1  WAT   978       9.612  -6.202  -3.756  1.00  0.00           H  
ATOM   3981  H2  WAT   978       9.539  -6.380  -2.254  1.00  0.00           H  
ATOM   3983  O   WAT   979     -13.190  15.270  -4.130  1.00  0.00           O  
ATOM   3984  H1  WAT   979     -13.307  14.320  -4.142  1.00  0.00           H  
ATOM   3985  H2  WAT   979     -14.027  15.618  -4.439  1.00  0.00           H  
ATOM   3987  O   WAT   980     -15.089  -5.270  10.263  1.00  0.00           O  
ATOM   3988  H1  WAT   980     -14.476  -5.743  10.826  1.00  0.00           H  
ATOM   3989  H2  WAT   980     -14.731  -5.371   9.381  1.00  0.00           H  
ATOM   3991  O   WAT   981     -19.497   8.618 -14.505  1.00  0.00           O  
ATOM   3992  H1  WAT   981     -18.567   8.631 -14.730  1.00  0.00           H  
ATOM   3993  H2  WAT   981     -19.892   8.032 -15.151  1.00  0.00           H  
ATOM   3995  O   WAT   982      -5.456  -7.574   0.685  1.00  0.00           O  
ATOM   3996  H1  WAT   982      -5.506  -7.174   1.553  1.00  0.00           H  
ATOM   3997  H2  WAT   982      -4.957  -8.379   0.821  1.00  0.00           H  
ATOM   3999  O   WAT   983      -5.769  -0.094 -26.039  1.00  0.00           O  
ATOM   4000  H1  WAT   983      -4.961   0.065 -25.551  1.00  0.00           H  
ATOM   4001  H2  WAT   983      -6.414  -0.320 -25.369  1.00  0.00           H  
ATOM   4003  O   WAT   984       3.643   2.303  12.645  1.00  0.00           O  
ATOM   4004  H1  WAT   984       3.175   1.977  11.876  1.00  0.00           H  
ATOM   4005  H2  WAT   984       3.608   1.580  13.271  1.00  0.00           H  
ATOM   4007  O   WAT   985     -11.100  10.135 -19.998  1.00  0.00           O  
ATOM   4008  H1  WAT   985     -10.784  10.238 -20.896  1.00  0.00           H  
ATOM   4009  H2  WAT   985     -10.368  10.421 -19.452  1.00  0.00           H  
ATOM   4011  O   WAT   986       1.095  -6.460   5.651  1.00  0.00           O  
ATOM   4012  H1  WAT   986       0.230  -6.375   5.251  1.00  0.00           H  
ATOM   4013  H2  WAT   986       1.519  -7.163   5.160  1.00  0.00           H  
ATOM   4015  O   WAT   987     -17.480  10.527   2.008  1.00  0.00           O  
ATOM   4016  H1  WAT   987     -16.746  10.422   1.403  1.00  0.00           H  
ATOM   4017  H2  WAT   987     -17.077  10.527   2.876  1.00  0.00           H  
ATOM   4019  O   WAT   988     -13.767  13.242  -6.672  1.00  0.00           O  
ATOM   4020  H1  WAT   988     -14.038  12.979  -5.792  1.00  0.00           H  
ATOM   4021  H2  WAT   988     -12.847  13.487  -6.576  1.00  0.00           H  
ATOM   4023  O   WAT   989      -6.552   9.230   2.098  1.00  0.00           O  
ATOM   4024  H1  WAT   989      -5.852   9.796   2.422  1.00  0.00           H  
ATOM   4025  H2  WAT   989      -6.870   8.772   2.875  1.00  0.00           H  
ATOM   4027  O   WAT   990       6.139  -4.040 -15.901  1.00  0.00           O  
ATOM   4028  H1  WAT   990       6.925  -3.493 -15.906  1.00  0.00           H  
ATOM   4029  H2  WAT   990       6.104  -4.400 -15.015  1.00  0.00           H  
ATOM   4031  O   WAT   991      16.190  -1.854  19.648  1.00  0.00           O  
ATOM   4032  H1  WAT   991      15.898  -1.430  18.841  1.00  0.00           H  
ATOM   4033  H2  WAT   991      16.531  -1.138  20.185  1.00  0.00           H  
ATOM   4035  O   WAT   992      14.451  -2.728   8.201  1.00  0.00           O  
ATOM   4036  H1  WAT   992      14.738  -3.061   9.052  1.00  0.00           H  
ATOM   4037  H2  WAT   992      13.812  -2.048   8.414  1.00  0.00           H  
ATOM   4039  O   WAT   993      18.081   3.989  18.613  1.00  0.00           O  
ATOM   4040  H1  WAT   993      17.251   4.431  18.792  1.00  0.00           H  
ATOM   4041  H2  WAT   993      17.862   3.323  17.961  1.00  0.00           H  
ATOM   4043  O   WAT   994      -4.290   4.803  -2.129  1.00  0.00           O  
ATOM   4044  H1  WAT   994      -4.226   3.884  -2.388  1.00  0.00           H  
ATOM   4045  H2  WAT   994      -4.700   4.781  -1.264  1.00  0.00           H  
ATOM   4047  O   WAT   995     -17.385 -10.543 -12.008  1.00  0.00           O  
ATOM   4048  H1  WAT   995     -17.046 -11.136 -12.678  1.00  0.00           H  
ATOM   4049  H2  WAT   995     -18.177 -10.171 -12.396  1.00  0.00           H  
ATOM   4051  O   WAT   996       8.913   2.902 -22.316  1.00  0.00           O  
ATOM   4052  H1  WAT   996       7.975   2.741 -22.212  1.00  0.00           H  
ATOM   4053  H2  WAT   996       9.329   2.084 -22.046  1.00  0.00           H  
ATOM   4055  O   WAT   997      19.571  -9.113   5.336  1.00  0.00           O  
ATOM   4056  H1  WAT   997      20.235  -8.601   4.875  1.00  0.00           H  
ATOM   4057  H2  WAT   997      18.793  -8.555   5.331  1.00  0.00           H  
ATOM   4059  O   WAT   998     -21.267  -8.268 -15.128  1.00  0.00           O  
ATOM   4060  H1  WAT   998     -20.505  -7.692 -15.194  1.00  0.00           H  
ATOM   4061  H2  WAT   998     -20.947  -9.034 -14.652  1.00  0.00           H  
ATOM   4063  O   WAT   999     -11.271  16.607  -5.412  1.00  0.00           O  
ATOM   4064  H1  WAT   999     -11.943  16.318  -4.794  1.00  0.00           H  
ATOM   4065  H2  WAT   999     -11.661  17.362  -5.853  1.00  0.00           H  
ATOM   4067  O   WAT  1000       4.367 -20.982   7.837  1.00  0.00           O  
ATOM   4068  H1  WAT  1000       4.708 -20.873   6.949  1.00  0.00           H  
ATOM   4069  H2  WAT  1000       3.440 -20.755   7.768  1.00  0.00           H  
ATOM   4071  O   WAT  1001     -12.624 -10.501 -16.875  1.00  0.00           O  
ATOM   4072  H1  WAT  1001     -13.416 -10.948 -17.174  1.00  0.00           H  
ATOM   4073  H2  WAT  1001     -12.305 -11.038 -16.149  1.00  0.00           H  
ATOM   4075  O   WAT  1002      19.294 -14.615  -6.650  1.00  0.00           O  
ATOM   4076  H1  WAT  1002      18.858 -13.764  -6.691  1.00  0.00           H  
ATOM   4077  H2  WAT  1002      19.307 -14.833  -5.718  1.00  0.00           H  
ATOM   4079  O   WAT  1003      -6.192 -13.689  -2.939  1.00  0.00           O  
ATOM   4080  H1  WAT  1003      -6.636 -12.864  -3.137  1.00  0.00           H  
ATOM   4081  H2  WAT  1003      -5.753 -13.926  -3.756  1.00  0.00           H  
ATOM   4083  O   WAT  1004      16.122   8.763  -9.818  1.00  0.00           O  
ATOM   4084  H1  WAT  1004      16.938   8.781 -10.318  1.00  0.00           H  
ATOM   4085  H2  WAT  1004      15.480   9.181 -10.392  1.00  0.00           H  
ATOM   4087  O   WAT  1005      -2.328   0.445   4.243  1.00  0.00           O  
ATOM   4088  H1  WAT  1005      -1.925   0.609   3.391  1.00  0.00           H  
ATOM   4089  H2  WAT  1005      -2.583   1.312   4.558  1.00  0.00           H  
ATOM   4091  O   WAT  1006       5.744  -2.251  10.467  1.00  0.00           O  
ATOM   4092  H1  WAT  1006       5.729  -2.027  11.397  1.00  0.00           H  
ATOM   4093  H2  WAT  1006       4.885  -2.638  10.300  1.00  0.00           H  
ATOM   4095  O   WAT  1007     -17.690   7.152   0.391  1.00  0.00           O  
ATOM   4096  H1  WAT  1007     -18.177   7.745  -0.182  1.00  0.00           H  
ATOM   4097  H2  WAT  1007     -16.783   7.220   0.091  1.00  0.00           H  
ATOM   4099  O   WAT  1008     -13.007 -15.355  -4.817  1.00  0.00           O  
ATOM   4100  H1  WAT  1008     -13.590 -16.109  -4.731  1.00  0.00           H  
ATOM   4101  H2  WAT  1008     -13.595 -14.613  -4.962  1.00  0.00           H  
ATOM   4103  O   WAT  1009     -14.650  18.863  -5.246  1.00  0.00           O  
ATOM   4104  H1  WAT  1009     -14.996  17.972  -5.203  1.00  0.00           H  
ATOM   4105  H2  WAT  1009     -13.892  18.798  -5.826  1.00  0.00           H  
ATOM   4107  O   WAT  1010      -5.109  14.804   3.036  1.00  0.00           O  
ATOM   4108  H1  WAT  1010      -5.351  15.400   2.327  1.00  0.00           H  
ATOM   4109  H2  WAT  1010      -5.625  15.101   3.785  1.00  0.00           H  
ATOM   4111  O   WAT  1011      -8.740 -25.819   2.517  1.00  0.00           O  
ATOM   4112  H1  WAT  1011      -8.497 -26.578   3.048  1.00  0.00           H  
ATOM   4113  H2  WAT  1011      -9.690 -25.754   2.612  1.00  0.00           H  
ATOM   4115  O   WAT  1012      -5.263 -17.340  13.966  1.00  0.00           O  
ATOM   4116  H1  WAT  1012      -4.547 -16.937  14.458  1.00  0.00           H  
ATOM   4117  H2  WAT  1012      -5.774 -17.807  14.627  1.00  0.00           H  
ATOM   4119  O   WAT  1013      -3.515  -4.649  22.994  1.00  0.00           O  
ATOM   4120  H1  WAT  1013      -2.962  -4.364  22.267  1.00  0.00           H  
ATOM   4121  H2  WAT  1013      -3.649  -5.584  22.840  1.00  0.00           H  
ATOM   4123  O   WAT  1014       7.442  -2.339 -25.559  1.00  0.00           O  
ATOM   4124  H1  WAT  1014       7.135  -3.118 -25.095  1.00  0.00           H  
ATOM   4125  H2  WAT  1014       7.940  -1.850 -24.903  1.00  0.00           H  
ATOM   4127  O   WAT  1015      13.021 -17.667 -12.367  1.00  0.00           O  
ATOM   4128  H1  WAT  1015      13.201 -17.477 -11.446  1.00  0.00           H  
ATOM   4129  H2  WAT  1015      12.605 -16.871 -12.699  1.00  0.00           H  
ATOM   4131  O   WAT  1016     -12.457   4.434 -18.491  1.00  0.00           O  
ATOM   4132  H1  WAT  1016     -13.402   4.418 -18.637  1.00  0.00           H  
ATOM   4133  H2  WAT  1016     -12.106   4.912 -19.243  1.00  0.00           H  
ATOM   4135  O   WAT  1017      -2.791 -10.836  19.590  1.00  0.00           O  
ATOM   4136  H1  WAT  1017      -2.095 -11.399  19.929  1.00  0.00           H  
ATOM   4137  H2  WAT  1017      -2.333 -10.072  19.241  1.00  0.00           H  
ATOM   4139  O   WAT  1018     -11.264  20.684   4.915  1.00  0.00           O  
ATOM   4140  H1  WAT  1018     -12.122  20.713   4.491  1.00  0.00           H  
ATOM   4141  H2  WAT  1018     -10.953  19.791   4.767  1.00  0.00           H  
ATOM   4143  O   WAT  1019     -11.009   0.701  -9.922  1.00  0.00           O  
ATOM   4144  H1  WAT  1019     -11.513   0.721 -10.736  1.00  0.00           H  
ATOM   4145  H2  WAT  1019     -10.178   0.292 -10.165  1.00  0.00           H  
ATOM   4147  O   WAT  1020      12.710  21.650   9.031  1.00  0.00           O  
ATOM   4148  H1  WAT  1020      13.081  21.462   9.893  1.00  0.00           H  
ATOM   4149  H2  WAT  1020      11.889  22.105   9.217  1.00  0.00           H  
ATOM   4151  O   WAT  1021     -17.983  -6.933 -12.617  1.00  0.00           O  
ATOM   4152  H1  WAT  1021     -17.915  -6.005 -12.392  1.00  0.00           H  
ATOM   4153  H2  WAT  1021     -18.361  -7.341 -11.838  1.00  0.00           H  
ATOM   4155  O   WAT  1022      16.914   2.278 -13.222  1.00  0.00           O  
ATOM   4156  H1  WAT  1022      17.809   2.579 -13.065  1.00  0.00           H  
ATOM   4157  H2  WAT  1022      16.774   2.421 -14.158  1.00  0.00           H  
ATOM   4159  O   WAT  1023      16.125  -2.147 -10.754  1.00  0.00           O  
ATOM   4160  H1  WAT  1023      16.713  -2.752 -11.206  1.00  0.00           H  
ATOM   4161  H2  WAT  1023      16.491  -1.280 -10.930  1.00  0.00           H  
ATOM   4163  O   WAT  1024     -20.549  14.164   8.481  1.00  0.00           O  
ATOM   4164  H1  WAT  1024     -20.731  13.294   8.837  1.00  0.00           H  
ATOM   4165  H2  WAT  1024     -20.821  14.109   7.565  1.00  0.00           H  
ATOM   4167  O   WAT  1025       8.302   4.926  10.647  1.00  0.00           O  
ATOM   4168  H1  WAT  1025       8.640   5.228  11.491  1.00  0.00           H  
ATOM   4169  H2  WAT  1025       7.362   5.106  10.688  1.00  0.00           H  
ATOM   4171  O   WAT  1026      -2.537 -17.430  -0.815  1.00  0.00           O  
ATOM   4172  H1  WAT  1026      -2.891 -16.893  -1.525  1.00  0.00           H  
ATOM   4173  H2  WAT  1026      -3.005 -18.262  -0.888  1.00  0.00           H  
ATOM   4175  O   WAT  1027       3.820  -2.778   7.427  1.00  0.00           O  
ATOM   4176  H1  WAT  1027       3.606  -2.172   8.136  1.00  0.00           H  
ATOM   4177  H2  WAT  1027       3.613  -2.295   6.627  1.00  0.00           H  
ATOM   4179  O   WAT  1028      -0.858 -21.506  -0.004  1.00  0.00           O  
ATOM   4180  H1  WAT  1028      -0.571 -20.619  -0.222  1.00  0.00           H  
ATOM   4181  H2  WAT  1028      -0.205 -21.822   0.621  1.00  0.00           H  
ATOM   4183  O   WAT  1029      -8.489   5.701 -19.600  1.00  0.00           O  
ATOM   4184  H1  WAT  1029      -8.675   4.763 -19.641  1.00  0.00           H  
ATOM   4185  H2  WAT  1029      -7.597   5.753 -19.255  1.00  0.00           H  
ATOM   4187  O   WAT  1030      13.256   1.849 -10.631  1.00  0.00           O  
ATOM   4188  H1  WAT  1030      13.751   2.289 -11.322  1.00  0.00           H  
ATOM   4189  H2  WAT  1030      12.356   2.148 -10.753  1.00  0.00           H  
ATOM   4191  O   WAT  1031       6.332 -17.760  16.457  1.00  0.00           O  
ATOM   4192  H1  WAT  1031       5.926 -17.538  17.295  1.00  0.00           H  
ATOM   4193  H2  WAT  1031       6.887 -18.515  16.652  1.00  0.00           H  
ATOM   4195  O   WAT  1032     -12.514  -1.866   2.964  1.00  0.00           O  
ATOM   4196  H1  WAT  1032     -12.434  -1.224   3.670  1.00  0.00           H  
ATOM   4197  H2  WAT  1032     -13.359  -2.288   3.120  1.00  0.00           H  
ATOM   4199  O   WAT  1033      -7.380   0.723   5.815  1.00  0.00           O  
ATOM   4200  H1  WAT  1033      -7.656   1.161   5.010  1.00  0.00           H  
ATOM   4201  H2  WAT  1033      -7.671   1.306   6.517  1.00  0.00           H  
ATOM   4203  O   WAT  1034       9.606  -1.158   7.575  1.00  0.00           O  
ATOM   4204  H1  WAT  1034      10.393  -0.738   7.228  1.00  0.00           H  
ATOM   4205  H2  WAT  1034       9.597  -2.024   7.167  1.00  0.00           H  
ATOM   4207  O   WAT  1035       9.279 -17.282   5.967  1.00  0.00           O  
ATOM   4208  H1  WAT  1035       9.518 -18.104   5.539  1.00  0.00           H  
ATOM   4209  H2  WAT  1035       8.348 -17.379   6.171  1.00  0.00           H  
ATOM   4211  O   WAT  1036     -17.567 -18.842   4.871  1.00  0.00           O  
ATOM   4212  H1  WAT  1036     -17.849 -19.131   5.739  1.00  0.00           H  
ATOM   4213  H2  WAT  1036     -18.380 -18.628   4.414  1.00  0.00           H  
ATOM   4215  O   WAT  1037      18.561  15.886 -11.056  1.00  0.00           O  
ATOM   4216  H1  WAT  1037      17.804  15.964 -10.476  1.00  0.00           H  
ATOM   4217  H2  WAT  1037      18.703  16.774 -11.385  1.00  0.00           H  
ATOM   4219  O   WAT  1038      -8.255  18.580  19.655  1.00  0.00           O  
ATOM   4220  H1  WAT  1038      -7.660  19.299  19.442  1.00  0.00           H  
ATOM   4221  H2  WAT  1038      -7.677  17.846  19.865  1.00  0.00           H  
ATOM   4223  O   WAT  1039      15.367 -11.397 -14.024  1.00  0.00           O  
ATOM   4224  H1  WAT  1039      15.808 -10.755 -13.468  1.00  0.00           H  
ATOM   4225  H2  WAT  1039      15.243 -12.159 -13.458  1.00  0.00           H  
ATOM   4227  O   WAT  1040       0.596  22.658  13.063  1.00  0.00           O  
ATOM   4228  H1  WAT  1040      -0.179  22.727  13.621  1.00  0.00           H  
ATOM   4229  H2  WAT  1040       0.895  21.756  13.180  1.00  0.00           H  
ATOM   4231  O   WAT  1041      18.275   6.889 -14.921  1.00  0.00           O  
ATOM   4232  H1  WAT  1041      18.706   7.730 -15.073  1.00  0.00           H  
ATOM   4233  H2  WAT  1041      18.378   6.414 -15.746  1.00  0.00           H  
ATOM   4235  O   WAT  1042      -0.133  16.823 -13.594  1.00  0.00           O  
ATOM   4236  H1  WAT  1042      -0.995  16.943 -13.992  1.00  0.00           H  
ATOM   4237  H2  WAT  1042       0.092  15.911 -13.778  1.00  0.00           H  
ATOM   4239  O   WAT  1043      -2.039 -21.672  -6.203  1.00  0.00           O  
ATOM   4240  H1  WAT  1043      -2.614 -21.282  -5.545  1.00  0.00           H  
ATOM   4241  H2  WAT  1043      -1.766 -20.935  -6.749  1.00  0.00           H  
ATOM   4243  O   WAT  1044      20.477  -3.105 -16.835  1.00  0.00           O  
ATOM   4244  H1  WAT  1044      21.248  -3.082 -17.402  1.00  0.00           H  
ATOM   4245  H2  WAT  1044      19.889  -3.732 -17.255  1.00  0.00           H  
ATOM   4247  O   WAT  1045     -18.904   7.391 -11.963  1.00  0.00           O  
ATOM   4248  H1  WAT  1045     -19.793   7.311 -11.617  1.00  0.00           H  
ATOM   4249  H2  WAT  1045     -19.025   7.599 -12.889  1.00  0.00           H  
ATOM   4251  O   WAT  1046      -4.333  19.759  -2.733  1.00  0.00           O  
ATOM   4252  H1  WAT  1046      -4.813  20.568  -2.908  1.00  0.00           H  
ATOM   4253  H2  WAT  1046      -3.585  20.033  -2.204  1.00  0.00           H  
ATOM   4255  O   WAT  1047       8.731  16.333 -11.521  1.00  0.00           O  
ATOM   4256  H1  WAT  1047       9.314  15.912 -12.152  1.00  0.00           H  
ATOM   4257  H2  WAT  1047       7.914  16.465 -12.002  1.00  0.00           H  
ATOM   4259  O   WAT  1048      11.667   0.504   0.257  1.00  0.00           O  
ATOM   4260  H1  WAT  1048      10.963  -0.044   0.602  1.00  0.00           H  
ATOM   4261  H2  WAT  1048      11.226   1.299  -0.045  1.00  0.00           H  
ATOM   4263  O   WAT  1049     -20.227  13.201   2.935  1.00  0.00           O  
ATOM   4264  H1  WAT  1049     -20.427  12.582   3.637  1.00  0.00           H  
ATOM   4265  H2  WAT  1049     -20.918  13.060   2.287  1.00  0.00           H  
ATOM   4267  O   WAT  1050     -14.933  -8.250  12.879  1.00  0.00           O  
ATOM   4268  H1  WAT  1050     -15.707  -7.936  13.345  1.00  0.00           H  
ATOM   4269  H2  WAT  1050     -14.361  -8.590  13.567  1.00  0.00           H  
ATOM   4271  O   WAT  1051       2.114  19.656   0.768  1.00  0.00           O  
ATOM   4272  H1  WAT  1051       2.371  20.368   0.182  1.00  0.00           H  
ATOM   4273  H2  WAT  1051       1.812  18.961   0.183  1.00  0.00           H  
ATOM   4275  O   WAT  1052       4.144   6.678  -9.068  1.00  0.00           O  
ATOM   4276  H1  WAT  1052       4.386   6.551  -9.985  1.00  0.00           H  
ATOM   4277  H2  WAT  1052       4.025   7.624  -8.980  1.00  0.00           H  
ATOM   4279  O   WAT  1053     -18.219 -17.754  -7.842  1.00  0.00           O  
ATOM   4280  H1  WAT  1053     -18.115 -18.599  -7.405  1.00  0.00           H  
ATOM   4281  H2  WAT  1053     -17.817 -17.878  -8.702  1.00  0.00           H  
ATOM   4283  O   WAT  1054       6.571 -15.877  18.984  1.00  0.00           O  
ATOM   4284  H1  WAT  1054       7.011 -16.569  19.477  1.00  0.00           H  
ATOM   4285  H2  WAT  1054       7.272 -15.267  18.752  1.00  0.00           H  
ATOM   4287  O   WAT  1055      -9.131  -3.753   6.222  1.00  0.00           O  
ATOM   4288  H1  WAT  1055      -8.776  -4.314   5.534  1.00  0.00           H  
ATOM   4289  H2  WAT  1055     -10.059  -3.984   6.265  1.00  0.00           H  
ATOM   4291  O   WAT  1056      -9.545  14.780 -16.903  1.00  0.00           O  
ATOM   4292  H1  WAT  1056      -9.414  14.052 -16.296  1.00  0.00           H  
ATOM   4293  H2  WAT  1056      -9.557  14.372 -17.769  1.00  0.00           H  
ATOM   4295  O   WAT  1057       7.572   1.730  -5.461  1.00  0.00           O  
ATOM   4296  H1  WAT  1057       8.326   1.187  -5.689  1.00  0.00           H  
ATOM   4297  H2  WAT  1057       7.943   2.457  -4.960  1.00  0.00           H  
ATOM   4299  O   WAT  1058      -7.809  12.051  11.145  1.00  0.00           O  
ATOM   4300  H1  WAT  1058      -6.999  12.497  11.393  1.00  0.00           H  
ATOM   4301  H2  WAT  1058      -8.504  12.586  11.528  1.00  0.00           H  
ATOM   4303  O   WAT  1059      13.639  18.787  -9.847  1.00  0.00           O  
ATOM   4304  H1  WAT  1059      12.861  18.955  -9.315  1.00  0.00           H  
ATOM   4305  H2  WAT  1059      13.301  18.378 -10.643  1.00  0.00           H  
ATOM   4307  O   WAT  1060       9.641  -1.176   1.628  1.00  0.00           O  
ATOM   4308  H1  WAT  1060       9.506  -0.353   2.098  1.00  0.00           H  
ATOM   4309  H2  WAT  1060       8.846  -1.681   1.797  1.00  0.00           H  
ATOM   4311  O   WAT  1061       1.894  20.232  -4.992  1.00  0.00           O  
ATOM   4312  H1  WAT  1061       1.704  21.167  -4.921  1.00  0.00           H  
ATOM   4313  H2  WAT  1061       1.088  19.802  -4.705  1.00  0.00           H  
ATOM   4315  O   WAT  1062      -6.429 -15.419  12.145  1.00  0.00           O  
ATOM   4316  H1  WAT  1062      -6.072 -14.532  12.182  1.00  0.00           H  
ATOM   4317  H2  WAT  1062      -5.771 -15.961  12.580  1.00  0.00           H  
ATOM   4319  O   WAT  1063     -19.514  16.614   0.401  1.00  0.00           O  
ATOM   4320  H1  WAT  1063     -19.866  16.260   1.218  1.00  0.00           H  
ATOM   4321  H2  WAT  1063     -18.589  16.366   0.412  1.00  0.00           H  
ATOM   4323  O   WAT  1064       6.546 -12.267   5.815  1.00  0.00           O  
ATOM   4324  H1  WAT  1064       6.936 -12.948   6.362  1.00  0.00           H  
ATOM   4325  H2  WAT  1064       5.749 -12.667   5.466  1.00  0.00           H  
ATOM   4327  O   WAT  1065       2.799  -5.251  -9.115  1.00  0.00           O  
ATOM   4328  H1  WAT  1065       2.082  -5.579  -9.658  1.00  0.00           H  
ATOM   4329  H2  WAT  1065       2.933  -4.352  -9.415  1.00  0.00           H  
ATOM   4331  O   WAT  1066      15.974  12.614   7.854  1.00  0.00           O  
ATOM   4332  H1  WAT  1066      16.790  12.175   8.094  1.00  0.00           H  
ATOM   4333  H2  WAT  1066      15.821  13.239   8.562  1.00  0.00           H  
ATOM   4335  O   WAT  1067      -1.690   3.419  21.288  1.00  0.00           O  
ATOM   4336  H1  WAT  1067      -2.495   2.949  21.507  1.00  0.00           H  
ATOM   4337  H2  WAT  1067      -1.821   3.711  20.386  1.00  0.00           H  
ATOM   4339  O   WAT  1068      -6.287 -18.896  -0.328  1.00  0.00           O  
ATOM   4340  H1  WAT  1068      -6.218 -18.010  -0.683  1.00  0.00           H  
ATOM   4341  H2  WAT  1068      -7.121 -18.901   0.141  1.00  0.00           H  
ATOM   4343  O   WAT  1069     -22.838 -15.634   7.586  1.00  0.00           O  
ATOM   4344  H1  WAT  1069     -22.189 -15.098   7.131  1.00  0.00           H  
ATOM   4345  H2  WAT  1069     -22.627 -16.533   7.332  1.00  0.00           H  
ATOM   4347  O   WAT  1070      14.574   3.217 -12.331  1.00  0.00           O  
ATOM   4348  H1  WAT  1070      15.447   2.888 -12.543  1.00  0.00           H  
ATOM   4349  H2  WAT  1070      14.734   4.040 -11.869  1.00  0.00           H  
ATOM   4351  O   WAT  1071      -7.311 -13.849   5.714  1.00  0.00           O  
ATOM   4352  H1  WAT  1071      -7.483 -13.154   5.079  1.00  0.00           H  
ATOM   4353  H2  WAT  1071      -7.480 -13.443   6.564  1.00  0.00           H  
ATOM   4355  O   WAT  1072     -20.441  -9.181  -1.299  1.00  0.00           O  
ATOM   4356  H1  WAT  1072     -21.280  -9.641  -1.284  1.00  0.00           H  
ATOM   4357  H2  WAT  1072     -19.815  -9.835  -1.608  1.00  0.00           H  
ATOM   4359  O   WAT  1073     -16.352  18.173  -1.911  1.00  0.00           O  
ATOM   4360  H1  WAT  1073     -16.854  18.937  -1.626  1.00  0.00           H  
ATOM   4361  H2  WAT  1073     -15.733  18.520  -2.554  1.00  0.00           H  
ATOM   4363  O   WAT  1074     -17.752   0.863 -12.480  1.00  0.00           O  
ATOM   4364  H1  WAT  1074     -17.640   1.756 -12.156  1.00  0.00           H  
ATOM   4365  H2  WAT  1074     -17.110   0.348 -11.991  1.00  0.00           H  
ATOM   4367  O   WAT  1075     -18.068 -12.308   0.367  1.00  0.00           O  
ATOM   4368  H1  WAT  1075     -17.511 -11.762   0.923  1.00  0.00           H  
ATOM   4369  H2  WAT  1075     -18.917 -12.311   0.808  1.00  0.00           H  
ATOM   4371  O   WAT  1076     -16.808   6.487  -9.635  1.00  0.00           O  
ATOM   4372  H1  WAT  1076     -17.441   6.956 -10.178  1.00  0.00           H  
ATOM   4373  H2  WAT  1076     -16.314   7.177  -9.192  1.00  0.00           H  
ATOM   4375  O   WAT  1077      -3.128  -1.320  24.280  1.00  0.00           O  
ATOM   4376  H1  WAT  1077      -2.873  -1.492  23.373  1.00  0.00           H  
ATOM   4377  H2  WAT  1077      -4.063  -1.523  24.307  1.00  0.00           H  
ATOM   4379  O   WAT  1078     -16.385  -4.177  19.287  1.00  0.00           O  
ATOM   4380  H1  WAT  1078     -16.860  -4.311  18.466  1.00  0.00           H  
ATOM   4381  H2  WAT  1078     -16.921  -3.549  19.773  1.00  0.00           H  
ATOM   4383  O   WAT  1079      22.572  -2.300  11.487  1.00  0.00           O  
ATOM   4384  H1  WAT  1079      23.275  -1.758  11.127  1.00  0.00           H  
ATOM   4385  H2  WAT  1079      22.837  -2.466  12.391  1.00  0.00           H  
ATOM   4387  O   WAT  1080      -0.284 -10.333 -14.042  1.00  0.00           O  
ATOM   4388  H1  WAT  1080       0.378  -9.666 -13.857  1.00  0.00           H  
ATOM   4389  H2  WAT  1080      -0.274 -10.421 -14.995  1.00  0.00           H  
ATOM   4391  O   WAT  1081       4.075  -9.412   0.194  1.00  0.00           O  
ATOM   4392  H1  WAT  1081       3.229  -9.117   0.533  1.00  0.00           H  
ATOM   4393  H2  WAT  1081       4.644  -8.646   0.273  1.00  0.00           H  
ATOM   4395  O   WAT  1082      -6.137  -4.400  14.208  1.00  0.00           O  
ATOM   4396  H1  WAT  1082      -5.246  -4.171  13.944  1.00  0.00           H  
ATOM   4397  H2  WAT  1082      -6.113  -5.348  14.336  1.00  0.00           H  
ATOM   4399  O   WAT  1083       3.597  -0.154 -23.446  1.00  0.00           O  
ATOM   4400  H1  WAT  1083       4.530  -0.224 -23.647  1.00  0.00           H  
ATOM   4401  H2  WAT  1083       3.500  -0.594 -22.602  1.00  0.00           H  
ATOM   4403  O   WAT  1084      14.774  -4.916 -16.815  1.00  0.00           O  
ATOM   4404  H1  WAT  1084      13.968  -4.414 -16.690  1.00  0.00           H  
ATOM   4405  H2  WAT  1084      15.079  -4.666 -17.687  1.00  0.00           H  
ATOM   4407  O   WAT  1085      -9.997  13.560  11.862  1.00  0.00           O  
ATOM   4408  H1  WAT  1085     -10.498  13.519  12.677  1.00  0.00           H  
ATOM   4409  H2  WAT  1085     -10.541  13.101  11.222  1.00  0.00           H  
ATOM   4411  O   WAT  1086       5.024 -14.151   7.644  1.00  0.00           O  
ATOM   4412  H1  WAT  1086       4.524 -13.363   7.429  1.00  0.00           H  
ATOM   4413  H2  WAT  1086       5.538 -13.906   8.413  1.00  0.00           H  
ATOM   4415  O   WAT  1087      13.065  -5.748  23.092  1.00  0.00           O  
ATOM   4416  H1  WAT  1087      13.793  -5.905  22.490  1.00  0.00           H  
ATOM   4417  H2  WAT  1087      13.263  -6.292  23.854  1.00  0.00           H  
ATOM   4419  O   WAT  1088       6.797  -1.037   7.925  1.00  0.00           O  
ATOM   4420  H1  WAT  1088       7.747  -1.129   7.990  1.00  0.00           H  
ATOM   4421  H2  WAT  1088       6.450  -1.768   8.436  1.00  0.00           H  
ATOM   4423  O   WAT  1089     -14.986  11.049  16.241  1.00  0.00           O  
ATOM   4424  H1  WAT  1089     -15.286  11.259  15.356  1.00  0.00           H  
ATOM   4425  H2  WAT  1089     -14.032  11.102  16.189  1.00  0.00           H  
ATOM   4427  O   WAT  1090     -22.782  -0.570   9.082  1.00  0.00           O  
ATOM   4428  H1  WAT  1090     -22.141  -0.434   9.779  1.00  0.00           H  
ATOM   4429  H2  WAT  1090     -22.309  -1.070   8.416  1.00  0.00           H  
ATOM   4431  O   WAT  1091       9.680  -9.574 -10.400  1.00  0.00           O  
ATOM   4432  H1  WAT  1091      10.408  -9.894 -10.932  1.00  0.00           H  
ATOM   4433  H2  WAT  1091       8.945 -10.141 -10.634  1.00  0.00           H  
ATOM   4435  O   WAT  1092       6.678  -3.699  25.816  1.00  0.00           O  
ATOM   4436  H1  WAT  1092       6.435  -3.232  25.017  1.00  0.00           H  
ATOM   4437  H2  WAT  1092       5.955  -3.532  26.420  1.00  0.00           H  
ATOM   4439  O   WAT  1093      -4.785 -12.539 -15.104  1.00  0.00           O  
ATOM   4440  H1  WAT  1093      -4.769 -12.220 -14.202  1.00  0.00           H  
ATOM   4441  H2  WAT  1093      -5.232 -13.384 -15.051  1.00  0.00           H  
ATOM   4443  O   WAT  1094     -16.415  15.331  -7.249  1.00  0.00           O  
ATOM   4444  H1  WAT  1094     -16.273  14.401  -7.074  1.00  0.00           H  
ATOM   4445  H2  WAT  1094     -15.689  15.581  -7.820  1.00  0.00           H  
ATOM   4447  O   WAT  1095      12.337  -8.676 -13.351  1.00  0.00           O  
ATOM   4448  H1  WAT  1095      12.728  -8.108 -12.687  1.00  0.00           H  
ATOM   4449  H2  WAT  1095      11.726  -8.109 -13.821  1.00  0.00           H  
ATOM   4451  O   WAT  1096     -16.487   8.760  16.596  1.00  0.00           O  
ATOM   4452  H1  WAT  1096     -16.035   9.574  16.821  1.00  0.00           H  
ATOM   4453  H2  WAT  1096     -17.019   8.985  15.833  1.00  0.00           H  
ATOM   4455  O   WAT  1097       9.507 -12.194 -14.100  1.00  0.00           O  
ATOM   4456  H1  WAT  1097       9.718 -12.417 -13.193  1.00  0.00           H  
ATOM   4457  H2  WAT  1097       8.756 -11.605 -14.033  1.00  0.00           H  
ATOM   4459  O   WAT  1098      -3.551   0.621 -10.068  1.00  0.00           O  
ATOM   4460  H1  WAT  1098      -4.147   0.326  -9.380  1.00  0.00           H  
ATOM   4461  H2  WAT  1098      -3.649   1.573 -10.078  1.00  0.00           H  
ATOM   4463  O   WAT  1099      -2.573  -1.409  21.679  1.00  0.00           O  
ATOM   4464  H1  WAT  1099      -2.329  -2.282  21.371  1.00  0.00           H  
ATOM   4465  H2  WAT  1099      -2.007  -0.814  21.186  1.00  0.00           H  
ATOM   4467  O   WAT  1100      -1.553   3.241 -17.797  1.00  0.00           O  
ATOM   4468  H1  WAT  1100      -0.903   3.888 -18.068  1.00  0.00           H  
ATOM   4469  H2  WAT  1100      -1.834   3.532 -16.929  1.00  0.00           H  
ATOM   4471  O   WAT  1101     -20.736  10.180  14.364  1.00  0.00           O  
ATOM   4472  H1  WAT  1101     -20.731  11.080  14.691  1.00  0.00           H  
ATOM   4473  H2  WAT  1101     -19.822   9.999  14.147  1.00  0.00           H  
ATOM   4475  O   WAT  1102      18.144 -17.942   7.479  1.00  0.00           O  
ATOM   4476  H1  WAT  1102      18.343 -17.089   7.864  1.00  0.00           H  
ATOM   4477  H2  WAT  1102      17.629 -17.738   6.698  1.00  0.00           H  
ATOM   4479  O   WAT  1103      -6.009  17.415   9.811  1.00  0.00           O  
ATOM   4480  H1  WAT  1103      -6.884  17.799   9.856  1.00  0.00           H  
ATOM   4481  H2  WAT  1103      -5.945  16.871  10.596  1.00  0.00           H  
ATOM   4483  O   WAT  1104       5.162  16.080  -8.449  1.00  0.00           O  
ATOM   4484  H1  WAT  1104       5.575  16.498  -9.205  1.00  0.00           H  
ATOM   4485  H2  WAT  1104       4.506  15.494  -8.829  1.00  0.00           H  
ATOM   4487  O   WAT  1105     -18.046 -17.305  10.927  1.00  0.00           O  
ATOM   4488  H1  WAT  1105     -18.012 -16.659  11.633  1.00  0.00           H  
ATOM   4489  H2  WAT  1105     -17.428 -16.977  10.274  1.00  0.00           H  
ATOM   4491  O   WAT  1106      10.657  14.704 -12.517  1.00  0.00           O  
ATOM   4492  H1  WAT  1106      11.331  14.064 -12.288  1.00  0.00           H  
ATOM   4493  H2  WAT  1106       9.916  14.175 -12.813  1.00  0.00           H  
ATOM   4495  O   WAT  1107       7.899  26.785  -8.224  1.00  0.00           O  
ATOM   4496  H1  WAT  1107       7.207  26.142  -8.070  1.00  0.00           H  
ATOM   4497  H2  WAT  1107       7.716  27.488  -7.601  1.00  0.00           H  
ATOM   4499  O   WAT  1108       9.322   5.258  -1.897  1.00  0.00           O  
ATOM   4500  H1  WAT  1108       8.385   5.299  -1.707  1.00  0.00           H  
ATOM   4501  H2  WAT  1108       9.553   6.151  -2.155  1.00  0.00           H  
ATOM   4503  O   WAT  1109      19.545  -2.586  -7.214  1.00  0.00           O  
ATOM   4504  H1  WAT  1109      19.932  -1.732  -7.018  1.00  0.00           H  
ATOM   4505  H2  WAT  1109      18.873  -2.399  -7.869  1.00  0.00           H  
ATOM   4507  O   WAT  1110     -11.998 -23.578  -2.651  1.00  0.00           O  
ATOM   4508  H1  WAT  1110     -11.738 -23.493  -1.733  1.00  0.00           H  
ATOM   4509  H2  WAT  1110     -11.356 -23.055  -3.131  1.00  0.00           H  
ATOM   4511  O   WAT  1111       9.218 -18.758  10.411  1.00  0.00           O  
ATOM   4512  H1  WAT  1111      10.069 -18.529  10.037  1.00  0.00           H  
ATOM   4513  H2  WAT  1111       8.584 -18.298   9.860  1.00  0.00           H  
ATOM   4515  O   WAT  1112      16.967   0.576 -10.690  1.00  0.00           O  
ATOM   4516  H1  WAT  1112      16.913   1.187 -11.425  1.00  0.00           H  
ATOM   4517  H2  WAT  1112      16.492   1.010  -9.982  1.00  0.00           H  
ATOM   4519  O   WAT  1113       5.719   2.842 -22.467  1.00  0.00           O  
ATOM   4520  H1  WAT  1113       5.670   3.432 -23.220  1.00  0.00           H  
ATOM   4521  H2  WAT  1113       5.915   1.985 -22.846  1.00  0.00           H  
ATOM   4523  O   WAT  1114      -4.954   3.670 -26.575  1.00  0.00           O  
ATOM   4524  H1  WAT  1114      -4.125   4.074 -26.832  1.00  0.00           H  
ATOM   4525  H2  WAT  1114      -5.028   2.898 -27.136  1.00  0.00           H  
ATOM   4527  O   WAT  1115      -9.910  -0.804  15.747  1.00  0.00           O  
ATOM   4528  H1  WAT  1115      -9.144  -1.103  15.257  1.00  0.00           H  
ATOM   4529  H2  WAT  1115     -10.567  -0.620  15.075  1.00  0.00           H  
ATOM   4531  O   WAT  1116      11.911  -6.939 -21.206  1.00  0.00           O  
ATOM   4532  H1  WAT  1116      11.657  -6.754 -20.301  1.00  0.00           H  
ATOM   4533  H2  WAT  1116      12.858  -7.073 -21.167  1.00  0.00           H  
ATOM   4535  O   WAT  1117     -18.998  -2.866   2.280  1.00  0.00           O  
ATOM   4536  H1  WAT  1117     -19.210  -2.129   1.707  1.00  0.00           H  
ATOM   4537  H2  WAT  1117     -19.015  -3.630   1.704  1.00  0.00           H  
ATOM   4539  O   WAT  1118       3.100 -11.680  10.058  1.00  0.00           O  
ATOM   4540  H1  WAT  1118       3.725 -11.155  10.558  1.00  0.00           H  
ATOM   4541  H2  WAT  1118       3.294 -11.475   9.143  1.00  0.00           H  
ATOM   4543  O   WAT  1119     -17.301 -17.245  -3.673  1.00  0.00           O  
ATOM   4544  H1  WAT  1119     -17.558 -18.003  -3.147  1.00  0.00           H  
ATOM   4545  H2  WAT  1119     -18.058 -17.074  -4.234  1.00  0.00           H  
ATOM   4547  O   WAT  1120     -14.288   7.648  -6.257  1.00  0.00           O  
ATOM   4548  H1  WAT  1120     -14.460   7.896  -5.348  1.00  0.00           H  
ATOM   4549  H2  WAT  1120     -13.782   6.839  -6.193  1.00  0.00           H  
ATOM   4551  O   WAT  1121      -2.460  -4.057   6.440  1.00  0.00           O  
ATOM   4552  H1  WAT  1121      -3.413  -4.078   6.527  1.00  0.00           H  
ATOM   4553  H2  WAT  1121      -2.283  -4.534   5.630  1.00  0.00           H  
ATOM   4555  O   WAT  1122      -0.393   5.955   3.765  1.00  0.00           O  
ATOM   4556  H1  WAT  1122      -0.561   6.620   4.433  1.00  0.00           H  
ATOM   4557  H2  WAT  1122      -1.238   5.524   3.639  1.00  0.00           H  
ATOM   4559  O   WAT  1123     -12.403 -13.804 -12.446  1.00  0.00           O  
ATOM   4560  H1  WAT  1123     -11.588 -14.017 -11.992  1.00  0.00           H  
ATOM   4561  H2  WAT  1123     -12.935 -13.360 -11.785  1.00  0.00           H  
ATOM   4563  O   WAT  1124      -3.562  -8.046  -8.853  1.00  0.00           O  
ATOM   4564  H1  WAT  1124      -3.346  -8.143  -7.925  1.00  0.00           H  
ATOM   4565  H2  WAT  1124      -3.818  -7.128  -8.944  1.00  0.00           H  
ATOM   4567  O   WAT  1125       5.929  -6.245  24.920  1.00  0.00           O  
ATOM   4568  H1  WAT  1125       6.225  -5.338  24.990  1.00  0.00           H  
ATOM   4569  H2  WAT  1125       6.326  -6.685  25.672  1.00  0.00           H  
ATOM   4571  O   WAT  1126      -1.227  15.441 -16.844  1.00  0.00           O  
ATOM   4572  H1  WAT  1126      -0.816  16.243 -17.166  1.00  0.00           H  
ATOM   4573  H2  WAT  1126      -0.496  14.904 -16.537  1.00  0.00           H  
ATOM   4575  O   WAT  1127     -14.577   2.600  14.916  1.00  0.00           O  
ATOM   4576  H1  WAT  1127     -13.679   2.783  14.640  1.00  0.00           H  
ATOM   4577  H2  WAT  1127     -14.670   3.062  15.750  1.00  0.00           H  
ATOM   4579  O   WAT  1128      -9.195  -9.336 -16.467  1.00  0.00           O  
ATOM   4580  H1  WAT  1128      -9.656  -8.643 -16.940  1.00  0.00           H  
ATOM   4581  H2  WAT  1128      -9.817 -10.063 -16.443  1.00  0.00           H  
ATOM   4583  O   WAT  1129      -7.245 -12.199  -8.360  1.00  0.00           O  
ATOM   4584  H1  WAT  1129      -6.426 -11.820  -8.043  1.00  0.00           H  
ATOM   4585  H2  WAT  1129      -7.590 -12.684  -7.611  1.00  0.00           H  
ATOM   4587  O   WAT  1130     -21.748 -11.795  -3.814  1.00  0.00           O  
ATOM   4588  H1  WAT  1130     -22.257 -11.001  -3.652  1.00  0.00           H  
ATOM   4589  H2  WAT  1130     -22.074 -12.122  -4.652  1.00  0.00           H  
ATOM   4591  O   WAT  1131      -3.602  -8.249  -3.661  1.00  0.00           O  
ATOM   4592  H1  WAT  1131      -2.924  -8.837  -3.328  1.00  0.00           H  
ATOM   4593  H2  WAT  1131      -3.544  -7.475  -3.101  1.00  0.00           H  
ATOM   4595  O   WAT  1132       4.023  -9.818  12.886  1.00  0.00           O  
ATOM   4596  H1  WAT  1132       4.841  -9.514  13.279  1.00  0.00           H  
ATOM   4597  H2  WAT  1132       3.469 -10.047  13.632  1.00  0.00           H  
ATOM   4599  O   WAT  1133     -10.428  20.499  -7.106  1.00  0.00           O  
ATOM   4600  H1  WAT  1133      -9.550  20.173  -7.303  1.00  0.00           H  
ATOM   4601  H2  WAT  1133     -10.486  21.330  -7.578  1.00  0.00           H  
ATOM   4603  O   WAT  1134       3.300  12.685 -13.495  1.00  0.00           O  
ATOM   4604  H1  WAT  1134       3.299  11.959 -12.871  1.00  0.00           H  
ATOM   4605  H2  WAT  1134       4.025  12.489 -14.088  1.00  0.00           H  
ATOM   4607  O   WAT  1135      10.604  23.520   9.468  1.00  0.00           O  
ATOM   4608  H1  WAT  1135      10.112  23.174   8.723  1.00  0.00           H  
ATOM   4609  H2  WAT  1135      10.148  23.178  10.237  1.00  0.00           H  
ATOM   4611  O   WAT  1136      20.219  -8.168  12.158  1.00  0.00           O  
ATOM   4612  H1  WAT  1136      19.349  -7.971  12.504  1.00  0.00           H  
ATOM   4613  H2  WAT  1136      20.760  -7.428  12.434  1.00  0.00           H  
ATOM   4615  O   WAT  1137     -18.243  -0.425 -14.763  1.00  0.00           O  
ATOM   4616  H1  WAT  1137     -17.506  -0.289 -15.358  1.00  0.00           H  
ATOM   4617  H2  WAT  1137     -18.167   0.280 -14.121  1.00  0.00           H  
ATOM   4619  O   WAT  1138       0.650  14.116 -13.670  1.00  0.00           O  
ATOM   4620  H1  WAT  1138       1.375  13.567 -13.373  1.00  0.00           H  
ATOM   4621  H2  WAT  1138      -0.130  13.712 -13.289  1.00  0.00           H  
ATOM   4623  O   WAT  1139       3.035  14.632  10.020  1.00  0.00           O  
ATOM   4624  H1  WAT  1139       3.756  14.811  10.623  1.00  0.00           H  
ATOM   4625  H2  WAT  1139       3.150  13.714   9.774  1.00  0.00           H  
ATOM   4627  O   WAT  1140       3.907 -23.083  -1.521  1.00  0.00           O  
ATOM   4628  H1  WAT  1140       4.056 -22.813  -0.615  1.00  0.00           H  
ATOM   4629  H2  WAT  1140       4.699 -23.565  -1.761  1.00  0.00           H  
ATOM   4631  O   WAT  1141      12.338   6.440 -17.389  1.00  0.00           O  
ATOM   4632  H1  WAT  1141      12.730   6.666 -16.545  1.00  0.00           H  
ATOM   4633  H2  WAT  1141      13.058   6.060 -17.893  1.00  0.00           H  
ATOM   4635  O   WAT  1142      -0.001 -16.949 -18.225  1.00  0.00           O  
ATOM   4636  H1  WAT  1142      -0.067 -17.068 -17.278  1.00  0.00           H  
ATOM   4637  H2  WAT  1142      -0.723 -17.465 -18.583  1.00  0.00           H  
ATOM   4639  O   WAT  1143     -22.559   0.793 -14.038  1.00  0.00           O  
ATOM   4640  H1  WAT  1143     -23.478   1.016 -14.186  1.00  0.00           H  
ATOM   4641  H2  WAT  1143     -22.169   0.791 -14.912  1.00  0.00           H  
ATOM   4643  O   WAT  1144      -4.284 -20.316  -8.543  1.00  0.00           O  
ATOM   4644  H1  WAT  1144      -3.490 -20.387  -9.073  1.00  0.00           H  
ATOM   4645  H2  WAT  1144      -4.525 -19.391  -8.595  1.00  0.00           H  
ATOM   4647  O   WAT  1145      -5.180  10.817  -9.369  1.00  0.00           O  
ATOM   4648  H1  WAT  1145      -4.823  10.005  -9.008  1.00  0.00           H  
ATOM   4649  H2  WAT  1145      -5.120  11.445  -8.649  1.00  0.00           H  
ATOM   4651  O   WAT  1146       3.247  -1.941  19.987  1.00  0.00           O  
ATOM   4652  H1  WAT  1146       3.931  -2.352  19.458  1.00  0.00           H  
ATOM   4653  H2  WAT  1146       3.082  -1.102  19.556  1.00  0.00           H  
ATOM   4655  O   WAT  1147      -0.871 -19.526  -7.588  1.00  0.00           O  
ATOM   4656  H1  WAT  1147      -0.557 -19.742  -8.466  1.00  0.00           H  
ATOM   4657  H2  WAT  1147      -0.075 -19.459  -7.060  1.00  0.00           H  
ATOM   4659  O   WAT  1148      -6.973  20.504  -1.501  1.00  0.00           O  
ATOM   4660  H1  WAT  1148      -6.410  19.757  -1.301  1.00  0.00           H  
ATOM   4661  H2  WAT  1148      -6.539  20.942  -2.233  1.00  0.00           H  
ATOM   4663  O   WAT  1149       1.860   9.581   1.407  1.00  0.00           O  
ATOM   4664  H1  WAT  1149       2.028  10.085   2.203  1.00  0.00           H  
ATOM   4665  H2  WAT  1149       2.695   9.587   0.939  1.00  0.00           H  
ATOM   4667  O   WAT  1150     -19.676  17.519  10.908  1.00  0.00           O  
ATOM   4668  H1  WAT  1150     -19.186  16.930  10.335  1.00  0.00           H  
ATOM   4669  H2  WAT  1150     -19.752  18.331  10.407  1.00  0.00           H  
ATOM   4671  O   WAT  1151     -20.324   6.671  -0.184  1.00  0.00           O  
ATOM   4672  H1  WAT  1151     -19.527   6.262   0.153  1.00  0.00           H  
ATOM   4673  H2  WAT  1151     -20.011   7.397  -0.724  1.00  0.00           H  
ATOM   4675  O   WAT  1152       1.626 -19.652  -6.014  1.00  0.00           O  
ATOM   4676  H1  WAT  1152       2.427 -19.166  -6.211  1.00  0.00           H  
ATOM   4677  H2  WAT  1152       1.783 -20.527  -6.368  1.00  0.00           H  
ATOM   4679  O   WAT  1153       0.335  -4.207 -15.151  1.00  0.00           O  
ATOM   4680  H1  WAT  1153       0.364  -4.030 -16.092  1.00  0.00           H  
ATOM   4681  H2  WAT  1153      -0.276  -4.939 -15.064  1.00  0.00           H  
ATOM   4683  O   WAT  1154     -11.604 -13.794  -9.517  1.00  0.00           O  
ATOM   4684  H1  WAT  1154     -11.212 -13.804  -8.644  1.00  0.00           H  
ATOM   4685  H2  WAT  1154     -12.478 -14.164  -9.391  1.00  0.00           H  
ATOM   4687  O   WAT  1155       0.106  -2.499 -24.895  1.00  0.00           O  
ATOM   4688  H1  WAT  1155      -0.360  -1.982 -24.237  1.00  0.00           H  
ATOM   4689  H2  WAT  1155      -0.379  -2.348 -25.706  1.00  0.00           H  
ATOM   4691  O   WAT  1156      18.168   0.099  10.252  1.00  0.00           O  
ATOM   4692  H1  WAT  1156      17.470   0.748  10.169  1.00  0.00           H  
ATOM   4693  H2  WAT  1156      17.756  -0.641  10.698  1.00  0.00           H  
ATOM   4695  O   WAT  1157      10.623 -16.168  -5.351  1.00  0.00           O  
ATOM   4696  H1  WAT  1157       9.731 -16.515  -5.322  1.00  0.00           H  
ATOM   4697  H2  WAT  1157      10.555 -15.377  -5.886  1.00  0.00           H  
ATOM   4699  O   WAT  1158      -1.181  -4.631 -10.990  1.00  0.00           O  
ATOM   4700  H1  WAT  1158      -1.010  -3.909 -11.594  1.00  0.00           H  
ATOM   4701  H2  WAT  1158      -2.012  -4.404 -10.573  1.00  0.00           H  
ATOM   4703  O   WAT  1159     -14.747  11.232  11.649  1.00  0.00           O  
ATOM   4704  H1  WAT  1159     -14.187  11.756  11.075  1.00  0.00           H  
ATOM   4705  H2  WAT  1159     -14.961  11.819  12.374  1.00  0.00           H  
ATOM   4707  O   WAT  1160      12.408  17.187  -0.486  1.00  0.00           O  
ATOM   4708  H1  WAT  1160      12.945  17.596  -1.165  1.00  0.00           H  
ATOM   4709  H2  WAT  1160      11.535  17.556  -0.616  1.00  0.00           H  
ATOM   4711  O   WAT  1161      -9.079   8.198   7.389  1.00  0.00           O  
ATOM   4712  H1  WAT  1161      -9.353   7.282   7.433  1.00  0.00           H  
ATOM   4713  H2  WAT  1161      -9.897   8.689   7.309  1.00  0.00           H  
ATOM   4715  O   WAT  1162      10.025  -5.506 -25.105  1.00  0.00           O  
ATOM   4716  H1  WAT  1162      10.341  -5.062 -25.892  1.00  0.00           H  
ATOM   4717  H2  WAT  1162       9.633  -6.317 -25.429  1.00  0.00           H  
ATOM   4719  O   WAT  1163       7.113   8.334  -9.265  1.00  0.00           O  
ATOM   4720  H1  WAT  1163       7.619   7.825  -9.898  1.00  0.00           H  
ATOM   4721  H2  WAT  1163       6.770   9.072  -9.769  1.00  0.00           H  
ATOM   4723  O   WAT  1164     -10.896  -4.171   2.368  1.00  0.00           O  
ATOM   4724  H1  WAT  1164     -11.090  -3.324   2.770  1.00  0.00           H  
ATOM   4725  H2  WAT  1164     -11.203  -4.815   3.006  1.00  0.00           H  
ATOM   4727  O   WAT  1165       9.649  11.790   8.642  1.00  0.00           O  
ATOM   4728  H1  WAT  1165      10.253  11.356   8.040  1.00  0.00           H  
ATOM   4729  H2  WAT  1165       8.877  11.225   8.656  1.00  0.00           H  
ATOM   4731  O   WAT  1166      -0.590  13.706   2.575  1.00  0.00           O  
ATOM   4732  H1  WAT  1166      -1.416  13.601   3.048  1.00  0.00           H  
ATOM   4733  H2  WAT  1166      -0.665  13.112   1.828  1.00  0.00           H  
ATOM   4735  O   WAT  1167       4.785  -9.446  -9.820  1.00  0.00           O  
ATOM   4736  H1  WAT  1167       4.219  -8.998 -10.450  1.00  0.00           H  
ATOM   4737  H2  WAT  1167       4.468  -9.155  -8.965  1.00  0.00           H  
ATOM   4739  O   WAT  1168       5.944  -9.492  22.930  1.00  0.00           O  
ATOM   4740  H1  WAT  1168       5.804 -10.271  22.391  1.00  0.00           H  
ATOM   4741  H2  WAT  1168       6.627  -9.750  23.549  1.00  0.00           H  
ATOM   4743  O   WAT  1169       3.065  18.447   4.760  1.00  0.00           O  
ATOM   4744  H1  WAT  1169       3.994  18.514   4.538  1.00  0.00           H  
ATOM   4745  H2  WAT  1169       2.962  19.006   5.530  1.00  0.00           H  
ATOM   4747  O   WAT  1170       4.229  14.980 -12.050  1.00  0.00           O  
ATOM   4748  H1  WAT  1170       3.759  14.223 -12.398  1.00  0.00           H  
ATOM   4749  H2  WAT  1170       3.874  15.099 -11.169  1.00  0.00           H  
ATOM   4751  O   WAT  1171       0.191  -7.212  24.579  1.00  0.00           O  
ATOM   4752  H1  WAT  1171       0.782  -7.964  24.524  1.00  0.00           H  
ATOM   4753  H2  WAT  1171       0.298  -6.762  23.741  1.00  0.00           H  
ATOM   4755  O   WAT  1172       6.196   7.014 -13.210  1.00  0.00           O  
ATOM   4756  H1  WAT  1172       6.896   6.995 -12.557  1.00  0.00           H  
ATOM   4757  H2  WAT  1172       5.963   7.939 -13.285  1.00  0.00           H  
ATOM   4759  O   WAT  1173      -2.704  -1.658  -7.192  1.00  0.00           O  
ATOM   4760  H1  WAT  1173      -2.922  -0.792  -6.848  1.00  0.00           H  
ATOM   4761  H2  WAT  1173      -1.838  -1.848  -6.830  1.00  0.00           H  
ATOM   4763  O   WAT  1174     -22.952   4.148  -7.946  1.00  0.00           O  
ATOM   4764  H1  WAT  1174     -22.840   3.756  -7.080  1.00  0.00           H  
ATOM   4765  H2  WAT  1174     -22.076   4.446  -8.190  1.00  0.00           H  
ATOM   4767  O   WAT  1175      -7.536  -5.713   4.633  1.00  0.00           O  
ATOM   4768  H1  WAT  1175      -7.400  -6.471   5.201  1.00  0.00           H  
ATOM   4769  H2  WAT  1175      -7.955  -6.072   3.851  1.00  0.00           H  
ATOM   4771  O   WAT  1176     -23.016  14.832   9.172  1.00  0.00           O  
ATOM   4772  H1  WAT  1176     -22.805  14.751  10.102  1.00  0.00           H  
ATOM   4773  H2  WAT  1176     -22.170  14.773   8.729  1.00  0.00           H  
ATOM   4775  O   WAT  1177      11.018  11.606  13.473  1.00  0.00           O  
ATOM   4776  H1  WAT  1177      11.593  10.987  13.023  1.00  0.00           H  
ATOM   4777  H2  WAT  1177      11.378  11.667  14.358  1.00  0.00           H  
ATOM   4779  O   WAT  1178       4.636  -3.741 -20.946  1.00  0.00           O  
ATOM   4780  H1  WAT  1178       3.910  -4.357 -20.841  1.00  0.00           H  
ATOM   4781  H2  WAT  1178       4.929  -3.563 -20.052  1.00  0.00           H  
ATOM   4783  O   WAT  1179     -17.075  -4.455  16.655  1.00  0.00           O  
ATOM   4784  H1  WAT  1179     -17.526  -5.266  16.419  1.00  0.00           H  
ATOM   4785  H2  WAT  1179     -17.690  -3.761  16.420  1.00  0.00           H  
ATOM   4787  O   WAT  1180     -16.434 -10.833  12.900  1.00  0.00           O  
ATOM   4788  H1  WAT  1180     -16.093 -10.029  12.507  1.00  0.00           H  
ATOM   4789  H2  WAT  1180     -15.654 -11.346  13.111  1.00  0.00           H  
ATOM   4791  O   WAT  1181      10.579  -0.081   4.663  1.00  0.00           O  
ATOM   4792  H1  WAT  1181      10.811  -0.965   4.379  1.00  0.00           H  
ATOM   4793  H2  WAT  1181       9.659   0.016   4.415  1.00  0.00           H  
ATOM   4795  O   WAT  1182     -15.657  12.452 -14.124  1.00  0.00           O  
ATOM   4796  H1  WAT  1182     -16.360  12.944 -14.549  1.00  0.00           H  
ATOM   4797  H2  WAT  1182     -14.855  12.898 -14.395  1.00  0.00           H  
ATOM   4799  O   WAT  1183      21.230 -13.620  -8.206  1.00  0.00           O  
ATOM   4800  H1  WAT  1183      20.628 -14.234  -7.785  1.00  0.00           H  
ATOM   4801  H2  WAT  1183      21.376 -13.988  -9.078  1.00  0.00           H  
ATOM   4803  O   WAT  1184      19.631 -17.481 -10.448  1.00  0.00           O  
ATOM   4804  H1  WAT  1184      18.978 -17.684 -11.117  1.00  0.00           H  
ATOM   4805  H2  WAT  1184      19.428 -18.077  -9.727  1.00  0.00           H  
ATOM   4807  O   WAT  1185     -21.704   6.479  12.588  1.00  0.00           O  
ATOM   4808  H1  WAT  1185     -22.555   6.531  12.153  1.00  0.00           H  
ATOM   4809  H2  WAT  1185     -21.422   5.574  12.456  1.00  0.00           H  
ATOM   4811  O   WAT  1186      12.754  18.266 -12.341  1.00  0.00           O  
ATOM   4812  H1  WAT  1186      12.467  17.692 -13.051  1.00  0.00           H  
ATOM   4813  H2  WAT  1186      12.524  19.146 -12.637  1.00  0.00           H  
ATOM   4815  O   WAT  1187      19.485  -8.598  16.707  1.00  0.00           O  
ATOM   4816  H1  WAT  1187      20.079  -9.035  16.096  1.00  0.00           H  
ATOM   4817  H2  WAT  1187      19.169  -7.832  16.227  1.00  0.00           H  
ATOM   4819  O   WAT  1188       8.260 -21.449   8.968  1.00  0.00           O  
ATOM   4820  H1  WAT  1188       8.807 -21.006   9.616  1.00  0.00           H  
ATOM   4821  H2  WAT  1188       7.518 -20.859   8.837  1.00  0.00           H  
ATOM   4823  O   WAT  1189     -17.901 -14.863 -12.129  1.00  0.00           O  
ATOM   4824  H1  WAT  1189     -18.303 -15.687 -11.855  1.00  0.00           H  
ATOM   4825  H2  WAT  1189     -18.633 -14.251 -12.202  1.00  0.00           H  
ATOM   4827  O   WAT  1190     -19.644   6.305   7.209  1.00  0.00           O  
ATOM   4828  H1  WAT  1190     -18.726   6.386   7.466  1.00  0.00           H  
ATOM   4829  H2  WAT  1190     -19.613   5.990   6.305  1.00  0.00           H  
ATOM   4831  O   WAT  1191       3.395 -22.475  12.069  1.00  0.00           O  
ATOM   4832  H1  WAT  1191       4.206 -22.032  12.318  1.00  0.00           H  
ATOM   4833  H2  WAT  1191       3.603 -22.909  11.242  1.00  0.00           H  
ATOM   4835  O   WAT  1192     -15.056 -12.655  10.519  1.00  0.00           O  
ATOM   4836  H1  WAT  1192     -14.582 -12.428  11.319  1.00  0.00           H  
ATOM   4837  H2  WAT  1192     -15.473 -13.494  10.717  1.00  0.00           H  
ATOM   4839  O   WAT  1193     -15.993   4.917  12.338  1.00  0.00           O  
ATOM   4840  H1  WAT  1193     -15.394   4.716  13.057  1.00  0.00           H  
ATOM   4841  H2  WAT  1193     -16.849   5.006  12.757  1.00  0.00           H  
ATOM   4843  O   WAT  1194       5.371   3.930  -3.311  1.00  0.00           O  
ATOM   4844  H1  WAT  1194       5.858   4.658  -3.697  1.00  0.00           H  
ATOM   4845  H2  WAT  1194       4.912   3.531  -4.050  1.00  0.00           H  
ATOM   4847  O   WAT  1195     -11.733  -4.246 -14.204  1.00  0.00           O  
ATOM   4848  H1  WAT  1195     -12.040  -3.429 -13.811  1.00  0.00           H  
ATOM   4849  H2  WAT  1195     -11.141  -4.619 -13.549  1.00  0.00           H  
ATOM   4851  O   WAT  1196     -18.115   9.482   6.453  1.00  0.00           O  
ATOM   4852  H1  WAT  1196     -18.971   9.878   6.612  1.00  0.00           H  
ATOM   4853  H2  WAT  1196     -18.030   8.814   7.133  1.00  0.00           H  
ATOM   4855  O   WAT  1197       7.040 -16.621 -18.214  1.00  0.00           O  
ATOM   4856  H1  WAT  1197       7.183 -17.267 -17.522  1.00  0.00           H  
ATOM   4857  H2  WAT  1197       7.758 -15.997 -18.110  1.00  0.00           H  
ATOM   4859  O   WAT  1198      -0.338 -20.967  13.245  1.00  0.00           O  
ATOM   4860  H1  WAT  1198      -0.192 -21.406  14.082  1.00  0.00           H  
ATOM   4861  H2  WAT  1198      -0.301 -21.669  12.596  1.00  0.00           H  
ATOM   4863  O   WAT  1199      17.289 -12.978   8.182  1.00  0.00           O  
ATOM   4864  H1  WAT  1199      17.670 -12.740   7.336  1.00  0.00           H  
ATOM   4865  H2  WAT  1199      16.712 -13.716   7.986  1.00  0.00           H  
ATOM   4867  O   WAT  1200       0.823  -6.690 -10.653  1.00  0.00           O  
ATOM   4868  H1  WAT  1200       0.042  -6.187 -10.884  1.00  0.00           H  
ATOM   4869  H2  WAT  1200       0.487  -7.451 -10.180  1.00  0.00           H  
ATOM   4871  O   WAT  1201      -0.202   9.004   3.223  1.00  0.00           O  
ATOM   4872  H1  WAT  1201       0.493   9.187   2.591  1.00  0.00           H  
ATOM   4873  H2  WAT  1201      -0.509   8.126   2.994  1.00  0.00           H  
ATOM   4875  O   WAT  1202     -10.845  12.364  21.726  1.00  0.00           O  
ATOM   4876  H1  WAT  1202     -10.033  11.859  21.749  1.00  0.00           H  
ATOM   4877  H2  WAT  1202     -10.576  13.260  21.927  1.00  0.00           H  
ATOM   4879  O   WAT  1203      10.398  -4.101  16.265  1.00  0.00           O  
ATOM   4880  H1  WAT  1203       9.979  -3.713  17.034  1.00  0.00           H  
ATOM   4881  H2  WAT  1203      10.026  -4.982  16.210  1.00  0.00           H  
ATOM   4883  O   WAT  1204      21.784  10.489 -11.217  1.00  0.00           O  
ATOM   4884  H1  WAT  1204      21.295   9.928 -10.615  1.00  0.00           H  
ATOM   4885  H2  WAT  1204      21.113  10.888 -11.771  1.00  0.00           H  
ATOM   4887  O   WAT  1205     -19.754  -0.725 -10.964  1.00  0.00           O  
ATOM   4888  H1  WAT  1205     -19.581  -1.665 -11.016  1.00  0.00           H  
ATOM   4889  H2  WAT  1205     -19.147  -0.335 -11.594  1.00  0.00           H  
ATOM   4891  O   WAT  1206     -13.418  -8.839  -3.068  1.00  0.00           O  
ATOM   4892  H1  WAT  1206     -14.157  -9.386  -2.801  1.00  0.00           H  
ATOM   4893  H2  WAT  1206     -13.625  -7.971  -2.722  1.00  0.00           H  
ATOM   4895  O   WAT  1207      13.113 -17.403   6.721  1.00  0.00           O  
ATOM   4896  H1  WAT  1207      13.042 -17.103   7.627  1.00  0.00           H  
ATOM   4897  H2  WAT  1207      13.126 -16.598   6.203  1.00  0.00           H  
ATOM   4899  O   WAT  1208      -2.914  -7.374  11.075  1.00  0.00           O  
ATOM   4900  H1  WAT  1208      -1.969  -7.507  11.141  1.00  0.00           H  
ATOM   4901  H2  WAT  1208      -3.013  -6.667  10.437  1.00  0.00           H  
ATOM   4903  O   WAT  1209     -17.633  18.616  12.580  1.00  0.00           O  
ATOM   4904  H1  WAT  1209     -18.421  18.238  12.190  1.00  0.00           H  
ATOM   4905  H2  WAT  1209     -17.393  18.004  13.276  1.00  0.00           H  
ATOM   4907  O   WAT  1210      -1.561  -6.157   4.793  1.00  0.00           O  
ATOM   4908  H1  WAT  1210      -2.138  -6.607   5.410  1.00  0.00           H  
ATOM   4909  H2  WAT  1210      -2.001  -6.244   3.947  1.00  0.00           H  
ATOM   4911  O   WAT  1211       7.727 -12.056  -7.028  1.00  0.00           O  
ATOM   4912  H1  WAT  1211       7.328 -11.744  -7.840  1.00  0.00           H  
ATOM   4913  H2  WAT  1211       7.339 -11.508  -6.345  1.00  0.00           H  
ATOM   4915  O   WAT  1212      13.339   3.250  19.392  1.00  0.00           O  
ATOM   4916  H1  WAT  1212      12.779   3.307  18.618  1.00  0.00           H  
ATOM   4917  H2  WAT  1212      13.526   2.316  19.484  1.00  0.00           H  
ATOM   4919  O   WAT  1213      10.787   1.327 -18.529  1.00  0.00           O  
ATOM   4920  H1  WAT  1213      10.012   0.807 -18.742  1.00  0.00           H  
ATOM   4921  H2  WAT  1213      11.359   0.722 -18.057  1.00  0.00           H  
ATOM   4923  O   WAT  1214      -3.375 -11.557   9.557  1.00  0.00           O  
ATOM   4924  H1  WAT  1214      -3.892 -10.752   9.577  1.00  0.00           H  
ATOM   4925  H2  WAT  1214      -2.469 -11.259   9.475  1.00  0.00           H  
ATOM   4927  O   WAT  1215      -1.698   2.702 -12.853  1.00  0.00           O  
ATOM   4928  H1  WAT  1215      -1.282   2.605 -11.996  1.00  0.00           H  
ATOM   4929  H2  WAT  1215      -2.006   3.608 -12.868  1.00  0.00           H  
ATOM   4931  O   WAT  1216      17.689  -2.167  16.584  1.00  0.00           O  
ATOM   4932  H1  WAT  1216      16.961  -1.624  16.887  1.00  0.00           H  
ATOM   4933  H2  WAT  1216      18.240  -2.283  17.358  1.00  0.00           H  
ATOM   4935  O   WAT  1217      13.105  23.738  -6.623  1.00  0.00           O  
ATOM   4936  H1  WAT  1217      12.176  23.588  -6.799  1.00  0.00           H  
ATOM   4937  H2  WAT  1217      13.217  23.489  -5.705  1.00  0.00           H  
ATOM   4939  O   WAT  1218      18.728   6.583  17.353  1.00  0.00           O  
ATOM   4940  H1  WAT  1218      18.558   5.699  17.027  1.00  0.00           H  
ATOM   4941  H2  WAT  1218      18.223   7.154  16.774  1.00  0.00           H  
ATOM   4943  O   WAT  1219       3.467   3.843  -9.253  1.00  0.00           O  
ATOM   4944  H1  WAT  1219       3.229   3.840  -8.326  1.00  0.00           H  
ATOM   4945  H2  WAT  1219       3.913   4.680  -9.383  1.00  0.00           H  
ATOM   4947  O   WAT  1220     -10.857 -22.655   8.671  1.00  0.00           O  
ATOM   4948  H1  WAT  1220     -10.279 -23.312   9.060  1.00  0.00           H  
ATOM   4949  H2  WAT  1220     -11.713 -23.083   8.631  1.00  0.00           H  
ATOM   4951  O   WAT  1221     -16.546   6.535  18.183  1.00  0.00           O  
ATOM   4952  H1  WAT  1221     -16.530   7.416  17.810  1.00  0.00           H  
ATOM   4953  H2  WAT  1221     -17.458   6.400  18.441  1.00  0.00           H  
ATOM   4955  O   WAT  1222     -19.198 -13.630  -8.121  1.00  0.00           O  
ATOM   4956  H1  WAT  1222     -18.502 -13.683  -7.466  1.00  0.00           H  
ATOM   4957  H2  WAT  1222     -19.674 -14.456  -8.032  1.00  0.00           H  
ATOM   4959  O   WAT  1223      -6.742 -12.573  12.513  1.00  0.00           O  
ATOM   4960  H1  WAT  1223      -5.891 -12.243  12.801  1.00  0.00           H  
ATOM   4961  H2  WAT  1223      -6.777 -12.362  11.580  1.00  0.00           H  
ATOM   4963  O   WAT  1224      -1.303   9.739  -7.798  1.00  0.00           O  
ATOM   4964  H1  WAT  1224      -2.169   9.337  -7.871  1.00  0.00           H  
ATOM   4965  H2  WAT  1224      -1.367  10.309  -7.032  1.00  0.00           H  
ATOM   4967  O   WAT  1225       3.765  18.594  11.342  1.00  0.00           O  
ATOM   4968  H1  WAT  1225       4.188  18.002  10.721  1.00  0.00           H  
ATOM   4969  H2  WAT  1225       4.484  19.109  11.710  1.00  0.00           H  
ATOM   4971  O   WAT  1226     -20.437 -16.012  -1.356  1.00  0.00           O  
ATOM   4972  H1  WAT  1226     -19.640 -16.302  -0.913  1.00  0.00           H  
ATOM   4973  H2  WAT  1226     -21.052 -16.737  -1.244  1.00  0.00           H  
ATOM   4975  O   WAT  1227       4.544   5.731 -11.564  1.00  0.00           O  
ATOM   4976  H1  WAT  1227       4.025   4.978 -11.845  1.00  0.00           H  
ATOM   4977  H2  WAT  1227       5.282   5.754 -12.174  1.00  0.00           H  
ATOM   4979  O   WAT  1228     -11.428  -1.065  18.797  1.00  0.00           O  
ATOM   4980  H1  WAT  1228     -10.535  -1.075  19.142  1.00  0.00           H  
ATOM   4981  H2  WAT  1228     -11.983  -0.978  19.572  1.00  0.00           H  
ATOM   4983  O   WAT  1229      -2.582   0.517  26.066  1.00  0.00           O  
ATOM   4984  H1  WAT  1229      -2.601  -0.037  25.286  1.00  0.00           H  
ATOM   4985  H2  WAT  1229      -2.194   1.339  25.767  1.00  0.00           H  
ATOM   4987  O   WAT  1230     -14.150  -9.043  15.460  1.00  0.00           O  
ATOM   4988  H1  WAT  1230     -14.855  -8.485  15.788  1.00  0.00           H  
ATOM   4989  H2  WAT  1230     -14.449  -9.935  15.638  1.00  0.00           H  
ATOM   4991  O   WAT  1231     -14.529  15.581  -9.143  1.00  0.00           O  
ATOM   4992  H1  WAT  1231     -14.864  15.348 -10.009  1.00  0.00           H  
ATOM   4993  H2  WAT  1231     -13.692  16.012  -9.318  1.00  0.00           H  
ATOM   4995  O   WAT  1232      14.847  -4.458  17.949  1.00  0.00           O  
ATOM   4996  H1  WAT  1232      14.313  -5.220  17.723  1.00  0.00           H  
ATOM   4997  H2  WAT  1232      14.221  -3.737  18.010  1.00  0.00           H  
ATOM   4999  O   WAT  1233      14.268  -5.081 -23.292  1.00  0.00           O  
ATOM   5000  H1  WAT  1233      14.871  -5.668 -22.835  1.00  0.00           H  
ATOM   5001  H2  WAT  1233      14.040  -4.417 -22.640  1.00  0.00           H  
ATOM   5003  O   WAT  1234     -10.793  10.319 -22.710  1.00  0.00           O  
ATOM   5004  H1  WAT  1234     -11.333  10.361 -23.499  1.00  0.00           H  
ATOM   5005  H2  WAT  1234     -10.112  10.977 -22.850  1.00  0.00           H  
ATOM   5007  O   WAT  1235      -6.145 -14.852 -14.521  1.00  0.00           O  
ATOM   5008  H1  WAT  1235      -5.712 -15.699 -14.619  1.00  0.00           H  
ATOM   5009  H2  WAT  1235      -6.406 -14.822 -13.600  1.00  0.00           H  
ATOM   5011  O   WAT  1236     -12.520   5.636  -6.226  1.00  0.00           O  
ATOM   5012  H1  WAT  1236     -12.158   6.146  -6.951  1.00  0.00           H  
ATOM   5013  H2  WAT  1236     -12.974   4.907  -6.649  1.00  0.00           H  
ATOM   5015  O   WAT  1237     -10.132 -16.724 -10.495  1.00  0.00           O  
ATOM   5016  H1  WAT  1237     -11.077 -16.708 -10.343  1.00  0.00           H  
ATOM   5017  H2  WAT  1237      -9.763 -16.224  -9.767  1.00  0.00           H  
ATOM   5019  O   WAT  1238      14.726 -10.844  -0.154  1.00  0.00           O  
ATOM   5020  H1  WAT  1238      15.488 -11.335   0.154  1.00  0.00           H  
ATOM   5021  H2  WAT  1238      14.714 -10.990  -1.100  1.00  0.00           H  
ATOM   5023  O   WAT  1239       9.717  18.902 -11.161  1.00  0.00           O  
ATOM   5024  H1  WAT  1239       9.631  19.259 -12.045  1.00  0.00           H  
ATOM   5025  H2  WAT  1239       9.507  17.973 -11.257  1.00  0.00           H  
ATOM   5027  O   WAT  1240      -8.763   4.863  -9.363  1.00  0.00           O  
ATOM   5028  H1  WAT  1240      -7.966   5.012  -9.872  1.00  0.00           H  
ATOM   5029  H2  WAT  1240      -9.462   4.833 -10.017  1.00  0.00           H  
ATOM   5031  O   WAT  1241       9.077  13.473  -0.799  1.00  0.00           O  
ATOM   5032  H1  WAT  1241       8.173  13.542  -0.492  1.00  0.00           H  
ATOM   5033  H2  WAT  1241       9.003  13.127  -1.688  1.00  0.00           H  
ATOM   5035  O   WAT  1242       4.740   4.911   8.362  1.00  0.00           O  
ATOM   5036  H1  WAT  1242       4.492   3.993   8.245  1.00  0.00           H  
ATOM   5037  H2  WAT  1242       4.861   5.241   7.472  1.00  0.00           H  
ATOM   5039  O   WAT  1243      -6.337  -8.596 -17.605  1.00  0.00           O  
ATOM   5040  H1  WAT  1243      -5.670  -9.047 -18.121  1.00  0.00           H  
ATOM   5041  H2  WAT  1243      -7.062  -8.461 -18.215  1.00  0.00           H  
ATOM   5043  O   WAT  1244     -19.394  -6.367  15.434  1.00  0.00           O  
ATOM   5044  H1  WAT  1244     -18.809  -6.725  14.765  1.00  0.00           H  
ATOM   5045  H2  WAT  1244     -19.616  -7.117  15.984  1.00  0.00           H  
ATOM   5047  O   WAT  1245      -9.123  18.353  11.137  1.00  0.00           O  
ATOM   5048  H1  WAT  1245      -9.297  18.701  10.262  1.00  0.00           H  
ATOM   5049  H2  WAT  1245      -9.624  17.538  11.174  1.00  0.00           H  
ATOM   5051  O   WAT  1246      -4.816 -20.886 -14.279  1.00  0.00           O  
ATOM   5052  H1  WAT  1246      -5.736 -20.809 -14.529  1.00  0.00           H  
ATOM   5053  H2  WAT  1246      -4.373 -20.200 -14.780  1.00  0.00           H  
ATOM   5055  O   WAT  1247     -22.345   7.796  -7.772  1.00  0.00           O  
ATOM   5056  H1  WAT  1247     -21.575   7.801  -8.341  1.00  0.00           H  
ATOM   5057  H2  WAT  1247     -22.011   7.511  -6.921  1.00  0.00           H  
ATOM   5059  O   WAT  1248      -9.344   6.740  -1.791  1.00  0.00           O  
ATOM   5060  H1  WAT  1248      -8.715   7.117  -1.176  1.00  0.00           H  
ATOM   5061  H2  WAT  1248      -8.804   6.350  -2.478  1.00  0.00           H  
ATOM   5063  O   WAT  1249      -0.585  -5.378  -2.186  1.00  0.00           O  
ATOM   5064  H1  WAT  1249      -0.694  -5.501  -3.129  1.00  0.00           H  
ATOM   5065  H2  WAT  1249       0.285  -5.733  -1.998  1.00  0.00           H  
ATOM   5067  O   WAT  1250       4.761  10.079  17.034  1.00  0.00           O  
ATOM   5068  H1  WAT  1250       5.032  10.930  17.378  1.00  0.00           H  
ATOM   5069  H2  WAT  1250       4.911   9.470  17.756  1.00  0.00           H  
ATOM   5071  O   WAT  1251      -7.163  -8.751  18.669  1.00  0.00           O  
ATOM   5072  H1  WAT  1251      -6.706  -8.823  19.507  1.00  0.00           H  
ATOM   5073  H2  WAT  1251      -8.059  -8.509  18.904  1.00  0.00           H  
ATOM   5075  O   WAT  1252     -16.918 -20.402   0.160  1.00  0.00           O  
ATOM   5076  H1  WAT  1252     -16.551 -19.546   0.381  1.00  0.00           H  
ATOM   5077  H2  WAT  1252     -17.215 -20.759   0.997  1.00  0.00           H  
ATOM   5079  O   WAT  1253       5.170 -11.123 -18.188  1.00  0.00           O  
ATOM   5080  H1  WAT  1253       4.258 -11.169 -18.474  1.00  0.00           H  
ATOM   5081  H2  WAT  1253       5.153 -11.430 -17.281  1.00  0.00           H  
ATOM   5083  O   WAT  1254       6.904  -9.944  -4.809  1.00  0.00           O  
ATOM   5084  H1  WAT  1254       7.207  -9.248  -4.225  1.00  0.00           H  
ATOM   5085  H2  WAT  1254       6.720 -10.681  -4.227  1.00  0.00           H  
ATOM   5087  O   WAT  1255      16.538   3.880  -7.781  1.00  0.00           O  
ATOM   5088  H1  WAT  1255      16.990   4.653  -7.443  1.00  0.00           H  
ATOM   5089  H2  WAT  1255      15.819   3.736  -7.165  1.00  0.00           H  
ATOM   5091  O   WAT  1256       2.429 -17.725  17.631  1.00  0.00           O  
ATOM   5092  H1  WAT  1256       2.817 -17.418  16.811  1.00  0.00           H  
ATOM   5093  H2  WAT  1256       1.600 -18.124  17.368  1.00  0.00           H  
ATOM   5095  O   WAT  1257       1.144 -18.831  12.123  1.00  0.00           O  
ATOM   5096  H1  WAT  1257       0.528 -19.473  12.478  1.00  0.00           H  
ATOM   5097  H2  WAT  1257       0.896 -18.006  12.540  1.00  0.00           H  
ATOM   5099  O   WAT  1258       2.376   5.945   0.031  1.00  0.00           O  
ATOM   5100  H1  WAT  1258       2.507   5.415  -0.755  1.00  0.00           H  
ATOM   5101  H2  WAT  1258       2.016   6.771  -0.295  1.00  0.00           H  
ATOM   5103  O   WAT  1259      -6.639  10.453 -14.467  1.00  0.00           O  
ATOM   5104  H1  WAT  1259      -6.603  11.221 -15.037  1.00  0.00           H  
ATOM   5105  H2  WAT  1259      -6.384  10.781 -13.605  1.00  0.00           H  
ATOM   5107  O   WAT  1260      -9.607  16.385 -13.072  1.00  0.00           O  
ATOM   5108  H1  WAT  1260      -9.597  15.438 -13.212  1.00  0.00           H  
ATOM   5109  H2  WAT  1260      -8.783  16.568 -12.619  1.00  0.00           H  
ATOM   5111  O   WAT  1261      20.312   5.462 -13.782  1.00  0.00           O  
ATOM   5112  H1  WAT  1261      19.663   5.452 -14.485  1.00  0.00           H  
ATOM   5113  H2  WAT  1261      21.152   5.555 -14.233  1.00  0.00           H  
ATOM   5115  O   WAT  1262      -9.983  13.676  -4.286  1.00  0.00           O  
ATOM   5116  H1  WAT  1262     -10.134  14.484  -3.796  1.00  0.00           H  
ATOM   5117  H2  WAT  1262      -9.751  13.031  -3.619  1.00  0.00           H  
ATOM   5119  O   WAT  1263      18.536  15.725  -7.215  1.00  0.00           O  
ATOM   5120  H1  WAT  1263      19.223  15.501  -7.844  1.00  0.00           H  
ATOM   5121  H2  WAT  1263      17.721  15.489  -7.657  1.00  0.00           H  
ATOM   5123  O   WAT  1264      18.105  -3.754   4.436  1.00  0.00           O  
ATOM   5124  H1  WAT  1264      17.284  -3.262   4.402  1.00  0.00           H  
ATOM   5125  H2  WAT  1264      18.626  -3.400   3.715  1.00  0.00           H  
ATOM   5127  O   WAT  1265     -12.922   0.474 -11.996  1.00  0.00           O  
ATOM   5128  H1  WAT  1265     -13.427  -0.307 -12.221  1.00  0.00           H  
ATOM   5129  H2  WAT  1265     -13.536   1.199 -12.114  1.00  0.00           H  
ATOM   5131  O   WAT  1266      16.613   2.627   3.707  1.00  0.00           O  
ATOM   5132  H1  WAT  1266      17.398   3.160   3.833  1.00  0.00           H  
ATOM   5133  H2  WAT  1266      16.205   2.985   2.919  1.00  0.00           H  
ATOM   5135  O   WAT  1267     -21.711 -15.042   4.995  1.00  0.00           O  
ATOM   5136  H1  WAT  1267     -21.660 -14.093   4.876  1.00  0.00           H  
ATOM   5137  H2  WAT  1267     -21.062 -15.395   4.387  1.00  0.00           H  
ATOM   5139  O   WAT  1268       9.059  12.186  -3.153  1.00  0.00           O  
ATOM   5140  H1  WAT  1268       9.304  12.997  -3.598  1.00  0.00           H  
ATOM   5141  H2  WAT  1268       9.748  11.565  -3.389  1.00  0.00           H  
ATOM   5143  O   WAT  1269      -0.478 -12.797 -12.483  1.00  0.00           O  
ATOM   5144  H1  WAT  1269      -0.401 -12.315 -11.659  1.00  0.00           H  
ATOM   5145  H2  WAT  1269      -0.644 -12.122 -13.141  1.00  0.00           H  
ATOM   5147  O   WAT  1270     -22.758 -11.485   9.353  1.00  0.00           O  
ATOM   5148  H1  WAT  1270     -22.557 -11.754  10.250  1.00  0.00           H  
ATOM   5149  H2  WAT  1270     -23.663 -11.764   9.216  1.00  0.00           H  
ATOM   5151  O   WAT  1271     -19.706  -3.877  14.082  1.00  0.00           O  
ATOM   5152  H1  WAT  1271     -20.022  -4.676  14.502  1.00  0.00           H  
ATOM   5153  H2  WAT  1271     -19.476  -3.299  14.809  1.00  0.00           H  
ATOM   5155  O   WAT  1272      17.234   0.052  -5.252  1.00  0.00           O  
ATOM   5156  H1  WAT  1272      17.740   0.732  -5.696  1.00  0.00           H  
ATOM   5157  H2  WAT  1272      16.811   0.506  -4.523  1.00  0.00           H  
ATOM   5159  O   WAT  1273       0.854   9.990 -21.863  1.00  0.00           O  
ATOM   5160  H1  WAT  1273       1.739   9.893 -21.511  1.00  0.00           H  
ATOM   5161  H2  WAT  1273       0.608   9.107 -22.139  1.00  0.00           H  
ATOM   5163  O   WAT  1274     -12.331  18.432  -7.009  1.00  0.00           O  
ATOM   5164  H1  WAT  1274     -12.101  17.984  -7.823  1.00  0.00           H  
ATOM   5165  H2  WAT  1274     -11.781  19.215  -7.002  1.00  0.00           H  
ATOM   5167  O   WAT  1275      -7.360  -4.504 -23.008  1.00  0.00           O  
ATOM   5168  H1  WAT  1275      -8.226  -4.103 -22.940  1.00  0.00           H  
ATOM   5169  H2  WAT  1275      -6.887  -4.186 -22.239  1.00  0.00           H  
ATOM   5171  O   WAT  1276       7.871 -21.393  -8.040  1.00  0.00           O  
ATOM   5172  H1  WAT  1276       8.564 -20.778  -7.800  1.00  0.00           H  
ATOM   5173  H2  WAT  1276       8.177 -22.239  -7.712  1.00  0.00           H  
ATOM   5175  O   WAT  1277      -6.793 -20.187  12.656  1.00  0.00           O  
ATOM   5176  H1  WAT  1277      -5.900 -19.845  12.607  1.00  0.00           H  
ATOM   5177  H2  WAT  1277      -6.935 -20.349  13.589  1.00  0.00           H  
ATOM   5179  O   WAT  1278      18.356  -6.315  15.481  1.00  0.00           O  
ATOM   5180  H1  WAT  1278      18.258  -6.506  14.549  1.00  0.00           H  
ATOM   5181  H2  WAT  1278      17.619  -5.740  15.687  1.00  0.00           H  
ATOM   5183  O   WAT  1279     -18.412  12.998 -15.427  1.00  0.00           O  
ATOM   5184  H1  WAT  1279     -18.744  12.345 -14.811  1.00  0.00           H  
ATOM   5185  H2  WAT  1279     -18.364  12.535 -16.264  1.00  0.00           H  
ATOM   5187  O   WAT  1280     -12.628  -3.508  10.153  1.00  0.00           O  
ATOM   5188  H1  WAT  1280     -12.673  -2.996   9.346  1.00  0.00           H  
ATOM   5189  H2  WAT  1280     -13.406  -4.065  10.128  1.00  0.00           H  
ATOM   5191  O   WAT  1281      -8.119  17.637   5.113  1.00  0.00           O  
ATOM   5192  H1  WAT  1281      -8.763  17.914   5.765  1.00  0.00           H  
ATOM   5193  H2  WAT  1281      -8.467  17.960   4.281  1.00  0.00           H  
ATOM   5195  O   WAT  1282       5.012  -7.503 -21.161  1.00  0.00           O  
ATOM   5196  H1  WAT  1282       5.400  -6.968 -21.853  1.00  0.00           H  
ATOM   5197  H2  WAT  1282       5.639  -8.215 -21.029  1.00  0.00           H  
ATOM   5199  O   WAT  1283       5.665   5.325   5.754  1.00  0.00           O  
ATOM   5200  H1  WAT  1283       5.016   5.455   5.063  1.00  0.00           H  
ATOM   5201  H2  WAT  1283       6.353   5.962   5.559  1.00  0.00           H  
ATOM   5203  O   WAT  1284     -21.729 -10.861 -13.417  1.00  0.00           O  
ATOM   5204  H1  WAT  1284     -21.333 -10.387 -12.686  1.00  0.00           H  
ATOM   5205  H2  WAT  1284     -21.437 -11.765 -13.302  1.00  0.00           H  
ATOM   5207  O   WAT  1285       2.538  16.810  17.254  1.00  0.00           O  
ATOM   5208  H1  WAT  1285       2.823  15.919  17.457  1.00  0.00           H  
ATOM   5209  H2  WAT  1285       2.555  17.264  18.097  1.00  0.00           H  
ATOM   5211  O   WAT  1286       5.000   4.214 -18.565  1.00  0.00           O  
ATOM   5212  H1  WAT  1286       5.533   4.860 -18.100  1.00  0.00           H  
ATOM   5213  H2  WAT  1286       4.837   3.528 -17.918  1.00  0.00           H  
ATOM   5215  O   WAT  1287     -14.543  19.813   9.590  1.00  0.00           O  
ATOM   5216  H1  WAT  1287     -14.546  18.863   9.705  1.00  0.00           H  
ATOM   5217  H2  WAT  1287     -13.631  20.027   9.390  1.00  0.00           H  
ATOM   5219  O   WAT  1288       9.859  21.516   3.275  1.00  0.00           O  
ATOM   5220  H1  WAT  1288       8.913  21.397   3.186  1.00  0.00           H  
ATOM   5221  H2  WAT  1288      10.082  21.061   4.087  1.00  0.00           H  
ATOM   5223  O   WAT  1289      -4.766  21.148 -12.126  1.00  0.00           O  
ATOM   5224  H1  WAT  1289      -5.201  20.440 -12.601  1.00  0.00           H  
ATOM   5225  H2  WAT  1289      -5.002  21.940 -12.609  1.00  0.00           H  
ATOM   5227  O   WAT  1290      17.129 -12.754  -2.494  1.00  0.00           O  
ATOM   5228  H1  WAT  1290      17.724 -12.539  -3.212  1.00  0.00           H  
ATOM   5229  H2  WAT  1290      17.576 -12.439  -1.709  1.00  0.00           H  
ATOM   5231  O   WAT  1291      20.630   0.617  10.891  1.00  0.00           O  
ATOM   5232  H1  WAT  1291      21.178  -0.149  11.061  1.00  0.00           H  
ATOM   5233  H2  WAT  1291      19.740   0.269  10.845  1.00  0.00           H  
ATOM   5235  O   WAT  1292       0.868   6.511 -16.202  1.00  0.00           O  
ATOM   5236  H1  WAT  1292       0.396   6.598 -17.030  1.00  0.00           H  
ATOM   5237  H2  WAT  1292       1.158   5.599 -16.186  1.00  0.00           H  
ATOM   5239  O   WAT  1293     -18.332  15.305  13.244  1.00  0.00           O  
ATOM   5240  H1  WAT  1293     -19.207  15.691  13.200  1.00  0.00           H  
ATOM   5241  H2  WAT  1293     -17.816  15.939  13.742  1.00  0.00           H  
ATOM   5243  O   WAT  1294      14.477 -17.734  -9.846  1.00  0.00           O  
ATOM   5244  H1  WAT  1294      14.076 -18.540  -9.521  1.00  0.00           H  
ATOM   5245  H2  WAT  1294      14.706 -17.244  -9.055  1.00  0.00           H  
ATOM   5247  O   WAT  1295     -19.417  13.045 -10.582  1.00  0.00           O  
ATOM   5248  H1  WAT  1295     -20.212  12.516 -10.652  1.00  0.00           H  
ATOM   5249  H2  WAT  1295     -18.747  12.530 -11.032  1.00  0.00           H  
ATOM   5251  O   WAT  1296      -0.723  -1.349  15.748  1.00  0.00           O  
ATOM   5252  H1  WAT  1296       0.056  -1.092  16.241  1.00  0.00           H  
ATOM   5253  H2  WAT  1296      -0.412  -2.020  15.142  1.00  0.00           H  
ATOM   5255  O   WAT  1297       1.910 -17.026  -9.487  1.00  0.00           O  
ATOM   5256  H1  WAT  1297       1.442 -16.627  -8.753  1.00  0.00           H  
ATOM   5257  H2  WAT  1297       1.626 -16.527 -10.252  1.00  0.00           H  
ATOM   5259  O   WAT  1298       6.443 -16.299  11.909  1.00  0.00           O  
ATOM   5260  H1  WAT  1298       6.781 -16.627  12.742  1.00  0.00           H  
ATOM   5261  H2  WAT  1298       7.206 -15.921  11.472  1.00  0.00           H  
ATOM   5263  O   WAT  1299       0.190   8.448  -3.496  1.00  0.00           O  
ATOM   5264  H1  WAT  1299       0.853   8.952  -3.967  1.00  0.00           H  
ATOM   5265  H2  WAT  1299       0.391   8.592  -2.572  1.00  0.00           H  
ATOM   5267  O   WAT  1300      -2.633 -21.549 -12.747  1.00  0.00           O  
ATOM   5268  H1  WAT  1300      -3.532 -21.612 -13.071  1.00  0.00           H  
ATOM   5269  H2  WAT  1300      -2.096 -21.873 -13.470  1.00  0.00           H  
ATOM   5271  O   WAT  1301       7.425   2.920 -14.039  1.00  0.00           O  
ATOM   5272  H1  WAT  1301       6.981   2.391 -13.377  1.00  0.00           H  
ATOM   5273  H2  WAT  1301       8.213   2.422 -14.255  1.00  0.00           H  
ATOM   5275  O   WAT  1302       1.363  11.156   8.498  1.00  0.00           O  
ATOM   5276  H1  WAT  1302       1.029  10.686   7.734  1.00  0.00           H  
ATOM   5277  H2  WAT  1302       0.597  11.277   9.058  1.00  0.00           H  
ATOM   5279  O   WAT  1303       9.210   9.442  15.623  1.00  0.00           O  
ATOM   5280  H1  WAT  1303       9.411   8.924  16.402  1.00  0.00           H  
ATOM   5281  H2  WAT  1303       9.678   9.001  14.914  1.00  0.00           H  
ATOM   5283  O   WAT  1304      15.474   7.258 -16.534  1.00  0.00           O  
ATOM   5284  H1  WAT  1304      15.283   8.097 -16.953  1.00  0.00           H  
ATOM   5285  H2  WAT  1304      15.378   7.432 -15.597  1.00  0.00           H  
ATOM   5287  O   WAT  1305      -1.591   9.570  -0.498  1.00  0.00           O  
ATOM   5288  H1  WAT  1305      -2.000   9.715  -1.351  1.00  0.00           H  
ATOM   5289  H2  WAT  1305      -2.212   9.936   0.132  1.00  0.00           H  
ATOM   5291  O   WAT  1306     -16.844  -9.629  -3.409  1.00  0.00           O  
ATOM   5292  H1  WAT  1306     -17.114  -9.950  -4.270  1.00  0.00           H  
ATOM   5293  H2  WAT  1306     -16.106 -10.187  -3.166  1.00  0.00           H  
ATOM   5295  O   WAT  1307      13.152 -10.515 -15.358  1.00  0.00           O  
ATOM   5296  H1  WAT  1307      13.978 -10.736 -14.928  1.00  0.00           H  
ATOM   5297  H2  WAT  1307      12.624 -10.111 -14.669  1.00  0.00           H  
ATOM   5299  O   WAT  1308       5.715  -2.679 -18.510  1.00  0.00           O  
ATOM   5300  H1  WAT  1308       5.789  -3.569 -18.164  1.00  0.00           H  
ATOM   5301  H2  WAT  1308       6.573  -2.499 -18.894  1.00  0.00           H  
ATOM   5303  O   WAT  1309      -2.491 -18.981   2.613  1.00  0.00           O  
ATOM   5304  H1  WAT  1309      -2.188 -19.530   3.336  1.00  0.00           H  
ATOM   5305  H2  WAT  1309      -3.076 -19.547   2.110  1.00  0.00           H  
ATOM   5307  O   WAT  1310     -17.602   7.579   4.203  1.00  0.00           O  
ATOM   5308  H1  WAT  1310     -17.999   8.075   4.919  1.00  0.00           H  
ATOM   5309  H2  WAT  1310     -16.997   6.977   4.635  1.00  0.00           H  
ATOM   5311  O   WAT  1311       0.040  -7.760  10.594  1.00  0.00           O  
ATOM   5312  H1  WAT  1311       0.933  -7.835  10.259  1.00  0.00           H  
ATOM   5313  H2  WAT  1311       0.144  -7.708  11.544  1.00  0.00           H  
ATOM   5315  O   WAT  1312      12.094   0.362  13.837  1.00  0.00           O  
ATOM   5316  H1  WAT  1312      11.508  -0.099  13.235  1.00  0.00           H  
ATOM   5317  H2  WAT  1312      12.883   0.530  13.322  1.00  0.00           H  
ATOM   5319  O   WAT  1313      -8.610  15.591  -9.944  1.00  0.00           O  
ATOM   5320  H1  WAT  1313      -8.138  16.303 -10.375  1.00  0.00           H  
ATOM   5321  H2  WAT  1313      -8.129  15.442  -9.130  1.00  0.00           H  
ATOM   5323  O   WAT  1314     -18.210  11.379  11.006  1.00  0.00           O  
ATOM   5324  H1  WAT  1314     -17.473  11.847  10.613  1.00  0.00           H  
ATOM   5325  H2  WAT  1314     -17.903  10.476  11.090  1.00  0.00           H  
ATOM   5327  O   WAT  1315      -3.297  11.658  22.854  1.00  0.00           O  
ATOM   5328  H1  WAT  1315      -2.692  12.396  22.781  1.00  0.00           H  
ATOM   5329  H2  WAT  1315      -3.780  11.662  22.028  1.00  0.00           H  
ATOM   5331  O   WAT  1316     -20.545 -11.469   7.693  1.00  0.00           O  
ATOM   5332  H1  WAT  1316     -21.156 -11.526   8.428  1.00  0.00           H  
ATOM   5333  H2  WAT  1316     -21.088 -11.619   6.919  1.00  0.00           H  
ATOM   5335  O   WAT  1317      13.094   3.881  12.112  1.00  0.00           O  
ATOM   5336  H1  WAT  1317      12.684   4.316  12.858  1.00  0.00           H  
ATOM   5337  H2  WAT  1317      12.729   4.323  11.345  1.00  0.00           H  
ATOM   5339  O   WAT  1318     -13.560 -19.847  -4.700  1.00  0.00           O  
ATOM   5340  H1  WAT  1318     -14.254 -19.228  -4.929  1.00  0.00           H  
ATOM   5341  H2  WAT  1318     -13.259 -20.190  -5.542  1.00  0.00           H  
ATOM   5343  O   WAT  1319     -16.358   3.542   0.367  1.00  0.00           O  
ATOM   5344  H1  WAT  1319     -15.498   3.336   0.001  1.00  0.00           H  
ATOM   5345  H2  WAT  1319     -16.946   3.540  -0.388  1.00  0.00           H  
ATOM   5347  O   WAT  1320      14.777  -2.699  -1.686  1.00  0.00           O  
ATOM   5348  H1  WAT  1320      15.024  -3.529  -1.280  1.00  0.00           H  
ATOM   5349  H2  WAT  1320      14.610  -2.921  -2.602  1.00  0.00           H  
ATOM   5351  O   WAT  1321      17.215  -5.902  -8.447  1.00  0.00           O  
ATOM   5352  H1  WAT  1321      17.084  -4.955  -8.417  1.00  0.00           H  
ATOM   5353  H2  WAT  1321      16.826  -6.223  -7.633  1.00  0.00           H  
ATOM   5355  O   WAT  1322      -4.416 -24.278  -6.263  1.00  0.00           O  
ATOM   5356  H1  WAT  1322      -4.157 -24.131  -5.353  1.00  0.00           H  
ATOM   5357  H2  WAT  1322      -3.811 -24.949  -6.579  1.00  0.00           H  
ATOM   5359  O   WAT  1323      -1.329  -6.354 -18.976  1.00  0.00           O  
ATOM   5360  H1  WAT  1323      -0.550  -6.730 -18.566  1.00  0.00           H  
ATOM   5361  H2  WAT  1323      -1.241  -6.574 -19.904  1.00  0.00           H  
ATOM   5363  O   WAT  1324      21.011 -10.022 -12.703  1.00  0.00           O  
ATOM   5364  H1  WAT  1324      21.042  -9.160 -12.288  1.00  0.00           H  
ATOM   5365  H2  WAT  1324      21.560  -9.933 -13.482  1.00  0.00           H  
ATOM   5367  O   WAT  1325       9.590   7.842  -2.328  1.00  0.00           O  
ATOM   5368  H1  WAT  1325       9.716   8.363  -3.121  1.00  0.00           H  
ATOM   5369  H2  WAT  1325       9.336   8.479  -1.661  1.00  0.00           H  
ATOM   5371  O   WAT  1326      -6.501  15.516   5.177  1.00  0.00           O  
ATOM   5372  H1  WAT  1326      -7.120  16.244   5.119  1.00  0.00           H  
ATOM   5373  H2  WAT  1326      -6.538  15.243   6.093  1.00  0.00           H  
ATOM   5375  O   WAT  1327       0.473 -21.637 -13.630  1.00  0.00           O  
ATOM   5376  H1  WAT  1327      -0.048 -22.406 -13.860  1.00  0.00           H  
ATOM   5377  H2  WAT  1327       1.030 -21.931 -12.909  1.00  0.00           H  
ATOM   5379  O   WAT  1328     -15.456  -1.269  -3.338  1.00  0.00           O  
ATOM   5380  H1  WAT  1328     -15.689  -0.340  -3.343  1.00  0.00           H  
ATOM   5381  H2  WAT  1328     -14.733  -1.337  -3.962  1.00  0.00           H  
ATOM   5383  O   WAT  1329     -12.186   7.959  14.005  1.00  0.00           O  
ATOM   5384  H1  WAT  1329     -12.470   7.181  14.485  1.00  0.00           H  
ATOM   5385  H2  WAT  1329     -11.472   8.318  14.532  1.00  0.00           H  
ATOM   5387  O   WAT  1330      -8.275 -11.200  18.399  1.00  0.00           O  
ATOM   5388  H1  WAT  1330      -8.918 -10.840  17.788  1.00  0.00           H  
ATOM   5389  H2  WAT  1330      -7.733 -10.450  18.644  1.00  0.00           H  
ATOM   5391  O   WAT  1331     -17.280  -5.758   7.654  1.00  0.00           O  
ATOM   5392  H1  WAT  1331     -17.490  -5.840   8.584  1.00  0.00           H  
ATOM   5393  H2  WAT  1331     -18.009  -5.257   7.287  1.00  0.00           H  
ATOM   5395  O   WAT  1332      -0.800  12.168 -12.350  1.00  0.00           O  
ATOM   5396  H1  WAT  1332      -0.571  11.259 -12.540  1.00  0.00           H  
ATOM   5397  H2  WAT  1332      -1.210  12.137 -11.485  1.00  0.00           H  
ATOM   5399  O   WAT  1333      -9.635   7.394  12.564  1.00  0.00           O  
ATOM   5400  H1  WAT  1333      -9.494   6.647  11.983  1.00  0.00           H  
ATOM   5401  H2  WAT  1333     -10.545   7.307  12.850  1.00  0.00           H  
ATOM   5403  O   WAT  1334     -15.267   7.791   2.257  1.00  0.00           O  
ATOM   5404  H1  WAT  1334     -15.068   7.023   2.793  1.00  0.00           H  
ATOM   5405  H2  WAT  1334     -15.975   8.233   2.725  1.00  0.00           H  
ATOM   5407  O   WAT  1335      -8.450 -11.964   3.679  1.00  0.00           O  
ATOM   5408  H1  WAT  1335      -8.848 -12.215   2.845  1.00  0.00           H  
ATOM   5409  H2  WAT  1335      -9.175 -11.605   4.191  1.00  0.00           H  
ATOM   5411  O   WAT  1336     -13.257  -0.947  16.452  1.00  0.00           O  
ATOM   5412  H1  WAT  1336     -13.344  -1.900  16.446  1.00  0.00           H  
ATOM   5413  H2  WAT  1336     -12.591  -0.771  17.117  1.00  0.00           H  
ATOM   5415  O   WAT  1337     -19.255   7.098  -7.530  1.00  0.00           O  
ATOM   5416  H1  WAT  1337     -19.468   7.895  -8.015  1.00  0.00           H  
ATOM   5417  H2  WAT  1337     -18.310   6.993  -7.645  1.00  0.00           H  
ATOM   5419  O   WAT  1338       4.649  22.871 -13.199  1.00  0.00           O  
ATOM   5420  H1  WAT  1338       4.356  22.780 -14.106  1.00  0.00           H  
ATOM   5421  H2  WAT  1338       3.840  22.960 -12.694  1.00  0.00           H  
ATOM   5423  O   WAT  1339      13.576 -16.522   2.831  1.00  0.00           O  
ATOM   5424  H1  WAT  1339      14.414 -16.986   2.835  1.00  0.00           H  
ATOM   5425  H2  WAT  1339      12.930 -17.195   2.619  1.00  0.00           H  
ATOM   5427  O   WAT  1340      11.332  -6.293 -14.239  1.00  0.00           O  
ATOM   5428  H1  WAT  1340      10.558  -5.814 -13.943  1.00  0.00           H  
ATOM   5429  H2  WAT  1340      12.064  -5.863 -13.797  1.00  0.00           H  
ATOM   5431  O   WAT  1341      -9.008  12.393 -22.771  1.00  0.00           O  
ATOM   5432  H1  WAT  1341      -8.443  12.370 -23.543  1.00  0.00           H  
ATOM   5433  H2  WAT  1341      -8.564  12.987 -22.167  1.00  0.00           H  
ATOM   5435  O   WAT  1342     -21.613   9.427  -0.305  1.00  0.00           O  
ATOM   5436  H1  WAT  1342     -22.048   9.056   0.462  1.00  0.00           H  
ATOM   5437  H2  WAT  1342     -21.940   8.908  -1.040  1.00  0.00           H  
ATOM   5439  O   WAT  1343      11.486  -5.927   3.526  1.00  0.00           O  
ATOM   5440  H1  WAT  1343      11.757  -6.112   2.627  1.00  0.00           H  
ATOM   5441  H2  WAT  1343      10.875  -5.194   3.446  1.00  0.00           H  
ATOM   5443  O   WAT  1344      -1.437   0.926 -21.322  1.00  0.00           O  
ATOM   5444  H1  WAT  1344      -0.769   0.704 -20.673  1.00  0.00           H  
ATOM   5445  H2  WAT  1344      -1.008   1.558 -21.900  1.00  0.00           H  
ATOM   5447  O   WAT  1345     -20.550 -16.162  -8.096  1.00  0.00           O  
ATOM   5448  H1  WAT  1345     -20.125 -16.987  -8.329  1.00  0.00           H  
ATOM   5449  H2  WAT  1345     -21.464 -16.401  -7.937  1.00  0.00           H  
ATOM   5451  O   WAT  1346      -3.344 -13.096   2.353  1.00  0.00           O  
ATOM   5452  H1  WAT  1346      -3.348 -13.770   1.673  1.00  0.00           H  
ATOM   5453  H2  WAT  1346      -3.977 -13.406   3.001  1.00  0.00           H  
ATOM   5455  O   WAT  1347       5.646 -18.797 -19.048  1.00  0.00           O  
ATOM   5456  H1  WAT  1347       4.830 -18.330 -19.227  1.00  0.00           H  
ATOM   5457  H2  WAT  1347       6.298 -18.106 -18.936  1.00  0.00           H  
ATOM   5459  O   WAT  1348       4.021 -17.596 -15.796  1.00  0.00           O  
ATOM   5460  H1  WAT  1348       3.872 -18.343 -16.376  1.00  0.00           H  
ATOM   5461  H2  WAT  1348       4.061 -16.841 -16.382  1.00  0.00           H  
ATOM   5463  O   WAT  1349       8.876  -7.257   1.864  1.00  0.00           O  
ATOM   5464  H1  WAT  1349       9.593  -7.654   2.359  1.00  0.00           H  
ATOM   5465  H2  WAT  1349       8.192  -7.102   2.515  1.00  0.00           H  
ATOM   5467  O   WAT  1350     -18.797  -8.711   4.278  1.00  0.00           O  
ATOM   5468  H1  WAT  1350     -17.934  -9.124   4.264  1.00  0.00           H  
ATOM   5469  H2  WAT  1350     -19.182  -8.931   3.429  1.00  0.00           H  
ATOM   5471  O   WAT  1351       9.012  18.432   6.903  1.00  0.00           O  
ATOM   5472  H1  WAT  1351       8.589  18.455   7.762  1.00  0.00           H  
ATOM   5473  H2  WAT  1351       8.293  18.535   6.279  1.00  0.00           H  
ATOM   5475  O   WAT  1352      -9.470 -24.034   4.856  1.00  0.00           O  
ATOM   5476  H1  WAT  1352     -10.373 -24.332   4.971  1.00  0.00           H  
ATOM   5477  H2  WAT  1352      -9.370 -23.930   3.910  1.00  0.00           H  
ATOM   5479  O   WAT  1353     -15.952  -0.724 -16.396  1.00  0.00           O  
ATOM   5480  H1  WAT  1353     -15.767  -1.587 -16.766  1.00  0.00           H  
ATOM   5481  H2  WAT  1353     -15.222  -0.558 -15.799  1.00  0.00           H  
ATOM   5483  O   WAT  1354      21.837  10.583   2.543  1.00  0.00           O  
ATOM   5484  H1  WAT  1354      21.769  11.325   1.942  1.00  0.00           H  
ATOM   5485  H2  WAT  1354      22.650  10.146   2.291  1.00  0.00           H  
ATOM   5487  O   WAT  1355      -8.790  -6.930   2.486  1.00  0.00           O  
ATOM   5488  H1  WAT  1355      -8.898  -6.740   1.554  1.00  0.00           H  
ATOM   5489  H2  WAT  1355      -8.558  -7.858   2.516  1.00  0.00           H  
ATOM   5491  O   WAT  1356      -8.429  -6.553  16.250  1.00  0.00           O  
ATOM   5492  H1  WAT  1356      -9.292  -6.679  15.856  1.00  0.00           H  
ATOM   5493  H2  WAT  1356      -7.813  -6.795  15.558  1.00  0.00           H  
ATOM   5495  O   WAT  1357     -12.812  10.704  -5.092  1.00  0.00           O  
ATOM   5496  H1  WAT  1357     -12.561   9.833  -4.784  1.00  0.00           H  
ATOM   5497  H2  WAT  1357     -12.231  10.873  -5.833  1.00  0.00           H  
ATOM   5499  O   WAT  1358      19.417  15.469  -0.716  1.00  0.00           O  
ATOM   5500  H1  WAT  1358      19.667  16.381  -0.860  1.00  0.00           H  
ATOM   5501  H2  WAT  1358      18.564  15.384  -1.144  1.00  0.00           H  
ATOM   5503  O   WAT  1359     -16.123   9.372  -1.149  1.00  0.00           O  
ATOM   5504  H1  WAT  1359     -17.071   9.441  -1.033  1.00  0.00           H  
ATOM   5505  H2  WAT  1359     -15.776  10.177  -0.765  1.00  0.00           H  
ATOM   5507  O   WAT  1360      20.881  -4.007  -2.054  1.00  0.00           O  
ATOM   5508  H1  WAT  1360      20.502  -3.273  -2.536  1.00  0.00           H  
ATOM   5509  H2  WAT  1360      21.798  -3.761  -1.926  1.00  0.00           H  
ATOM   5511  O   WAT  1361     -19.252   1.501  -5.031  1.00  0.00           O  
ATOM   5512  H1  WAT  1361     -18.818   0.674  -4.822  1.00  0.00           H  
ATOM   5513  H2  WAT  1361     -20.094   1.243  -5.404  1.00  0.00           H  
ATOM   5515  O   WAT  1362      10.829   2.983 -11.402  1.00  0.00           O  
ATOM   5516  H1  WAT  1362      10.330   2.804 -12.199  1.00  0.00           H  
ATOM   5517  H2  WAT  1362      11.117   3.890 -11.499  1.00  0.00           H  
ATOM   5519  O   WAT  1363      10.119  24.949  -3.898  1.00  0.00           O  
ATOM   5520  H1  WAT  1363      10.742  25.645  -4.102  1.00  0.00           H  
ATOM   5521  H2  WAT  1363       9.792  24.662  -4.750  1.00  0.00           H  
ATOM   5523  O   WAT  1364     -19.568  -4.471   6.264  1.00  0.00           O  
ATOM   5524  H1  WAT  1364     -19.292  -4.323   5.359  1.00  0.00           H  
ATOM   5525  H2  WAT  1364     -20.510  -4.628   6.205  1.00  0.00           H  
ATOM   5527  O   WAT  1365     -15.950  17.309   2.107  1.00  0.00           O  
ATOM   5528  H1  WAT  1365     -15.426  17.854   1.520  1.00  0.00           H  
ATOM   5529  H2  WAT  1365     -16.286  16.609   1.548  1.00  0.00           H  
ATOM   5531  O   WAT  1366     -12.859   8.861   1.079  1.00  0.00           O  
ATOM   5532  H1  WAT  1366     -13.598   8.291   1.291  1.00  0.00           H  
ATOM   5533  H2  WAT  1366     -12.501   8.499   0.269  1.00  0.00           H  
ATOM   5535  O   WAT  1367      14.279  22.611   7.077  1.00  0.00           O  
ATOM   5536  H1  WAT  1367      13.713  23.383   7.052  1.00  0.00           H  
ATOM   5537  H2  WAT  1367      14.087  22.201   7.920  1.00  0.00           H  
ATOM   5539  O   WAT  1368       6.986   6.563  -0.840  1.00  0.00           O  
ATOM   5540  H1  WAT  1368       6.200   6.535  -0.295  1.00  0.00           H  
ATOM   5541  H2  WAT  1368       7.029   7.468  -1.151  1.00  0.00           H  
ATOM   5543  O   WAT  1369      22.205 -14.656   5.034  1.00  0.00           O  
ATOM   5544  H1  WAT  1369      23.112 -14.883   5.239  1.00  0.00           H  
ATOM   5545  H2  WAT  1369      21.806 -14.474   5.885  1.00  0.00           H  
ATOM   5547  O   WAT  1370      19.441  -2.245 -13.291  1.00  0.00           O  
ATOM   5548  H1  WAT  1370      19.548  -1.766 -12.470  1.00  0.00           H  
ATOM   5549  H2  WAT  1370      19.169  -1.580 -13.923  1.00  0.00           H  
ATOM   5551  O   WAT  1371      -0.206 -17.644   2.091  1.00  0.00           O  
ATOM   5552  H1  WAT  1371      -0.994 -18.171   2.223  1.00  0.00           H  
ATOM   5553  H2  WAT  1371      -0.122 -17.133   2.896  1.00  0.00           H  
ATOM   5555  O   WAT  1372      -4.960 -26.612 -11.249  1.00  0.00           O  
ATOM   5556  H1  WAT  1372      -5.675 -26.780 -10.634  1.00  0.00           H  
ATOM   5557  H2  WAT  1372      -4.972 -25.664 -11.377  1.00  0.00           H  
ATOM   5559  O   WAT  1373      -1.556  -7.038   0.314  1.00  0.00           O  
ATOM   5560  H1  WAT  1373      -1.845  -7.848  -0.107  1.00  0.00           H  
ATOM   5561  H2  WAT  1373      -1.116  -6.550  -0.381  1.00  0.00           H  
ATOM   5563  O   WAT  1374     -14.283 -17.889  -0.837  1.00  0.00           O  
ATOM   5564  H1  WAT  1374     -14.982 -17.793  -0.190  1.00  0.00           H  
ATOM   5565  H2  WAT  1374     -14.186 -18.835  -0.945  1.00  0.00           H  
ATOM   5567  O   WAT  1375       9.274  -2.885  22.790  1.00  0.00           O  
ATOM   5568  H1  WAT  1375       8.548  -2.651  23.368  1.00  0.00           H  
ATOM   5569  H2  WAT  1375       9.704  -3.619  23.230  1.00  0.00           H  
ATOM   5571  O   WAT  1376     -22.257  -5.384 -13.703  1.00  0.00           O  
ATOM   5572  H1  WAT  1376     -22.036  -4.753 -14.387  1.00  0.00           H  
ATOM   5573  H2  WAT  1376     -22.153  -6.238 -14.122  1.00  0.00           H  
ATOM   5575  O   WAT  1377       3.004  14.859  -4.052  1.00  0.00           O  
ATOM   5576  H1  WAT  1377       2.483  14.102  -3.781  1.00  0.00           H  
ATOM   5577  H2  WAT  1377       2.437  15.334  -4.660  1.00  0.00           H  
ATOM   5579  O   WAT  1378      12.723   5.757  -6.047  1.00  0.00           O  
ATOM   5580  H1  WAT  1378      13.250   6.338  -6.595  1.00  0.00           H  
ATOM   5581  H2  WAT  1378      12.777   6.138  -5.171  1.00  0.00           H  
ATOM   5583  O   WAT  1379      13.011  18.512   5.587  1.00  0.00           O  
ATOM   5584  H1  WAT  1379      13.866  18.914   5.740  1.00  0.00           H  
ATOM   5585  H2  WAT  1379      13.060  18.179   4.691  1.00  0.00           H  
ATOM   5587  O   WAT  1380      -8.770  -0.989  24.411  1.00  0.00           O  
ATOM   5588  H1  WAT  1380      -8.702  -0.660  23.515  1.00  0.00           H  
ATOM   5589  H2  WAT  1380      -9.213  -0.289  24.891  1.00  0.00           H  
ATOM   5591  O   WAT  1381     -11.483   6.052  16.298  1.00  0.00           O  
ATOM   5592  H1  WAT  1381     -10.609   6.344  16.555  1.00  0.00           H  
ATOM   5593  H2  WAT  1381     -11.353   5.159  15.978  1.00  0.00           H  
ATOM   5595  O   WAT  1382      10.700 -20.696  -0.619  1.00  0.00           O  
ATOM   5596  H1  WAT  1382      11.175 -20.887   0.190  1.00  0.00           H  
ATOM   5597  H2  WAT  1382       9.820 -20.455  -0.330  1.00  0.00           H  
ATOM   5599  O   WAT  1383       6.020  -1.668  -6.287  1.00  0.00           O  
ATOM   5600  H1  WAT  1383       5.641  -1.180  -5.556  1.00  0.00           H  
ATOM   5601  H2  WAT  1383       5.539  -1.361  -7.056  1.00  0.00           H  
ATOM   5603  O   WAT  1384       0.105  -0.391 -19.436  1.00  0.00           O  
ATOM   5604  H1  WAT  1384       1.006  -0.134 -19.245  1.00  0.00           H  
ATOM   5605  H2  WAT  1384       0.105  -1.345 -19.352  1.00  0.00           H  
ATOM   5607  O   WAT  1385      21.123  -4.695   4.036  1.00  0.00           O  
ATOM   5608  H1  WAT  1385      21.973  -4.905   4.425  1.00  0.00           H  
ATOM   5609  H2  WAT  1385      20.492  -4.859   4.737  1.00  0.00           H  
ATOM   5611  O   WAT  1386      -6.983   5.474 -16.660  1.00  0.00           O  
ATOM   5612  H1  WAT  1386      -7.893   5.328 -16.921  1.00  0.00           H  
ATOM   5613  H2  WAT  1386      -6.957   6.390 -16.383  1.00  0.00           H  
ATOM   5615  O   WAT  1387      -0.902   9.566 -12.779  1.00  0.00           O  
ATOM   5616  H1  WAT  1387      -0.791   8.618 -12.708  1.00  0.00           H  
ATOM   5617  H2  WAT  1387      -1.841   9.687 -12.925  1.00  0.00           H  
ATOM   5619  O   WAT  1388      11.180 -10.563  17.838  1.00  0.00           O  
ATOM   5620  H1  WAT  1388      11.623 -11.293  17.405  1.00  0.00           H  
ATOM   5621  H2  WAT  1388      10.248 -10.770  17.764  1.00  0.00           H  
ATOM   5623  O   WAT  1389      15.507  -3.440  21.626  1.00  0.00           O  
ATOM   5624  H1  WAT  1389      15.299  -2.965  20.822  1.00  0.00           H  
ATOM   5625  H2  WAT  1389      16.282  -2.999  21.972  1.00  0.00           H  
ATOM   5627  O   WAT  1390      15.454   3.611   1.383  1.00  0.00           O  
ATOM   5628  H1  WAT  1390      15.596   4.072   0.556  1.00  0.00           H  
ATOM   5629  H2  WAT  1390      14.511   3.670   1.531  1.00  0.00           H  
ATOM   5631  O   WAT  1391      22.286  15.056  -7.485  1.00  0.00           O  
ATOM   5632  H1  WAT  1391      21.524  15.201  -8.046  1.00  0.00           H  
ATOM   5633  H2  WAT  1391      21.958  15.194  -6.596  1.00  0.00           H  
ATOM   5635  O   WAT  1392     -10.389   1.440  18.017  1.00  0.00           O  
ATOM   5636  H1  WAT  1392     -10.491   0.496  17.903  1.00  0.00           H  
ATOM   5637  H2  WAT  1392     -11.027   1.670  18.693  1.00  0.00           H  
ATOM   5639  O   WAT  1393       8.454  13.568 -13.561  1.00  0.00           O  
ATOM   5640  H1  WAT  1393       8.502  13.324 -14.485  1.00  0.00           H  
ATOM   5641  H2  WAT  1393       7.772  13.003 -13.199  1.00  0.00           H  
ATOM   5643  O   WAT  1394       1.656 -15.074   5.925  1.00  0.00           O  
ATOM   5644  H1  WAT  1394       2.158 -15.339   6.695  1.00  0.00           H  
ATOM   5645  H2  WAT  1394       1.945 -14.178   5.748  1.00  0.00           H  
ATOM   5647  O   WAT  1395      -4.472  -8.975   9.610  1.00  0.00           O  
ATOM   5648  H1  WAT  1395      -5.009  -8.354   9.117  1.00  0.00           H  
ATOM   5649  H2  WAT  1395      -3.845  -8.427  10.081  1.00  0.00           H  
ATOM   5651  O   WAT  1396      -6.950  13.967 -11.234  1.00  0.00           O  
ATOM   5652  H1  WAT  1396      -6.278  14.617 -11.440  1.00  0.00           H  
ATOM   5653  H2  WAT  1396      -7.629  14.462 -10.776  1.00  0.00           H  
ATOM   5655  O   WAT  1397       6.213  20.977   0.708  1.00  0.00           O  
ATOM   5656  H1  WAT  1397       5.861  20.100   0.555  1.00  0.00           H  
ATOM   5657  H2  WAT  1397       7.089  20.954   0.322  1.00  0.00           H  
ATOM   5659  O   WAT  1398      -3.679   6.566 -18.290  1.00  0.00           O  
ATOM   5660  H1  WAT  1398      -3.542   5.913 -17.603  1.00  0.00           H  
ATOM   5661  H2  WAT  1398      -2.799   6.769 -18.606  1.00  0.00           H  
ATOM   5663  O   WAT  1399      -4.102  21.743 -17.439  1.00  0.00           O  
ATOM   5664  H1  WAT  1399      -4.674  22.248 -18.017  1.00  0.00           H  
ATOM   5665  H2  WAT  1399      -3.773  22.383 -16.808  1.00  0.00           H  
ATOM   5667  O   WAT  1400       4.804  -6.961   2.655  1.00  0.00           O  
ATOM   5668  H1  WAT  1400       5.423  -7.660   2.444  1.00  0.00           H  
ATOM   5669  H2  WAT  1400       4.361  -7.264   3.447  1.00  0.00           H  
ATOM   5671  O   WAT  1401     -20.265   0.629 -16.202  1.00  0.00           O  
ATOM   5672  H1  WAT  1401     -19.685   0.245 -15.545  1.00  0.00           H  
ATOM   5673  H2  WAT  1401     -19.952   1.528 -16.303  1.00  0.00           H  
ATOM   5675  O   WAT  1402       9.194   4.733   5.864  1.00  0.00           O  
ATOM   5676  H1  WAT  1402       8.611   4.241   6.442  1.00  0.00           H  
ATOM   5677  H2  WAT  1402       9.281   4.183   5.086  1.00  0.00           H  
ATOM   5679  O   WAT  1403     -12.922   5.497   2.109  1.00  0.00           O  
ATOM   5680  H1  WAT  1403     -12.500   5.887   2.874  1.00  0.00           H  
ATOM   5681  H2  WAT  1403     -12.703   6.087   1.388  1.00  0.00           H  
ATOM   5683  O   WAT  1404      -9.973 -10.471  16.192  1.00  0.00           O  
ATOM   5684  H1  WAT  1404      -9.262 -10.731  15.606  1.00  0.00           H  
ATOM   5685  H2  WAT  1404     -10.047  -9.524  16.072  1.00  0.00           H  
ATOM   5687  O   WAT  1405      13.310   3.225   4.900  1.00  0.00           O  
ATOM   5688  H1  WAT  1405      13.436   3.496   5.809  1.00  0.00           H  
ATOM   5689  H2  WAT  1405      13.278   2.269   4.936  1.00  0.00           H  
ATOM   5691  O   WAT  1406      -9.036  -2.145 -13.832  1.00  0.00           O  
ATOM   5692  H1  WAT  1406      -9.636  -1.714 -14.441  1.00  0.00           H  
ATOM   5693  H2  WAT  1406      -8.164  -1.888 -14.132  1.00  0.00           H  
ATOM   5695  O   WAT  1407     -17.360  12.624  -5.151  1.00  0.00           O  
ATOM   5696  H1  WAT  1407     -18.276  12.854  -4.994  1.00  0.00           H  
ATOM   5697  H2  WAT  1407     -17.290  12.554  -6.103  1.00  0.00           H  
ATOM   5699  O   WAT  1408      -3.797 -23.666  -3.720  1.00  0.00           O  
ATOM   5700  H1  WAT  1408      -3.057 -23.499  -3.137  1.00  0.00           H  
ATOM   5701  H2  WAT  1408      -4.448 -23.007  -3.476  1.00  0.00           H  
ATOM   5703  O   WAT  1409      11.581  12.492   5.331  1.00  0.00           O  
ATOM   5704  H1  WAT  1409      11.774  11.739   4.773  1.00  0.00           H  
ATOM   5705  H2  WAT  1409      11.921  12.246   6.192  1.00  0.00           H  
ATOM   5707  O   WAT  1410      11.988  -3.402  -1.853  1.00  0.00           O  
ATOM   5708  H1  WAT  1410      12.104  -4.333  -2.045  1.00  0.00           H  
ATOM   5709  H2  WAT  1410      12.874  -3.082  -1.681  1.00  0.00           H  
ATOM   5711  O   WAT  1411      -3.143  -3.480 -20.235  1.00  0.00           O  
ATOM   5712  H1  WAT  1411      -3.289  -3.094 -19.372  1.00  0.00           H  
ATOM   5713  H2  WAT  1411      -2.194  -3.445 -20.356  1.00  0.00           H  
ATOM   5715  O   WAT  1412     -19.387  -3.686  -6.736  1.00  0.00           O  
ATOM   5716  H1  WAT  1412     -20.202  -4.142  -6.945  1.00  0.00           H  
ATOM   5717  H2  WAT  1412     -19.041  -4.150  -5.974  1.00  0.00           H  
ATOM   5719  O   WAT  1413      -2.305 -15.356 -15.197  1.00  0.00           O  
ATOM   5720  H1  WAT  1413      -2.595 -15.836 -15.974  1.00  0.00           H  
ATOM   5721  H2  WAT  1413      -2.466 -14.437 -15.410  1.00  0.00           H  
ATOM   5723  O   WAT  1414      11.359   3.823   7.458  1.00  0.00           O  
ATOM   5724  H1  WAT  1414      10.742   4.115   6.787  1.00  0.00           H  
ATOM   5725  H2  WAT  1414      12.156   4.323   7.284  1.00  0.00           H  
ATOM   5727  O   WAT  1415       7.312 -17.992   2.318  1.00  0.00           O  
ATOM   5728  H1  WAT  1415       7.442 -18.288   3.219  1.00  0.00           H  
ATOM   5729  H2  WAT  1415       8.115 -18.247   1.863  1.00  0.00           H  
ATOM   5731  O   WAT  1416      -9.276 -24.514   9.893  1.00  0.00           O  
ATOM   5732  H1  WAT  1416      -8.809 -24.347  10.712  1.00  0.00           H  
ATOM   5733  H2  WAT  1416      -9.006 -25.396   9.640  1.00  0.00           H  
ATOM   5735  O   WAT  1417      -1.837  -8.151  19.048  1.00  0.00           O  
ATOM   5736  H1  WAT  1417      -2.337  -7.602  18.445  1.00  0.00           H  
ATOM   5737  H2  WAT  1417      -1.044  -7.646  19.231  1.00  0.00           H  
ATOM   5739  O   WAT  1418       5.173 -14.235  -4.161  1.00  0.00           O  
ATOM   5740  H1  WAT  1418       5.388 -13.391  -3.764  1.00  0.00           H  
ATOM   5741  H2  WAT  1418       4.974 -14.028  -5.074  1.00  0.00           H  
ATOM   5743  O   WAT  1419      -1.422  10.686  12.585  1.00  0.00           O  
ATOM   5744  H1  WAT  1419      -2.370  10.744  12.705  1.00  0.00           H  
ATOM   5745  H2  WAT  1419      -1.062  10.814  13.463  1.00  0.00           H  
ATOM   5747  O   WAT  1420     -11.811   1.570 -19.266  1.00  0.00           O  
ATOM   5748  H1  WAT  1420     -11.544   2.439 -18.966  1.00  0.00           H  
ATOM   5749  H2  WAT  1420     -12.388   1.740 -20.011  1.00  0.00           H  
ATOM   5751  O   WAT  1421      15.795 -10.146  -7.508  1.00  0.00           O  
ATOM   5752  H1  WAT  1421      16.637  -9.694  -7.480  1.00  0.00           H  
ATOM   5753  H2  WAT  1421      15.476 -10.115  -6.606  1.00  0.00           H  
ATOM   5755  O   WAT  1422      14.659   9.374   2.232  1.00  0.00           O  
ATOM   5756  H1  WAT  1422      15.291   8.744   2.578  1.00  0.00           H  
ATOM   5757  H2  WAT  1422      15.195  10.027   1.781  1.00  0.00           H  
ATOM   5759  O   WAT  1423     -22.481  14.578  -0.970  1.00  0.00           O  
ATOM   5760  H1  WAT  1423     -21.801  14.962  -1.525  1.00  0.00           H  
ATOM   5761  H2  WAT  1423     -23.268  14.589  -1.514  1.00  0.00           H  
ATOM   5763  O   WAT  1424      11.129  -0.014  16.353  1.00  0.00           O  
ATOM   5764  H1  WAT  1424      11.852  -0.467  16.786  1.00  0.00           H  
ATOM   5765  H2  WAT  1424      11.485   0.248  15.504  1.00  0.00           H  
ATOM   5767  O   WAT  1425       2.136  22.781  -8.457  1.00  0.00           O  
ATOM   5768  H1  WAT  1425       2.169  22.026  -9.045  1.00  0.00           H  
ATOM   5769  H2  WAT  1425       1.510  22.529  -7.778  1.00  0.00           H  
ATOM   5771  O   WAT  1426      -4.012  13.132  -3.723  1.00  0.00           O  
ATOM   5772  H1  WAT  1426      -4.750  12.542  -3.879  1.00  0.00           H  
ATOM   5773  H2  WAT  1426      -3.266  12.550  -3.579  1.00  0.00           H  
ATOM   5775  O   WAT  1427     -10.096  -5.507  18.105  1.00  0.00           O  
ATOM   5776  H1  WAT  1427      -9.247  -5.436  17.667  1.00  0.00           H  
ATOM   5777  H2  WAT  1427     -10.597  -4.760  17.778  1.00  0.00           H  
ATOM   5779  O   WAT  1428       1.270  -0.145  17.186  1.00  0.00           O  
ATOM   5780  H1  WAT  1428       2.122  -0.568  17.079  1.00  0.00           H  
ATOM   5781  H2  WAT  1428       1.350   0.352  18.000  1.00  0.00           H  
ATOM   5783  O   WAT  1429      10.115   0.436 -21.613  1.00  0.00           O  
ATOM   5784  H1  WAT  1429       9.621  -0.286 -22.002  1.00  0.00           H  
ATOM   5785  H2  WAT  1429       9.600   0.695 -20.849  1.00  0.00           H  
ATOM   5787  O   WAT  1430     -17.441 -13.287  -6.029  1.00  0.00           O  
ATOM   5788  H1  WAT  1430     -17.301 -12.370  -6.264  1.00  0.00           H  
ATOM   5789  H2  WAT  1430     -18.148 -13.264  -5.384  1.00  0.00           H  
ATOM   5791  O   WAT  1431      -9.753 -14.585 -12.271  1.00  0.00           O  
ATOM   5792  H1  WAT  1431      -9.734 -15.403 -11.776  1.00  0.00           H  
ATOM   5793  H2  WAT  1431      -9.054 -14.056 -11.887  1.00  0.00           H  
ATOM   5795  O   WAT  1432     -15.644 -15.764  -1.894  1.00  0.00           O  
ATOM   5796  H1  WAT  1432     -14.999 -16.470  -1.929  1.00  0.00           H  
ATOM   5797  H2  WAT  1432     -16.226 -15.933  -2.634  1.00  0.00           H  
ATOM   5799  O   WAT  1433      -4.107   8.281  19.583  1.00  0.00           O  
ATOM   5800  H1  WAT  1433      -4.127   8.757  18.752  1.00  0.00           H  
ATOM   5801  H2  WAT  1433      -5.028   8.115  19.786  1.00  0.00           H  
ATOM   5803  O   WAT  1434      19.215 -14.009   3.021  1.00  0.00           O  
ATOM   5804  H1  WAT  1434      19.650 -14.862   3.041  1.00  0.00           H  
ATOM   5805  H2  WAT  1434      18.283 -14.214   3.093  1.00  0.00           H  
ATOM   5807  O   WAT  1435      10.155 -13.939  -6.997  1.00  0.00           O  
ATOM   5808  H1  WAT  1435      11.036 -13.597  -6.842  1.00  0.00           H  
ATOM   5809  H2  WAT  1435       9.600 -13.160  -7.040  1.00  0.00           H  
ATOM   5811  O   WAT  1436       6.176 -19.522   9.428  1.00  0.00           O  
ATOM   5812  H1  WAT  1436       5.493 -20.027   8.984  1.00  0.00           H  
ATOM   5813  H2  WAT  1436       5.704 -19.001  10.078  1.00  0.00           H  
ATOM   5815  O   WAT  1437      -3.549 -24.744   0.659  1.00  0.00           O  
ATOM   5816  H1  WAT  1437      -3.262 -24.700   1.571  1.00  0.00           H  
ATOM   5817  H2  WAT  1437      -3.697 -25.676   0.500  1.00  0.00           H  
ATOM   5819  O   WAT  1438      -0.204  -3.081 -20.157  1.00  0.00           O  
ATOM   5820  H1  WAT  1438       0.147  -3.666 -20.829  1.00  0.00           H  
ATOM   5821  H2  WAT  1438       0.340  -3.248 -19.387  1.00  0.00           H  
ATOM   5823  O   WAT  1439     -13.567  -7.964   3.396  1.00  0.00           O  
ATOM   5824  H1  WAT  1439     -13.460  -8.348   2.526  1.00  0.00           H  
ATOM   5825  H2  WAT  1439     -12.848  -7.336   3.471  1.00  0.00           H  
ATOM   5827  O   WAT  1440      -4.981 -25.861   4.740  1.00  0.00           O  
ATOM   5828  H1  WAT  1440      -5.553 -25.093   4.731  1.00  0.00           H  
ATOM   5829  H2  WAT  1440      -4.884 -26.076   5.667  1.00  0.00           H  
ATOM   5831  O   WAT  1441       1.199 -13.487  -3.607  1.00  0.00           O  
ATOM   5832  H1  WAT  1441       1.263 -12.885  -2.865  1.00  0.00           H  
ATOM   5833  H2  WAT  1441       1.289 -12.927  -4.378  1.00  0.00           H  
ATOM   5835  O   WAT  1442      -9.037 -18.500  12.670  1.00  0.00           O  
ATOM   5836  H1  WAT  1442      -8.298 -19.046  12.940  1.00  0.00           H  
ATOM   5837  H2  WAT  1442      -9.695 -19.124  12.363  1.00  0.00           H  
ATOM   5839  O   WAT  1443       6.222  18.037 -10.300  1.00  0.00           O  
ATOM   5840  H1  WAT  1443       5.849  18.833  -9.921  1.00  0.00           H  
ATOM   5841  H2  WAT  1443       7.130  18.268 -10.496  1.00  0.00           H  
ATOM   5843  O   WAT  1444       7.458  -2.660   2.001  1.00  0.00           O  
ATOM   5844  H1  WAT  1444       6.813  -3.028   2.605  1.00  0.00           H  
ATOM   5845  H2  WAT  1444       7.136  -1.778   1.815  1.00  0.00           H  
ATOM   5847  O   WAT  1445      16.287   7.607   3.531  1.00  0.00           O  
ATOM   5848  H1  WAT  1445      15.692   6.935   3.199  1.00  0.00           H  
ATOM   5849  H2  WAT  1445      16.675   7.218   4.315  1.00  0.00           H  
ATOM   5851  O   WAT  1446     -15.633   4.570 -18.862  1.00  0.00           O  
ATOM   5852  H1  WAT  1446     -15.658   5.282 -19.501  1.00  0.00           H  
ATOM   5853  H2  WAT  1446     -16.062   3.837 -19.303  1.00  0.00           H  
ATOM   5855  O   WAT  1447      10.664  20.278   5.605  1.00  0.00           O  
ATOM   5856  H1  WAT  1447      11.465  19.830   5.331  1.00  0.00           H  
ATOM   5857  H2  WAT  1447      10.108  19.581   5.954  1.00  0.00           H  
ATOM   5859  O   WAT  1448      -3.508  -0.910 -16.612  1.00  0.00           O  
ATOM   5860  H1  WAT  1448      -3.293  -1.323 -15.775  1.00  0.00           H  
ATOM   5861  H2  WAT  1448      -2.736  -0.385 -16.825  1.00  0.00           H  
ATOM   5863  O   WAT  1449      -2.055 -13.143  -2.084  1.00  0.00           O  
ATOM   5864  H1  WAT  1449      -1.870 -14.054  -2.313  1.00  0.00           H  
ATOM   5865  H2  WAT  1449      -2.936 -13.164  -1.710  1.00  0.00           H  
ATOM   5867  O   WAT  1450       6.669   0.557 -23.733  1.00  0.00           O  
ATOM   5868  H1  WAT  1450       7.143  -0.109 -23.235  1.00  0.00           H  
ATOM   5869  H2  WAT  1450       6.606   0.196 -24.617  1.00  0.00           H  
ATOM   5871  O   WAT  1451       0.281  23.737 -11.690  1.00  0.00           O  
ATOM   5872  H1  WAT  1451      -0.275  23.258 -12.304  1.00  0.00           H  
ATOM   5873  H2  WAT  1451      -0.244  24.495 -11.433  1.00  0.00           H  
ATOM   5875  O   WAT  1452       7.019  -0.203 -17.056  1.00  0.00           O  
ATOM   5876  H1  WAT  1452       7.503  -0.864 -16.560  1.00  0.00           H  
ATOM   5877  H2  WAT  1452       6.211  -0.645 -17.319  1.00  0.00           H  
ATOM   5879  O   WAT  1453      -2.270 -23.340  -1.357  1.00  0.00           O  
ATOM   5880  H1  WAT  1453      -2.810 -23.713  -0.661  1.00  0.00           H  
ATOM   5881  H2  WAT  1453      -1.814 -22.608  -0.941  1.00  0.00           H  
ATOM   5883  O   WAT  1454      18.886   9.344 -15.447  1.00  0.00           O  
ATOM   5884  H1  WAT  1454      18.027   9.676 -15.710  1.00  0.00           H  
ATOM   5885  H2  WAT  1454      19.141   9.899 -14.710  1.00  0.00           H  
ATOM   5887  O   WAT  1455      -8.530  -0.843 -10.484  1.00  0.00           O  
ATOM   5888  H1  WAT  1455      -8.463  -0.803  -9.530  1.00  0.00           H  
ATOM   5889  H2  WAT  1455      -8.508  -1.778 -10.688  1.00  0.00           H  
ATOM   5891  O   WAT  1456     -13.143  -6.661  19.234  1.00  0.00           O  
ATOM   5892  H1  WAT  1456     -12.754  -6.831  20.092  1.00  0.00           H  
ATOM   5893  H2  WAT  1456     -12.530  -7.054  18.612  1.00  0.00           H  
ATOM   5895  O   WAT  1457     -15.630  15.628   4.233  1.00  0.00           O  
ATOM   5896  H1  WAT  1457     -15.781  16.334   4.861  1.00  0.00           H  
ATOM   5897  H2  WAT  1457     -15.499  16.075   3.397  1.00  0.00           H  
ATOM   5899  O   WAT  1458      -1.332 -11.067  13.056  1.00  0.00           O  
ATOM   5900  H1  WAT  1458      -0.667 -11.451  12.484  1.00  0.00           H  
ATOM   5901  H2  WAT  1458      -2.146 -11.503  12.802  1.00  0.00           H  
ATOM   5903  O   WAT  1459      -4.106 -15.912   8.935  1.00  0.00           O  
ATOM   5904  H1  WAT  1459      -3.763 -15.513   9.735  1.00  0.00           H  
ATOM   5905  H2  WAT  1459      -4.946 -15.477   8.792  1.00  0.00           H  
ATOM   5907  O   WAT  1460      -9.551  -7.850  19.248  1.00  0.00           O  
ATOM   5908  H1  WAT  1460      -9.765  -7.647  20.159  1.00  0.00           H  
ATOM   5909  H2  WAT  1460      -9.794  -7.061  18.764  1.00  0.00           H  
ATOM   5911  O   WAT  1461      -8.319  20.902 -17.246  1.00  0.00           O  
ATOM   5912  H1  WAT  1461      -8.259  20.902 -18.202  1.00  0.00           H  
ATOM   5913  H2  WAT  1461      -8.942  21.601 -17.046  1.00  0.00           H  
ATOM   5915  O   WAT  1462       3.005   4.655  -2.174  1.00  0.00           O  
ATOM   5916  H1  WAT  1462       3.804   4.566  -2.694  1.00  0.00           H  
ATOM   5917  H2  WAT  1462       2.610   3.784  -2.191  1.00  0.00           H  
ATOM   5919  O   WAT  1463       3.204   8.160 -12.550  1.00  0.00           O  
ATOM   5920  H1  WAT  1463       3.909   7.516 -12.493  1.00  0.00           H  
ATOM   5921  H2  WAT  1463       2.519   7.816 -11.976  1.00  0.00           H  
ATOM   5923  O   WAT  1464      -7.657 -22.266   2.722  1.00  0.00           O  
ATOM   5924  H1  WAT  1464      -8.108 -22.168   1.884  1.00  0.00           H  
ATOM   5925  H2  WAT  1464      -7.187 -21.440   2.839  1.00  0.00           H  
ATOM   5927  O   WAT  1465     -20.587   3.618 -19.060  1.00  0.00           O  
ATOM   5928  H1  WAT  1465     -19.787   3.099 -19.147  1.00  0.00           H  
ATOM   5929  H2  WAT  1465     -20.503   4.301 -19.725  1.00  0.00           H  
ATOM   5931  O   WAT  1466       9.541  -4.064   3.360  1.00  0.00           O  
ATOM   5932  H1  WAT  1466       9.058  -4.765   3.797  1.00  0.00           H  
ATOM   5933  H2  WAT  1466       9.019  -3.861   2.583  1.00  0.00           H  
ATOM   5935  O   WAT  1467      -5.134 -10.459   5.781  1.00  0.00           O  
ATOM   5936  H1  WAT  1467      -4.235 -10.159   5.913  1.00  0.00           H  
ATOM   5937  H2  WAT  1467      -5.242 -11.176   6.406  1.00  0.00           H  
ATOM   5939  O   WAT  1468      -9.170   4.466  20.423  1.00  0.00           O  
ATOM   5940  H1  WAT  1468      -9.758   5.115  20.036  1.00  0.00           H  
ATOM   5941  H2  WAT  1468      -9.726   3.964  21.019  1.00  0.00           H  
ATOM   5943  O   WAT  1469     -13.325   6.452  -3.087  1.00  0.00           O  
ATOM   5944  H1  WAT  1469     -12.776   7.133  -3.474  1.00  0.00           H  
ATOM   5945  H2  WAT  1469     -14.219   6.780  -3.183  1.00  0.00           H  
ATOM   5947  O   WAT  1470       1.277  10.142  -9.487  1.00  0.00           O  
ATOM   5948  H1  WAT  1470       0.405  10.360  -9.157  1.00  0.00           H  
ATOM   5949  H2  WAT  1470       1.701   9.687  -8.760  1.00  0.00           H  
ATOM   5951  O   WAT  1471      -6.324  16.160  12.199  1.00  0.00           O  
ATOM   5952  H1  WAT  1471      -7.031  16.014  12.828  1.00  0.00           H  
ATOM   5953  H2  WAT  1471      -5.799  16.860  12.588  1.00  0.00           H  
ATOM   5955  O   WAT  1472       0.727 -19.442  15.794  1.00  0.00           O  
ATOM   5956  H1  WAT  1472       1.282 -19.898  15.161  1.00  0.00           H  
ATOM   5957  H2  WAT  1472       0.650 -20.052  16.528  1.00  0.00           H  
ATOM   5959  O   WAT  1473      -4.404   2.143   2.222  1.00  0.00           O  
ATOM   5960  H1  WAT  1473      -4.286   1.298   2.655  1.00  0.00           H  
ATOM   5961  H2  WAT  1473      -5.350   2.283   2.225  1.00  0.00           H  
ATOM   5963  O   WAT  1474     -16.318 -10.494   8.847  1.00  0.00           O  
ATOM   5964  H1  WAT  1474     -16.758  -9.766   9.286  1.00  0.00           H  
ATOM   5965  H2  WAT  1474     -15.945 -11.013   9.560  1.00  0.00           H  
ATOM   5967  O   WAT  1475     -19.707   9.514  -8.980  1.00  0.00           O  
ATOM   5968  H1  WAT  1475     -20.008  10.254  -8.453  1.00  0.00           H  
ATOM   5969  H2  WAT  1475     -20.350   9.443  -9.685  1.00  0.00           H  
ATOM   5971  O   WAT  1476     -10.850   3.342  16.086  1.00  0.00           O  
ATOM   5972  H1  WAT  1476     -10.607   2.733  16.783  1.00  0.00           H  
ATOM   5973  H2  WAT  1476     -11.182   2.782  15.384  1.00  0.00           H  
ATOM   5975  O   WAT  1477     -12.633  -8.136  -9.268  1.00  0.00           O  
ATOM   5976  H1  WAT  1477     -12.351  -9.016  -9.017  1.00  0.00           H  
ATOM   5977  H2  WAT  1477     -12.914  -8.225 -10.178  1.00  0.00           H  
ATOM   5979  O   WAT  1478     -19.262   2.456   5.808  1.00  0.00           O  
ATOM   5980  H1  WAT  1478     -19.155   3.102   5.110  1.00  0.00           H  
ATOM   5981  H2  WAT  1478     -18.916   1.644   5.437  1.00  0.00           H  
ATOM   5983  O   WAT  1479      -5.196  -7.111 -20.363  1.00  0.00           O  
ATOM   5984  H1  WAT  1479      -4.829  -7.903 -19.972  1.00  0.00           H  
ATOM   5985  H2  WAT  1479      -5.115  -7.249 -21.307  1.00  0.00           H  
ATOM   5987  O   WAT  1480      12.410  -7.292   8.450  1.00  0.00           O  
ATOM   5988  H1  WAT  1480      13.084  -7.969   8.390  1.00  0.00           H  
ATOM   5989  H2  WAT  1480      12.856  -6.487   8.185  1.00  0.00           H  
ATOM   5991  O   WAT  1481      15.956   6.840  -4.894  1.00  0.00           O  
ATOM   5992  H1  WAT  1481      16.159   6.921  -5.826  1.00  0.00           H  
ATOM   5993  H2  WAT  1481      16.701   6.366  -4.526  1.00  0.00           H  
ATOM   5995  O   WAT  1482     -17.178   9.589  -5.345  1.00  0.00           O  
ATOM   5996  H1  WAT  1482     -17.984   9.538  -4.831  1.00  0.00           H  
ATOM   5997  H2  WAT  1482     -16.926  10.511  -5.304  1.00  0.00           H  
ATOM   5999  O   WAT  1483     -15.539   9.914 -13.270  1.00  0.00           O  
ATOM   6000  H1  WAT  1483     -15.402  10.772 -13.672  1.00  0.00           H  
ATOM   6001  H2  WAT  1483     -14.779   9.398 -13.541  1.00  0.00           H  
ATOM   6003  O   WAT  1484       3.759 -20.111 -12.210  1.00  0.00           O  
ATOM   6004  H1  WAT  1484       4.571 -20.264 -11.726  1.00  0.00           H  
ATOM   6005  H2  WAT  1484       3.169 -20.803 -11.911  1.00  0.00           H  
ATOM   6007  O   WAT  1485     -10.299  18.243   6.557  1.00  0.00           O  
ATOM   6008  H1  WAT  1485     -11.240  18.223   6.381  1.00  0.00           H  
ATOM   6009  H2  WAT  1485     -10.113  17.395   6.961  1.00  0.00           H  
ATOM   6011  O   WAT  1486     -14.894  -5.146   1.338  1.00  0.00           O  
ATOM   6012  H1  WAT  1486     -14.965  -6.092   1.467  1.00  0.00           H  
ATOM   6013  H2  WAT  1486     -15.588  -4.937   0.712  1.00  0.00           H  
ATOM   6015  O   WAT  1487       8.091   8.951 -16.387  1.00  0.00           O  
ATOM   6016  H1  WAT  1487       8.771   8.397 -16.005  1.00  0.00           H  
ATOM   6017  H2  WAT  1487       8.179   8.821 -17.332  1.00  0.00           H  
ATOM   6019  O   WAT  1488     -18.489 -11.144  -2.099  1.00  0.00           O  
ATOM   6020  H1  WAT  1488     -18.085 -11.491  -1.304  1.00  0.00           H  
ATOM   6021  H2  WAT  1488     -17.887 -10.462  -2.396  1.00  0.00           H  
ATOM   6023  O   WAT  1489     -17.165  15.635  10.732  1.00  0.00           O  
ATOM   6024  H1  WAT  1489     -16.971  14.766  10.380  1.00  0.00           H  
ATOM   6025  H2  WAT  1489     -17.415  15.475  11.642  1.00  0.00           H  
ATOM   6027  O   WAT  1490     -15.863  11.030   5.492  1.00  0.00           O  
ATOM   6028  H1  WAT  1490     -16.627  10.720   5.979  1.00  0.00           H  
ATOM   6029  H2  WAT  1490     -16.176  11.805   5.025  1.00  0.00           H  
ATOM   6031  O   WAT  1491      -0.599  21.344   5.913  1.00  0.00           O  
ATOM   6032  H1  WAT  1491      -1.313  21.610   5.334  1.00  0.00           H  
ATOM   6033  H2  WAT  1491      -0.256  22.167   6.263  1.00  0.00           H  
ATOM   6035  O   WAT  1492      -1.082 -18.479   6.296  1.00  0.00           O  
ATOM   6036  H1  WAT  1492      -0.985 -17.943   7.082  1.00  0.00           H  
ATOM   6037  H2  WAT  1492      -0.743 -17.931   5.588  1.00  0.00           H  
ATOM   6039  O   WAT  1493      -1.673  23.721  -9.069  1.00  0.00           O  
ATOM   6040  H1  WAT  1493      -1.159  23.074  -9.552  1.00  0.00           H  
ATOM   6041  H2  WAT  1493      -2.568  23.380  -9.090  1.00  0.00           H  
ATOM   6043  O   WAT  1494      11.523 -11.492  20.469  1.00  0.00           O  
ATOM   6044  H1  WAT  1494      11.197 -11.362  19.578  1.00  0.00           H  
ATOM   6045  H2  WAT  1494      12.469 -11.589  20.366  1.00  0.00           H  
ATOM   6047  O   WAT  1495      11.556   5.616 -11.751  1.00  0.00           O  
ATOM   6048  H1  WAT  1495      11.668   5.976 -10.871  1.00  0.00           H  
ATOM   6049  H2  WAT  1495      11.248   6.356 -12.275  1.00  0.00           H  
ATOM   6051  O   WAT  1496      -6.329   1.460 -14.047  1.00  0.00           O  
ATOM   6052  H1  WAT  1496      -5.654   1.119 -13.460  1.00  0.00           H  
ATOM   6053  H2  WAT  1496      -6.526   0.731 -14.635  1.00  0.00           H  
ATOM   6055  O   WAT  1497       0.870  -7.637 -17.809  1.00  0.00           O  
ATOM   6056  H1  WAT  1497       1.310  -7.931 -18.606  1.00  0.00           H  
ATOM   6057  H2  WAT  1497       0.555  -8.443 -17.398  1.00  0.00           H  
ATOM   6059  O   WAT  1498      -4.298  10.865   7.776  1.00  0.00           O  
ATOM   6060  H1  WAT  1498      -4.045  10.041   8.191  1.00  0.00           H  
ATOM   6061  H2  WAT  1498      -4.244  10.688   6.837  1.00  0.00           H  
ATOM   6063  O   WAT  1499      16.843   1.031  13.158  1.00  0.00           O  
ATOM   6064  H1  WAT  1499      17.001   0.098  13.302  1.00  0.00           H  
ATOM   6065  H2  WAT  1499      17.569   1.469  13.601  1.00  0.00           H  
ATOM   6067  O   WAT  1500      22.543  -3.931  -7.430  1.00  0.00           O  
ATOM   6068  H1  WAT  1500      21.916  -4.420  -6.898  1.00  0.00           H  
ATOM   6069  H2  WAT  1500      23.388  -4.339  -7.240  1.00  0.00           H  
ATOM   6071  O   WAT  1501     -10.267 -14.719   8.200  1.00  0.00           O  
ATOM   6072  H1  WAT  1501     -10.058 -13.823   7.937  1.00  0.00           H  
ATOM   6073  H2  WAT  1501     -10.718 -15.092   7.443  1.00  0.00           H  
ATOM   6075  O   WAT  1502      -8.453   0.698 -17.307  1.00  0.00           O  
ATOM   6076  H1  WAT  1502      -7.547   0.622 -17.606  1.00  0.00           H  
ATOM   6077  H2  WAT  1502      -8.950   0.135 -17.900  1.00  0.00           H  
ATOM   6079  O   WAT  1503       7.844   7.569   3.125  1.00  0.00           O  
ATOM   6080  H1  WAT  1503       8.696   7.869   3.441  1.00  0.00           H  
ATOM   6081  H2  WAT  1503       7.244   7.740   3.851  1.00  0.00           H  
ATOM   6083  O   WAT  1504       6.137  15.046  -0.282  1.00  0.00           O  
ATOM   6084  H1  WAT  1504       6.531  14.791   0.552  1.00  0.00           H  
ATOM   6085  H2  WAT  1504       6.616  15.832  -0.543  1.00  0.00           H  
ATOM   6087  O   WAT  1505      22.506  -8.745   3.020  1.00  0.00           O  
ATOM   6088  H1  WAT  1505      22.318  -9.684   3.014  1.00  0.00           H  
ATOM   6089  H2  WAT  1505      22.397  -8.473   2.109  1.00  0.00           H  
ATOM   6091  O   WAT  1506     -20.793  -4.671  -2.743  1.00  0.00           O  
ATOM   6092  H1  WAT  1506     -20.383  -4.934  -1.919  1.00  0.00           H  
ATOM   6093  H2  WAT  1506     -20.081  -4.284  -3.252  1.00  0.00           H  
ATOM   6095  O   WAT  1507      16.163   1.399  -3.240  1.00  0.00           O  
ATOM   6096  H1  WAT  1507      15.659   1.115  -2.478  1.00  0.00           H  
ATOM   6097  H2  WAT  1507      15.927   2.319  -3.355  1.00  0.00           H  
ATOM   6099  O   WAT  1508      10.437   2.901  14.438  1.00  0.00           O  
ATOM   6100  H1  WAT  1508      10.306   3.697  13.923  1.00  0.00           H  
ATOM   6101  H2  WAT  1508      11.059   2.384  13.926  1.00  0.00           H  
ATOM   6103  O   WAT  1509     -20.962   7.132  -5.428  1.00  0.00           O  
ATOM   6104  H1  WAT  1509     -20.300   6.845  -6.057  1.00  0.00           H  
ATOM   6105  H2  WAT  1509     -21.120   6.363  -4.880  1.00  0.00           H  
ATOM   6107  O   WAT  1510      18.476   6.677  -3.683  1.00  0.00           O  
ATOM   6108  H1  WAT  1510      18.566   7.230  -2.907  1.00  0.00           H  
ATOM   6109  H2  WAT  1510      18.445   7.294  -4.414  1.00  0.00           H  
ATOM   6111  O   WAT  1511     -12.833  14.954   8.142  1.00  0.00           O  
ATOM   6112  H1  WAT  1511     -13.109  14.932   7.226  1.00  0.00           H  
ATOM   6113  H2  WAT  1511     -13.582  15.323   8.609  1.00  0.00           H  
ATOM   6115  O   WAT  1512       2.203   2.421 -23.079  1.00  0.00           O  
ATOM   6116  H1  WAT  1512       2.377   1.550 -22.720  1.00  0.00           H  
ATOM   6117  H2  WAT  1512       2.778   2.485 -23.841  1.00  0.00           H  
ATOM   6119  O   WAT  1513     -11.036 -18.012   3.072  1.00  0.00           O  
ATOM   6120  H1  WAT  1513     -11.447 -18.838   2.818  1.00  0.00           H  
ATOM   6121  H2  WAT  1513     -10.642 -17.682   2.265  1.00  0.00           H  
ATOM   6123  O   WAT  1514       2.736  21.809  -0.718  1.00  0.00           O  
ATOM   6124  H1  WAT  1514       2.239  22.540  -0.351  1.00  0.00           H  
ATOM   6125  H2  WAT  1514       3.573  22.194  -0.977  1.00  0.00           H  
ATOM   6127  O   WAT  1515      15.937 -10.454   6.674  1.00  0.00           O  
ATOM   6128  H1  WAT  1515      16.600  -9.853   6.334  1.00  0.00           H  
ATOM   6129  H2  WAT  1515      16.383 -10.934   7.371  1.00  0.00           H  
ATOM   6131  O   WAT  1516      21.765   7.322  -3.489  1.00  0.00           O  
ATOM   6132  H1  WAT  1516      21.257   6.813  -2.856  1.00  0.00           H  
ATOM   6133  H2  WAT  1516      21.744   6.798  -4.289  1.00  0.00           H  
ATOM   6135  O   WAT  1517      16.493 -16.412   5.273  1.00  0.00           O  
ATOM   6136  H1  WAT  1517      16.101 -16.989   4.617  1.00  0.00           H  
ATOM   6137  H2  WAT  1517      16.643 -15.589   4.809  1.00  0.00           H  
ATOM   6139  O   WAT  1518       2.690 -15.732  13.843  1.00  0.00           O  
ATOM   6140  H1  WAT  1518       2.073 -15.685  14.573  1.00  0.00           H  
ATOM   6141  H2  WAT  1518       3.311 -16.414  14.098  1.00  0.00           H  
ATOM   6143  O   WAT  1519     -20.816   2.576   1.669  1.00  0.00           O  
ATOM   6144  H1  WAT  1519     -20.776   3.317   1.065  1.00  0.00           H  
ATOM   6145  H2  WAT  1519     -19.907   2.288   1.755  1.00  0.00           H  
ATOM   6147  O   WAT  1520      10.333  -2.999 -11.267  1.00  0.00           O  
ATOM   6148  H1  WAT  1520       9.564  -2.769 -11.789  1.00  0.00           H  
ATOM   6149  H2  WAT  1520       9.997  -3.101 -10.377  1.00  0.00           H  
ATOM   6151  O   WAT  1521       8.311  -3.980   7.799  1.00  0.00           O  
ATOM   6152  H1  WAT  1521       7.859  -4.544   8.426  1.00  0.00           H  
ATOM   6153  H2  WAT  1521       8.925  -4.563   7.352  1.00  0.00           H  
ATOM   6155  O   WAT  1522      -8.568  -1.944   9.140  1.00  0.00           O  
ATOM   6156  H1  WAT  1522      -8.858  -2.763   9.542  1.00  0.00           H  
ATOM   6157  H2  WAT  1522      -9.233  -1.753   8.478  1.00  0.00           H  
ATOM   6159  O   WAT  1523      -4.240 -16.505  -2.982  1.00  0.00           O  
ATOM   6160  H1  WAT  1523      -3.815 -15.670  -3.178  1.00  0.00           H  
ATOM   6161  H2  WAT  1523      -4.424 -16.887  -3.840  1.00  0.00           H  
ATOM   6163  O   WAT  1524       1.907  20.415  14.124  1.00  0.00           O  
ATOM   6164  H1  WAT  1524       1.631  20.398  15.040  1.00  0.00           H  
ATOM   6165  H2  WAT  1524       1.679  19.548  13.788  1.00  0.00           H  
ATOM   6167  O   WAT  1525     -22.180   8.278  -2.692  1.00  0.00           O  
ATOM   6168  H1  WAT  1525     -23.102   8.135  -2.909  1.00  0.00           H  
ATOM   6169  H2  WAT  1525     -21.723   8.205  -3.529  1.00  0.00           H  
ATOM   6171  O   WAT  1526     -22.504  -1.254  -6.972  1.00  0.00           O  
ATOM   6172  H1  WAT  1526     -22.997  -0.797  -7.653  1.00  0.00           H  
ATOM   6173  H2  WAT  1526     -22.843  -2.149  -6.990  1.00  0.00           H  
ATOM   6175  O   WAT  1527      22.786  -1.072  17.935  1.00  0.00           O  
ATOM   6176  H1  WAT  1527      22.323  -1.769  17.469  1.00  0.00           H  
ATOM   6177  H2  WAT  1527      22.483  -0.264  17.520  1.00  0.00           H  
ATOM   6179  O   WAT  1528      20.577   3.107   7.481  1.00  0.00           O  
ATOM   6180  H1  WAT  1528      21.070   2.289   7.420  1.00  0.00           H  
ATOM   6181  H2  WAT  1528      19.668   2.851   7.327  1.00  0.00           H  
ATOM   6183  O   WAT  1529       4.342  16.494 -15.390  1.00  0.00           O  
ATOM   6184  H1  WAT  1529       4.882  16.711 -14.630  1.00  0.00           H  
ATOM   6185  H2  WAT  1529       3.575  17.062 -15.310  1.00  0.00           H  
ATOM   6187  O   WAT  1530     -13.862  13.809  11.320  1.00  0.00           O  
ATOM   6188  H1  WAT  1530     -13.792  14.763  11.358  1.00  0.00           H  
ATOM   6189  H2  WAT  1530     -13.126  13.536  10.773  1.00  0.00           H  
ATOM   6191  O   WAT  1531     -12.244 -18.835   9.650  1.00  0.00           O  
ATOM   6192  H1  WAT  1531     -11.815 -18.483   8.870  1.00  0.00           H  
ATOM   6193  H2  WAT  1531     -11.610 -19.452  10.015  1.00  0.00           H  
ATOM   6195  O   WAT  1532      21.780  -4.851   8.070  1.00  0.00           O  
ATOM   6196  H1  WAT  1532      21.493  -4.749   8.977  1.00  0.00           H  
ATOM   6197  H2  WAT  1532      21.094  -4.429   7.553  1.00  0.00           H  
ATOM   6199  O   WAT  1533     -15.863   1.609  -3.192  1.00  0.00           O  
ATOM   6200  H1  WAT  1533     -15.805   2.229  -3.919  1.00  0.00           H  
ATOM   6201  H2  WAT  1533     -15.298   1.980  -2.515  1.00  0.00           H  
ATOM   6203  O   WAT  1534      16.815 -16.781   0.379  1.00  0.00           O  
ATOM   6204  H1  WAT  1534      16.457 -17.668   0.338  1.00  0.00           H  
ATOM   6205  H2  WAT  1534      17.746 -16.907   0.560  1.00  0.00           H  
ATOM   6207  O   WAT  1535      -0.992  -1.405 -22.635  1.00  0.00           O  
ATOM   6208  H1  WAT  1535      -1.296  -0.645 -22.139  1.00  0.00           H  
ATOM   6209  H2  WAT  1535      -0.497  -1.923 -22.001  1.00  0.00           H  
ATOM   6211  O   WAT  1536     -13.632 -19.459  -9.633  1.00  0.00           O  
ATOM   6212  H1  WAT  1536     -14.489 -19.367  -9.217  1.00  0.00           H  
ATOM   6213  H2  WAT  1536     -13.789 -20.038 -10.379  1.00  0.00           H  
ATOM   6215  O   WAT  1537      -7.428   7.312  14.178  1.00  0.00           O  
ATOM   6216  H1  WAT  1537      -6.745   7.979  14.114  1.00  0.00           H  
ATOM   6217  H2  WAT  1537      -8.045   7.534  13.481  1.00  0.00           H  
ATOM   6219  O   WAT  1538      15.072  -9.554  -5.155  1.00  0.00           O  
ATOM   6220  H1  WAT  1538      14.928 -10.108  -4.388  1.00  0.00           H  
ATOM   6221  H2  WAT  1538      14.466  -8.822  -5.039  1.00  0.00           H  
ATOM   6223  O   WAT  1539      -6.070  21.815   3.082  1.00  0.00           O  
ATOM   6224  H1  WAT  1539      -6.156  21.163   3.778  1.00  0.00           H  
ATOM   6225  H2  WAT  1539      -6.843  21.684   2.533  1.00  0.00           H  
ATOM   6227  O   WAT  1540      15.858   8.038   9.923  1.00  0.00           O  
ATOM   6228  H1  WAT  1540      16.073   8.086   8.992  1.00  0.00           H  
ATOM   6229  H2  WAT  1540      15.549   8.917  10.143  1.00  0.00           H  
ATOM   6231  O   WAT  1541      -7.437  12.832 -16.008  1.00  0.00           O  
ATOM   6232  H1  WAT  1541      -7.153  12.467 -16.846  1.00  0.00           H  
ATOM   6233  H2  WAT  1541      -6.666  13.292 -15.674  1.00  0.00           H  
ATOM   6235  O   WAT  1542      15.498  -8.096  -9.274  1.00  0.00           O  
ATOM   6236  H1  WAT  1542      15.500  -8.690  -8.523  1.00  0.00           H  
ATOM   6237  H2  WAT  1542      15.819  -7.266  -8.923  1.00  0.00           H  
ATOM   6239  O   WAT  1543      -6.185   9.091 -21.852  1.00  0.00           O  
ATOM   6240  H1  WAT  1543      -6.548   8.480 -22.493  1.00  0.00           H  
ATOM   6241  H2  WAT  1543      -6.265   8.635 -21.014  1.00  0.00           H  
ATOM   6243  O   WAT  1544       1.723 -11.204  -5.466  1.00  0.00           O  
ATOM   6244  H1  WAT  1544       1.141 -10.969  -6.189  1.00  0.00           H  
ATOM   6245  H2  WAT  1544       1.562 -10.533  -4.802  1.00  0.00           H  
ATOM   6247  O   WAT  1545      -3.373   4.904 -16.278  1.00  0.00           O  
ATOM   6248  H1  WAT  1545      -4.072   4.267 -16.131  1.00  0.00           H  
ATOM   6249  H2  WAT  1545      -3.499   5.560 -15.592  1.00  0.00           H  
ATOM   6251  O   WAT  1546     -11.212  13.659  17.895  1.00  0.00           O  
ATOM   6252  H1  WAT  1546     -11.640  14.119  18.617  1.00  0.00           H  
ATOM   6253  H2  WAT  1546     -11.221  14.286  17.172  1.00  0.00           H  
ATOM   6255  O   WAT  1547       9.615 -12.217  -4.051  1.00  0.00           O  
ATOM   6256  H1  WAT  1547       9.312 -12.900  -3.452  1.00  0.00           H  
ATOM   6257  H2  WAT  1547       9.041 -11.472  -3.874  1.00  0.00           H  
ATOM   6259  O   WAT  1548       6.380  -5.336 -18.888  1.00  0.00           O  
ATOM   6260  H1  WAT  1548       6.432  -5.761 -19.743  1.00  0.00           H  
ATOM   6261  H2  WAT  1548       6.803  -5.949 -18.288  1.00  0.00           H  
ATOM   6263  O   WAT  1549      17.448   6.854  -7.124  1.00  0.00           O  
ATOM   6264  H1  WAT  1549      18.394   6.933  -7.250  1.00  0.00           H  
ATOM   6265  H2  WAT  1549      17.072   7.498  -7.724  1.00  0.00           H  
ATOM   6267  O   WAT  1550      19.882  -6.679  -8.414  1.00  0.00           O  
ATOM   6268  H1  WAT  1550      19.008  -6.293  -8.344  1.00  0.00           H  
ATOM   6269  H2  WAT  1550      20.402  -6.014  -8.864  1.00  0.00           H  
ATOM   6271  O   WAT  1551       3.896  -1.738   4.903  1.00  0.00           O  
ATOM   6272  H1  WAT  1551       4.637  -1.163   5.095  1.00  0.00           H  
ATOM   6273  H2  WAT  1551       3.675  -1.548   3.991  1.00  0.00           H  
ATOM   6275  O   WAT  1552      -0.981   2.142 -26.027  1.00  0.00           O  
ATOM   6276  H1  WAT  1552      -1.416   2.939 -26.331  1.00  0.00           H  
ATOM   6277  H2  WAT  1552      -0.199   2.073 -26.575  1.00  0.00           H  
ATOM   6279  O   WAT  1553     -14.670   2.463 -12.433  1.00  0.00           O  
ATOM   6280  H1  WAT  1553     -15.232   2.544 -11.662  1.00  0.00           H  
ATOM   6281  H2  WAT  1553     -15.260   2.172 -13.129  1.00  0.00           H  
ATOM   6283  O   WAT  1554      -4.120 -11.757  13.163  1.00  0.00           O  
ATOM   6284  H1  WAT  1554      -4.140 -10.831  12.920  1.00  0.00           H  
ATOM   6285  H2  WAT  1554      -4.197 -11.755  14.117  1.00  0.00           H  
ATOM   6287  O   WAT  1555      17.561  -0.157   6.250  1.00  0.00           O  
ATOM   6288  H1  WAT  1555      16.716  -0.604   6.303  1.00  0.00           H  
ATOM   6289  H2  WAT  1555      18.105  -0.595   6.905  1.00  0.00           H  
ATOM   6291  O   WAT  1556       1.081  -1.275  12.407  1.00  0.00           O  
ATOM   6292  H1  WAT  1556       0.422  -1.969  12.425  1.00  0.00           H  
ATOM   6293  H2  WAT  1556       1.021  -0.910  11.524  1.00  0.00           H  
ATOM   6295  O   WAT  1557      -6.197  -7.057  14.635  1.00  0.00           O  
ATOM   6296  H1  WAT  1557      -5.768  -7.085  15.490  1.00  0.00           H  
ATOM   6297  H2  WAT  1557      -5.683  -7.652  14.089  1.00  0.00           H  
ATOM   6299  O   WAT  1558      -6.121  20.927 -15.562  1.00  0.00           O  
ATOM   6300  H1  WAT  1558      -5.383  21.264 -16.069  1.00  0.00           H  
ATOM   6301  H2  WAT  1558      -6.855  20.932 -16.176  1.00  0.00           H  
ATOM   6303  O   WAT  1559     -12.386  12.630 -11.664  1.00  0.00           O  
ATOM   6304  H1  WAT  1559     -11.508  12.254 -11.721  1.00  0.00           H  
ATOM   6305  H2  WAT  1559     -12.318  13.295 -10.979  1.00  0.00           H  
ATOM   6307  O   WAT  1560       1.727  -6.684  -1.330  1.00  0.00           O  
ATOM   6308  H1  WAT  1560       2.466  -6.538  -0.739  1.00  0.00           H  
ATOM   6309  H2  WAT  1560       2.112  -6.661  -2.206  1.00  0.00           H  
ATOM   6311  O   WAT  1561       7.129  -4.551  21.367  1.00  0.00           O  
ATOM   6312  H1  WAT  1561       7.153  -5.477  21.128  1.00  0.00           H  
ATOM   6313  H2  WAT  1561       8.015  -4.359  21.672  1.00  0.00           H  
ATOM   6315  O   WAT  1562       4.060  12.117  -6.019  1.00  0.00           O  
ATOM   6316  H1  WAT  1562       3.421  12.639  -5.532  1.00  0.00           H  
ATOM   6317  H2  WAT  1562       4.676  12.760  -6.371  1.00  0.00           H  
ATOM   6319  O   WAT  1563       0.551  13.250 -16.249  1.00  0.00           O  
ATOM   6320  H1  WAT  1563       0.596  13.601 -15.359  1.00  0.00           H  
ATOM   6321  H2  WAT  1563       0.640  12.304 -16.138  1.00  0.00           H  
ATOM   6323  O   WAT  1564      11.953  -8.667  14.224  1.00  0.00           O  
ATOM   6324  H1  WAT  1564      11.554  -9.445  14.613  1.00  0.00           H  
ATOM   6325  H2  WAT  1564      12.598  -9.012  13.606  1.00  0.00           H  
ATOM   6327  O   WAT  1565      -3.571  10.041 -13.054  1.00  0.00           O  
ATOM   6328  H1  WAT  1565      -4.092  10.700 -12.594  1.00  0.00           H  
ATOM   6329  H2  WAT  1565      -4.010   9.934 -13.898  1.00  0.00           H  
ATOM   6331  O   WAT  1566      19.976   6.170  10.123  1.00  0.00           O  
ATOM   6332  H1  WAT  1566      20.133   5.233  10.005  1.00  0.00           H  
ATOM   6333  H2  WAT  1566      19.132   6.217  10.571  1.00  0.00           H  
ATOM   6335  O   WAT  1567     -10.583 -13.596   2.517  1.00  0.00           O  
ATOM   6336  H1  WAT  1567      -9.884 -13.429   1.885  1.00  0.00           H  
ATOM   6337  H2  WAT  1567     -10.315 -14.400   2.963  1.00  0.00           H  
ATOM   6339  O   WAT  1568     -11.793   0.386 -23.750  1.00  0.00           O  
ATOM   6340  H1  WAT  1568     -12.203  -0.403 -24.105  1.00  0.00           H  
ATOM   6341  H2  WAT  1568     -11.173   0.061 -23.097  1.00  0.00           H  
ATOM   6343  O   WAT  1569      22.931  15.668   4.184  1.00  0.00           O  
ATOM   6344  H1  WAT  1569      22.025  15.503   4.444  1.00  0.00           H  
ATOM   6345  H2  WAT  1569      23.012  15.257   3.323  1.00  0.00           H  
ATOM   6347  O   WAT  1570      15.501 -12.479  -9.698  1.00  0.00           O  
ATOM   6348  H1  WAT  1570      14.637 -12.819  -9.930  1.00  0.00           H  
ATOM   6349  H2  WAT  1570      15.358 -11.998  -8.883  1.00  0.00           H  
ATOM   6351  O   WAT  1571      17.445  -5.144  18.931  1.00  0.00           O  
ATOM   6352  H1  WAT  1571      17.849  -4.286  18.804  1.00  0.00           H  
ATOM   6353  H2  WAT  1571      16.511  -4.994  18.781  1.00  0.00           H  
ATOM   6355  O   WAT  1572     -14.518   8.193 -11.203  1.00  0.00           O  
ATOM   6356  H1  WAT  1572     -14.197   8.915 -10.663  1.00  0.00           H  
ATOM   6357  H2  WAT  1572     -15.371   8.490 -11.518  1.00  0.00           H  
ATOM   6359  O   WAT  1573      13.777   4.745   7.165  1.00  0.00           O  
ATOM   6360  H1  WAT  1573      14.623   4.767   6.718  1.00  0.00           H  
ATOM   6361  H2  WAT  1573      13.906   5.279   7.949  1.00  0.00           H  
ATOM   6363  O   WAT  1574      -2.593  -5.318   9.403  1.00  0.00           O  
ATOM   6364  H1  WAT  1574      -1.719  -5.083   9.091  1.00  0.00           H  
ATOM   6365  H2  WAT  1574      -3.123  -4.539   9.238  1.00  0.00           H  
ATOM   6367  O   WAT  1575      13.319  -4.962  -8.714  1.00  0.00           O  
ATOM   6368  H1  WAT  1575      13.519  -4.465  -9.507  1.00  0.00           H  
ATOM   6369  H2  WAT  1575      12.661  -4.434  -8.260  1.00  0.00           H  
ATOM   6371  O   WAT  1576      -7.748  13.314  14.249  1.00  0.00           O  
ATOM   6372  H1  WAT  1576      -7.673  13.359  15.202  1.00  0.00           H  
ATOM   6373  H2  WAT  1576      -7.645  14.221  13.958  1.00  0.00           H  
ATOM   6375  O   WAT  1577       0.403 -17.186   8.993  1.00  0.00           O  
ATOM   6376  H1  WAT  1577       1.276 -17.517   9.202  1.00  0.00           H  
ATOM   6377  H2  WAT  1577      -0.125 -17.399   9.763  1.00  0.00           H  
ATOM   6379  O   WAT  1578     -22.279   8.828   2.508  1.00  0.00           O  
ATOM   6380  H1  WAT  1578     -21.349   9.055   2.505  1.00  0.00           H  
ATOM   6381  H2  WAT  1578     -22.432   8.460   3.378  1.00  0.00           H  
ATOM   6383  O   WAT  1579      -6.201   1.248  20.812  1.00  0.00           O  
ATOM   6384  H1  WAT  1579      -5.900   0.342  20.740  1.00  0.00           H  
ATOM   6385  H2  WAT  1579      -6.467   1.484  19.923  1.00  0.00           H  
ATOM   6387  O   WAT  1580     -18.513  -0.380  11.871  1.00  0.00           O  
ATOM   6388  H1  WAT  1580     -18.119  -0.735  12.668  1.00  0.00           H  
ATOM   6389  H2  WAT  1580     -17.932   0.337  11.617  1.00  0.00           H  
ATOM   6391  O   WAT  1581       4.359   7.226 -20.893  1.00  0.00           O  
ATOM   6392  H1  WAT  1581       5.243   7.356 -21.235  1.00  0.00           H  
ATOM   6393  H2  WAT  1581       3.979   6.555 -21.460  1.00  0.00           H  
ATOM   6395  O   WAT  1582     -16.424  -5.774  -7.693  1.00  0.00           O  
ATOM   6396  H1  WAT  1582     -15.580  -6.124  -7.408  1.00  0.00           H  
ATOM   6397  H2  WAT  1582     -16.661  -6.308  -8.451  1.00  0.00           H  
ATOM   6399  O   WAT  1583       7.469  -7.158 -16.935  1.00  0.00           O  
ATOM   6400  H1  WAT  1583       7.749  -7.846 -17.539  1.00  0.00           H  
ATOM   6401  H2  WAT  1583       7.691  -7.495 -16.067  1.00  0.00           H  
ATOM   6403  O   WAT  1584       0.543 -19.248  -0.746  1.00  0.00           O  
ATOM   6404  H1  WAT  1584       0.766 -18.333  -0.578  1.00  0.00           H  
ATOM   6405  H2  WAT  1584       1.382 -19.667  -0.939  1.00  0.00           H  
ATOM   6407  O   WAT  1585     -15.536 -16.070 -11.673  1.00  0.00           O  
ATOM   6408  H1  WAT  1585     -16.192 -15.798 -12.315  1.00  0.00           H  
ATOM   6409  H2  WAT  1585     -15.662 -15.475 -10.934  1.00  0.00           H  
ATOM   6411  O   WAT  1586     -13.405  -6.233  12.070  1.00  0.00           O  
ATOM   6412  H1  WAT  1586     -13.239  -5.706  12.852  1.00  0.00           H  
ATOM   6413  H2  WAT  1586     -13.999  -6.922  12.368  1.00  0.00           H  
ATOM   6415  O   WAT  1587     -20.271  -9.068 -11.578  1.00  0.00           O  
ATOM   6416  H1  WAT  1587     -20.107  -9.212 -10.646  1.00  0.00           H  
ATOM   6417  H2  WAT  1587     -21.088  -8.569 -11.603  1.00  0.00           H  
ATOM   6419  O   WAT  1588      11.708  14.597  -3.036  1.00  0.00           O  
ATOM   6420  H1  WAT  1588      10.844  14.468  -3.425  1.00  0.00           H  
ATOM   6421  H2  WAT  1588      12.089  15.322  -3.532  1.00  0.00           H  
ATOM   6423  O   WAT  1589       0.515 -23.959  -9.820  1.00  0.00           O  
ATOM   6424  H1  WAT  1589       0.215 -24.291  -8.974  1.00  0.00           H  
ATOM   6425  H2  WAT  1589       0.095 -24.529 -10.464  1.00  0.00           H  
ATOM   6427  O   WAT  1590      18.616  10.087  14.132  1.00  0.00           O  
ATOM   6428  H1  WAT  1590      18.875  10.659  13.410  1.00  0.00           H  
ATOM   6429  H2  WAT  1590      18.384  10.686  14.841  1.00  0.00           H  
ATOM   6431  O   WAT  1591       7.805 -11.198   3.313  1.00  0.00           O  
ATOM   6432  H1  WAT  1591       8.408 -10.566   3.703  1.00  0.00           H  
ATOM   6433  H2  WAT  1591       7.383 -11.620   4.062  1.00  0.00           H  
ATOM   6435  O   WAT  1592       2.019   1.390  25.098  1.00  0.00           O  
ATOM   6436  H1  WAT  1592       1.969   0.440  25.206  1.00  0.00           H  
ATOM   6437  H2  WAT  1592       1.115   1.660  24.933  1.00  0.00           H  
ATOM   6439  O   WAT  1593      -1.651  -1.390  -9.796  1.00  0.00           O  
ATOM   6440  H1  WAT  1593      -2.232  -0.684 -10.078  1.00  0.00           H  
ATOM   6441  H2  WAT  1593      -2.062  -1.737  -9.004  1.00  0.00           H  
ATOM   6443  O   WAT  1594      -5.781  11.726 -12.067  1.00  0.00           O  
ATOM   6444  H1  WAT  1594      -6.312  12.488 -11.835  1.00  0.00           H  
ATOM   6445  H2  WAT  1594      -5.476  11.382 -11.227  1.00  0.00           H  
ATOM   6447  O   WAT  1595      21.675   7.856   6.263  1.00  0.00           O  
ATOM   6448  H1  WAT  1595      21.197   8.302   5.564  1.00  0.00           H  
ATOM   6449  H2  WAT  1595      21.157   7.071   6.443  1.00  0.00           H  
ATOM   6451  O   WAT  1596     -22.401   5.283   3.682  1.00  0.00           O  
ATOM   6452  H1  WAT  1596     -23.243   5.555   3.315  1.00  0.00           H  
ATOM   6453  H2  WAT  1596     -22.623   4.896   4.529  1.00  0.00           H  
ATOM   6455  O   WAT  1597      -0.306   1.236  22.923  1.00  0.00           O  
ATOM   6456  H1  WAT  1597      -0.742   1.669  22.190  1.00  0.00           H  
ATOM   6457  H2  WAT  1597       0.620   1.226  22.679  1.00  0.00           H  
ATOM   6459  O   WAT  1598      -6.897  -8.490   5.905  1.00  0.00           O  
ATOM   6460  H1  WAT  1598      -6.287  -9.226   5.861  1.00  0.00           H  
ATOM   6461  H2  WAT  1598      -7.758  -8.884   5.764  1.00  0.00           H  
ATOM   6463  O   WAT  1599      13.806  -9.949  12.723  1.00  0.00           O  
ATOM   6464  H1  WAT  1599      14.238 -10.644  12.227  1.00  0.00           H  
ATOM   6465  H2  WAT  1599      14.283  -9.154  12.486  1.00  0.00           H  
ATOM   6467  O   WAT  1600      10.027  -5.032  11.093  1.00  0.00           O  
ATOM   6468  H1  WAT  1600       9.616  -4.712  11.896  1.00  0.00           H  
ATOM   6469  H2  WAT  1600       9.299  -5.146  10.481  1.00  0.00           H  
ATOM   6471  O   WAT  1601       7.439 -11.404  20.894  1.00  0.00           O  
ATOM   6472  H1  WAT  1601       7.459 -12.139  21.507  1.00  0.00           H  
ATOM   6473  H2  WAT  1601       8.045 -10.764  21.268  1.00  0.00           H  
ATOM   6475  O   WAT  1602      -9.728  -3.454  -9.634  1.00  0.00           O  
ATOM   6476  H1  WAT  1602      -9.621  -3.823 -10.511  1.00  0.00           H  
ATOM   6477  H2  WAT  1602      -9.204  -4.023  -9.070  1.00  0.00           H  
ATOM   6479  O   WAT  1603       0.384 -11.054  -7.713  1.00  0.00           O  
ATOM   6480  H1  WAT  1603       0.729 -11.783  -8.228  1.00  0.00           H  
ATOM   6481  H2  WAT  1603       0.214 -10.365  -8.356  1.00  0.00           H  
ATOM   6483  O   WAT  1604      19.279  -0.943 -10.952  1.00  0.00           O  
ATOM   6484  H1  WAT  1604      19.942  -0.276 -10.778  1.00  0.00           H  
ATOM   6485  H2  WAT  1604      18.456  -0.541 -10.673  1.00  0.00           H  
ATOM   6487  O   WAT  1605       5.740   6.232 -16.678  1.00  0.00           O  
ATOM   6488  H1  WAT  1605       5.593   7.178 -16.669  1.00  0.00           H  
ATOM   6489  H2  WAT  1605       6.372   6.081 -15.975  1.00  0.00           H  
ATOM   6491  O   WAT  1606       8.658   4.862  17.552  1.00  0.00           O  
ATOM   6492  H1  WAT  1606       7.780   5.004  17.197  1.00  0.00           H  
ATOM   6493  H2  WAT  1606       8.561   5.003  18.494  1.00  0.00           H  
ATOM   6495  O   WAT  1607      22.371   5.986 -10.803  1.00  0.00           O  
ATOM   6496  H1  WAT  1607      22.420   5.295 -10.142  1.00  0.00           H  
ATOM   6497  H2  WAT  1607      21.439   6.050 -11.013  1.00  0.00           H  
ATOM   6499  O   WAT  1608      15.205  -6.517   1.941  1.00  0.00           O  
ATOM   6500  H1  WAT  1608      16.097  -6.593   2.279  1.00  0.00           H  
ATOM   6501  H2  WAT  1608      14.695  -6.193   2.684  1.00  0.00           H  
ATOM   6503  O   WAT  1609      -6.362 -10.084 -14.997  1.00  0.00           O  
ATOM   6504  H1  WAT  1609      -6.257  -9.472 -15.726  1.00  0.00           H  
ATOM   6505  H2  WAT  1609      -6.038 -10.919 -15.337  1.00  0.00           H  
ATOM   6507  O   WAT  1610     -16.337 -17.977   0.819  1.00  0.00           O  
ATOM   6508  H1  WAT  1610     -16.113 -18.044   1.747  1.00  0.00           H  
ATOM   6509  H2  WAT  1610     -17.012 -17.299   0.784  1.00  0.00           H  
ATOM   6511  O   WAT  1611     -15.922   4.452   7.798  1.00  0.00           O  
ATOM   6512  H1  WAT  1611     -15.059   4.042   7.732  1.00  0.00           H  
ATOM   6513  H2  WAT  1611     -15.996   4.984   7.006  1.00  0.00           H  
ATOM   6515  O   WAT  1612      -8.948  -3.718 -17.947  1.00  0.00           O  
ATOM   6516  H1  WAT  1612      -8.266  -3.544 -17.298  1.00  0.00           H  
ATOM   6517  H2  WAT  1612      -9.672  -4.087 -17.441  1.00  0.00           H  
ATOM   6519  O   WAT  1613      14.359  16.312   6.641  1.00  0.00           O  
ATOM   6520  H1  WAT  1613      13.768  16.974   6.282  1.00  0.00           H  
ATOM   6521  H2  WAT  1613      14.340  15.601   6.001  1.00  0.00           H  
ATOM   6523  O   WAT  1614       0.387  -6.818  19.891  1.00  0.00           O  
ATOM   6524  H1  WAT  1614       0.444  -6.234  20.647  1.00  0.00           H  
ATOM   6525  H2  WAT  1614       0.627  -6.269  19.145  1.00  0.00           H  
ATOM   6527  O   WAT  1615     -17.010   8.557 -15.336  1.00  0.00           O  
ATOM   6528  H1  WAT  1615     -16.894   9.134 -16.091  1.00  0.00           H  
ATOM   6529  H2  WAT  1615     -16.567   9.009 -14.618  1.00  0.00           H  
ATOM   6531  O   WAT  1616      11.478  -1.681 -24.112  1.00  0.00           O  
ATOM   6532  H1  WAT  1616      12.070  -2.329 -24.493  1.00  0.00           H  
ATOM   6533  H2  WAT  1616      12.058  -1.012 -23.748  1.00  0.00           H  
ATOM   6535  O   WAT  1617       9.755  10.459 -13.996  1.00  0.00           O  
ATOM   6536  H1  WAT  1617       8.826  10.462 -13.766  1.00  0.00           H  
ATOM   6537  H2  WAT  1617       9.765  10.484 -14.953  1.00  0.00           H  
ATOM   6539  O   WAT  1618      -3.677 -18.575  10.158  1.00  0.00           O  
ATOM   6540  H1  WAT  1618      -3.410 -17.728   9.802  1.00  0.00           H  
ATOM   6541  H2  WAT  1618      -4.511 -18.764   9.728  1.00  0.00           H  
ATOM   6543  O   WAT  1619     -14.330  -8.906  -5.968  1.00  0.00           O
[truncated: 231,506 more chars]
