# Supplementary material for: 1,4-Disubstituted 1H-1,2,3-Triazole Containing Peptidotriazolamers: A New Class of Peptidomimetics With Interesting Foldamer Properties
Source: Front Chem. 2019 Mar 26;7:155. doi: 10.3389/fchem.2019.00155 (PMC6443886; doi:10.3389/fchem.2019.00155)
Supplement: Supplementary file 2 [file Data_Sheet_2.zip › pdb_files/11a_freeMD-DMSO_LAST50NS_combined_Cluster_clst_c0.pdb]

CRYST1   47.241   47.241   47.241 109.47 109.47 109.47 P 1           1
ATOM      1  C2  BOC     1       2.750   7.347   1.747  1.00  0.00           C  
ATOM      2  H21 BOC     1       2.120   8.066   1.209  1.00  0.00           H  
ATOM      3  H22 BOC     1       2.646   6.354   1.291  1.00  0.00           H  
ATOM      4  H23 BOC     1       3.754   7.675   1.451  1.00  0.00           H  
ATOM      5  C1  BOC     1       2.536   7.429   3.314  1.00  0.00           C  
ATOM      6  C3  BOC     1       3.579   6.432   3.980  1.00  0.00           C  
ATOM      7  H31 BOC     1       3.816   5.594   3.313  1.00  0.00           H  
ATOM      8  H32 BOC     1       3.226   5.949   4.900  1.00  0.00           H  
ATOM      9  H33 BOC     1       4.543   6.922   4.161  1.00  0.00           H  
ATOM     10  C4  BOC     1       2.798   8.867   3.805  1.00  0.00           C  
ATOM     11  H41 BOC     1       3.887   9.005   3.803  1.00  0.00           H  
ATOM     12  H42 BOC     1       2.467   8.869   4.851  1.00  0.00           H  
ATOM     13  H43 BOC     1       2.260   9.619   3.215  1.00  0.00           H  
ATOM     14  OS  BOC     1       1.166   7.091   3.481  1.00  0.00           O  
ATOM     15  C   BOC     1       0.589   6.796   4.619  1.00  0.00           C  
ATOM     16  O   BOC     1       1.040   6.876   5.728  1.00  0.00           O  
ATOM     17  N   ALA     2      -0.689   6.538   4.348  1.00  0.00           N  
ATOM     18  H   ALA     2      -0.967   6.705   3.391  1.00  0.00           H  
ATOM     19  CA  ALA     2      -1.622   5.992   5.334  1.00  0.00           C  
ATOM     20  HA  ALA     2      -1.710   6.798   6.062  1.00  0.00           H  
ATOM     21  CB  ALA     2      -2.999   5.773   4.689  1.00  0.00           C  
ATOM     22  HB1 ALA     2      -3.719   5.627   5.495  1.00  0.00           H  
ATOM     23  HB2 ALA     2      -3.269   6.616   4.053  1.00  0.00           H  
ATOM     24  HB3 ALA     2      -3.006   4.959   3.964  1.00  0.00           H  
ATOM     25  C   ALA     2      -1.157   4.665   6.000  1.00  0.00           C  
ATOM     26  O   ALA     2      -1.574   4.424   7.141  1.00  0.00           O  
ATOM     27  N   A4n     3      -0.277   3.911   5.350  1.00  0.00           N  
ATOM     28  H   A4n     3       0.012   4.258   4.447  1.00  0.00           H  
ATOM     29  CA  A4n     3       0.566   2.848   5.847  1.00  0.00           C  
ATOM     30  HA  A4n     3       0.956   3.141   6.822  1.00  0.00           H  
ATOM     31  CB  A4n     3      -0.256   1.516   5.991  1.00  0.00           C  
ATOM     32  HB1 A4n     3       0.275   0.735   6.535  1.00  0.00           H  
ATOM     33  HB2 A4n     3      -1.181   1.792   6.498  1.00  0.00           H  
ATOM     34  HB3 A4n     3      -0.666   1.134   5.056  1.00  0.00           H  
ATOM     35 C4   T14     4       1.607   2.750   4.774  1.00  0.00          CL  
ATOM     36  N3  T14     4       1.578   3.622   3.686  1.00  0.00           N  
ATOM     37  N2  T14     4       2.558   3.226   2.904  1.00  0.00           N  
ATOM     38  C5  T14     4       2.585   1.834   4.617  1.00  0.00           C  
ATOM     39  H5  T14     4       2.980   1.013   5.188  1.00  0.00           H  
ATOM     40  N1  T14     4       3.117   2.156   3.426  1.00  0.00           N  
ATOM     41  CA  A4c     5       4.255   1.509   2.812  1.00  0.00           C  
ATOM     42  HA  A4c     5       4.190   1.693   1.740  1.00  0.00           H  
ATOM     43  CB  A4c     5       5.523   2.151   3.269  1.00  0.00           C  
ATOM     44  HB1 A4c     5       6.225   1.865   2.486  1.00  0.00           H  
ATOM     45  HB2 A4c     5       5.412   3.231   3.362  1.00  0.00           H  
ATOM     46  HB3 A4c     5       5.701   1.651   4.221  1.00  0.00           H  
ATOM     47  C   A4c     5       4.220  -0.004   2.765  1.00  0.00           C  
ATOM     48  O   A4c     5       5.199  -0.614   2.537  1.00  0.00           O  
ATOM     49  N   A4n     6       3.034  -0.668   2.982  1.00  0.00           N  
ATOM     50  H   A4n     6       2.249  -0.077   3.217  1.00  0.00           H  
ATOM     51  CA  A4n     6       2.889  -2.112   2.889  1.00  0.00           C  
ATOM     52  HA  A4n     6       3.219  -2.547   1.946  1.00  0.00           H  
ATOM     53  CB  A4n     6       3.567  -2.899   4.037  1.00  0.00           C  
ATOM     54  HB1 A4n     6       4.623  -2.632   3.994  1.00  0.00           H  
ATOM     55  HB2 A4n     6       3.043  -2.735   4.979  1.00  0.00           H  
ATOM     56  HB3 A4n     6       3.496  -3.938   3.715  1.00  0.00           H  
ATOM     57 C4   T14     7       1.380  -2.419   2.999  1.00  0.00          CL  
ATOM     58  N3  T14     7       0.696  -3.474   2.536  1.00  0.00           N  
ATOM     59  N2  T14     7      -0.534  -3.400   2.956  1.00  0.00           N  
ATOM     60  C5  T14     7       0.432  -1.621   3.698  1.00  0.00           C  
ATOM     61  H5  T14     7       0.590  -0.816   4.393  1.00  0.00           H  
ATOM     62  N1  T14     7      -0.693  -2.278   3.654  1.00  0.00           N  
ATOM     63  CA  A4c     8      -2.054  -1.920   4.057  1.00  0.00           C  
ATOM     64  HA  A4c     8      -2.778  -2.704   3.833  1.00  0.00           H  
ATOM     65  CB  A4c     8      -2.105  -1.738   5.511  1.00  0.00           C  
ATOM     66  HB1 A4c     8      -1.167  -1.362   5.919  1.00  0.00           H  
ATOM     67  HB2 A4c     8      -2.924  -1.054   5.733  1.00  0.00           H  
ATOM     68  HB3 A4c     8      -2.295  -2.617   6.128  1.00  0.00           H  
ATOM     69  C   A4c     8      -2.558  -0.706   3.324  1.00  0.00           C  
ATOM     70  O   A4c     8      -3.778  -0.522   3.208  1.00  0.00           O  
ATOM     71  N   A4n     9      -1.661   0.133   2.761  1.00  0.00           N  
ATOM     72  H   A4n     9      -0.695  -0.163   2.765  1.00  0.00           H  
ATOM     73  CA  A4n     9      -1.996   1.136   1.762  1.00  0.00           C  
ATOM     74  HA  A4n     9      -2.823   0.814   1.129  1.00  0.00           H  
ATOM     75  CB  A4n     9      -2.449   2.468   2.423  1.00  0.00           C  
ATOM     76  HB1 A4n     9      -1.713   2.889   3.107  1.00  0.00           H  
ATOM     77  HB2 A4n     9      -2.484   3.227   1.641  1.00  0.00           H  
ATOM     78  HB3 A4n     9      -3.386   2.379   2.973  1.00  0.00           H  
ATOM     79 C4   T14    10      -0.702   1.266   1.123  1.00  0.00          CL  
ATOM     80  N3  T14    10       0.426   1.011   1.861  1.00  0.00           N  
ATOM     81  N2  T14    10       1.448   1.122   1.035  1.00  0.00           N  
ATOM     82  C5  T14    10      -0.363   1.754  -0.117  1.00  0.00           C  
ATOM     83  H5  T14    10      -0.774   2.045  -1.067  1.00  0.00           H  
ATOM     84  N1  T14    10       0.943   1.576  -0.106  1.00  0.00           N  
ATOM     85  CA  A4c    11       1.829   1.787  -1.195  1.00  0.00           C  
ATOM     86  HA  A4c    11       1.161   2.374  -1.825  1.00  0.00           H  
ATOM     87  CB  A4c    11       3.006   2.603  -0.777  1.00  0.00           C  
ATOM     88  HB1 A4c    11       3.793   2.022  -0.294  1.00  0.00           H  
ATOM     89  HB2 A4c    11       3.446   2.900  -1.729  1.00  0.00           H  
ATOM     90  HB3 A4c    11       2.672   3.409  -0.124  1.00  0.00           H  
ATOM     91  C   A4c    11       2.266   0.454  -1.800  1.00  0.00           C  
ATOM     92  O   A4c    11       2.649   0.407  -3.018  1.00  0.00           O  
ATOM     93  N   A4n    12       1.992  -0.660  -1.095  1.00  0.00           N  
ATOM     94  H   A4n    12       1.491  -0.557  -0.225  1.00  0.00           H  
ATOM     95  CA  A4n    12       1.500  -1.883  -1.810  1.00  0.00           C  
ATOM     96  HA  A4n    12       1.197  -1.668  -2.835  1.00  0.00           H  
ATOM     97  CB  A4n    12       2.521  -2.977  -1.755  1.00  0.00           C  
ATOM     98  HB1 A4n    12       2.767  -2.993  -0.693  1.00  0.00           H  
ATOM     99  HB2 A4n    12       2.078  -3.911  -2.099  1.00  0.00           H  
ATOM    100  HB3 A4n    12       3.366  -2.703  -2.387  1.00  0.00           H  
ATOM    101 C4   T14    13       0.265  -2.245  -1.079  1.00  0.00          CL  
ATOM    102  N3  T14    13      -0.070  -1.595   0.001  1.00  0.00           N  
ATOM    103  N2  T14    13      -1.221  -2.069   0.380  1.00  0.00           N  
ATOM    104  C5  T14    13      -0.567  -3.303  -1.309  1.00  0.00           C  
ATOM    105  H5  T14    13      -0.646  -4.089  -2.038  1.00  0.00           H  
ATOM    106  N1  T14    13      -1.555  -3.060  -0.460  1.00  0.00           N  
ATOM    107  CA  A4c    14      -2.896  -3.694  -0.409  1.00  0.00           C  
ATOM    108  HA  A4c    14      -2.778  -4.762  -0.590  1.00  0.00           H  
ATOM    109  CB  A4c    14      -3.670  -3.434   0.942  1.00  0.00           C  
ATOM    110  HB1 A4c    14      -4.415  -4.229   0.984  1.00  0.00           H  
ATOM    111  HB2 A4c    14      -2.982  -3.490   1.785  1.00  0.00           H  
ATOM    112  HB3 A4c    14      -4.144  -2.452   0.952  1.00  0.00           H  
ATOM    113  C   A4c    14      -3.720  -3.157  -1.548  1.00  0.00           C  
ATOM    114  O   A4c    14      -4.694  -3.785  -1.959  1.00  0.00           O  
ATOM    115  N   A4n    15      -3.424  -1.954  -1.976  1.00  0.00           N  
ATOM    116  H   A4n    15      -2.644  -1.433  -1.602  1.00  0.00           H  
ATOM    117  CA  A4n    15      -3.848  -1.415  -3.270  1.00  0.00           C  
ATOM    118  HA  A4n    15      -4.010  -2.202  -4.007  1.00  0.00           H  
ATOM    119  CB  A4n    15      -5.163  -0.747  -3.005  1.00  0.00           C  
ATOM    120  HB1 A4n    15      -5.575  -0.155  -3.822  1.00  0.00           H  
ATOM    121  HB2 A4n    15      -5.949  -1.459  -2.753  1.00  0.00           H  
ATOM    122  HB3 A4n    15      -5.132  -0.031  -2.184  1.00  0.00           H  
ATOM    123 C4   T14    16      -2.748  -0.525  -3.637  1.00  0.00          CL  
ATOM    124  N3  T14    16      -1.792  -0.395  -2.684  1.00  0.00           N  
ATOM    125  N2  T14    16      -0.815   0.348  -3.261  1.00  0.00           N  
ATOM    126  C5  T14    16      -2.402   0.099  -4.782  1.00  0.00           C  
ATOM    127  H5  T14    16      -2.812  -0.000  -5.771  1.00  0.00           H  
ATOM    128  N1  T14    16      -1.175   0.604  -4.544  1.00  0.00           N  
ATOM    129  CA  A4c    17      -0.263   1.126  -5.579  1.00  0.00           C  
ATOM    130  HA  A4c    17      -0.829   1.504  -6.430  1.00  0.00           H  
ATOM    131  CB  A4c    17       0.520   2.348  -5.140  1.00  0.00           C  
ATOM    132  HB1 A4c    17       1.060   2.714  -6.014  1.00  0.00           H  
ATOM    133  HB2 A4c    17      -0.213   3.130  -4.948  1.00  0.00           H  
ATOM    134  HB3 A4c    17       1.227   2.011  -4.382  1.00  0.00           H  
ATOM    135  C   A4c    17       0.713   0.064  -6.147  1.00  0.00           C  
ATOM    136  O   A4c    17       1.407   0.329  -7.104  1.00  0.00           O  
ATOM    137  N   A4n    18       0.711  -1.134  -5.554  1.00  0.00           N  
ATOM    138  H   A4n    18       0.162  -1.075  -4.709  1.00  0.00           H  
ATOM    139  CA  A4n    18       1.209  -2.363  -6.024  1.00  0.00           C  
ATOM    140  HA  A4n    18       1.148  -2.439  -7.109  1.00  0.00           H  
ATOM    141  CB  A4n    18       2.618  -2.650  -5.530  1.00  0.00           C  
ATOM    142  HB1 A4n    18       3.269  -1.842  -5.862  1.00  0.00           H  
ATOM    143  HB2 A4n    18       2.697  -2.650  -4.443  1.00  0.00           H  
ATOM    144  HB3 A4n    18       3.133  -3.519  -5.941  1.00  0.00           H  
ATOM    145 C4   T14    19       0.182  -3.316  -5.550  1.00  0.00          CL  
ATOM    146  N3  T14    19      -0.919  -2.864  -4.844  1.00  0.00           N  
ATOM    147  N2  T14    19      -1.606  -3.880  -4.418  1.00  0.00           N  
ATOM    148  C5  T14    19       0.064  -4.689  -5.620  1.00  0.00           C  
ATOM    149  H5  T14    19       0.754  -5.398  -6.042  1.00  0.00           H  
ATOM    150  N1  T14    19      -0.926  -4.979  -4.757  1.00  0.00           N  
ATOM    151  CA  A4c    20      -1.420  -6.321  -4.377  1.00  0.00           C  
ATOM    152  HA  A4c    20      -0.590  -6.919  -4.001  1.00  0.00           H  
ATOM    153  CB  A4c    20      -2.204  -6.188  -3.087  1.00  0.00           C  
ATOM    154  HB1 A4c    20      -2.467  -7.184  -2.731  1.00  0.00           H  
ATOM    155  HB2 A4c    20      -1.647  -5.709  -2.282  1.00  0.00           H  
ATOM    156  HB3 A4c    20      -3.146  -5.692  -3.322  1.00  0.00           H  
ATOM    157  C   A4c    20      -2.111  -7.170  -5.477  1.00  0.00           C  
ATOM    158  O   A4c    20      -2.367  -8.386  -5.332  1.00  0.00           O  
ATOM    159  O   ALL    21      -2.473  -6.379  -6.574  1.00  0.00           O  
ATOM    160  C1  ALL    21      -3.180  -7.020  -7.705  1.00  0.00           C  
ATOM    161  H11 ALL    21      -4.184  -7.034  -7.264  1.00  0.00           H  
ATOM    162  H12 ALL    21      -2.942  -8.088  -7.775  1.00  0.00           H  
ATOM    163  C2  ALL    21      -3.052  -6.226  -8.984  1.00  0.00           C  
ATOM    164  H21 ALL    21      -3.372  -5.186  -9.000  1.00  0.00           H  
ATOM    165  C3  ALL    21      -2.534  -6.756 -10.127  1.00  0.00           C  
ATOM    166  H31 ALL    21      -2.290  -7.816 -10.152  1.00  0.00           H  
ATOM    167  H32 ALL    21      -2.441  -6.152 -11.027  1.00  0.00           H  
TER     168      ALL    21 
ATOM    168  S   DMS    22       6.784   5.265 -20.333  1.00  0.00           S  
ATOM    169  CT1 DMS    22       5.618   5.810 -21.590  1.00  0.00           C  
ATOM    170  O   DMS    22       6.509   3.869 -19.857  1.00  0.00           O  
ATOM    171  CT2 DMS    22       8.232   5.079 -21.356  1.00  0.00           C  
ATOM    172  HZ1 DMS    22       6.181   6.339 -22.360  1.00  0.00           H  
ATOM    173  HZ2 DMS    22       4.787   6.331 -21.115  1.00  0.00           H  
ATOM    174  HZ3 DMS    22       5.337   4.917 -22.148  1.00  0.00           H  
ATOM    175  HZ4 DMS    22       8.581   6.019 -21.784  1.00  0.00           H  
ATOM    176  HZ5 DMS    22       7.945   4.434 -22.186  1.00  0.00           H  
ATOM    177  HZ6 DMS    22       8.977   4.632 -20.697  1.00  0.00           H  
TER     178      DMS    22 
ATOM    178  S   DMS    23      -7.547   0.934   0.927  1.00  0.00           S  
ATOM    179  CT1 DMS    23      -6.028   1.577   1.614  1.00  0.00           C  
ATOM    180  O   DMS    23      -7.558   1.031  -0.580  1.00  0.00           O  
ATOM    181  CT2 DMS    23      -7.280  -0.850   1.232  1.00  0.00           C  
ATOM    182  HZ1 DMS    23      -5.206   0.978   1.224  1.00  0.00           H  
ATOM    183  HZ2 DMS    23      -5.991   1.464   2.698  1.00  0.00           H  
ATOM    184  HZ3 DMS    23      -5.901   2.648   1.452  1.00  0.00           H  
ATOM    185  HZ4 DMS    23      -8.147  -1.469   1.000  1.00  0.00           H  
ATOM    186  HZ5 DMS    23      -6.962  -1.004   2.263  1.00  0.00           H  
ATOM    187  HZ6 DMS    23      -6.511  -1.175   0.531  1.00  0.00           H  
TER     188      DMS    23 
ATOM    188  S   DMS    24       9.784  16.451  -9.282  1.00  0.00           S  
ATOM    189  CT1 DMS    24      10.353  14.819  -8.784  1.00  0.00           C  
ATOM    190  O   DMS    24       9.332  17.179  -7.986  1.00  0.00           O  
ATOM    191  CT2 DMS    24      11.409  17.040  -9.736  1.00  0.00           C  
ATOM    192  HZ1 DMS    24      10.700  14.245  -9.643  1.00  0.00           H  
ATOM    193  HZ2 DMS    24       9.448  14.295  -8.476  1.00  0.00           H  
ATOM    194  HZ3 DMS    24      11.097  14.735  -7.992  1.00  0.00           H  
ATOM    195  HZ4 DMS    24      12.115  16.913  -8.916  1.00  0.00           H  
ATOM    196  HZ5 DMS    24      11.179  18.069 -10.012  1.00  0.00           H  
ATOM    197  HZ6 DMS    24      11.729  16.449 -10.594  1.00  0.00           H  
TER     198      DMS    24 
ATOM    198  S   DMS    25       8.878  -4.893 -18.558  1.00  0.00           S  
ATOM    199  CT1 DMS    25      10.177  -3.850 -17.949  1.00  0.00           C  
ATOM    200  O   DMS    25       8.419  -5.714 -17.378  1.00  0.00           O  
ATOM    201  CT2 DMS    25       7.619  -3.690 -18.736  1.00  0.00           C  
ATOM    202  HZ1 DMS    25       9.786  -3.068 -17.299  1.00  0.00           H  
ATOM    203  HZ2 DMS    25      10.777  -3.475 -18.778  1.00  0.00           H  
ATOM    204  HZ3 DMS    25      10.786  -4.429 -17.255  1.00  0.00           H  
ATOM    205  HZ4 DMS    25       7.951  -2.891 -19.399  1.00  0.00           H  
ATOM    206  HZ5 DMS    25       7.473  -3.329 -17.718  1.00  0.00           H  
ATOM    207  HZ6 DMS    25       6.763  -4.203 -19.174  1.00  0.00           H  
TER     208      DMS    25 
ATOM    208  S   DMS    26       9.196  11.038  14.881  1.00  0.00           S  
ATOM    209  CT1 DMS    26       8.074  12.057  15.768  1.00  0.00           C  
ATOM    210  O   DMS    26       8.251  10.175  14.100  1.00  0.00           O  
ATOM    211  CT2 DMS    26       9.620  12.251  13.683  1.00  0.00           C  
ATOM    212  HZ1 DMS    26       8.710  12.821  16.214  1.00  0.00           H  
ATOM    213  HZ2 DMS    26       7.460  11.559  16.518  1.00  0.00           H  
ATOM    214  HZ3 DMS    26       7.322  12.468  15.095  1.00  0.00           H  
ATOM    215  HZ4 DMS    26       9.999  11.877  12.732  1.00  0.00           H  
ATOM    216  HZ5 DMS    26      10.380  12.944  14.042  1.00  0.00           H  
ATOM    217  HZ6 DMS    26       8.730  12.777  13.336  1.00  0.00           H  
TER     218      DMS    26 
ATOM    218  S   DMS    27     -12.161  -6.434  18.841  1.00  0.00           S  
ATOM    219  CT1 DMS    27     -13.916  -6.219  18.836  1.00  0.00           C  
ATOM    220  O   DMS    27     -11.796  -7.892  19.133  1.00  0.00           O  
ATOM    221  CT2 DMS    27     -11.817  -6.107  17.118  1.00  0.00           C  
ATOM    222  HZ1 DMS    27     -14.114  -5.206  18.485  1.00  0.00           H  
ATOM    223  HZ2 DMS    27     -14.185  -6.474  19.861  1.00  0.00           H  
ATOM    224  HZ3 DMS    27     -14.214  -6.981  18.116  1.00  0.00           H  
ATOM    225  HZ4 DMS    27     -11.993  -5.067  16.842  1.00  0.00           H  
ATOM    226  HZ5 DMS    27     -12.378  -6.892  16.611  1.00  0.00           H  
ATOM    227  HZ6 DMS    27     -10.732  -6.189  17.055  1.00  0.00           H  
TER     228      DMS    27 
ATOM    228  S   DMS    28     -22.814  13.817  -6.550  1.00  0.00           S  
ATOM    229  CT1 DMS    28     -21.895  13.872  -4.996  1.00  0.00           C  
ATOM    230  O   DMS    28     -23.235  15.284  -6.858  1.00  0.00           O  
ATOM    231  CT2 DMS    28     -21.367  13.515  -7.608  1.00  0.00           C  
ATOM    232  HZ1 DMS    28     -22.482  14.353  -4.213  1.00  0.00           H  
ATOM    233  HZ2 DMS    28     -21.014  14.461  -5.248  1.00  0.00           H  
ATOM    234  HZ3 DMS    28     -21.667  12.857  -4.670  1.00  0.00           H  
ATOM    235  HZ4 DMS    28     -20.982  12.525  -7.367  1.00  0.00           H  
ATOM    236  HZ5 DMS    28     -20.581  14.259  -7.477  1.00  0.00           H  
ATOM    237  HZ6 DMS    28     -21.721  13.586  -8.636  1.00  0.00           H  
TER     238      DMS    28 
ATOM    238  S   DMS    29      -6.658 -11.026   8.367  1.00  0.00           S  
ATOM    239  CT1 DMS    29      -7.426 -12.410   7.512  1.00  0.00           C  
ATOM    240  O   DMS    29      -7.020 -11.255   9.804  1.00  0.00           O  
ATOM    241  CT2 DMS    29      -7.948  -9.805   8.104  1.00  0.00           C  
ATOM    242  HZ1 DMS    29      -7.058 -13.330   7.965  1.00  0.00           H  
ATOM    243  HZ2 DMS    29      -7.117 -12.274   6.475  1.00  0.00           H  
ATOM    244  HZ3 DMS    29      -8.506 -12.288   7.597  1.00  0.00           H  
ATOM    245  HZ4 DMS    29      -8.006  -9.587   7.038  1.00  0.00           H  
ATOM    246  HZ5 DMS    29      -7.646  -8.921   8.665  1.00  0.00           H  
ATOM    247  HZ6 DMS    29      -8.935 -10.181   8.376  1.00  0.00           H  
TER     248      DMS    29 
ATOM    248  S   DMS    30      -2.544  10.272   9.588  1.00  0.00           S  
ATOM    249  CT1 DMS    30      -2.267  11.254   8.139  1.00  0.00           C  
ATOM    250  O   DMS    30      -3.464   9.136   9.147  1.00  0.00           O  
ATOM    251  CT2 DMS    30      -0.920   9.573   9.769  1.00  0.00           C  
ATOM    252  HZ1 DMS    30      -3.241  11.561   7.756  1.00  0.00           H  
ATOM    253  HZ2 DMS    30      -1.632  10.858   7.346  1.00  0.00           H  
ATOM    254  HZ3 DMS    30      -1.737  12.099   8.578  1.00  0.00           H  
ATOM    255  HZ4 DMS    30      -0.838   9.048  10.721  1.00  0.00           H  
ATOM    256  HZ5 DMS    30      -0.206  10.394   9.844  1.00  0.00           H  
ATOM    257  HZ6 DMS    30      -0.652   8.968   8.903  1.00  0.00           H  
TER     258      DMS    30 
ATOM    258  S   DMS    31       7.618  25.520  -0.923  1.00  0.00           S  
ATOM    259  CT1 DMS    31       7.223  25.002   0.729  1.00  0.00           C  
ATOM    260  O   DMS    31       6.543  24.980  -1.766  1.00  0.00           O  
ATOM    261  CT2 DMS    31       7.343  27.272  -0.963  1.00  0.00           C  
ATOM    262  HZ1 DMS    31       7.912  25.298   1.520  1.00  0.00           H  
ATOM    263  HZ2 DMS    31       6.959  23.949   0.834  1.00  0.00           H  
ATOM    264  HZ3 DMS    31       6.281  25.512   0.930  1.00  0.00           H  
ATOM    265  HZ4 DMS    31       8.328  27.738  -0.954  1.00  0.00           H  
ATOM    266  HZ5 DMS    31       6.846  27.593  -0.047  1.00  0.00           H  
ATOM    267  HZ6 DMS    31       6.836  27.492  -1.903  1.00  0.00           H  
TER     268      DMS    31 
ATOM    268  S   DMS    32       3.358  11.507  15.879  1.00  0.00           S  
ATOM    269  CT1 DMS    32       3.364  10.777  17.427  1.00  0.00           C  
ATOM    270  O   DMS    32       4.171  12.837  16.069  1.00  0.00           O  
ATOM    271  CT2 DMS    32       4.499  10.546  15.022  1.00  0.00           C  
ATOM    272  HZ1 DMS    32       2.809   9.851  17.576  1.00  0.00           H  
ATOM    273  HZ2 DMS    32       2.783  11.494  18.006  1.00  0.00           H  
ATOM    274  HZ3 DMS    32       4.424  10.652  17.646  1.00  0.00           H  
ATOM    275  HZ4 DMS    32       4.214   9.498  15.109  1.00  0.00           H  
ATOM    276  HZ5 DMS    32       5.420  10.623  15.600  1.00  0.00           H  
ATOM    277  HZ6 DMS    32       4.563  10.918  14.000  1.00  0.00           H  
TER     278      DMS    32 
ATOM    278  S   DMS    33      -3.098 -22.857  10.544  1.00  0.00           S  
ATOM    279  CT1 DMS    33      -4.158 -22.448   9.141  1.00  0.00           C  
ATOM    280  O   DMS    33      -2.151 -21.701  10.752  1.00  0.00           O  
ATOM    281  CT2 DMS    33      -4.311 -22.790  11.780  1.00  0.00           C  
ATOM    282  HZ1 DMS    33      -5.007 -23.129   9.091  1.00  0.00           H  
ATOM    283  HZ2 DMS    33      -3.636 -22.731   8.227  1.00  0.00           H  
ATOM    284  HZ3 DMS    33      -4.365 -21.379   9.195  1.00  0.00           H  
ATOM    285  HZ4 DMS    33      -5.088 -23.537  11.611  1.00  0.00           H  
ATOM    286  HZ5 DMS    33      -4.779 -21.807  11.822  1.00  0.00           H  
ATOM    287  HZ6 DMS    33      -3.985 -23.084  12.777  1.00  0.00           H  
TER     288      DMS    33 
ATOM    288  S   DMS    34     -19.016 -13.388  -7.469  1.00  0.00           S  
ATOM    289  CT1 DMS    34     -19.157 -11.621  -7.349  1.00  0.00           C  
ATOM    290  O   DMS    34     -18.795 -13.999  -6.051  1.00  0.00           O  
ATOM    291  CT2 DMS    34     -20.663 -14.005  -7.910  1.00  0.00           C  
ATOM    292  HZ1 DMS    34     -19.734 -11.184  -6.534  1.00  0.00           H  
ATOM    293  HZ2 DMS    34     -19.379 -11.276  -8.359  1.00  0.00           H  
ATOM    294  HZ3 DMS    34     -18.196 -11.198  -7.056  1.00  0.00           H  
ATOM    295  HZ4 DMS    34     -21.423 -13.704  -7.188  1.00  0.00           H  
ATOM    296  HZ5 DMS    34     -20.560 -15.089  -7.878  1.00  0.00           H  
ATOM    297  HZ6 DMS    34     -20.871 -13.671  -8.926  1.00  0.00           H  
TER     298      DMS    34 
ATOM    298  S   DMS    35       5.073  -6.631   9.666  1.00  0.00           S  
ATOM    299  CT1 DMS    35       4.373  -7.521  11.092  1.00  0.00           C  
ATOM    300  O   DMS    35       6.193  -7.613   9.216  1.00  0.00           O  
ATOM    301  CT2 DMS    35       3.795  -6.617   8.432  1.00  0.00           C  
ATOM    302  HZ1 DMS    35       3.455  -7.085  11.485  1.00  0.00           H  
ATOM    303  HZ2 DMS    35       5.175  -7.535  11.831  1.00  0.00           H  
ATOM    304  HZ3 DMS    35       4.267  -8.513  10.655  1.00  0.00           H  
ATOM    305  HZ4 DMS    35       4.082  -6.088   7.523  1.00  0.00           H  
ATOM    306  HZ5 DMS    35       3.064  -6.023   8.980  1.00  0.00           H  
ATOM    307  HZ6 DMS    35       3.511  -7.656   8.267  1.00  0.00           H  
TER     308      DMS    35 
ATOM    308  S   DMS    36     -14.002  19.740   2.958  1.00  0.00           S  
ATOM    309  CT1 DMS    36     -14.675  19.264   1.361  1.00  0.00           C  
ATOM    310  O   DMS    36     -15.146  20.115   3.876  1.00  0.00           O  
ATOM    311  CT2 DMS    36     -13.274  18.175   3.375  1.00  0.00           C  
ATOM    312  HZ1 DMS    36     -15.151  20.124   0.890  1.00  0.00           H  
ATOM    313  HZ2 DMS    36     -15.455  18.525   1.548  1.00  0.00           H  
ATOM    314  HZ3 DMS    36     -13.840  18.860   0.789  1.00  0.00           H  
ATOM    315  HZ4 DMS    36     -14.162  17.546   3.434  1.00  0.00           H  
ATOM    316  HZ5 DMS    36     -12.821  18.102   4.364  1.00  0.00           H  
ATOM    317  HZ6 DMS    36     -12.595  17.842   2.590  1.00  0.00           H  
TER     318      DMS    36 
ATOM    318  S   DMS    37      -9.635   1.570 -25.260  1.00  0.00           S  
ATOM    319  CT1 DMS    37      -9.143   2.959 -26.414  1.00  0.00           C  
ATOM    320  O   DMS    37     -10.581   0.694 -26.009  1.00  0.00           O  
ATOM    321  CT2 DMS    37      -7.999   0.758 -25.373  1.00  0.00           C  
ATOM    322  HZ1 DMS    37      -8.275   3.420 -25.944  1.00  0.00           H  
ATOM    323  HZ2 DMS    37      -9.852   3.784 -26.360  1.00  0.00           H  
ATOM    324  HZ3 DMS    37      -8.838   2.594 -27.396  1.00  0.00           H  
ATOM    325  HZ4 DMS    37      -7.972  -0.068 -24.663  1.00  0.00           H  
ATOM    326  HZ5 DMS    37      -7.179   1.412 -25.075  1.00  0.00           H  
ATOM    327  HZ6 DMS    37      -7.808   0.269 -26.328  1.00  0.00           H  
TER     328      DMS    37 
ATOM    328  S   DMS    38      23.904   2.862 -17.014  1.00  0.00           S  
ATOM    329  CT1 DMS    38      22.281   2.672 -17.843  1.00  0.00           C  
ATOM    330  O   DMS    38      23.559   2.464 -15.592  1.00  0.00           O  
ATOM    331  CT2 DMS    38      24.740   1.395 -17.613  1.00  0.00           C  
ATOM    332  HZ1 DMS    38      21.983   1.636 -17.683  1.00  0.00           H  
ATOM    333  HZ2 DMS    38      22.524   2.722 -18.904  1.00  0.00           H  
ATOM    334  HZ3 DMS    38      21.581   3.456 -17.554  1.00  0.00           H  
ATOM    335  HZ4 DMS    38      24.154   0.561 -17.224  1.00  0.00           H  
ATOM    336  HZ5 DMS    38      25.784   1.406 -17.301  1.00  0.00           H  
ATOM    337  HZ6 DMS    38      24.619   1.521 -18.689  1.00  0.00           H  
TER     338      DMS    38 
ATOM    338  S   DMS    39       0.988   8.105 -15.313  1.00  0.00           S  
ATOM    339  CT1 DMS    39      -0.710   8.088 -16.092  1.00  0.00           C  
ATOM    340  O   DMS    39       1.106   9.619 -15.219  1.00  0.00           O  
ATOM    341  CT2 DMS    39       0.342   7.696 -13.686  1.00  0.00           C  
ATOM    342  HZ1 DMS    39      -1.366   8.668 -15.442  1.00  0.00           H  
ATOM    343  HZ2 DMS    39      -1.058   7.056 -16.121  1.00  0.00           H  
ATOM    344  HZ3 DMS    39      -0.699   8.690 -17.000  1.00  0.00           H  
ATOM    345  HZ4 DMS    39      -0.156   8.603 -13.345  1.00  0.00           H  
ATOM    346  HZ5 DMS    39       1.201   7.574 -13.025  1.00  0.00           H  
ATOM    347  HZ6 DMS    39      -0.387   6.886 -13.668  1.00  0.00           H  
TER     348      DMS    39 
ATOM    348  S   DMS    40       5.919  24.898  -6.246  1.00  0.00           S  
ATOM    349  CT1 DMS    40       5.731  23.303  -5.373  1.00  0.00           C  
ATOM    350  O   DMS    40       4.558  25.578  -6.270  1.00  0.00           O  
ATOM    351  CT2 DMS    40       6.763  25.839  -4.969  1.00  0.00           C  
ATOM    352  HZ1 DMS    40       5.320  23.428  -4.371  1.00  0.00           H  
ATOM    353  HZ2 DMS    40       6.651  22.726  -5.274  1.00  0.00           H  
ATOM    354  HZ3 DMS    40       5.130  22.560  -5.896  1.00  0.00           H  
ATOM    355  HZ4 DMS    40       7.789  25.533  -4.767  1.00  0.00           H  
ATOM    356  HZ5 DMS    40       6.141  25.836  -4.073  1.00  0.00           H  
ATOM    357  HZ6 DMS    40       6.902  26.867  -5.302  1.00  0.00           H  
TER     358      DMS    40 
ATOM    358  S   DMS    41      20.354 -17.969   8.674  1.00  0.00           S  
ATOM    359  CT1 DMS    41      19.620 -16.548   7.993  1.00  0.00           C  
ATOM    360  O   DMS    41      21.222 -17.451   9.845  1.00  0.00           O  
ATOM    361  CT2 DMS    41      18.819 -18.603   9.407  1.00  0.00           C  
ATOM    362  HZ1 DMS    41      20.448 -15.877   7.766  1.00  0.00           H  
ATOM    363  HZ2 DMS    41      19.094 -15.997   8.772  1.00  0.00           H  
ATOM    364  HZ3 DMS    41      18.896 -16.756   7.205  1.00  0.00           H  
ATOM    365  HZ4 DMS    41      18.174 -18.969   8.609  1.00  0.00           H  
ATOM    366  HZ5 DMS    41      18.221 -17.824   9.880  1.00  0.00           H  
ATOM    367  HZ6 DMS    41      18.991 -19.482  10.029  1.00  0.00           H  
TER     368      DMS    41 
ATOM    368  S   DMS    42       8.842  13.643  -3.906  1.00  0.00           S  
ATOM    369  CT1 DMS    42       9.559  11.965  -3.795  1.00  0.00           C  
ATOM    370  O   DMS    42       9.489  14.555  -2.913  1.00  0.00           O  
ATOM    371  CT2 DMS    42       9.484  14.222  -5.431  1.00  0.00           C  
ATOM    372  HZ1 DMS    42       9.056  11.286  -4.484  1.00  0.00           H  
ATOM    373  HZ2 DMS    42       9.492  11.445  -2.840  1.00  0.00           H  
ATOM    374  HZ3 DMS    42      10.602  12.055  -4.099  1.00  0.00           H  
ATOM    375  HZ4 DMS    42      10.571  14.149  -5.431  1.00  0.00           H  
ATOM    376  HZ5 DMS    42       9.218  15.263  -5.615  1.00  0.00           H  
ATOM    377  HZ6 DMS    42       9.072  13.704  -6.298  1.00  0.00           H  
TER     378      DMS    42 
ATOM    378  S   DMS    43       7.999 -16.349  -4.520  1.00  0.00           S  
ATOM    379  CT1 DMS    43       7.489 -15.574  -6.022  1.00  0.00           C  
ATOM    380  O   DMS    43       9.485 -16.636  -4.586  1.00  0.00           O  
ATOM    381  CT2 DMS    43       7.713 -14.959  -3.449  1.00  0.00           C  
ATOM    382  HZ1 DMS    43       7.642 -16.233  -6.876  1.00  0.00           H  
ATOM    383  HZ2 DMS    43       8.112 -14.695  -6.187  1.00  0.00           H  
ATOM    384  HZ3 DMS    43       6.414 -15.442  -5.900  1.00  0.00           H  
ATOM    385  HZ4 DMS    43       7.995 -15.175  -2.419  1.00  0.00           H  
ATOM    386  HZ5 DMS    43       6.673 -14.717  -3.668  1.00  0.00           H  
ATOM    387  HZ6 DMS    43       8.327 -14.129  -3.797  1.00  0.00           H  
TER     388      DMS    43 
ATOM    388  S   DMS    44      -7.515 -27.371  -3.912  1.00  0.00           S  
ATOM    389  CT1 DMS    44      -6.372 -26.065  -4.056  1.00  0.00           C  
ATOM    390  O   DMS    44      -7.642 -27.674  -2.417  1.00  0.00           O  
ATOM    391  CT2 DMS    44      -8.977 -26.422  -4.217  1.00  0.00           C  
ATOM    392  HZ1 DMS    44      -5.380 -26.516  -4.093  1.00  0.00           H  
ATOM    393  HZ2 DMS    44      -6.558 -25.325  -3.278  1.00  0.00           H  
ATOM    394  HZ3 DMS    44      -6.601 -25.556  -4.992  1.00  0.00           H  
ATOM    395  HZ4 DMS    44      -8.963 -26.038  -5.237  1.00  0.00           H  
ATOM    396  HZ5 DMS    44      -8.964 -25.621  -3.478  1.00  0.00           H  
ATOM    397  HZ6 DMS    44      -9.852 -27.032  -3.995  1.00  0.00           H  
TER     398      DMS    44 
ATOM    398  S   DMS    45      -5.762  -5.167 -23.265  1.00  0.00           S  
ATOM    399  CT1 DMS    45      -6.169  -4.729 -21.628  1.00  0.00           C  
ATOM    400  O   DMS    45      -6.422  -6.561 -23.496  1.00  0.00           O  
ATOM    401  CT2 DMS    45      -6.629  -3.889 -24.248  1.00  0.00           C  
ATOM    402  HZ1 DMS    45      -6.129  -5.659 -21.061  1.00  0.00           H  
ATOM    403  HZ2 DMS    45      -7.188  -4.342 -21.650  1.00  0.00           H  
ATOM    404  HZ3 DMS    45      -5.427  -3.975 -21.368  1.00  0.00           H  
ATOM    405  HZ4 DMS    45      -6.332  -2.878 -23.967  1.00  0.00           H  
ATOM    406  HZ5 DMS    45      -7.708  -3.931 -24.099  1.00  0.00           H  
ATOM    407  HZ6 DMS    45      -6.492  -4.027 -25.321  1.00  0.00           H  
TER     408      DMS    45 
ATOM    408  S   DMS    46     -20.864 -16.794  10.192  1.00  0.00           S  
ATOM    409  CT1 DMS    46     -22.621 -17.257  10.305  1.00  0.00           C  
ATOM    410  O   DMS    46     -20.016 -17.810  11.008  1.00  0.00           O  
ATOM    411  CT2 DMS    46     -20.744 -17.249   8.451  1.00  0.00           C  
ATOM    412  HZ1 DMS    46     -22.860 -18.260   9.953  1.00  0.00           H  
ATOM    413  HZ2 DMS    46     -23.190 -16.560   9.689  1.00  0.00           H  
ATOM    414  HZ3 DMS    46     -22.985 -17.214  11.332  1.00  0.00           H  
ATOM    415  HZ4 DMS    46     -21.621 -16.815   7.972  1.00  0.00           H  
ATOM    416  HZ5 DMS    46     -20.663 -18.330   8.331  1.00  0.00           H  
ATOM    417  HZ6 DMS    46     -19.864 -16.786   8.004  1.00  0.00           H  
TER     418      DMS    46 
ATOM    418  S   DMS    47      17.178  -3.740  17.204  1.00  0.00           S  
ATOM    419  CT1 DMS    47      15.760  -4.731  16.728  1.00  0.00           C  
ATOM    420  O   DMS    47      18.357  -4.621  16.814  1.00  0.00           O  
ATOM    421  CT2 DMS    47      17.089  -2.563  15.856  1.00  0.00           C  
ATOM    422  HZ1 DMS    47      15.886  -4.963  15.671  1.00  0.00           H  
ATOM    423  HZ2 DMS    47      14.819  -4.241  16.977  1.00  0.00           H  
ATOM    424  HZ3 DMS    47      15.906  -5.648  17.299  1.00  0.00           H  
ATOM    425  HZ4 DMS    47      16.946  -3.003  14.869  1.00  0.00           H  
ATOM    426  HZ5 DMS    47      18.021  -2.003  15.774  1.00  0.00           H  
ATOM    427  HZ6 DMS    47      16.344  -1.772  15.948  1.00  0.00           H  
TER     428      DMS    47 
ATOM    428  S   DMS    48      13.128   0.215  23.030  1.00  0.00           S  
ATOM    429  CT1 DMS    48      13.747   1.501  21.911  1.00  0.00           C  
ATOM    430  O   DMS    48      13.147  -1.055  22.199  1.00  0.00           O  
ATOM    431  CT2 DMS    48      11.449   0.736  22.979  1.00  0.00           C  
ATOM    432  HZ1 DMS    48      14.834   1.463  21.840  1.00  0.00           H  
ATOM    433  HZ2 DMS    48      13.474   2.495  22.266  1.00  0.00           H  
ATOM    434  HZ3 DMS    48      13.266   1.286  20.957  1.00  0.00           H  
ATOM    435  HZ4 DMS    48      10.874   0.075  23.627  1.00  0.00           H  
ATOM    436  HZ5 DMS    48      11.117   0.789  21.942  1.00  0.00           H  
ATOM    437  HZ6 DMS    48      11.479   1.740  23.402  1.00  0.00           H  
TER     438      DMS    48 
ATOM    438  S   DMS    49       8.554 -14.403  10.764  1.00  0.00           S  
ATOM    439  CT1 DMS    49       7.959 -15.765  11.776  1.00  0.00           C  
ATOM    440  O   DMS    49       9.795 -13.748  11.362  1.00  0.00           O  
ATOM    441  CT2 DMS    49       9.095 -15.356   9.400  1.00  0.00           C  
ATOM    442  HZ1 DMS    49       7.313 -15.342  12.546  1.00  0.00           H  
ATOM    443  HZ2 DMS    49       8.835 -16.363  12.029  1.00  0.00           H  
ATOM    444  HZ3 DMS    49       7.357 -16.327  11.062  1.00  0.00           H  
ATOM    445  HZ4 DMS    49       9.223 -14.698   8.540  1.00  0.00           H  
ATOM    446  HZ5 DMS    49       8.302 -16.013   9.042  1.00  0.00           H  
ATOM    447  HZ6 DMS    49       9.999 -15.887   9.696  1.00  0.00           H  
TER     448      DMS    49 
ATOM    448  S   DMS    50       6.891  19.743  -9.009  1.00  0.00           S  
ATOM    449  CT1 DMS    50       5.889  21.062  -8.336  1.00  0.00           C  
ATOM    450  O   DMS    50       6.014  18.944  -9.940  1.00  0.00           O  
ATOM    451  CT2 DMS    50       8.066  20.703  -9.938  1.00  0.00           C  
ATOM    452  HZ1 DMS    50       5.184  20.737  -7.571  1.00  0.00           H  
ATOM    453  HZ2 DMS    50       5.276  21.389  -9.176  1.00  0.00           H  
ATOM    454  HZ3 DMS    50       6.514  21.917  -8.078  1.00  0.00           H  
ATOM    455  HZ4 DMS    50       8.767  19.993 -10.377  1.00  0.00           H  
ATOM    456  HZ5 DMS    50       8.604  21.350  -9.245  1.00  0.00           H  
ATOM    457  HZ6 DMS    50       7.501  21.353 -10.606  1.00  0.00           H  
TER     458      DMS    50 
ATOM    458  S   DMS    51     -19.401  -3.287 -15.977  1.00  0.00           S  
ATOM    459  CT1 DMS    51     -19.840  -1.751 -16.702  1.00  0.00           C  
ATOM    460  O   DMS    51     -18.675  -4.060 -17.021  1.00  0.00           O  
ATOM    461  CT2 DMS    51     -18.011  -2.764 -14.774  1.00  0.00           C  
ATOM    462  HZ1 DMS    51     -20.193  -2.047 -17.690  1.00  0.00           H  
ATOM    463  HZ2 DMS    51     -18.999  -1.058 -16.693  1.00  0.00           H  
ATOM    464  HZ3 DMS    51     -20.648  -1.330 -16.103  1.00  0.00           H  
ATOM    465  HZ4 DMS    51     -17.418  -1.968 -15.222  1.00  0.00           H  
ATOM    466  HZ5 DMS    51     -17.392  -3.658 -14.698  1.00  0.00           H  
ATOM    467  HZ6 DMS    51     -18.422  -2.607 -13.777  1.00  0.00           H  
TER     468      DMS    51 
ATOM    468  S   DMS    52      -7.587 -15.351  12.765  1.00  0.00           S  
ATOM    469  CT1 DMS    52      -7.362 -14.487  11.126  1.00  0.00           C  
ATOM    470  O   DMS    52      -8.663 -16.405  12.554  1.00  0.00           O  
ATOM    471  CT2 DMS    52      -6.076 -16.201  12.934  1.00  0.00           C  
ATOM    472  HZ1 DMS    52      -8.254 -13.978  10.761  1.00  0.00           H  
ATOM    473  HZ2 DMS    52      -6.999 -15.235  10.421  1.00  0.00           H  
ATOM    474  HZ3 DMS    52      -6.601 -13.717  11.250  1.00  0.00           H  
ATOM    475  HZ4 DMS    52      -6.251 -17.053  13.591  1.00  0.00           H  
ATOM    476  HZ5 DMS    52      -5.240 -15.614  13.316  1.00  0.00           H  
ATOM    477  HZ6 DMS    52      -5.696 -16.705  12.046  1.00  0.00           H  
TER     478      DMS    52 
ATOM    478  S   DMS    53       7.405  -4.553  24.804  1.00  0.00           S  
ATOM    479  CT1 DMS    53       6.281  -4.010  23.524  1.00  0.00           C  
ATOM    480  O   DMS    53       6.673  -4.944  26.081  1.00  0.00           O  
ATOM    481  CT2 DMS    53       8.000  -5.957  23.951  1.00  0.00           C  
ATOM    482  HZ1 DMS    53       5.481  -4.695  23.243  1.00  0.00           H  
ATOM    483  HZ2 DMS    53       6.939  -3.791  22.683  1.00  0.00           H  
ATOM    484  HZ3 DMS    53       5.824  -3.088  23.884  1.00  0.00           H  
ATOM    485  HZ4 DMS    53       8.428  -6.775  24.530  1.00  0.00           H  
ATOM    486  HZ5 DMS    53       8.761  -5.428  23.377  1.00  0.00           H  
ATOM    487  HZ6 DMS    53       7.138  -6.340  23.404  1.00  0.00           H  
TER     488      DMS    53 
ATOM    488  S   DMS    54      16.632  -5.598 -10.416  1.00  0.00           S  
ATOM    489  CT1 DMS    54      16.487  -6.192 -12.134  1.00  0.00           C  
ATOM    490  O   DMS    54      15.210  -5.268  -9.979  1.00  0.00           O  
ATOM    491  CT2 DMS    54      17.024  -7.239  -9.857  1.00  0.00           C  
ATOM    492  HZ1 DMS    54      15.626  -6.858 -12.187  1.00  0.00           H  
ATOM    493  HZ2 DMS    54      17.349  -6.752 -12.496  1.00  0.00           H  
ATOM    494  HZ3 DMS    54      16.436  -5.382 -12.861  1.00  0.00           H  
ATOM    495  HZ4 DMS    54      18.041  -7.443 -10.191  1.00  0.00           H  
ATOM    496  HZ5 DMS    54      16.242  -7.804 -10.364  1.00  0.00           H  
ATOM    497  HZ6 DMS    54      17.074  -7.236  -8.768  1.00  0.00           H  
TER     498      DMS    54 
ATOM    498  S   DMS    55     -12.263  15.216  10.895  1.00  0.00           S  
ATOM    499  CT1 DMS    55     -11.795  15.566  12.512  1.00  0.00           C  
ATOM    500  O   DMS    55     -12.307  16.668  10.351  1.00  0.00           O  
ATOM    501  CT2 DMS    55     -10.742  14.486  10.362  1.00  0.00           C  
ATOM    502  HZ1 DMS    55     -10.772  15.941  12.491  1.00  0.00           H  
ATOM    503  HZ2 DMS    55     -11.720  14.716  13.191  1.00  0.00           H  
ATOM    504  HZ3 DMS    55     -12.490  16.233  13.022  1.00  0.00           H  
ATOM    505  HZ4 DMS    55     -10.761  14.544   9.274  1.00  0.00           H  
ATOM    506  HZ5 DMS    55     -10.617  13.449  10.671  1.00  0.00           H  
ATOM    507  HZ6 DMS    55      -9.884  15.028  10.760  1.00  0.00           H  
TER     508      DMS    55 
ATOM    508  S   DMS    56     -21.111  11.494  15.310  1.00  0.00           S  
ATOM    509  CT1 DMS    56     -19.918  10.310  15.998  1.00  0.00           C  
ATOM    510  O   DMS    56     -20.215  12.594  14.714  1.00  0.00           O  
ATOM    511  CT2 DMS    56     -21.796  10.441  14.012  1.00  0.00           C  
ATOM    512  HZ1 DMS    56     -20.460   9.417  16.306  1.00  0.00           H  
ATOM    513  HZ2 DMS    56     -19.543  10.691  16.948  1.00  0.00           H  
ATOM    514  HZ3 DMS    56     -19.053  10.053  15.386  1.00  0.00           H  
ATOM    515  HZ4 DMS    56     -20.977  10.133  13.363  1.00  0.00           H  
ATOM    516  HZ5 DMS    56     -22.537  11.110  13.574  1.00  0.00           H  
ATOM    517  HZ6 DMS    56     -22.260   9.580  14.494  1.00  0.00           H  
TER     518      DMS    56 
ATOM    518  S   DMS    57      -3.790   3.113  -6.773  1.00  0.00           S  
ATOM    519  CT1 DMS    57      -2.279   4.102  -6.912  1.00  0.00           C  
ATOM    520  O   DMS    57      -4.702   3.998  -5.888  1.00  0.00           O  
ATOM    521  CT2 DMS    57      -4.446   3.532  -8.423  1.00  0.00           C  
ATOM    522  HZ1 DMS    57      -1.938   4.210  -5.882  1.00  0.00           H  
ATOM    523  HZ2 DMS    57      -2.560   5.099  -7.251  1.00  0.00           H  
ATOM    524  HZ3 DMS    57      -1.526   3.498  -7.418  1.00  0.00           H  
ATOM    525  HZ4 DMS    57      -4.320   4.596  -8.624  1.00  0.00           H  
ATOM    526  HZ5 DMS    57      -5.506   3.279  -8.437  1.00  0.00           H  
ATOM    527  HZ6 DMS    57      -3.848   3.053  -9.198  1.00  0.00           H  
TER     528      DMS    57 
ATOM    528  S   DMS    58     -13.822  16.644 -17.061  1.00  0.00           S  
ATOM    529  CT1 DMS    58     -12.295  17.583 -17.427  1.00  0.00           C  
ATOM    530  O   DMS    58     -14.943  17.133 -17.922  1.00  0.00           O  
ATOM    531  CT2 DMS    58     -13.245  15.059 -17.748  1.00  0.00           C  
ATOM    532  HZ1 DMS    58     -12.447  18.653 -17.285  1.00  0.00           H  
ATOM    533  HZ2 DMS    58     -12.163  17.488 -18.505  1.00  0.00           H  
ATOM    534  HZ3 DMS    58     -11.386  17.294 -16.899  1.00  0.00           H  
ATOM    535  HZ4 DMS    58     -12.527  14.626 -17.052  1.00  0.00           H  
ATOM    536  HZ5 DMS    58     -12.900  15.219 -18.770  1.00  0.00           H  
ATOM    537  HZ6 DMS    58     -14.070  14.358 -17.875  1.00  0.00           H  
TER     538      DMS    58 
ATOM    538  S   DMS    59      12.943  -7.217 -18.736  1.00  0.00           S  
ATOM    539  CT1 DMS    59      12.166  -8.540 -19.563  1.00  0.00           C  
ATOM    540  O   DMS    59      12.520  -6.019 -19.604  1.00  0.00           O  
ATOM    541  CT2 DMS    59      12.030  -7.280 -17.267  1.00  0.00           C  
ATOM    542  HZ1 DMS    59      11.234  -8.793 -19.059  1.00  0.00           H  
ATOM    543  HZ2 DMS    59      12.777  -9.437 -19.658  1.00  0.00           H  
ATOM    544  HZ3 DMS    59      12.081  -8.266 -20.615  1.00  0.00           H  
ATOM    545  HZ4 DMS    59      12.458  -8.170 -16.805  1.00  0.00           H  
ATOM    546  HZ5 DMS    59      10.949  -7.389 -17.343  1.00  0.00           H  
ATOM    547  HZ6 DMS    59      12.126  -6.367 -16.680  1.00  0.00           H  
TER     548      DMS    59 
ATOM    548  S   DMS    60     -11.924   8.373   4.439  1.00  0.00           S  
ATOM    549  CT1 DMS    60     -12.813   9.889   4.140  1.00  0.00           C  
ATOM    550  O   DMS    60     -10.442   8.664   4.313  1.00  0.00           O  
ATOM    551  CT2 DMS    60     -12.210   8.291   6.242  1.00  0.00           C  
ATOM    552  HZ1 DMS    60     -12.424  10.624   4.843  1.00  0.00           H  
ATOM    553  HZ2 DMS    60     -13.887   9.797   4.304  1.00  0.00           H  
ATOM    554  HZ3 DMS    60     -12.684  10.193   3.101  1.00  0.00           H  
ATOM    555  HZ4 DMS    60     -13.247   8.016   6.439  1.00  0.00           H  
ATOM    556  HZ5 DMS    60     -12.010   9.307   6.582  1.00  0.00           H  
ATOM    557  HZ6 DMS    60     -11.630   7.545   6.786  1.00  0.00           H  
TER     558      DMS    60 
ATOM    558  S   DMS    61      -8.493  -1.099  -3.219  1.00  0.00           S  
ATOM    559  CT1 DMS    61      -9.948  -0.234  -2.560  1.00  0.00           C  
ATOM    560  O   DMS    61      -9.047  -2.389  -3.794  1.00  0.00           O  
ATOM    561  CT2 DMS    61      -8.238  -0.218  -4.663  1.00  0.00           C  
ATOM    562  HZ1 DMS    61      -9.942  -0.559  -1.519  1.00  0.00           H  
ATOM    563  HZ2 DMS    61     -10.853  -0.514  -3.099  1.00  0.00           H  
ATOM    564  HZ3 DMS    61      -9.687   0.824  -2.579  1.00  0.00           H  
ATOM    565  HZ4 DMS    61      -7.709   0.720  -4.495  1.00  0.00           H  
ATOM    566  HZ5 DMS    61      -9.187   0.038  -5.135  1.00  0.00           H  
ATOM    567  HZ6 DMS    61      -7.631  -0.795  -5.360  1.00  0.00           H  
TER     568      DMS    61 
ATOM    568  S   DMS    62       1.675  12.133   7.004  1.00  0.00           S  
ATOM    569  CT1 DMS    62       0.780  11.659   5.507  1.00  0.00           C  
ATOM    570  O   DMS    62       0.614  12.699   7.981  1.00  0.00           O  
ATOM    571  CT2 DMS    62       2.089  10.435   7.520  1.00  0.00           C  
ATOM    572  HZ1 DMS    62       1.355  10.978   4.880  1.00  0.00           H  
ATOM    573  HZ2 DMS    62       0.410  12.503   4.923  1.00  0.00           H  
ATOM    574  HZ3 DMS    62      -0.130  11.222   5.918  1.00  0.00           H  
ATOM    575  HZ4 DMS    62       2.537  10.425   8.514  1.00  0.00           H  
ATOM    576  HZ5 DMS    62       2.759  10.074   6.740  1.00  0.00           H  
ATOM    577  HZ6 DMS    62       1.184   9.829   7.527  1.00  0.00           H  
TER     578      DMS    62 
ATOM    578  S   DMS    63      -8.428  -8.309   4.629  1.00  0.00           S  
ATOM    579  CT1 DMS    63      -9.415  -6.849   4.857  1.00  0.00           C  
ATOM    580  O   DMS    63      -7.170  -7.944   5.376  1.00  0.00           O  
ATOM    581  CT2 DMS    63      -8.024  -8.116   2.927  1.00  0.00           C  
ATOM    582  HZ1 DMS    63      -8.726  -6.032   4.644  1.00  0.00           H  
ATOM    583  HZ2 DMS    63      -9.595  -6.728   5.925  1.00  0.00           H  
ATOM    584  HZ3 DMS    63     -10.339  -6.908   4.282  1.00  0.00           H  
ATOM    585  HZ4 DMS    63      -7.249  -8.866   2.772  1.00  0.00           H  
ATOM    586  HZ5 DMS    63      -7.508  -7.174   2.739  1.00  0.00           H  
ATOM    587  HZ6 DMS    63      -8.888  -8.338   2.301  1.00  0.00           H  
TER     588      DMS    63 
ATOM    588  S   DMS    64       2.511  -6.319 -24.028  1.00  0.00           S  
ATOM    589  CT1 DMS    64       1.752  -5.140 -22.906  1.00  0.00           C  
ATOM    590  O   DMS    64       3.860  -6.805 -23.479  1.00  0.00           O  
ATOM    591  CT2 DMS    64       1.444  -7.744 -24.165  1.00  0.00           C  
ATOM    592  HZ1 DMS    64       0.759  -4.876 -23.272  1.00  0.00           H  
ATOM    593  HZ2 DMS    64       2.455  -4.307 -22.870  1.00  0.00           H  
ATOM    594  HZ3 DMS    64       1.815  -5.630 -21.935  1.00  0.00           H  
ATOM    595  HZ4 DMS    64       0.824  -7.594 -25.049  1.00  0.00           H  
ATOM    596  HZ5 DMS    64       0.838  -7.864 -23.267  1.00  0.00           H  
ATOM    597  HZ6 DMS    64       1.929  -8.720 -24.143  1.00  0.00           H  
TER     598      DMS    64 
ATOM    598  S   DMS    65     -14.703   1.590   4.251  1.00  0.00           S  
ATOM    599  CT1 DMS    65     -14.893   0.897   2.627  1.00  0.00           C  
ATOM    600  O   DMS    65     -13.269   2.139   4.199  1.00  0.00           O  
ATOM    601  CT2 DMS    65     -14.451  -0.027   5.064  1.00  0.00           C  
ATOM    602  HZ1 DMS    65     -13.883   0.557   2.395  1.00  0.00           H  
ATOM    603  HZ2 DMS    65     -15.064   1.664   1.872  1.00  0.00           H  
ATOM    604  HZ3 DMS    65     -15.723   0.191   2.623  1.00  0.00           H  
ATOM    605  HZ4 DMS    65     -15.115  -0.801   4.680  1.00  0.00           H  
ATOM    606  HZ5 DMS    65     -14.488   0.045   6.151  1.00  0.00           H  
ATOM    607  HZ6 DMS    65     -13.530  -0.521   4.754  1.00  0.00           H  
TER     608      DMS    65 
ATOM    608  S   DMS    66      -9.228  -2.103  12.570  1.00  0.00           S  
ATOM    609  CT1 DMS    66      -8.567  -1.695  10.998  1.00  0.00           C  
ATOM    610  O   DMS    66     -10.637  -2.548  12.383  1.00  0.00           O  
ATOM    611  CT2 DMS    66      -8.290  -3.460  13.059  1.00  0.00           C  
ATOM    612  HZ1 DMS    66      -9.093  -2.224  10.204  1.00  0.00           H  
ATOM    613  HZ2 DMS    66      -7.491  -1.833  10.889  1.00  0.00           H  
ATOM    614  HZ3 DMS    66      -8.651  -0.619  10.844  1.00  0.00           H  
ATOM    615  HZ4 DMS    66      -8.844  -4.059  13.783  1.00  0.00           H  
ATOM    616  HZ5 DMS    66      -7.421  -3.089  13.602  1.00  0.00           H  
ATOM    617  HZ6 DMS    66      -7.967  -4.107  12.244  1.00  0.00           H  
TER     618      DMS    66 
ATOM    618  S   DMS    67      22.935  -8.810   9.198  1.00  0.00           S  
ATOM    619  CT1 DMS    67      21.179  -8.286   9.081  1.00  0.00           C  
ATOM    620  O   DMS    67      22.681 -10.174   9.835  1.00  0.00           O  
ATOM    621  CT2 DMS    67      23.171  -9.223   7.507  1.00  0.00           C  
ATOM    622  HZ1 DMS    67      20.473  -9.097   8.903  1.00  0.00           H  
ATOM    623  HZ2 DMS    67      21.167  -7.493   8.334  1.00  0.00           H  
ATOM    624  HZ3 DMS    67      20.952  -7.801  10.031  1.00  0.00           H  
ATOM    625  HZ4 DMS    67      24.097  -9.794   7.579  1.00  0.00           H  
ATOM    626  HZ5 DMS    67      23.231  -8.360   6.844  1.00  0.00           H  
ATOM    627  HZ6 DMS    67      22.319  -9.739   7.063  1.00  0.00           H  
TER     628      DMS    67 
ATOM    628  S   DMS    68      -6.752   5.459  19.883  1.00  0.00           S  
ATOM    629  CT1 DMS    68      -7.359   3.933  19.144  1.00  0.00           C  
ATOM    630  O   DMS    68      -6.952   6.520  18.855  1.00  0.00           O  
ATOM    631  CT2 DMS    68      -7.956   5.658  21.148  1.00  0.00           C  
ATOM    632  HZ1 DMS    68      -6.818   3.755  18.214  1.00  0.00           H  
ATOM    633  HZ2 DMS    68      -8.432   3.840  18.981  1.00  0.00           H  
ATOM    634  HZ3 DMS    68      -7.200   3.169  19.905  1.00  0.00           H  
ATOM    635  HZ4 DMS    68      -9.000   5.543  20.858  1.00  0.00           H  
ATOM    636  HZ5 DMS    68      -7.981   6.679  21.530  1.00  0.00           H  
ATOM    637  HZ6 DMS    68      -7.591   5.012  21.947  1.00  0.00           H  
TER     638      DMS    68 
ATOM    638  S   DMS    69      -7.309  15.572  22.090  1.00  0.00           S  
ATOM    639  CT1 DMS    69      -6.474  13.964  22.021  1.00  0.00           C  
ATOM    640  O   DMS    69      -8.634  15.373  21.381  1.00  0.00           O  
ATOM    641  CT2 DMS    69      -6.198  16.555  20.968  1.00  0.00           C  
ATOM    642  HZ1 DMS    69      -5.480  14.041  21.579  1.00  0.00           H  
ATOM    643  HZ2 DMS    69      -7.025  13.244  21.416  1.00  0.00           H  
ATOM    644  HZ3 DMS    69      -6.372  13.409  22.953  1.00  0.00           H  
ATOM    645  HZ4 DMS    69      -5.910  16.144  20.000  1.00  0.00           H  
ATOM    646  HZ5 DMS    69      -5.369  16.649  21.669  1.00  0.00           H  
ATOM    647  HZ6 DMS    69      -6.661  17.532  20.831  1.00  0.00           H  
TER     648      DMS    69 
ATOM    648  S   DMS    70     -11.755  11.118  -5.728  1.00  0.00           S  
ATOM    649  CT1 DMS    70     -11.695   9.574  -5.003  1.00  0.00           C  
ATOM    650  O   DMS    70     -12.672  10.975  -6.920  1.00  0.00           O  
ATOM    651  CT2 DMS    70     -12.830  11.909  -4.499  1.00  0.00           C  
ATOM    652  HZ1 DMS    70     -11.583   9.685  -3.924  1.00  0.00           H  
ATOM    653  HZ2 DMS    70     -10.852   9.042  -5.444  1.00  0.00           H  
ATOM    654  HZ3 DMS    70     -12.568   8.953  -5.203  1.00  0.00           H  
ATOM    655  HZ4 DMS    70     -13.639  11.209  -4.291  1.00  0.00           H  
ATOM    656  HZ5 DMS    70     -13.218  12.837  -4.918  1.00  0.00           H  
ATOM    657  HZ6 DMS    70     -12.407  12.020  -3.500  1.00  0.00           H  
TER     658      DMS    70 
ATOM    658  S   DMS    71      -3.320  -4.074 -13.464  1.00  0.00           S  
ATOM    659  CT1 DMS    71      -3.041  -2.370 -14.012  1.00  0.00           C  
ATOM    660  O   DMS    71      -2.323  -4.204 -12.358  1.00  0.00           O  
ATOM    661  CT2 DMS    71      -4.974  -3.749 -12.728  1.00  0.00           C  
ATOM    662  HZ1 DMS    71      -3.871  -2.100 -14.666  1.00  0.00           H  
ATOM    663  HZ2 DMS    71      -2.024  -2.256 -14.386  1.00  0.00           H  
ATOM    664  HZ3 DMS    71      -3.037  -1.803 -13.081  1.00  0.00           H  
ATOM    665  HZ4 DMS    71      -5.619  -3.283 -13.474  1.00  0.00           H  
ATOM    666  HZ5 DMS    71      -4.937  -3.143 -11.824  1.00  0.00           H  
ATOM    667  HZ6 DMS    71      -5.272  -4.760 -12.451  1.00  0.00           H  
TER     668      DMS    71 
ATOM    668  S   DMS    72     -20.552  14.824  -0.460  1.00  0.00           S  
ATOM    669  CT1 DMS    72     -18.856  14.462  -0.137  1.00  0.00           C  
ATOM    670  O   DMS    72     -21.221  14.881   0.981  1.00  0.00           O  
ATOM    671  CT2 DMS    72     -20.324  16.592  -0.910  1.00  0.00           C  
ATOM    672  HZ1 DMS    72     -18.711  13.408   0.102  1.00  0.00           H  
ATOM    673  HZ2 DMS    72     -18.595  14.985   0.783  1.00  0.00           H  
ATOM    674  HZ3 DMS    72     -18.298  14.812  -1.005  1.00  0.00           H  
ATOM    675  HZ4 DMS    72     -19.828  16.616  -1.880  1.00  0.00           H  
ATOM    676  HZ5 DMS    72     -19.716  17.116  -0.172  1.00  0.00           H  
ATOM    677  HZ6 DMS    72     -21.305  17.038  -1.075  1.00  0.00           H  
TER     678      DMS    72 
ATOM    678  S   DMS    73     -12.468   8.602 -15.990  1.00  0.00           S  
ATOM    679  CT1 DMS    73     -13.473   7.155 -16.300  1.00  0.00           C  
ATOM    680  O   DMS    73     -13.215   9.675 -16.721  1.00  0.00           O  
ATOM    681  CT2 DMS    73     -12.903   8.779 -14.283  1.00  0.00           C  
ATOM    682  HZ1 DMS    73     -12.937   6.364 -15.776  1.00  0.00           H  
ATOM    683  HZ2 DMS    73     -13.483   6.982 -17.376  1.00  0.00           H  
ATOM    684  HZ3 DMS    73     -14.486   7.285 -15.921  1.00  0.00           H  
ATOM    685  HZ4 DMS    73     -12.960   7.853 -13.711  1.00  0.00           H  
ATOM    686  HZ5 DMS    73     -13.893   9.223 -14.391  1.00  0.00           H  
ATOM    687  HZ6 DMS    73     -12.187   9.508 -13.904  1.00  0.00           H  
TER     688      DMS    73 
ATOM    688  S   DMS    74     -15.909   6.681  15.048  1.00  0.00           S  
ATOM    689  CT1 DMS    74     -15.232   8.146  14.253  1.00  0.00           C  
ATOM    690  O   DMS    74     -14.836   6.195  15.981  1.00  0.00           O  
ATOM    691  CT2 DMS    74     -17.150   7.429  16.099  1.00  0.00           C  
ATOM    692  HZ1 DMS    74     -14.351   7.880  13.669  1.00  0.00           H  
ATOM    693  HZ2 DMS    74     -14.890   8.846  15.015  1.00  0.00           H  
ATOM    694  HZ3 DMS    74     -15.909   8.593  13.526  1.00  0.00           H  
ATOM    695  HZ4 DMS    74     -16.602   8.026  16.828  1.00  0.00           H  
ATOM    696  HZ5 DMS    74     -17.703   6.633  16.598  1.00  0.00           H  
ATOM    697  HZ6 DMS    74     -17.871   7.977  15.492  1.00  0.00           H  
TER     698      DMS    74 
ATOM    698  S   DMS    75      -9.450 -12.819  -3.070  1.00  0.00           S  
ATOM    699  CT1 DMS    75      -9.505 -12.168  -1.372  1.00  0.00           C  
ATOM    700  O   DMS    75      -8.333 -13.830  -3.054  1.00  0.00           O  
ATOM    701  CT2 DMS    75     -10.972 -13.737  -3.204  1.00  0.00           C  
ATOM    702  HZ1 DMS    75     -10.268 -11.391  -1.327  1.00  0.00           H  
ATOM    703  HZ2 DMS    75      -8.530 -11.789  -1.066  1.00  0.00           H  
ATOM    704  HZ3 DMS    75      -9.834 -13.002  -0.752  1.00  0.00           H  
ATOM    705  HZ4 DMS    75     -10.978 -14.598  -2.536  1.00  0.00           H  
ATOM    706  HZ5 DMS    75     -11.129 -14.043  -4.239  1.00  0.00           H  
ATOM    707  HZ6 DMS    75     -11.794 -13.057  -2.982  1.00  0.00           H  
TER     708      DMS    75 
ATOM    708  S   DMS    76      13.456  -5.579  10.271  1.00  0.00           S  
ATOM    709  CT1 DMS    76      15.012  -4.735  10.313  1.00  0.00           C  
ATOM    710  O   DMS    76      13.789  -6.916   9.697  1.00  0.00           O  
ATOM    711  CT2 DMS    76      13.392  -5.936  12.050  1.00  0.00           C  
ATOM    712  HZ1 DMS    76      15.397  -4.486   9.324  1.00  0.00           H  
ATOM    713  HZ2 DMS    76      15.659  -5.419  10.862  1.00  0.00           H  
ATOM    714  HZ3 DMS    76      14.860  -3.833  10.905  1.00  0.00           H  
ATOM    715  HZ4 DMS    76      12.926  -6.913  12.182  1.00  0.00           H  
ATOM    716  HZ5 DMS    76      13.034  -5.134  12.696  1.00  0.00           H  
ATOM    717  HZ6 DMS    76      14.415  -6.211  12.305  1.00  0.00           H  
TER     718      DMS    76 
ATOM    718  S   DMS    77       3.285 -16.017  18.496  1.00  0.00           S  
ATOM    719  CT1 DMS    77       3.942 -14.339  18.539  1.00  0.00           C  
ATOM    720  O   DMS    77       4.440 -16.867  19.011  1.00  0.00           O  
ATOM    721  CT2 DMS    77       2.069 -15.899  19.753  1.00  0.00           C  
ATOM    722  HZ1 DMS    77       3.080 -13.673  18.513  1.00  0.00           H  
ATOM    723  HZ2 DMS    77       4.594 -14.142  17.688  1.00  0.00           H  
ATOM    724  HZ3 DMS    77       4.542 -14.340  19.449  1.00  0.00           H  
ATOM    725  HZ4 DMS    77       1.728 -16.891  20.048  1.00  0.00           H  
ATOM    726  HZ5 DMS    77       1.220 -15.309  19.408  1.00  0.00           H  
ATOM    727  HZ6 DMS    77       2.560 -15.601  20.679  1.00  0.00           H  
TER     728      DMS    77 
ATOM    728  S   DMS    78     -10.134 -12.894 -14.703  1.00  0.00           S  
ATOM    729  CT1 DMS    78     -10.514 -11.128 -14.853  1.00  0.00           C  
ATOM    730  O   DMS    78     -11.200 -13.441 -13.799  1.00  0.00           O  
ATOM    731  CT2 DMS    78     -10.518 -13.289 -16.458  1.00  0.00           C  
ATOM    732  HZ1 DMS    78      -9.764 -10.634 -15.471  1.00  0.00           H  
ATOM    733  HZ2 DMS    78     -10.530 -10.759 -13.828  1.00  0.00           H  
ATOM    734  HZ3 DMS    78     -11.562 -11.046 -15.142  1.00  0.00           H  
ATOM    735  HZ4 DMS    78     -10.549 -14.376 -16.539  1.00  0.00           H  
ATOM    736  HZ5 DMS    78      -9.726 -12.859 -17.071  1.00  0.00           H  
ATOM    737  HZ6 DMS    78     -11.481 -12.905 -16.795  1.00  0.00           H  
TER     738      DMS    78 
ATOM    738  S   DMS    79      -2.740   1.710 -17.071  1.00  0.00           S  
ATOM    739  CT1 DMS    79      -2.736   2.039 -15.295  1.00  0.00           C  
ATOM    740  O   DMS    79      -1.887   2.709 -17.879  1.00  0.00           O  
ATOM    741  CT2 DMS    79      -1.871   0.208 -17.088  1.00  0.00           C  
ATOM    742  HZ1 DMS    79      -3.295   1.249 -14.795  1.00  0.00           H  
ATOM    743  HZ2 DMS    79      -3.321   2.933 -15.074  1.00  0.00           H  
ATOM    744  HZ3 DMS    79      -1.693   2.082 -14.983  1.00  0.00           H  
ATOM    745  HZ4 DMS    79      -0.813   0.401 -16.910  1.00  0.00           H  
ATOM    746  HZ5 DMS    79      -1.933  -0.172 -18.107  1.00  0.00           H  
ATOM    747  HZ6 DMS    79      -2.403  -0.488 -16.439  1.00  0.00           H  
TER     748      DMS    79 
ATOM    748  S   DMS    80       5.401  18.212  11.509  1.00  0.00           S  
ATOM    749  CT1 DMS    80       6.100  19.761  12.118  1.00  0.00           C  
ATOM    750  O   DMS    80       5.051  17.412  12.780  1.00  0.00           O  
ATOM    751  CT2 DMS    80       3.922  18.993  10.711  1.00  0.00           C  
ATOM    752  HZ1 DMS    80       6.077  20.496  11.314  1.00  0.00           H  
ATOM    753  HZ2 DMS    80       7.166  19.648  12.313  1.00  0.00           H  
ATOM    754  HZ3 DMS    80       5.505  20.156  12.942  1.00  0.00           H  
ATOM    755  HZ4 DMS    80       3.273  19.456  11.454  1.00  0.00           H  
ATOM    756  HZ5 DMS    80       3.236  18.346  10.164  1.00  0.00           H  
ATOM    757  HZ6 DMS    80       4.260  19.736   9.988  1.00  0.00           H  
TER     758      DMS    80 
ATOM    758  S   DMS    81      -4.813 -18.792  15.649  1.00  0.00           S  
ATOM    759  CT1 DMS    81      -3.393 -19.356  16.601  1.00  0.00           C  
ATOM    760  O   DMS    81      -4.818 -17.275  15.627  1.00  0.00           O  
ATOM    761  CT2 DMS    81      -4.363 -19.340  14.082  1.00  0.00           C  
ATOM    762  HZ1 DMS    81      -3.576 -19.146  17.656  1.00  0.00           H  
ATOM    763  HZ2 DMS    81      -2.479 -18.896  16.226  1.00  0.00           H  
ATOM    764  HZ3 DMS    81      -3.270 -20.438  16.633  1.00  0.00           H  
ATOM    765  HZ4 DMS    81      -5.046 -18.875  13.371  1.00  0.00           H  
ATOM    766  HZ5 DMS    81      -4.505 -20.421  14.065  1.00  0.00           H  
ATOM    767  HZ6 DMS    81      -3.352 -19.199  13.700  1.00  0.00           H  
TER     768      DMS    81 
ATOM    768  S   DMS    82       6.719 -10.944  -7.510  1.00  0.00           S  
ATOM    769  CT1 DMS    82       7.912 -11.025  -6.184  1.00  0.00           C  
ATOM    770  O   DMS    82       7.243 -12.044  -8.483  1.00  0.00           O  
ATOM    771  CT2 DMS    82       5.330 -11.800  -6.759  1.00  0.00           C  
ATOM    772  HZ1 DMS    82       7.358 -10.719  -5.297  1.00  0.00           H  
ATOM    773  HZ2 DMS    82       8.791 -10.417  -6.398  1.00  0.00           H  
ATOM    774  HZ3 DMS    82       8.187 -12.080  -6.180  1.00  0.00           H  
ATOM    775  HZ4 DMS    82       4.633 -12.138  -7.527  1.00  0.00           H  
ATOM    776  HZ5 DMS    82       4.799 -11.176  -6.041  1.00  0.00           H  
ATOM    777  HZ6 DMS    82       5.693 -12.642  -6.170  1.00  0.00           H  
TER     778      DMS    82 
ATOM    778  S   DMS    83      -0.214 -19.380  14.181  1.00  0.00           S  
ATOM    779  CT1 DMS    83      -0.665 -20.961  14.811  1.00  0.00           C  
ATOM    780  O   DMS    83       0.638 -18.682  15.269  1.00  0.00           O  
ATOM    781  CT2 DMS    83       0.931 -20.045  12.975  1.00  0.00           C  
ATOM    782  HZ1 DMS    83       0.222 -21.554  15.036  1.00  0.00           H  
ATOM    783  HZ2 DMS    83      -1.210 -21.497  14.034  1.00  0.00           H  
ATOM    784  HZ3 DMS    83      -1.333 -20.862  15.666  1.00  0.00           H  
ATOM    785  HZ4 DMS    83       1.310 -19.272  12.306  1.00  0.00           H  
ATOM    786  HZ5 DMS    83       0.547 -20.875  12.382  1.00  0.00           H  
ATOM    787  HZ6 DMS    83       1.841 -20.388  13.467  1.00  0.00           H  
TER     788      DMS    83 
ATOM    788  S   DMS    84      23.078   5.364 -10.753  1.00  0.00           S  
ATOM    789  CT1 DMS    84      23.159   7.113 -11.038  1.00  0.00           C  
ATOM    790  O   DMS    84      24.519   4.825 -10.696  1.00  0.00           O  
ATOM    791  CT2 DMS    84      22.442   5.453  -9.068  1.00  0.00           C  
ATOM    792  HZ1 DMS    84      23.330   7.772 -10.187  1.00  0.00           H  
ATOM    793  HZ2 DMS    84      22.176   7.361 -11.437  1.00  0.00           H  
ATOM    794  HZ3 DMS    84      23.893   7.407 -11.789  1.00  0.00           H  
ATOM    795  HZ4 DMS    84      21.382   5.693  -8.980  1.00  0.00           H  
ATOM    796  HZ5 DMS    84      23.077   6.155  -8.528  1.00  0.00           H  
ATOM    797  HZ6 DMS    84      22.727   4.536  -8.552  1.00  0.00           H  
TER     798      DMS    84 
ATOM    798  S   DMS    85      14.156  13.342  -5.111  1.00  0.00           S  
ATOM    799  CT1 DMS    85      15.355  12.236  -5.720  1.00  0.00           C  
ATOM    800  O   DMS    85      13.037  12.405  -4.586  1.00  0.00           O  
ATOM    801  CT2 DMS    85      14.981  13.894  -3.599  1.00  0.00           C  
ATOM    802  HZ1 DMS    85      16.256  12.761  -6.038  1.00  0.00           H  
ATOM    803  HZ2 DMS    85      15.017  11.785  -6.653  1.00  0.00           H  
ATOM    804  HZ3 DMS    85      15.555  11.432  -5.012  1.00  0.00           H  
ATOM    805  HZ4 DMS    85      15.938  14.342  -3.865  1.00  0.00           H  
ATOM    806  HZ5 DMS    85      15.113  13.022  -2.958  1.00  0.00           H  
ATOM    807  HZ6 DMS    85      14.345  14.516  -2.971  1.00  0.00           H  
TER     808      DMS    85 
ATOM    808  S   DMS    86     -10.102 -10.033  -7.140  1.00  0.00           S  
ATOM    809  CT1 DMS    86     -11.166 -11.102  -6.249  1.00  0.00           C  
ATOM    810  O   DMS    86     -10.800  -8.661  -7.203  1.00  0.00           O  
ATOM    811  CT2 DMS    86      -8.792  -9.848  -6.019  1.00  0.00           C  
ATOM    812  HZ1 DMS    86     -10.669 -11.974  -5.826  1.00  0.00           H  
ATOM    813  HZ2 DMS    86     -11.787 -11.537  -7.033  1.00  0.00           H  
ATOM    814  HZ3 DMS    86     -11.759 -10.576  -5.501  1.00  0.00           H  
ATOM    815  HZ4 DMS    86      -8.267 -10.768  -5.763  1.00  0.00           H  
ATOM    816  HZ5 DMS    86      -9.086  -9.340  -5.100  1.00  0.00           H  
ATOM    817  HZ6 DMS    86      -8.036  -9.351  -6.626  1.00  0.00           H  
TER     818      DMS    86 
ATOM    818  S   DMS    87      -1.123 -24.750   7.617  1.00  0.00           S  
ATOM    819  CT1 DMS    87      -0.036 -25.973   6.792  1.00  0.00           C  
ATOM    820  O   DMS    87      -0.776 -24.972   9.112  1.00  0.00           O  
ATOM    821  CT2 DMS    87      -0.455 -23.084   7.215  1.00  0.00           C  
ATOM    822  HZ1 DMS    87      -0.108 -26.884   7.384  1.00  0.00           H  
ATOM    823  HZ2 DMS    87       1.011 -25.674   6.746  1.00  0.00           H  
ATOM    824  HZ3 DMS    87      -0.459 -25.985   5.787  1.00  0.00           H  
ATOM    825  HZ4 DMS    87       0.500 -22.905   7.710  1.00  0.00           H  
ATOM    826  HZ5 DMS    87      -1.192 -22.342   7.524  1.00  0.00           H  
ATOM    827  HZ6 DMS    87      -0.402 -22.959   6.133  1.00  0.00           H  
TER     828      DMS    87 
ATOM    828  S   DMS    88       8.139  16.148   1.138  1.00  0.00           S  
ATOM    829  CT1 DMS    88       6.536  16.067   1.959  1.00  0.00           C  
ATOM    830  O   DMS    88       9.061  14.965   1.460  1.00  0.00           O  
ATOM    831  CT2 DMS    88       7.543  15.956  -0.512  1.00  0.00           C  
ATOM    832  HZ1 DMS    88       5.856  15.394   1.437  1.00  0.00           H  
ATOM    833  HZ2 DMS    88       6.081  17.033   1.742  1.00  0.00           H  
ATOM    834  HZ3 DMS    88       6.612  15.891   3.032  1.00  0.00           H  
ATOM    835  HZ4 DMS    88       7.162  16.895  -0.912  1.00  0.00           H  
ATOM    836  HZ5 DMS    88       6.897  15.078  -0.531  1.00  0.00           H  
ATOM    837  HZ6 DMS    88       8.394  15.685  -1.137  1.00  0.00           H  
TER     838      DMS    88 
ATOM    838  S   DMS    89      -4.381  -9.517 -20.249  1.00  0.00           S  
ATOM    839  CT1 DMS    89      -5.748  -8.689 -19.519  1.00  0.00           C  
ATOM    840  O   DMS    89      -4.945 -10.714 -20.984  1.00  0.00           O  
ATOM    841  CT2 DMS    89      -4.071  -8.342 -21.606  1.00  0.00           C  
ATOM    842  HZ1 DMS    89      -5.308  -7.828 -19.017  1.00  0.00           H  
ATOM    843  HZ2 DMS    89      -6.149  -9.387 -18.783  1.00  0.00           H  
ATOM    844  HZ3 DMS    89      -6.489  -8.338 -20.237  1.00  0.00           H  
ATOM    845  HZ4 DMS    89      -3.525  -8.860 -22.394  1.00  0.00           H  
ATOM    846  HZ5 DMS    89      -3.465  -7.466 -21.377  1.00  0.00           H  
ATOM    847  HZ6 DMS    89      -5.013  -7.952 -21.991  1.00  0.00           H  
TER     848      DMS    89 
ATOM    848  S   DMS    90      19.249  19.049   6.103  1.00  0.00           S  
ATOM    849  CT1 DMS    90      20.366  18.994   4.734  1.00  0.00           C  
ATOM    850  O   DMS    90      19.878  20.019   7.071  1.00  0.00           O  
ATOM    851  CT2 DMS    90      17.820  19.658   5.207  1.00  0.00           C  
ATOM    852  HZ1 DMS    90      20.389  19.967   4.242  1.00  0.00           H  
ATOM    853  HZ2 DMS    90      19.947  18.230   4.079  1.00  0.00           H  
ATOM    854  HZ3 DMS    90      21.338  18.676   5.111  1.00  0.00           H  
ATOM    855  HZ4 DMS    90      17.572  18.880   4.485  1.00  0.00           H  
ATOM    856  HZ5 DMS    90      17.929  20.659   4.789  1.00  0.00           H  
ATOM    857  HZ6 DMS    90      17.005  19.797   5.918  1.00  0.00           H  
TER     858      DMS    90 
ATOM    858  S   DMS    91       5.424  21.837   7.909  1.00  0.00           S  
ATOM    859  CT1 DMS    91       3.912  22.352   8.828  1.00  0.00           C  
ATOM    860  O   DMS    91       5.041  21.354   6.514  1.00  0.00           O  
ATOM    861  CT2 DMS    91       6.221  23.389   7.845  1.00  0.00           C  
ATOM    862  HZ1 DMS    91       3.457  23.214   8.339  1.00  0.00           H  
ATOM    863  HZ2 DMS    91       4.157  22.628   9.854  1.00  0.00           H  
ATOM    864  HZ3 DMS    91       3.155  21.571   8.775  1.00  0.00           H  
ATOM    865  HZ4 DMS    91       6.404  23.716   8.869  1.00  0.00           H  
ATOM    866  HZ5 DMS    91       5.545  24.039   7.291  1.00  0.00           H  
ATOM    867  HZ6 DMS    91       7.175  23.321   7.321  1.00  0.00           H  
TER     868      DMS    91 
ATOM    868  S   DMS    92      16.025   3.110  18.250  1.00  0.00           S  
ATOM    869  CT1 DMS    92      16.332   2.087  16.828  1.00  0.00           C  
ATOM    870  O   DMS    92      15.246   2.189  19.203  1.00  0.00           O  
ATOM    871  CT2 DMS    92      17.708   2.976  18.818  1.00  0.00           C  
ATOM    872  HZ1 DMS    92      16.789   1.132  17.089  1.00  0.00           H  
ATOM    873  HZ2 DMS    92      16.997   2.563  16.107  1.00  0.00           H  
ATOM    874  HZ3 DMS    92      15.320   1.919  16.461  1.00  0.00           H  
ATOM    875  HZ4 DMS    92      17.972   3.510  19.731  1.00  0.00           H  
ATOM    876  HZ5 DMS    92      18.437   3.340  18.093  1.00  0.00           H  
ATOM    877  HZ6 DMS    92      17.877   1.916  19.007  1.00  0.00           H  
TER     878      DMS    92 
ATOM    878  S   DMS    93     -18.784  -2.701  -8.891  1.00  0.00           S  
ATOM    879  CT1 DMS    93     -19.501  -2.399 -10.564  1.00  0.00           C  
ATOM    880  O   DMS    93     -17.274  -2.295  -9.092  1.00  0.00           O  
ATOM    881  CT2 DMS    93     -19.473  -1.247  -8.176  1.00  0.00           C  
ATOM    882  HZ1 DMS    93     -19.104  -1.461 -10.953  1.00  0.00           H  
ATOM    883  HZ2 DMS    93     -20.576  -2.368 -10.391  1.00  0.00           H  
ATOM    884  HZ3 DMS    93     -19.272  -3.307 -11.121  1.00  0.00           H  
ATOM    885  HZ4 DMS    93     -19.178  -1.010  -7.154  1.00  0.00           H  
ATOM    886  HZ5 DMS    93     -20.560  -1.284  -8.248  1.00  0.00           H  
ATOM    887  HZ6 DMS    93     -19.094  -0.407  -8.757  1.00  0.00           H  
TER     888      DMS    93 
ATOM    888  S   DMS    94      -8.568   6.201  -5.592  1.00  0.00           S  
ATOM    889  CT1 DMS    94      -7.170   7.039  -4.871  1.00  0.00           C  
ATOM    890  O   DMS    94      -9.255   7.309  -6.359  1.00  0.00           O  
ATOM    891  CT2 DMS    94      -7.623   5.236  -6.774  1.00  0.00           C  
ATOM    892  HZ1 DMS    94      -6.876   6.374  -4.059  1.00  0.00           H  
ATOM    893  HZ2 DMS    94      -7.417   8.047  -4.539  1.00  0.00           H  
ATOM    894  HZ3 DMS    94      -6.307   7.167  -5.525  1.00  0.00           H  
ATOM    895  HZ4 DMS    94      -7.147   4.456  -6.180  1.00  0.00           H  
ATOM    896  HZ5 DMS    94      -6.865   5.822  -7.293  1.00  0.00           H  
ATOM    897  HZ6 DMS    94      -8.281   4.757  -7.499  1.00  0.00           H  
TER     898      DMS    94 
ATOM    898  S   DMS    95      -7.532 -25.295  -8.870  1.00  0.00           S  
ATOM    899  CT1 DMS    95      -8.909 -26.272  -8.492  1.00  0.00           C  
ATOM    900  O   DMS    95      -6.859 -24.945  -7.507  1.00  0.00           O  
ATOM    901  CT2 DMS    95      -6.598 -26.769  -9.442  1.00  0.00           C  
ATOM    902  HZ1 DMS    95      -9.596 -26.414  -9.327  1.00  0.00           H  
ATOM    903  HZ2 DMS    95      -9.521 -25.771  -7.742  1.00  0.00           H  
ATOM    904  HZ3 DMS    95      -8.543 -27.189  -8.030  1.00  0.00           H  
ATOM    905  HZ4 DMS    95      -6.590 -27.541  -8.672  1.00  0.00           H  
ATOM    906  HZ5 DMS    95      -5.584 -26.421  -9.639  1.00  0.00           H  
ATOM    907  HZ6 DMS    95      -7.101 -27.182 -10.316  1.00  0.00           H  
TER     908      DMS    95 
ATOM    908  S   DMS    96     -19.711   4.510  -6.213  1.00  0.00           S  
ATOM    909  CT1 DMS    96     -21.215   5.250  -6.996  1.00  0.00           C  
ATOM    910  O   DMS    96     -19.895   4.780  -4.740  1.00  0.00           O  
ATOM    911  CT2 DMS    96     -20.181   2.845  -6.372  1.00  0.00           C  
ATOM    912  HZ1 DMS    96     -22.036   4.627  -6.639  1.00  0.00           H  
ATOM    913  HZ2 DMS    96     -21.142   5.135  -8.077  1.00  0.00           H  
ATOM    914  HZ3 DMS    96     -21.516   6.231  -6.627  1.00  0.00           H  
ATOM    915  HZ4 DMS    96     -20.136   2.529  -7.415  1.00  0.00           H  
ATOM    916  HZ5 DMS    96     -21.149   2.768  -5.876  1.00  0.00           H  
ATOM    917  HZ6 DMS    96     -19.445   2.184  -5.913  1.00  0.00           H  
TER     918      DMS    96 
ATOM    918  S   DMS    97     -13.540 -19.043  -0.856  1.00  0.00           S  
ATOM    919  CT1 DMS    97     -15.263 -19.089  -0.431  1.00  0.00           C  
ATOM    920  O   DMS    97     -12.749 -20.148  -0.111  1.00  0.00           O  
ATOM    921  CT2 DMS    97     -13.796 -19.731  -2.498  1.00  0.00           C  
ATOM    922  HZ1 DMS    97     -15.358 -18.959   0.647  1.00  0.00           H  
ATOM    923  HZ2 DMS    97     -15.682 -19.972  -0.914  1.00  0.00           H  
ATOM    924  HZ3 DMS    97     -15.687 -18.160  -0.812  1.00  0.00           H  
ATOM    925  HZ4 DMS    97     -12.829 -19.841  -2.988  1.00  0.00           H  
ATOM    926  HZ5 DMS    97     -14.398 -18.998  -3.036  1.00  0.00           H  
ATOM    927  HZ6 DMS    97     -14.324 -20.684  -2.476  1.00  0.00           H  
TER     928      DMS    97 
ATOM    928  S   DMS    98     -16.152  10.604  19.064  1.00  0.00           S  
ATOM    929  CT1 DMS    98     -14.692  10.816  18.161  1.00  0.00           C  
ATOM    930  O   DMS    98     -17.271  10.431  18.019  1.00  0.00           O  
ATOM    931  CT2 DMS    98     -15.893   9.034  19.802  1.00  0.00           C  
ATOM    932  HZ1 DMS    98     -14.600  11.847  17.819  1.00  0.00           H  
ATOM    933  HZ2 DMS    98     -14.735  10.074  17.364  1.00  0.00           H  
ATOM    934  HZ3 DMS    98     -13.984  10.688  18.980  1.00  0.00           H  
ATOM    935  HZ4 DMS    98     -15.109   8.959  20.556  1.00  0.00           H  
ATOM    936  HZ5 DMS    98     -15.589   8.354  19.007  1.00  0.00           H  
ATOM    937  HZ6 DMS    98     -16.822   8.657  20.230  1.00  0.00           H  
TER     938      DMS    98 
ATOM    938  S   DMS    99      12.490 -19.120 -12.684  1.00  0.00           S  
ATOM    939  CT1 DMS    99      12.127 -18.240 -11.229  1.00  0.00           C  
ATOM    940  O   DMS    99      11.534 -18.654 -13.763  1.00  0.00           O  
ATOM    941  CT2 DMS    99      14.149 -18.503 -13.111  1.00  0.00           C  
ATOM    942  HZ1 DMS    99      12.327 -17.179 -11.378  1.00  0.00           H  
ATOM    943  HZ2 DMS    99      12.556 -18.584 -10.288  1.00  0.00           H  
ATOM    944  HZ3 DMS    99      11.068 -18.396 -11.025  1.00  0.00           H  
ATOM    945  HZ4 DMS    99      14.087 -17.428 -12.939  1.00  0.00           H  
ATOM    946  HZ5 DMS    99      14.450 -18.817 -14.110  1.00  0.00           H  
ATOM    947  HZ6 DMS    99      14.866 -18.825 -12.356  1.00  0.00           H  
TER     948      DMS    99 
ATOM    948  S   DMS   100      10.845   2.944  -2.599  1.00  0.00           S  
ATOM    949  CT1 DMS   100      11.071   2.674  -4.317  1.00  0.00           C  
ATOM    950  O   DMS   100       9.824   4.147  -2.556  1.00  0.00           O  
ATOM    951  CT2 DMS   100       9.883   1.457  -2.295  1.00  0.00           C  
ATOM    952  HZ1 DMS   100      10.101   2.648  -4.815  1.00  0.00           H  
ATOM    953  HZ2 DMS   100      11.621   1.757  -4.525  1.00  0.00           H  
ATOM    954  HZ3 DMS   100      11.568   3.534  -4.765  1.00  0.00           H  
ATOM    955  HZ4 DMS   100      10.475   0.542  -2.282  1.00  0.00           H  
ATOM    956  HZ5 DMS   100       9.199   1.332  -3.134  1.00  0.00           H  
ATOM    957  HZ6 DMS   100       9.267   1.505  -1.397  1.00  0.00           H  
TER     958      DMS   100 
ATOM    958  S   DMS   101      -1.676   3.071  16.803  1.00  0.00           S  
ATOM    959  CT1 DMS   101      -0.928   4.576  16.213  1.00  0.00           C  
ATOM    960  O   DMS   101      -2.267   3.438  18.161  1.00  0.00           O  
ATOM    961  CT2 DMS   101      -3.033   3.090  15.672  1.00  0.00           C  
ATOM    962  HZ1 DMS   101      -0.076   4.858  16.832  1.00  0.00           H  
ATOM    963  HZ2 DMS   101      -1.703   5.317  16.016  1.00  0.00           H  
ATOM    964  HZ3 DMS   101      -0.489   4.207  15.287  1.00  0.00           H  
ATOM    965  HZ4 DMS   101      -2.817   3.903  14.979  1.00  0.00           H  
ATOM    966  HZ5 DMS   101      -4.012   3.110  16.150  1.00  0.00           H  
ATOM    967  HZ6 DMS   101      -2.980   2.202  15.042  1.00  0.00           H  
TER     968      DMS   101 
ATOM    968  S   DMS   102      11.623 -16.778  -0.941  1.00  0.00           S  
ATOM    969  CT1 DMS   102      12.169 -18.125  -2.048  1.00  0.00           C  
ATOM    970  O   DMS   102      12.721 -16.752   0.121  1.00  0.00           O  
ATOM    971  CT2 DMS   102      12.032 -15.424  -2.050  1.00  0.00           C  
ATOM    972  HZ1 DMS   102      13.238 -18.063  -2.250  1.00  0.00           H  
ATOM    973  HZ2 DMS   102      11.591 -18.099  -2.972  1.00  0.00           H  
ATOM    974  HZ3 DMS   102      11.875 -19.037  -1.528  1.00  0.00           H  
ATOM    975  HZ4 DMS   102      13.084 -15.583  -2.285  1.00  0.00           H  
ATOM    976  HZ5 DMS   102      11.981 -14.490  -1.490  1.00  0.00           H  
ATOM    977  HZ6 DMS   102      11.370 -15.361  -2.914  1.00  0.00           H  
TER     978      DMS   102 
ATOM    978  S   DMS   103      -6.671 -19.792  10.047  1.00  0.00           S  
ATOM    979  CT1 DMS   103      -7.705 -18.411  10.578  1.00  0.00           C  
ATOM    980  O   DMS   103      -6.858 -20.953  11.028  1.00  0.00           O  
ATOM    981  CT2 DMS   103      -7.545 -20.297   8.647  1.00  0.00           C  
ATOM    982  HZ1 DMS   103      -7.207 -17.464  10.369  1.00  0.00           H  
ATOM    983  HZ2 DMS   103      -7.813 -18.622  11.642  1.00  0.00           H  
ATOM    984  HZ3 DMS   103      -8.673 -18.438  10.078  1.00  0.00           H  
ATOM    985  HZ4 DMS   103      -7.704 -19.413   8.030  1.00  0.00           H  
ATOM    986  HZ5 DMS   103      -8.582 -20.553   8.861  1.00  0.00           H  
ATOM    987  HZ6 DMS   103      -7.114 -21.195   8.203  1.00  0.00           H  
TER     988      DMS   103 
ATOM    988  S   DMS   104     -12.414   1.436  -0.968  1.00  0.00           S  
ATOM    989  CT1 DMS   104     -12.631   3.021  -0.218  1.00  0.00           C  
ATOM    990  O   DMS   104     -13.715   0.696  -0.587  1.00  0.00           O  
ATOM    991  CT2 DMS   104     -12.478   2.116  -2.672  1.00  0.00           C  
ATOM    992  HZ1 DMS   104     -13.632   3.451  -0.228  1.00  0.00           H  
ATOM    993  HZ2 DMS   104     -11.847   3.690  -0.572  1.00  0.00           H  
ATOM    994  HZ3 DMS   104     -12.317   2.869   0.815  1.00  0.00           H  
ATOM    995  HZ4 DMS   104     -12.707   3.158  -2.449  1.00  0.00           H  
ATOM    996  HZ5 DMS   104     -13.356   1.626  -3.092  1.00  0.00           H  
ATOM    997  HZ6 DMS   104     -11.580   2.077  -3.289  1.00  0.00           H  
TER     998      DMS   104 
ATOM    998  S   DMS   105      -6.161  20.218 -18.744  1.00  0.00           S  
ATOM    999  CT1 DMS   105      -4.702  20.858 -19.508  1.00  0.00           C  
ATOM   1000  O   DMS   105      -7.013  19.900 -19.972  1.00  0.00           O  
ATOM   1001  CT2 DMS   105      -5.389  18.714 -18.303  1.00  0.00           C  
ATOM   1002  HZ1 DMS   105      -4.388  20.240 -20.349  1.00  0.00           H  
ATOM   1003  HZ2 DMS   105      -3.970  21.042 -18.721  1.00  0.00           H  
ATOM   1004  HZ3 DMS   105      -5.040  21.834 -19.855  1.00  0.00           H  
ATOM   1005  HZ4 DMS   105      -4.808  18.845 -17.391  1.00  0.00           H  
ATOM   1006  HZ5 DMS   105      -4.599  18.463 -19.011  1.00  0.00           H  
ATOM   1007  HZ6 DMS   105      -6.189  18.006 -18.086  1.00  0.00           H  
TER    1008      DMS   105 
ATOM   1008  S   DMS   106     -20.817   6.538  13.551  1.00  0.00           S  
ATOM   1009  CT1 DMS   106     -22.484   5.934  13.887  1.00  0.00           C  
ATOM   1010  O   DMS   106     -20.450   7.269  14.841  1.00  0.00           O  
ATOM   1011  CT2 DMS   106     -19.742   5.090  13.567  1.00  0.00           C  
ATOM   1012  HZ1 DMS   106     -23.008   6.861  14.123  1.00  0.00           H  
ATOM   1013  HZ2 DMS   106     -22.481   5.149  14.643  1.00  0.00           H  
ATOM   1014  HZ3 DMS   106     -22.885   5.439  13.002  1.00  0.00           H  
ATOM   1015  HZ4 DMS   106     -19.787   4.557  14.517  1.00  0.00           H  
ATOM   1016  HZ5 DMS   106     -18.720   5.452  13.458  1.00  0.00           H  
ATOM   1017  HZ6 DMS   106     -19.973   4.467  12.702  1.00  0.00           H  
TER    1018      DMS   106 
ATOM   1018  S   DMS   107       8.759  14.689  10.434  1.00  0.00           S  
ATOM   1019  CT1 DMS   107       7.582  15.091  11.768  1.00  0.00           C  
ATOM   1020  O   DMS   107       9.565  13.427  10.705  1.00  0.00           O  
ATOM   1021  CT2 DMS   107       7.549  14.160   9.274  1.00  0.00           C  
ATOM   1022  HZ1 DMS   107       8.147  15.371  12.657  1.00  0.00           H  
ATOM   1023  HZ2 DMS   107       7.015  14.173  11.919  1.00  0.00           H  
ATOM   1024  HZ3 DMS   107       6.926  15.915  11.488  1.00  0.00           H  
ATOM   1025  HZ4 DMS   107       8.010  13.811   8.350  1.00  0.00           H  
ATOM   1026  HZ5 DMS   107       6.928  15.050   9.173  1.00  0.00           H  
ATOM   1027  HZ6 DMS   107       6.954  13.321   9.637  1.00  0.00           H  
TER    1028      DMS   107 
ATOM   1028  S   DMS   108      -3.390  12.775  -8.558  1.00  0.00           S  
ATOM   1029  CT1 DMS   108      -2.767  11.932 -10.024  1.00  0.00           C  
ATOM   1030  O   DMS   108      -4.646  12.120  -7.974  1.00  0.00           O  
ATOM   1031  CT2 DMS   108      -2.111  12.218  -7.526  1.00  0.00           C  
ATOM   1032  HZ1 DMS   108      -2.518  10.896  -9.794  1.00  0.00           H  
ATOM   1033  HZ2 DMS   108      -1.823  12.349 -10.377  1.00  0.00           H  
ATOM   1034  HZ3 DMS   108      -3.639  11.936 -10.678  1.00  0.00           H  
ATOM   1035  HZ4 DMS   108      -1.146  12.585  -7.876  1.00  0.00           H  
ATOM   1036  HZ5 DMS   108      -2.175  11.130  -7.564  1.00  0.00           H  
ATOM   1037  HZ6 DMS   108      -2.264  12.682  -6.552  1.00  0.00           H  
TER    1038      DMS   108 
ATOM   1038  S   DMS   109      23.001   8.819  12.422  1.00  0.00           S  
ATOM   1039  CT1 DMS   109      21.904   7.572  11.808  1.00  0.00           C  
ATOM   1040  O   DMS   109      23.804   9.454  11.274  1.00  0.00           O  
ATOM   1041  CT2 DMS   109      21.759  10.061  12.739  1.00  0.00           C  
ATOM   1042  HZ1 DMS   109      22.326   6.669  11.367  1.00  0.00           H  
ATOM   1043  HZ2 DMS   109      21.291   8.044  11.040  1.00  0.00           H  
ATOM   1044  HZ3 DMS   109      21.236   7.223  12.596  1.00  0.00           H  
ATOM   1045  HZ4 DMS   109      21.034   9.740  13.487  1.00  0.00           H  
ATOM   1046  HZ5 DMS   109      21.384  10.320  11.749  1.00  0.00           H  
ATOM   1047  HZ6 DMS   109      22.213  10.908  13.253  1.00  0.00           H  
TER    1048      DMS   109 
ATOM   1048  S   DMS   110     -10.525  18.523  -9.148  1.00  0.00           S  
ATOM   1049  CT1 DMS   110     -10.385  19.244 -10.815  1.00  0.00           C  
ATOM   1050  O   DMS   110     -11.644  17.474  -9.312  1.00  0.00           O  
ATOM   1051  CT2 DMS   110      -9.023  17.462  -9.059  1.00  0.00           C  
ATOM   1052  HZ1 DMS   110     -11.200  19.944 -10.998  1.00  0.00           H  
ATOM   1053  HZ2 DMS   110     -10.517  18.389 -11.479  1.00  0.00           H  
ATOM   1054  HZ3 DMS   110      -9.432  19.732 -11.019  1.00  0.00           H  
ATOM   1055  HZ4 DMS   110      -9.124  16.644  -9.773  1.00  0.00           H  
ATOM   1056  HZ5 DMS   110      -9.078  17.008  -8.069  1.00  0.00           H  
ATOM   1057  HZ6 DMS   110      -8.066  17.949  -9.239  1.00  0.00           H  
TER    1058      DMS   110 
ATOM   1058  S   DMS   111      -9.198   1.951  22.783  1.00  0.00           S  
ATOM   1059  CT1 DMS   111      -9.101   0.135  22.777  1.00  0.00           C  
ATOM   1060  O   DMS   111      -7.742   2.365  22.661  1.00  0.00           O  
ATOM   1061  CT2 DMS   111      -9.939   2.272  21.218  1.00  0.00           C  
ATOM   1062  HZ1 DMS   111      -9.925  -0.383  23.269  1.00  0.00           H  
ATOM   1063  HZ2 DMS   111      -8.231  -0.100  23.390  1.00  0.00           H  
ATOM   1064  HZ3 DMS   111      -8.900  -0.133  21.740  1.00  0.00           H  
ATOM   1065  HZ4 DMS   111     -10.987   1.978  21.283  1.00  0.00           H  
ATOM   1066  HZ5 DMS   111      -9.451   1.693  20.434  1.00  0.00           H  
ATOM   1067  HZ6 DMS   111      -9.910   3.347  21.042  1.00  0.00           H  
TER    1068      DMS   111 
ATOM   1068  S   DMS   112      21.753   9.726  -2.939  1.00  0.00           S  
ATOM   1069  CT1 DMS   112      20.452  10.040  -1.757  1.00  0.00           C  
ATOM   1070  O   DMS   112      22.102  11.062  -3.612  1.00  0.00           O  
ATOM   1071  CT2 DMS   112      23.119   9.549  -1.762  1.00  0.00           C  
ATOM   1072  HZ1 DMS   112      20.298   9.101  -1.226  1.00  0.00           H  
ATOM   1073  HZ2 DMS   112      19.505  10.359  -2.191  1.00  0.00           H  
ATOM   1074  HZ3 DMS   112      20.870  10.703  -1.000  1.00  0.00           H  
ATOM   1075  HZ4 DMS   112      24.053   9.450  -2.316  1.00  0.00           H  
ATOM   1076  HZ5 DMS   112      22.913   8.612  -1.246  1.00  0.00           H  
ATOM   1077  HZ6 DMS   112      23.282  10.311  -1.000  1.00  0.00           H  
TER    1078      DMS   112 
ATOM   1078  S   DMS   113      -0.398  -5.964 -14.904  1.00  0.00           S  
ATOM   1079  CT1 DMS   113       0.153  -6.068 -13.120  1.00  0.00           C  
ATOM   1080  O   DMS   113       0.710  -6.517 -15.705  1.00  0.00           O  
ATOM   1081  CT2 DMS   113      -1.647  -7.202 -14.668  1.00  0.00           C  
ATOM   1082  HZ1 DMS   113       0.263  -7.110 -12.820  1.00  0.00           H  
ATOM   1083  HZ2 DMS   113      -0.587  -5.638 -12.444  1.00  0.00           H  
ATOM   1084  HZ3 DMS   113       1.164  -5.663 -13.066  1.00  0.00           H  
ATOM   1085  HZ4 DMS   113      -2.635  -6.899 -15.014  1.00  0.00           H  
ATOM   1086  HZ5 DMS   113      -1.791  -7.488 -13.626  1.00  0.00           H  
ATOM   1087  HZ6 DMS   113      -1.202  -8.092 -15.112  1.00  0.00           H  
TER    1088      DMS   113 
ATOM   1088  S   DMS   114      -1.044 -15.871  -3.761  1.00  0.00           S  
ATOM   1089  CT1 DMS   114      -0.347 -16.075  -2.078  1.00  0.00           C  
ATOM   1090  O   DMS   114      -2.473 -15.216  -3.604  1.00  0.00           O  
ATOM   1091  CT2 DMS   114       0.059 -14.674  -4.477  1.00  0.00           C  
ATOM   1092  HZ1 DMS   114      -0.342 -15.090  -1.612  1.00  0.00           H  
ATOM   1093  HZ2 DMS   114       0.660 -16.473  -2.201  1.00  0.00           H  
ATOM   1094  HZ3 DMS   114      -0.873 -16.789  -1.444  1.00  0.00           H  
ATOM   1095  HZ4 DMS   114       0.971 -15.243  -4.663  1.00  0.00           H  
ATOM   1096  HZ5 DMS   114       0.169 -13.969  -3.653  1.00  0.00           H  
ATOM   1097  HZ6 DMS   114      -0.468 -14.159  -5.280  1.00  0.00           H  
TER    1098      DMS   114 
ATOM   1098  S   DMS   115      11.882 -12.187  -5.414  1.00  0.00           S  
ATOM   1099  CT1 DMS   115      11.623 -12.440  -7.167  1.00  0.00           C  
ATOM   1100  O   DMS   115      10.617 -11.621  -4.882  1.00  0.00           O  
ATOM   1101  CT2 DMS   115      11.941 -13.823  -4.841  1.00  0.00           C  
ATOM   1102  HZ1 DMS   115      11.483 -11.461  -7.625  1.00  0.00           H  
ATOM   1103  HZ2 DMS   115      10.774 -13.063  -7.447  1.00  0.00           H  
ATOM   1104  HZ3 DMS   115      12.527 -12.844  -7.622  1.00  0.00           H  
ATOM   1105  HZ4 DMS   115      10.939 -14.195  -5.054  1.00  0.00           H  
ATOM   1106  HZ5 DMS   115      12.094 -13.632  -3.779  1.00  0.00           H  
ATOM   1107  HZ6 DMS   115      12.813 -14.232  -5.352  1.00  0.00           H  
TER    1108      DMS   115 
ATOM   1108  S   DMS   116      -6.398 -17.187  -4.362  1.00  0.00           S  
ATOM   1109  CT1 DMS   116      -5.474 -17.166  -2.783  1.00  0.00           C  
ATOM   1110  O   DMS   116      -6.072 -18.478  -5.023  1.00  0.00           O  
ATOM   1111  CT2 DMS   116      -8.064 -17.438  -3.747  1.00  0.00           C  
ATOM   1112  HZ1 DMS   116      -5.755 -18.081  -2.261  1.00  0.00           H  
ATOM   1113  HZ2 DMS   116      -5.663 -16.227  -2.263  1.00  0.00           H  
ATOM   1114  HZ3 DMS   116      -4.414 -17.323  -2.980  1.00  0.00           H  
ATOM   1115  HZ4 DMS   116      -8.779 -17.661  -4.539  1.00  0.00           H  
ATOM   1116  HZ5 DMS   116      -8.274 -16.516  -3.204  1.00  0.00           H  
ATOM   1117  HZ6 DMS   116      -8.013 -18.239  -3.009  1.00  0.00           H  
TER    1118      DMS   116 
ATOM   1118  S   DMS   117     -11.181   8.082  16.591  1.00  0.00           S  
ATOM   1119  CT1 DMS   117      -9.895   7.731  17.737  1.00  0.00           C  
ATOM   1120  O   DMS   117     -11.056   7.066  15.473  1.00  0.00           O  
ATOM   1121  CT2 DMS   117     -12.540   7.467  17.570  1.00  0.00           C  
ATOM   1122  HZ1 DMS   117     -10.076   8.403  18.576  1.00  0.00           H  
ATOM   1123  HZ2 DMS   117      -8.867   7.877  17.404  1.00  0.00           H  
ATOM   1124  HZ3 DMS   117     -10.053   6.772  18.231  1.00  0.00           H  
ATOM   1125  HZ4 DMS   117     -12.400   7.663  18.633  1.00  0.00           H  
ATOM   1126  HZ5 DMS   117     -12.620   6.380  17.574  1.00  0.00           H  
ATOM   1127  HZ6 DMS   117     -13.469   7.910  17.211  1.00  0.00           H  
TER    1128      DMS   117 
ATOM   1128  S   DMS   118      -2.242  13.552 -13.868  1.00  0.00           S  
ATOM   1129  CT1 DMS   118      -2.269  11.759 -13.944  1.00  0.00           C  
ATOM   1130  O   DMS   118      -2.619  14.086 -12.475  1.00  0.00           O  
ATOM   1131  CT2 DMS   118      -0.428  13.524 -13.731  1.00  0.00           C  
ATOM   1132  HZ1 DMS   118      -3.249  11.412 -13.617  1.00  0.00           H  
ATOM   1133  HZ2 DMS   118      -1.561  11.312 -13.247  1.00  0.00           H  
ATOM   1134  HZ3 DMS   118      -2.142  11.417 -14.972  1.00  0.00           H  
ATOM   1135  HZ4 DMS   118      -0.027  12.960 -14.573  1.00  0.00           H  
ATOM   1136  HZ5 DMS   118      -0.178  13.046 -12.784  1.00  0.00           H  
ATOM   1137  HZ6 DMS   118      -0.080  14.555 -13.659  1.00  0.00           H  
TER    1138      DMS   118 
ATOM   1138  S   DMS   119      18.109   1.739   2.533  1.00  0.00           S  
ATOM   1139  CT1 DMS   119      19.784   1.397   3.169  1.00  0.00           C  
ATOM   1140  O   DMS   119      17.553   2.688   3.572  1.00  0.00           O  
ATOM   1141  CT2 DMS   119      18.627   2.814   1.229  1.00  0.00           C  
ATOM   1142  HZ1 DMS   119      20.157   2.288   3.675  1.00  0.00           H  
ATOM   1143  HZ2 DMS   119      20.419   0.958   2.399  1.00  0.00           H  
ATOM   1144  HZ3 DMS   119      19.587   0.647   3.935  1.00  0.00           H  
ATOM   1145  HZ4 DMS   119      17.765   3.167   0.664  1.00  0.00           H  
ATOM   1146  HZ5 DMS   119      19.390   2.377   0.586  1.00  0.00           H  
ATOM   1147  HZ6 DMS   119      19.021   3.688   1.748  1.00  0.00           H  
TER    1148      DMS   119 
ATOM   1148  S   DMS   120       1.159  -8.965   6.063  1.00  0.00           S  
ATOM   1149  CT1 DMS   120       0.263  -8.937   7.631  1.00  0.00           C  
ATOM   1150  O   DMS   120       2.301  -9.895   6.386  1.00  0.00           O  
ATOM   1151  CT2 DMS   120       0.011  -9.991   5.126  1.00  0.00           C  
ATOM   1152  HZ1 DMS   120       0.863  -8.565   8.462  1.00  0.00           H  
ATOM   1153  HZ2 DMS   120      -0.112  -9.913   7.936  1.00  0.00           H  
ATOM   1154  HZ3 DMS   120      -0.601  -8.305   7.425  1.00  0.00           H  
ATOM   1155  HZ4 DMS   120      -0.146 -10.934   5.650  1.00  0.00           H  
ATOM   1156  HZ5 DMS   120       0.552 -10.186   4.200  1.00  0.00           H  
ATOM   1157  HZ6 DMS   120      -0.859  -9.370   4.916  1.00  0.00           H  
TER    1158      DMS   120 
ATOM   1158  S   DMS   121      21.203   9.238   8.758  1.00  0.00           S  
ATOM   1159  CT1 DMS   121      19.579   9.881   8.288  1.00  0.00           C  
ATOM   1160  O   DMS   121      21.338   7.810   8.166  1.00  0.00           O  
ATOM   1161  CT2 DMS   121      22.141  10.384   7.621  1.00  0.00           C  
ATOM   1162  HZ1 DMS   121      19.514  10.924   8.598  1.00  0.00           H  
ATOM   1163  HZ2 DMS   121      18.789   9.289   8.749  1.00  0.00           H  
ATOM   1164  HZ3 DMS   121      19.460   9.834   7.205  1.00  0.00           H  
ATOM   1165  HZ4 DMS   121      21.950  11.397   7.978  1.00  0.00           H  
ATOM   1166  HZ5 DMS   121      21.891  10.126   6.592  1.00  0.00           H  
ATOM   1167  HZ6 DMS   121      23.212  10.222   7.746  1.00  0.00           H  
TER    1168      DMS   121 
ATOM   1168  S   DMS   122      23.931  10.227  -7.328  1.00  0.00           S  
ATOM   1169  CT1 DMS   122      22.146  10.277  -6.894  1.00  0.00           C  
ATOM   1170  O   DMS   122      24.085   8.722  -7.511  1.00  0.00           O  
ATOM   1171  CT2 DMS   122      23.653  10.726  -9.008  1.00  0.00           C  
ATOM   1172  HZ1 DMS   122      22.000   9.544  -6.102  1.00  0.00           H  
ATOM   1173  HZ2 DMS   122      21.565   9.928  -7.747  1.00  0.00           H  
ATOM   1174  HZ3 DMS   122      21.839  11.234  -6.471  1.00  0.00           H  
ATOM   1175  HZ4 DMS   122      23.335   9.892  -9.634  1.00  0.00           H  
ATOM   1176  HZ5 DMS   122      24.621  10.998  -9.430  1.00  0.00           H  
ATOM   1177  HZ6 DMS   122      23.107  11.669  -9.017  1.00  0.00           H  
TER    1178      DMS   122 
ATOM   1178  S   DMS   123     -12.682  -1.311   9.240  1.00  0.00           S  
ATOM   1179  CT1 DMS   123     -14.237  -0.756   9.975  1.00  0.00           C  
ATOM   1180  O   DMS   123     -12.957  -1.268   7.738  1.00  0.00           O  
ATOM   1181  CT2 DMS   123     -12.807  -2.995   9.820  1.00  0.00           C  
ATOM   1182  HZ1 DMS   123     -15.013  -1.490   9.760  1.00  0.00           H  
ATOM   1183  HZ2 DMS   123     -14.617   0.073   9.377  1.00  0.00           H  
ATOM   1184  HZ3 DMS   123     -14.148  -0.440  11.014  1.00  0.00           H  
ATOM   1185  HZ4 DMS   123     -13.669  -3.455   9.337  1.00  0.00           H  
ATOM   1186  HZ5 DMS   123     -12.771  -3.002  10.910  1.00  0.00           H  
ATOM   1187  HZ6 DMS   123     -11.835  -3.377   9.508  1.00  0.00           H  
TER    1188      DMS   123 
ATOM   1188  S   DMS   124      21.127   0.493  -7.097  1.00  0.00           S  
ATOM   1189  CT1 DMS   124      20.530   1.547  -5.814  1.00  0.00           C  
ATOM   1190  O   DMS   124      21.323  -0.814  -6.357  1.00  0.00           O  
ATOM   1191  CT2 DMS   124      19.620   0.148  -8.015  1.00  0.00           C  
ATOM   1192  HZ1 DMS   124      20.477   2.510  -6.321  1.00  0.00           H  
ATOM   1193  HZ2 DMS   124      21.173   1.735  -4.954  1.00  0.00           H  
ATOM   1194  HZ3 DMS   124      19.568   1.177  -5.460  1.00  0.00           H  
ATOM   1195  HZ4 DMS   124      19.499   1.057  -8.604  1.00  0.00           H  
ATOM   1196  HZ5 DMS   124      18.778   0.025  -7.334  1.00  0.00           H  
ATOM   1197  HZ6 DMS   124      19.724  -0.684  -8.711  1.00  0.00           H  
TER    1198      DMS   124 
ATOM   1198  S   DMS   125      -6.340   1.642 -17.346  1.00  0.00           S  
ATOM   1199  CT1 DMS   125      -7.262   2.618 -16.268  1.00  0.00           C  
ATOM   1200  O   DMS   125      -5.538   0.636 -16.480  1.00  0.00           O  
ATOM   1201  CT2 DMS   125      -7.714   0.696 -17.952  1.00  0.00           C  
ATOM   1202  HZ1 DMS   125      -8.023   3.144 -16.843  1.00  0.00           H  
ATOM   1203  HZ2 DMS   125      -6.639   3.351 -15.756  1.00  0.00           H  
ATOM   1204  HZ3 DMS   125      -7.738   1.969 -15.534  1.00  0.00           H  
ATOM   1205  HZ4 DMS   125      -8.365   0.262 -17.192  1.00  0.00           H  
ATOM   1206  HZ5 DMS   125      -7.339  -0.126 -18.561  1.00  0.00           H  
ATOM   1207  HZ6 DMS   125      -8.256   1.406 -18.577  1.00  0.00           H  
TER    1208      DMS   125 
ATOM   1208  S   DMS   126       7.743  26.248   6.340  1.00  0.00           S  
ATOM   1209  CT1 DMS   126       7.510  25.002   5.057  1.00  0.00           C  
ATOM   1210  O   DMS   126       8.330  25.551   7.620  1.00  0.00           O  
ATOM   1211  CT2 DMS   126       9.200  27.049   5.528  1.00  0.00           C  
ATOM   1212  HZ1 DMS   126       7.090  25.414   4.140  1.00  0.00           H  
ATOM   1213  HZ2 DMS   126       6.907  24.204   5.491  1.00  0.00           H  
ATOM   1214  HZ3 DMS   126       8.465  24.505   4.885  1.00  0.00           H  
ATOM   1215  HZ4 DMS   126      10.037  26.418   5.229  1.00  0.00           H  
ATOM   1216  HZ5 DMS   126       9.592  27.913   6.064  1.00  0.00           H  
ATOM   1217  HZ6 DMS   126       8.757  27.495   4.637  1.00  0.00           H  
TER    1218      DMS   126 
ATOM   1218  S   DMS   127      11.313  -7.305   6.466  1.00  0.00           S  
ATOM   1219  CT1 DMS   127      12.654  -6.187   6.521  1.00  0.00           C  
ATOM   1220  O   DMS   127      10.563  -7.245   7.796  1.00  0.00           O  
ATOM   1221  CT2 DMS   127      10.320  -6.600   5.198  1.00  0.00           C  
ATOM   1222  HZ1 DMS   127      12.318  -5.170   6.721  1.00  0.00           H  
ATOM   1223  HZ2 DMS   127      13.278  -6.196   5.627  1.00  0.00           H  
ATOM   1224  HZ3 DMS   127      13.287  -6.555   7.328  1.00  0.00           H  
ATOM   1225  HZ4 DMS   127      10.647  -6.878   4.196  1.00  0.00           H  
ATOM   1226  HZ5 DMS   127      10.267  -5.537   5.436  1.00  0.00           H  
ATOM   1227  HZ6 DMS   127       9.337  -7.034   5.381  1.00  0.00           H  
TER    1228      DMS   127 
ATOM   1228  S   DMS   128       4.464   1.662  10.657  1.00  0.00           S  
ATOM   1229  CT1 DMS   128       3.592   1.722  12.198  1.00  0.00           C  
ATOM   1230  O   DMS   128       4.888   3.053  10.259  1.00  0.00           O  
ATOM   1231  CT2 DMS   128       3.019   1.321   9.723  1.00  0.00           C  
ATOM   1232  HZ1 DMS   128       3.056   0.784  12.341  1.00  0.00           H  
ATOM   1233  HZ2 DMS   128       2.841   2.512  12.204  1.00  0.00           H  
ATOM   1234  HZ3 DMS   128       4.298   1.882  13.013  1.00  0.00           H  
ATOM   1235  HZ4 DMS   128       2.250   2.089   9.804  1.00  0.00           H  
ATOM   1236  HZ5 DMS   128       2.626   0.375  10.094  1.00  0.00           H  
ATOM   1237  HZ6 DMS   128       3.328   1.137   8.694  1.00  0.00           H  
TER    1238      DMS   128 
ATOM   1238  S   DMS   129      -2.934   3.139  -3.115  1.00  0.00           S  
ATOM   1239  CT1 DMS   129      -3.555   2.637  -1.458  1.00  0.00           C  
ATOM   1240  O   DMS   129      -1.524   3.441  -2.599  1.00  0.00           O  
ATOM   1241  CT2 DMS   129      -3.844   4.715  -3.238  1.00  0.00           C  
ATOM   1242  HZ1 DMS   129      -4.614   2.388  -1.532  1.00  0.00           H  
ATOM   1243  HZ2 DMS   129      -3.367   3.478  -0.790  1.00  0.00           H  
ATOM   1244  HZ3 DMS   129      -3.007   1.742  -1.161  1.00  0.00           H  
ATOM   1245  HZ4 DMS   129      -3.409   5.225  -4.097  1.00  0.00           H  
ATOM   1246  HZ5 DMS   129      -3.624   5.330  -2.364  1.00  0.00           H  
ATOM   1247  HZ6 DMS   129      -4.907   4.484  -3.305  1.00  0.00           H  
TER    1248      DMS   129 
ATOM   1248  S   DMS   130     -11.721  -0.933  -7.430  1.00  0.00           S  
ATOM   1249  CT1 DMS   130     -12.957  -0.360  -8.720  1.00  0.00           C  
ATOM   1250  O   DMS   130     -10.267  -0.579  -7.698  1.00  0.00           O  
ATOM   1251  CT2 DMS   130     -12.359   0.134  -6.071  1.00  0.00           C  
ATOM   1252  HZ1 DMS   130     -13.876  -0.916  -8.531  1.00  0.00           H  
ATOM   1253  HZ2 DMS   130     -12.514  -0.750  -9.636  1.00  0.00           H  
ATOM   1254  HZ3 DMS   130     -13.080   0.714  -8.854  1.00  0.00           H  
ATOM   1255  HZ4 DMS   130     -13.438  -0.003  -6.001  1.00  0.00           H  
ATOM   1256  HZ5 DMS   130     -12.221   1.171  -6.378  1.00  0.00           H  
ATOM   1257  HZ6 DMS   130     -11.840  -0.005  -5.123  1.00  0.00           H  
TER    1258      DMS   130 
ATOM   1258  S   DMS   131     -11.957  19.460 -13.472  1.00  0.00           S  
ATOM   1259  CT1 DMS   131     -12.985  20.893 -13.312  1.00  0.00           C  
ATOM   1260  O   DMS   131     -12.643  18.673 -14.596  1.00  0.00           O  
ATOM   1261  CT2 DMS   131     -10.527  20.333 -14.161  1.00  0.00           C  
ATOM   1262  HZ1 DMS   131     -12.559  21.620 -12.621  1.00  0.00           H  
ATOM   1263  HZ2 DMS   131     -13.992  20.514 -13.139  1.00  0.00           H  
ATOM   1264  HZ3 DMS   131     -13.107  21.416 -14.261  1.00  0.00           H  
ATOM   1265  HZ4 DMS   131     -10.890  21.081 -14.866  1.00  0.00           H  
ATOM   1266  HZ5 DMS   131      -9.873  19.550 -14.546  1.00  0.00           H  
ATOM   1267  HZ6 DMS   131     -10.028  20.757 -13.290  1.00  0.00           H  
TER    1268      DMS   131 
ATOM   1268  S   DMS   132     -22.239   6.650   5.214  1.00  0.00           S  
ATOM   1269  CT1 DMS   132     -21.455   6.936   3.599  1.00  0.00           C  
ATOM   1270  O   DMS   132     -21.212   6.470   6.322  1.00  0.00           O  
ATOM   1271  CT2 DMS   132     -22.831   8.307   5.430  1.00  0.00           C  
ATOM   1272  HZ1 DMS   132     -20.543   7.491   3.820  1.00  0.00           H  
ATOM   1273  HZ2 DMS   132     -22.184   7.419   2.949  1.00  0.00           H  
ATOM   1274  HZ3 DMS   132     -21.340   5.914   3.238  1.00  0.00           H  
ATOM   1275  HZ4 DMS   132     -23.104   8.674   4.441  1.00  0.00           H  
ATOM   1276  HZ5 DMS   132     -22.062   8.941   5.872  1.00  0.00           H  
ATOM   1277  HZ6 DMS   132     -23.684   8.150   6.090  1.00  0.00           H  
TER    1278      DMS   132 
ATOM   1278  S   DMS   133      10.797 -13.618 -19.479  1.00  0.00           S  
ATOM   1279  CT1 DMS   133      11.068 -12.127 -18.584  1.00  0.00           C  
ATOM   1280  O   DMS   133       9.496 -14.314 -19.086  1.00  0.00           O  
ATOM   1281  CT2 DMS   133      12.187 -14.515 -18.837  1.00  0.00           C  
ATOM   1282  HZ1 DMS   133      11.951 -11.531 -18.814  1.00  0.00           H  
ATOM   1283  HZ2 DMS   133      11.065 -12.424 -17.535  1.00  0.00           H  
ATOM   1284  HZ3 DMS   133      10.170 -11.521 -18.701  1.00  0.00           H  
ATOM   1285  HZ4 DMS   133      13.081 -13.949 -19.098  1.00  0.00           H  
ATOM   1286  HZ5 DMS   133      12.248 -15.536 -19.215  1.00  0.00           H  
ATOM   1287  HZ6 DMS   133      12.059 -14.598 -17.757  1.00  0.00           H  
TER    1288      DMS   133 
ATOM   1288  S   DMS   134       3.709 -13.784  10.739  1.00  0.00           S  
ATOM   1289  CT1 DMS   134       5.334 -13.127  10.922  1.00  0.00           C  
ATOM   1290  O   DMS   134       3.104 -13.947  12.153  1.00  0.00           O  
ATOM   1291  CT2 DMS   134       4.029 -15.423  10.111  1.00  0.00           C  
ATOM   1292  HZ1 DMS   134       5.343 -12.186  11.473  1.00  0.00           H  
ATOM   1293  HZ2 DMS   134       5.809 -12.930   9.961  1.00  0.00           H  
ATOM   1294  HZ3 DMS   134       5.887 -13.793  11.584  1.00  0.00           H  
ATOM   1295  HZ4 DMS   134       4.863 -15.866  10.655  1.00  0.00           H  
ATOM   1296  HZ5 DMS   134       4.070 -15.384   9.022  1.00  0.00           H  
ATOM   1297  HZ6 DMS   134       3.173 -16.068  10.309  1.00  0.00           H  
TER    1298      DMS   134 
ATOM   1298  S   DMS   135       6.538 -19.777   0.524  1.00  0.00           S  
ATOM   1299  CT1 DMS   135       6.100 -20.136   2.266  1.00  0.00           C  
ATOM   1300  O   DMS   135       5.128 -19.472  -0.013  1.00  0.00           O  
ATOM   1301  CT2 DMS   135       7.188 -18.175   1.019  1.00  0.00           C  
ATOM   1302  HZ1 DMS   135       7.068 -20.114   2.766  1.00  0.00           H  
ATOM   1303  HZ2 DMS   135       5.690 -21.144   2.318  1.00  0.00           H  
ATOM   1304  HZ3 DMS   135       5.287 -19.465   2.543  1.00  0.00           H  
ATOM   1305  HZ4 DMS   135       8.165 -18.328   1.478  1.00  0.00           H  
ATOM   1306  HZ5 DMS   135       6.486 -17.626   1.646  1.00  0.00           H  
ATOM   1307  HZ6 DMS   135       7.295 -17.543   0.137  1.00  0.00           H  
TER    1308      DMS   135 
ATOM   1308  S   DMS   136      -2.115 -19.591 -12.933  1.00  0.00           S  
ATOM   1309  CT1 DMS   136      -0.969 -19.773 -11.551  1.00  0.00           C  
ATOM   1310  O   DMS   136      -3.020 -20.827 -12.756  1.00  0.00           O  
ATOM   1311  CT2 DMS   136      -2.896 -18.184 -12.282  1.00  0.00           C  
ATOM   1312  HZ1 DMS   136      -1.592 -19.815 -10.658  1.00  0.00           H  
ATOM   1313  HZ2 DMS   136      -0.410 -18.837 -11.582  1.00  0.00           H  
ATOM   1314  HZ3 DMS   136      -0.339 -20.660 -11.619  1.00  0.00           H  
ATOM   1315  HZ4 DMS   136      -3.331 -18.325 -11.293  1.00  0.00           H  
ATOM   1316  HZ5 DMS   136      -3.815 -18.114 -12.863  1.00  0.00           H  
ATOM   1317  HZ6 DMS   136      -2.185 -17.360 -12.222  1.00  0.00           H  
TER    1318      DMS   136 
ATOM   1318  S   DMS   137      -8.170  -3.896  16.813  1.00  0.00           S  
ATOM   1319  CT1 DMS   137      -7.896  -5.645  16.543  1.00  0.00           C  
ATOM   1320  O   DMS   137      -9.650  -3.670  17.223  1.00  0.00           O  
ATOM   1321  CT2 DMS   137      -7.124  -3.953  18.302  1.00  0.00           C  
ATOM   1322  HZ1 DMS   137      -8.258  -6.163  17.430  1.00  0.00           H  
ATOM   1323  HZ2 DMS   137      -6.885  -5.916  16.239  1.00  0.00           H  
ATOM   1324  HZ3 DMS   137      -8.526  -5.955  15.710  1.00  0.00           H  
ATOM   1325  HZ4 DMS   137      -6.080  -3.939  17.990  1.00  0.00           H  
ATOM   1326  HZ5 DMS   137      -7.348  -4.848  18.882  1.00  0.00           H  
ATOM   1327  HZ6 DMS   137      -7.213  -3.114  18.992  1.00  0.00           H  
TER    1328      DMS   137 
ATOM   1328  S   DMS   138      21.257   7.460 -15.554  1.00  0.00           S  
ATOM   1329  CT1 DMS   138      19.591   8.113 -15.885  1.00  0.00           C  
ATOM   1330  O   DMS   138      21.254   7.089 -14.092  1.00  0.00           O  
ATOM   1331  CT2 DMS   138      21.231   5.837 -16.260  1.00  0.00           C  
ATOM   1332  HZ1 DMS   138      19.552   8.391 -16.938  1.00  0.00           H  
ATOM   1333  HZ2 DMS   138      19.352   8.927 -15.201  1.00  0.00           H  
ATOM   1334  HZ3 DMS   138      18.863   7.314 -15.744  1.00  0.00           H  
ATOM   1335  HZ4 DMS   138      21.075   5.987 -17.328  1.00  0.00           H  
ATOM   1336  HZ5 DMS   138      20.381   5.253 -15.908  1.00  0.00           H  
ATOM   1337  HZ6 DMS   138      22.176   5.387 -15.955  1.00  0.00           H  
TER    1338      DMS   138 
ATOM   1338  S   DMS   139      20.390  -1.190 -16.936  1.00  0.00           S  
ATOM   1339  CT1 DMS   139      19.103  -0.483 -17.920  1.00  0.00           C  
ATOM   1340  O   DMS   139      20.135  -0.576 -15.584  1.00  0.00           O  
ATOM   1341  CT2 DMS   139      19.956  -3.017 -17.063  1.00  0.00           C  
ATOM   1342  HZ1 DMS   139      18.947   0.568 -17.675  1.00  0.00           H  
ATOM   1343  HZ2 DMS   139      18.152  -0.958 -17.680  1.00  0.00           H  
ATOM   1344  HZ3 DMS   139      19.243  -0.739 -18.970  1.00  0.00           H  
ATOM   1345  HZ4 DMS   139      18.881  -3.142 -16.939  1.00  0.00           H  
ATOM   1346  HZ5 DMS   139      20.478  -3.470 -16.220  1.00  0.00           H  
ATOM   1347  HZ6 DMS   139      20.250  -3.406 -18.038  1.00  0.00           H  
TER    1348      DMS   139 
ATOM   1348  S   DMS   140     -14.565  -4.709   7.350  1.00  0.00           S  
ATOM   1349  CT1 DMS   140     -14.911  -3.604   6.063  1.00  0.00           C  
ATOM   1350  O   DMS   140     -15.190  -6.003   6.904  1.00  0.00           O  
ATOM   1351  CT2 DMS   140     -12.772  -4.966   6.922  1.00  0.00           C  
ATOM   1352  HZ1 DMS   140     -15.961  -3.330   5.953  1.00  0.00           H  
ATOM   1353  HZ2 DMS   140     -14.543  -4.149   5.194  1.00  0.00           H  
ATOM   1354  HZ3 DMS   140     -14.343  -2.675   6.100  1.00  0.00           H  
ATOM   1355  HZ4 DMS   140     -12.303  -5.728   7.545  1.00  0.00           H  
ATOM   1356  HZ5 DMS   140     -12.198  -4.056   7.097  1.00  0.00           H  
ATOM   1357  HZ6 DMS   140     -12.612  -5.299   5.897  1.00  0.00           H  
TER    1358      DMS   140 
ATOM   1358  S   DMS   141       3.047   6.526   9.401  1.00  0.00           S  
ATOM   1359  CT1 DMS   141       3.769   7.374   7.964  1.00  0.00           C  
ATOM   1360  O   DMS   141       1.752   7.239   9.828  1.00  0.00           O  
ATOM   1361  CT2 DMS   141       2.585   5.048   8.508  1.00  0.00           C  
ATOM   1362  HZ1 DMS   141       4.496   6.674   7.551  1.00  0.00           H  
ATOM   1363  HZ2 DMS   141       4.321   8.202   8.408  1.00  0.00           H  
ATOM   1364  HZ3 DMS   141       2.996   7.672   7.256  1.00  0.00           H  
ATOM   1365  HZ4 DMS   141       1.866   4.648   9.224  1.00  0.00           H  
ATOM   1366  HZ5 DMS   141       3.433   4.375   8.388  1.00  0.00           H  
ATOM   1367  HZ6 DMS   141       2.112   5.304   7.560  1.00  0.00           H  
TER    1368      DMS   141 
ATOM   1368  S   DMS   142     -11.138 -25.092   0.470  1.00  0.00           S  
ATOM   1369  CT1 DMS   142     -12.159 -23.729  -0.094  1.00  0.00           C  
ATOM   1370  O   DMS   142     -12.067 -26.109   1.105  1.00  0.00           O  
ATOM   1371  CT2 DMS   142     -10.766 -25.819  -1.156  1.00  0.00           C  
ATOM   1372  HZ1 DMS   142     -11.577 -23.032  -0.699  1.00  0.00           H  
ATOM   1373  HZ2 DMS   142     -12.427 -23.137   0.781  1.00  0.00           H  
ATOM   1374  HZ3 DMS   142     -13.110 -24.074  -0.501  1.00  0.00           H  
ATOM   1375  HZ4 DMS   142     -10.293 -25.005  -1.706  1.00  0.00           H  
ATOM   1376  HZ5 DMS   142     -11.674 -26.011  -1.726  1.00  0.00           H  
ATOM   1377  HZ6 DMS   142      -9.993 -26.582  -1.061  1.00  0.00           H  
TER    1378      DMS   142 
ATOM   1378  S   DMS   143       1.593  -9.529 -12.261  1.00  0.00           S  
ATOM   1379  CT1 DMS   143       2.317 -10.997 -11.373  1.00  0.00           C  
ATOM   1380  O   DMS   143       0.871  -8.841 -11.131  1.00  0.00           O  
ATOM   1381  CT2 DMS   143       3.011  -8.632 -12.819  1.00  0.00           C  
ATOM   1382  HZ1 DMS   143       2.928 -10.619 -10.553  1.00  0.00           H  
ATOM   1383  HZ2 DMS   143       3.056 -11.425 -12.051  1.00  0.00           H  
ATOM   1384  HZ3 DMS   143       1.406 -11.549 -11.143  1.00  0.00           H  
ATOM   1385  HZ4 DMS   143       3.559  -8.148 -12.010  1.00  0.00           H  
ATOM   1386  HZ5 DMS   143       2.676  -7.801 -13.440  1.00  0.00           H  
ATOM   1387  HZ6 DMS   143       3.703  -9.229 -13.413  1.00  0.00           H  
TER    1388      DMS   143 
ATOM   1388  S   DMS   144       7.705  -8.546  12.119  1.00  0.00           S  
ATOM   1389  CT1 DMS   144       6.756 -10.094  12.032  1.00  0.00           C  
ATOM   1390  O   DMS   144       8.653  -8.627  13.279  1.00  0.00           O  
ATOM   1391  CT2 DMS   144       8.688  -8.601  10.676  1.00  0.00           C  
ATOM   1392  HZ1 DMS   144       6.383 -10.336  13.028  1.00  0.00           H  
ATOM   1393  HZ2 DMS   144       7.397 -10.947  11.810  1.00  0.00           H  
ATOM   1394  HZ3 DMS   144       5.916  -9.972  11.349  1.00  0.00           H  
ATOM   1395  HZ4 DMS   144       8.879  -7.601  10.287  1.00  0.00           H  
ATOM   1396  HZ5 DMS   144       8.114  -9.192   9.963  1.00  0.00           H  
ATOM   1397  HZ6 DMS   144       9.610  -9.125  10.928  1.00  0.00           H  
TER    1398      DMS   144 
ATOM   1398  S   DMS   145      -7.207  10.819 -13.760  1.00  0.00           S  
ATOM   1399  CT1 DMS   145      -8.056  11.515 -12.256  1.00  0.00           C  
ATOM   1400  O   DMS   145      -5.778  10.712 -13.240  1.00  0.00           O  
ATOM   1401  CT2 DMS   145      -7.934   9.143 -13.995  1.00  0.00           C  
ATOM   1402  HZ1 DMS   145      -7.658  11.002 -11.381  1.00  0.00           H  
ATOM   1403  HZ2 DMS   145      -9.138  11.387 -12.293  1.00  0.00           H  
ATOM   1404  HZ3 DMS   145      -7.941  12.599 -12.224  1.00  0.00           H  
ATOM   1405  HZ4 DMS   145      -9.019   9.119 -14.103  1.00  0.00           H  
ATOM   1406  HZ5 DMS   145      -7.628   8.491 -13.177  1.00  0.00           H  
ATOM   1407  HZ6 DMS   145      -7.559   8.760 -14.945  1.00  0.00           H  
TER    1408      DMS   145 
ATOM   1408  S   DMS   146      13.793  -2.390 -21.306  1.00  0.00           S  
ATOM   1409  CT1 DMS   146      14.190  -4.123 -21.508  1.00  0.00           C  
ATOM   1410  O   DMS   146      15.069  -1.526 -21.071  1.00  0.00           O  
ATOM   1411  CT2 DMS   146      13.384  -2.063 -23.044  1.00  0.00           C  
ATOM   1412  HZ1 DMS   146      14.839  -4.280 -22.369  1.00  0.00           H  
ATOM   1413  HZ2 DMS   146      13.303  -4.746 -21.618  1.00  0.00           H  
ATOM   1414  HZ3 DMS   146      14.746  -4.486 -20.643  1.00  0.00           H  
ATOM   1415  HZ4 DMS   146      14.277  -2.300 -23.622  1.00  0.00           H  
ATOM   1416  HZ5 DMS   146      13.194  -0.992 -23.118  1.00  0.00           H  
ATOM   1417  HZ6 DMS   146      12.587  -2.716 -23.399  1.00  0.00           H  
TER    1418      DMS   146 
ATOM   1418  S   DMS   147      -3.270 -17.804   9.559  1.00  0.00           S  
ATOM   1419  CT1 DMS   147      -2.873 -18.739  11.020  1.00  0.00           C  
ATOM   1420  O   DMS   147      -4.517 -17.020   9.951  1.00  0.00           O  
ATOM   1421  CT2 DMS   147      -1.846 -16.744   9.673  1.00  0.00           C  
ATOM   1422  HZ1 DMS   147      -1.951 -19.295  10.856  1.00  0.00           H  
ATOM   1423  HZ2 DMS   147      -3.663 -19.475  11.170  1.00  0.00           H  
ATOM   1424  HZ3 DMS   147      -2.878 -18.135  11.928  1.00  0.00           H  
ATOM   1425  HZ4 DMS   147      -1.839 -16.248  10.644  1.00  0.00           H  
ATOM   1426  HZ5 DMS   147      -1.968 -15.903   8.990  1.00  0.00           H  
ATOM   1427  HZ6 DMS   147      -0.875 -17.204   9.490  1.00  0.00           H  
TER    1428      DMS   147 
ATOM   1428  S   DMS   148      11.674  10.926 -17.038  1.00  0.00           S  
ATOM   1429  CT1 DMS   148      12.490   9.730 -15.855  1.00  0.00           C  
ATOM   1430  O   DMS   148      10.669  10.192 -17.911  1.00  0.00           O  
ATOM   1431  CT2 DMS   148      13.096  11.011 -18.170  1.00  0.00           C  
ATOM   1432  HZ1 DMS   148      12.850   8.812 -16.319  1.00  0.00           H  
ATOM   1433  HZ2 DMS   148      11.690   9.534 -15.141  1.00  0.00           H  
ATOM   1434  HZ3 DMS   148      13.290  10.316 -15.402  1.00  0.00           H  
ATOM   1435  HZ4 DMS   148      14.020  11.262 -17.649  1.00  0.00           H  
ATOM   1436  HZ5 DMS   148      12.884  11.679 -19.005  1.00  0.00           H  
ATOM   1437  HZ6 DMS   148      13.397  10.070 -18.630  1.00  0.00           H  
TER    1438      DMS   148 
ATOM   1438  S   DMS   149      16.189 -11.375   2.378  1.00  0.00           S  
ATOM   1439  CT1 DMS   149      16.531  -9.988   3.486  1.00  0.00           C  
ATOM   1440  O   DMS   149      15.654 -12.393   3.385  1.00  0.00           O  
ATOM   1441  CT2 DMS   149      14.697 -10.599   1.749  1.00  0.00           C  
ATOM   1442  HZ1 DMS   149      16.706  -9.057   2.948  1.00  0.00           H  
ATOM   1443  HZ2 DMS   149      17.467 -10.309   3.944  1.00  0.00           H  
ATOM   1444  HZ3 DMS   149      15.745  -9.829   4.224  1.00  0.00           H  
ATOM   1445  HZ4 DMS   149      14.040 -11.364   1.337  1.00  0.00           H  
ATOM   1446  HZ5 DMS   149      15.004  -9.927   0.948  1.00  0.00           H  
ATOM   1447  HZ6 DMS   149      14.134 -10.102   2.539  1.00  0.00           H  
TER    1448      DMS   149 
ATOM   1448  S   DMS   150      11.597   7.153  -1.878  1.00  0.00           S  
ATOM   1449  CT1 DMS   150      11.062   8.693  -2.640  1.00  0.00           C  
ATOM   1450  O   DMS   150      12.787   7.525  -0.988  1.00  0.00           O  
ATOM   1451  CT2 DMS   150      10.251   6.878  -0.716  1.00  0.00           C  
ATOM   1452  HZ1 DMS   150      10.907   9.408  -1.832  1.00  0.00           H  
ATOM   1453  HZ2 DMS   150      10.104   8.429  -3.087  1.00  0.00           H  
ATOM   1454  HZ3 DMS   150      11.823   9.031  -3.344  1.00  0.00           H  
ATOM   1455  HZ4 DMS   150      10.207   7.679   0.022  1.00  0.00           H  
ATOM   1456  HZ5 DMS   150      10.421   5.941  -0.187  1.00  0.00           H  
ATOM   1457  HZ6 DMS   150       9.257   6.841  -1.161  1.00  0.00           H  
TER    1458      DMS   150 
ATOM   1458  S   DMS   151       5.953   2.274  -4.919  1.00  0.00           S  
ATOM   1459  CT1 DMS   151       5.909   1.485  -3.364  1.00  0.00           C  
ATOM   1460  O   DMS   151       7.085   1.444  -5.545  1.00  0.00           O  
ATOM   1461  CT2 DMS   151       4.517   1.346  -5.616  1.00  0.00           C  
ATOM   1462  HZ1 DMS   151       6.705   1.919  -2.760  1.00  0.00           H  
ATOM   1463  HZ2 DMS   151       6.081   0.416  -3.489  1.00  0.00           H  
ATOM   1464  HZ3 DMS   151       5.003   1.552  -2.761  1.00  0.00           H  
ATOM   1465  HZ4 DMS   151       3.601   1.714  -5.153  1.00  0.00           H  
ATOM   1466  HZ5 DMS   151       4.667   0.292  -5.383  1.00  0.00           H  
ATOM   1467  HZ6 DMS   151       4.488   1.626  -6.669  1.00  0.00           H  
TER    1468      DMS   151 
ATOM   1468  S   DMS   152      -1.252  -5.358 -20.471  1.00  0.00           S  
ATOM   1469  CT1 DMS   152      -1.102  -5.104 -18.704  1.00  0.00           C  
ATOM   1470  O   DMS   152      -1.147  -6.899 -20.622  1.00  0.00           O  
ATOM   1471  CT2 DMS   152      -3.027  -4.927 -20.494  1.00  0.00           C  
ATOM   1472  HZ1 DMS   152      -1.706  -5.777 -18.095  1.00  0.00           H  
ATOM   1473  HZ2 DMS   152      -1.377  -4.086 -18.430  1.00  0.00           H  
ATOM   1474  HZ3 DMS   152      -0.091  -5.260 -18.328  1.00  0.00           H  
ATOM   1475  HZ4 DMS   152      -3.049  -3.937 -20.037  1.00  0.00           H  
ATOM   1476  HZ5 DMS   152      -3.545  -5.684 -19.906  1.00  0.00           H  
ATOM   1477  HZ6 DMS   152      -3.478  -4.890 -21.485  1.00  0.00           H  
TER    1478      DMS   152 
ATOM   1478  S   DMS   153      -9.860  14.911 -13.677  1.00  0.00           S  
ATOM   1479  CT1 DMS   153     -10.007  16.588 -14.247  1.00  0.00           C  
ATOM   1480  O   DMS   153     -11.323  14.436 -13.482  1.00  0.00           O  
ATOM   1481  CT2 DMS   153      -9.249  14.159 -15.127  1.00  0.00           C  
ATOM   1482  HZ1 DMS   153     -10.865  16.765 -14.896  1.00  0.00           H  
ATOM   1483  HZ2 DMS   153      -9.061  16.829 -14.734  1.00  0.00           H  
ATOM   1484  HZ3 DMS   153     -10.150  17.251 -13.394  1.00  0.00           H  
ATOM   1485  HZ4 DMS   153      -9.728  14.576 -16.013  1.00  0.00           H  
ATOM   1486  HZ5 DMS   153      -9.417  13.085 -15.056  1.00  0.00           H  
ATOM   1487  HZ6 DMS   153      -8.166  14.215 -15.240  1.00  0.00           H  
TER    1488      DMS   153 
ATOM   1488  S   DMS   154       7.835 -21.860 -11.905  1.00  0.00           S  
ATOM   1489  CT1 DMS   154       9.581 -21.288 -11.981  1.00  0.00           C  
ATOM   1490  O   DMS   154       7.576 -22.663 -10.605  1.00  0.00           O  
ATOM   1491  CT2 DMS   154       7.009 -20.355 -11.648  1.00  0.00           C  
ATOM   1492  HZ1 DMS   154      10.220 -22.170 -12.009  1.00  0.00           H  
ATOM   1493  HZ2 DMS   154       9.844 -20.687 -11.110  1.00  0.00           H  
ATOM   1494  HZ3 DMS   154       9.718 -20.755 -12.921  1.00  0.00           H  
ATOM   1495  HZ4 DMS   154       7.594 -19.718 -10.985  1.00  0.00           H  
ATOM   1496  HZ5 DMS   154       6.051 -20.602 -11.189  1.00  0.00           H  
ATOM   1497  HZ6 DMS   154       6.744 -19.835 -12.569  1.00  0.00           H  
TER    1498      DMS   154 
ATOM   1498  S   DMS   155      -2.271 -13.161  10.436  1.00  0.00           S  
ATOM   1499  CT1 DMS   155      -2.089 -11.425   9.977  1.00  0.00           C  
ATOM   1500  O   DMS   155      -2.187 -13.385  11.960  1.00  0.00           O  
ATOM   1501  CT2 DMS   155      -3.935 -13.434   9.787  1.00  0.00           C  
ATOM   1502  HZ1 DMS   155      -2.942 -10.769  10.148  1.00  0.00           H  
ATOM   1503  HZ2 DMS   155      -1.937 -11.437   8.898  1.00  0.00           H  
ATOM   1504  HZ3 DMS   155      -1.165 -11.065  10.430  1.00  0.00           H  
ATOM   1505  HZ4 DMS   155      -4.004 -13.259   8.713  1.00  0.00           H  
ATOM   1506  HZ5 DMS   155      -4.540 -12.701  10.321  1.00  0.00           H  
ATOM   1507  HZ6 DMS   155      -4.077 -14.498   9.981  1.00  0.00           H  
TER    1508      DMS   155 
ATOM   1508  S   DMS   156     -16.503 -15.581  -2.645  1.00  0.00           S  
ATOM   1509  CT1 DMS   156     -18.290 -15.107  -2.553  1.00  0.00           C  
ATOM   1510  O   DMS   156     -16.353 -17.041  -3.041  1.00  0.00           O  
ATOM   1511  CT2 DMS   156     -16.313 -15.566  -0.863  1.00  0.00           C  
ATOM   1512  HZ1 DMS   156     -18.752 -15.171  -3.538  1.00  0.00           H  
ATOM   1513  HZ2 DMS   156     -18.388 -14.073  -2.222  1.00  0.00           H  
ATOM   1514  HZ3 DMS   156     -18.841 -15.717  -1.838  1.00  0.00           H  
ATOM   1515  HZ4 DMS   156     -17.150 -16.153  -0.485  1.00  0.00           H  
ATOM   1516  HZ5 DMS   156     -16.301 -14.558  -0.448  1.00  0.00           H  
ATOM   1517  HZ6 DMS   156     -15.337 -16.002  -0.651  1.00  0.00           H  
TER    1518      DMS   156 
ATOM   1518  S   DMS   157       3.544 -17.252  -4.276  1.00  0.00           S  
ATOM   1519  CT1 DMS   157       4.156 -18.767  -3.495  1.00  0.00           C  
ATOM   1520  O   DMS   157       4.604 -16.215  -3.933  1.00  0.00           O  
ATOM   1521  CT2 DMS   157       3.958 -17.523  -5.936  1.00  0.00           C  
ATOM   1522  HZ1 DMS   157       3.599 -18.951  -2.577  1.00  0.00           H  
ATOM   1523  HZ2 DMS   157       5.230 -18.680  -3.333  1.00  0.00           H  
ATOM   1524  HZ3 DMS   157       3.982 -19.573  -4.209  1.00  0.00           H  
ATOM   1525  HZ4 DMS   157       3.487 -18.439  -6.292  1.00  0.00           H  
ATOM   1526  HZ5 DMS   157       5.015 -17.766  -6.048  1.00  0.00           H  
ATOM   1527  HZ6 DMS   157       3.771 -16.641  -6.549  1.00  0.00           H  
TER    1528      DMS   157 
ATOM   1528  S   DMS   158     -12.680 -20.675  -7.977  1.00  0.00           S  
ATOM   1529  CT1 DMS   158     -13.539 -19.726  -9.245  1.00  0.00           C  
ATOM   1530  O   DMS   158     -13.279 -20.305  -6.623  1.00  0.00           O  
ATOM   1531  CT2 DMS   158     -13.509 -22.250  -8.309  1.00  0.00           C  
ATOM   1532  HZ1 DMS   158     -13.149 -19.894 -10.249  1.00  0.00           H  
ATOM   1533  HZ2 DMS   158     -13.372 -18.680  -8.989  1.00  0.00           H  
ATOM   1534  HZ3 DMS   158     -14.610 -19.928  -9.214  1.00  0.00           H  
ATOM   1535  HZ4 DMS   158     -13.135 -22.747  -9.205  1.00  0.00           H  
ATOM   1536  HZ5 DMS   158     -14.587 -22.094  -8.268  1.00  0.00           H  
ATOM   1537  HZ6 DMS   158     -13.319 -22.941  -7.488  1.00  0.00           H  
TER    1538      DMS   158 
ATOM   1538  S   DMS   159     -12.748 -15.369   5.414  1.00  0.00           S  
ATOM   1539  CT1 DMS   159     -11.284 -16.407   5.755  1.00  0.00           C  
ATOM   1540  O   DMS   159     -13.506 -15.339   6.720  1.00  0.00           O  
ATOM   1541  CT2 DMS   159     -11.867 -13.772   5.358  1.00  0.00           C  
ATOM   1542  HZ1 DMS   159     -11.098 -16.107   6.786  1.00  0.00           H  
ATOM   1543  HZ2 DMS   159     -10.487 -16.284   5.022  1.00  0.00           H  
ATOM   1544  HZ3 DMS   159     -11.637 -17.436   5.827  1.00  0.00           H  
ATOM   1545  HZ4 DMS   159     -12.599 -12.965   5.393  1.00  0.00           H  
ATOM   1546  HZ5 DMS   159     -11.348 -13.720   4.401  1.00  0.00           H  
ATOM   1547  HZ6 DMS   159     -11.171 -13.730   6.196  1.00  0.00           H  
TER    1548      DMS   159 
ATOM   1548  S   DMS   160      20.927  13.736 -10.230  1.00  0.00           S  
ATOM   1549  CT1 DMS   160      22.452  14.607 -10.521  1.00  0.00           C  
ATOM   1550  O   DMS   160      21.290  12.303 -10.491  1.00  0.00           O  
ATOM   1551  CT2 DMS   160      20.876  13.973  -8.469  1.00  0.00           C  
ATOM   1552  HZ1 DMS   160      22.648  14.566 -11.593  1.00  0.00           H  
ATOM   1553  HZ2 DMS   160      23.113  14.175  -9.770  1.00  0.00           H  
ATOM   1554  HZ3 DMS   160      22.383  15.665 -10.271  1.00  0.00           H  
ATOM   1555  HZ4 DMS   160      20.411  13.146  -7.933  1.00  0.00           H  
ATOM   1556  HZ5 DMS   160      20.189  14.813  -8.361  1.00  0.00           H  
ATOM   1557  HZ6 DMS   160      21.834  14.122  -7.971  1.00  0.00           H  
TER    1558      DMS   160 
ATOM   1558  S   DMS   161     -17.119   2.547  -9.324  1.00  0.00           S  
ATOM   1559  CT1 DMS   161     -16.660   0.815  -9.546  1.00  0.00           C  
ATOM   1560  O   DMS   161     -18.651   2.431  -9.341  1.00  0.00           O  
ATOM   1561  CT2 DMS   161     -16.654   2.697  -7.569  1.00  0.00           C  
ATOM   1562  HZ1 DMS   161     -17.275   0.217 -10.219  1.00  0.00           H  
ATOM   1563  HZ2 DMS   161     -16.781   0.222  -8.639  1.00  0.00           H  
ATOM   1564  HZ3 DMS   161     -15.621   0.750  -9.870  1.00  0.00           H  
ATOM   1565  HZ4 DMS   161     -15.663   2.265  -7.431  1.00  0.00           H  
ATOM   1566  HZ5 DMS   161     -17.465   2.133  -7.108  1.00  0.00           H  
ATOM   1567  HZ6 DMS   161     -16.682   3.758  -7.319  1.00  0.00           H  
TER    1568      DMS   161 
ATOM   1568  S   DMS   162      18.019   9.024 -10.907  1.00  0.00           S  
ATOM   1569  CT1 DMS   162      19.706   8.698 -10.500  1.00  0.00           C  
ATOM   1570  O   DMS   162      17.302   8.193  -9.877  1.00  0.00           O  
ATOM   1571  CT2 DMS   162      17.965  10.777 -10.419  1.00  0.00           C  
ATOM   1572  HZ1 DMS   162      19.906   7.668 -10.794  1.00  0.00           H  
ATOM   1573  HZ2 DMS   162      19.863   8.970  -9.456  1.00  0.00           H  
ATOM   1574  HZ3 DMS   162      20.387   9.331 -11.068  1.00  0.00           H  
ATOM   1575  HZ4 DMS   162      18.271  11.473 -11.199  1.00  0.00           H  
ATOM   1576  HZ5 DMS   162      18.713  10.994  -9.657  1.00  0.00           H  
ATOM   1577  HZ6 DMS   162      17.066  11.200  -9.969  1.00  0.00           H  
TER    1578      DMS   162 
ATOM   1578  S   DMS   163       1.088 -15.734  -8.211  1.00  0.00           S  
ATOM   1579  CT1 DMS   163       2.221 -14.403  -7.804  1.00  0.00           C  
ATOM   1580  O   DMS   163       0.973 -16.359  -6.807  1.00  0.00           O  
ATOM   1581  CT2 DMS   163      -0.295 -14.625  -8.485  1.00  0.00           C  
ATOM   1582  HZ1 DMS   163       2.136 -13.742  -8.666  1.00  0.00           H  
ATOM   1583  HZ2 DMS   163       3.178 -14.914  -7.704  1.00  0.00           H  
ATOM   1584  HZ3 DMS   163       1.896 -13.858  -6.918  1.00  0.00           H  
ATOM   1585  HZ4 DMS   163      -1.211 -15.199  -8.348  1.00  0.00           H  
ATOM   1586  HZ5 DMS   163      -0.245 -14.227  -9.499  1.00  0.00           H  
ATOM   1587  HZ6 DMS   163      -0.193 -13.785  -7.797  1.00  0.00           H  
TER    1588      DMS   163 
ATOM   1588  S   DMS   164      -7.118 -16.673 -11.621  1.00  0.00           S  
ATOM   1589  CT1 DMS   164      -5.567 -15.656 -11.834  1.00  0.00           C  
ATOM   1590  O   DMS   164      -8.295 -15.864 -12.140  1.00  0.00           O  
ATOM   1591  CT2 DMS   164      -6.795 -18.128 -12.623  1.00  0.00           C  
ATOM   1592  HZ1 DMS   164      -4.718 -16.314 -11.648  1.00  0.00           H  
ATOM   1593  HZ2 DMS   164      -5.556 -14.765 -11.206  1.00  0.00           H  
ATOM   1594  HZ3 DMS   164      -5.463 -15.306 -12.861  1.00  0.00           H  
ATOM   1595  HZ4 DMS   164      -5.987 -18.726 -12.202  1.00  0.00           H  
ATOM   1596  HZ5 DMS   164      -6.480 -17.902 -13.642  1.00  0.00           H  
ATOM   1597  HZ6 DMS   164      -7.620 -18.834 -12.722  1.00  0.00           H  
TER    1598      DMS   164 
ATOM   1598  S   DMS   165      -1.980  21.303  -4.162  1.00  0.00           S  
ATOM   1599  CT1 DMS   165      -3.229  20.077  -4.355  1.00  0.00           C  
ATOM   1600  O   DMS   165      -1.714  21.716  -5.641  1.00  0.00           O  
ATOM   1601  CT2 DMS   165      -3.227  22.523  -3.586  1.00  0.00           C  
ATOM   1602  HZ1 DMS   165      -3.690  19.867  -3.390  1.00  0.00           H  
ATOM   1603  HZ2 DMS   165      -2.840  19.149  -4.773  1.00  0.00           H  
ATOM   1604  HZ3 DMS   165      -3.945  20.402  -5.111  1.00  0.00           H  
ATOM   1605  HZ4 DMS   165      -4.028  22.685  -4.308  1.00  0.00           H  
ATOM   1606  HZ5 DMS   165      -2.761  23.497  -3.438  1.00  0.00           H  
ATOM   1607  HZ6 DMS   165      -3.672  22.326  -2.611  1.00  0.00           H  
TER    1608      DMS   165 
ATOM   1608  S   DMS   166      -3.979   2.036  22.209  1.00  0.00           S  
ATOM   1609  CT1 DMS   166      -5.103   1.055  21.217  1.00  0.00           C  
ATOM   1610  O   DMS   166      -3.809   1.268  23.514  1.00  0.00           O  
ATOM   1611  CT2 DMS   166      -2.498   1.653  21.327  1.00  0.00           C  
ATOM   1612  HZ1 DMS   166      -4.735   0.045  21.036  1.00  0.00           H  
ATOM   1613  HZ2 DMS   166      -5.314   1.551  20.270  1.00  0.00           H  
ATOM   1614  HZ3 DMS   166      -6.040   1.099  21.772  1.00  0.00           H  
ATOM   1615  HZ4 DMS   166      -1.683   2.170  21.833  1.00  0.00           H  
ATOM   1616  HZ5 DMS   166      -2.651   2.034  20.317  1.00  0.00           H  
ATOM   1617  HZ6 DMS   166      -2.363   0.596  21.101  1.00  0.00           H  
TER    1618      DMS   166 
ATOM   1618  S   DMS   167       8.926 -11.161   7.912  1.00  0.00           S  
ATOM   1619  CT1 DMS   167       8.079  -9.782   7.093  1.00  0.00           C  
ATOM   1620  O   DMS   167       7.904 -12.371   7.938  1.00  0.00           O  
ATOM   1621  CT2 DMS   167       9.960 -11.494   6.443  1.00  0.00           C  
ATOM   1622  HZ1 DMS   167       7.248  -9.557   7.762  1.00  0.00           H  
ATOM   1623  HZ2 DMS   167       7.663  -9.879   6.091  1.00  0.00           H  
ATOM   1624  HZ3 DMS   167       8.809  -8.972   7.083  1.00  0.00           H  
ATOM   1625  HZ4 DMS   167      10.464 -12.455   6.539  1.00  0.00           H  
ATOM   1626  HZ5 DMS   167      10.722 -10.742   6.238  1.00  0.00           H  
ATOM   1627  HZ6 DMS   167       9.316 -11.539   5.565  1.00  0.00           H  
TER    1628      DMS   167 
ATOM   1628  S   DMS   168      -0.374 -11.037 -17.834  1.00  0.00           S  
ATOM   1629  CT1 DMS   168      -0.254 -11.147 -16.085  1.00  0.00           C  
ATOM   1630  O   DMS   168      -1.590 -11.948 -18.244  1.00  0.00           O  
ATOM   1631  CT2 DMS   168      -0.934  -9.334 -17.940  1.00  0.00           C  
ATOM   1632  HZ1 DMS   168      -0.020 -12.196 -15.903  1.00  0.00           H  
ATOM   1633  HZ2 DMS   168      -1.179 -10.847 -15.592  1.00  0.00           H  
ATOM   1634  HZ3 DMS   168       0.531 -10.476 -15.736  1.00  0.00           H  
ATOM   1635  HZ4 DMS   168      -1.891  -9.225 -17.429  1.00  0.00           H  
ATOM   1636  HZ5 DMS   168      -1.236  -9.003 -18.933  1.00  0.00           H  
ATOM   1637  HZ6 DMS   168      -0.301  -8.728 -17.292  1.00  0.00           H  
TER    1638      DMS   168 
ATOM   1638  S   DMS   169      -6.306   6.080   0.031  1.00  0.00           S  
ATOM   1639  CT1 DMS   169      -5.123   7.124  -0.910  1.00  0.00           C  
ATOM   1640  O   DMS   169      -6.044   4.599  -0.246  1.00  0.00           O  
ATOM   1641  CT2 DMS   169      -5.790   6.538   1.673  1.00  0.00           C  
ATOM   1642  HZ1 DMS   169      -4.125   7.041  -0.477  1.00  0.00           H  
ATOM   1643  HZ2 DMS   169      -5.418   8.171  -0.852  1.00  0.00           H  
ATOM   1644  HZ3 DMS   169      -5.151   6.882  -1.972  1.00  0.00           H  
ATOM   1645  HZ4 DMS   169      -5.652   7.616   1.755  1.00  0.00           H  
ATOM   1646  HZ5 DMS   169      -4.883   6.009   1.963  1.00  0.00           H  
ATOM   1647  HZ6 DMS   169      -6.532   6.233   2.411  1.00  0.00           H  
TER    1648      DMS   169 
ATOM   1648  S   DMS   170       6.490   9.195 -14.933  1.00  0.00           S  
ATOM   1649  CT1 DMS   170       4.766   8.717 -14.560  1.00  0.00           C  
ATOM   1650  O   DMS   170       7.334   8.518 -13.792  1.00  0.00           O  
ATOM   1651  CT2 DMS   170       6.948   8.225 -16.372  1.00  0.00           C  
ATOM   1652  HZ1 DMS   170       4.648   7.683 -14.886  1.00  0.00           H  
ATOM   1653  HZ2 DMS   170       4.038   9.317 -15.105  1.00  0.00           H  
ATOM   1654  HZ3 DMS   170       4.498   8.867 -13.514  1.00  0.00           H  
ATOM   1655  HZ4 DMS   170       6.319   8.576 -17.190  1.00  0.00           H  
ATOM   1656  HZ5 DMS   170       6.684   7.167 -16.359  1.00  0.00           H  
ATOM   1657  HZ6 DMS   170       8.007   8.432 -16.530  1.00  0.00           H  
TER    1658      DMS   170 
ATOM   1658  S   DMS   171       3.076  10.560 -10.330  1.00  0.00           S  
ATOM   1659  CT1 DMS   171       2.385  10.831 -11.952  1.00  0.00           C  
ATOM   1660  O   DMS   171       4.543  10.205 -10.612  1.00  0.00           O  
ATOM   1661  CT2 DMS   171       3.076  12.273  -9.757  1.00  0.00           C  
ATOM   1662  HZ1 DMS   171       1.373  11.180 -11.747  1.00  0.00           H  
ATOM   1663  HZ2 DMS   171       2.409   9.808 -12.327  1.00  0.00           H  
ATOM   1664  HZ3 DMS   171       2.955  11.567 -12.520  1.00  0.00           H  
ATOM   1665  HZ4 DMS   171       3.292  12.277  -8.689  1.00  0.00           H  
ATOM   1666  HZ5 DMS   171       2.070  12.689  -9.823  1.00  0.00           H  
ATOM   1667  HZ6 DMS   171       3.794  12.888 -10.299  1.00  0.00           H  
TER    1668      DMS   171 
ATOM   1668  S   DMS   172       1.267   3.633 -15.292  1.00  0.00           S  
ATOM   1669  CT1 DMS   172       2.606   3.183 -14.283  1.00  0.00           C  
ATOM   1670  O   DMS   172       1.787   4.674 -16.270  1.00  0.00           O  
ATOM   1671  CT2 DMS   172       1.132   2.182 -16.300  1.00  0.00           C  
ATOM   1672  HZ1 DMS   172       2.448   2.237 -13.765  1.00  0.00           H  
ATOM   1673  HZ2 DMS   172       2.974   3.974 -13.630  1.00  0.00           H  
ATOM   1674  HZ3 DMS   172       3.512   3.020 -14.867  1.00  0.00           H  
ATOM   1675  HZ4 DMS   172       0.890   1.265 -15.762  1.00  0.00           H  
ATOM   1676  HZ5 DMS   172       2.021   2.003 -16.904  1.00  0.00           H  
ATOM   1677  HZ6 DMS   172       0.383   2.462 -17.041  1.00  0.00           H  
TER    1678      DMS   172 
ATOM   1678  S   DMS   173       0.204 -13.642   7.053  1.00  0.00           S  
ATOM   1679  CT1 DMS   173       0.741 -15.375   7.408  1.00  0.00           C  
ATOM   1680  O   DMS   173      -1.276 -13.607   7.356  1.00  0.00           O  
ATOM   1681  CT2 DMS   173       1.151 -12.826   8.457  1.00  0.00           C  
ATOM   1682  HZ1 DMS   173       0.198 -16.006   6.704  1.00  0.00           H  
ATOM   1683  HZ2 DMS   173       0.488 -15.720   8.411  1.00  0.00           H  
ATOM   1684  HZ3 DMS   173       1.810 -15.457   7.213  1.00  0.00           H  
ATOM   1685  HZ4 DMS   173       0.791 -13.339   9.349  1.00  0.00           H  
ATOM   1686  HZ5 DMS   173       0.924 -11.760   8.436  1.00  0.00           H  
ATOM   1687  HZ6 DMS   173       2.203 -13.032   8.260  1.00  0.00           H  
TER    1688      DMS   173 
ATOM   1688  S   DMS   174       5.203  -2.420 -22.520  1.00  0.00           S  
ATOM   1689  CT1 DMS   174       4.269  -3.379 -21.354  1.00  0.00           C  
ATOM   1690  O   DMS   174       6.645  -2.876 -22.313  1.00  0.00           O  
ATOM   1691  CT2 DMS   174       4.790  -3.056 -24.103  1.00  0.00           C  
ATOM   1692  HZ1 DMS   174       4.843  -3.272 -20.433  1.00  0.00           H  
ATOM   1693  HZ2 DMS   174       4.339  -4.400 -21.728  1.00  0.00           H  
ATOM   1694  HZ3 DMS   174       3.247  -3.022 -21.231  1.00  0.00           H  
ATOM   1695  HZ4 DMS   174       3.852  -2.659 -24.489  1.00  0.00           H  
ATOM   1696  HZ5 DMS   174       4.682  -4.128 -23.934  1.00  0.00           H  
ATOM   1697  HZ6 DMS   174       5.636  -2.807 -24.744  1.00  0.00           H  
TER    1698      DMS   174 
ATOM   1698  S   DMS   175     -14.775   4.955  20.906  1.00  0.00           S  
ATOM   1699  CT1 DMS   175     -15.369   5.088  19.186  1.00  0.00           C  
ATOM   1700  O   DMS   175     -14.909   6.293  21.574  1.00  0.00           O  
ATOM   1701  CT2 DMS   175     -16.100   3.880  21.474  1.00  0.00           C  
ATOM   1702  HZ1 DMS   175     -16.441   5.284  19.211  1.00  0.00           H  
ATOM   1703  HZ2 DMS   175     -15.080   4.236  18.570  1.00  0.00           H  
ATOM   1704  HZ3 DMS   175     -14.931   5.950  18.683  1.00  0.00           H  
ATOM   1705  HZ4 DMS   175     -16.128   2.892  21.017  1.00  0.00           H  
ATOM   1706  HZ5 DMS   175     -17.053   4.296  21.148  1.00  0.00           H  
ATOM   1707  HZ6 DMS   175     -16.128   3.739  22.555  1.00  0.00           H  
TER    1708      DMS   175 
ATOM   1708  S   DMS   176      -6.573  18.173  -1.781  1.00  0.00           S  
ATOM   1709  CT1 DMS   176      -6.184  16.413  -1.511  1.00  0.00           C  
ATOM   1710  O   DMS   176      -5.224  18.895  -1.957  1.00  0.00           O  
ATOM   1711  CT2 DMS   176      -7.137  18.068  -3.435  1.00  0.00           C  
ATOM   1712  HZ1 DMS   176      -5.475  16.008  -2.232  1.00  0.00           H  
ATOM   1713  HZ2 DMS   176      -7.117  15.922  -1.788  1.00  0.00           H  
ATOM   1714  HZ3 DMS   176      -5.850  16.282  -0.481  1.00  0.00           H  
ATOM   1715  HZ4 DMS   176      -6.207  17.908  -3.979  1.00  0.00           H  
ATOM   1716  HZ5 DMS   176      -7.512  19.026  -3.796  1.00  0.00           H  
ATOM   1717  HZ6 DMS   176      -7.897  17.290  -3.504  1.00  0.00           H  
TER    1718      DMS   176 
ATOM   1718  S   DMS   177     -17.192  -8.012 -14.169  1.00  0.00           S  
ATOM   1719  CT1 DMS   177     -18.198  -7.254 -15.465  1.00  0.00           C  
ATOM   1720  O   DMS   177     -17.421  -9.505 -14.280  1.00  0.00           O  
ATOM   1721  CT2 DMS   177     -15.518  -7.912 -14.813  1.00  0.00           C  
ATOM   1722  HZ1 DMS   177     -18.270  -6.198 -15.208  1.00  0.00           H  
ATOM   1723  HZ2 DMS   177     -19.084  -7.878 -15.578  1.00  0.00           H  
ATOM   1724  HZ3 DMS   177     -17.646  -7.267 -16.405  1.00  0.00           H  
ATOM   1725  HZ4 DMS   177     -14.928  -8.640 -14.256  1.00  0.00           H  
ATOM   1726  HZ5 DMS   177     -15.235  -6.868 -14.679  1.00  0.00           H  
ATOM   1727  HZ6 DMS   177     -15.435  -8.234 -15.851  1.00  0.00           H  
TER    1728      DMS   177 
ATOM   1728  S   DMS   178      -2.172  -1.484  -8.472  1.00  0.00           S  
ATOM   1729  CT1 DMS   178      -2.651  -2.051 -10.109  1.00  0.00           C  
ATOM   1730  O   DMS   178      -2.500   0.007  -8.353  1.00  0.00           O  
ATOM   1731  CT2 DMS   178      -3.256  -2.394  -7.332  1.00  0.00           C  
ATOM   1732  HZ1 DMS   178      -1.989  -1.546 -10.813  1.00  0.00           H  
ATOM   1733  HZ2 DMS   178      -3.718  -1.843 -10.179  1.00  0.00           H  
ATOM   1734  HZ3 DMS   178      -2.511  -3.130 -10.168  1.00  0.00           H  
ATOM   1735  HZ4 DMS   178      -2.986  -3.450  -7.306  1.00  0.00           H  
ATOM   1736  HZ5 DMS   178      -4.277  -2.232  -7.677  1.00  0.00           H  
ATOM   1737  HZ6 DMS   178      -3.132  -1.890  -6.373  1.00  0.00           H  
TER    1738      DMS   178 
ATOM   1738  S   DMS   179      -0.249  -8.621  13.163  1.00  0.00           S  
ATOM   1739  CT1 DMS   179      -1.557  -7.975  12.011  1.00  0.00           C  
ATOM   1740  O   DMS   179       1.005  -7.753  12.807  1.00  0.00           O  
ATOM   1741  CT2 DMS   179      -0.848  -7.987  14.681  1.00  0.00           C  
ATOM   1742  HZ1 DMS   179      -2.581  -8.176  12.327  1.00  0.00           H  
ATOM   1743  HZ2 DMS   179      -1.405  -8.513  11.075  1.00  0.00           H  
ATOM   1744  HZ3 DMS   179      -1.387  -6.904  11.900  1.00  0.00           H  
ATOM   1745  HZ4 DMS   179      -1.932  -8.096  14.646  1.00  0.00           H  
ATOM   1746  HZ5 DMS   179      -0.656  -6.926  14.845  1.00  0.00           H  
ATOM   1747  HZ6 DMS   179      -0.367  -8.470  15.531  1.00  0.00           H  
TER    1748      DMS   179 
ATOM   1748  S   DMS   180      15.232 -13.491 -13.385  1.00  0.00           S  
ATOM   1749  CT1 DMS   180      16.392 -14.899 -13.555  1.00  0.00           C  
ATOM   1750  O   DMS   180      15.838 -12.456 -14.282  1.00  0.00           O  
ATOM   1751  CT2 DMS   180      13.963 -14.216 -14.513  1.00  0.00           C  
ATOM   1752  HZ1 DMS   180      17.429 -14.591 -13.428  1.00  0.00           H  
ATOM   1753  HZ2 DMS   180      16.394 -15.207 -14.600  1.00  0.00           H  
ATOM   1754  HZ3 DMS   180      16.183 -15.708 -12.854  1.00  0.00           H  
ATOM   1755  HZ4 DMS   180      14.540 -14.535 -15.381  1.00  0.00           H  
ATOM   1756  HZ5 DMS   180      13.303 -13.380 -14.744  1.00  0.00           H  
ATOM   1757  HZ6 DMS   180      13.385 -15.046 -14.107  1.00  0.00           H  
TER    1758      DMS   180 
ATOM   1758  S   DMS   181       8.804  18.141  -5.180  1.00  0.00           S  
ATOM   1759  CT1 DMS   181       7.744  19.474  -5.823  1.00  0.00           C  
ATOM   1760  O   DMS   181       9.743  18.846  -4.202  1.00  0.00           O  
ATOM   1761  CT2 DMS   181       7.668  17.328  -4.064  1.00  0.00           C  
ATOM   1762  HZ1 DMS   181       7.347  20.119  -5.039  1.00  0.00           H  
ATOM   1763  HZ2 DMS   181       7.011  18.903  -6.392  1.00  0.00           H  
ATOM   1764  HZ3 DMS   181       8.282  20.098  -6.537  1.00  0.00           H  
ATOM   1765  HZ4 DMS   181       7.443  17.979  -3.219  1.00  0.00           H  
ATOM   1766  HZ5 DMS   181       8.038  16.360  -3.726  1.00  0.00           H  
ATOM   1767  HZ6 DMS   181       6.715  17.122  -4.550  1.00  0.00           H  
TER    1768      DMS   181 
ATOM   1768  S   DMS   182     -11.649 -17.807 -13.000  1.00  0.00           S  
ATOM   1769  CT1 DMS   182     -11.822 -16.229 -12.227  1.00  0.00           C  
ATOM   1770  O   DMS   182     -12.771 -18.655 -12.386  1.00  0.00           O  
ATOM   1771  CT2 DMS   182     -12.344 -17.482 -14.676  1.00  0.00           C  
ATOM   1772  HZ1 DMS   182     -11.873 -16.318 -11.142  1.00  0.00           H  
ATOM   1773  HZ2 DMS   182     -12.816 -15.844 -12.454  1.00  0.00           H  
ATOM   1774  HZ3 DMS   182     -10.889 -15.711 -12.450  1.00  0.00           H  
ATOM   1775  HZ4 DMS   182     -11.558 -17.267 -15.400  1.00  0.00           H  
ATOM   1776  HZ5 DMS   182     -13.080 -16.678 -14.681  1.00  0.00           H  
ATOM   1777  HZ6 DMS   182     -12.860 -18.338 -15.111  1.00  0.00           H  
TER    1778      DMS   182 
ATOM   1778  S   DMS   183      18.761  -6.979   2.805  1.00  0.00           S  
ATOM   1779  CT1 DMS   183      19.314  -8.409   2.074  1.00  0.00           C  
ATOM   1780  O   DMS   183      19.960  -6.071   2.868  1.00  0.00           O  
ATOM   1781  CT2 DMS   183      17.793  -6.369   1.464  1.00  0.00           C  
ATOM   1782  HZ1 DMS   183      19.883  -8.168   1.176  1.00  0.00           H  
ATOM   1783  HZ2 DMS   183      18.387  -8.890   1.761  1.00  0.00           H  
ATOM   1784  HZ3 DMS   183      19.999  -8.963   2.715  1.00  0.00           H  
ATOM   1785  HZ4 DMS   183      17.404  -5.389   1.741  1.00  0.00           H  
ATOM   1786  HZ5 DMS   183      16.997  -7.064   1.197  1.00  0.00           H  
ATOM   1787  HZ6 DMS   183      18.375  -6.085   0.587  1.00  0.00           H  
TER    1788      DMS   183 
ATOM   1788  S   DMS   184     -12.001 -17.647  -4.598  1.00  0.00           S  
ATOM   1789  CT1 DMS   184     -11.627 -17.064  -6.300  1.00  0.00           C  
ATOM   1790  O   DMS   184     -11.022 -16.918  -3.651  1.00  0.00           O  
ATOM   1791  CT2 DMS   184     -13.595 -16.817  -4.620  1.00  0.00           C  
ATOM   1792  HZ1 DMS   184     -10.639 -17.400  -6.614  1.00  0.00           H  
ATOM   1793  HZ2 DMS   184     -11.647 -15.980  -6.192  1.00  0.00           H  
ATOM   1794  HZ3 DMS   184     -12.414 -17.331  -7.005  1.00  0.00           H  
ATOM   1795  HZ4 DMS   184     -13.968 -16.819  -3.596  1.00  0.00           H  
ATOM   1796  HZ5 DMS   184     -14.264 -17.353  -5.294  1.00  0.00           H  
ATOM   1797  HZ6 DMS   184     -13.575 -15.791  -4.986  1.00  0.00           H  
TER    1798      DMS   184 
ATOM   1798  S   DMS   185       7.741  -7.955  -4.236  1.00  0.00           S  
ATOM   1799  CT1 DMS   185       7.056  -9.144  -3.112  1.00  0.00           C  
ATOM   1800  O   DMS   185       7.234  -6.656  -3.686  1.00  0.00           O  
ATOM   1801  CT2 DMS   185       9.452  -8.225  -3.651  1.00  0.00           C  
ATOM   1802  HZ1 DMS   185       7.552 -10.066  -3.413  1.00  0.00           H  
ATOM   1803  HZ2 DMS   185       6.029  -9.242  -3.463  1.00  0.00           H  
ATOM   1804  HZ3 DMS   185       7.129  -8.638  -2.149  1.00  0.00           H  
ATOM   1805  HZ4 DMS   185      10.133  -7.562  -4.184  1.00  0.00           H  
ATOM   1806  HZ5 DMS   185       9.764  -9.266  -3.742  1.00  0.00           H  
ATOM   1807  HZ6 DMS   185       9.521  -7.981  -2.591  1.00  0.00           H  
TER    1808      DMS   185 
ATOM   1808  S   DMS   186      19.499  -3.003   1.582  1.00  0.00           S  
ATOM   1809  CT1 DMS   186      20.464  -2.921   3.048  1.00  0.00           C  
ATOM   1810  O   DMS   186      19.237  -1.529   1.285  1.00  0.00           O  
ATOM   1811  CT2 DMS   186      20.825  -3.490   0.424  1.00  0.00           C  
ATOM   1812  HZ1 DMS   186      21.254  -2.204   2.822  1.00  0.00           H  
ATOM   1813  HZ2 DMS   186      20.879  -3.874   3.378  1.00  0.00           H  
ATOM   1814  HZ3 DMS   186      19.731  -2.604   3.789  1.00  0.00           H  
ATOM   1815  HZ4 DMS   186      21.712  -2.859   0.463  1.00  0.00           H  
ATOM   1816  HZ5 DMS   186      20.313  -3.378  -0.532  1.00  0.00           H  
ATOM   1817  HZ6 DMS   186      21.099  -4.536   0.566  1.00  0.00           H  
TER    1818      DMS   186 
ATOM   1818  S   DMS   187       0.337  -3.018 -25.942  1.00  0.00           S  
ATOM   1819  CT1 DMS   187       1.653  -4.017 -26.579  1.00  0.00           C  
ATOM   1820  O   DMS   187       0.933  -2.560 -24.615  1.00  0.00           O  
ATOM   1821  CT2 DMS   187       0.589  -1.598 -26.988  1.00  0.00           C  
ATOM   1822  HZ1 DMS   187       2.597  -3.736 -26.114  1.00  0.00           H  
ATOM   1823  HZ2 DMS   187       1.749  -4.011 -27.664  1.00  0.00           H  
ATOM   1824  HZ3 DMS   187       1.423  -5.039 -26.277  1.00  0.00           H  
ATOM   1825  HZ4 DMS   187       0.485  -1.891 -28.033  1.00  0.00           H  
ATOM   1826  HZ5 DMS   187       1.612  -1.270 -26.806  1.00  0.00           H  
ATOM   1827  HZ6 DMS   187      -0.137  -0.817 -26.762  1.00  0.00           H  
TER    1828      DMS   187 
ATOM   1828  S   DMS   188      -3.504 -16.606   4.343  1.00  0.00           S  
ATOM   1829  CT1 DMS   188      -2.962 -15.666   5.844  1.00  0.00           C  
ATOM   1830  O   DMS   188      -5.051 -16.549   4.359  1.00  0.00           O  
ATOM   1831  CT2 DMS   188      -2.880 -15.706   2.995  1.00  0.00           C  
ATOM   1832  HZ1 DMS   188      -3.136 -16.198   6.780  1.00  0.00           H  
ATOM   1833  HZ2 DMS   188      -3.432 -14.686   5.922  1.00  0.00           H  
ATOM   1834  HZ3 DMS   188      -1.889 -15.493   5.766  1.00  0.00           H  
ATOM   1835  HZ4 DMS   188      -3.074 -16.257   2.075  1.00  0.00           H  
ATOM   1836  HZ5 DMS   188      -1.827 -15.459   3.132  1.00  0.00           H  
ATOM   1837  HZ6 DMS   188      -3.454 -14.797   2.816  1.00  0.00           H  
TER    1838      DMS   188 
ATOM   1838  S   DMS   189      -0.423   4.074 -20.282  1.00  0.00           S  
ATOM   1839  CT1 DMS   189      -1.336   5.627 -20.136  1.00  0.00           C  
ATOM   1840  O   DMS   189       0.140   4.165 -21.700  1.00  0.00           O  
ATOM   1841  CT2 DMS   189       0.978   4.685 -19.325  1.00  0.00           C  
ATOM   1842  HZ1 DMS   189      -1.344   5.960 -19.099  1.00  0.00           H  
ATOM   1843  HZ2 DMS   189      -2.346   5.577 -20.543  1.00  0.00           H  
ATOM   1844  HZ3 DMS   189      -0.772   6.425 -20.621  1.00  0.00           H  
ATOM   1845  HZ4 DMS   189       1.368   5.614 -19.741  1.00  0.00           H  
ATOM   1846  HZ5 DMS   189       1.783   3.951 -19.377  1.00  0.00           H  
ATOM   1847  HZ6 DMS   189       0.605   4.819 -18.309  1.00  0.00           H  
TER    1848      DMS   189 
ATOM   1848  S   DMS   190     -15.925  17.665  -1.446  1.00  0.00           S  
ATOM   1849  CT1 DMS   190     -17.078  17.418  -2.741  1.00  0.00           C  
ATOM   1850  O   DMS   190     -16.887  17.599  -0.269  1.00  0.00           O  
ATOM   1851  CT2 DMS   190     -14.970  16.145  -1.439  1.00  0.00           C  
ATOM   1852  HZ1 DMS   190     -17.687  16.659  -2.250  1.00  0.00           H  
ATOM   1853  HZ2 DMS   190     -16.572  16.965  -3.594  1.00  0.00           H  
ATOM   1854  HZ3 DMS   190     -17.739  18.259  -2.947  1.00  0.00           H  
ATOM   1855  HZ4 DMS   190     -15.678  15.323  -1.545  1.00  0.00           H  
ATOM   1856  HZ5 DMS   190     -14.408  16.031  -0.512  1.00  0.00           H  
ATOM   1857  HZ6 DMS   190     -14.339  16.089  -2.326  1.00  0.00           H  
TER    1858      DMS   190 
ATOM   1858  S   DMS   191     -19.598   0.365  14.232  1.00  0.00           S  
ATOM   1859  CT1 DMS   191     -21.285   0.923  14.050  1.00  0.00           C  
ATOM   1860  O   DMS   191     -18.711   1.625  14.168  1.00  0.00           O  
ATOM   1861  CT2 DMS   191     -19.546   0.124  16.045  1.00  0.00           C  
ATOM   1862  HZ1 DMS   191     -21.441   1.868  14.570  1.00  0.00           H  
ATOM   1863  HZ2 DMS   191     -21.929   0.197  14.544  1.00  0.00           H  
ATOM   1864  HZ3 DMS   191     -21.430   1.011  12.973  1.00  0.00           H  
ATOM   1865  HZ4 DMS   191     -20.103  -0.777  16.303  1.00  0.00           H  
ATOM   1866  HZ5 DMS   191     -19.917   0.921  16.690  1.00  0.00           H  
ATOM   1867  HZ6 DMS   191     -18.485   0.070  16.290  1.00  0.00           H  
TER    1868      DMS   191 
ATOM   1868  S   DMS   192      16.204   7.388   5.786  1.00  0.00           S  
ATOM   1869  CT1 DMS   192      17.992   7.727   5.673  1.00  0.00           C  
ATOM   1870  O   DMS   192      15.575   8.381   4.805  1.00  0.00           O  
ATOM   1871  CT2 DMS   192      15.992   5.840   4.902  1.00  0.00           C  
ATOM   1872  HZ1 DMS   192      18.567   7.334   6.512  1.00  0.00           H  
ATOM   1873  HZ2 DMS   192      18.168   8.803   5.672  1.00  0.00           H  
ATOM   1874  HZ3 DMS   192      18.354   7.327   4.726  1.00  0.00           H  
ATOM   1875  HZ4 DMS   192      15.008   5.395   5.052  1.00  0.00           H  
ATOM   1876  HZ5 DMS   192      16.694   5.141   5.356  1.00  0.00           H  
ATOM   1877  HZ6 DMS   192      16.109   5.973   3.827  1.00  0.00           H  
TER    1878      DMS   192 
ATOM   1878  S   DMS   193      -0.327 -11.111  -2.560  1.00  0.00           S  
ATOM   1879  CT1 DMS   193      -0.890  -9.791  -1.376  1.00  0.00           C  
ATOM   1880  O   DMS   193      -0.104 -12.298  -1.633  1.00  0.00           O  
ATOM   1881  CT2 DMS   193      -1.953 -11.434  -3.305  1.00  0.00           C  
ATOM   1882  HZ1 DMS   193      -0.112  -9.612  -0.634  1.00  0.00           H  
ATOM   1883  HZ2 DMS   193      -1.731 -10.165  -0.792  1.00  0.00           H  
ATOM   1884  HZ3 DMS   193      -1.076  -8.893  -1.965  1.00  0.00           H  
ATOM   1885  HZ4 DMS   193      -2.693 -11.556  -2.514  1.00  0.00           H  
ATOM   1886  HZ5 DMS   193      -1.866 -12.296  -3.967  1.00  0.00           H  
ATOM   1887  HZ6 DMS   193      -2.185 -10.591  -3.956  1.00  0.00           H  
TER    1888      DMS   193 
ATOM   1888  S   DMS   194       8.473  11.263  -7.652  1.00  0.00           S  
ATOM   1889  CT1 DMS   194       7.770   9.941  -8.699  1.00  0.00           C  
ATOM   1890  O   DMS   194       7.637  11.013  -6.389  1.00  0.00           O  
ATOM   1891  CT2 DMS   194      10.039  10.453  -7.330  1.00  0.00           C  
ATOM   1892  HZ1 DMS   194       6.763  10.242  -8.989  1.00  0.00           H  
ATOM   1893  HZ2 DMS   194       7.678   9.033  -8.104  1.00  0.00           H  
ATOM   1894  HZ3 DMS   194       8.403   9.773  -9.571  1.00  0.00           H  
ATOM   1895  HZ4 DMS   194      10.617  10.119  -8.192  1.00  0.00           H  
ATOM   1896  HZ5 DMS   194       9.838   9.699  -6.569  1.00  0.00           H  
ATOM   1897  HZ6 DMS   194      10.707  11.078  -6.737  1.00  0.00           H  
TER    1898      DMS   194 
ATOM   1898  S   DMS   195      12.284 -14.296 -10.171  1.00  0.00           S  
ATOM   1899  CT1 DMS   195      12.921 -15.532  -8.999  1.00  0.00           C  
ATOM   1900  O   DMS   195      12.861 -14.765 -11.479  1.00  0.00           O  
ATOM   1901  CT2 DMS   195      10.616 -14.920 -10.198  1.00  0.00           C  
ATOM   1902  HZ1 DMS   195      13.989 -15.315  -8.968  1.00  0.00           H  
ATOM   1903  HZ2 DMS   195      12.877 -16.568  -9.337  1.00  0.00           H  
ATOM   1904  HZ3 DMS   195      12.447 -15.441  -8.022  1.00  0.00           H  
ATOM   1905  HZ4 DMS   195      10.223 -14.725  -9.200  1.00  0.00           H  
ATOM   1906  HZ5 DMS   195      10.690 -15.990 -10.392  1.00  0.00           H  
ATOM   1907  HZ6 DMS   195       9.981 -14.374 -10.896  1.00  0.00           H  
TER    1908      DMS   195 
ATOM   1908  S   DMS   196     -14.153 -14.743  -8.061  1.00  0.00           S  
ATOM   1909  CT1 DMS   196     -13.460 -13.976  -9.506  1.00  0.00           C  
ATOM   1910  O   DMS   196     -13.196 -14.200  -7.005  1.00  0.00           O  
ATOM   1911  CT2 DMS   196     -15.668 -13.788  -8.006  1.00  0.00           C  
ATOM   1912  HZ1 DMS   196     -14.099 -14.066 -10.384  1.00  0.00           H  
ATOM   1913  HZ2 DMS   196     -12.476 -14.406  -9.691  1.00  0.00           H  
ATOM   1914  HZ3 DMS   196     -13.326 -12.933  -9.216  1.00  0.00           H  
ATOM   1915  HZ4 DMS   196     -15.513 -12.719  -7.858  1.00  0.00           H  
ATOM   1916  HZ5 DMS   196     -16.212 -14.279  -7.199  1.00  0.00           H  
ATOM   1917  HZ6 DMS   196     -16.108 -13.872  -9.000  1.00  0.00           H  
TER    1918      DMS   196 
ATOM   1918  S   DMS   197      -1.380  15.296   7.176  1.00  0.00           S  
ATOM   1919  CT1 DMS   197      -2.115  15.869   8.683  1.00  0.00           C  
ATOM   1920  O   DMS   197      -1.920  16.144   6.052  1.00  0.00           O  
ATOM   1921  CT2 DMS   197       0.338  15.706   7.644  1.00  0.00           C  
ATOM   1922  HZ1 DMS   197      -2.201  16.952   8.602  1.00  0.00           H  
ATOM   1923  HZ2 DMS   197      -1.464  15.591   9.512  1.00  0.00           H  
ATOM   1924  HZ3 DMS   197      -3.099  15.403   8.732  1.00  0.00           H  
ATOM   1925  HZ4 DMS   197       0.731  15.057   8.426  1.00  0.00           H  
ATOM   1926  HZ5 DMS   197       0.433  16.684   8.116  1.00  0.00           H  
ATOM   1927  HZ6 DMS   197       0.891  15.547   6.718  1.00  0.00           H  
TER    1928      DMS   197 
ATOM   1928  S   DMS   198      -6.128  -9.474  -2.392  1.00  0.00           S  
ATOM   1929  CT1 DMS   198      -6.582  -9.134  -0.717  1.00  0.00           C  
ATOM   1930  O   DMS   198      -7.171  -8.735  -3.269  1.00  0.00           O  
ATOM   1931  CT2 DMS   198      -4.686  -8.584  -2.519  1.00  0.00           C  
ATOM   1932  HZ1 DMS   198      -6.079  -9.634   0.111  1.00  0.00           H  
ATOM   1933  HZ2 DMS   198      -7.660  -9.294  -0.698  1.00  0.00           H  
ATOM   1934  HZ3 DMS   198      -6.367  -8.075  -0.574  1.00  0.00           H  
ATOM   1935  HZ4 DMS   198      -4.053  -8.865  -1.677  1.00  0.00           H  
ATOM   1936  HZ5 DMS   198      -4.954  -7.540  -2.356  1.00  0.00           H  
ATOM   1937  HZ6 DMS   198      -4.337  -8.700  -3.545  1.00  0.00           H  
TER    1938      DMS   198 
ATOM   1938  S   DMS   199      -5.452  15.321 -10.582  1.00  0.00           S  
ATOM   1939  CT1 DMS   199      -5.865  14.998 -12.321  1.00  0.00           C  
ATOM   1940  O   DMS   199      -5.673  16.742 -10.153  1.00  0.00           O  
ATOM   1941  CT2 DMS   199      -6.872  14.383 -10.018  1.00  0.00           C  
ATOM   1942  HZ1 DMS   199      -6.867  15.361 -12.552  1.00  0.00           H  
ATOM   1943  HZ2 DMS   199      -5.893  13.909 -12.369  1.00  0.00           H  
ATOM   1944  HZ3 DMS   199      -5.128  15.395 -13.019  1.00  0.00           H  
ATOM   1945  HZ4 DMS   199      -6.871  13.383 -10.452  1.00  0.00           H  
ATOM   1946  HZ5 DMS   199      -7.747  14.979 -10.276  1.00  0.00           H  
ATOM   1947  HZ6 DMS   199      -6.860  14.292  -8.932  1.00  0.00           H  
TER    1948      DMS   199 
ATOM   1948  S   DMS   200      11.048 -19.816   3.297  1.00  0.00           S  
ATOM   1949  CT1 DMS   200      11.547 -18.439   4.284  1.00  0.00           C  
ATOM   1950  O   DMS   200       9.511 -19.994   3.302  1.00  0.00           O  
ATOM   1951  CT2 DMS   200      11.401 -19.150   1.659  1.00  0.00           C  
ATOM   1952  HZ1 DMS   200      12.518 -18.057   3.968  1.00  0.00           H  
ATOM   1953  HZ2 DMS   200      11.795 -18.752   5.298  1.00  0.00           H  
ATOM   1954  HZ3 DMS   200      10.732 -17.720   4.212  1.00  0.00           H  
ATOM   1955  HZ4 DMS   200      12.486 -19.056   1.617  1.00  0.00           H  
ATOM   1956  HZ5 DMS   200      11.003 -18.150   1.483  1.00  0.00           H  
ATOM   1957  HZ6 DMS   200      11.021 -19.744   0.828  1.00  0.00           H  
TER    1958      DMS   200 
ATOM   1958  S   DMS   201      19.545  -0.913  18.881  1.00  0.00           S  
ATOM   1959  CT1 DMS   201      20.618  -0.038  19.971  1.00  0.00           C  
ATOM   1960  O   DMS   201      19.348  -0.094  17.617  1.00  0.00           O  
ATOM   1961  CT2 DMS   201      20.477  -2.396  18.499  1.00  0.00           C  
ATOM   1962  HZ1 DMS   201      20.184   0.954  20.100  1.00  0.00           H  
ATOM   1963  HZ2 DMS   201      21.549   0.045  19.411  1.00  0.00           H  
ATOM   1964  HZ3 DMS   201      20.965  -0.538  20.875  1.00  0.00           H  
ATOM   1965  HZ4 DMS   201      21.471  -2.057  18.207  1.00  0.00           H  
ATOM   1966  HZ5 DMS   201      20.077  -3.011  17.693  1.00  0.00           H  
ATOM   1967  HZ6 DMS   201      20.471  -3.070  19.355  1.00  0.00           H  
TER    1968      DMS   201 
ATOM   1968  S   DMS   202     -19.052   1.981 -20.374  1.00  0.00           S  
ATOM   1969  CT1 DMS   202     -19.297   0.701 -19.177  1.00  0.00           C  
ATOM   1970  O   DMS   202     -17.677   2.549 -20.010  1.00  0.00           O  
ATOM   1971  CT2 DMS   202     -20.054   3.246 -19.763  1.00  0.00           C  
ATOM   1972  HZ1 DMS   202     -19.330   1.202 -18.210  1.00  0.00           H  
ATOM   1973  HZ2 DMS   202     -18.462   0.003 -19.243  1.00  0.00           H  
ATOM   1974  HZ3 DMS   202     -20.293   0.273 -19.287  1.00  0.00           H  
ATOM   1975  HZ4 DMS   202     -19.906   3.364 -18.690  1.00  0.00           H  
ATOM   1976  HZ5 DMS   202     -21.076   2.876 -19.845  1.00  0.00           H  
ATOM   1977  HZ6 DMS   202     -19.863   4.219 -20.216  1.00  0.00           H  
TER    1978      DMS   202 
ATOM   1978  S   DMS   203     -12.367   3.546   6.898  1.00  0.00           S  
ATOM   1979  CT1 DMS   203     -13.889   4.356   6.570  1.00  0.00           C  
ATOM   1980  O   DMS   203     -11.596   4.536   7.760  1.00  0.00           O  
ATOM   1981  CT2 DMS   203     -13.038   2.344   8.024  1.00  0.00           C  
ATOM   1982  HZ1 DMS   203     -14.482   3.692   5.940  1.00  0.00           H  
ATOM   1983  HZ2 DMS   203     -13.733   5.247   5.962  1.00  0.00           H  
ATOM   1984  HZ3 DMS   203     -14.322   4.555   7.550  1.00  0.00           H  
ATOM   1985  HZ4 DMS   203     -13.505   1.497   7.520  1.00  0.00           H  
ATOM   1986  HZ5 DMS   203     -13.755   2.768   8.727  1.00  0.00           H  
ATOM   1987  HZ6 DMS   203     -12.196   1.938   8.584  1.00  0.00           H  
TER    1988      DMS   203 
ATOM   1988  S   DMS   204      -1.243   3.608 -26.161  1.00  0.00           S  
ATOM   1989  CT1 DMS   204      -0.790   5.363 -26.333  1.00  0.00           C  
ATOM   1990  O   DMS   204       0.042   2.863 -26.101  1.00  0.00           O  
ATOM   1991  CT2 DMS   204      -1.798   3.849 -24.497  1.00  0.00           C  
ATOM   1992  HZ1 DMS   204       0.117   5.469 -26.928  1.00  0.00           H  
ATOM   1993  HZ2 DMS   204      -0.577   5.846 -25.379  1.00  0.00           H  
ATOM   1994  HZ3 DMS   204      -1.656   5.883 -26.743  1.00  0.00           H  
ATOM   1995  HZ4 DMS   204      -0.994   4.275 -23.896  1.00  0.00           H  
ATOM   1996  HZ5 DMS   204      -1.988   2.842 -24.125  1.00  0.00           H  
ATOM   1997  HZ6 DMS   204      -2.691   4.448 -24.321  1.00  0.00           H  
TER    1998      DMS   204 
ATOM   1998  S   DMS   205     -20.914  -3.941  14.530  1.00  0.00           S  
ATOM   1999  CT1 DMS   205     -20.948  -4.919  16.059  1.00  0.00           C  
ATOM   2000  O   DMS   205     -19.617  -3.117  14.605  1.00  0.00           O  
ATOM   2001  CT2 DMS   205     -20.410  -5.226  13.327  1.00  0.00           C  
ATOM   2002  HZ1 DMS   205     -21.348  -4.249  16.820  1.00  0.00           H  
ATOM   2003  HZ2 DMS   205     -19.937  -5.273  16.257  1.00  0.00           H  
ATOM   2004  HZ3 DMS   205     -21.627  -5.771  16.070  1.00  0.00           H  
ATOM   2005  HZ4 DMS   205     -21.295  -5.784  13.023  1.00  0.00           H  
ATOM   2006  HZ5 DMS   205     -19.670  -5.911  13.742  1.00  0.00           H  
ATOM   2007  HZ6 DMS   205     -20.048  -4.817  12.384  1.00  0.00           H  
TER    2008      DMS   205 
ATOM   2008  S   DMS   206     -18.364   2.642  10.518  1.00  0.00           S  
ATOM   2009  CT1 DMS   206     -16.881   1.699  10.866  1.00  0.00           C  
ATOM   2010  O   DMS   206     -18.026   3.745   9.483  1.00  0.00           O  
ATOM   2011  CT2 DMS   206     -19.227   1.356   9.640  1.00  0.00           C  
ATOM   2012  HZ1 DMS   206     -16.189   1.823  10.033  1.00  0.00           H  
ATOM   2013  HZ2 DMS   206     -17.260   0.710  11.123  1.00  0.00           H  
ATOM   2014  HZ3 DMS   206     -16.509   2.207  11.756  1.00  0.00           H  
ATOM   2015  HZ4 DMS   206     -19.308   0.429  10.207  1.00  0.00           H  
ATOM   2016  HZ5 DMS   206     -18.776   1.199   8.661  1.00  0.00           H  
ATOM   2017  HZ6 DMS   206     -20.154   1.896   9.445  1.00  0.00           H  
TER    2018      DMS   206 
ATOM   2018  S   DMS   207     -15.290   5.767 -12.300  1.00  0.00           S  
ATOM   2019  CT1 DMS   207     -16.150   5.585 -10.808  1.00  0.00           C  
ATOM   2020  O   DMS   207     -15.584   7.202 -12.629  1.00  0.00           O  
ATOM   2021  CT2 DMS   207     -13.624   5.893 -11.587  1.00  0.00           C  
ATOM   2022  HZ1 DMS   207     -17.225   5.470 -10.942  1.00  0.00           H  
ATOM   2023  HZ2 DMS   207     -16.039   6.366 -10.055  1.00  0.00           H  
ATOM   2024  HZ3 DMS   207     -15.821   4.628 -10.402  1.00  0.00           H  
ATOM   2025  HZ4 DMS   207     -13.256   4.897 -11.338  1.00  0.00           H  
ATOM   2026  HZ5 DMS   207     -13.636   6.575 -10.736  1.00  0.00           H  
ATOM   2027  HZ6 DMS   207     -12.894   6.293 -12.290  1.00  0.00           H  
TER    2028      DMS   207 
ATOM   2028  S   DMS   208     -17.486 -12.770  11.467  1.00  0.00           S  
ATOM   2029  CT1 DMS   208     -15.728 -12.867  11.174  1.00  0.00           C  
ATOM   2030  O   DMS   208     -17.978 -13.825  12.460  1.00  0.00           O  
ATOM   2031  CT2 DMS   208     -17.671 -11.205  12.212  1.00  0.00           C  
ATOM   2032  HZ1 DMS   208     -15.157 -12.538  12.042  1.00  0.00           H  
ATOM   2033  HZ2 DMS   208     -15.447 -12.142  10.410  1.00  0.00           H  
ATOM   2034  HZ3 DMS   208     -15.434 -13.855  10.819  1.00  0.00           H  
ATOM   2035  HZ4 DMS   208     -17.069 -11.153  13.120  1.00  0.00           H  
ATOM   2036  HZ5 DMS   208     -18.750 -11.116  12.340  1.00  0.00           H  
ATOM   2037  HZ6 DMS   208     -17.484 -10.370  11.536  1.00  0.00           H  
TER    2038      DMS   208 
ATOM   2038  S   DMS   209     -19.715  -1.386   6.422  1.00  0.00           S  
ATOM   2039  CT1 DMS   209     -18.508  -2.764   6.357  1.00  0.00           C  
ATOM   2040  O   DMS   209     -19.916  -0.850   7.851  1.00  0.00           O  
ATOM   2041  CT2 DMS   209     -18.693  -0.187   5.575  1.00  0.00           C  
ATOM   2042  HZ1 DMS   209     -18.884  -3.457   7.110  1.00  0.00           H  
ATOM   2043  HZ2 DMS   209     -17.585  -2.355   6.767  1.00  0.00           H  
ATOM   2044  HZ3 DMS   209     -18.341  -3.311   5.429  1.00  0.00           H  
ATOM   2045  HZ4 DMS   209     -19.443   0.577   5.374  1.00  0.00           H  
ATOM   2046  HZ5 DMS   209     -18.428  -0.591   4.598  1.00  0.00           H  
ATOM   2047  HZ6 DMS   209     -17.832   0.125   6.167  1.00  0.00           H  
TER    2048      DMS   209 
ATOM   2048  S   DMS   210      16.402  -9.464  -2.113  1.00  0.00           S  
ATOM   2049  CT1 DMS   210      18.148  -9.219  -2.282  1.00  0.00           C  
ATOM   2050  O   DMS   210      16.011  -9.991  -3.483  1.00  0.00           O  
ATOM   2051  CT2 DMS   210      16.584 -11.114  -1.272  1.00  0.00           C  
ATOM   2052  HZ1 DMS   210      18.509  -9.095  -1.261  1.00  0.00           H  
ATOM   2053  HZ2 DMS   210      18.382  -8.390  -2.949  1.00  0.00           H  
ATOM   2054  HZ3 DMS   210      18.524 -10.159  -2.688  1.00  0.00           H  
ATOM   2055  HZ4 DMS   210      15.596 -11.550  -1.126  1.00  0.00           H  
ATOM   2056  HZ5 DMS   210      17.149 -10.878  -0.371  1.00  0.00           H  
ATOM   2057  HZ6 DMS   210      17.094 -11.853  -1.891  1.00  0.00           H  
TER    2058      DMS   210 
ATOM   2058  S   DMS   211      16.223 -13.855  -5.608  1.00  0.00           S  
ATOM   2059  CT1 DMS   211      15.579 -13.180  -4.095  1.00  0.00           C  
ATOM   2060  O   DMS   211      15.013 -13.729  -6.533  1.00  0.00           O  
ATOM   2061  CT2 DMS   211      17.375 -12.568  -6.019  1.00  0.00           C  
ATOM   2062  HZ1 DMS   211      16.475 -12.883  -3.550  1.00  0.00           H  
ATOM   2063  HZ2 DMS   211      15.079 -13.951  -3.508  1.00  0.00           H  
ATOM   2064  HZ3 DMS   211      14.926 -12.350  -4.363  1.00  0.00           H  
ATOM   2065  HZ4 DMS   211      16.915 -11.592  -5.864  1.00  0.00           H  
ATOM   2066  HZ5 DMS   211      17.923 -12.718  -6.949  1.00  0.00           H  
ATOM   2067  HZ6 DMS   211      18.181 -12.615  -5.288  1.00  0.00           H  
TER    2068      DMS   211 
ATOM   2068  S   DMS   212      -9.687  -4.488 -16.444  1.00  0.00           S  
ATOM   2069  CT1 DMS   212     -10.934  -3.599 -17.362  1.00  0.00           C  
ATOM   2070  O   DMS   212      -8.784  -3.423 -15.891  1.00  0.00           O  
ATOM   2071  CT2 DMS   212     -10.725  -5.099 -15.095  1.00  0.00           C  
ATOM   2072  HZ1 DMS   212     -11.587  -4.369 -17.771  1.00  0.00           H  
ATOM   2073  HZ2 DMS   212     -10.411  -3.100 -18.179  1.00  0.00           H  
ATOM   2074  HZ3 DMS   212     -11.435  -2.919 -16.673  1.00  0.00           H  
ATOM   2075  HZ4 DMS   212     -10.134  -5.532 -14.288  1.00  0.00           H  
ATOM   2076  HZ5 DMS   212     -11.496  -5.810 -15.393  1.00  0.00           H  
ATOM   2077  HZ6 DMS   212     -11.152  -4.202 -14.646  1.00  0.00           H  
TER    2078      DMS   212 
ATOM   2078  S   DMS   213       7.494 -12.882 -21.662  1.00  0.00           S  
ATOM   2079  CT1 DMS   213       7.639 -14.664 -21.587  1.00  0.00           C  
ATOM   2080  O   DMS   213       6.507 -12.636 -22.801  1.00  0.00           O  
ATOM   2081  CT2 DMS   213       6.469 -12.563 -20.204  1.00  0.00           C  
ATOM   2082  HZ1 DMS   213       6.706 -15.163 -21.847  1.00  0.00           H  
ATOM   2083  HZ2 DMS   213       7.872 -14.938 -20.558  1.00  0.00           H  
ATOM   2084  HZ3 DMS   213       8.417 -14.965 -22.289  1.00  0.00           H  
ATOM   2085  HZ4 DMS   213       5.436 -12.863 -20.384  1.00  0.00           H  
ATOM   2086  HZ5 DMS   213       6.474 -11.499 -19.968  1.00  0.00           H  
ATOM   2087  HZ6 DMS   213       6.830 -13.094 -19.323  1.00  0.00           H  
TER    2088      DMS   213 
ATOM   2088  S   DMS   214     -19.723 -13.137 -12.299  1.00  0.00           S  
ATOM   2089  CT1 DMS   214     -18.483 -14.268 -11.575  1.00  0.00           C  
ATOM   2090  O   DMS   214     -20.876 -13.105 -11.274  1.00  0.00           O  
ATOM   2091  CT2 DMS   214     -18.984 -11.517 -12.066  1.00  0.00           C  
ATOM   2092  HZ1 DMS   214     -18.941 -15.232 -11.354  1.00  0.00           H  
ATOM   2093  HZ2 DMS   214     -18.019 -13.892 -10.664  1.00  0.00           H  
ATOM   2094  HZ3 DMS   214     -17.751 -14.497 -12.349  1.00  0.00           H  
ATOM   2095  HZ4 DMS   214     -19.659 -10.701 -12.322  1.00  0.00           H  
ATOM   2096  HZ5 DMS   214     -18.055 -11.494 -12.636  1.00  0.00           H  
ATOM   2097  HZ6 DMS   214     -18.785 -11.476 -10.996  1.00  0.00           H  
TER    2098      DMS   214 
ATOM   2098  S   DMS   215       8.013  -3.713 -11.310  1.00  0.00           S  
ATOM   2099  CT1 DMS   215       8.808  -2.344 -10.466  1.00  0.00           C  
ATOM   2100  O   DMS   215       8.706  -4.898 -10.611  1.00  0.00           O  
ATOM   2101  CT2 DMS   215       6.420  -3.593 -10.552  1.00  0.00           C  
ATOM   2102  HZ1 DMS   215       8.207  -1.447 -10.617  1.00  0.00           H  
ATOM   2103  HZ2 DMS   215       9.834  -2.165 -10.788  1.00  0.00           H  
ATOM   2104  HZ3 DMS   215       8.834  -2.594  -9.405  1.00  0.00           H  
ATOM   2105  HZ4 DMS   215       6.519  -3.487  -9.471  1.00  0.00           H  
ATOM   2106  HZ5 DMS   215       5.801  -4.436 -10.860  1.00  0.00           H  
ATOM   2107  HZ6 DMS   215       5.972  -2.667 -10.912  1.00  0.00           H  
TER    2108      DMS   215 
ATOM   2108  S   DMS   216      -6.267  -3.283  22.119  1.00  0.00           S  
ATOM   2109  CT1 DMS   216      -5.256  -2.161  23.219  1.00  0.00           C  
ATOM   2110  O   DMS   216      -6.851  -2.275  21.153  1.00  0.00           O  
ATOM   2111  CT2 DMS   216      -4.954  -4.051  21.182  1.00  0.00           C  
ATOM   2112  HZ1 DMS   216      -5.898  -1.569  23.871  1.00  0.00           H  
ATOM   2113  HZ2 DMS   216      -4.610  -1.510  22.630  1.00  0.00           H  
ATOM   2114  HZ3 DMS   216      -4.671  -2.659  23.992  1.00  0.00           H  
ATOM   2115  HZ4 DMS   216      -5.434  -4.575  20.355  1.00  0.00           H  
ATOM   2116  HZ5 DMS   216      -4.353  -4.610  21.900  1.00  0.00           H  
ATOM   2117  HZ6 DMS   216      -4.304  -3.281  20.767  1.00  0.00           H  
TER    2118      DMS   216 
ATOM   2118  S   DMS   217       2.717 -11.052 -21.156  1.00  0.00           S  
ATOM   2119  CT1 DMS   217       2.996 -12.249 -22.483  1.00  0.00           C  
ATOM   2120  O   DMS   217       2.979 -11.740 -19.807  1.00  0.00           O  
ATOM   2121  CT2 DMS   217       3.974  -9.845 -21.662  1.00  0.00           C  
ATOM   2122  HZ1 DMS   217       2.836 -11.843 -23.481  1.00  0.00           H  
ATOM   2123  HZ2 DMS   217       2.388 -13.150 -22.394  1.00  0.00           H  
ATOM   2124  HZ3 DMS   217       4.010 -12.643 -22.416  1.00  0.00           H  
ATOM   2125  HZ4 DMS   217       4.878 -10.410 -21.889  1.00  0.00           H  
ATOM   2126  HZ5 DMS   217       4.008  -9.081 -20.885  1.00  0.00           H  
ATOM   2127  HZ6 DMS   217       3.641  -9.299 -22.545  1.00  0.00           H  
TER    2128      DMS   217 
ATOM   2128  S   DMS   218       4.451 -15.565   0.550  1.00  0.00           S  
ATOM   2129  CT1 DMS   218       2.936 -15.900  -0.385  1.00  0.00           C  
ATOM   2130  O   DMS   218       4.373 -14.074   0.790  1.00  0.00           O  
ATOM   2131  CT2 DMS   218       4.050 -16.543   1.988  1.00  0.00           C  
ATOM   2132  HZ1 DMS   218       3.051 -15.345  -1.317  1.00  0.00           H  
ATOM   2133  HZ2 DMS   218       2.005 -15.543   0.054  1.00  0.00           H  
ATOM   2134  HZ3 DMS   218       2.956 -16.986  -0.471  1.00  0.00           H  
ATOM   2135  HZ4 DMS   218       3.063 -16.321   2.394  1.00  0.00           H  
ATOM   2136  HZ5 DMS   218       4.736 -16.440   2.829  1.00  0.00           H  
ATOM   2137  HZ6 DMS   218       4.106 -17.597   1.717  1.00  0.00           H  
TER    2138      DMS   218 
ATOM   2138  S   DMS   219      16.264  16.756  -2.010  1.00  0.00           S  
ATOM   2139  CT1 DMS   219      16.327  18.554  -2.245  1.00  0.00           C  
ATOM   2140  O   DMS   219      17.658  16.273  -2.484  1.00  0.00           O  
ATOM   2141  CT2 DMS   219      16.436  16.895  -0.315  1.00  0.00           C  
ATOM   2142  HZ1 DMS   219      15.479  19.147  -1.904  1.00  0.00           H  
ATOM   2143  HZ2 DMS   219      16.497  18.702  -3.311  1.00  0.00           H  
ATOM   2144  HZ3 DMS   219      17.226  18.840  -1.699  1.00  0.00           H  
ATOM   2145  HZ4 DMS   219      15.677  17.534   0.136  1.00  0.00           H  
ATOM   2146  HZ5 DMS   219      17.422  17.188   0.045  1.00  0.00           H  
ATOM   2147  HZ6 DMS   219      16.277  15.887   0.068  1.00  0.00           H  
TER    2148      DMS   219 
ATOM   2148  S   DMS   220       3.782 -19.806 -14.098  1.00  0.00           S  
ATOM   2149  CT1 DMS   220       2.093 -20.042 -13.886  1.00  0.00           C  
ATOM   2150  O   DMS   220       4.558 -21.057 -13.813  1.00  0.00           O  
ATOM   2151  CT2 DMS   220       3.761 -19.645 -15.892  1.00  0.00           C  
ATOM   2152  HZ1 DMS   220       1.965 -20.539 -12.924  1.00  0.00           H  
ATOM   2153  HZ2 DMS   220       1.737 -20.816 -14.566  1.00  0.00           H  
ATOM   2154  HZ3 DMS   220       1.497 -19.137 -13.999  1.00  0.00           H  
ATOM   2155  HZ4 DMS   220       3.346 -20.575 -16.282  1.00  0.00           H  
ATOM   2156  HZ5 DMS   220       4.788 -19.674 -16.255  1.00  0.00           H  
ATOM   2157  HZ6 DMS   220       3.395 -18.658 -16.174  1.00  0.00           H  
TER    2158      DMS   220 
ATOM   2158  S   DMS   221     -11.456  -0.354 -21.384  1.00  0.00           S  
ATOM   2159  CT1 DMS   221     -11.889   0.903 -22.544  1.00  0.00           C  
ATOM   2160  O   DMS   221     -11.329   0.320 -20.022  1.00  0.00           O  
ATOM   2161  CT2 DMS   221      -9.733  -0.703 -21.794  1.00  0.00           C  
ATOM   2162  HZ1 DMS   221     -11.803   0.499 -23.553  1.00  0.00           H  
ATOM   2163  HZ2 DMS   221     -11.176   1.725 -22.488  1.00  0.00           H  
ATOM   2164  HZ3 DMS   221     -12.806   1.410 -22.246  1.00  0.00           H  
ATOM   2165  HZ4 DMS   221      -9.614  -0.935 -22.853  1.00  0.00           H  
ATOM   2166  HZ5 DMS   221      -9.303  -1.394 -21.070  1.00  0.00           H  
ATOM   2167  HZ6 DMS   221      -9.171   0.191 -21.523  1.00  0.00           H  
TER    2168      DMS   221 
ATOM   2168  S   DMS   222       9.358  -2.566   3.014  1.00  0.00           S  
ATOM   2169  CT1 DMS   222       8.870  -2.336   4.740  1.00  0.00           C  
ATOM   2170  O   DMS   222       9.477  -4.116   2.857  1.00  0.00           O  
ATOM   2171  CT2 DMS   222      11.073  -2.091   3.022  1.00  0.00           C  
ATOM   2172  HZ1 DMS   222       9.472  -2.794   5.524  1.00  0.00           H  
ATOM   2173  HZ2 DMS   222       7.861  -2.736   4.847  1.00  0.00           H  
ATOM   2174  HZ3 DMS   222       8.897  -1.285   5.027  1.00  0.00           H  
ATOM   2175  HZ4 DMS   222      11.569  -2.676   2.248  1.00  0.00           H  
ATOM   2176  HZ5 DMS   222      11.556  -2.376   3.957  1.00  0.00           H  
ATOM   2177  HZ6 DMS   222      11.210  -1.011   2.962  1.00  0.00           H  
TER    2178      DMS   222 
ATOM   2178  S   DMS   223      -6.095  14.721 -17.516  1.00  0.00           S  
ATOM   2179  CT1 DMS   223      -5.046  13.677 -16.506  1.00  0.00           C  
ATOM   2180  O   DMS   223      -6.307  15.997 -16.760  1.00  0.00           O  
ATOM   2181  CT2 DMS   223      -4.904  15.084 -18.810  1.00  0.00           C  
ATOM   2182  HZ1 DMS   223      -4.875  12.728 -17.015  1.00  0.00           H  
ATOM   2183  HZ2 DMS   223      -5.483  13.544 -15.517  1.00  0.00           H  
ATOM   2184  HZ3 DMS   223      -4.069  14.161 -16.493  1.00  0.00           H  
ATOM   2185  HZ4 DMS   223      -4.042  15.715 -18.593  1.00  0.00           H  
ATOM   2186  HZ5 DMS   223      -5.318  15.670 -19.631  1.00  0.00           H  
ATOM   2187  HZ6 DMS   223      -4.474  14.174 -19.229  1.00  0.00           H  
TER    2188      DMS   223 
ATOM   2188  S   DMS   224      -4.492 -12.986  -0.006  1.00  0.00           S  
ATOM   2189  CT1 DMS   224      -3.511 -14.060  -1.005  1.00  0.00           C  
ATOM   2190  O   DMS   224      -4.239 -11.476  -0.314  1.00  0.00           O  
ATOM   2191  CT2 DMS   224      -6.057 -13.510  -0.719  1.00  0.00           C  
ATOM   2192  HZ1 DMS   224      -4.102 -14.258  -1.899  1.00  0.00           H  
ATOM   2193  HZ2 DMS   224      -3.378 -14.991  -0.452  1.00  0.00           H  
ATOM   2194  HZ3 DMS   224      -2.493 -13.687  -1.117  1.00  0.00           H  
ATOM   2195  HZ4 DMS   224      -6.835 -12.908  -0.250  1.00  0.00           H  
ATOM   2196  HZ5 DMS   224      -6.218 -14.572  -0.531  1.00  0.00           H  
ATOM   2197  HZ6 DMS   224      -6.087 -13.270  -1.782  1.00  0.00           H  
TER    2198      DMS   224 
ATOM   2198  S   DMS   225      -0.263 -16.203 -15.818  1.00  0.00           S  
ATOM   2199  CT1 DMS   225      -1.243 -14.666 -15.887  1.00  0.00           C  
ATOM   2200  O   DMS   225      -0.680 -17.030 -14.625  1.00  0.00           O  
ATOM   2201  CT2 DMS   225      -0.909 -17.112 -17.234  1.00  0.00           C  
ATOM   2202  HZ1 DMS   225      -0.974 -14.046 -16.742  1.00  0.00           H  
ATOM   2203  HZ2 DMS   225      -1.046 -14.081 -14.988  1.00  0.00           H  
ATOM   2204  HZ3 DMS   225      -2.295 -14.950 -15.934  1.00  0.00           H  
ATOM   2205  HZ4 DMS   225      -1.995 -17.166 -17.158  1.00  0.00           H  
ATOM   2206  HZ5 DMS   225      -0.445 -18.098 -17.195  1.00  0.00           H  
ATOM   2207  HZ6 DMS   225      -0.747 -16.494 -18.117  1.00  0.00           H  
TER    2208      DMS   225 
ATOM   2208  S   DMS   226     -19.681 -16.028   0.988  1.00  0.00           S  
ATOM   2209  CT1 DMS   226     -20.168 -17.281   2.060  1.00  0.00           C  
ATOM   2210  O   DMS   226     -20.417 -16.320  -0.295  1.00  0.00           O  
ATOM   2211  CT2 DMS   226     -20.313 -14.570   1.668  1.00  0.00           C  
ATOM   2212  HZ1 DMS   226     -19.674 -18.180   1.690  1.00  0.00           H  
ATOM   2213  HZ2 DMS   226     -21.246 -17.415   1.963  1.00  0.00           H  
ATOM   2214  HZ3 DMS   226     -19.739 -17.143   3.053  1.00  0.00           H  
ATOM   2215  HZ4 DMS   226     -21.303 -14.889   1.994  1.00  0.00           H  
ATOM   2216  HZ5 DMS   226     -20.467 -13.825   0.887  1.00  0.00           H  
ATOM   2217  HZ6 DMS   226     -19.575 -14.149   2.351  1.00  0.00           H  
TER    2218      DMS   226 
ATOM   2218  S   DMS   227      21.854   5.683  -0.259  1.00  0.00           S  
ATOM   2219  CT1 DMS   227      23.516   5.584   0.382  1.00  0.00           C  
ATOM   2220  O   DMS   227      21.829   6.492  -1.577  1.00  0.00           O  
ATOM   2221  CT2 DMS   227      21.566   3.993  -0.681  1.00  0.00           C  
ATOM   2222  HZ1 DMS   227      23.455   4.988   1.292  1.00  0.00           H  
ATOM   2223  HZ2 DMS   227      23.964   6.575   0.452  1.00  0.00           H  
ATOM   2224  HZ3 DMS   227      24.049   4.982  -0.354  1.00  0.00           H  
ATOM   2225  HZ4 DMS   227      21.717   3.535   0.297  1.00  0.00           H  
ATOM   2226  HZ5 DMS   227      22.392   3.584  -1.264  1.00  0.00           H  
ATOM   2227  HZ6 DMS   227      20.568   3.911  -1.109  1.00  0.00           H  
TER    2228      DMS   227 
ATOM   2228  S   DMS   228     -12.252  18.459  15.642  1.00  0.00           S  
ATOM   2229  CT1 DMS   228     -11.177  19.730  15.006  1.00  0.00           C  
ATOM   2230  O   DMS   228     -11.464  17.854  16.792  1.00  0.00           O  
ATOM   2231  CT2 DMS   228     -13.415  19.645  16.406  1.00  0.00           C  
ATOM   2232  HZ1 DMS   228     -10.323  19.301  14.482  1.00  0.00           H  
ATOM   2233  HZ2 DMS   228     -10.716  20.333  15.788  1.00  0.00           H  
ATOM   2234  HZ3 DMS   228     -11.704  20.382  14.309  1.00  0.00           H  
ATOM   2235  HZ4 DMS   228     -12.882  20.238  17.149  1.00  0.00           H  
ATOM   2236  HZ5 DMS   228     -14.157  19.040  16.928  1.00  0.00           H  
ATOM   2237  HZ6 DMS   228     -13.960  20.187  15.633  1.00  0.00           H  
TER    2238      DMS   228 
ATOM   2238  S   DMS   229       7.979   5.975  -5.564  1.00  0.00           S  
ATOM   2239  CT1 DMS   229       7.918   7.435  -4.457  1.00  0.00           C  
ATOM   2240  O   DMS   229       7.527   6.295  -7.038  1.00  0.00           O  
ATOM   2241  CT2 DMS   229       9.694   5.711  -5.575  1.00  0.00           C  
ATOM   2242  HZ1 DMS   229       8.547   8.258  -4.796  1.00  0.00           H  
ATOM   2243  HZ2 DMS   229       8.326   7.199  -3.474  1.00  0.00           H  
ATOM   2244  HZ3 DMS   229       6.940   7.912  -4.400  1.00  0.00           H  
ATOM   2245  HZ4 DMS   229      10.112   4.946  -6.229  1.00  0.00           H  
ATOM   2246  HZ5 DMS   229      10.059   5.476  -4.575  1.00  0.00           H  
ATOM   2247  HZ6 DMS   229      10.199   6.628  -5.878  1.00  0.00           H  
TER    2248      DMS   229 
ATOM   2248  S   DMS   230     -16.056  -6.966  -3.229  1.00  0.00           S  
ATOM   2249  CT1 DMS   230     -16.287  -5.311  -2.584  1.00  0.00           C  
ATOM   2250  O   DMS   230     -15.582  -7.652  -1.942  1.00  0.00           O  
ATOM   2251  CT2 DMS   230     -17.744  -7.514  -3.608  1.00  0.00           C  
ATOM   2252  HZ1 DMS   230     -15.341  -5.015  -2.130  1.00  0.00           H  
ATOM   2253  HZ2 DMS   230     -17.162  -5.180  -1.947  1.00  0.00           H  
ATOM   2254  HZ3 DMS   230     -16.604  -4.803  -3.495  1.00  0.00           H  
ATOM   2255  HZ4 DMS   230     -18.326  -6.730  -4.093  1.00  0.00           H  
ATOM   2256  HZ5 DMS   230     -18.155  -7.775  -2.632  1.00  0.00           H  
ATOM   2257  HZ6 DMS   230     -17.590  -8.363  -4.274  1.00  0.00           H  
TER    2258      DMS   230 
ATOM   2258  S   DMS   231     -13.741  -9.647  15.579  1.00  0.00           S  
ATOM   2259  CT1 DMS   231     -12.982  -9.586  13.953  1.00  0.00           C  
ATOM   2260  O   DMS   231     -14.638  -8.447  15.707  1.00  0.00           O  
ATOM   2261  CT2 DMS   231     -14.773 -11.123  15.388  1.00  0.00           C  
ATOM   2262  HZ1 DMS   231     -13.825  -9.590  13.263  1.00  0.00           H  
ATOM   2263  HZ2 DMS   231     -12.311 -10.444  13.901  1.00  0.00           H  
ATOM   2264  HZ3 DMS   231     -12.313  -8.738  13.803  1.00  0.00           H  
ATOM   2265  HZ4 DMS   231     -15.459 -10.921  14.566  1.00  0.00           H  
ATOM   2266  HZ5 DMS   231     -15.183 -11.392  16.362  1.00  0.00           H  
ATOM   2267  HZ6 DMS   231     -14.188 -11.962  15.011  1.00  0.00           H  
TER    2268      DMS   231 
ATOM   2268  S   DMS   232      12.045 -13.906  18.677  1.00  0.00           S  
ATOM   2269  CT1 DMS   232      10.664 -14.688  17.932  1.00  0.00           C  
ATOM   2270  O   DMS   232      12.095 -14.270  20.133  1.00  0.00           O  
ATOM   2271  CT2 DMS   232      13.267 -15.041  17.935  1.00  0.00           C  
ATOM   2272  HZ1 DMS   232      10.641 -15.714  18.298  1.00  0.00           H  
ATOM   2273  HZ2 DMS   232      10.794 -14.625  16.852  1.00  0.00           H  
ATOM   2274  HZ3 DMS   232       9.711 -14.297  18.290  1.00  0.00           H  
ATOM   2275  HZ4 DMS   232      14.112 -15.082  18.623  1.00  0.00           H  
ATOM   2276  HZ5 DMS   232      13.688 -14.727  16.980  1.00  0.00           H  
ATOM   2277  HZ6 DMS   232      12.807 -16.022  17.821  1.00  0.00           H  
TER    2278      DMS   232 
ATOM   2278  S   DMS   233      14.879   6.727 -13.877  1.00  0.00           S  
ATOM   2279  CT1 DMS   233      15.756   6.882 -12.231  1.00  0.00           C  
ATOM   2280  O   DMS   233      13.514   7.353 -13.746  1.00  0.00           O  
ATOM   2281  CT2 DMS   233      15.798   7.816 -14.992  1.00  0.00           C  
ATOM   2282  HZ1 DMS   233      15.528   7.863 -11.812  1.00  0.00           H  
ATOM   2283  HZ2 DMS   233      16.832   6.808 -12.386  1.00  0.00           H  
ATOM   2284  HZ3 DMS   233      15.476   6.100 -11.525  1.00  0.00           H  
ATOM   2285  HZ4 DMS   233      16.796   7.418 -15.175  1.00  0.00           H  
ATOM   2286  HZ5 DMS   233      15.752   8.879 -14.754  1.00  0.00           H  
ATOM   2287  HZ6 DMS   233      15.331   7.736 -15.974  1.00  0.00           H  
TER    2288      DMS   233 
ATOM   2288  S   DMS   234      11.074  -3.663  -8.087  1.00  0.00           S  
ATOM   2289  CT1 DMS   234      12.710  -3.792  -8.841  1.00  0.00           C  
ATOM   2290  O   DMS   234      11.336  -4.018  -6.592  1.00  0.00           O  
ATOM   2291  CT2 DMS   234      11.001  -1.892  -8.046  1.00  0.00           C  
ATOM   2292  HZ1 DMS   234      13.256  -4.732  -8.920  1.00  0.00           H  
ATOM   2293  HZ2 DMS   234      13.257  -3.102  -8.198  1.00  0.00           H  
ATOM   2294  HZ3 DMS   234      12.623  -3.374  -9.843  1.00  0.00           H  
ATOM   2295  HZ4 DMS   234      11.647  -1.436  -7.296  1.00  0.00           H  
ATOM   2296  HZ5 DMS   234       9.972  -1.550  -7.936  1.00  0.00           H  
ATOM   2297  HZ6 DMS   234      11.319  -1.441  -8.985  1.00  0.00           H  
TER    2298      DMS   234 
ATOM   2298  S   DMS   235     -18.556  -7.242   2.407  1.00  0.00           S  
ATOM   2299  CT1 DMS   235     -19.815  -7.274   1.236  1.00  0.00           C  
ATOM   2300  O   DMS   235     -19.166  -6.164   3.364  1.00  0.00           O  
ATOM   2301  CT2 DMS   235     -18.744  -8.889   3.164  1.00  0.00           C  
ATOM   2302  HZ1 DMS   235     -19.585  -7.906   0.378  1.00  0.00           H  
ATOM   2303  HZ2 DMS   235     -20.002  -6.224   1.009  1.00  0.00           H  
ATOM   2304  HZ3 DMS   235     -20.698  -7.595   1.790  1.00  0.00           H  
ATOM   2305  HZ4 DMS   235     -18.443  -9.662   2.457  1.00  0.00           H  
ATOM   2306  HZ5 DMS   235     -19.788  -8.882   3.476  1.00  0.00           H  
ATOM   2307  HZ6 DMS   235     -18.049  -8.882   4.004  1.00  0.00           H  
TER    2308      DMS   235 
ATOM   2308  S   DMS   236      15.630  22.684  -5.404  1.00  0.00           S  
ATOM   2309  CT1 DMS   236      15.615  21.340  -4.271  1.00  0.00           C  
ATOM   2310  O   DMS   236      14.512  22.241  -6.402  1.00  0.00           O  
ATOM   2311  CT2 DMS   236      14.828  23.888  -4.393  1.00  0.00           C  
ATOM   2312  HZ1 DMS   236      15.821  20.400  -4.784  1.00  0.00           H  
ATOM   2313  HZ2 DMS   236      14.667  21.231  -3.745  1.00  0.00           H  
ATOM   2314  HZ3 DMS   236      16.414  21.555  -3.562  1.00  0.00           H  
ATOM   2315  HZ4 DMS   236      13.772  23.645  -4.280  1.00  0.00           H  
ATOM   2316  HZ5 DMS   236      14.949  24.869  -4.853  1.00  0.00           H  
ATOM   2317  HZ6 DMS   236      15.200  24.024  -3.377  1.00  0.00           H  
TER    2318      DMS   236 
ATOM   2318  S   DMS   237      -9.749  14.577  -4.217  1.00  0.00           S  
ATOM   2319  CT1 DMS   237     -10.254  15.461  -5.678  1.00  0.00           C  
ATOM   2320  O   DMS   237      -8.274  15.027  -3.962  1.00  0.00           O  
ATOM   2321  CT2 DMS   237     -10.860  15.202  -2.952  1.00  0.00           C  
ATOM   2322  HZ1 DMS   237     -11.255  15.110  -5.925  1.00  0.00           H  
ATOM   2323  HZ2 DMS   237      -9.525  15.323  -6.477  1.00  0.00           H  
ATOM   2324  HZ3 DMS   237     -10.292  16.526  -5.445  1.00  0.00           H  
ATOM   2325  HZ4 DMS   237     -10.765  16.273  -2.771  1.00  0.00           H  
ATOM   2326  HZ5 DMS   237     -10.633  14.640  -2.047  1.00  0.00           H  
ATOM   2327  HZ6 DMS   237     -11.880  15.095  -3.322  1.00  0.00           H  
TER    2328      DMS   237 
ATOM   2328  S   DMS   238       2.285  19.448   6.533  1.00  0.00           S  
ATOM   2329  CT1 DMS   238       1.278  18.503   5.441  1.00  0.00           C  
ATOM   2330  O   DMS   238       2.347  18.605   7.802  1.00  0.00           O  
ATOM   2331  CT2 DMS   238       0.883  20.501   6.994  1.00  0.00           C  
ATOM   2332  HZ1 DMS   238       1.997  17.746   5.126  1.00  0.00           H  
ATOM   2333  HZ2 DMS   238       0.916  19.045   4.567  1.00  0.00           H  
ATOM   2334  HZ3 DMS   238       0.420  18.059   5.947  1.00  0.00           H  
ATOM   2335  HZ4 DMS   238       0.991  21.038   7.937  1.00  0.00           H  
ATOM   2336  HZ5 DMS   238       0.037  19.859   7.239  1.00  0.00           H  
ATOM   2337  HZ6 DMS   238       0.652  21.114   6.123  1.00  0.00           H  
TER    2338      DMS   238 
ATOM   2338  S   DMS   239      12.283  23.873  10.078  1.00  0.00           S  
ATOM   2339  CT1 DMS   239      10.743  23.833  10.943  1.00  0.00           C  
ATOM   2340  O   DMS   239      12.952  22.539  10.387  1.00  0.00           O  
ATOM   2341  CT2 DMS   239      11.644  23.477   8.460  1.00  0.00           C  
ATOM   2342  HZ1 DMS   239      10.138  22.967  10.675  1.00  0.00           H  
ATOM   2343  HZ2 DMS   239      10.270  24.800  10.772  1.00  0.00           H  
ATOM   2344  HZ3 DMS   239      10.908  23.746  12.017  1.00  0.00           H  
ATOM   2345  HZ4 DMS   239      10.701  24.023   8.474  1.00  0.00           H  
ATOM   2346  HZ5 DMS   239      11.456  22.422   8.263  1.00  0.00           H  
ATOM   2347  HZ6 DMS   239      12.288  23.812   7.647  1.00  0.00           H  
TER    2348      DMS   239 
ATOM   2348  S   DMS   240      10.563   3.736  15.422  1.00  0.00           S  
ATOM   2349  CT1 DMS   240      11.359   2.507  14.328  1.00  0.00           C  
ATOM   2350  O   DMS   240       9.611   4.457  14.473  1.00  0.00           O  
ATOM   2351  CT2 DMS   240       9.542   2.360  16.142  1.00  0.00           C  
ATOM   2352  HZ1 DMS   240      10.647   2.158  13.580  1.00  0.00           H  
ATOM   2353  HZ2 DMS   240      11.802   1.669  14.866  1.00  0.00           H  
ATOM   2354  HZ3 DMS   240      12.134   3.075  13.813  1.00  0.00           H  
ATOM   2355  HZ4 DMS   240       8.695   2.721  16.726  1.00  0.00           H  
ATOM   2356  HZ5 DMS   240      10.108   1.768  16.862  1.00  0.00           H  
ATOM   2357  HZ6 DMS   240       9.099   1.668  15.426  1.00  0.00           H  
TER    2358      DMS   240 
ATOM   2358  S   DMS   241      13.756   4.825   1.277  1.00  0.00           S  
ATOM   2359  CT1 DMS   241      14.481   3.426   0.401  1.00  0.00           C  
ATOM   2360  O   DMS   241      13.677   4.288   2.712  1.00  0.00           O  
ATOM   2361  CT2 DMS   241      15.169   5.872   1.001  1.00  0.00           C  
ATOM   2362  HZ1 DMS   241      13.918   2.500   0.514  1.00  0.00           H  
ATOM   2363  HZ2 DMS   241      15.563   3.378   0.524  1.00  0.00           H  
ATOM   2364  HZ3 DMS   241      14.479   3.732  -0.645  1.00  0.00           H  
ATOM   2365  HZ4 DMS   241      15.360   5.957  -0.069  1.00  0.00           H  
ATOM   2366  HZ5 DMS   241      16.072   5.413   1.404  1.00  0.00           H  
ATOM   2367  HZ6 DMS   241      14.902   6.754   1.582  1.00  0.00           H  
TER    2368      DMS   241 
ATOM   2368  S   DMS   242       8.634  24.194 -10.670  1.00  0.00           S  
ATOM   2369  CT1 DMS   242       8.337  23.787 -12.408  1.00  0.00           C  
ATOM   2370  O   DMS   242       9.402  25.517 -10.727  1.00  0.00           O  
ATOM   2371  CT2 DMS   242       6.944  24.601 -10.352  1.00  0.00           C  
ATOM   2372  HZ1 DMS   242       7.748  22.870 -12.405  1.00  0.00           H  
ATOM   2373  HZ2 DMS   242       9.288  23.451 -12.821  1.00  0.00           H  
ATOM   2374  HZ3 DMS   242       7.866  24.584 -12.984  1.00  0.00           H  
ATOM   2375  HZ4 DMS   242       6.792  25.615 -10.722  1.00  0.00           H  
ATOM   2376  HZ5 DMS   242       6.783  24.844  -9.302  1.00  0.00           H  
ATOM   2377  HZ6 DMS   242       6.122  23.935 -10.617  1.00  0.00           H  
TER    2378      DMS   242 
ATOM   2378  S   DMS   243       2.211 -24.033  11.730  1.00  0.00           S  
ATOM   2379  CT1 DMS   243       2.093 -24.636  10.111  1.00  0.00           C  
ATOM   2380  O   DMS   243       2.638 -22.581  11.551  1.00  0.00           O  
ATOM   2381  CT2 DMS   243       0.479 -24.076  12.127  1.00  0.00           C  
ATOM   2382  HZ1 DMS   243       3.020 -24.544   9.544  1.00  0.00           H  
ATOM   2383  HZ2 DMS   243       1.328 -24.098   9.551  1.00  0.00           H  
ATOM   2384  HZ3 DMS   243       1.818 -25.690  10.146  1.00  0.00           H  
ATOM   2385  HZ4 DMS   243       0.331 -23.956  13.200  1.00  0.00           H  
ATOM   2386  HZ5 DMS   243       0.058 -25.012  11.761  1.00  0.00           H  
ATOM   2387  HZ6 DMS   243      -0.041 -23.237  11.664  1.00  0.00           H  
TER    2388      DMS   243 
ATOM   2388  S   DMS   244      -0.151  -4.709   6.480  1.00  0.00           S  
ATOM   2389  CT1 DMS   244      -0.796  -5.373   7.995  1.00  0.00           C  
ATOM   2390  O   DMS   244       1.309  -5.104   6.178  1.00  0.00           O  
ATOM   2391  CT2 DMS   244      -1.114  -5.811   5.361  1.00  0.00           C  
ATOM   2392  HZ1 DMS   244      -0.445  -4.882   8.902  1.00  0.00           H  
ATOM   2393  HZ2 DMS   244      -0.425  -6.390   8.118  1.00  0.00           H  
ATOM   2394  HZ3 DMS   244      -1.880  -5.301   7.896  1.00  0.00           H  
ATOM   2395  HZ4 DMS   244      -1.135  -6.880   5.575  1.00  0.00           H  
ATOM   2396  HZ5 DMS   244      -0.677  -5.727   4.366  1.00  0.00           H  
ATOM   2397  HZ6 DMS   244      -2.134  -5.429   5.387  1.00  0.00           H  
TER    2398      DMS   244 
ATOM   2398  S   DMS   245      21.579   3.529  16.642  1.00  0.00           S  
ATOM   2399  CT1 DMS   245      22.065   1.968  15.946  1.00  0.00           C  
ATOM   2400  O   DMS   245      22.919   4.317  16.767  1.00  0.00           O  
ATOM   2401  CT2 DMS   245      20.650   4.015  15.180  1.00  0.00           C  
ATOM   2402  HZ1 DMS   245      21.189   1.343  15.772  1.00  0.00           H  
ATOM   2403  HZ2 DMS   245      22.889   1.590  16.552  1.00  0.00           H  
ATOM   2404  HZ3 DMS   245      22.399   2.146  14.923  1.00  0.00           H  
ATOM   2405  HZ4 DMS   245      20.191   4.988  15.353  1.00  0.00           H  
ATOM   2406  HZ5 DMS   245      19.898   3.258  14.955  1.00  0.00           H  
ATOM   2407  HZ6 DMS   245      21.389   4.028  14.379  1.00  0.00           H  
TER    2408      DMS   245 
ATOM   2408  S   DMS   246      -4.770   9.778  22.637  1.00  0.00           S  
ATOM   2409  CT1 DMS   246      -2.911   9.544  22.680  1.00  0.00           C  
ATOM   2410  O   DMS   246      -5.032  10.979  21.795  1.00  0.00           O  
ATOM   2411  CT2 DMS   246      -5.275   8.360  21.613  1.00  0.00           C  
ATOM   2412  HZ1 DMS   246      -2.631  10.414  23.275  1.00  0.00           H  
ATOM   2413  HZ2 DMS   246      -2.572   9.682  21.653  1.00  0.00           H  
ATOM   2414  HZ3 DMS   246      -2.760   8.642  23.272  1.00  0.00           H  
ATOM   2415  HZ4 DMS   246      -4.909   7.460  22.108  1.00  0.00           H  
ATOM   2416  HZ5 DMS   246      -4.838   8.490  20.624  1.00  0.00           H  
ATOM   2417  HZ6 DMS   246      -6.362   8.277  21.578  1.00  0.00           H  
TER    2418      DMS   246 
ATOM   2418  S   DMS   247     -10.932  12.641  -9.596  1.00  0.00           S  
ATOM   2419  CT1 DMS   247     -11.414  11.621 -10.905  1.00  0.00           C  
ATOM   2420  O   DMS   247      -9.522  13.035  -9.880  1.00  0.00           O  
ATOM   2421  CT2 DMS   247     -11.925  14.050 -10.022  1.00  0.00           C  
ATOM   2422  HZ1 DMS   247     -12.385  11.340 -10.496  1.00  0.00           H  
ATOM   2423  HZ2 DMS   247     -10.716  10.784 -10.945  1.00  0.00           H  
ATOM   2424  HZ3 DMS   247     -11.521  12.187 -11.830  1.00  0.00           H  
ATOM   2425  HZ4 DMS   247     -11.652  14.418 -11.011  1.00  0.00           H  
ATOM   2426  HZ5 DMS   247     -11.882  14.821  -9.252  1.00  0.00           H  
ATOM   2427  HZ6 DMS   247     -12.992  13.827 -10.027  1.00  0.00           H  
TER    2428      DMS   247 
ATOM   2428  S   DMS   248     -14.212  -9.253  -6.559  1.00  0.00           S  
ATOM   2429  CT1 DMS   248     -14.114  -7.635  -7.184  1.00  0.00           C  
ATOM   2430  O   DMS   248     -15.683  -9.567  -6.263  1.00  0.00           O  
ATOM   2431  CT2 DMS   248     -13.959 -10.090  -8.093  1.00  0.00           C  
ATOM   2432  HZ1 DMS   248     -14.957  -7.391  -7.830  1.00  0.00           H  
ATOM   2433  HZ2 DMS   248     -13.205  -7.532  -7.775  1.00  0.00           H  
ATOM   2434  HZ3 DMS   248     -14.078  -6.953  -6.334  1.00  0.00           H  
ATOM   2435  HZ4 DMS   248     -13.912 -11.168  -7.937  1.00  0.00           H  
ATOM   2436  HZ5 DMS   248     -13.034  -9.725  -8.539  1.00  0.00           H  
ATOM   2437  HZ6 DMS   248     -14.766  -9.871  -8.792  1.00  0.00           H  
TER    2438      DMS   248 
ATOM   2438  S   DMS   249     -14.869   8.928  -1.288  1.00  0.00           S  
ATOM   2439  CT1 DMS   249     -16.040   9.643  -0.125  1.00  0.00           C  
ATOM   2440  O   DMS   249     -14.579  10.038  -2.296  1.00  0.00           O  
ATOM   2441  CT2 DMS   249     -15.977   7.832  -2.222  1.00  0.00           C  
ATOM   2442  HZ1 DMS   249     -15.595  10.525   0.336  1.00  0.00           H  
ATOM   2443  HZ2 DMS   249     -16.024   8.945   0.712  1.00  0.00           H  
ATOM   2444  HZ3 DMS   249     -17.033   9.866  -0.517  1.00  0.00           H  
ATOM   2445  HZ4 DMS   249     -15.246   7.392  -2.899  1.00  0.00           H  
ATOM   2446  HZ5 DMS   249     -16.700   8.413  -2.795  1.00  0.00           H  
ATOM   2447  HZ6 DMS   249     -16.334   6.986  -1.634  1.00  0.00           H  
TER    2448      DMS   249 
ATOM   2448  S   DMS   250       7.539   9.159  10.022  1.00  0.00           S  
ATOM   2449  CT1 DMS   250       6.235  10.121  10.681  1.00  0.00           C  
ATOM   2450  O   DMS   250       6.923   8.367   8.826  1.00  0.00           O  
ATOM   2451  CT2 DMS   250       8.506  10.514   9.435  1.00  0.00           C  
ATOM   2452  HZ1 DMS   250       6.669  10.798  11.416  1.00  0.00           H  
ATOM   2453  HZ2 DMS   250       5.525   9.435  11.143  1.00  0.00           H  
ATOM   2454  HZ3 DMS   250       5.824  10.756   9.896  1.00  0.00           H  
ATOM   2455  HZ4 DMS   250       9.120  10.082   8.645  1.00  0.00           H  
ATOM   2456  HZ5 DMS   250       9.191  10.852  10.213  1.00  0.00           H  
ATOM   2457  HZ6 DMS   250       7.890  11.251   8.919  1.00  0.00           H  
TER    2458      DMS   250 
ATOM   2458  S   DMS   251      14.510 -10.545   8.368  1.00  0.00           S  
ATOM   2459  CT1 DMS   251      12.891 -10.018   8.891  1.00  0.00           C  
ATOM   2460  O   DMS   251      14.876 -11.841   9.144  1.00  0.00           O  
ATOM   2461  CT2 DMS   251      14.042 -11.198   6.774  1.00  0.00           C  
ATOM   2462  HZ1 DMS   251      12.668  -9.067   8.407  1.00  0.00           H  
ATOM   2463  HZ2 DMS   251      12.854  -9.688   9.929  1.00  0.00           H  
ATOM   2464  HZ3 DMS   251      12.155 -10.745   8.550  1.00  0.00           H  
ATOM   2465  HZ4 DMS   251      13.179 -11.864   6.769  1.00  0.00           H  
ATOM   2466  HZ5 DMS   251      14.856 -11.754   6.309  1.00  0.00           H  
ATOM   2467  HZ6 DMS   251      13.770 -10.335   6.166  1.00  0.00           H  
TER    2468      DMS   251 
ATOM   2468  S   DMS   252       2.387  24.665  -8.984  1.00  0.00           S  
ATOM   2469  CT1 DMS   252       3.420  23.713  -9.972  1.00  0.00           C  
ATOM   2470  O   DMS   252       1.148  24.889  -9.799  1.00  0.00           O  
ATOM   2471  CT2 DMS   252       1.958  23.512  -7.731  1.00  0.00           C  
ATOM   2472  HZ1 DMS   252       3.734  24.352 -10.797  1.00  0.00           H  
ATOM   2473  HZ2 DMS   252       2.881  22.839 -10.337  1.00  0.00           H  
ATOM   2474  HZ3 DMS   252       4.321  23.433  -9.425  1.00  0.00           H  
ATOM   2475  HZ4 DMS   252       1.996  22.503  -8.143  1.00  0.00           H  
ATOM   2476  HZ5 DMS   252       0.955  23.849  -7.470  1.00  0.00           H  
ATOM   2477  HZ6 DMS   252       2.662  23.579  -6.902  1.00  0.00           H  
TER    2478      DMS   252 
ATOM   2478  S   DMS   253     -15.331 -11.930 -12.691  1.00  0.00           S  
ATOM   2479  CT1 DMS   253     -14.809 -13.568 -13.263  1.00  0.00           C  
ATOM   2480  O   DMS   253     -15.199 -11.945 -11.154  1.00  0.00           O  
ATOM   2481  CT2 DMS   253     -14.040 -11.100 -13.582  1.00  0.00           C  
ATOM   2482  HZ1 DMS   253     -14.897 -13.486 -14.346  1.00  0.00           H  
ATOM   2483  HZ2 DMS   253     -15.531 -14.278 -12.861  1.00  0.00           H  
ATOM   2484  HZ3 DMS   253     -13.732 -13.647 -13.112  1.00  0.00           H  
ATOM   2485  HZ4 DMS   253     -14.017 -10.024 -13.404  1.00  0.00           H  
ATOM   2486  HZ5 DMS   253     -14.086 -11.434 -14.618  1.00  0.00           H  
ATOM   2487  HZ6 DMS   253     -13.125 -11.470 -13.121  1.00  0.00           H  
TER    2488      DMS   253 
ATOM   2488  S   DMS   254     -11.241   4.218 -18.768  1.00  0.00           S  
ATOM   2489  CT1 DMS   254     -12.625   3.108 -19.436  1.00  0.00           C  
ATOM   2490  O   DMS   254     -11.661   5.615 -19.230  1.00  0.00           O  
ATOM   2491  CT2 DMS   254     -11.722   4.091 -17.070  1.00  0.00           C  
ATOM   2492  HZ1 DMS   254     -12.644   2.308 -18.697  1.00  0.00           H  
ATOM   2493  HZ2 DMS   254     -12.236   2.766 -20.395  1.00  0.00           H  
ATOM   2494  HZ3 DMS   254     -13.588   3.594 -19.595  1.00  0.00           H  
ATOM   2495  HZ4 DMS   254     -11.298   4.920 -16.504  1.00  0.00           H  
ATOM   2496  HZ5 DMS   254     -11.316   3.207 -16.577  1.00  0.00           H  
ATOM   2497  HZ6 DMS   254     -12.796   4.228 -16.945  1.00  0.00           H  
TER    2498      DMS   254 
ATOM   2498  S   DMS   255      12.320 -11.105  -1.145  1.00  0.00           S  
ATOM   2499  CT1 DMS   255      10.691 -11.589  -1.823  1.00  0.00           C  
ATOM   2500  O   DMS   255      13.260 -12.264  -1.525  1.00  0.00           O  
ATOM   2501  CT2 DMS   255      12.727  -9.786  -2.357  1.00  0.00           C  
ATOM   2502  HZ1 DMS   255      10.711 -12.320  -2.631  1.00  0.00           H  
ATOM   2503  HZ2 DMS   255      10.150 -10.686  -2.104  1.00  0.00           H  
ATOM   2504  HZ3 DMS   255      10.099 -12.160  -1.107  1.00  0.00           H  
ATOM   2505  HZ4 DMS   255      12.784 -10.315  -3.308  1.00  0.00           H  
ATOM   2506  HZ5 DMS   255      13.634  -9.256  -2.063  1.00  0.00           H  
ATOM   2507  HZ6 DMS   255      11.933  -9.042  -2.418  1.00  0.00           H  
TER    2508      DMS   255 
ATOM   2508  S   DMS   256      22.792 -13.634  -7.665  1.00  0.00           S  
ATOM   2509  CT1 DMS   256      21.128 -14.228  -7.497  1.00  0.00           C  
ATOM   2510  O   DMS   256      23.587 -14.644  -6.853  1.00  0.00           O  
ATOM   2511  CT2 DMS   256      23.119 -14.070  -9.363  1.00  0.00           C  
ATOM   2512  HZ1 DMS   256      21.171 -15.317  -7.541  1.00  0.00           H  
ATOM   2513  HZ2 DMS   256      20.483 -13.696  -8.196  1.00  0.00           H  
ATOM   2514  HZ3 DMS   256      20.955 -13.986  -6.449  1.00  0.00           H  
ATOM   2515  HZ4 DMS   256      24.172 -13.892  -9.580  1.00  0.00           H  
ATOM   2516  HZ5 DMS   256      22.525 -13.398  -9.982  1.00  0.00           H  
ATOM   2517  HZ6 DMS   256      22.844 -15.111  -9.531  1.00  0.00           H  
TER    2518      DMS   256 
ATOM   2518  S   DMS   257       9.481  -0.966  20.393  1.00  0.00           S  
ATOM   2519  CT1 DMS   257      10.333  -2.569  20.447  1.00  0.00           C  
ATOM   2520  O   DMS   257       9.564  -0.418  18.983  1.00  0.00           O  
ATOM   2521  CT2 DMS   257       7.740  -1.505  20.513  1.00  0.00           C  
ATOM   2522  HZ1 DMS   257      10.063  -3.021  19.492  1.00  0.00           H  
ATOM   2523  HZ2 DMS   257       9.989  -3.227  21.245  1.00  0.00           H  
ATOM   2524  HZ3 DMS   257      11.414  -2.472  20.548  1.00  0.00           H  
ATOM   2525  HZ4 DMS   257       7.690  -1.976  21.495  1.00  0.00           H  
ATOM   2526  HZ5 DMS   257       7.606  -2.174  19.663  1.00  0.00           H  
ATOM   2527  HZ6 DMS   257       7.252  -0.542  20.365  1.00  0.00           H  
TER    2528      DMS   257 
ATOM   2528  S   DMS   258     -10.387   7.751 -10.473  1.00  0.00           S  
ATOM   2529  CT1 DMS   258     -10.780   8.911  -9.125  1.00  0.00           C  
ATOM   2530  O   DMS   258      -9.516   8.600 -11.402  1.00  0.00           O  
ATOM   2531  CT2 DMS   258      -9.193   6.690  -9.598  1.00  0.00           C  
ATOM   2532  HZ1 DMS   258     -11.597   9.574  -9.411  1.00  0.00           H  
ATOM   2533  HZ2 DMS   258      -9.978   9.598  -8.857  1.00  0.00           H  
ATOM   2534  HZ3 DMS   258     -11.035   8.355  -8.223  1.00  0.00           H  
ATOM   2535  HZ4 DMS   258      -8.369   7.307  -9.237  1.00  0.00           H  
ATOM   2536  HZ5 DMS   258      -8.815   5.930 -10.281  1.00  0.00           H  
ATOM   2537  HZ6 DMS   258      -9.642   6.104  -8.797  1.00  0.00           H  
TER    2538      DMS   258 
ATOM   2538  S   DMS   259       3.830 -23.257   5.199  1.00  0.00           S  
ATOM   2539  CT1 DMS   259       5.270 -22.259   5.091  1.00  0.00           C  
ATOM   2540  O   DMS   259       3.847 -23.938   6.558  1.00  0.00           O  
ATOM   2541  CT2 DMS   259       2.627 -21.863   5.206  1.00  0.00           C  
ATOM   2542  HZ1 DMS   259       5.341 -21.696   6.022  1.00  0.00           H  
ATOM   2543  HZ2 DMS   259       5.170 -21.525   4.290  1.00  0.00           H  
ATOM   2544  HZ3 DMS   259       6.143 -22.876   4.876  1.00  0.00           H  
ATOM   2545  HZ4 DMS   259       1.667 -22.132   5.648  1.00  0.00           H  
ATOM   2546  HZ5 DMS   259       2.445 -21.685   4.146  1.00  0.00           H  
ATOM   2547  HZ6 DMS   259       3.094 -21.064   5.780  1.00  0.00           H  
TER    2548      DMS   259 
ATOM   2548  S   DMS   260       1.392  23.049 -14.328  1.00  0.00           S  
ATOM   2549  CT1 DMS   260       1.604  24.331 -12.997  1.00  0.00           C  
ATOM   2550  O   DMS   260       0.053  23.481 -15.017  1.00  0.00           O  
ATOM   2551  CT2 DMS   260       2.812  23.540 -15.349  1.00  0.00           C  
ATOM   2552  HZ1 DMS   260       2.555  24.336 -12.466  1.00  0.00           H  
ATOM   2553  HZ2 DMS   260       0.807  24.248 -12.258  1.00  0.00           H  
ATOM   2554  HZ3 DMS   260       1.650  25.335 -13.418  1.00  0.00           H  
ATOM   2555  HZ4 DMS   260       2.686  24.601 -15.561  1.00  0.00           H  
ATOM   2556  HZ5 DMS   260       2.821  22.982 -16.286  1.00  0.00           H  
ATOM   2557  HZ6 DMS   260       3.666  23.315 -14.710  1.00  0.00           H  
TER    2558      DMS   260 
ATOM   2558  S   DMS   261      11.721  -5.627 -14.137  1.00  0.00           S  
ATOM   2559  CT1 DMS   261      10.081  -4.899 -14.006  1.00  0.00           C  
ATOM   2560  O   DMS   261      12.615  -4.546 -14.755  1.00  0.00           O  
ATOM   2561  CT2 DMS   261      12.086  -5.514 -12.314  1.00  0.00           C  
ATOM   2562  HZ1 DMS   261       9.459  -5.498 -13.340  1.00  0.00           H  
ATOM   2563  HZ2 DMS   261       9.739  -4.808 -15.037  1.00  0.00           H  
ATOM   2564  HZ3 DMS   261      10.081  -3.911 -13.546  1.00  0.00           H  
ATOM   2565  HZ4 DMS   261      11.157  -5.508 -11.744  1.00  0.00           H  
ATOM   2566  HZ5 DMS   261      12.639  -4.613 -12.051  1.00  0.00           H  
ATOM   2567  HZ6 DMS   261      12.734  -6.353 -12.061  1.00  0.00           H  
TER    2568      DMS   261 
ATOM   2568  S   DMS   262       4.665  12.881 -15.262  1.00  0.00           S  
ATOM   2569  CT1 DMS   262       3.010  12.201 -15.570  1.00  0.00           C  
ATOM   2570  O   DMS   262       5.650  12.198 -16.215  1.00  0.00           O  
ATOM   2571  CT2 DMS   262       4.407  14.535 -15.924  1.00  0.00           C  
ATOM   2572  HZ1 DMS   262       2.335  12.603 -14.814  1.00  0.00           H  
ATOM   2573  HZ2 DMS   262       3.040  11.116 -15.479  1.00  0.00           H  
ATOM   2574  HZ3 DMS   262       2.667  12.335 -16.595  1.00  0.00           H  
ATOM   2575  HZ4 DMS   262       4.088  14.433 -16.961  1.00  0.00           H  
ATOM   2576  HZ5 DMS   262       5.322  15.120 -15.831  1.00  0.00           H  
ATOM   2577  HZ6 DMS   262       3.754  15.184 -15.341  1.00  0.00           H  
TER    2578      DMS   262 
ATOM   2578  S   DMS   263       2.985   6.175  -2.699  1.00  0.00           S  
ATOM   2579  CT1 DMS   263       3.928   6.614  -4.112  1.00  0.00           C  
ATOM   2580  O   DMS   263       2.196   7.388  -2.206  1.00  0.00           O  
ATOM   2581  CT2 DMS   263       1.767   5.115  -3.385  1.00  0.00           C  
ATOM   2582  HZ1 DMS   263       3.167   6.850  -4.856  1.00  0.00           H  
ATOM   2583  HZ2 DMS   263       4.496   5.736  -4.418  1.00  0.00           H  
ATOM   2584  HZ3 DMS   263       4.616   7.452  -3.995  1.00  0.00           H  
ATOM   2585  HZ4 DMS   263       0.870   5.217  -2.775  1.00  0.00           H  
ATOM   2586  HZ5 DMS   263       2.069   4.068  -3.367  1.00  0.00           H  
ATOM   2587  HZ6 DMS   263       1.467   5.522  -4.351  1.00  0.00           H  
TER    2588      DMS   263 
ATOM   2588  S   DMS   264       7.334 -17.306  17.892  1.00  0.00           S  
ATOM   2589  CT1 DMS   264       8.154 -16.439  16.589  1.00  0.00           C  
ATOM   2590  O   DMS   264       8.102 -18.622  17.851  1.00  0.00           O  
ATOM   2591  CT2 DMS   264       8.095 -16.413  19.280  1.00  0.00           C  
ATOM   2592  HZ1 DMS   264       7.915 -16.784  15.583  1.00  0.00           H  
ATOM   2593  HZ2 DMS   264       9.225 -16.400  16.789  1.00  0.00           H  
ATOM   2594  HZ3 DMS   264       7.706 -15.445  16.580  1.00  0.00           H  
ATOM   2595  HZ4 DMS   264       8.183 -15.329  19.203  1.00  0.00           H  
ATOM   2596  HZ5 DMS   264       9.143 -16.713  19.267  1.00  0.00           H  
ATOM   2597  HZ6 DMS   264       7.514 -16.639  20.174  1.00  0.00           H  
TER    2598      DMS   264 
ATOM   2598  S   DMS   265      18.104   5.718  -8.154  1.00  0.00           S  
ATOM   2599  CT1 DMS   265      18.747   4.189  -9.014  1.00  0.00           C  
ATOM   2600  O   DMS   265      18.496   5.556  -6.639  1.00  0.00           O  
ATOM   2601  CT2 DMS   265      16.428   5.189  -8.186  1.00  0.00           C  
ATOM   2602  HZ1 DMS   265      19.798   4.372  -9.235  1.00  0.00           H  
ATOM   2603  HZ2 DMS   265      18.270   4.267  -9.991  1.00  0.00           H  
ATOM   2604  HZ3 DMS   265      18.408   3.270  -8.536  1.00  0.00           H  
ATOM   2605  HZ4 DMS   265      16.323   4.105  -8.214  1.00  0.00           H  
ATOM   2606  HZ5 DMS   265      15.989   5.528  -9.125  1.00  0.00           H  
ATOM   2607  HZ6 DMS   265      15.854   5.622  -7.367  1.00  0.00           H  
TER    2608      DMS   265 
ATOM   2608  S   DMS   266     -14.413   5.499   1.257  1.00  0.00           S  
ATOM   2609  CT1 DMS   266     -15.828   4.866   2.226  1.00  0.00           C  
ATOM   2610  O   DMS   266     -14.679   7.012   1.205  1.00  0.00           O  
ATOM   2611  CT2 DMS   266     -13.154   5.233   2.415  1.00  0.00           C  
ATOM   2612  HZ1 DMS   266     -16.721   5.124   1.656  1.00  0.00           H  
ATOM   2613  HZ2 DMS   266     -15.988   5.402   3.161  1.00  0.00           H  
ATOM   2614  HZ3 DMS   266     -15.631   3.796   2.301  1.00  0.00           H  
ATOM   2615  HZ4 DMS   266     -13.178   5.998   3.191  1.00  0.00           H  
ATOM   2616  HZ5 DMS   266     -12.240   5.292   1.824  1.00  0.00           H  
ATOM   2617  HZ6 DMS   266     -13.332   4.279   2.912  1.00  0.00           H  
TER    2618      DMS   266 
ATOM   2618  S   DMS   267      19.267  16.590  -6.306  1.00  0.00           S  
ATOM   2619  CT1 DMS   267      17.663  15.713  -6.309  1.00  0.00           C  
ATOM   2620  O   DMS   267      19.504  17.262  -7.654  1.00  0.00           O  
ATOM   2621  CT2 DMS   267      18.845  17.810  -5.141  1.00  0.00           C  
ATOM   2622  HZ1 DMS   267      16.819  16.401  -6.370  1.00  0.00           H  
ATOM   2623  HZ2 DMS   267      17.530  15.091  -5.425  1.00  0.00           H  
ATOM   2624  HZ3 DMS   267      17.758  15.069  -7.183  1.00  0.00           H  
ATOM   2625  HZ4 DMS   267      18.881  17.322  -4.167  1.00  0.00           H  
ATOM   2626  HZ5 DMS   267      17.875  18.194  -5.456  1.00  0.00           H  
ATOM   2627  HZ6 DMS   267      19.544  18.637  -5.266  1.00  0.00           H  
TER    2628      DMS   267 
ATOM   2628  S   DMS   268      12.898  20.683   6.536  1.00  0.00           S  
ATOM   2629  CT1 DMS   268      13.598  19.384   5.382  1.00  0.00           C  
ATOM   2630  O   DMS   268      11.383  20.527   6.347  1.00  0.00           O  
ATOM   2631  CT2 DMS   268      13.267  19.932   8.124  1.00  0.00           C  
ATOM   2632  HZ1 DMS   268      12.893  19.140   4.587  1.00  0.00           H  
ATOM   2633  HZ2 DMS   268      13.919  18.471   5.882  1.00  0.00           H  
ATOM   2634  HZ3 DMS   268      14.480  19.922   5.034  1.00  0.00           H  
ATOM   2635  HZ4 DMS   268      12.919  18.900   8.096  1.00  0.00           H  
ATOM   2636  HZ5 DMS   268      12.796  20.545   8.893  1.00  0.00           H  
ATOM   2637  HZ6 DMS   268      14.344  19.943   8.288  1.00  0.00           H  
TER    2638      DMS   268 
ATOM   2638  S   DMS   269      11.555   7.754  12.685  1.00  0.00           S  
ATOM   2639  CT1 DMS   269      10.819   7.413  14.323  1.00  0.00           C  
ATOM   2640  O   DMS   269      13.097   7.723  12.953  1.00  0.00           O  
ATOM   2641  CT2 DMS   269      11.249   6.083  12.000  1.00  0.00           C  
ATOM   2642  HZ1 DMS   269      11.291   6.474  14.611  1.00  0.00           H  
ATOM   2643  HZ2 DMS   269       9.749   7.256  14.187  1.00  0.00           H  
ATOM   2644  HZ3 DMS   269      10.959   8.328  14.898  1.00  0.00           H  
ATOM   2645  HZ4 DMS   269      11.872   5.919  11.121  1.00  0.00           H  
ATOM   2646  HZ5 DMS   269      10.214   6.048  11.662  1.00  0.00           H  
ATOM   2647  HZ6 DMS   269      11.545   5.359  12.760  1.00  0.00           H  
TER    2648      DMS   269 
ATOM   2648  S   DMS   270      -9.651   5.758 -13.670  1.00  0.00           S  
ATOM   2649  CT1 DMS   270      -9.259   6.294 -15.385  1.00  0.00           C  
ATOM   2650  O   DMS   270     -11.096   5.301 -13.636  1.00  0.00           O  
ATOM   2651  CT2 DMS   270      -8.613   4.258 -13.710  1.00  0.00           C  
ATOM   2652  HZ1 DMS   270      -8.321   6.849 -15.390  1.00  0.00           H  
ATOM   2653  HZ2 DMS   270     -10.054   6.954 -15.732  1.00  0.00           H  
ATOM   2654  HZ3 DMS   270      -9.125   5.372 -15.950  1.00  0.00           H  
ATOM   2655  HZ4 DMS   270      -8.927   3.594 -12.904  1.00  0.00           H  
ATOM   2656  HZ5 DMS   270      -7.596   4.600 -13.516  1.00  0.00           H  
ATOM   2657  HZ6 DMS   270      -8.662   3.636 -14.604  1.00  0.00           H  
TER    2658      DMS   270 
ATOM   2658  S   DMS   271      13.983  13.358  -9.787  1.00  0.00           S  
ATOM   2659  CT1 DMS   271      15.453  13.270  -8.933  1.00  0.00           C  
ATOM   2660  O   DMS   271      13.392  14.761  -9.415  1.00  0.00           O  
ATOM   2661  CT2 DMS   271      14.609  13.601 -11.391  1.00  0.00           C  
ATOM   2662  HZ1 DMS   271      16.213  13.913  -9.377  1.00  0.00           H  
ATOM   2663  HZ2 DMS   271      15.735  12.225  -8.801  1.00  0.00           H  
ATOM   2664  HZ3 DMS   271      15.331  13.711  -7.944  1.00  0.00           H  
ATOM   2665  HZ4 DMS   271      15.367  14.384 -11.357  1.00  0.00           H  
ATOM   2666  HZ5 DMS   271      13.778  13.874 -12.042  1.00  0.00           H  
ATOM   2667  HZ6 DMS   271      14.999  12.651 -11.756  1.00  0.00           H  
TER    2668      DMS   271 
ATOM   2668  S   DMS   272      -4.697 -10.067  13.224  1.00  0.00           S  
ATOM   2669  CT1 DMS   272      -6.120  -9.344  14.203  1.00  0.00           C  
ATOM   2670  O   DMS   272      -3.644 -10.221  14.327  1.00  0.00           O  
ATOM   2671  CT2 DMS   272      -5.405 -11.701  12.975  1.00  0.00           C  
ATOM   2672  HZ1 DMS   272      -6.987  -9.524  13.568  1.00  0.00           H  
ATOM   2673  HZ2 DMS   272      -5.877  -8.292  14.353  1.00  0.00           H  
ATOM   2674  HZ3 DMS   272      -6.346  -9.965  15.069  1.00  0.00           H  
ATOM   2675  HZ4 DMS   272      -6.096 -11.965  13.775  1.00  0.00           H  
ATOM   2676  HZ5 DMS   272      -4.638 -12.465  12.850  1.00  0.00           H  
ATOM   2677  HZ6 DMS   272      -6.010 -11.563  12.080  1.00  0.00           H  
TER    2678      DMS   272 
ATOM   2678  S   DMS   273      11.734 -10.831 -13.950  1.00  0.00           S  
ATOM   2679  CT1 DMS   273      10.672 -12.009 -13.128  1.00  0.00           C  
ATOM   2680  O   DMS   273      11.644 -11.010 -15.500  1.00  0.00           O  
ATOM   2681  CT2 DMS   273      10.860  -9.241 -13.661  1.00  0.00           C  
ATOM   2682  HZ1 DMS   273      10.444 -11.671 -12.117  1.00  0.00           H  
ATOM   2683  HZ2 DMS   273      11.194 -12.963 -13.209  1.00  0.00           H  
ATOM   2684  HZ3 DMS   273       9.703 -12.102 -13.619  1.00  0.00           H  
ATOM   2685  HZ4 DMS   273      10.786  -9.026 -12.594  1.00  0.00           H  
ATOM   2686  HZ5 DMS   273       9.821  -9.207 -13.988  1.00  0.00           H  
ATOM   2687  HZ6 DMS   273      11.398  -8.441 -14.169  1.00  0.00           H  
TER    2688      DMS   273 
ATOM   2688  S   DMS   274     -16.934 -17.456   7.119  1.00  0.00           S  
ATOM   2689  CT1 DMS   274     -16.014 -16.356   8.228  1.00  0.00           C  
ATOM   2690  O   DMS   274     -17.539 -16.509   6.088  1.00  0.00           O  
ATOM   2691  CT2 DMS   274     -15.523 -18.059   6.296  1.00  0.00           C  
ATOM   2692  HZ1 DMS   274     -15.041 -16.742   8.533  1.00  0.00           H  
ATOM   2693  HZ2 DMS   274     -16.613 -16.314   9.138  1.00  0.00           H  
ATOM   2694  HZ3 DMS   274     -15.952 -15.377   7.752  1.00  0.00           H  
ATOM   2695  HZ4 DMS   274     -15.039 -18.816   6.913  1.00  0.00           H  
ATOM   2696  HZ5 DMS   274     -14.744 -17.300   6.220  1.00  0.00           H  
ATOM   2697  HZ6 DMS   274     -15.731 -18.493   5.318  1.00  0.00           H  
TER    2698      DMS   274 
ATOM   2698  S   DMS   275     -21.878  -0.687  -4.424  1.00  0.00           S  
ATOM   2699  CT1 DMS   275     -22.808  -1.714  -5.508  1.00  0.00           C  
ATOM   2700  O   DMS   275     -20.624  -0.236  -5.166  1.00  0.00           O  
ATOM   2701  CT2 DMS   275     -23.087   0.684  -4.283  1.00  0.00           C  
ATOM   2702  HZ1 DMS   275     -23.637  -2.127  -4.934  1.00  0.00           H  
ATOM   2703  HZ2 DMS   275     -22.162  -2.543  -5.797  1.00  0.00           H  
ATOM   2704  HZ3 DMS   275     -23.098  -1.186  -6.417  1.00  0.00           H  
ATOM   2705  HZ4 DMS   275     -23.915   0.422  -3.625  1.00  0.00           H  
ATOM   2706  HZ5 DMS   275     -23.402   1.014  -5.273  1.00  0.00           H  
ATOM   2707  HZ6 DMS   275     -22.702   1.588  -3.810  1.00  0.00           H  
TER    2708      DMS   275 
ATOM   2708  S   DMS   276     -17.768  10.235 -16.249  1.00  0.00           S  
ATOM   2709  CT1 DMS   276     -17.278   9.399 -14.752  1.00  0.00           C  
ATOM   2710  O   DMS   276     -17.677  11.721 -15.908  1.00  0.00           O  
ATOM   2711  CT2 DMS   276     -16.590   9.869 -17.503  1.00  0.00           C  
ATOM   2712  HZ1 DMS   276     -17.888   9.776 -13.931  1.00  0.00           H  
ATOM   2713  HZ2 DMS   276     -16.238   9.643 -14.534  1.00  0.00           H  
ATOM   2714  HZ3 DMS   276     -17.333   8.316 -14.860  1.00  0.00           H  
ATOM   2715  HZ4 DMS   276     -16.678   8.831 -17.825  1.00  0.00           H  
ATOM   2716  HZ5 DMS   276     -15.659   9.910 -16.938  1.00  0.00           H  
ATOM   2717  HZ6 DMS   276     -16.672  10.533 -18.364  1.00  0.00           H  
TER    2718      DMS   276 
ATOM   2718  S   DMS   277      -9.518  11.360   2.619  1.00  0.00           S  
ATOM   2719  CT1 DMS   277      -9.304  11.730   4.404  1.00  0.00           C  
ATOM   2720  O   DMS   277      -9.170  12.613   1.797  1.00  0.00           O  
ATOM   2721  CT2 DMS   277      -8.126  10.243   2.363  1.00  0.00           C  
ATOM   2722  HZ1 DMS   277      -9.162  10.857   5.040  1.00  0.00           H  
ATOM   2723  HZ2 DMS   277     -10.265  12.084   4.778  1.00  0.00           H  
ATOM   2724  HZ3 DMS   277      -8.469  12.421   4.525  1.00  0.00           H  
ATOM   2725  HZ4 DMS   277      -7.194  10.793   2.493  1.00  0.00           H  
ATOM   2726  HZ5 DMS   277      -8.059   9.912   1.326  1.00  0.00           H  
ATOM   2727  HZ6 DMS   277      -8.095   9.464   3.124  1.00  0.00           H  
TER    2728      DMS   277 
ATOM   2728  S   DMS   278      10.434  12.339   6.214  1.00  0.00           S  
ATOM   2729  CT1 DMS   278      11.376  10.865   6.371  1.00  0.00           C  
ATOM   2730  O   DMS   278       8.990  11.907   6.541  1.00  0.00           O  
ATOM   2731  CT2 DMS   278      10.963  13.151   7.740  1.00  0.00           C  
ATOM   2732  HZ1 DMS   278      10.732  10.164   5.840  1.00  0.00           H  
ATOM   2733  HZ2 DMS   278      11.448  10.609   7.429  1.00  0.00           H  
ATOM   2734  HZ3 DMS   278      12.382  10.882   5.952  1.00  0.00           H  
ATOM   2735  HZ4 DMS   278      10.160  13.861   7.935  1.00  0.00           H  
ATOM   2736  HZ5 DMS   278      11.942  13.627   7.679  1.00  0.00           H  
ATOM   2737  HZ6 DMS   278      11.065  12.401   8.525  1.00  0.00           H  
TER    2738      DMS   278 
ATOM   2738  S   DMS   279       6.771 -18.733   7.402  1.00  0.00           S  
ATOM   2739  CT1 DMS   279       6.063 -17.130   7.121  1.00  0.00           C  
ATOM   2740  O   DMS   279       5.546 -19.529   7.092  1.00  0.00           O  
ATOM   2741  CT2 DMS   279       7.886 -18.821   5.975  1.00  0.00           C  
ATOM   2742  HZ1 DMS   279       6.853 -16.482   7.500  1.00  0.00           H  
ATOM   2743  HZ2 DMS   279       5.118 -17.218   7.657  1.00  0.00           H  
ATOM   2744  HZ3 DMS   279       5.940 -16.947   6.054  1.00  0.00           H  
ATOM   2745  HZ4 DMS   279       7.394 -18.564   5.038  1.00  0.00           H  
ATOM   2746  HZ5 DMS   279       8.208 -19.862   5.922  1.00  0.00           H  
ATOM   2747  HZ6 DMS   279       8.676 -18.110   6.217  1.00  0.00           H  
TER    2748      DMS   279 
ATOM   2748  S   DMS   280      11.349   7.707   7.341  1.00  0.00           S  
ATOM   2749  CT1 DMS   280      10.892   6.458   6.149  1.00  0.00           C  
ATOM   2750  O   DMS   280      11.585   6.828   8.558  1.00  0.00           O  
ATOM   2751  CT2 DMS   280      13.057   8.077   6.785  1.00  0.00           C  
ATOM   2752  HZ1 DMS   280      10.097   5.873   6.611  1.00  0.00           H  
ATOM   2753  HZ2 DMS   280      11.693   5.739   5.974  1.00  0.00           H  
ATOM   2754  HZ3 DMS   280      10.534   6.925   5.231  1.00  0.00           H  
ATOM   2755  HZ4 DMS   280      13.526   7.099   6.679  1.00  0.00           H  
ATOM   2756  HZ5 DMS   280      13.470   8.582   7.658  1.00  0.00           H  
ATOM   2757  HZ6 DMS   280      13.063   8.636   5.849  1.00  0.00           H  
TER    2758      DMS   280 
ATOM   2758  S   DMS   281       2.952 -15.186 -20.156  1.00  0.00           S  
ATOM   2759  CT1 DMS   281       1.990 -15.565 -18.641  1.00  0.00           C  
ATOM   2760  O   DMS   281       3.939 -16.289 -20.470  1.00  0.00           O  
ATOM   2761  CT2 DMS   281       1.672 -15.277 -21.342  1.00  0.00           C  
ATOM   2762  HZ1 DMS   281       1.471 -16.516 -18.762  1.00  0.00           H  
ATOM   2763  HZ2 DMS   281       1.480 -14.650 -18.338  1.00  0.00           H  
ATOM   2764  HZ3 DMS   281       2.678 -15.751 -17.817  1.00  0.00           H  
ATOM   2765  HZ4 DMS   281       1.253 -16.274 -21.207  1.00  0.00           H  
ATOM   2766  HZ5 DMS   281       2.027 -15.228 -22.372  1.00  0.00           H  
ATOM   2767  HZ6 DMS   281       0.972 -14.466 -21.142  1.00  0.00           H  
TER    2768      DMS   281 
ATOM   2768  S   DMS   282       6.676   0.880  23.145  1.00  0.00           S  
ATOM   2769  CT1 DMS   282       5.670   1.963  22.127  1.00  0.00           C  
ATOM   2770  O   DMS   282       8.110   1.195  22.842  1.00  0.00           O  
ATOM   2771  CT2 DMS   282       6.293   1.955  24.541  1.00  0.00           C  
ATOM   2772  HZ1 DMS   282       5.479   1.722  21.081  1.00  0.00           H  
ATOM   2773  HZ2 DMS   282       6.096   2.966  22.133  1.00  0.00           H  
ATOM   2774  HZ3 DMS   282       4.678   1.991  22.576  1.00  0.00           H  
ATOM   2775  HZ4 DMS   282       6.890   1.654  25.401  1.00  0.00           H  
ATOM   2776  HZ5 DMS   282       5.256   1.741  24.800  1.00  0.00           H  
ATOM   2777  HZ6 DMS   282       6.454   3.025  24.407  1.00  0.00           H  
TER    2778      DMS   282 
ATOM   2778  S   DMS   283       5.189  -5.427 -14.381  1.00  0.00           S  
ATOM   2779  CT1 DMS   283       3.826  -4.883 -15.400  1.00  0.00           C  
ATOM   2780  O   DMS   283       4.482  -5.661 -13.032  1.00  0.00           O  
ATOM   2781  CT2 DMS   283       5.434  -7.140 -15.085  1.00  0.00           C  
ATOM   2782  HZ1 DMS   283       2.958  -5.541 -15.369  1.00  0.00           H  
ATOM   2783  HZ2 DMS   283       4.142  -4.753 -16.435  1.00  0.00           H  
ATOM   2784  HZ3 DMS   283       3.445  -3.919 -15.063  1.00  0.00           H  
ATOM   2785  HZ4 DMS   283       6.227  -7.598 -14.495  1.00  0.00           H  
ATOM   2786  HZ5 DMS   283       5.880  -7.150 -16.080  1.00  0.00           H  
ATOM   2787  HZ6 DMS   283       4.459  -7.624 -15.055  1.00  0.00           H  
TER    2788      DMS   283 
ATOM   2788  S   DMS   284      13.717  -6.995   1.953  1.00  0.00           S  
ATOM   2789  CT1 DMS   284      14.447  -6.561   0.350  1.00  0.00           C  
ATOM   2790  O   DMS   284      14.977  -7.370   2.803  1.00  0.00           O  
ATOM   2791  CT2 DMS   284      13.198  -5.365   2.645  1.00  0.00           C  
ATOM   2792  HZ1 DMS   284      13.591  -6.183  -0.210  1.00  0.00           H  
ATOM   2793  HZ2 DMS   284      14.793  -7.519  -0.036  1.00  0.00           H  
ATOM   2794  HZ3 DMS   284      15.233  -5.861   0.633  1.00  0.00           H  
ATOM   2795  HZ4 DMS   284      14.075  -4.721   2.582  1.00  0.00           H  
ATOM   2796  HZ5 DMS   284      12.875  -5.522   3.675  1.00  0.00           H  
ATOM   2797  HZ6 DMS   284      12.364  -4.945   2.082  1.00  0.00           H  
TER    2798      DMS   284 
ATOM   2798  S   DMS   285     -18.139 -17.078  -8.219  1.00  0.00           S  
ATOM   2799  CT1 DMS   285     -17.184 -18.555  -7.918  1.00  0.00           C  
ATOM   2800  O   DMS   285     -17.281 -16.160  -9.104  1.00  0.00           O  
ATOM   2801  CT2 DMS   285     -19.282 -17.853  -9.377  1.00  0.00           C  
ATOM   2802  HZ1 DMS   285     -17.762 -19.213  -7.270  1.00  0.00           H  
ATOM   2803  HZ2 DMS   285     -16.355 -18.066  -7.406  1.00  0.00           H  
ATOM   2804  HZ3 DMS   285     -16.909 -18.990  -8.879  1.00  0.00           H  
ATOM   2805  HZ4 DMS   285     -19.793 -18.735  -8.992  1.00  0.00           H  
ATOM   2806  HZ5 DMS   285     -18.768 -18.059 -10.315  1.00  0.00           H  
ATOM   2807  HZ6 DMS   285     -20.113 -17.188  -9.614  1.00  0.00           H  
TER    2808      DMS   285 
ATOM   2808  S   DMS   286      -7.456 -23.135   5.122  1.00  0.00           S  
ATOM   2809  CT1 DMS   286      -7.564 -24.217   6.610  1.00  0.00           C  
ATOM   2810  O   DMS   286      -7.454 -21.682   5.551  1.00  0.00           O  
ATOM   2811  CT2 DMS   286      -5.778 -23.601   4.768  1.00  0.00           C  
ATOM   2812  HZ1 DMS   286      -8.566 -24.325   7.026  1.00  0.00           H  
ATOM   2813  HZ2 DMS   286      -6.930 -23.751   7.364  1.00  0.00           H  
ATOM   2814  HZ3 DMS   286      -7.289 -25.263   6.472  1.00  0.00           H  
ATOM   2815  HZ4 DMS   286      -5.229 -23.507   5.705  1.00  0.00           H  
ATOM   2816  HZ5 DMS   286      -5.271 -22.910   4.095  1.00  0.00           H  
ATOM   2817  HZ6 DMS   286      -5.674 -24.637   4.446  1.00  0.00           H  
TER    2818      DMS   286 
ATOM   2818  S   DMS   287     -19.424   1.909   0.395  1.00  0.00           S  
ATOM   2819  CT1 DMS   287     -20.374   3.183   1.262  1.00  0.00           C  
ATOM   2820  O   DMS   287     -17.988   2.474   0.248  1.00  0.00           O  
ATOM   2821  CT2 DMS   287     -19.330   0.664   1.653  1.00  0.00           C  
ATOM   2822  HZ1 DMS   287     -21.352   2.778   1.521  1.00  0.00           H  
ATOM   2823  HZ2 DMS   287     -20.494   3.971   0.518  1.00  0.00           H  
ATOM   2824  HZ3 DMS   287     -19.829   3.538   2.136  1.00  0.00           H  
ATOM   2825  HZ4 DMS   287     -20.275   0.123   1.706  1.00  0.00           H  
ATOM   2826  HZ5 DMS   287     -19.161   1.110   2.633  1.00  0.00           H  
ATOM   2827  HZ6 DMS   287     -18.489   0.048   1.335  1.00  0.00           H  
TER    2828      DMS   287 
ATOM   2828  S   DMS   288       5.081  -0.787  27.580  1.00  0.00           S  
ATOM   2829  CT1 DMS   288       6.808  -0.940  26.972  1.00  0.00           C  
ATOM   2830  O   DMS   288       4.567   0.565  27.081  1.00  0.00           O  
ATOM   2831  CT2 DMS   288       4.264  -1.963  26.490  1.00  0.00           C  
ATOM   2832  HZ1 DMS   288       7.450  -0.325  27.603  1.00  0.00           H  
ATOM   2833  HZ2 DMS   288       6.883  -0.679  25.916  1.00  0.00           H  
ATOM   2834  HZ3 DMS   288       7.298  -1.909  27.055  1.00  0.00           H  
ATOM   2835  HZ4 DMS   288       4.805  -2.908  26.442  1.00  0.00           H  
ATOM   2836  HZ5 DMS   288       4.333  -1.505  25.503  1.00  0.00           H  
ATOM   2837  HZ6 DMS   288       3.209  -2.090  26.733  1.00  0.00           H  
TER    2838      DMS   288 
ATOM   2838  S   DMS   289       3.059  -2.862  20.991  1.00  0.00           S  
ATOM   2839  CT1 DMS   289       4.502  -2.159  20.172  1.00  0.00           C  
ATOM   2840  O   DMS   289       3.251  -3.212  22.468  1.00  0.00           O  
ATOM   2841  CT2 DMS   289       3.182  -4.394  20.167  1.00  0.00           C  
ATOM   2842  HZ1 DMS   289       5.299  -2.903  20.177  1.00  0.00           H  
ATOM   2843  HZ2 DMS   289       4.683  -1.218  20.690  1.00  0.00           H  
ATOM   2844  HZ3 DMS   289       4.238  -2.053  19.120  1.00  0.00           H  
ATOM   2845  HZ4 DMS   289       2.723  -5.106  20.853  1.00  0.00           H  
ATOM   2846  HZ5 DMS   289       4.170  -4.846  20.080  1.00  0.00           H  
ATOM   2847  HZ6 DMS   289       2.564  -4.524  19.278  1.00  0.00           H  
TER    2848      DMS   289 
ATOM   2848  S   DMS   290      13.733  -8.387  -5.693  1.00  0.00           S  
ATOM   2849  CT1 DMS   290      13.543  -7.282  -7.031  1.00  0.00           C  
ATOM   2850  O   DMS   290      12.310  -8.613  -5.192  1.00  0.00           O  
ATOM   2851  CT2 DMS   290      14.300  -9.784  -6.574  1.00  0.00           C  
ATOM   2852  HZ1 DMS   290      12.912  -6.431  -6.775  1.00  0.00           H  
ATOM   2853  HZ2 DMS   290      12.980  -7.792  -7.811  1.00  0.00           H  
ATOM   2854  HZ3 DMS   290      14.520  -7.079  -7.469  1.00  0.00           H  
ATOM   2855  HZ4 DMS   290      13.654  -9.958  -7.434  1.00  0.00           H  
ATOM   2856  HZ5 DMS   290      14.290 -10.627  -5.883  1.00  0.00           H  
ATOM   2857  HZ6 DMS   290      15.265  -9.616  -7.051  1.00  0.00           H  
TER    2858      DMS   290 
ATOM   2858  S   DMS   291      -9.741  -8.675 -18.002  1.00  0.00           S  
ATOM   2859  CT1 DMS   291     -11.429  -8.343 -18.514  1.00  0.00           C  
ATOM   2860  O   DMS   291      -8.926  -7.614 -18.700  1.00  0.00           O  
ATOM   2861  CT2 DMS   291      -9.521 -10.191 -18.974  1.00  0.00           C  
ATOM   2862  HZ1 DMS   291     -12.072  -9.061 -18.005  1.00  0.00           H  
ATOM   2863  HZ2 DMS   291     -11.564  -8.475 -19.587  1.00  0.00           H  
ATOM   2864  HZ3 DMS   291     -11.636  -7.297 -18.285  1.00  0.00           H  
ATOM   2865  HZ4 DMS   291      -8.463 -10.434 -19.070  1.00  0.00           H  
ATOM   2866  HZ5 DMS   291      -9.905 -10.073 -19.987  1.00  0.00           H  
ATOM   2867  HZ6 DMS   291     -10.013 -11.058 -18.532  1.00  0.00           H  
TER    2868      DMS   291 
ATOM   2868  S   DMS   292     -15.758  -0.659  20.487  1.00  0.00           S  
ATOM   2869  CT1 DMS   292     -15.591   0.855  19.534  1.00  0.00           C  
ATOM   2870  O   DMS   292     -17.058  -1.238  19.910  1.00  0.00           O  
ATOM   2871  CT2 DMS   292     -14.503  -1.524  19.625  1.00  0.00           C  
ATOM   2872  HZ1 DMS   292     -15.698   0.494  18.512  1.00  0.00           H  
ATOM   2873  HZ2 DMS   292     -14.625   1.311  19.752  1.00  0.00           H  
ATOM   2874  HZ3 DMS   292     -16.460   1.502  19.655  1.00  0.00           H  
ATOM   2875  HZ4 DMS   292     -13.521  -1.116  19.865  1.00  0.00           H  
ATOM   2876  HZ5 DMS   292     -14.722  -1.361  18.570  1.00  0.00           H  
ATOM   2877  HZ6 DMS   292     -14.489  -2.530  20.044  1.00  0.00           H  
TER    2878      DMS   292 
ATOM   2878  S   DMS   293      -3.270  21.782  13.052  1.00  0.00           S  
ATOM   2879  CT1 DMS   293      -4.907  21.156  12.539  1.00  0.00           C  
ATOM   2880  O   DMS   293      -3.300  23.294  13.062  1.00  0.00           O  
ATOM   2881  CT2 DMS   293      -3.104  21.337  14.782  1.00  0.00           C  
ATOM   2882  HZ1 DMS   293      -5.594  21.675  13.207  1.00  0.00           H  
ATOM   2883  HZ2 DMS   293      -4.713  20.083  12.539  1.00  0.00           H  
ATOM   2884  HZ3 DMS   293      -5.077  21.500  11.519  1.00  0.00           H  
ATOM   2885  HZ4 DMS   293      -2.094  21.614  15.084  1.00  0.00           H  
ATOM   2886  HZ5 DMS   293      -3.199  20.273  14.997  1.00  0.00           H  
ATOM   2887  HZ6 DMS   293      -3.728  21.959  15.424  1.00  0.00           H  
TER    2888      DMS   293 
ATOM   2888  S   DMS   294      -8.814  -4.768   8.944  1.00  0.00           S  
ATOM   2889  CT1 DMS   294      -8.997  -3.570   7.591  1.00  0.00           C  
ATOM   2890  O   DMS   294     -10.137  -5.559   8.841  1.00  0.00           O  
ATOM   2891  CT2 DMS   294      -7.465  -5.865   8.365  1.00  0.00           C  
ATOM   2892  HZ1 DMS   294      -9.321  -4.047   6.666  1.00  0.00           H  
ATOM   2893  HZ2 DMS   294      -8.073  -2.993   7.602  1.00  0.00           H  
ATOM   2894  HZ3 DMS   294      -9.788  -2.894   7.915  1.00  0.00           H  
ATOM   2895  HZ4 DMS   294      -7.387  -6.713   9.045  1.00  0.00           H  
ATOM   2896  HZ5 DMS   294      -6.496  -5.367   8.397  1.00  0.00           H  
ATOM   2897  HZ6 DMS   294      -7.633  -6.152   7.327  1.00  0.00           H  
TER    2898      DMS   294 
ATOM   2898  S   DMS   295       7.160  -1.225 -13.879  1.00  0.00           S  
ATOM   2899  CT1 DMS   295       7.361   0.472 -13.231  1.00  0.00           C  
ATOM   2900  O   DMS   295       6.014  -1.756 -12.997  1.00  0.00           O  
ATOM   2901  CT2 DMS   295       6.234  -0.584 -15.308  1.00  0.00           C  
ATOM   2902  HZ1 DMS   295       7.874   1.156 -13.907  1.00  0.00           H  
ATOM   2903  HZ2 DMS   295       7.976   0.528 -12.333  1.00  0.00           H  
ATOM   2904  HZ3 DMS   295       6.430   0.891 -12.848  1.00  0.00           H  
ATOM   2905  HZ4 DMS   295       5.999  -1.517 -15.820  1.00  0.00           H  
ATOM   2906  HZ5 DMS   295       6.942   0.024 -15.870  1.00  0.00           H  
ATOM   2907  HZ6 DMS   295       5.335  -0.057 -14.989  1.00  0.00           H  
TER    2908      DMS   295 
ATOM   2908  S   DMS   296      -5.278  -4.674  -5.785  1.00  0.00           S  
ATOM   2909  CT1 DMS   296      -6.052  -5.928  -4.920  1.00  0.00           C  
ATOM   2910  O   DMS   296      -5.643  -4.745  -7.266  1.00  0.00           O  
ATOM   2911  CT2 DMS   296      -6.117  -3.272  -5.038  1.00  0.00           C  
ATOM   2912  HZ1 DMS   296      -5.778  -6.911  -5.303  1.00  0.00           H  
ATOM   2913  HZ2 DMS   296      -7.136  -5.916  -5.032  1.00  0.00           H  
ATOM   2914  HZ3 DMS   296      -5.914  -5.865  -3.840  1.00  0.00           H  
ATOM   2915  HZ4 DMS   296      -6.023  -3.195  -3.955  1.00  0.00           H  
ATOM   2916  HZ5 DMS   296      -7.174  -3.407  -5.267  1.00  0.00           H  
ATOM   2917  HZ6 DMS   296      -5.913  -2.302  -5.491  1.00  0.00           H  
TER    2918      DMS   296 
ATOM   2918  S   DMS   297      10.923 -13.570   2.876  1.00  0.00           S  
ATOM   2919  CT1 DMS   297      11.084 -13.829   1.110  1.00  0.00           C  
ATOM   2920  O   DMS   297      10.417 -12.147   2.936  1.00  0.00           O  
ATOM   2921  CT2 DMS   297      12.702 -13.606   3.293  1.00  0.00           C  
ATOM   2922  HZ1 DMS   297      11.675 -12.978   0.774  1.00  0.00           H  
ATOM   2923  HZ2 DMS   297      10.096 -13.882   0.654  1.00  0.00           H  
ATOM   2924  HZ3 DMS   297      11.544 -14.816   1.052  1.00  0.00           H  
ATOM   2925  HZ4 DMS   297      12.777 -13.237   4.316  1.00  0.00           H  
ATOM   2926  HZ5 DMS   297      13.313 -13.020   2.606  1.00  0.00           H  
ATOM   2927  HZ6 DMS   297      12.999 -14.652   3.224  1.00  0.00           H  
TER    2928      DMS   297 
ATOM   2928  S   DMS   298      -7.610 -16.601   7.500  1.00  0.00           S  
ATOM   2929  CT1 DMS   298      -5.946 -15.892   7.357  1.00  0.00           C  
ATOM   2930  O   DMS   298      -8.585 -15.425   7.294  1.00  0.00           O  
ATOM   2931  CT2 DMS   298      -7.597 -17.603   6.030  1.00  0.00           C  
ATOM   2932  HZ1 DMS   298      -5.975 -15.123   6.585  1.00  0.00           H  
ATOM   2933  HZ2 DMS   298      -5.166 -16.616   7.122  1.00  0.00           H  
ATOM   2934  HZ3 DMS   298      -5.792 -15.464   8.347  1.00  0.00           H  
ATOM   2935  HZ4 DMS   298      -8.455 -18.269   5.938  1.00  0.00           H  
ATOM   2936  HZ5 DMS   298      -6.663 -18.164   6.038  1.00  0.00           H  
ATOM   2937  HZ6 DMS   298      -7.535 -16.958   5.153  1.00  0.00           H  
TER    2938      DMS   298 
ATOM   2938  S   DMS   299      -2.315   9.019 -22.628  1.00  0.00           S  
ATOM   2939  CT1 DMS   299      -3.295  10.432 -23.067  1.00  0.00           C  
ATOM   2940  O   DMS   299      -1.285   9.549 -21.624  1.00  0.00           O  
ATOM   2941  CT2 DMS   299      -3.513   8.010 -21.696  1.00  0.00           C  
ATOM   2942  HZ1 DMS   299      -4.207  10.253 -23.637  1.00  0.00           H  
ATOM   2943  HZ2 DMS   299      -2.636  11.128 -23.585  1.00  0.00           H  
ATOM   2944  HZ3 DMS   299      -3.622  11.025 -22.213  1.00  0.00           H  
ATOM   2945  HZ4 DMS   299      -4.463   7.899 -22.219  1.00  0.00           H  
ATOM   2946  HZ5 DMS   299      -3.749   8.424 -20.716  1.00  0.00           H  
ATOM   2947  HZ6 DMS   299      -3.186   6.976 -21.588  1.00  0.00           H  
TER    2948      DMS   299 
ATOM   2948  S   DMS   300      -3.539  13.672  18.159  1.00  0.00           S  
ATOM   2949  CT1 DMS   300      -3.661  12.192  19.272  1.00  0.00           C  
ATOM   2950  O   DMS   300      -2.081  13.720  17.700  1.00  0.00           O  
ATOM   2951  CT2 DMS   300      -4.411  13.028  16.690  1.00  0.00           C  
ATOM   2952  HZ1 DMS   300      -3.120  11.326  18.892  1.00  0.00           H  
ATOM   2953  HZ2 DMS   300      -4.698  11.911  19.455  1.00  0.00           H  
ATOM   2954  HZ3 DMS   300      -3.185  12.387  20.232  1.00  0.00           H  
ATOM   2955  HZ4 DMS   300      -4.377  13.680  15.817  1.00  0.00           H  
ATOM   2956  HZ5 DMS   300      -5.458  12.923  16.975  1.00  0.00           H  
ATOM   2957  HZ6 DMS   300      -4.068  12.016  16.473  1.00  0.00           H  
TER    2958      DMS   300 
ATOM   2958  S   DMS   301       2.068  -5.802  26.690  1.00  0.00           S  
ATOM   2959  CT1 DMS   301       2.938  -5.539  25.128  1.00  0.00           C  
ATOM   2960  O   DMS   301       1.814  -7.317  26.535  1.00  0.00           O  
ATOM   2961  CT2 DMS   301       3.561  -5.571  27.711  1.00  0.00           C  
ATOM   2962  HZ1 DMS   301       3.543  -6.398  24.837  1.00  0.00           H  
ATOM   2963  HZ2 DMS   301       3.452  -4.578  25.140  1.00  0.00           H  
ATOM   2964  HZ3 DMS   301       2.216  -5.540  24.311  1.00  0.00           H  
ATOM   2965  HZ4 DMS   301       3.416  -6.280  28.525  1.00  0.00           H  
ATOM   2966  HZ5 DMS   301       3.510  -4.530  28.030  1.00  0.00           H  
ATOM   2967  HZ6 DMS   301       4.462  -5.750  27.124  1.00  0.00           H  
TER    2968      DMS   301 
ATOM   2968  S   DMS   302       8.538 -21.232 -16.771  1.00  0.00           S  
ATOM   2969  CT1 DMS   302       7.600 -22.554 -15.972  1.00  0.00           C  
ATOM   2970  O   DMS   302       7.815 -20.751 -18.029  1.00  0.00           O  
ATOM   2971  CT2 DMS   302       7.938 -19.937 -15.631  1.00  0.00           C  
ATOM   2972  HZ1 DMS   302       7.986 -22.474 -14.956  1.00  0.00           H  
ATOM   2973  HZ2 DMS   302       7.846 -23.566 -16.294  1.00  0.00           H  
ATOM   2974  HZ3 DMS   302       6.512 -22.484 -15.982  1.00  0.00           H  
ATOM   2975  HZ4 DMS   302       8.252 -20.283 -14.647  1.00  0.00           H  
ATOM   2976  HZ5 DMS   302       6.864 -19.880 -15.812  1.00  0.00           H  
ATOM   2977  HZ6 DMS   302       8.453 -19.012 -15.893  1.00  0.00           H  
TER    2978      DMS   302 
ATOM   2978  S   DMS   303       7.910   2.374  10.594  1.00  0.00           S  
ATOM   2979  CT1 DMS   303       8.715   4.020  10.908  1.00  0.00           C  
ATOM   2980  O   DMS   303       8.633   1.997   9.304  1.00  0.00           O  
ATOM   2981  CT2 DMS   303       8.817   1.360  11.897  1.00  0.00           C  
ATOM   2982  HZ1 DMS   303       8.605   4.684  10.052  1.00  0.00           H  
ATOM   2983  HZ2 DMS   303       9.764   3.744  11.017  1.00  0.00           H  
ATOM   2984  HZ3 DMS   303       8.282   4.513  11.779  1.00  0.00           H  
ATOM   2985  HZ4 DMS   303       8.435   1.498  12.908  1.00  0.00           H  
ATOM   2986  HZ5 DMS   303       9.862   1.643  11.772  1.00  0.00           H  
ATOM   2987  HZ6 DMS   303       8.722   0.303  11.650  1.00  0.00           H  
TER    2988      DMS   303 
ATOM   2988  S   DMS   304     -12.207   9.755  21.145  1.00  0.00           S  
ATOM   2989  CT1 DMS   304     -12.104  11.551  21.814  1.00  0.00           C  
ATOM   2990  O   DMS   304     -10.691   9.382  21.160  1.00  0.00           O  
ATOM   2991  CT2 DMS   304     -12.936   8.975  22.639  1.00  0.00           C  
ATOM   2992  HZ1 DMS   304     -11.861  11.579  22.876  1.00  0.00           H  
ATOM   2993  HZ2 DMS   304     -13.045  12.036  21.552  1.00  0.00           H  
ATOM   2994  HZ3 DMS   304     -11.314  12.132  21.338  1.00  0.00           H  
ATOM   2995  HZ4 DMS   304     -13.806   9.567  22.924  1.00  0.00           H  
ATOM   2996  HZ5 DMS   304     -12.324   9.130  23.528  1.00  0.00           H  
ATOM   2997  HZ6 DMS   304     -13.201   7.920  22.566  1.00  0.00           H  
TER    2998      DMS   304 
ATOM   2998  S   DMS   305      19.382  -7.654  -6.592  1.00  0.00           S  
ATOM   2999  CT1 DMS   305      18.112  -8.934  -6.370  1.00  0.00           C  
ATOM   3000  O   DMS   305      18.590  -6.404  -6.920  1.00  0.00           O  
ATOM   3001  CT2 DMS   305      20.101  -8.376  -8.047  1.00  0.00           C  
ATOM   3002  HZ1 DMS   305      17.231  -8.492  -5.905  1.00  0.00           H  
ATOM   3003  HZ2 DMS   305      18.493  -9.707  -5.702  1.00  0.00           H  
ATOM   3004  HZ3 DMS   305      17.754  -9.290  -7.336  1.00  0.00           H  
ATOM   3005  HZ4 DMS   305      20.726  -9.226  -7.772  1.00  0.00           H  
ATOM   3006  HZ5 DMS   305      20.837  -7.659  -8.412  1.00  0.00           H  
ATOM   3007  HZ6 DMS   305      19.382  -8.584  -8.839  1.00  0.00           H  
TER    3008      DMS   305 
ATOM   3008  S   DMS   306     -12.424  -9.106  -2.229  1.00  0.00           S  
ATOM   3009  CT1 DMS   306     -13.036  -8.072  -3.578  1.00  0.00           C  
ATOM   3010  O   DMS   306     -12.053 -10.416  -2.849  1.00  0.00           O  
ATOM   3011  CT2 DMS   306     -10.994  -8.118  -1.786  1.00  0.00           C  
ATOM   3012  HZ1 DMS   306     -13.972  -8.385  -4.040  1.00  0.00           H  
ATOM   3013  HZ2 DMS   306     -12.199  -8.140  -4.273  1.00  0.00           H  
ATOM   3014  HZ3 DMS   306     -12.969  -7.056  -3.188  1.00  0.00           H  
ATOM   3015  HZ4 DMS   306     -10.423  -8.569  -0.974  1.00  0.00           H  
ATOM   3016  HZ5 DMS   306     -11.254  -7.078  -1.589  1.00  0.00           H  
ATOM   3017  HZ6 DMS   306     -10.367  -8.138  -2.677  1.00  0.00           H  
TER    3018      DMS   306 
ATOM   3018  S   DMS   307     -14.729  13.695   1.252  1.00  0.00           S  
ATOM   3019  CT1 DMS   307     -13.990  12.838  -0.150  1.00  0.00           C  
ATOM   3020  O   DMS   307     -16.105  13.010   1.294  1.00  0.00           O  
ATOM   3021  CT2 DMS   307     -13.687  13.052   2.522  1.00  0.00           C  
ATOM   3022  HZ1 DMS   307     -14.664  12.869  -1.006  1.00  0.00           H  
ATOM   3023  HZ2 DMS   307     -14.028  11.798   0.173  1.00  0.00           H  
ATOM   3024  HZ3 DMS   307     -13.048  13.302  -0.442  1.00  0.00           H  
ATOM   3025  HZ4 DMS   307     -13.703  11.964   2.580  1.00  0.00           H  
ATOM   3026  HZ5 DMS   307     -14.010  13.452   3.483  1.00  0.00           H  
ATOM   3027  HZ6 DMS   307     -12.655  13.339   2.323  1.00  0.00           H  
TER    3028      DMS   307 
ATOM   3028  S   DMS   308       7.918  20.837  -1.797  1.00  0.00           S  
ATOM   3029  CT1 DMS   308       8.552  21.962  -3.062  1.00  0.00           C  
ATOM   3030  O   DMS   308       7.961  21.512  -0.394  1.00  0.00           O  
ATOM   3031  CT2 DMS   308       6.150  20.649  -2.284  1.00  0.00           C  
ATOM   3032  HZ1 DMS   308       9.508  22.408  -2.787  1.00  0.00           H  
ATOM   3033  HZ2 DMS   308       7.834  22.748  -3.295  1.00  0.00           H  
ATOM   3034  HZ3 DMS   308       8.710  21.324  -3.932  1.00  0.00           H  
ATOM   3035  HZ4 DMS   308       6.190  20.318  -3.322  1.00  0.00           H  
ATOM   3036  HZ5 DMS   308       5.760  21.665  -2.245  1.00  0.00           H  
ATOM   3037  HZ6 DMS   308       5.599  20.052  -1.557  1.00  0.00           H  
TER    3038      DMS   308 
ATOM   3038  S   DMS   309      -9.706   2.956  -9.570  1.00  0.00           S  
ATOM   3039  CT1 DMS   309      -9.676   1.363 -10.366  1.00  0.00           C  
ATOM   3040  O   DMS   309      -8.414   3.598 -10.132  1.00  0.00           O  
ATOM   3041  CT2 DMS   309     -11.137   3.485 -10.498  1.00  0.00           C  
ATOM   3042  HZ1 DMS   309     -10.598   0.874 -10.050  1.00  0.00           H  
ATOM   3043  HZ2 DMS   309      -8.828   0.890  -9.869  1.00  0.00           H  
ATOM   3044  HZ3 DMS   309      -9.733   1.480 -11.448  1.00  0.00           H  
ATOM   3045  HZ4 DMS   309     -11.313   4.524 -10.218  1.00  0.00           H  
ATOM   3046  HZ5 DMS   309     -12.023   2.892 -10.272  1.00  0.00           H  
ATOM   3047  HZ6 DMS   309     -10.914   3.351 -11.556  1.00  0.00           H  
TER    3048      DMS   309 
ATOM   3048  S   DMS   310     -12.331  15.267   6.426  1.00  0.00           S  
ATOM   3049  CT1 DMS   310     -12.228  16.966   7.102  1.00  0.00           C  
ATOM   3050  O   DMS   310     -13.190  15.268   5.166  1.00  0.00           O  
ATOM   3051  CT2 DMS   310     -10.603  15.086   6.080  1.00  0.00           C  
ATOM   3052  HZ1 DMS   310     -11.797  17.542   6.283  1.00  0.00           H  
ATOM   3053  HZ2 DMS   310     -11.657  17.046   8.027  1.00  0.00           H  
ATOM   3054  HZ3 DMS   310     -13.214  17.351   7.364  1.00  0.00           H  
ATOM   3055  HZ4 DMS   310     -10.297  16.044   5.660  1.00  0.00           H  
ATOM   3056  HZ5 DMS   310     -10.568  14.291   5.334  1.00  0.00           H  
ATOM   3057  HZ6 DMS   310     -10.084  14.779   6.988  1.00  0.00           H  
TER    3058      DMS   310 
ATOM   3058  S   DMS   311     -12.153 -20.235   4.542  1.00  0.00           S  
ATOM   3059  CT1 DMS   311     -12.870 -20.149   6.230  1.00  0.00           C  
ATOM   3060  O   DMS   311     -12.408 -18.834   4.038  1.00  0.00           O  
ATOM   3061  CT2 DMS   311     -10.460 -20.170   5.062  1.00  0.00           C  
ATOM   3062  HZ1 DMS   311     -12.459 -20.883   6.922  1.00  0.00           H  
ATOM   3063  HZ2 DMS   311     -13.952 -20.251   6.140  1.00  0.00           H  
ATOM   3064  HZ3 DMS   311     -12.585 -19.156   6.577  1.00  0.00           H  
ATOM   3065  HZ4 DMS   311      -9.757 -19.948   4.259  1.00  0.00           H  
ATOM   3066  HZ5 DMS   311     -10.263 -21.161   5.473  1.00  0.00           H  
ATOM   3067  HZ6 DMS   311     -10.373 -19.392   5.820  1.00  0.00           H  
TER    3068      DMS   311 
ATOM   3068  S   DMS   312      10.511 -19.167   9.183  1.00  0.00           S  
ATOM   3069  CT1 DMS   312      10.365 -20.704  10.095  1.00  0.00           C  
ATOM   3070  O   DMS   312       9.297 -18.528   9.844  1.00  0.00           O  
ATOM   3071  CT2 DMS   312      11.960 -18.521  10.151  1.00  0.00           C  
ATOM   3072  HZ1 DMS   312       9.411 -21.099   9.745  1.00  0.00           H  
ATOM   3073  HZ2 DMS   312      10.214 -20.476  11.151  1.00  0.00           H  
ATOM   3074  HZ3 DMS   312      11.240 -21.348  10.011  1.00  0.00           H  
ATOM   3075  HZ4 DMS   312      11.965 -17.475   9.844  1.00  0.00           H  
ATOM   3076  HZ5 DMS   312      12.893 -19.052   9.968  1.00  0.00           H  
ATOM   3077  HZ6 DMS   312      11.752 -18.616  11.216  1.00  0.00           H  
TER    3078      DMS   312 
ATOM   3078  S   DMS   313       5.837  -9.893   1.502  1.00  0.00           S  
ATOM   3079  CT1 DMS   313       6.807 -10.889   0.442  1.00  0.00           C  
ATOM   3080  O   DMS   313       4.336 -10.057   1.168  1.00  0.00           O  
ATOM   3081  CT2 DMS   313       6.184 -10.702   3.037  1.00  0.00           C  
ATOM   3082  HZ1 DMS   313       6.902 -10.504  -0.573  1.00  0.00           H  
ATOM   3083  HZ2 DMS   313       6.274 -11.839   0.452  1.00  0.00           H  
ATOM   3084  HZ3 DMS   313       7.818 -10.996   0.836  1.00  0.00           H  
ATOM   3085  HZ4 DMS   313       7.268 -10.645   3.140  1.00  0.00           H  
ATOM   3086  HZ5 DMS   313       5.829 -11.732   3.011  1.00  0.00           H  
ATOM   3087  HZ6 DMS   313       5.623 -10.231   3.844  1.00  0.00           H  
TER    3088      DMS   313 
ATOM   3088  S   DMS   314      -4.903   6.221 -13.737  1.00  0.00           S  
ATOM   3089  CT1 DMS   314      -3.258   6.309 -14.541  1.00  0.00           C  
ATOM   3090  O   DMS   314      -6.005   5.827 -14.662  1.00  0.00           O  
ATOM   3091  CT2 DMS   314      -4.602   4.800 -12.694  1.00  0.00           C  
ATOM   3092  HZ1 DMS   314      -3.300   7.106 -15.283  1.00  0.00           H  
ATOM   3093  HZ2 DMS   314      -3.101   5.383 -15.094  1.00  0.00           H  
ATOM   3094  HZ3 DMS   314      -2.466   6.426 -13.801  1.00  0.00           H  
ATOM   3095  HZ4 DMS   314      -5.491   4.575 -12.104  1.00  0.00           H  
ATOM   3096  HZ5 DMS   314      -3.746   5.031 -12.060  1.00  0.00           H  
ATOM   3097  HZ6 DMS   314      -4.327   3.981 -13.359  1.00  0.00           H  
TER    3098      DMS   314 
ATOM   3098  S   DMS   315       4.702 -10.301  19.657  1.00  0.00           S  
ATOM   3099  CT1 DMS   315       3.489  -9.200  18.923  1.00  0.00           C  
ATOM   3100  O   DMS   315       3.927 -11.611  19.867  1.00  0.00           O  
ATOM   3101  CT2 DMS   315       5.614 -10.659  18.150  1.00  0.00           C  
ATOM   3102  HZ1 DMS   315       2.867  -9.741  18.210  1.00  0.00           H  
ATOM   3103  HZ2 DMS   315       3.972  -8.336  18.468  1.00  0.00           H  
ATOM   3104  HZ3 DMS   315       2.935  -8.734  19.738  1.00  0.00           H  
ATOM   3105  HZ4 DMS   315       6.174  -9.807  17.765  1.00  0.00           H  
ATOM   3106  HZ5 DMS   315       4.910 -11.084  17.435  1.00  0.00           H  
ATOM   3107  HZ6 DMS   315       6.347 -11.437  18.359  1.00  0.00           H  
TER    3108      DMS   315 
ATOM   3108  S   DMS   316      16.625   3.377 -15.052  1.00  0.00           S  
ATOM   3109  CT1 DMS   316      17.934   2.451 -15.892  1.00  0.00           C  
ATOM   3110  O   DMS   316      17.153   4.817 -15.315  1.00  0.00           O  
ATOM   3111  CT2 DMS   316      15.373   3.269 -16.388  1.00  0.00           C  
ATOM   3112  HZ1 DMS   316      18.007   2.762 -16.934  1.00  0.00           H  
ATOM   3113  HZ2 DMS   316      17.536   1.437 -15.866  1.00  0.00           H  
ATOM   3114  HZ3 DMS   316      18.821   2.352 -15.266  1.00  0.00           H  
ATOM   3115  HZ4 DMS   316      14.705   4.125 -16.301  1.00  0.00           H  
ATOM   3116  HZ5 DMS   316      14.674   2.444 -16.246  1.00  0.00           H  
ATOM   3117  HZ6 DMS   316      15.892   3.237 -17.346  1.00  0.00           H  
TER    3118      DMS   316 
ATOM   3118  S   DMS   317      17.259  -4.517  -2.497  1.00  0.00           S  
ATOM   3119  CT1 DMS   317      16.171  -3.443  -1.624  1.00  0.00           C  
ATOM   3120  O   DMS   317      17.860  -5.487  -1.476  1.00  0.00           O  
ATOM   3121  CT2 DMS   317      16.051  -5.491  -3.380  1.00  0.00           C  
ATOM   3122  HZ1 DMS   317      15.351  -3.988  -1.157  1.00  0.00           H  
ATOM   3123  HZ2 DMS   317      15.755  -2.573  -2.132  1.00  0.00           H  
ATOM   3124  HZ3 DMS   317      16.635  -3.244  -0.658  1.00  0.00           H  
ATOM   3125  HZ4 DMS   317      15.588  -6.111  -2.612  1.00  0.00           H  
ATOM   3126  HZ5 DMS   317      16.485  -6.118  -4.159  1.00  0.00           H  
ATOM   3127  HZ6 DMS   317      15.308  -4.897  -3.912  1.00  0.00           H  
TER    3128      DMS   317 
ATOM   3128  S   DMS   318       3.525  13.512  11.252  1.00  0.00           S  
ATOM   3129  CT1 DMS   318       2.295  12.195  11.006  1.00  0.00           C  
ATOM   3130  O   DMS   318       4.272  13.631   9.928  1.00  0.00           O  
ATOM   3131  CT2 DMS   318       2.431  14.867  11.551  1.00  0.00           C  
ATOM   3132  HZ1 DMS   318       2.015  11.801  11.983  1.00  0.00           H  
ATOM   3133  HZ2 DMS   318       2.794  11.440  10.398  1.00  0.00           H  
ATOM   3134  HZ3 DMS   318       1.462  12.578  10.417  1.00  0.00           H  
ATOM   3135  HZ4 DMS   318       1.664  14.858  10.776  1.00  0.00           H  
ATOM   3136  HZ5 DMS   318       3.063  15.752  11.476  1.00  0.00           H  
ATOM   3137  HZ6 DMS   318       2.055  14.772  12.570  1.00  0.00           H  
TER    3138      DMS   318 
ATOM   3138  S   DMS   319       4.494  15.012  -7.428  1.00  0.00           S  
ATOM   3139  CT1 DMS   319       5.958  14.100  -6.972  1.00  0.00           C  
ATOM   3140  O   DMS   319       4.286  15.978  -6.226  1.00  0.00           O  
ATOM   3141  CT2 DMS   319       5.316  16.094  -8.723  1.00  0.00           C  
ATOM   3142  HZ1 DMS   319       6.863  14.698  -7.080  1.00  0.00           H  
ATOM   3143  HZ2 DMS   319       6.010  13.295  -7.705  1.00  0.00           H  
ATOM   3144  HZ3 DMS   319       5.825  13.732  -5.955  1.00  0.00           H  
ATOM   3145  HZ4 DMS   319       4.603  16.766  -9.201  1.00  0.00           H  
ATOM   3146  HZ5 DMS   319       5.756  15.566  -9.569  1.00  0.00           H  
ATOM   3147  HZ6 DMS   319       6.074  16.667  -8.189  1.00  0.00           H  
TER    3148      DMS   319 
ATOM   3148  S   DMS   320      19.145  -2.101 -11.652  1.00  0.00           S  
ATOM   3149  CT1 DMS   320      19.664  -0.513 -12.136  1.00  0.00           C  
ATOM   3150  O   DMS   320      18.101  -1.774 -10.580  1.00  0.00           O  
ATOM   3151  CT2 DMS   320      18.303  -2.544 -13.177  1.00  0.00           C  
ATOM   3152  HZ1 DMS   320      20.245  -0.172 -11.279  1.00  0.00           H  
ATOM   3153  HZ2 DMS   320      18.865   0.225 -12.197  1.00  0.00           H  
ATOM   3154  HZ3 DMS   320      20.269  -0.486 -13.042  1.00  0.00           H  
ATOM   3155  HZ4 DMS   320      19.016  -2.915 -13.913  1.00  0.00           H  
ATOM   3156  HZ5 DMS   320      17.766  -1.665 -13.531  1.00  0.00           H  
ATOM   3157  HZ6 DMS   320      17.563  -3.302 -12.919  1.00  0.00           H  
TER    3158      DMS   320 
ATOM   3158  S   DMS   321      -8.801  -7.695  12.249  1.00  0.00           S  
ATOM   3159  CT1 DMS   321      -9.390  -8.946  11.065  1.00  0.00           C  
ATOM   3160  O   DMS   321      -7.547  -7.000  11.759  1.00  0.00           O  
ATOM   3161  CT2 DMS   321     -10.198  -6.619  12.230  1.00  0.00           C  
ATOM   3162  HZ1 DMS   321      -8.734  -9.809  10.949  1.00  0.00           H  
ATOM   3163  HZ2 DMS   321      -9.639  -8.528  10.090  1.00  0.00           H  
ATOM   3164  HZ3 DMS   321     -10.312  -9.309  11.519  1.00  0.00           H  
ATOM   3165  HZ4 DMS   321     -11.124  -7.148  12.457  1.00  0.00           H  
ATOM   3166  HZ5 DMS   321     -10.268  -6.152  11.248  1.00  0.00           H  
ATOM   3167  HZ6 DMS   321     -10.169  -5.919  13.064  1.00  0.00           H  
TER    3168      DMS   321 
ATOM   3168  S   DMS   322      16.678  10.871   0.271  1.00  0.00           S  
ATOM   3169  CT1 DMS   322      15.648   9.724   1.344  1.00  0.00           C  
ATOM   3170  O   DMS   322      17.969  10.106   0.041  1.00  0.00           O  
ATOM   3171  CT2 DMS   322      15.861  10.585  -1.315  1.00  0.00           C  
ATOM   3172  HZ1 DMS   322      14.620  10.009   1.121  1.00  0.00           H  
ATOM   3173  HZ2 DMS   322      15.965   9.811   2.383  1.00  0.00           H  
ATOM   3174  HZ3 DMS   322      15.965   8.734   1.016  1.00  0.00           H  
ATOM   3175  HZ4 DMS   322      14.839  10.958  -1.385  1.00  0.00           H  
ATOM   3176  HZ5 DMS   322      15.961   9.541  -1.614  1.00  0.00           H  
ATOM   3177  HZ6 DMS   322      16.445  11.143  -2.047  1.00  0.00           H  
TER    3178      DMS   322 
ATOM   3178  S   DMS   323      -5.947 -13.328  16.807  1.00  0.00           S  
ATOM   3179  CT1 DMS   323      -6.558 -13.830  18.488  1.00  0.00           C  
ATOM   3180  O   DMS   323      -7.190 -12.808  16.103  1.00  0.00           O  
ATOM   3181  CT2 DMS   323      -4.973 -11.934  17.291  1.00  0.00           C  
ATOM   3182  HZ1 DMS   323      -7.297 -14.620  18.352  1.00  0.00           H  
ATOM   3183  HZ2 DMS   323      -7.073 -13.034  19.026  1.00  0.00           H  
ATOM   3184  HZ3 DMS   323      -5.673 -14.136  19.046  1.00  0.00           H  
ATOM   3185  HZ4 DMS   323      -5.587 -11.264  17.892  1.00  0.00           H  
ATOM   3186  HZ5 DMS   323      -4.489 -11.479  16.426  1.00  0.00           H  
ATOM   3187  HZ6 DMS   323      -4.169 -12.245  17.958  1.00  0.00           H  
TER    3188      DMS   323 
ATOM   3188  S   DMS   324      15.503 -15.995  11.622  1.00  0.00           S  
ATOM   3189  CT1 DMS   324      15.460 -14.599  12.745  1.00  0.00           C  
ATOM   3190  O   DMS   324      14.102 -16.536  11.493  1.00  0.00           O  
ATOM   3191  CT2 DMS   324      15.985 -15.266  10.028  1.00  0.00           C  
ATOM   3192  HZ1 DMS   324      15.050 -13.698  12.288  1.00  0.00           H  
ATOM   3193  HZ2 DMS   324      16.501 -14.347  12.951  1.00  0.00           H  
ATOM   3194  HZ3 DMS   324      15.064 -14.767  13.746  1.00  0.00           H  
ATOM   3195  HZ4 DMS   324      15.151 -14.675   9.651  1.00  0.00           H  
ATOM   3196  HZ5 DMS   324      16.285 -16.047   9.329  1.00  0.00           H  
ATOM   3197  HZ6 DMS   324      16.815 -14.576  10.178  1.00  0.00           H  
TER    3198      DMS   324 
ATOM   3198  S   DMS   325       2.916   5.519  18.946  1.00  0.00           S  
ATOM   3199  CT1 DMS   325       4.043   6.723  19.582  1.00  0.00           C  
ATOM   3200  O   DMS   325       1.629   5.693  19.764  1.00  0.00           O  
ATOM   3201  CT2 DMS   325       2.580   6.322  17.421  1.00  0.00           C  
ATOM   3202  HZ1 DMS   325       4.244   6.738  20.653  1.00  0.00           H  
ATOM   3203  HZ2 DMS   325       3.668   7.717  19.336  1.00  0.00           H  
ATOM   3204  HZ3 DMS   325       5.024   6.645  19.113  1.00  0.00           H  
ATOM   3205  HZ4 DMS   325       3.483   6.251  16.814  1.00  0.00           H  
ATOM   3206  HZ5 DMS   325       2.225   7.337  17.599  1.00  0.00           H  
ATOM   3207  HZ6 DMS   325       1.729   5.811  16.971  1.00  0.00           H  
TER    3208      DMS   325 
ATOM   3208  S   DMS   326     -15.907  13.645  14.833  1.00  0.00           S  
ATOM   3209  CT1 DMS   326     -17.418  14.258  15.617  1.00  0.00           C  
ATOM   3210  O   DMS   326     -14.764  13.826  15.843  1.00  0.00           O  
ATOM   3211  CT2 DMS   326     -16.201  11.877  14.860  1.00  0.00           C  
ATOM   3212  HZ1 DMS   326     -17.438  13.682  16.542  1.00  0.00           H  
ATOM   3213  HZ2 DMS   326     -18.328  14.026  15.065  1.00  0.00           H  
ATOM   3214  HZ3 DMS   326     -17.475  15.315  15.877  1.00  0.00           H  
ATOM   3215  HZ4 DMS   326     -16.160  11.455  15.864  1.00  0.00           H  
ATOM   3216  HZ5 DMS   326     -15.458  11.353  14.258  1.00  0.00           H  
ATOM   3217  HZ6 DMS   326     -17.150  11.677  14.362  1.00  0.00           H  
TER    3218      DMS   326 
ATOM   3218  S   DMS   327       6.020  16.313   6.193  1.00  0.00           S  
ATOM   3219  CT1 DMS   327       4.847  16.308   7.598  1.00  0.00           C  
ATOM   3220  O   DMS   327       5.669  15.179   5.256  1.00  0.00           O  
ATOM   3221  CT2 DMS   327       5.375  17.789   5.418  1.00  0.00           C  
ATOM   3222  HZ1 DMS   327       4.870  17.153   8.287  1.00  0.00           H  
ATOM   3223  HZ2 DMS   327       4.924  15.431   8.240  1.00  0.00           H  
ATOM   3224  HZ3 DMS   327       3.838  16.198   7.201  1.00  0.00           H  
ATOM   3225  HZ4 DMS   327       4.308  17.568   5.386  1.00  0.00           H  
ATOM   3226  HZ5 DMS   327       5.804  17.706   4.419  1.00  0.00           H  
ATOM   3227  HZ6 DMS   327       5.607  18.734   5.909  1.00  0.00           H  
TER    3228      DMS   327 
ATOM   3228  S   DMS   328      10.859 -18.432  -6.823  1.00  0.00           S  
ATOM   3229  CT1 DMS   328      10.588 -19.506  -5.406  1.00  0.00           C  
ATOM   3230  O   DMS   328      12.139 -18.895  -7.540  1.00  0.00           O  
ATOM   3231  CT2 DMS   328       9.586 -19.023  -7.917  1.00  0.00           C  
ATOM   3232  HZ1 DMS   328      10.632 -20.531  -5.773  1.00  0.00           H  
ATOM   3233  HZ2 DMS   328       9.681 -19.089  -4.967  1.00  0.00           H  
ATOM   3234  HZ3 DMS   328      11.466 -19.439  -4.763  1.00  0.00           H  
ATOM   3235  HZ4 DMS   328       8.570 -18.910  -7.541  1.00  0.00           H  
ATOM   3236  HZ5 DMS   328       9.834 -20.053  -8.174  1.00  0.00           H  
ATOM   3237  HZ6 DMS   328       9.675 -18.374  -8.788  1.00  0.00           H  
TER    3238      DMS   328 
ATOM   3238  S   DMS   329      -7.670 -21.109  -0.404  1.00  0.00           S  
ATOM   3239  CT1 DMS   329      -7.599 -22.843   0.027  1.00  0.00           C  
ATOM   3240  O   DMS   329      -7.237 -21.187  -1.866  1.00  0.00           O  
ATOM   3241  CT2 DMS   329      -9.491 -20.694  -0.410  1.00  0.00           C  
ATOM   3242  HZ1 DMS   329      -8.235 -23.473  -0.596  1.00  0.00           H  
ATOM   3243  HZ2 DMS   329      -7.869 -23.043   1.064  1.00  0.00           H  
ATOM   3244  HZ3 DMS   329      -6.585 -23.204  -0.140  1.00  0.00           H  
ATOM   3245  HZ4 DMS   329      -9.954 -21.600  -0.802  1.00  0.00           H  
ATOM   3246  HZ5 DMS   329      -9.758 -19.802  -0.976  1.00  0.00           H  
ATOM   3247  HZ6 DMS   329      -9.717 -20.594   0.651  1.00  0.00           H  
TER    3248      DMS   329 
ATOM   3248  S   DMS   330       8.659  17.760   8.007  1.00  0.00           S  
ATOM   3249  CT1 DMS   330      10.425  17.976   8.294  1.00  0.00           C  
ATOM   3250  O   DMS   330       7.965  17.831   9.343  1.00  0.00           O  
ATOM   3251  CT2 DMS   330       8.346  19.364   7.231  1.00  0.00           C  
ATOM   3252  HZ1 DMS   330      10.622  17.269   9.100  1.00  0.00           H  
ATOM   3253  HZ2 DMS   330      10.686  18.917   8.777  1.00  0.00           H  
ATOM   3254  HZ3 DMS   330      10.969  17.847   7.358  1.00  0.00           H  
ATOM   3255  HZ4 DMS   330       7.339  19.279   6.822  1.00  0.00           H  
ATOM   3256  HZ5 DMS   330       9.058  19.491   6.416  1.00  0.00           H  
ATOM   3257  HZ6 DMS   330       8.490  20.175   7.946  1.00  0.00           H  
TER    3258      DMS   330 
ATOM   3258  S   DMS   331       6.313  -6.208  -8.083  1.00  0.00           S  
ATOM   3259  CT1 DMS   331       7.873  -5.446  -7.472  1.00  0.00           C  
ATOM   3260  O   DMS   331       6.469  -7.651  -7.579  1.00  0.00           O  
ATOM   3261  CT2 DMS   331       5.216  -5.460  -6.765  1.00  0.00           C  
ATOM   3262  HZ1 DMS   331       7.909  -5.797  -6.440  1.00  0.00           H  
ATOM   3263  HZ2 DMS   331       7.829  -4.371  -7.651  1.00  0.00           H  
ATOM   3264  HZ3 DMS   331       8.727  -5.895  -7.980  1.00  0.00           H  
ATOM   3265  HZ4 DMS   331       5.171  -4.377  -6.880  1.00  0.00           H  
ATOM   3266  HZ5 DMS   331       5.776  -5.687  -5.858  1.00  0.00           H  
ATOM   3267  HZ6 DMS   331       4.227  -5.893  -6.616  1.00  0.00           H  
TER    3268      DMS   331 
ATOM   3268  S   DMS   332       9.931  -6.131 -24.475  1.00  0.00           S  
ATOM   3269  CT1 DMS   332       8.396  -5.248 -23.953  1.00  0.00           C  
ATOM   3270  O   DMS   332      10.126  -5.643 -25.919  1.00  0.00           O  
ATOM   3271  CT2 DMS   332      11.196  -5.293 -23.456  1.00  0.00           C  
ATOM   3272  HZ1 DMS   332       7.577  -5.567 -24.597  1.00  0.00           H  
ATOM   3273  HZ2 DMS   332       8.627  -4.183 -23.941  1.00  0.00           H  
ATOM   3274  HZ3 DMS   332       8.004  -5.565 -22.986  1.00  0.00           H  
ATOM   3275  HZ4 DMS   332      11.267  -5.688 -22.442  1.00  0.00           H  
ATOM   3276  HZ5 DMS   332      10.987  -4.232 -23.591  1.00  0.00           H  
ATOM   3277  HZ6 DMS   332      12.127  -5.560 -23.954  1.00  0.00           H  
TER    3278      DMS   332 
ATOM   3278  S   DMS   333      -8.484 -18.903  -8.926  1.00  0.00           S  
ATOM   3279  CT1 DMS   333     -10.033 -18.774  -9.905  1.00  0.00           C  
ATOM   3280  O   DMS   333      -8.713 -18.082  -7.619  1.00  0.00           O  
ATOM   3281  CT2 DMS   333      -8.639 -20.589  -8.365  1.00  0.00           C  
ATOM   3282  HZ1 DMS   333     -10.814 -18.971  -9.171  1.00  0.00           H  
ATOM   3283  HZ2 DMS   333     -10.131 -19.420 -10.777  1.00  0.00           H  
ATOM   3284  HZ3 DMS   333     -10.068 -17.735 -10.233  1.00  0.00           H  
ATOM   3285  HZ4 DMS   333      -9.483 -20.601  -7.675  1.00  0.00           H  
ATOM   3286  HZ5 DMS   333      -7.789 -20.952  -7.788  1.00  0.00           H  
ATOM   3287  HZ6 DMS   333      -8.876 -21.309  -9.148  1.00  0.00           H  
TER    3288      DMS   333 
ATOM   3288  S   DMS   334      -5.432   5.861  24.429  1.00  0.00           S  
ATOM   3289  CT1 DMS   334      -5.866   4.064  24.326  1.00  0.00           C  
ATOM   3290  O   DMS   334      -6.736   6.513  23.945  1.00  0.00           O  
ATOM   3291  CT2 DMS   334      -5.457   5.928  26.223  1.00  0.00           C  
ATOM   3292  HZ1 DMS   334      -4.991   3.598  24.777  1.00  0.00           H  
ATOM   3293  HZ2 DMS   334      -5.886   3.895  23.249  1.00  0.00           H  
ATOM   3294  HZ3 DMS   334      -6.866   3.846  24.703  1.00  0.00           H  
ATOM   3295  HZ4 DMS   334      -6.356   5.356  26.451  1.00  0.00           H  
ATOM   3296  HZ5 DMS   334      -5.484   6.971  26.540  1.00  0.00           H  
ATOM   3297  HZ6 DMS   334      -4.611   5.448  26.715  1.00  0.00           H  
TER    3298      DMS   334 
ATOM   3298  S   DMS   335      -3.386  18.733  17.190  1.00  0.00           S  
ATOM   3299  CT1 DMS   335      -4.384  17.577  18.186  1.00  0.00           C  
ATOM   3300  O   DMS   335      -3.596  20.028  17.945  1.00  0.00           O  
ATOM   3301  CT2 DMS   335      -1.908  18.136  17.866  1.00  0.00           C  
ATOM   3302  HZ1 DMS   335      -4.400  16.543  17.841  1.00  0.00           H  
ATOM   3303  HZ2 DMS   335      -5.413  17.937  18.171  1.00  0.00           H  
ATOM   3304  HZ3 DMS   335      -4.121  17.578  19.244  1.00  0.00           H  
ATOM   3305  HZ4 DMS   335      -1.612  17.146  17.518  1.00  0.00           H  
ATOM   3306  HZ5 DMS   335      -1.960  18.381  18.926  1.00  0.00           H  
ATOM   3307  HZ6 DMS   335      -1.158  18.846  17.517  1.00  0.00           H  
TER    3308      DMS   335 
ATOM   3308  S   DMS   336      22.114  -1.681  14.307  1.00  0.00           S  
ATOM   3309  CT1 DMS   336      20.538  -1.357  15.061  1.00  0.00           C  
ATOM   3310  O   DMS   336      22.547  -0.294  13.750  1.00  0.00           O  
ATOM   3311  CT2 DMS   336      22.939  -1.757  15.872  1.00  0.00           C  
ATOM   3312  HZ1 DMS   336      20.450  -2.128  15.827  1.00  0.00           H  
ATOM   3313  HZ2 DMS   336      19.762  -1.404  14.297  1.00  0.00           H  
ATOM   3314  HZ3 DMS   336      20.494  -0.358  15.493  1.00  0.00           H  
ATOM   3315  HZ4 DMS   336      23.996  -1.763  15.603  1.00  0.00           H  
ATOM   3316  HZ5 DMS   336      22.615  -2.711  16.288  1.00  0.00           H  
ATOM   3317  HZ6 DMS   336      22.691  -0.851  16.424  1.00  0.00           H  
TER    3318      DMS   336 
ATOM   3318  S   DMS   337      -1.856  15.284  12.468  1.00  0.00           S  
ATOM   3319  CT1 DMS   337      -2.592  15.659  14.045  1.00  0.00           C  
ATOM   3320  O   DMS   337      -0.612  14.408  12.640  1.00  0.00           O  
ATOM   3321  CT2 DMS   337      -3.143  14.193  11.813  1.00  0.00           C  
ATOM   3322  HZ1 DMS   337      -2.985  14.845  14.655  1.00  0.00           H  
ATOM   3323  HZ2 DMS   337      -3.441  16.321  13.880  1.00  0.00           H  
ATOM   3324  HZ3 DMS   337      -1.826  16.136  14.657  1.00  0.00           H  
ATOM   3325  HZ4 DMS   337      -3.109  13.273  12.398  1.00  0.00           H  
ATOM   3326  HZ5 DMS   337      -3.034  13.937  10.759  1.00  0.00           H  
ATOM   3327  HZ6 DMS   337      -4.087  14.731  11.889  1.00  0.00           H  
TER    3328      DMS   337 
ATOM   3328  S   DMS   338      -6.010  21.201   6.688  1.00  0.00           S  
ATOM   3329  CT1 DMS   338      -4.770  22.510   6.400  1.00  0.00           C  
ATOM   3330  O   DMS   338      -6.030  20.417   5.345  1.00  0.00           O  
ATOM   3331  CT2 DMS   338      -5.012  20.125   7.809  1.00  0.00           C  
ATOM   3332  HZ1 DMS   338      -4.898  23.352   7.081  1.00  0.00           H  
ATOM   3333  HZ2 DMS   338      -4.955  22.875   5.390  1.00  0.00           H  
ATOM   3334  HZ3 DMS   338      -3.778  22.060   6.439  1.00  0.00           H  
ATOM   3335  HZ4 DMS   338      -4.024  19.872   7.424  1.00  0.00           H  
ATOM   3336  HZ5 DMS   338      -5.573  19.210   8.004  1.00  0.00           H  
ATOM   3337  HZ6 DMS   338      -5.036  20.659   8.759  1.00  0.00           H  
TER    3338      DMS   338 
ATOM   3338  S   DMS   339      -7.735 -12.478   2.635  1.00  0.00           S  
ATOM   3339  CT1 DMS   339      -7.170 -14.097   3.183  1.00  0.00           C  
ATOM   3340  O   DMS   339      -8.716 -12.738   1.497  1.00  0.00           O  
ATOM   3341  CT2 DMS   339      -8.756 -12.150   4.017  1.00  0.00           C  
ATOM   3342  HZ1 DMS   339      -8.022 -14.745   2.979  1.00  0.00           H  
ATOM   3343  HZ2 DMS   339      -6.904 -14.116   4.240  1.00  0.00           H  
ATOM   3344  HZ3 DMS   339      -6.307 -14.420   2.601  1.00  0.00           H  
ATOM   3345  HZ4 DMS   339      -8.171 -11.695   4.817  1.00  0.00           H  
ATOM   3346  HZ5 DMS   339      -9.274 -13.089   4.214  1.00  0.00           H  
ATOM   3347  HZ6 DMS   339      -9.568 -11.612   3.527  1.00  0.00           H  
TER    3348      DMS   339 
ATOM   3348  S   DMS   340     -10.534   7.359  -0.086  1.00  0.00           S  
ATOM   3349  CT1 DMS   340     -11.472   8.634   0.687  1.00  0.00           C  
ATOM   3350  O   DMS   340     -10.283   6.331   0.958  1.00  0.00           O  
ATOM   3351  CT2 DMS   340     -11.906   6.757  -1.123  1.00  0.00           C  
ATOM   3352  HZ1 DMS   340     -11.617   9.419  -0.055  1.00  0.00           H  
ATOM   3353  HZ2 DMS   340     -10.848   8.998   1.503  1.00  0.00           H  
ATOM   3354  HZ3 DMS   340     -12.430   8.206   0.980  1.00  0.00           H  
ATOM   3355  HZ4 DMS   340     -11.672   5.895  -1.747  1.00  0.00           H  
ATOM   3356  HZ5 DMS   340     -12.203   7.670  -1.638  1.00  0.00           H  
ATOM   3357  HZ6 DMS   340     -12.825   6.576  -0.566  1.00  0.00           H  
TER    3358      DMS   340 
ATOM   3358  S   DMS   341       2.147  -6.523  -3.549  1.00  0.00           S  
ATOM   3359  CT1 DMS   341       2.273  -8.225  -3.931  1.00  0.00           C  
ATOM   3360  O   DMS   341       1.191  -6.267  -2.425  1.00  0.00           O  
ATOM   3361  CT2 DMS   341       3.892  -6.257  -3.145  1.00  0.00           C  
ATOM   3362  HZ1 DMS   341       2.039  -8.733  -2.995  1.00  0.00           H  
ATOM   3363  HZ2 DMS   341       3.270  -8.482  -4.289  1.00  0.00           H  
ATOM   3364  HZ3 DMS   341       1.446  -8.440  -4.608  1.00  0.00           H  
ATOM   3365  HZ4 DMS   341       4.249  -6.874  -2.320  1.00  0.00           H  
ATOM   3366  HZ5 DMS   341       4.146  -5.227  -2.899  1.00  0.00           H  
ATOM   3367  HZ6 DMS   341       4.423  -6.501  -4.065  1.00  0.00           H  
TER    3368      DMS   341 
ATOM   3368  S   DMS   342      -6.753   5.795 -18.165  1.00  0.00           S  
ATOM   3369  CT1 DMS   342      -6.323   6.987 -19.510  1.00  0.00           C  
ATOM   3370  O   DMS   342      -7.393   4.632 -18.775  1.00  0.00           O  
ATOM   3371  CT2 DMS   342      -5.099   5.383 -17.671  1.00  0.00           C  
ATOM   3372  HZ1 DMS   342      -5.764   6.557 -20.341  1.00  0.00           H  
ATOM   3373  HZ2 DMS   342      -5.804   7.817 -19.031  1.00  0.00           H  
ATOM   3374  HZ3 DMS   342      -7.331   7.308 -19.770  1.00  0.00           H  
ATOM   3375  HZ4 DMS   342      -5.214   4.603 -16.918  1.00  0.00           H  
ATOM   3376  HZ5 DMS   342      -4.728   6.259 -17.140  1.00  0.00           H  
ATOM   3377  HZ6 DMS   342      -4.460   5.102 -18.508  1.00  0.00           H  
TER    3378      DMS   342 
ATOM   3378  S   DMS   343      11.673  10.917 -11.479  1.00  0.00           S  
ATOM   3379  CT1 DMS   343      10.721  11.085 -12.990  1.00  0.00           C  
ATOM   3380  O   DMS   343      10.828   9.953 -10.636  1.00  0.00           O  
ATOM   3381  CT2 DMS   343      13.174  10.067 -12.029  1.00  0.00           C  
ATOM   3382  HZ1 DMS   343      11.362  11.164 -13.867  1.00  0.00           H  
ATOM   3383  HZ2 DMS   343       9.955  11.857 -12.922  1.00  0.00           H  
ATOM   3384  HZ3 DMS   343      10.233  10.125 -13.164  1.00  0.00           H  
ATOM   3385  HZ4 DMS   343      13.484  10.632 -12.908  1.00  0.00           H  
ATOM   3386  HZ5 DMS   343      12.836   9.094 -12.386  1.00  0.00           H  
ATOM   3387  HZ6 DMS   343      13.930  10.058 -11.243  1.00  0.00           H  
TER    3388      DMS   343 
ATOM   3388  S   DMS   344       8.095 -10.660 -17.579  1.00  0.00           S  
ATOM   3389  CT1 DMS   344       8.035 -11.655 -16.083  1.00  0.00           C  
ATOM   3390  O   DMS   344       6.637 -10.290 -17.827  1.00  0.00           O  
ATOM   3391  CT2 DMS   344       8.819  -9.157 -16.901  1.00  0.00           C  
ATOM   3392  HZ1 DMS   344       9.006 -12.122 -15.918  1.00  0.00           H  
ATOM   3393  HZ2 DMS   344       7.220 -12.375 -16.145  1.00  0.00           H  
ATOM   3394  HZ3 DMS   344       7.838 -11.057 -15.193  1.00  0.00           H  
ATOM   3395  HZ4 DMS   344       9.870  -9.381 -16.721  1.00  0.00           H  
ATOM   3396  HZ5 DMS   344       8.401  -8.852 -15.942  1.00  0.00           H  
ATOM   3397  HZ6 DMS   344       8.730  -8.370 -17.651  1.00  0.00           H  
TER    3398      DMS   344 
ATOM   3398  S   DMS   345     -19.788  10.859   2.132  1.00  0.00           S  
ATOM   3399  CT1 DMS   345     -19.785  12.548   2.794  1.00  0.00           C  
ATOM   3400  O   DMS   345     -20.037   9.951   3.334  1.00  0.00           O  
ATOM   3401  CT2 DMS   345     -21.331  10.892   1.302  1.00  0.00           C  
ATOM   3402  HZ1 DMS   345     -18.855  12.716   3.337  1.00  0.00           H  
ATOM   3403  HZ2 DMS   345     -20.636  12.720   3.453  1.00  0.00           H  
ATOM   3404  HZ3 DMS   345     -19.807  13.294   2.000  1.00  0.00           H  
ATOM   3405  HZ4 DMS   345     -21.235  11.549   0.437  1.00  0.00           H  
ATOM   3406  HZ5 DMS   345     -22.128  11.211   1.974  1.00  0.00           H  
ATOM   3407  HZ6 DMS   345     -21.542   9.897   0.910  1.00  0.00           H  
TER    3408      DMS   345 
ATOM   3408  S   DMS   346     -12.561   3.355  17.777  1.00  0.00           S  
ATOM   3409  CT1 DMS   346     -11.638   1.798  17.628  1.00  0.00           C  
ATOM   3410  O   DMS   346     -11.874   4.144  18.817  1.00  0.00           O  
ATOM   3411  CT2 DMS   346     -11.805   4.043  16.320  1.00  0.00           C  
ATOM   3412  HZ1 DMS   346     -11.691   1.551  16.567  1.00  0.00           H  
ATOM   3413  HZ2 DMS   346     -12.090   0.999  18.216  1.00  0.00           H  
ATOM   3414  HZ3 DMS   346     -10.617   1.917  17.991  1.00  0.00           H  
ATOM   3415  HZ4 DMS   346     -12.066   5.090  16.167  1.00  0.00           H  
ATOM   3416  HZ5 DMS   346     -12.019   3.376  15.485  1.00  0.00           H  
ATOM   3417  HZ6 DMS   346     -10.738   4.004  16.540  1.00  0.00           H  
TER    3418      DMS   346 
ATOM   3418  S   DMS   347     -19.415  15.854   3.863  1.00  0.00           S  
ATOM   3419  CT1 DMS   347     -17.675  15.813   3.340  1.00  0.00           C  
ATOM   3420  O   DMS   347     -19.448  15.230   5.263  1.00  0.00           O  
ATOM   3421  CT2 DMS   347     -19.576  17.639   4.077  1.00  0.00           C  
ATOM   3422  HZ1 DMS   347     -17.090  16.343   4.091  1.00  0.00           H  
ATOM   3423  HZ2 DMS   347     -17.495  16.314   2.390  1.00  0.00           H  
ATOM   3424  HZ3 DMS   347     -17.283  14.807   3.186  1.00  0.00           H  
ATOM   3425  HZ4 DMS   347     -19.461  18.188   3.142  1.00  0.00           H  
ATOM   3426  HZ5 DMS   347     -18.819  17.994   4.776  1.00  0.00           H  
ATOM   3427  HZ6 DMS   347     -20.520  17.769   4.606  1.00  0.00           H  
TER    3428      DMS   347 
ATOM   3428  S   DMS   348      -5.406  21.758  -0.300  1.00  0.00           S  
ATOM   3429  CT1 DMS   348      -6.687  23.003  -0.172  1.00  0.00           C  
ATOM   3430  O   DMS   348      -4.303  22.429   0.462  1.00  0.00           O  
ATOM   3431  CT2 DMS   348      -6.205  20.566   0.833  1.00  0.00           C  
ATOM   3432  HZ1 DMS   348      -6.580  23.803  -0.904  1.00  0.00           H  
ATOM   3433  HZ2 DMS   348      -6.783  23.361   0.854  1.00  0.00           H  
ATOM   3434  HZ3 DMS   348      -7.635  22.552  -0.465  1.00  0.00           H  
ATOM   3435  HZ4 DMS   348      -6.969  20.195   0.149  1.00  0.00           H  
ATOM   3436  HZ5 DMS   348      -6.662  21.229   1.568  1.00  0.00           H  
ATOM   3437  HZ6 DMS   348      -5.484  19.848   1.223  1.00  0.00           H  
TER    3438      DMS   348 
ATOM   3438  S   DMS   349       8.389  13.821 -16.093  1.00  0.00           S  
ATOM   3439  CT1 DMS   349       8.488  12.873 -17.670  1.00  0.00           C  
ATOM   3440  O   DMS   349       9.807  13.566 -15.565  1.00  0.00           O  
ATOM   3441  CT2 DMS   349       8.626  15.356 -16.957  1.00  0.00           C  
ATOM   3442  HZ1 DMS   349       9.174  13.239 -18.434  1.00  0.00           H  
ATOM   3443  HZ2 DMS   349       7.491  12.751 -18.094  1.00  0.00           H  
ATOM   3444  HZ3 DMS   349       8.889  11.928 -17.301  1.00  0.00           H  
ATOM   3445  HZ4 DMS   349       9.573  15.262 -17.490  1.00  0.00           H  
ATOM   3446  HZ5 DMS   349       8.660  16.249 -16.332  1.00  0.00           H  
ATOM   3447  HZ6 DMS   349       7.846  15.413 -17.717  1.00  0.00           H  
TER    3448      DMS   349 
ATOM   3448  S   DMS   350       4.505 -20.902  16.220  1.00  0.00           S  
ATOM   3449  CT1 DMS   350       6.144 -20.745  16.903  1.00  0.00           C  
ATOM   3450  O   DMS   350       3.931 -21.926  17.226  1.00  0.00           O  
ATOM   3451  CT2 DMS   350       3.926 -19.242  16.754  1.00  0.00           C  
ATOM   3452  HZ1 DMS   350       6.239 -20.849  17.984  1.00  0.00           H  
ATOM   3453  HZ2 DMS   350       6.747 -19.921  16.521  1.00  0.00           H  
ATOM   3454  HZ3 DMS   350       6.621 -21.643  16.510  1.00  0.00           H  
ATOM   3455  HZ4 DMS   350       3.813 -19.296  17.837  1.00  0.00           H  
ATOM   3456  HZ5 DMS   350       2.955 -19.044  16.301  1.00  0.00           H  
ATOM   3457  HZ6 DMS   350       4.677 -18.480  16.546  1.00  0.00           H  
TER    3458      DMS   350 
ATOM   3458  S   DMS   351     -15.927 -21.917   8.287  1.00  0.00           S  
ATOM   3459  CT1 DMS   351     -15.656 -20.802   9.668  1.00  0.00           C  
ATOM   3460  O   DMS   351     -16.107 -21.058   7.058  1.00  0.00           O  
ATOM   3461  CT2 DMS   351     -14.361 -22.641   8.170  1.00  0.00           C  
ATOM   3462  HZ1 DMS   351     -14.773 -20.173   9.551  1.00  0.00           H  
ATOM   3463  HZ2 DMS   351     -15.578 -21.266  10.651  1.00  0.00           H  
ATOM   3464  HZ3 DMS   351     -16.429 -20.041   9.560  1.00  0.00           H  
ATOM   3465  HZ4 DMS   351     -13.584 -21.920   8.421  1.00  0.00           H  
ATOM   3466  HZ5 DMS   351     -14.173 -22.975   7.150  1.00  0.00           H  
ATOM   3467  HZ6 DMS   351     -14.159 -23.494   8.819  1.00  0.00           H  
TER    3468      DMS   351 
ATOM   3468  S   DMS   352      18.360   8.005  13.193  1.00  0.00           S  
ATOM   3469  CT1 DMS   352      18.607   6.248  13.119  1.00  0.00           C  
ATOM   3470  O   DMS   352      18.911   8.555  11.888  1.00  0.00           O  
ATOM   3471  CT2 DMS   352      16.553   8.182  13.141  1.00  0.00           C  
ATOM   3472  HZ1 DMS   352      18.025   5.768  12.332  1.00  0.00           H  
ATOM   3473  HZ2 DMS   352      18.290   5.881  14.094  1.00  0.00           H  
ATOM   3474  HZ3 DMS   352      19.674   6.127  12.929  1.00  0.00           H  
ATOM   3475  HZ4 DMS   352      16.153   7.728  14.048  1.00  0.00           H  
ATOM   3476  HZ5 DMS   352      16.213   7.690  12.230  1.00  0.00           H  
ATOM   3477  HZ6 DMS   352      16.336   9.251  13.125  1.00  0.00           H  
TER    3478      DMS   352 
ATOM   3478  S   DMS   353       5.471   3.105  15.255  1.00  0.00           S  
ATOM   3479  CT1 DMS   353       6.191   4.010  13.948  1.00  0.00           C  
ATOM   3480  O   DMS   353       6.211   1.795  15.352  1.00  0.00           O  
ATOM   3481  CT2 DMS   353       6.116   4.058  16.621  1.00  0.00           C  
ATOM   3482  HZ1 DMS   353       5.820   3.697  12.972  1.00  0.00           H  
ATOM   3483  HZ2 DMS   353       7.273   3.924  14.053  1.00  0.00           H  
ATOM   3484  HZ3 DMS   353       5.860   5.048  13.989  1.00  0.00           H  
ATOM   3485  HZ4 DMS   353       5.701   3.548  17.490  1.00  0.00           H  
ATOM   3486  HZ5 DMS   353       5.870   5.102  16.426  1.00  0.00           H  
ATOM   3487  HZ6 DMS   353       7.189   3.873  16.659  1.00  0.00           H  
TER    3488      DMS   353 
ATOM   3488  S   DMS   354       5.211  17.087  17.261  1.00  0.00           S  
ATOM   3489  CT1 DMS   354       6.341  16.015  16.408  1.00  0.00           C  
ATOM   3490  O   DMS   354       6.150  18.192  17.779  1.00  0.00           O  
ATOM   3491  CT2 DMS   354       4.498  17.718  15.643  1.00  0.00           C  
ATOM   3492  HZ1 DMS   354       6.538  16.366  15.396  1.00  0.00           H  
ATOM   3493  HZ2 DMS   354       5.828  15.060  16.287  1.00  0.00           H  
ATOM   3494  HZ3 DMS   354       7.213  16.011  17.062  1.00  0.00           H  
ATOM   3495  HZ4 DMS   354       3.696  18.350  16.026  1.00  0.00           H  
ATOM   3496  HZ5 DMS   354       4.174  16.850  15.069  1.00  0.00           H  
ATOM   3497  HZ6 DMS   354       5.258  18.307  15.130  1.00  0.00           H  
TER    3498      DMS   354 
ATOM   3498  S   DMS   355       7.284   8.100  18.524  1.00  0.00           S  
ATOM   3499  CT1 DMS   355       8.459   9.072  19.380  1.00  0.00           C  
ATOM   3500  O   DMS   355       6.209   9.009  17.988  1.00  0.00           O  
ATOM   3501  CT2 DMS   355       8.309   7.665  17.074  1.00  0.00           C  
ATOM   3502  HZ1 DMS   355       8.830   9.933  18.825  1.00  0.00           H  
ATOM   3503  HZ2 DMS   355       9.229   8.464  19.856  1.00  0.00           H  
ATOM   3504  HZ3 DMS   355       8.032   9.531  20.272  1.00  0.00           H  
ATOM   3505  HZ4 DMS   355       7.862   6.885  16.458  1.00  0.00           H  
ATOM   3506  HZ5 DMS   355       9.249   7.210  17.386  1.00  0.00           H  
ATOM   3507  HZ6 DMS   355       8.459   8.545  16.449  1.00  0.00           H  
TER    3508      DMS   355 
ATOM   3508  S   DMS   356       4.500  -5.591  15.809  1.00  0.00           S  
ATOM   3509  CT1 DMS   356       6.164  -6.288  15.829  1.00  0.00           C  
ATOM   3510  O   DMS   356       3.982  -5.480  17.217  1.00  0.00           O  
ATOM   3511  CT2 DMS   356       3.565  -7.039  15.169  1.00  0.00           C  
ATOM   3512  HZ1 DMS   356       6.496  -6.477  14.808  1.00  0.00           H  
ATOM   3513  HZ2 DMS   356       6.054  -7.262  16.306  1.00  0.00           H  
ATOM   3514  HZ3 DMS   356       6.931  -5.640  16.253  1.00  0.00           H  
ATOM   3515  HZ4 DMS   356       3.940  -7.431  14.224  1.00  0.00           H  
ATOM   3516  HZ5 DMS   356       2.531  -6.719  15.044  1.00  0.00           H  
ATOM   3517  HZ6 DMS   356       3.645  -7.836  15.909  1.00  0.00           H  
TER    3518      DMS   356 
ATOM   3518  S   DMS   357      22.865 -14.193   7.495  1.00  0.00           S  
ATOM   3519  CT1 DMS   357      23.099 -12.400   7.316  1.00  0.00           C  
ATOM   3520  O   DMS   357      24.273 -14.797   7.517  1.00  0.00           O  
ATOM   3521  CT2 DMS   357      22.210 -14.319   9.219  1.00  0.00           C  
ATOM   3522  HZ1 DMS   357      22.188 -11.884   7.013  1.00  0.00           H  
ATOM   3523  HZ2 DMS   357      23.954 -12.277   6.650  1.00  0.00           H  
ATOM   3524  HZ3 DMS   357      23.544 -12.006   8.230  1.00  0.00           H  
ATOM   3525  HZ4 DMS   357      22.262 -15.352   9.562  1.00  0.00           H  
ATOM   3526  HZ5 DMS   357      21.216 -13.873   9.189  1.00  0.00           H  
ATOM   3527  HZ6 DMS   357      22.844 -13.717   9.869  1.00  0.00           H  
TER    3528      DMS   357 
ATOM   3528  S   DMS   358     -16.977  -4.381  17.988  1.00  0.00           S  
ATOM   3529  CT1 DMS   358     -17.199  -2.924  17.071  1.00  0.00           C  
ATOM   3530  O   DMS   358     -18.247  -5.131  18.038  1.00  0.00           O  
ATOM   3531  CT2 DMS   358     -16.117  -5.240  16.650  1.00  0.00           C  
ATOM   3532  HZ1 DMS   358     -16.255  -2.491  16.743  1.00  0.00           H  
ATOM   3533  HZ2 DMS   358     -17.557  -2.278  17.873  1.00  0.00           H  
ATOM   3534  HZ3 DMS   358     -17.980  -3.113  16.334  1.00  0.00           H  
ATOM   3535  HZ4 DMS   358     -15.156  -4.738  16.536  1.00  0.00           H  
ATOM   3536  HZ5 DMS   358     -16.812  -5.201  15.811  1.00  0.00           H  
ATOM   3537  HZ6 DMS   358     -15.964  -6.276  16.951  1.00  0.00           H  
TER    3538      DMS   358 
ATOM   3538  S   DMS   359     -15.906 -11.313  -3.025  1.00  0.00           S  
ATOM   3539  CT1 DMS   359     -17.436 -11.059  -3.857  1.00  0.00           C  
ATOM   3540  O   DMS   359     -16.106 -12.427  -2.016  1.00  0.00           O  
ATOM   3541  CT2 DMS   359     -14.938 -12.094  -4.303  1.00  0.00           C  
ATOM   3542  HZ1 DMS   359     -17.397 -10.455  -4.763  1.00  0.00           H  
ATOM   3543  HZ2 DMS   359     -18.111 -10.642  -3.109  1.00  0.00           H  
ATOM   3544  HZ3 DMS   359     -17.849 -12.043  -4.079  1.00  0.00           H  
ATOM   3545  HZ4 DMS   359     -15.321 -13.084  -4.552  1.00  0.00           H  
ATOM   3546  HZ5 DMS   359     -13.892 -12.173  -4.006  1.00  0.00           H  
ATOM   3547  HZ6 DMS   359     -14.938 -11.459  -5.189  1.00  0.00           H  
TER    3548      DMS   359 
ATOM   3548  S   DMS   360     -11.522 -18.665  10.592  1.00  0.00           S  
ATOM   3549  CT1 DMS   360     -12.614 -18.182  11.944  1.00  0.00           C  
ATOM   3550  O   DMS   360     -12.216 -19.710   9.664  1.00  0.00           O  
ATOM   3551  CT2 DMS   360     -11.585 -17.089   9.714  1.00  0.00           C  
ATOM   3552  HZ1 DMS   360     -13.258 -18.957  12.361  1.00  0.00           H  
ATOM   3553  HZ2 DMS   360     -13.272 -17.438  11.496  1.00  0.00           H  
ATOM   3554  HZ3 DMS   360     -12.039 -17.732  12.753  1.00  0.00           H  
ATOM   3555  HZ4 DMS   360     -12.599 -16.788   9.451  1.00  0.00           H  
ATOM   3556  HZ5 DMS   360     -10.931 -17.089   8.842  1.00  0.00           H  
ATOM   3557  HZ6 DMS   360     -11.262 -16.408  10.502  1.00  0.00           H  
TER    3558      DMS   360 
ATOM   3558  S   DMS   361      15.071  11.510   6.932  1.00  0.00           S  
ATOM   3559  CT1 DMS   361      16.717  11.915   7.514  1.00  0.00           C  
ATOM   3560  O   DMS   361      14.264  12.687   7.380  1.00  0.00           O  
ATOM   3561  CT2 DMS   361      15.449  11.922   5.249  1.00  0.00           C  
ATOM   3562  HZ1 DMS   361      16.620  11.856   8.598  1.00  0.00           H  
ATOM   3563  HZ2 DMS   361      17.031  12.935   7.289  1.00  0.00           H  
ATOM   3564  HZ3 DMS   361      17.444  11.268   7.023  1.00  0.00           H  
ATOM   3565  HZ4 DMS   361      14.477  11.956   4.757  1.00  0.00           H  
ATOM   3566  HZ5 DMS   361      16.047  11.135   4.789  1.00  0.00           H  
ATOM   3567  HZ6 DMS   361      15.991  12.863   5.342  1.00  0.00           H  
TER    3568      DMS   361 
ATOM   3568  S   DMS   362       0.573  -9.489  23.319  1.00  0.00           S  
ATOM   3569  CT1 DMS   362       0.671  -7.655  23.104  1.00  0.00           C  
ATOM   3570  O   DMS   362      -0.880  -9.820  23.695  1.00  0.00           O  
ATOM   3571  CT2 DMS   362       0.768  -9.942  21.703  1.00  0.00           C  
ATOM   3572  HZ1 DMS   362       1.674  -7.373  22.785  1.00  0.00           H  
ATOM   3573  HZ2 DMS   362       0.426  -7.314  24.110  1.00  0.00           H  
ATOM   3574  HZ3 DMS   362      -0.148  -7.305  22.477  1.00  0.00           H  
ATOM   3575  HZ4 DMS   362       0.416 -10.948  21.474  1.00  0.00           H  
ATOM   3576  HZ5 DMS   362       1.823  -9.955  21.428  1.00  0.00           H  
ATOM   3577  HZ6 DMS   362       0.265  -9.291  20.988  1.00  0.00           H  
TER    3578      DMS   362 
ATOM   3578  S   DMS   363      -1.161   1.074  11.213  1.00  0.00           S  
ATOM   3579  CT1 DMS   363      -1.470   2.095   9.903  1.00  0.00           C  
ATOM   3580  O   DMS   363       0.198   0.420  11.019  1.00  0.00           O  
ATOM   3581  CT2 DMS   363      -1.028   2.161  12.630  1.00  0.00           C  
ATOM   3582  HZ1 DMS   363      -0.512   2.429   9.502  1.00  0.00           H  
ATOM   3583  HZ2 DMS   363      -2.161   2.914  10.102  1.00  0.00           H  
ATOM   3584  HZ3 DMS   363      -2.015   1.543   9.137  1.00  0.00           H  
ATOM   3585  HZ4 DMS   363      -0.555   1.570  13.413  1.00  0.00           H  
ATOM   3586  HZ5 DMS   363      -2.038   2.472  12.897  1.00  0.00           H  
ATOM   3587  HZ6 DMS   363      -0.297   2.918  12.345  1.00  0.00           H  
TER    3588      DMS   363 
ATOM   3588  S   DMS   364      -9.866  16.310 -20.175  1.00  0.00           S  
ATOM   3589  CT1 DMS   364      -8.873  15.186 -21.160  1.00  0.00           C  
ATOM   3590  O   DMS   364     -10.468  15.450 -19.062  1.00  0.00           O  
ATOM   3591  CT2 DMS   364      -8.485  16.986 -19.237  1.00  0.00           C  
ATOM   3592  HZ1 DMS   364      -9.487  14.523 -21.768  1.00  0.00           H  
ATOM   3593  HZ2 DMS   364      -8.327  14.596 -20.424  1.00  0.00           H  
ATOM   3594  HZ3 DMS   364      -8.168  15.745 -21.775  1.00  0.00           H  
ATOM   3595  HZ4 DMS   364      -7.936  16.201 -18.718  1.00  0.00           H  
ATOM   3596  HZ5 DMS   364      -8.977  17.620 -18.499  1.00  0.00           H  
ATOM   3597  HZ6 DMS   364      -7.787  17.492 -19.904  1.00  0.00           H  
TER    3598      DMS   364 
ATOM   3598  S   DMS   365      -9.148 -16.952   1.655  1.00  0.00           S  
ATOM   3599  CT1 DMS   365     -10.790 -16.836   0.902  1.00  0.00           C  
ATOM   3600  O   DMS   365      -8.751 -18.411   1.541  1.00  0.00           O  
ATOM   3601  CT2 DMS   365      -8.239 -16.321   0.305  1.00  0.00           C  
ATOM   3602  HZ1 DMS   365     -11.365 -16.053   1.397  1.00  0.00           H  
ATOM   3603  HZ2 DMS   365     -11.275 -17.808   0.989  1.00  0.00           H  
ATOM   3604  HZ3 DMS   365     -10.590 -16.638  -0.151  1.00  0.00           H  
ATOM   3605  HZ4 DMS   365      -8.663 -15.390  -0.072  1.00  0.00           H  
ATOM   3606  HZ5 DMS   365      -8.190 -17.025  -0.525  1.00  0.00           H  
ATOM   3607  HZ6 DMS   365      -7.219 -16.178   0.663  1.00  0.00           H  
TER    3608      DMS   365 
ATOM   3608  S   DMS   366      12.974   2.845   9.326  1.00  0.00           S  
ATOM   3609  CT1 DMS   366      14.173   4.184   8.932  1.00  0.00           C  
ATOM   3610  O   DMS   366      12.706   2.863  10.806  1.00  0.00           O  
ATOM   3611  CT2 DMS   366      11.587   3.619   8.665  1.00  0.00           C  
ATOM   3612  HZ1 DMS   366      15.133   3.993   9.410  1.00  0.00           H  
ATOM   3613  HZ2 DMS   366      13.697   5.111   9.252  1.00  0.00           H  
ATOM   3614  HZ3 DMS   366      14.433   4.193   7.874  1.00  0.00           H  
ATOM   3615  HZ4 DMS   366      11.408   4.516   9.257  1.00  0.00           H  
ATOM   3616  HZ5 DMS   366      10.630   3.098   8.640  1.00  0.00           H  
ATOM   3617  HZ6 DMS   366      11.850   3.906   7.647  1.00  0.00           H  
TER    3618      DMS   366 
ATOM   3618  S   DMS   367      -4.051   9.395 -17.933  1.00  0.00           S  
ATOM   3619  CT1 DMS   367      -2.741  10.601 -17.884  1.00  0.00           C  
ATOM   3620  O   DMS   367      -3.268   8.130 -17.725  1.00  0.00           O  
ATOM   3621  CT2 DMS   367      -4.930   9.710 -16.421  1.00  0.00           C  
ATOM   3622  HZ1 DMS   367      -2.275  10.717 -16.905  1.00  0.00           H  
ATOM   3623  HZ2 DMS   367      -3.228  11.575 -17.860  1.00  0.00           H  
ATOM   3624  HZ3 DMS   367      -2.092  10.501 -18.753  1.00  0.00           H  
ATOM   3625  HZ4 DMS   367      -5.592   8.875 -16.193  1.00  0.00           H  
ATOM   3626  HZ5 DMS   367      -5.622  10.552 -16.443  1.00  0.00           H  
ATOM   3627  HZ6 DMS   367      -4.129   9.802 -15.688  1.00  0.00           H  
TER    3628      DMS   367 
ATOM   3628  S   DMS   368       5.255  12.343   2.504  1.00  0.00           S  
ATOM   3629  CT1 DMS   368       4.366  12.119   4.077  1.00  0.00           C  
ATOM   3630  O   DMS   368       5.084  10.979   1.809  1.00  0.00           O  
ATOM   3631  CT2 DMS   368       6.850  12.451   3.157  1.00  0.00           C  
ATOM   3632  HZ1 DMS   368       4.624  11.219   4.636  1.00  0.00           H  
ATOM   3633  HZ2 DMS   368       3.310  12.152   3.812  1.00  0.00           H  
ATOM   3634  HZ3 DMS   368       4.558  13.011   4.673  1.00  0.00           H  
ATOM   3635  HZ4 DMS   368       7.491  11.693   2.707  1.00  0.00           H  
ATOM   3636  HZ5 DMS   368       6.711  12.190   4.206  1.00  0.00           H  
ATOM   3637  HZ6 DMS   368       7.141  13.495   3.037  1.00  0.00           H  
TER    3638      DMS   368 
ATOM   3638  S   DMS   369       8.907 -10.515  21.004  1.00  0.00           S  
ATOM   3639  CT1 DMS   369      10.579 -11.095  21.294  1.00  0.00           C  
ATOM   3640  O   DMS   369       8.734 -10.204  19.573  1.00  0.00           O  
ATOM   3641  CT2 DMS   369       7.893 -12.036  21.310  1.00  0.00           C  
ATOM   3642  HZ1 DMS   369      10.660 -11.356  22.350  1.00  0.00           H  
ATOM   3643  HZ2 DMS   369      11.278 -10.270  21.156  1.00  0.00           H  
ATOM   3644  HZ3 DMS   369      10.814 -11.952  20.664  1.00  0.00           H  
ATOM   3645  HZ4 DMS   369       7.914 -12.322  22.362  1.00  0.00           H  
ATOM   3646  HZ5 DMS   369       8.341 -12.900  20.819  1.00  0.00           H  
ATOM   3647  HZ6 DMS   369       6.931 -11.784  20.864  1.00  0.00           H  
TER    3648      DMS   369 
ATOM   3648  S   DMS   370      14.409  -1.565   0.540  1.00  0.00           S  
ATOM   3649  CT1 DMS   370      15.735  -0.334   0.416  1.00  0.00           C  
ATOM   3650  O   DMS   370      14.498  -1.987   2.002  1.00  0.00           O  
ATOM   3651  CT2 DMS   370      12.947  -0.541   0.428  1.00  0.00           C  
ATOM   3652  HZ1 DMS   370      15.766   0.106  -0.581  1.00  0.00           H  
ATOM   3653  HZ2 DMS   370      16.648  -0.824   0.754  1.00  0.00           H  
ATOM   3654  HZ3 DMS   370      15.533   0.396   1.200  1.00  0.00           H  
ATOM   3655  HZ4 DMS   370      13.122   0.067  -0.460  1.00  0.00           H  
ATOM   3656  HZ5 DMS   370      12.842   0.187   1.232  1.00  0.00           H  
ATOM   3657  HZ6 DMS   370      11.983  -1.050   0.437  1.00  0.00           H  
TER    3658      DMS   370 
ATOM   3658  S   DMS   371      18.860 -12.599   6.618  1.00  0.00           S  
ATOM   3659  CT1 DMS   371      19.198 -11.004   7.396  1.00  0.00           C  
ATOM   3660  O   DMS   371      20.129 -13.432   6.563  1.00  0.00           O  
ATOM   3661  CT2 DMS   371      17.982 -13.261   8.013  1.00  0.00           C  
ATOM   3662  HZ1 DMS   371      19.675 -11.212   8.354  1.00  0.00           H  
ATOM   3663  HZ2 DMS   371      18.282 -10.431   7.545  1.00  0.00           H  
ATOM   3664  HZ3 DMS   371      19.851 -10.408   6.759  1.00  0.00           H  
ATOM   3665  HZ4 DMS   371      18.660 -13.268   8.866  1.00  0.00           H  
ATOM   3666  HZ5 DMS   371      17.700 -14.259   7.678  1.00  0.00           H  
ATOM   3667  HZ6 DMS   371      16.998 -12.805   8.111  1.00  0.00           H  
TER    3668      DMS   371 
ATOM   3668  S   DMS   372      13.578  13.254   0.108  1.00  0.00           S  
ATOM   3669  CT1 DMS   372      12.277  13.026  -1.156  1.00  0.00           C  
ATOM   3670  O   DMS   372      14.217  14.594  -0.273  1.00  0.00           O  
ATOM   3671  CT2 DMS   372      12.259  13.855   1.237  1.00  0.00           C  
ATOM   3672  HZ1 DMS   372      12.783  12.776  -2.088  1.00  0.00           H  
ATOM   3673  HZ2 DMS   372      11.717  13.947  -1.318  1.00  0.00           H  
ATOM   3674  HZ3 DMS   372      11.581  12.211  -0.956  1.00  0.00           H  
ATOM   3675  HZ4 DMS   372      11.760  14.738   0.838  1.00  0.00           H  
ATOM   3676  HZ5 DMS   372      12.799  14.072   2.159  1.00  0.00           H  
ATOM   3677  HZ6 DMS   372      11.536  13.068   1.453  1.00  0.00           H  
TER    3678      DMS   372 
ATOM   3678  S   DMS   373       0.909 -23.331 -10.225  1.00  0.00           S  
ATOM   3679  CT1 DMS   373      -0.652 -23.375  -9.295  1.00  0.00           C  
ATOM   3680  O   DMS   373       1.434 -21.909 -10.130  1.00  0.00           O  
ATOM   3681  CT2 DMS   373       1.916 -24.186  -8.990  1.00  0.00           C  
ATOM   3682  HZ1 DMS   373      -0.907 -24.427  -9.167  1.00  0.00           H  
ATOM   3683  HZ2 DMS   373      -1.442 -22.886  -9.865  1.00  0.00           H  
ATOM   3684  HZ3 DMS   373      -0.489 -22.943  -8.308  1.00  0.00           H  
ATOM   3685  HZ4 DMS   373       1.447 -25.152  -8.802  1.00  0.00           H  
ATOM   3686  HZ5 DMS   373       1.872 -23.536  -8.116  1.00  0.00           H  
ATOM   3687  HZ6 DMS   373       2.931 -24.321  -9.365  1.00  0.00           H  
TER    3688      DMS   373 
ATOM   3688  S   DMS   374      -7.150  10.961  -1.624  1.00  0.00           S  
ATOM   3689  CT1 DMS   374      -8.720  10.235  -1.284  1.00  0.00           C  
ATOM   3690  O   DMS   374      -6.268  10.647  -0.451  1.00  0.00           O  
ATOM   3691  CT2 DMS   374      -7.641  12.641  -1.384  1.00  0.00           C  
ATOM   3692  HZ1 DMS   374      -9.221  10.759  -0.470  1.00  0.00           H  
ATOM   3693  HZ2 DMS   374      -8.492   9.212  -0.983  1.00  0.00           H  
ATOM   3694  HZ3 DMS   374      -9.399  10.182  -2.134  1.00  0.00           H  
ATOM   3695  HZ4 DMS   374      -6.816  13.352  -1.338  1.00  0.00           H  
ATOM   3696  HZ5 DMS   374      -8.015  12.701  -0.362  1.00  0.00           H  
ATOM   3697  HZ6 DMS   374      -8.346  12.895  -2.175  1.00  0.00           H  
TER    3698      DMS   374 
ATOM   3698  S   DMS   375      -1.541   5.921   0.527  1.00  0.00           S  
ATOM   3699  CT1 DMS   375      -0.097   4.775   0.676  1.00  0.00           C  
ATOM   3700  O   DMS   375      -1.213   6.939   1.651  1.00  0.00           O  
ATOM   3701  CT2 DMS   375      -1.000   6.715  -0.952  1.00  0.00           C  
ATOM   3702  HZ1 DMS   375      -0.240   4.106   1.524  1.00  0.00           H  
ATOM   3703  HZ2 DMS   375       0.797   5.399   0.678  1.00  0.00           H  
ATOM   3704  HZ3 DMS   375      -0.165   4.187  -0.239  1.00  0.00           H  
ATOM   3705  HZ4 DMS   375      -1.174   6.033  -1.785  1.00  0.00           H  
ATOM   3706  HZ5 DMS   375       0.055   6.974  -0.862  1.00  0.00           H  
ATOM   3707  HZ6 DMS   375      -1.649   7.575  -1.112  1.00  0.00           H  
TER    3708      DMS   375 
ATOM   3708  S   DMS   376      11.736  23.513   4.331  1.00  0.00           S  
ATOM   3709  CT1 DMS   376      12.729  24.974   4.636  1.00  0.00           C  
ATOM   3710  O   DMS   376      10.608  23.954   3.409  1.00  0.00           O  
ATOM   3711  CT2 DMS   376      12.797  22.430   3.439  1.00  0.00           C  
ATOM   3712  HZ1 DMS   376      13.485  24.639   5.346  1.00  0.00           H  
ATOM   3713  HZ2 DMS   376      12.171  25.821   5.036  1.00  0.00           H  
ATOM   3714  HZ3 DMS   376      13.218  25.246   3.700  1.00  0.00           H  
ATOM   3715  HZ4 DMS   376      13.763  22.393   3.943  1.00  0.00           H  
ATOM   3716  HZ5 DMS   376      12.930  22.722   2.397  1.00  0.00           H  
ATOM   3717  HZ6 DMS   376      12.430  21.407   3.364  1.00  0.00           H  
TER    3718      DMS   376 
ATOM   3718  S   DMS   377      -9.369 -13.955  -7.659  1.00  0.00           S  
ATOM   3719  CT1 DMS   377      -8.798 -14.786  -6.149  1.00  0.00           C  
ATOM   3720  O   DMS   377      -8.150 -13.073  -7.827  1.00  0.00           O  
ATOM   3721  CT2 DMS   377      -9.208 -15.392  -8.660  1.00  0.00           C  
ATOM   3722  HZ1 DMS   377      -9.540 -15.433  -5.682  1.00  0.00           H  
ATOM   3723  HZ2 DMS   377      -8.564 -13.907  -5.548  1.00  0.00           H  
ATOM   3724  HZ3 DMS   377      -7.872 -15.337  -6.312  1.00  0.00           H  
ATOM   3725  HZ4 DMS   377      -8.282 -15.890  -8.372  1.00  0.00           H  
ATOM   3726  HZ5 DMS   377      -9.107 -15.161  -9.720  1.00  0.00           H  
ATOM   3727  HZ6 DMS   377     -10.010 -16.078  -8.387  1.00  0.00           H  
TER    3728      DMS   377 
ATOM   3728  S   DMS   378       1.685  -0.314  24.556  1.00  0.00           S  
ATOM   3729  CT1 DMS   378       1.487   0.343  26.262  1.00  0.00           C  
ATOM   3730  O   DMS   378       0.562   0.432  23.897  1.00  0.00           O  
ATOM   3731  CT2 DMS   378       3.197   0.393  23.893  1.00  0.00           C  
ATOM   3732  HZ1 DMS   378       1.377   1.425  26.200  1.00  0.00           H  
ATOM   3733  HZ2 DMS   378       2.406   0.053  26.772  1.00  0.00           H  
ATOM   3734  HZ3 DMS   378       0.670  -0.151  26.788  1.00  0.00           H  
ATOM   3735  HZ4 DMS   378       3.046   1.460  23.734  1.00  0.00           H  
ATOM   3736  HZ5 DMS   378       3.279  -0.102  22.925  1.00  0.00           H  
ATOM   3737  HZ6 DMS   378       4.168   0.110  24.301  1.00  0.00           H  
TER    3738      DMS   378 
ATOM   3738  S   DMS   379       7.136   3.950 -15.777  1.00  0.00           S  
ATOM   3739  CT1 DMS   379       5.774   4.719 -16.660  1.00  0.00           C  
ATOM   3740  O   DMS   379       6.576   2.878 -14.838  1.00  0.00           O  
ATOM   3741  CT2 DMS   379       7.845   2.882 -17.067  1.00  0.00           C  
ATOM   3742  HZ1 DMS   379       5.204   3.833 -16.942  1.00  0.00           H  
ATOM   3743  HZ2 DMS   379       6.130   5.292 -17.516  1.00  0.00           H  
ATOM   3744  HZ3 DMS   379       5.168   5.323 -15.984  1.00  0.00           H  
ATOM   3745  HZ4 DMS   379       8.328   3.510 -17.816  1.00  0.00           H  
ATOM   3746  HZ5 DMS   379       7.116   2.383 -17.706  1.00  0.00           H  
ATOM   3747  HZ6 DMS   379       8.558   2.153 -16.682  1.00  0.00           H  
TER    3748      DMS   379 
ATOM   3748  S   DMS   380       1.330  14.935   2.648  1.00  0.00           S  
ATOM   3749  CT1 DMS   380       1.511  15.593   0.999  1.00  0.00           C  
ATOM   3750  O   DMS   380       1.072  13.463   2.479  1.00  0.00           O  
ATOM   3751  CT2 DMS   380       3.006  15.258   3.310  1.00  0.00           C  
ATOM   3752  HZ1 DMS   380       2.437  16.163   0.928  1.00  0.00           H  
ATOM   3753  HZ2 DMS   380       0.621  16.218   0.928  1.00  0.00           H  
ATOM   3754  HZ3 DMS   380       1.379  14.759   0.309  1.00  0.00           H  
ATOM   3755  HZ4 DMS   380       3.087  14.839   4.313  1.00  0.00           H  
ATOM   3756  HZ5 DMS   380       3.181  16.329   3.416  1.00  0.00           H  
ATOM   3757  HZ6 DMS   380       3.699  14.775   2.621  1.00  0.00           H  
TER    3758      DMS   380 
ATOM   3758  S   DMS   381      11.239   2.250  -7.976  1.00  0.00           S  
ATOM   3759  CT1 DMS   381      11.334   1.565  -9.553  1.00  0.00           C  
ATOM   3760  O   DMS   381      11.554   1.147  -6.969  1.00  0.00           O  
ATOM   3761  CT2 DMS   381      12.659   3.336  -8.070  1.00  0.00           C  
ATOM   3762  HZ1 DMS   381      12.316   1.191  -9.842  1.00  0.00           H  
ATOM   3763  HZ2 DMS   381      10.966   2.377 -10.179  1.00  0.00           H  
ATOM   3764  HZ3 DMS   381      10.578   0.782  -9.613  1.00  0.00           H  
ATOM   3765  HZ4 DMS   381      13.545   2.747  -8.310  1.00  0.00           H  
ATOM   3766  HZ5 DMS   381      12.761   3.943  -7.171  1.00  0.00           H  
ATOM   3767  HZ6 DMS   381      12.548   3.937  -8.973  1.00  0.00           H  
TER    3768      DMS   381 
ATOM   3768  S   DMS   382     -17.570  -8.556  -9.113  1.00  0.00           S  
ATOM   3769  CT1 DMS   382     -17.565  -6.756  -9.284  1.00  0.00           C  
ATOM   3770  O   DMS   382     -19.064  -8.943  -9.129  1.00  0.00           O  
ATOM   3771  CT2 DMS   382     -16.922  -9.041 -10.668  1.00  0.00           C  
ATOM   3772  HZ1 DMS   382     -16.541  -6.396  -9.381  1.00  0.00           H  
ATOM   3773  HZ2 DMS   382     -18.045  -6.358  -8.391  1.00  0.00           H  
ATOM   3774  HZ3 DMS   382     -18.226  -6.566 -10.129  1.00  0.00           H  
ATOM   3775  HZ4 DMS   382     -15.928  -8.600 -10.738  1.00  0.00           H  
ATOM   3776  HZ5 DMS   382     -17.541  -8.761 -11.520  1.00  0.00           H  
ATOM   3777  HZ6 DMS   382     -16.875 -10.130 -10.631  1.00  0.00           H  
TER    3778      DMS   382 
ATOM   3778  S   DMS   383      -6.168  -0.700 -12.883  1.00  0.00           S  
ATOM   3779  CT1 DMS   383      -6.140   1.088 -12.812  1.00  0.00           C  
ATOM   3780  O   DMS   383      -6.521  -1.188 -11.461  1.00  0.00           O  
ATOM   3781  CT2 DMS   383      -7.585  -0.987 -13.995  1.00  0.00           C  
ATOM   3782  HZ1 DMS   383      -5.445   1.477 -12.068  1.00  0.00           H  
ATOM   3783  HZ2 DMS   383      -7.143   1.424 -12.549  1.00  0.00           H  
ATOM   3784  HZ3 DMS   383      -5.818   1.486 -13.775  1.00  0.00           H  
ATOM   3785  HZ4 DMS   383      -7.509  -0.305 -14.842  1.00  0.00           H  
ATOM   3786  HZ5 DMS   383      -8.506  -0.782 -13.450  1.00  0.00           H  
ATOM   3787  HZ6 DMS   383      -7.512  -2.004 -14.381  1.00  0.00           H  
TER    3788      DMS   383 
ATOM   3788  S   DMS   384       7.799  17.768 -13.826  1.00  0.00           S  
ATOM   3789  CT1 DMS   384       7.767  17.410 -12.095  1.00  0.00           C  
ATOM   3790  O   DMS   384       6.416  17.442 -14.369  1.00  0.00           O  
ATOM   3791  CT2 DMS   384       7.674  19.529 -13.536  1.00  0.00           C  
ATOM   3792  HZ1 DMS   384       7.824  16.328 -11.983  1.00  0.00           H  
ATOM   3793  HZ2 DMS   384       6.831  17.796 -11.693  1.00  0.00           H  
ATOM   3794  HZ3 DMS   384       8.630  17.857 -11.601  1.00  0.00           H  
ATOM   3795  HZ4 DMS   384       6.703  19.759 -13.097  1.00  0.00           H  
ATOM   3796  HZ5 DMS   384       7.588  20.015 -14.508  1.00  0.00           H  
ATOM   3797  HZ6 DMS   384       8.502  20.024 -13.028  1.00  0.00           H  
TER    3798      DMS   384 
ATOM   3798  S   DMS   385     -16.696  12.375  10.489  1.00  0.00           S  
ATOM   3799  CT1 DMS   385     -15.296  11.289  10.126  1.00  0.00           C  
ATOM   3800  O   DMS   385     -16.207  12.998  11.777  1.00  0.00           O  
ATOM   3801  CT2 DMS   385     -17.743  11.091  10.961  1.00  0.00           C  
ATOM   3802  HZ1 DMS   385     -15.029  10.681  10.990  1.00  0.00           H  
ATOM   3803  HZ2 DMS   385     -14.488  11.997   9.942  1.00  0.00           H  
ATOM   3804  HZ3 DMS   385     -15.443  10.583   9.309  1.00  0.00           H  
ATOM   3805  HZ4 DMS   385     -17.272  10.531  11.769  1.00  0.00           H  
ATOM   3806  HZ5 DMS   385     -18.007  10.371  10.187  1.00  0.00           H  
ATOM   3807  HZ6 DMS   385     -18.690  11.499  11.313  1.00  0.00           H  
TER    3808      DMS   385 
ATOM   3808  S   DMS   386      -7.655  11.075  24.446  1.00  0.00           S  
ATOM   3809  CT1 DMS   386      -9.271  10.822  23.616  1.00  0.00           C  
ATOM   3810  O   DMS   386      -7.900  12.126  25.542  1.00  0.00           O  
ATOM   3811  CT2 DMS   386      -7.752   9.442  25.304  1.00  0.00           C  
ATOM   3812  HZ1 DMS   386     -10.002  10.740  24.421  1.00  0.00           H  
ATOM   3813  HZ2 DMS   386      -9.249   9.865  23.095  1.00  0.00           H  
ATOM   3814  HZ3 DMS   386      -9.562  11.538  22.847  1.00  0.00           H  
ATOM   3815  HZ4 DMS   386      -8.667   9.191  25.841  1.00  0.00           H  
ATOM   3816  HZ5 DMS   386      -6.842   9.388  25.901  1.00  0.00           H  
ATOM   3817  HZ6 DMS   386      -7.785   8.655  24.551  1.00  0.00           H  
TER    3818      DMS   386 
ATOM   3818  S   DMS   387       9.911  -8.398   0.715  1.00  0.00           S  
ATOM   3819  CT1 DMS   387       8.666  -7.226   1.202  1.00  0.00           C  
ATOM   3820  O   DMS   387      11.098  -7.686   0.152  1.00  0.00           O  
ATOM   3821  CT2 DMS   387      10.580  -9.077   2.282  1.00  0.00           C  
ATOM   3822  HZ1 DMS   387       9.125  -6.497   1.869  1.00  0.00           H  
ATOM   3823  HZ2 DMS   387       7.887  -7.899   1.562  1.00  0.00           H  
ATOM   3824  HZ3 DMS   387       8.449  -6.672   0.288  1.00  0.00           H  
ATOM   3825  HZ4 DMS   387      11.100  -9.978   1.959  1.00  0.00           H  
ATOM   3826  HZ5 DMS   387       9.809  -9.137   3.051  1.00  0.00           H  
ATOM   3827  HZ6 DMS   387      11.408  -8.451   2.613  1.00  0.00           H  
TER    3828      DMS   387 
ATOM   3828  S   DMS   388      -9.275   0.372   7.545  1.00  0.00           S  
ATOM   3829  CT1 DMS   388      -9.263   0.752   5.769  1.00  0.00           C  
ATOM   3830  O   DMS   388      -7.979  -0.400   7.633  1.00  0.00           O  
ATOM   3831  CT2 DMS   388      -8.845   1.909   8.257  1.00  0.00           C  
ATOM   3832  HZ1 DMS   388      -9.090  -0.194   5.256  1.00  0.00           H  
ATOM   3833  HZ2 DMS   388      -8.307   1.211   5.518  1.00  0.00           H  
ATOM   3834  HZ3 DMS   388     -10.131   1.307   5.415  1.00  0.00           H  
ATOM   3835  HZ4 DMS   388      -9.740   2.499   8.453  1.00  0.00           H  
ATOM   3836  HZ5 DMS   388      -8.148   2.507   7.670  1.00  0.00           H  
ATOM   3837  HZ6 DMS   388      -8.292   1.740   9.182  1.00  0.00           H  
TER    3838      DMS   388 
ATOM   3838  S   DMS   389      -9.407  -4.683 -10.937  1.00  0.00           S  
ATOM   3839  CT1 DMS   389     -10.132  -3.453 -11.985  1.00  0.00           C  
ATOM   3840  O   DMS   389      -8.944  -5.767 -11.911  1.00  0.00           O  
ATOM   3841  CT2 DMS   389      -7.934  -3.912 -10.410  1.00  0.00           C  
ATOM   3842  HZ1 DMS   389     -11.093  -3.794 -12.369  1.00  0.00           H  
ATOM   3843  HZ2 DMS   389      -9.515  -3.381 -12.881  1.00  0.00           H  
ATOM   3844  HZ3 DMS   389     -10.203  -2.540 -11.393  1.00  0.00           H  
ATOM   3845  HZ4 DMS   389      -7.275  -4.629  -9.920  1.00  0.00           H  
ATOM   3846  HZ5 DMS   389      -8.255  -3.019  -9.874  1.00  0.00           H  
ATOM   3847  HZ6 DMS   389      -7.442  -3.529 -11.303  1.00  0.00           H  
TER    3848      DMS   389 
ATOM   3848  S   DMS   390      -7.209  11.933 -21.073  1.00  0.00           S  
ATOM   3849  CT1 DMS   390      -6.152  10.582 -20.587  1.00  0.00           C  
ATOM   3850  O   DMS   390      -6.214  12.871 -21.727  1.00  0.00           O  
ATOM   3851  CT2 DMS   390      -8.125  11.048 -22.369  1.00  0.00           C  
ATOM   3852  HZ1 DMS   390      -5.716  10.118 -21.471  1.00  0.00           H  
ATOM   3853  HZ2 DMS   390      -6.783   9.913 -20.002  1.00  0.00           H  
ATOM   3854  HZ3 DMS   390      -5.296  10.931 -20.008  1.00  0.00           H  
ATOM   3855  HZ4 DMS   390      -8.601  10.220 -21.844  1.00  0.00           H  
ATOM   3856  HZ5 DMS   390      -7.492  10.739 -23.200  1.00  0.00           H  
ATOM   3857  HZ6 DMS   390      -8.796  11.808 -22.770  1.00  0.00           H  
TER    3858      DMS   390 
ATOM   3858  S   DMS   391      18.634   0.626  -1.716  1.00  0.00           S  
ATOM   3859  CT1 DMS   391      18.954  -1.018  -2.258  1.00  0.00           C  
ATOM   3860  O   DMS   391      19.835   1.471  -2.122  1.00  0.00           O  
ATOM   3861  CT2 DMS   391      17.329   1.020  -2.978  1.00  0.00           C  
ATOM   3862  HZ1 DMS   391      18.125  -1.604  -1.861  1.00  0.00           H  
ATOM   3863  HZ2 DMS   391      19.928  -1.342  -1.891  1.00  0.00           H  
ATOM   3864  HZ3 DMS   391      18.894  -1.093  -3.344  1.00  0.00           H  
ATOM   3865  HZ4 DMS   391      17.698   0.975  -4.002  1.00  0.00           H  
ATOM   3866  HZ5 DMS   391      16.875   1.998  -2.818  1.00  0.00           H  
ATOM   3867  HZ6 DMS   391      16.642   0.181  -2.861  1.00  0.00           H  
TER    3868      DMS   391 
ATOM   3868  S   DMS   392      19.988 -12.190   0.181  1.00  0.00           S  
ATOM   3869  CT1 DMS   392      21.798 -12.026   0.490  1.00  0.00           C  
ATOM   3870  O   DMS   392      19.250 -11.029   0.795  1.00  0.00           O  
ATOM   3871  CT2 DMS   392      20.153 -12.105  -1.553  1.00  0.00           C  
ATOM   3872  HZ1 DMS   392      22.216 -11.075   0.162  1.00  0.00           H  
ATOM   3873  HZ2 DMS   392      22.306 -12.826  -0.048  1.00  0.00           H  
ATOM   3874  HZ3 DMS   392      22.099 -12.089   1.536  1.00  0.00           H  
ATOM   3875  HZ4 DMS   392      20.650 -11.149  -1.719  1.00  0.00           H  
ATOM   3876  HZ5 DMS   392      19.220 -12.215  -2.106  1.00  0.00           H  
ATOM   3877  HZ6 DMS   392      20.783 -12.940  -1.860  1.00  0.00           H  
TER    3878      DMS   392 
ATOM   3878  S   DMS   393      11.665 -11.286  13.543  1.00  0.00           S  
ATOM   3879  CT1 DMS   393      13.099 -12.158  12.898  1.00  0.00           C  
ATOM   3880  O   DMS   393      11.889 -11.341  15.062  1.00  0.00           O  
ATOM   3881  CT2 DMS   393      11.903  -9.621  12.918  1.00  0.00           C  
ATOM   3882  HZ1 DMS   393      13.093 -13.236  13.055  1.00  0.00           H  
ATOM   3883  HZ2 DMS   393      13.953 -11.807  13.477  1.00  0.00           H  
ATOM   3884  HZ3 DMS   393      13.178 -12.027  11.819  1.00  0.00           H  
ATOM   3885  HZ4 DMS   393      11.645  -9.684  11.860  1.00  0.00           H  
ATOM   3886  HZ5 DMS   393      12.916  -9.235  13.021  1.00  0.00           H  
ATOM   3887  HZ6 DMS   393      11.184  -8.991  13.441  1.00  0.00           H  
TER    3888      DMS   393 
ATOM   3888  S   DMS   394      19.207  -3.506  11.190  1.00  0.00           S  
ATOM   3889  CT1 DMS   394      18.410  -3.065   9.671  1.00  0.00           C  
ATOM   3890  O   DMS   394      19.105  -5.041  11.094  1.00  0.00           O  
ATOM   3891  CT2 DMS   394      20.881  -3.140  10.548  1.00  0.00           C  
ATOM   3892  HZ1 DMS   394      18.819  -3.549   8.784  1.00  0.00           H  
ATOM   3893  HZ2 DMS   394      18.543  -1.984   9.634  1.00  0.00           H  
ATOM   3894  HZ3 DMS   394      17.334  -3.222   9.741  1.00  0.00           H  
ATOM   3895  HZ4 DMS   394      21.603  -3.651  11.185  1.00  0.00           H  
ATOM   3896  HZ5 DMS   394      21.105  -2.074  10.498  1.00  0.00           H  
ATOM   3897  HZ6 DMS   394      20.949  -3.526   9.531  1.00  0.00           H  
TER    3898      DMS   394 
ATOM   3898  S   DMS   395      -1.306 -15.212  18.559  1.00  0.00           S  
ATOM   3899  CT1 DMS   395      -2.997 -15.418  18.300  1.00  0.00           C  
ATOM   3900  O   DMS   395      -1.235 -14.895  20.055  1.00  0.00           O  
ATOM   3901  CT2 DMS   395      -0.865 -16.902  18.145  1.00  0.00           C  
ATOM   3902  HZ1 DMS   395      -3.315 -16.313  18.835  1.00  0.00           H  
ATOM   3903  HZ2 DMS   395      -3.134 -15.609  17.236  1.00  0.00           H  
ATOM   3904  HZ3 DMS   395      -3.472 -14.488  18.613  1.00  0.00           H  
ATOM   3905  HZ4 DMS   395       0.194 -17.159  18.126  1.00  0.00           H  
ATOM   3906  HZ5 DMS   395      -1.354 -17.205  17.219  1.00  0.00           H  
ATOM   3907  HZ6 DMS   395      -1.266 -17.520  18.948  1.00  0.00           H  
TER    3908      DMS   395 
ATOM   3908  S   DMS   396      -6.315   8.430 -24.626  1.00  0.00           S  
ATOM   3909  CT1 DMS   396      -7.597   8.114 -25.872  1.00  0.00           C  
ATOM   3910  O   DMS   396      -6.962   8.102 -23.246  1.00  0.00           O  
ATOM   3911  CT2 DMS   396      -5.265   7.049 -25.154  1.00  0.00           C  
ATOM   3912  HZ1 DMS   396      -7.146   8.339 -26.838  1.00  0.00           H  
ATOM   3913  HZ2 DMS   396      -8.456   8.753 -25.667  1.00  0.00           H  
ATOM   3914  HZ3 DMS   396      -7.816   7.049 -25.801  1.00  0.00           H  
ATOM   3915  HZ4 DMS   396      -4.443   6.882 -24.457  1.00  0.00           H  
ATOM   3916  HZ5 DMS   396      -4.794   7.226 -26.121  1.00  0.00           H  
ATOM   3917  HZ6 DMS   396      -5.960   6.219 -25.281  1.00  0.00           H  
TER    3918      DMS   396 
ATOM   3918  S   DMS   397      -4.123  15.478  -6.253  1.00  0.00           S  
ATOM   3919  CT1 DMS   397      -3.922  14.602  -4.670  1.00  0.00           C  
ATOM   3920  O   DMS   397      -3.982  16.972  -5.850  1.00  0.00           O  
ATOM   3921  CT2 DMS   397      -5.838  15.107  -6.444  1.00  0.00           C  
ATOM   3922  HZ1 DMS   397      -2.985  14.880  -4.187  1.00  0.00           H  
ATOM   3923  HZ2 DMS   397      -3.900  13.543  -4.926  1.00  0.00           H  
ATOM   3924  HZ3 DMS   397      -4.686  14.890  -3.948  1.00  0.00           H  
ATOM   3925  HZ4 DMS   397      -5.985  14.084  -6.789  1.00  0.00           H  
ATOM   3926  HZ5 DMS   397      -6.258  15.802  -7.171  1.00  0.00           H  
ATOM   3927  HZ6 DMS   397      -6.416  15.358  -5.554  1.00  0.00           H  
TER    3928      DMS   397 
ATOM   3928  S   DMS   398      15.496 -17.711  -5.225  1.00  0.00           S  
ATOM   3929  CT1 DMS   398      14.069 -16.636  -5.525  1.00  0.00           C  
ATOM   3930  O   DMS   398      15.650 -17.874  -3.696  1.00  0.00           O  
ATOM   3931  CT2 DMS   398      14.866 -19.280  -5.784  1.00  0.00           C  
ATOM   3932  HZ1 DMS   398      13.271 -17.022  -4.891  1.00  0.00           H  
ATOM   3933  HZ2 DMS   398      13.722 -16.692  -6.557  1.00  0.00           H  
ATOM   3934  HZ3 DMS   398      14.270 -15.642  -5.125  1.00  0.00           H  
ATOM   3935  HZ4 DMS   398      13.919 -19.482  -5.284  1.00  0.00           H  
ATOM   3936  HZ5 DMS   398      15.495 -20.154  -5.620  1.00  0.00           H  
ATOM   3937  HZ6 DMS   398      14.485 -19.258  -6.805  1.00  0.00           H  
TER    3938      DMS   398 
ATOM   3938  S   DMS   399     -16.648   5.247 -15.955  1.00  0.00           S  
ATOM   3939  CT1 DMS   399     -17.580   3.864 -15.249  1.00  0.00           C  
ATOM   3940  O   DMS   399     -15.289   4.767 -16.373  1.00  0.00           O  
ATOM   3941  CT2 DMS   399     -17.612   5.258 -17.412  1.00  0.00           C  
ATOM   3942  HZ1 DMS   399     -17.006   3.408 -14.442  1.00  0.00           H  
ATOM   3943  HZ2 DMS   399     -17.791   3.063 -15.958  1.00  0.00           H  
ATOM   3944  HZ3 DMS   399     -18.549   4.246 -14.927  1.00  0.00           H  
ATOM   3945  HZ4 DMS   399     -18.036   6.262 -17.448  1.00  0.00           H  
ATOM   3946  HZ5 DMS   399     -18.397   4.504 -17.472  1.00  0.00           H  
ATOM   3947  HZ6 DMS   399     -16.976   5.222 -18.296  1.00  0.00           H  
TER    3948      DMS   399 
ATOM   3948  S   DMS   400     -15.312   9.189  -7.158  1.00  0.00           S  
ATOM   3949  CT1 DMS   400     -15.653  10.377  -8.415  1.00  0.00           C  
ATOM   3950  O   DMS   400     -16.322   8.071  -7.268  1.00  0.00           O  
ATOM   3951  CT2 DMS   400     -15.814  10.200  -5.796  1.00  0.00           C  
ATOM   3952  HZ1 DMS   400     -16.649  10.784  -8.242  1.00  0.00           H  
ATOM   3953  HZ2 DMS   400     -15.567  10.081  -9.461  1.00  0.00           H  
ATOM   3954  HZ3 DMS   400     -14.925  11.186  -8.351  1.00  0.00           H  
ATOM   3955  HZ4 DMS   400     -15.698   9.600  -4.894  1.00  0.00           H  
ATOM   3956  HZ5 DMS   400     -16.831  10.564  -5.943  1.00  0.00           H  
ATOM   3957  HZ6 DMS   400     -15.073  11.000  -5.802  1.00  0.00           H  
TER    3958      DMS   400 
ATOM   3958  S   DMS   401      -9.393  10.101 -17.918  1.00  0.00           S  
ATOM   3959  CT1 DMS   401     -10.258   9.143 -19.242  1.00  0.00           C  
ATOM   3960  O   DMS   401      -7.900   9.650 -17.956  1.00  0.00           O  
ATOM   3961  CT2 DMS   401      -9.503  11.814 -18.505  1.00  0.00           C  
ATOM   3962  HZ1 DMS   401      -9.720   9.160 -20.189  1.00  0.00           H  
ATOM   3963  HZ2 DMS   401     -11.281   9.479 -19.406  1.00  0.00           H  
ATOM   3964  HZ3 DMS   401     -10.306   8.098 -18.937  1.00  0.00           H  
ATOM   3965  HZ4 DMS   401     -10.442  12.211 -18.121  1.00  0.00           H  
ATOM   3966  HZ5 DMS   401      -9.666  11.764 -19.581  1.00  0.00           H  
ATOM   3967  HZ6 DMS   401      -8.624  12.373 -18.183  1.00  0.00           H  
TER    3968      DMS   401 
ATOM   3968  S   DMS   402      15.875  -3.931 -16.173  1.00  0.00           S  
ATOM   3969  CT1 DMS   402      16.740  -5.033 -17.262  1.00  0.00           C  
ATOM   3970  O   DMS   402      16.632  -2.635 -15.912  1.00  0.00           O  
ATOM   3971  CT2 DMS   402      14.454  -3.577 -17.222  1.00  0.00           C  
ATOM   3972  HZ1 DMS   402      16.859  -4.437 -18.167  1.00  0.00           H  
ATOM   3973  HZ2 DMS   402      16.123  -5.917 -17.419  1.00  0.00           H  
ATOM   3974  HZ3 DMS   402      17.655  -5.332 -16.750  1.00  0.00           H  
ATOM   3975  HZ4 DMS   402      14.006  -2.637 -16.899  1.00  0.00           H  
ATOM   3976  HZ5 DMS   402      13.722  -4.383 -17.169  1.00  0.00           H  
ATOM   3977  HZ6 DMS   402      14.847  -3.376 -18.219  1.00  0.00           H  
TER    3978      DMS   402 
ATOM   3978  S   DMS   403      21.911  -6.122  14.204  1.00  0.00           S  
ATOM   3979  CT1 DMS   403      21.143  -7.256  13.000  1.00  0.00           C  
ATOM   3980  O   DMS   403      22.869  -5.126  13.535  1.00  0.00           O  
ATOM   3981  CT2 DMS   403      20.460  -5.169  14.585  1.00  0.00           C  
ATOM   3982  HZ1 DMS   403      20.811  -6.646  12.160  1.00  0.00           H  
ATOM   3983  HZ2 DMS   403      20.289  -7.765  13.447  1.00  0.00           H  
ATOM   3984  HZ3 DMS   403      21.994  -7.892  12.754  1.00  0.00           H  
ATOM   3985  HZ4 DMS   403      20.237  -4.531  13.730  1.00  0.00           H  
ATOM   3986  HZ5 DMS   403      20.745  -4.572  15.451  1.00  0.00           H  
ATOM   3987  HZ6 DMS   403      19.556  -5.756  14.748  1.00  0.00           H  
TER    3988      DMS   403 
ATOM   3988  S   DMS   404      12.118   7.567  17.775  1.00  0.00           S  
ATOM   3989  CT1 DMS   404      13.872   7.814  17.540  1.00  0.00           C  
ATOM   3990  O   DMS   404      11.969   6.076  17.743  1.00  0.00           O  
ATOM   3991  CT2 DMS   404      12.115   7.965  19.512  1.00  0.00           C  
ATOM   3992  HZ1 DMS   404      13.926   7.922  16.457  1.00  0.00           H  
ATOM   3993  HZ2 DMS   404      14.369   6.938  17.956  1.00  0.00           H  
ATOM   3994  HZ3 DMS   404      14.178   8.755  17.998  1.00  0.00           H  
ATOM   3995  HZ4 DMS   404      12.956   7.504  20.030  1.00  0.00           H  
ATOM   3996  HZ5 DMS   404      11.185   7.509  19.850  1.00  0.00           H  
ATOM   3997  HZ6 DMS   404      12.135   9.051  19.598  1.00  0.00           H  
TER    3998      DMS   404 
ATOM   3998  S   DMS   405      -9.517   4.103 -21.999  1.00  0.00           S  
ATOM   3999  CT1 DMS   405      -9.331   5.876 -21.823  1.00  0.00           C  
ATOM   4000  O   DMS   405     -10.047   3.799 -23.398  1.00  0.00           O  
ATOM   4001  CT2 DMS   405      -7.775   3.798 -22.188  1.00  0.00           C  
ATOM   4002  HZ1 DMS   405      -8.849   6.280 -22.714  1.00  0.00           H  
ATOM   4003  HZ2 DMS   405      -8.648   6.107 -21.006  1.00  0.00           H  
ATOM   4004  HZ3 DMS   405     -10.285   6.375 -21.652  1.00  0.00           H  
ATOM   4005  HZ4 DMS   405      -7.247   3.794 -21.234  1.00  0.00           H  
ATOM   4006  HZ5 DMS   405      -7.414   4.587 -22.847  1.00  0.00           H  
ATOM   4007  HZ6 DMS   405      -7.549   2.908 -22.775  1.00  0.00           H  
TER    4008      DMS   405 
ATOM   4008  S   DMS   406      -4.189  -0.102  26.875  1.00  0.00           S  
ATOM   4009  CT1 DMS   406      -2.865  -1.108  26.394  1.00  0.00           C  
ATOM   4010  O   DMS   406      -4.652  -0.518  28.306  1.00  0.00           O  
ATOM   4011  CT2 DMS   406      -3.291   1.523  26.912  1.00  0.00           C  
ATOM   4012  HZ1 DMS   406      -3.257  -2.105  26.198  1.00  0.00           H  
ATOM   4013  HZ2 DMS   406      -2.172  -1.120  27.236  1.00  0.00           H  
ATOM   4014  HZ3 DMS   406      -2.408  -0.716  25.485  1.00  0.00           H  
ATOM   4015  HZ4 DMS   406      -2.775   1.516  25.952  1.00  0.00           H  
ATOM   4016  HZ5 DMS   406      -2.541   1.563  27.702  1.00  0.00           H  
ATOM   4017  HZ6 DMS   406      -4.127   2.202  27.078  1.00  0.00           H  
TER    4018      DMS   406 
ATOM   4018  S   DMS   407      -4.583   1.658  12.533  1.00  0.00           S  
ATOM   4019  CT1 DMS   407      -5.634   2.691  13.374  1.00  0.00           C  
ATOM   4020  O   DMS   407      -4.491   0.472  13.425  1.00  0.00           O  
ATOM   4021  CT2 DMS   407      -5.490   1.145  11.031  1.00  0.00           C  
ATOM   4022  HZ1 DMS   407      -5.403   3.670  12.953  1.00  0.00           H  
ATOM   4023  HZ2 DMS   407      -5.375   2.597  14.429  1.00  0.00           H  
ATOM   4024  HZ3 DMS   407      -6.669   2.437  13.147  1.00  0.00           H  
ATOM   4025  HZ4 DMS   407      -5.626   2.010  10.382  1.00  0.00           H  
ATOM   4026  HZ5 DMS   407      -6.361   0.538  11.280  1.00  0.00           H  
ATOM   4027  HZ6 DMS   407      -4.779   0.516  10.496  1.00  0.00           H  
TER    4028      DMS   407 
ATOM   4028  S   DMS   408      -8.033   0.207  17.076  1.00  0.00           S  
ATOM   4029  CT1 DMS   408      -6.976  -0.019  18.439  1.00  0.00           C  
ATOM   4030  O   DMS   408      -8.309   1.680  16.968  1.00  0.00           O  
ATOM   4031  CT2 DMS   408      -7.027  -0.227  15.702  1.00  0.00           C  
ATOM   4032  HZ1 DMS   408      -6.645  -1.053  18.538  1.00  0.00           H  
ATOM   4033  HZ2 DMS   408      -7.408   0.305  19.386  1.00  0.00           H  
ATOM   4034  HZ3 DMS   408      -6.103   0.612  18.278  1.00  0.00           H  
ATOM   4035  HZ4 DMS   408      -7.300   0.304  14.790  1.00  0.00           H  
ATOM   4036  HZ5 DMS   408      -7.067  -1.295  15.485  1.00  0.00           H  
ATOM   4037  HZ6 DMS   408      -6.005   0.040  15.969  1.00  0.00           H  
TER    4038      DMS   408 
ATOM   4038  S   DMS   409     -20.305  17.774   8.134  1.00  0.00           S  
ATOM   4039  CT1 DMS   409     -20.463  17.740   9.972  1.00  0.00           C  
ATOM   4040  O   DMS   409     -19.952  19.216   7.711  1.00  0.00           O  
ATOM   4041  CT2 DMS   409     -18.838  16.745   8.127  1.00  0.00           C  
ATOM   4042  HZ1 DMS   409     -20.517  16.697  10.284  1.00  0.00           H  
ATOM   4043  HZ2 DMS   409     -21.260  18.363  10.377  1.00  0.00           H  
ATOM   4044  HZ3 DMS   409     -19.479  17.969  10.379  1.00  0.00           H  
ATOM   4045  HZ4 DMS   409     -18.129  17.217   8.807  1.00  0.00           H  
ATOM   4046  HZ5 DMS   409     -18.362  16.605   7.156  1.00  0.00           H  
ATOM   4047  HZ6 DMS   409     -19.003  15.801   8.647  1.00  0.00           H  
TER    4048      DMS   409 
ATOM   4048  S   DMS   410     -16.629 -17.096   3.120  1.00  0.00           S  
ATOM   4049  CT1 DMS   410     -16.625 -15.402   3.411  1.00  0.00           C  
ATOM   4050  O   DMS   410     -17.009 -17.385   1.691  1.00  0.00           O  
ATOM   4051  CT2 DMS   410     -14.835 -17.215   3.037  1.00  0.00           C  
ATOM   4052  HZ1 DMS   410     -15.832 -14.965   2.805  1.00  0.00           H  
ATOM   4053  HZ2 DMS   410     -16.317 -15.270   4.448  1.00  0.00           H  
ATOM   4054  HZ3 DMS   410     -17.540 -14.899   3.097  1.00  0.00           H  
ATOM   4055  HZ4 DMS   410     -14.408 -17.370   4.028  1.00  0.00           H  
ATOM   4056  HZ5 DMS   410     -14.223 -16.460   2.543  1.00  0.00           H  
ATOM   4057  HZ6 DMS   410     -14.675 -18.155   2.509  1.00  0.00           H  
TER    4058      DMS   410 
ATOM   4058  S   DMS   411     -16.060   3.278 -23.805  1.00  0.00           S  
ATOM   4059  CT1 DMS   411     -16.228   4.480 -22.404  1.00  0.00           C  
ATOM   4060  O   DMS   411     -14.768   3.583 -24.477  1.00  0.00           O  
ATOM   4061  CT2 DMS   411     -15.750   1.847 -22.720  1.00  0.00           C  
ATOM   4062  HZ1 DMS   411     -17.036   4.034 -21.824  1.00  0.00           H  
ATOM   4063  HZ2 DMS   411     -16.477   5.422 -22.892  1.00  0.00           H  
ATOM   4064  HZ3 DMS   411     -15.248   4.522 -21.930  1.00  0.00           H  
ATOM   4065  HZ4 DMS   411     -15.302   0.980 -23.206  1.00  0.00           H  
ATOM   4066  HZ5 DMS   411     -16.773   1.591 -22.442  1.00  0.00           H  
ATOM   4067  HZ6 DMS   411     -15.192   2.045 -21.805  1.00  0.00           H  
TER    4068      DMS   411 
ATOM   4068  S   DMS   412     -23.377 -10.156  -9.504  1.00  0.00           S  
ATOM   4069  CT1 DMS   412     -21.730 -10.666  -9.254  1.00  0.00           C  
ATOM   4070  O   DMS   412     -23.937 -10.558  -8.141  1.00  0.00           O  
ATOM   4071  CT2 DMS   412     -23.200  -8.369  -9.349  1.00  0.00           C  
ATOM   4072  HZ1 DMS   412     -21.068 -10.427 -10.087  1.00  0.00           H  
ATOM   4073  HZ2 DMS   412     -21.825 -11.743  -9.119  1.00  0.00           H  
ATOM   4074  HZ3 DMS   412     -21.374 -10.166  -8.353  1.00  0.00           H  
ATOM   4075  HZ4 DMS   412     -22.791  -8.102  -8.374  1.00  0.00           H  
ATOM   4076  HZ5 DMS   412     -24.156  -7.890  -9.561  1.00  0.00           H  
ATOM   4077  HZ6 DMS   412     -22.519  -8.118 -10.162  1.00  0.00           H  
TER    4078      DMS   412 
ATOM   4078  S   DMS   413       4.430  16.891  -2.395  1.00  0.00           S  
ATOM   4079  CT1 DMS   413       3.145  17.769  -3.396  1.00  0.00           C  
ATOM   4080  O   DMS   413       4.520  17.715  -1.088  1.00  0.00           O  
ATOM   4081  CT2 DMS   413       3.406  15.408  -2.116  1.00  0.00           C  
ATOM   4082  HZ1 DMS   413       2.217  17.877  -2.834  1.00  0.00           H  
ATOM   4083  HZ2 DMS   413       3.011  17.234  -4.336  1.00  0.00           H  
ATOM   4084  HZ3 DMS   413       3.507  18.763  -3.659  1.00  0.00           H  
ATOM   4085  HZ4 DMS   413       2.495  15.849  -1.711  1.00  0.00           H  
ATOM   4086  HZ5 DMS   413       3.784  14.609  -1.478  1.00  0.00           H  
ATOM   4087  HZ6 DMS   413       3.203  14.983  -3.098  1.00  0.00           H  
TER    4088      DMS   413 
ATOM   4088  S   DMS   414      -2.335 -19.698   6.970  1.00  0.00           S  
ATOM   4089  CT1 DMS   414      -1.822 -20.650   5.505  1.00  0.00           C  
ATOM   4090  O   DMS   414      -1.588 -18.417   6.806  1.00  0.00           O  
ATOM   4091  CT2 DMS   414      -4.101 -19.460   6.538  1.00  0.00           C  
ATOM   4092  HZ1 DMS   414      -2.165 -20.149   4.600  1.00  0.00           H  
ATOM   4093  HZ2 DMS   414      -2.274 -21.641   5.467  1.00  0.00           H  
ATOM   4094  HZ3 DMS   414      -0.745 -20.820   5.483  1.00  0.00           H  
ATOM   4095  HZ4 DMS   414      -4.373 -18.732   7.302  1.00  0.00           H  
ATOM   4096  HZ5 DMS   414      -4.654 -20.394   6.641  1.00  0.00           H  
ATOM   4097  HZ6 DMS   414      -4.116 -19.025   5.539  1.00  0.00           H  
TER    4098      DMS   414 
ATOM   4098  S   DMS   415      10.153   5.514 -16.522  1.00  0.00           S  
ATOM   4099  CT1 DMS   415      11.802   5.719 -17.046  1.00  0.00           C  
ATOM   4100  O   DMS   415       9.308   6.010 -17.714  1.00  0.00           O  
ATOM   4101  CT2 DMS   415      10.181   6.875 -15.369  1.00  0.00           C  
ATOM   4102  HZ1 DMS   415      12.096   5.009 -17.820  1.00  0.00           H  
ATOM   4103  HZ2 DMS   415      12.473   5.642 -16.190  1.00  0.00           H  
ATOM   4104  HZ3 DMS   415      11.975   6.708 -17.470  1.00  0.00           H  
ATOM   4105  HZ4 DMS   415       9.258   7.069 -14.824  1.00  0.00           H  
ATOM   4106  HZ5 DMS   415      10.358   7.766 -15.971  1.00  0.00           H  
ATOM   4107  HZ6 DMS   415      10.957   6.770 -14.610  1.00  0.00           H  
TER    4108      DMS   415 
ATOM   4108  S   DMS   416       4.780 -16.360  13.783  1.00  0.00           S  
ATOM   4109  CT1 DMS   416       3.745 -15.861  15.138  1.00  0.00           C  
ATOM   4110  O   DMS   416       6.077 -16.956  14.365  1.00  0.00           O  
ATOM   4111  CT2 DMS   416       3.724 -17.771  13.262  1.00  0.00           C  
ATOM   4112  HZ1 DMS   416       2.842 -15.283  14.941  1.00  0.00           H  
ATOM   4113  HZ2 DMS   416       4.393 -15.258  15.775  1.00  0.00           H  
ATOM   4114  HZ3 DMS   416       3.595 -16.772  15.716  1.00  0.00           H  
ATOM   4115  HZ4 DMS   416       2.803 -17.437  12.783  1.00  0.00           H  
ATOM   4116  HZ5 DMS   416       3.573 -18.413  14.130  1.00  0.00           H  
ATOM   4117  HZ6 DMS   416       4.378 -18.291  12.562  1.00  0.00           H  
TER    4118      DMS   416 
ATOM   4118  S   DMS   417      -6.858  19.514 -13.630  1.00  0.00           S  
ATOM   4119  CT1 DMS   417      -6.487  18.327 -14.942  1.00  0.00           C  
ATOM   4120  O   DMS   417      -8.186  19.006 -13.099  1.00  0.00           O  
ATOM   4121  CT2 DMS   417      -5.619  18.827 -12.549  1.00  0.00           C  
ATOM   4122  HZ1 DMS   417      -5.525  18.455 -15.437  1.00  0.00           H  
ATOM   4123  HZ2 DMS   417      -7.200  18.487 -15.751  1.00  0.00           H  
ATOM   4124  HZ3 DMS   417      -6.553  17.352 -14.458  1.00  0.00           H  
ATOM   4125  HZ4 DMS   417      -5.776  17.748 -12.544  1.00  0.00           H  
ATOM   4126  HZ5 DMS   417      -5.865  19.207 -11.558  1.00  0.00           H  
ATOM   4127  HZ6 DMS   417      -4.658  19.197 -12.907  1.00  0.00           H  
TER    4128      DMS   417 
ATOM   4128  S   DMS   418      -4.808   1.481 -21.141  1.00  0.00           S  
ATOM   4129  CT1 DMS   418      -3.242   0.693 -20.833  1.00  0.00           C  
ATOM   4130  O   DMS   418      -4.886   2.020 -22.592  1.00  0.00           O  
ATOM   4131  CT2 DMS   418      -5.909   0.063 -21.062  1.00  0.00           C  
ATOM   4132  HZ1 DMS   418      -2.481   1.252 -21.378  1.00  0.00           H  
ATOM   4133  HZ2 DMS   418      -3.285  -0.305 -21.269  1.00  0.00           H  
ATOM   4134  HZ3 DMS   418      -2.960   0.593 -19.785  1.00  0.00           H  
ATOM   4135  HZ4 DMS   418      -5.806  -0.540 -21.965  1.00  0.00           H  
ATOM   4136  HZ5 DMS   418      -6.948   0.368 -21.187  1.00  0.00           H  
ATOM   4137  HZ6 DMS   418      -5.783  -0.508 -20.142  1.00  0.00           H  
TER    4138      DMS   418 
ATOM   4138  S   DMS   419     -19.868  15.277 -10.638  1.00  0.00           S  
ATOM   4139  CT1 DMS   419     -20.106  15.778 -12.360  1.00  0.00           C  
ATOM   4140  O   DMS   419     -19.586  13.788 -10.683  1.00  0.00           O  
ATOM   4141  CT2 DMS   419     -18.327  16.103 -10.318  1.00  0.00           C  
ATOM   4142  HZ1 DMS   419     -20.914  15.288 -12.902  1.00  0.00           H  
ATOM   4143  HZ2 DMS   419     -19.190  15.723 -12.948  1.00  0.00           H  
ATOM   4144  HZ3 DMS   419     -20.391  16.825 -12.254  1.00  0.00           H  
ATOM   4145  HZ4 DMS   419     -18.509  17.176 -10.379  1.00  0.00           H  
ATOM   4146  HZ5 DMS   419     -17.577  15.836 -11.063  1.00  0.00           H  
ATOM   4147  HZ6 DMS   419     -18.051  15.949  -9.275  1.00  0.00           H  
TER    4148      DMS   419 
ATOM   4148  S   DMS   420      22.043  -4.613   7.102  1.00  0.00           S  
ATOM   4149  CT1 DMS   420      20.641  -5.352   6.159  1.00  0.00           C  
ATOM   4150  O   DMS   420      23.255  -5.281   6.469  1.00  0.00           O  
ATOM   4151  CT2 DMS   420      21.922  -2.968   6.569  1.00  0.00           C  
ATOM   4152  HZ1 DMS   420      19.721  -4.803   6.361  1.00  0.00           H  
ATOM   4153  HZ2 DMS   420      20.590  -6.433   6.294  1.00  0.00           H  
ATOM   4154  HZ3 DMS   420      20.786  -5.344   5.079  1.00  0.00           H  
ATOM   4155  HZ4 DMS   420      22.837  -2.497   6.928  1.00  0.00           H  
ATOM   4156  HZ5 DMS   420      21.184  -2.497   7.218  1.00  0.00           H  
ATOM   4157  HZ6 DMS   420      21.800  -2.845   5.493  1.00  0.00           H  
TER    4158      DMS   420 
ATOM   4158  S   DMS   421      -4.896 -21.167 -10.342  1.00  0.00           S  
ATOM   4159  CT1 DMS   421      -4.298 -20.293  -8.861  1.00  0.00           C  
ATOM   4160  O   DMS   421      -6.322 -20.663 -10.674  1.00  0.00           O  
ATOM   4161  CT2 DMS   421      -5.132 -22.790  -9.532  1.00  0.00           C  
ATOM   4162  HZ1 DMS   421      -3.609 -20.924  -8.299  1.00  0.00           H  
ATOM   4163  HZ2 DMS   421      -5.194 -20.252  -8.242  1.00  0.00           H  
ATOM   4164  HZ3 DMS   421      -3.991 -19.262  -9.036  1.00  0.00           H  
ATOM   4165  HZ4 DMS   421      -5.766 -22.679  -8.653  1.00  0.00           H  
ATOM   4166  HZ5 DMS   421      -4.167 -23.267  -9.365  1.00  0.00           H  
ATOM   4167  HZ6 DMS   421      -5.696 -23.466 -10.175  1.00  0.00           H  
TER    4168      DMS   421 
ATOM   4168  S   DMS   422      -1.241  23.203   1.433  1.00  0.00           S  
ATOM   4169  CT1 DMS   422      -0.794  21.720   0.661  1.00  0.00           C  
ATOM   4170  O   DMS   422      -0.083  23.489   2.367  1.00  0.00           O  
ATOM   4171  CT2 DMS   422      -1.052  24.316   0.072  1.00  0.00           C  
ATOM   4172  HZ1 DMS   422      -0.605  20.881   1.330  1.00  0.00           H  
ATOM   4173  HZ2 DMS   422       0.088  21.898   0.045  1.00  0.00           H  
ATOM   4174  HZ3 DMS   422      -1.534  21.522  -0.115  1.00  0.00           H  
ATOM   4175  HZ4 DMS   422      -0.086  24.114  -0.392  1.00  0.00           H  
ATOM   4176  HZ5 DMS   422      -1.185  25.327   0.458  1.00  0.00           H  
ATOM   4177  HZ6 DMS   422      -1.813  24.105  -0.679  1.00  0.00           H  
TER    4178      DMS   422 
ATOM   4178  S   DMS   423      19.633 -15.898  11.964  1.00  0.00           S  
ATOM   4179  CT1 DMS   423      18.505 -16.893  12.843  1.00  0.00           C  
ATOM   4180  O   DMS   423      18.757 -14.797  11.423  1.00  0.00           O  
ATOM   4181  CT2 DMS   423      20.238 -15.125  13.482  1.00  0.00           C  
ATOM   4182  HZ1 DMS   423      17.790 -16.361  13.469  1.00  0.00           H  
ATOM   4183  HZ2 DMS   423      19.103 -17.541  13.484  1.00  0.00           H  
ATOM   4184  HZ3 DMS   423      18.050 -17.530  12.085  1.00  0.00           H  
ATOM   4185  HZ4 DMS   423      20.887 -14.262  13.332  1.00  0.00           H  
ATOM   4186  HZ5 DMS   423      20.626 -15.879  14.166  1.00  0.00           H  
ATOM   4187  HZ6 DMS   423      19.356 -14.662  13.924  1.00  0.00           H  
TER    4188      DMS   423 
ATOM   4188  S   DMS   424      20.439  -6.705 -13.164  1.00  0.00           S  
ATOM   4189  CT1 DMS   424      19.906  -6.747 -14.874  1.00  0.00           C  
ATOM   4190  O   DMS   424      19.502  -7.492 -12.283  1.00  0.00           O  
ATOM   4191  CT2 DMS   424      21.970  -7.709 -13.426  1.00  0.00           C  
ATOM   4192  HZ1 DMS   424      19.848  -7.769 -15.248  1.00  0.00           H  
ATOM   4193  HZ2 DMS   424      20.645  -6.158 -15.418  1.00  0.00           H  
ATOM   4194  HZ3 DMS   424      18.918  -6.301 -14.994  1.00  0.00           H  
ATOM   4195  HZ4 DMS   424      22.661  -7.221 -14.113  1.00  0.00           H  
ATOM   4196  HZ5 DMS   424      21.613  -8.654 -13.835  1.00  0.00           H  
ATOM   4197  HZ6 DMS   424      22.464  -7.942 -12.482  1.00  0.00           H  
TER    4198      DMS   424 
ATOM   4198  S   DMS   425      -1.248   4.837  24.670  1.00  0.00           S  
ATOM   4199  CT1 DMS   425      -0.265   4.735  26.148  1.00  0.00           C  
ATOM   4200  O   DMS   425      -0.848   6.208  24.182  1.00  0.00           O  
ATOM   4201  CT2 DMS   425      -0.382   3.679  23.597  1.00  0.00           C  
ATOM   4202  HZ1 DMS   425      -0.571   5.422  26.937  1.00  0.00           H  
ATOM   4203  HZ2 DMS   425       0.739   5.063  25.879  1.00  0.00           H  
ATOM   4204  HZ3 DMS   425      -0.343   3.685  26.431  1.00  0.00           H  
ATOM   4205  HZ4 DMS   425       0.684   3.908  23.585  1.00  0.00           H  
ATOM   4206  HZ5 DMS   425      -0.713   3.806  22.566  1.00  0.00           H  
ATOM   4207  HZ6 DMS   425      -0.478   2.636  23.900  1.00  0.00           H  
TER    4208      DMS   425 
ATOM   4208  S   DMS   426      19.230  12.818   5.303  1.00  0.00           S  
ATOM   4209  CT1 DMS   426      20.046  13.320   3.848  1.00  0.00           C  
ATOM   4210  O   DMS   426      19.680  11.376   5.424  1.00  0.00           O  
ATOM   4211  CT2 DMS   426      20.142  13.806   6.559  1.00  0.00           C  
ATOM   4212  HZ1 DMS   426      19.570  14.271   3.607  1.00  0.00           H  
ATOM   4213  HZ2 DMS   426      19.792  12.637   3.037  1.00  0.00           H  
ATOM   4214  HZ3 DMS   426      21.102  13.291   4.119  1.00  0.00           H  
ATOM   4215  HZ4 DMS   426      20.622  14.674   6.105  1.00  0.00           H  
ATOM   4216  HZ5 DMS   426      20.890  13.322   7.188  1.00  0.00           H  
ATOM   4217  HZ6 DMS   426      19.332  14.174   7.188  1.00  0.00           H  
TER    4218      DMS   426 
ATOM   4218  S   DMS   427       9.731  -9.360  -9.251  1.00  0.00           S  
ATOM   4219  CT1 DMS   427       9.318  -7.769  -9.982  1.00  0.00           C  
ATOM   4220  O   DMS   427      11.016  -9.925  -9.832  1.00  0.00           O  
ATOM   4221  CT2 DMS   427      10.105  -8.640  -7.706  1.00  0.00           C  
ATOM   4222  HZ1 DMS   427       8.395  -7.347  -9.584  1.00  0.00           H  
ATOM   4223  HZ2 DMS   427       9.305  -7.872 -11.067  1.00  0.00           H  
ATOM   4224  HZ3 DMS   427      10.035  -6.961  -9.838  1.00  0.00           H  
ATOM   4225  HZ4 DMS   427      10.507  -9.317  -6.952  1.00  0.00           H  
ATOM   4226  HZ5 DMS   427       9.192  -8.172  -7.337  1.00  0.00           H  
ATOM   4227  HZ6 DMS   427      10.816  -7.829  -7.865  1.00  0.00           H  
TER    4228      DMS   427 
ATOM   4228  S   DMS   428     -14.762  -4.675 -16.106  1.00  0.00           S  
ATOM   4229  CT1 DMS   428     -15.200  -3.745 -17.568  1.00  0.00           C  
ATOM   4230  O   DMS   428     -13.565  -5.580 -16.414  1.00  0.00           O  
ATOM   4231  CT2 DMS   428     -14.134  -3.362 -14.996  1.00  0.00           C  
ATOM   4232  HZ1 DMS   428     -14.239  -3.364 -17.911  1.00  0.00           H  
ATOM   4233  HZ2 DMS   428     -15.918  -2.986 -17.254  1.00  0.00           H  
ATOM   4234  HZ3 DMS   428     -15.764  -4.297 -18.320  1.00  0.00           H  
ATOM   4235  HZ4 DMS   428     -13.383  -3.817 -14.350  1.00  0.00           H  
ATOM   4236  HZ5 DMS   428     -14.964  -3.004 -14.387  1.00  0.00           H  
ATOM   4237  HZ6 DMS   428     -13.675  -2.666 -15.697  1.00  0.00           H  
TER    4238      DMS   428 
ATOM   4238  S   DMS   429       6.858  -2.100   7.622  1.00  0.00           S  
ATOM   4239  CT1 DMS   429       6.861  -0.845   8.920  1.00  0.00           C  
ATOM   4240  O   DMS   429       6.055  -3.279   8.149  1.00  0.00           O  
ATOM   4241  CT2 DMS   429       5.735  -1.061   6.596  1.00  0.00           C  
ATOM   4242  HZ1 DMS   429       7.639  -1.102   9.640  1.00  0.00           H  
ATOM   4243  HZ2 DMS   429       5.899  -0.829   9.434  1.00  0.00           H  
ATOM   4244  HZ3 DMS   429       7.001   0.152   8.504  1.00  0.00           H  
ATOM   4245  HZ4 DMS   429       5.337  -1.666   5.782  1.00  0.00           H  
ATOM   4246  HZ5 DMS   429       6.366  -0.262   6.207  1.00  0.00           H  
ATOM   4247  HZ6 DMS   429       4.940  -0.656   7.222  1.00  0.00           H  
TER    4248      DMS   429 
ATOM   4248  S   DMS   430      15.298   4.781  14.044  1.00  0.00           S  
ATOM   4249  CT1 DMS   430      14.021   4.771  15.304  1.00  0.00           C  
ATOM   4250  O   DMS   430      16.525   4.134  14.586  1.00  0.00           O  
ATOM   4251  CT2 DMS   430      14.615   3.500  13.097  1.00  0.00           C  
ATOM   4252  HZ1 DMS   430      13.984   3.748  15.679  1.00  0.00           H  
ATOM   4253  HZ2 DMS   430      13.084   5.190  14.938  1.00  0.00           H  
ATOM   4254  HZ3 DMS   430      14.347   5.393  16.138  1.00  0.00           H  
ATOM   4255  HZ4 DMS   430      13.703   3.858  12.620  1.00  0.00           H  
ATOM   4256  HZ5 DMS   430      14.556   2.523  13.576  1.00  0.00           H  
ATOM   4257  HZ6 DMS   430      15.308   3.332  12.272  1.00  0.00           H  
TER    4258      DMS   430 
ATOM   4258  S   DMS   431      15.502   1.129 -19.780  1.00  0.00           S  
ATOM   4259  CT1 DMS   431      15.401   0.180 -18.221  1.00  0.00           C  
ATOM   4260  O   DMS   431      14.779   2.444 -19.478  1.00  0.00           O  
ATOM   4261  CT2 DMS   431      17.223   1.427 -19.718  1.00  0.00           C  
ATOM   4262  HZ1 DMS   431      14.380   0.179 -17.839  1.00  0.00           H  
ATOM   4263  HZ2 DMS   431      15.949   0.685 -17.425  1.00  0.00           H  
ATOM   4264  HZ3 DMS   431      15.690  -0.860 -18.365  1.00  0.00           H  
ATOM   4265  HZ4 DMS   431      17.774   0.491 -19.809  1.00  0.00           H  
ATOM   4266  HZ5 DMS   431      17.452   1.907 -18.767  1.00  0.00           H  
ATOM   4267  HZ6 DMS   431      17.521   2.071 -20.545  1.00  0.00           H  
TER    4268      DMS   431 
ATOM   4268  S   DMS   432       7.425  -2.592  16.725  1.00  0.00           S  
ATOM   4269  CT1 DMS   432       6.772  -1.019  17.073  1.00  0.00           C  
ATOM   4270  O   DMS   432       6.519  -3.107  15.627  1.00  0.00           O  
ATOM   4271  CT2 DMS   432       8.878  -2.099  15.834  1.00  0.00           C  
ATOM   4272  HZ1 DMS   432       5.949  -1.106  17.782  1.00  0.00           H  
ATOM   4273  HZ2 DMS   432       6.551  -0.457  16.165  1.00  0.00           H  
ATOM   4274  HZ3 DMS   432       7.566  -0.463  17.573  1.00  0.00           H  
ATOM   4275  HZ4 DMS   432       8.705  -1.403  15.013  1.00  0.00           H  
ATOM   4276  HZ5 DMS   432       9.410  -2.979  15.470  1.00  0.00           H  
ATOM   4277  HZ6 DMS   432       9.532  -1.678  16.598  1.00  0.00           H  
TER    4278      DMS   432 
ATOM   4278  S   DMS   433       0.473  -3.286  12.225  1.00  0.00           S  
ATOM   4279  CT1 DMS   433       0.337  -4.276  13.710  1.00  0.00           C  
ATOM   4280  O   DMS   433      -0.150  -4.239  11.212  1.00  0.00           O  
ATOM   4281  CT2 DMS   433      -0.708  -2.060  12.617  1.00  0.00           C  
ATOM   4282  HZ1 DMS   433       1.013  -5.129  13.654  1.00  0.00           H  
ATOM   4283  HZ2 DMS   433      -0.656  -4.719  13.630  1.00  0.00           H  
ATOM   4284  HZ3 DMS   433       0.408  -3.706  14.637  1.00  0.00           H  
ATOM   4285  HZ4 DMS   433      -1.071  -1.579  11.709  1.00  0.00           H  
ATOM   4286  HZ5 DMS   433      -0.170  -1.378  13.275  1.00  0.00           H  
ATOM   4287  HZ6 DMS   433      -1.569  -2.448  13.161  1.00  0.00           H  
TER    4288      DMS   433 
ATOM   4288  S   DMS   434      12.010  23.772  -1.702  1.00  0.00           S  
ATOM   4289  CT1 DMS   434      12.284  25.595  -1.590  1.00  0.00           C  
ATOM   4290  O   DMS   434      13.376  23.197  -1.714  1.00  0.00           O  
ATOM   4291  CT2 DMS   434      11.397  23.467  -0.048  1.00  0.00           C  
ATOM   4292  HZ1 DMS   434      11.357  26.155  -1.464  1.00  0.00           H  
ATOM   4293  HZ2 DMS   434      12.926  25.929  -2.405  1.00  0.00           H  
ATOM   4294  HZ3 DMS   434      12.809  25.673  -0.638  1.00  0.00           H  
ATOM   4295  HZ4 DMS   434      11.153  22.452   0.267  1.00  0.00           H  
ATOM   4296  HZ5 DMS   434      10.445  23.989   0.047  1.00  0.00           H  
ATOM   4297  HZ6 DMS   434      12.149  23.857   0.637  1.00  0.00           H  
TER    4298      DMS   434 
ATOM   4298  S   DMS   435       9.626  -4.124  10.670  1.00  0.00           S  
ATOM   4299  CT1 DMS   435       9.681  -5.214  12.125  1.00  0.00           C  
ATOM   4300  O   DMS   435       9.062  -2.741  11.127  1.00  0.00           O  
ATOM   4301  CT2 DMS   435       8.437  -4.926   9.592  1.00  0.00           C  
ATOM   4302  HZ1 DMS   435       9.984  -6.225  11.855  1.00  0.00           H  
ATOM   4303  HZ2 DMS   435       8.718  -5.266  12.632  1.00  0.00           H  
ATOM   4304  HZ3 DMS   435      10.373  -4.813  12.866  1.00  0.00           H  
ATOM   4305  HZ4 DMS   435       8.893  -5.776   9.083  1.00  0.00           H  
ATOM   4306  HZ5 DMS   435       8.177  -4.259   8.770  1.00  0.00           H  
ATOM   4307  HZ6 DMS   435       7.587  -5.264  10.185  1.00  0.00           H  
TER    4308      DMS   435 
ATOM   4308  S   DMS   436     -14.546   7.905 -22.186  1.00  0.00           S  
ATOM   4309  CT1 DMS   436     -14.924   8.944 -20.735  1.00  0.00           C  
ATOM   4310  O   DMS   436     -13.920   8.857 -23.151  1.00  0.00           O  
ATOM   4311  CT2 DMS   436     -13.251   6.829 -21.451  1.00  0.00           C  
ATOM   4312  HZ1 DMS   436     -15.009   8.240 -19.907  1.00  0.00           H  
ATOM   4313  HZ2 DMS   436     -15.793   9.573 -20.927  1.00  0.00           H  
ATOM   4314  HZ3 DMS   436     -14.074   9.617 -20.626  1.00  0.00           H  
ATOM   4315  HZ4 DMS   436     -12.568   7.460 -20.882  1.00  0.00           H  
ATOM   4316  HZ5 DMS   436     -12.779   6.324 -22.294  1.00  0.00           H  
ATOM   4317  HZ6 DMS   436     -13.633   6.186 -20.659  1.00  0.00           H  
TER    4318      DMS   436 
ATOM   4318  S   DMS   437     -20.903  -6.042 -13.191  1.00  0.00           S  
ATOM   4319  CT1 DMS   437     -21.774  -5.590 -11.636  1.00  0.00           C  
ATOM   4320  O   DMS   437     -19.413  -5.671 -13.095  1.00  0.00           O  
ATOM   4321  CT2 DMS   437     -21.032  -7.816 -13.013  1.00  0.00           C  
ATOM   4322  HZ1 DMS   437     -21.195  -5.963 -10.792  1.00  0.00           H  
ATOM   4323  HZ2 DMS   437     -22.753  -6.067 -11.681  1.00  0.00           H  
ATOM   4324  HZ3 DMS   437     -21.827  -4.510 -11.501  1.00  0.00           H  
ATOM   4325  HZ4 DMS   437     -20.966  -8.106 -11.965  1.00  0.00           H  
ATOM   4326  HZ5 DMS   437     -20.281  -8.372 -13.574  1.00  0.00           H  
ATOM   4327  HZ6 DMS   437     -22.047  -8.070 -13.322  1.00  0.00           H  
TER    4328      DMS   437 
ATOM   4328  S   DMS   438       4.820  -2.409  12.446  1.00  0.00           S  
ATOM   4329  CT1 DMS   438       6.290  -1.399  12.670  1.00  0.00           C  
ATOM   4330  O   DMS   438       3.741  -1.532  11.861  1.00  0.00           O  
ATOM   4331  CT2 DMS   438       5.446  -3.419  11.075  1.00  0.00           C  
ATOM   4332  HZ1 DMS   438       6.308  -0.636  13.449  1.00  0.00           H  
ATOM   4333  HZ2 DMS   438       6.414  -0.902  11.708  1.00  0.00           H  
ATOM   4334  HZ3 DMS   438       7.073  -2.133  12.858  1.00  0.00           H  
ATOM   4335  HZ4 DMS   438       5.916  -2.709  10.395  1.00  0.00           H  
ATOM   4336  HZ5 DMS   438       4.569  -3.815  10.562  1.00  0.00           H  
ATOM   4337  HZ6 DMS   438       6.108  -4.227  11.387  1.00  0.00           H  
TER    4338      DMS   438 
ATOM   4338  S   DMS   439       1.204  10.427  20.951  1.00  0.00           S  
ATOM   4339  CT1 DMS   439       1.292   8.672  21.078  1.00  0.00           C  
ATOM   4340  O   DMS   439       2.612  10.939  20.735  1.00  0.00           O  
ATOM   4341  CT2 DMS   439       0.326  10.605  19.369  1.00  0.00           C  
ATOM   4342  HZ1 DMS   439       0.329   8.192  21.255  1.00  0.00           H  
ATOM   4343  HZ2 DMS   439       2.012   8.549  21.886  1.00  0.00           H  
ATOM   4344  HZ3 DMS   439       1.745   8.349  20.141  1.00  0.00           H  
ATOM   4345  HZ4 DMS   439      -0.702  10.276  19.518  1.00  0.00           H  
ATOM   4346  HZ5 DMS   439       0.781   9.937  18.638  1.00  0.00           H  
ATOM   4347  HZ6 DMS   439       0.263  11.629  19.001  1.00  0.00           H  
TER    4348      DMS   439 
ATOM   4348  S   DMS   440      -0.100 -20.010  -6.112  1.00  0.00           S  
ATOM   4349  CT1 DMS   440      -1.197 -18.834  -5.380  1.00  0.00           C  
ATOM   4350  O   DMS   440      -0.818 -21.333  -6.001  1.00  0.00           O  
ATOM   4351  CT2 DMS   440      -0.507 -19.607  -7.845  1.00  0.00           C  
ATOM   4352  HZ1 DMS   440      -0.947 -17.812  -5.662  1.00  0.00           H  
ATOM   4353  HZ2 DMS   440      -0.913 -18.806  -4.329  1.00  0.00           H  
ATOM   4354  HZ3 DMS   440      -2.209 -19.131  -5.658  1.00  0.00           H  
ATOM   4355  HZ4 DMS   440       0.071 -20.284  -8.475  1.00  0.00           H  
ATOM   4356  HZ5 DMS   440      -0.177 -18.581  -8.003  1.00  0.00           H  
ATOM   4357  HZ6 DMS   440      -1.584 -19.765  -7.906  1.00  0.00           H  
TER    4358      DMS   440 
ATOM   4358  S   DMS   441      22.412   4.321  -4.709  1.00  0.00           S  
ATOM   4359  CT1 DMS   441      22.015   6.034  -5.239  1.00  0.00           C  
ATOM   4360  O   DMS   441      22.818   3.627  -5.989  1.00  0.00           O  
ATOM   4361  CT2 DMS   441      23.965   4.744  -3.862  1.00  0.00           C  
ATOM   4362  HZ1 DMS   441      21.057   6.065  -5.758  1.00  0.00           H  
ATOM   4363  HZ2 DMS   441      22.804   6.397  -5.898  1.00  0.00           H  
ATOM   4364  HZ3 DMS   441      21.868   6.536  -4.283  1.00  0.00           H  
ATOM   4365  HZ4 DMS   441      24.753   4.667  -4.610  1.00  0.00           H  
ATOM   4366  HZ5 DMS   441      24.204   4.046  -3.059  1.00  0.00           H  
ATOM   4367  HZ6 DMS   441      23.810   5.693  -3.349  1.00  0.00           H  
TER    4368      DMS   441 
ATOM   4368  S   DMS   442     -17.262  14.236  -4.352  1.00  0.00           S  
ATOM   4369  CT1 DMS   442     -17.844  13.477  -5.832  1.00  0.00           C  
ATOM   4370  O   DMS   442     -18.460  14.872  -3.653  1.00  0.00           O  
ATOM   4371  CT2 DMS   442     -16.702  12.827  -3.449  1.00  0.00           C  
ATOM   4372  HZ1 DMS   442     -18.776  12.995  -5.536  1.00  0.00           H  
ATOM   4373  HZ2 DMS   442     -17.111  12.833  -6.318  1.00  0.00           H  
ATOM   4374  HZ3 DMS   442     -18.075  14.237  -6.579  1.00  0.00           H  
ATOM   4375  HZ4 DMS   442     -16.524  13.154  -2.425  1.00  0.00           H  
ATOM   4376  HZ5 DMS   442     -15.810  12.380  -3.888  1.00  0.00           H  
ATOM   4377  HZ6 DMS   442     -17.550  12.159  -3.301  1.00  0.00           H  
TER    4378      DMS   442 
ATOM   4378  S   DMS   443       5.709 -16.553  -9.326  1.00  0.00           S  
ATOM   4379  CT1 DMS   443       5.734 -14.871 -10.020  1.00  0.00           C  
ATOM   4380  O   DMS   443       7.166 -17.029  -9.210  1.00  0.00           O  
ATOM   4381  CT2 DMS   443       5.155 -17.278 -10.883  1.00  0.00           C  
ATOM   4382  HZ1 DMS   443       5.903 -14.050  -9.323  1.00  0.00           H  
ATOM   4383  HZ2 DMS   443       4.760 -14.752 -10.495  1.00  0.00           H  
ATOM   4384  HZ3 DMS   443       6.417 -14.783 -10.865  1.00  0.00           H  
ATOM   4385  HZ4 DMS   443       5.831 -16.918 -11.658  1.00  0.00           H  
ATOM   4386  HZ5 DMS   443       4.127 -16.964 -11.064  1.00  0.00           H  
ATOM   4387  HZ6 DMS   443       5.337 -18.337 -10.697  1.00  0.00           H  
TER    4388      DMS   443 
ATOM   4388  S   DMS   444      19.500  12.798  10.751  1.00  0.00           S  
ATOM   4389  CT1 DMS   444      18.219  11.752  11.546  1.00  0.00           C  
ATOM   4390  O   DMS   444      18.785  14.060  10.210  1.00  0.00           O  
ATOM   4391  CT2 DMS   444      20.248  13.246  12.262  1.00  0.00           C  
ATOM   4392  HZ1 DMS   444      17.676  12.344  12.283  1.00  0.00           H  
ATOM   4393  HZ2 DMS   444      18.847  10.926  11.882  1.00  0.00           H  
ATOM   4394  HZ3 DMS   444      17.550  11.503  10.722  1.00  0.00           H  
ATOM   4395  HZ4 DMS   444      19.604  13.888  12.863  1.00  0.00           H  
ATOM   4396  HZ5 DMS   444      21.120  13.896  12.188  1.00  0.00           H  
ATOM   4397  HZ6 DMS   444      20.504  12.322  12.780  1.00  0.00           H  
TER    4398      DMS   444 
ATOM   4398  S   DMS   445     -10.659  15.251   1.010  1.00  0.00           S  
ATOM   4399  CT1 DMS   445     -10.743  15.761   2.715  1.00  0.00           C  
ATOM   4400  O   DMS   445     -11.903  15.845   0.311  1.00  0.00           O  
ATOM   4401  CT2 DMS   445      -9.126  16.072   0.597  1.00  0.00           C  
ATOM   4402  HZ1 DMS   445      -9.952  15.258   3.271  1.00  0.00           H  
ATOM   4403  HZ2 DMS   445     -11.752  15.629   3.104  1.00  0.00           H  
ATOM   4404  HZ3 DMS   445     -10.592  16.839   2.756  1.00  0.00           H  
ATOM   4405  HZ4 DMS   445      -8.768  15.811  -0.399  1.00  0.00           H  
ATOM   4406  HZ5 DMS   445      -8.441  15.735   1.374  1.00  0.00           H  
ATOM   4407  HZ6 DMS   445      -9.333  17.138   0.691  1.00  0.00           H  
TER    4408      DMS   445 
ATOM   4408  S   DMS   446      -0.330 -14.674  14.185  1.00  0.00           S  
ATOM   4409  CT1 DMS   446      -1.866 -15.619  14.418  1.00  0.00           C  
ATOM   4410  O   DMS   446       0.404 -14.654  15.511  1.00  0.00           O  
ATOM   4411  CT2 DMS   446       0.462 -15.811  13.118  1.00  0.00           C  
ATOM   4412  HZ1 DMS   446      -2.554 -14.995  14.988  1.00  0.00           H  
ATOM   4413  HZ2 DMS   446      -1.749 -16.555  14.964  1.00  0.00           H  
ATOM   4414  HZ3 DMS   446      -2.313 -15.835  13.448  1.00  0.00           H  
ATOM   4415  HZ4 DMS   446       1.283 -15.280  12.637  1.00  0.00           H  
ATOM   4416  HZ5 DMS   446      -0.167 -16.236  12.336  1.00  0.00           H  
ATOM   4417  HZ6 DMS   446       0.785 -16.631  13.759  1.00  0.00           H  
TER    4418      DMS   446 
ATOM   4418  S   DMS   447     -17.001   7.777   4.881  1.00  0.00           S  
ATOM   4419  CT1 DMS   447     -16.541   9.239   3.947  1.00  0.00           C  
ATOM   4420  O   DMS   447     -15.696   7.461   5.581  1.00  0.00           O  
ATOM   4421  CT2 DMS   447     -17.854   8.554   6.175  1.00  0.00           C  
ATOM   4422  HZ1 DMS   447     -16.318  10.065   4.621  1.00  0.00           H  
ATOM   4423  HZ2 DMS   447     -17.417   9.595   3.404  1.00  0.00           H  
ATOM   4424  HZ3 DMS   447     -15.658   9.020   3.346  1.00  0.00           H  
ATOM   4425  HZ4 DMS   447     -18.177   7.843   6.936  1.00  0.00           H  
ATOM   4426  HZ5 DMS   447     -18.745   8.972   5.705  1.00  0.00           H  
ATOM   4427  HZ6 DMS   447     -17.330   9.426   6.565  1.00  0.00           H  
TER    4428      DMS   447 
ATOM   4428  S   DMS   448       3.344   1.603 -24.020  1.00  0.00           S  
ATOM   4429  CT1 DMS   448       1.936   2.295 -23.211  1.00  0.00           C  
ATOM   4430  O   DMS   448       4.140   0.897 -22.934  1.00  0.00           O  
ATOM   4431  CT2 DMS   448       2.472   0.300 -25.009  1.00  0.00           C  
ATOM   4432  HZ1 DMS   448       1.334   2.738 -24.004  1.00  0.00           H  
ATOM   4433  HZ2 DMS   448       2.227   2.906 -22.357  1.00  0.00           H  
ATOM   4434  HZ3 DMS   448       1.322   1.492 -22.803  1.00  0.00           H  
ATOM   4435  HZ4 DMS   448       3.184  -0.310 -25.564  1.00  0.00           H  
ATOM   4436  HZ5 DMS   448       1.733   0.701 -25.703  1.00  0.00           H  
ATOM   4437  HZ6 DMS   448       1.900  -0.362 -24.358  1.00  0.00           H  
TER    4438      DMS   448 
ATOM   4438  S   DMS   449       0.197   2.887 -11.371  1.00  0.00           S  
ATOM   4439  CT1 DMS   449      -0.408   1.366 -12.156  1.00  0.00           C  
ATOM   4440  O   DMS   449      -0.897   3.850 -11.809  1.00  0.00           O  
ATOM   4441  CT2 DMS   449      -0.205   2.433  -9.679  1.00  0.00           C  
ATOM   4442  HZ1 DMS   449      -1.497   1.351 -12.123  1.00  0.00           H  
ATOM   4443  HZ2 DMS   449       0.084   0.560 -11.611  1.00  0.00           H  
ATOM   4444  HZ3 DMS   449      -0.072   1.313 -13.191  1.00  0.00           H  
ATOM   4445  HZ4 DMS   449      -0.237   3.298  -9.017  1.00  0.00           H  
ATOM   4446  HZ5 DMS   449       0.615   1.764  -9.419  1.00  0.00           H  
ATOM   4447  HZ6 DMS   449      -1.180   1.958  -9.572  1.00  0.00           H  
TER    4448      DMS   449 
ATOM   4448  S   DMS   450      12.363  -1.898 -12.683  1.00  0.00           S  
ATOM   4449  CT1 DMS   450      14.212  -2.134 -12.666  1.00  0.00           C  
ATOM   4450  O   DMS   450      12.045  -0.961 -11.510  1.00  0.00           O  
ATOM   4451  CT2 DMS   450      12.231  -0.944 -14.155  1.00  0.00           C  
ATOM   4452  HZ1 DMS   450      14.476  -2.741 -13.532  1.00  0.00           H  
ATOM   4453  HZ2 DMS   450      14.547  -2.599 -11.739  1.00  0.00           H  
ATOM   4454  HZ3 DMS   450      14.651  -1.136 -12.683  1.00  0.00           H  
ATOM   4455  HZ4 DMS   450      12.659  -1.539 -14.961  1.00  0.00           H  
ATOM   4456  HZ5 DMS   450      12.740   0.016 -14.074  1.00  0.00           H  
ATOM   4457  HZ6 DMS   450      11.181  -0.800 -14.412  1.00  0.00           H  
TER    4458      DMS   450 
ATOM   4458  S   DMS   451      21.878  -4.654  -4.372  1.00  0.00           S  
ATOM   4459  CT1 DMS   451      20.946  -5.804  -3.343  1.00  0.00           C  
ATOM   4460  O   DMS   451      23.239  -4.693  -3.710  1.00  0.00           O  
ATOM   4461  CT2 DMS   451      21.065  -3.174  -3.766  1.00  0.00           C  
ATOM   4462  HZ1 DMS   451      19.875  -5.702  -3.517  1.00  0.00           H  
ATOM   4463  HZ2 DMS   451      21.065  -5.517  -2.298  1.00  0.00           H  
ATOM   4464  HZ3 DMS   451      21.439  -6.775  -3.389  1.00  0.00           H  
ATOM   4465  HZ4 DMS   451      21.288  -2.363  -4.458  1.00  0.00           H  
ATOM   4466  HZ5 DMS   451      21.551  -2.866  -2.841  1.00  0.00           H  
ATOM   4467  HZ6 DMS   451      19.990  -3.322  -3.656  1.00  0.00           H  
TER    4468      DMS   451 
ATOM   4468  S   DMS   452      21.780 -10.406  -4.214  1.00  0.00           S  
ATOM   4469  CT1 DMS   452      23.185  -9.605  -5.044  1.00  0.00           C  
ATOM   4470  O   DMS   452      20.846  -9.202  -4.257  1.00  0.00           O  
ATOM   4471  CT2 DMS   452      21.299 -11.599  -5.469  1.00  0.00           C  
ATOM   4472  HZ1 DMS   452      22.903  -9.219  -6.023  1.00  0.00           H  
ATOM   4473  HZ2 DMS   452      23.910 -10.418  -5.096  1.00  0.00           H  
ATOM   4474  HZ3 DMS   452      23.584  -8.704  -4.577  1.00  0.00           H  
ATOM   4475  HZ4 DMS   452      21.184 -11.119  -6.441  1.00  0.00           H  
ATOM   4476  HZ5 DMS   452      20.463 -12.167  -5.060  1.00  0.00           H  
ATOM   4477  HZ6 DMS   452      22.081 -12.358  -5.470  1.00  0.00           H  
TER    4478      DMS   452 
ATOM   4478  S   DMS   453     -13.861 -14.606  13.712  1.00  0.00           S  
ATOM   4479  CT1 DMS   453     -12.176 -14.253  14.145  1.00  0.00           C  
ATOM   4480  O   DMS   453     -13.691 -15.121  12.307  1.00  0.00           O  
ATOM   4481  CT2 DMS   453     -13.911 -16.134  14.645  1.00  0.00           C  
ATOM   4482  HZ1 DMS   453     -12.146 -14.162  15.231  1.00  0.00           H  
ATOM   4483  HZ2 DMS   453     -11.932 -13.283  13.710  1.00  0.00           H  
ATOM   4484  HZ3 DMS   453     -11.454 -14.967  13.748  1.00  0.00           H  
ATOM   4485  HZ4 DMS   453     -14.343 -15.941  15.626  1.00  0.00           H  
ATOM   4486  HZ5 DMS   453     -12.913 -16.571  14.595  1.00  0.00           H  
ATOM   4487  HZ6 DMS   453     -14.590 -16.807  14.122  1.00  0.00           H  
TER    4488      DMS   453 
ATOM   4488  S   DMS   454       3.812   8.591 -19.048  1.00  0.00           S  
ATOM   4489  CT1 DMS   454       2.199   9.061 -18.399  1.00  0.00           C  
ATOM   4490  O   DMS   454       3.642   8.496 -20.559  1.00  0.00           O  
ATOM   4491  CT2 DMS   454       4.587  10.173 -18.873  1.00  0.00           C  
ATOM   4492  HZ1 DMS   454       1.709   9.861 -18.954  1.00  0.00           H  
ATOM   4493  HZ2 DMS   454       2.341   9.417 -17.379  1.00  0.00           H  
ATOM   4494  HZ3 DMS   454       1.582   8.163 -18.380  1.00  0.00           H  
ATOM   4495  HZ4 DMS   454       4.305  10.588 -17.906  1.00  0.00           H  
ATOM   4496  HZ5 DMS   454       4.201  10.897 -19.591  1.00  0.00           H  
ATOM   4497  HZ6 DMS   454       5.668  10.112 -18.998  1.00  0.00           H  
TER    4498      DMS   454 
ATOM   4498  S   DMS   455     -11.101   0.819 -14.641  1.00  0.00           S  
ATOM   4499  CT1 DMS   455     -11.128  -0.704 -13.812  1.00  0.00           C  
ATOM   4500  O   DMS   455      -9.638   1.195 -14.311  1.00  0.00           O  
ATOM   4501  CT2 DMS   455     -11.140   0.116 -16.311  1.00  0.00           C  
ATOM   4502  HZ1 DMS   455     -12.119  -1.150 -13.723  1.00  0.00           H  
ATOM   4503  HZ2 DMS   455     -10.747  -0.513 -12.809  1.00  0.00           H  
ATOM   4504  HZ3 DMS   455     -10.304  -1.376 -14.051  1.00  0.00           H  
ATOM   4505  HZ4 DMS   455     -10.495  -0.762 -16.308  1.00  0.00           H  
ATOM   4506  HZ5 DMS   455     -10.834   0.944 -16.950  1.00  0.00           H  
ATOM   4507  HZ6 DMS   455     -12.128  -0.255 -16.582  1.00  0.00           H  
TER    4508      DMS   455 
ATOM   4508  S   DMS   456      11.694  -2.558   8.079  1.00  0.00           S  
ATOM   4509  CT1 DMS   456      13.326  -2.102   8.547  1.00  0.00           C  
ATOM   4510  O   DMS   456      11.394  -1.952   6.671  1.00  0.00           O  
ATOM   4511  CT2 DMS   456      10.868  -1.430   9.206  1.00  0.00           C  
ATOM   4512  HZ1 DMS   456      13.504  -1.039   8.382  1.00  0.00           H  
ATOM   4513  HZ2 DMS   456      13.851  -2.623   7.746  1.00  0.00           H  
ATOM   4514  HZ3 DMS   456      13.545  -2.413   9.569  1.00  0.00           H  
ATOM   4515  HZ4 DMS   456       9.791  -1.596   9.178  1.00  0.00           H  
ATOM   4516  HZ5 DMS   456      11.128  -0.390   9.011  1.00  0.00           H  
ATOM   4517  HZ6 DMS   456      11.240  -1.641  10.209  1.00  0.00           H  
TER    4518      DMS   456 
ATOM   4518  S   DMS   457      -9.259 -22.613  -4.078  1.00  0.00           S  
ATOM   4519  CT1 DMS   457      -9.555 -20.854  -4.535  1.00  0.00           C  
ATOM   4520  O   DMS   457     -10.557 -23.227  -3.606  1.00  0.00           O  
ATOM   4521  CT2 DMS   457      -9.078 -23.148  -5.785  1.00  0.00           C  
ATOM   4522  HZ1 DMS   457      -9.324 -20.231  -3.671  1.00  0.00           H  
ATOM   4523  HZ2 DMS   457     -10.622 -20.669  -4.653  1.00  0.00           H  
ATOM   4524  HZ3 DMS   457      -8.933 -20.466  -5.341  1.00  0.00           H  
ATOM   4525  HZ4 DMS   457      -8.276 -22.516  -6.165  1.00  0.00           H  
ATOM   4526  HZ5 DMS   457      -9.940 -23.063  -6.447  1.00  0.00           H  
ATOM   4527  HZ6 DMS   457      -8.785 -24.198  -5.790  1.00  0.00           H  
TER    4528      DMS   457 
ATOM   4528  S   DMS   458      18.027   1.656   8.236  1.00  0.00           S  
ATOM   4529  CT1 DMS   458      16.419   0.885   8.767  1.00  0.00           C  
ATOM   4530  O   DMS   458      19.095   0.591   8.171  1.00  0.00           O  
ATOM   4531  CT2 DMS   458      17.597   2.133   6.554  1.00  0.00           C  
ATOM   4532  HZ1 DMS   458      15.588   1.525   8.472  1.00  0.00           H  
ATOM   4533  HZ2 DMS   458      16.413   0.572   9.812  1.00  0.00           H  
ATOM   4534  HZ3 DMS   458      16.314  -0.004   8.145  1.00  0.00           H  
ATOM   4535  HZ4 DMS   458      16.704   1.564   6.292  1.00  0.00           H  
ATOM   4536  HZ5 DMS   458      18.328   1.892   5.783  1.00  0.00           H  
ATOM   4537  HZ6 DMS   458      17.360   3.196   6.507  1.00  0.00           H  
TER    4538      DMS   458 
ATOM   4538  S   DMS   459      11.788 -17.208  14.338  1.00  0.00           S  
ATOM   4539  CT1 DMS   459      11.379 -15.909  13.151  1.00  0.00           C  
ATOM   4540  O   DMS   459      11.815 -16.610  15.760  1.00  0.00           O  
ATOM   4541  CT2 DMS   459      10.511 -18.414  14.276  1.00  0.00           C  
ATOM   4542  HZ1 DMS   459      12.117 -15.107  13.153  1.00  0.00           H  
ATOM   4543  HZ2 DMS   459      10.515 -15.461  13.643  1.00  0.00           H  
ATOM   4544  HZ3 DMS   459      11.206 -16.268  12.136  1.00  0.00           H  
ATOM   4545  HZ4 DMS   459      10.714 -19.278  14.909  1.00  0.00           H  
ATOM   4546  HZ5 DMS   459      10.433 -18.834  13.273  1.00  0.00           H  
ATOM   4547  HZ6 DMS   459       9.523 -18.057  14.567  1.00  0.00           H  
TER    4548      DMS   459 
ATOM   4548  S   DMS   460     -17.079  -6.445  13.387  1.00  0.00           S  
ATOM   4549  CT1 DMS   460     -15.246  -6.640  13.313  1.00  0.00           C  
ATOM   4550  O   DMS   460     -17.755  -6.937  12.134  1.00  0.00           O  
ATOM   4551  CT2 DMS   460     -17.387  -7.869  14.519  1.00  0.00           C  
ATOM   4552  HZ1 DMS   460     -14.925  -6.008  12.484  1.00  0.00           H  
ATOM   4553  HZ2 DMS   460     -14.904  -7.664  13.168  1.00  0.00           H  
ATOM   4554  HZ3 DMS   460     -14.819  -6.307  14.259  1.00  0.00           H  
ATOM   4555  HZ4 DMS   460     -16.729  -8.687  14.226  1.00  0.00           H  
ATOM   4556  HZ5 DMS   460     -18.431  -8.146  14.367  1.00  0.00           H  
ATOM   4557  HZ6 DMS   460     -17.200  -7.584  15.554  1.00  0.00           H  
TER    4558      DMS   460 
ATOM   4558  S   DMS   461      15.658  19.427  -9.968  1.00  0.00           S  
ATOM   4559  CT1 DMS   461      16.037  19.163  -8.208  1.00  0.00           C  
ATOM   4560  O   DMS   461      17.034  19.711 -10.629  1.00  0.00           O  
ATOM   4561  CT2 DMS   461      15.335  17.639 -10.247  1.00  0.00           C  
ATOM   4562  HZ1 DMS   461      16.983  18.624  -8.153  1.00  0.00           H  
ATOM   4563  HZ2 DMS   461      15.265  18.637  -7.646  1.00  0.00           H  
ATOM   4564  HZ3 DMS   461      16.177  20.180  -7.842  1.00  0.00           H  
ATOM   4565  HZ4 DMS   461      15.417  17.465 -11.320  1.00  0.00           H  
ATOM   4566  HZ5 DMS   461      14.327  17.401  -9.907  1.00  0.00           H  
ATOM   4567  HZ6 DMS   461      15.997  16.988  -9.676  1.00  0.00           H  
TER    4568      DMS   461 
ATOM   4568  S   DMS   462      -4.467  -7.602   2.308  1.00  0.00           S  
ATOM   4569  CT1 DMS   462      -3.135  -6.511   2.631  1.00  0.00           C  
ATOM   4570  O   DMS   462      -5.335  -6.855   1.376  1.00  0.00           O  
ATOM   4571  CT2 DMS   462      -3.466  -8.969   1.623  1.00  0.00           C  
ATOM   4572  HZ1 DMS   462      -3.598  -5.672   3.150  1.00  0.00           H  
ATOM   4573  HZ2 DMS   462      -2.616  -6.151   1.742  1.00  0.00           H  
ATOM   4574  HZ3 DMS   462      -2.417  -6.910   3.347  1.00  0.00           H  
ATOM   4575  HZ4 DMS   462      -3.834  -9.956   1.903  1.00  0.00           H  
ATOM   4576  HZ5 DMS   462      -2.535  -9.026   2.188  1.00  0.00           H  
ATOM   4577  HZ6 DMS   462      -3.289  -8.884   0.550  1.00  0.00           H  
TER    4578      DMS   462 
ATOM   4578  S   DMS   463       3.880 -11.535 -15.574  1.00  0.00           S  
ATOM   4579  CT1 DMS   463       3.475 -10.259 -16.726  1.00  0.00           C  
ATOM   4580  O   DMS   463       2.667 -11.674 -14.677  1.00  0.00           O  
ATOM   4581  CT2 DMS   463       3.824 -12.985 -16.697  1.00  0.00           C  
ATOM   4582  HZ1 DMS   463       2.544 -10.506 -17.237  1.00  0.00           H  
ATOM   4583  HZ2 DMS   463       4.278 -10.235 -17.463  1.00  0.00           H  
ATOM   4584  HZ3 DMS   463       3.426  -9.302 -16.208  1.00  0.00           H  
ATOM   4585  HZ4 DMS   463       4.718 -12.948 -17.319  1.00  0.00           H  
ATOM   4586  HZ5 DMS   463       2.985 -12.949 -17.392  1.00  0.00           H  
ATOM   4587  HZ6 DMS   463       3.846 -13.933 -16.159  1.00  0.00           H  
TER    4588      DMS   463 
ATOM   4588  S   DMS   464      10.706  -1.988  25.484  1.00  0.00           S  
ATOM   4589  CT1 DMS   464      10.260  -2.496  23.865  1.00  0.00           C  
ATOM   4590  O   DMS   464       9.787  -2.708  26.493  1.00  0.00           O  
ATOM   4591  CT2 DMS   464      12.361  -2.797  25.597  1.00  0.00           C  
ATOM   4592  HZ1 DMS   464      10.182  -3.578  23.758  1.00  0.00           H  
ATOM   4593  HZ2 DMS   464      11.064  -2.181  23.201  1.00  0.00           H  
ATOM   4594  HZ3 DMS   464       9.295  -2.193  23.459  1.00  0.00           H  
ATOM   4595  HZ4 DMS   464      12.449  -3.858  25.363  1.00  0.00           H  
ATOM   4596  HZ5 DMS   464      12.691  -2.604  26.618  1.00  0.00           H  
ATOM   4597  HZ6 DMS   464      13.021  -2.252  24.922  1.00  0.00           H  
TER    4598      DMS   464 
ATOM   4598  S   DMS   465     -13.540  -6.041   1.957  1.00  0.00           S  
ATOM   4599  CT1 DMS   465     -15.144  -6.832   1.807  1.00  0.00           C  
ATOM   4600  O   DMS   465     -13.223  -6.091   3.432  1.00  0.00           O  
ATOM   4601  CT2 DMS   465     -12.404  -7.300   1.294  1.00  0.00           C  
ATOM   4602  HZ1 DMS   465     -15.877  -6.077   2.092  1.00  0.00           H  
ATOM   4603  HZ2 DMS   465     -15.249  -7.659   2.509  1.00  0.00           H  
ATOM   4604  HZ3 DMS   465     -15.250  -7.139   0.767  1.00  0.00           H  
ATOM   4605  HZ4 DMS   465     -12.493  -7.242   0.209  1.00  0.00           H  
ATOM   4606  HZ5 DMS   465     -12.710  -8.266   1.697  1.00  0.00           H  
ATOM   4607  HZ6 DMS   465     -11.410  -7.093   1.690  1.00  0.00           H  
TER    4608      DMS   465 
ATOM   4608  S   DMS   466      22.466  -3.203 -14.403  1.00  0.00           S  
ATOM   4609  CT1 DMS   466      23.509  -2.038 -15.356  1.00  0.00           C  
ATOM   4610  O   DMS   466      23.374  -4.443 -14.171  1.00  0.00           O  
ATOM   4611  CT2 DMS   466      22.656  -2.282 -12.823  1.00  0.00           C  
ATOM   4612  HZ1 DMS   466      23.163  -1.008 -15.443  1.00  0.00           H  
ATOM   4613  HZ2 DMS   466      23.556  -2.300 -16.413  1.00  0.00           H  
ATOM   4614  HZ3 DMS   466      24.534  -2.164 -15.008  1.00  0.00           H  
ATOM   4615  HZ4 DMS   466      23.631  -2.390 -12.347  1.00  0.00           H  
ATOM   4616  HZ5 DMS   466      21.792  -2.532 -12.209  1.00  0.00           H  
ATOM   4617  HZ6 DMS   466      22.553  -1.229 -13.083  1.00  0.00           H  
TER    4618      DMS   466 
ATOM   4618  S   DMS   467     -21.432   5.193   9.489  1.00  0.00           S  
ATOM   4619  CT1 DMS   467     -22.054   6.827   9.837  1.00  0.00           C  
ATOM   4620  O   DMS   467     -21.500   4.543  10.885  1.00  0.00           O  
ATOM   4621  CT2 DMS   467     -23.118   4.782   8.773  1.00  0.00           C  
ATOM   4622  HZ1 DMS   467     -23.132   6.801   9.999  1.00  0.00           H  
ATOM   4623  HZ2 DMS   467     -21.897   7.511   9.003  1.00  0.00           H  
ATOM   4624  HZ3 DMS   467     -21.413   7.181  10.645  1.00  0.00           H  
ATOM   4625  HZ4 DMS   467     -23.343   5.424   7.922  1.00  0.00           H  
ATOM   4626  HZ5 DMS   467     -23.982   4.905   9.426  1.00  0.00           H  
ATOM   4627  HZ6 DMS   467     -23.077   3.737   8.465  1.00  0.00           H  
TER    4628      DMS   467 
ATOM   4628  S   DMS   468     -14.407  16.619  -5.565  1.00  0.00           S  
ATOM   4629  CT1 DMS   468     -12.955  17.594  -5.977  1.00  0.00           C  
ATOM   4630  O   DMS   468     -13.889  15.342  -4.825  1.00  0.00           O  
ATOM   4631  CT2 DMS   468     -14.793  16.063  -7.279  1.00  0.00           C  
ATOM   4632  HZ1 DMS   468     -12.340  17.032  -6.680  1.00  0.00           H  
ATOM   4633  HZ2 DMS   468     -12.323  17.812  -5.116  1.00  0.00           H  
ATOM   4634  HZ3 DMS   468     -13.282  18.507  -6.473  1.00  0.00           H  
ATOM   4635  HZ4 DMS   468     -13.886  15.902  -7.861  1.00  0.00           H  
ATOM   4636  HZ5 DMS   468     -15.330  16.834  -7.832  1.00  0.00           H  
ATOM   4637  HZ6 DMS   468     -15.226  15.063  -7.262  1.00  0.00           H  
TER    4638      DMS   468 
ATOM   4638  S   DMS   469      16.288  16.102   2.997  1.00  0.00           S  
ATOM   4639  CT1 DMS   469      14.614  16.626   3.067  1.00  0.00           C  
ATOM   4640  O   DMS   469      16.821  16.418   4.384  1.00  0.00           O  
ATOM   4641  CT2 DMS   469      16.009  14.364   2.787  1.00  0.00           C  
ATOM   4642  HZ1 DMS   469      14.646  17.668   3.385  1.00  0.00           H  
ATOM   4643  HZ2 DMS   469      14.072  16.102   3.854  1.00  0.00           H  
ATOM   4644  HZ3 DMS   469      14.003  16.534   2.169  1.00  0.00           H  
ATOM   4645  HZ4 DMS   469      16.919  13.795   2.977  1.00  0.00           H  
ATOM   4646  HZ5 DMS   469      15.659  14.201   1.768  1.00  0.00           H  
ATOM   4647  HZ6 DMS   469      15.293  13.992   3.520  1.00  0.00           H  
TER    4648      DMS   469 
ATOM   4648  S   DMS   470      13.185  15.158  14.047  1.00  0.00           S  
ATOM   4649  CT1 DMS   470      12.199  15.375  12.589  1.00  0.00           C  
ATOM   4650  O   DMS   470      14.125  13.950  13.708  1.00  0.00           O  
ATOM   4651  CT2 DMS   470      14.179  16.605  13.992  1.00  0.00           C  
ATOM   4652  HZ1 DMS   470      11.236  14.911  12.803  1.00  0.00           H  
ATOM   4653  HZ2 DMS   470      12.575  14.881  11.693  1.00  0.00           H  
ATOM   4654  HZ3 DMS   470      12.264  16.443  12.381  1.00  0.00           H  
ATOM   4655  HZ4 DMS   470      14.804  16.547  13.101  1.00  0.00           H  
ATOM   4656  HZ5 DMS   470      14.654  16.741  14.964  1.00  0.00           H  
ATOM   4657  HZ6 DMS   470      13.630  17.542  13.895  1.00  0.00           H  
TER    4658      DMS   470 
ATOM   4658  S   DMS   471      17.397   5.713   9.391  1.00  0.00           S  
ATOM   4659  CT1 DMS   471      16.766   7.399   9.109  1.00  0.00           C  
ATOM   4660  O   DMS   471      17.190   5.072   8.034  1.00  0.00           O  
ATOM   4661  CT2 DMS   471      19.099   6.192   9.387  1.00  0.00           C  
ATOM   4662  HZ1 DMS   471      15.743   7.418   8.732  1.00  0.00           H  
ATOM   4663  HZ2 DMS   471      17.269   7.932   8.302  1.00  0.00           H  
ATOM   4664  HZ3 DMS   471      16.900   7.954  10.037  1.00  0.00           H  
ATOM   4665  HZ4 DMS   471      19.347   6.763   8.493  1.00  0.00           H  
ATOM   4666  HZ5 DMS   471      19.817   5.418   9.659  1.00  0.00           H  
ATOM   4667  HZ6 DMS   471      19.238   6.855  10.241  1.00  0.00           H  
TER    4668      DMS   471 
ATOM   4668  S   DMS   472     -19.983  11.454   7.437  1.00  0.00           S  
ATOM   4669  CT1 DMS   472     -21.296  12.133   6.428  1.00  0.00           C  
ATOM   4670  O   DMS   472     -19.607  12.544   8.429  1.00  0.00           O  
ATOM   4671  CT2 DMS   472     -20.739  10.199   8.405  1.00  0.00           C  
ATOM   4672  HZ1 DMS   472     -21.741  11.388   5.769  1.00  0.00           H  
ATOM   4673  HZ2 DMS   472     -20.778  12.921   5.882  1.00  0.00           H  
ATOM   4674  HZ3 DMS   472     -22.061  12.417   7.151  1.00  0.00           H  
ATOM   4675  HZ4 DMS   472     -20.049   9.875   9.184  1.00  0.00           H  
ATOM   4676  HZ5 DMS   472     -20.859   9.413   7.659  1.00  0.00           H  
ATOM   4677  HZ6 DMS   472     -21.695  10.539   8.804  1.00  0.00           H  
TER    4678      DMS   472 
ATOM   4678  S   DMS   473     -20.334   3.628  18.234  1.00  0.00           S  
ATOM   4679  CT1 DMS   473     -21.012   5.254  17.697  1.00  0.00           C  
ATOM   4680  O   DMS   473     -19.408   3.897  19.411  1.00  0.00           O  
ATOM   4681  CT2 DMS   473     -21.726   2.942  18.976  1.00  0.00           C  
ATOM   4682  HZ1 DMS   473     -21.770   5.158  16.919  1.00  0.00           H  
ATOM   4683  HZ2 DMS   473     -20.196   5.920  17.417  1.00  0.00           H  
ATOM   4684  HZ3 DMS   473     -21.490   5.853  18.472  1.00  0.00           H  
ATOM   4685  HZ4 DMS   473     -21.356   2.152  19.629  1.00  0.00           H  
ATOM   4686  HZ5 DMS   473     -22.443   2.559  18.250  1.00  0.00           H  
ATOM   4687  HZ6 DMS   473     -22.158   3.709  19.619  1.00  0.00           H  
TER    4688      DMS   473 
ATOM   4688  S   DMS   474      22.103   5.006   3.966  1.00  0.00           S  
ATOM   4689  CT1 DMS   474      22.168   4.544   5.634  1.00  0.00           C  
ATOM   4690  O   DMS   474      22.490   3.725   3.212  1.00  0.00           O  
ATOM   4691  CT2 DMS   474      20.288   5.254   3.699  1.00  0.00           C  
ATOM   4692  HZ1 DMS   474      21.908   5.416   6.232  1.00  0.00           H  
ATOM   4693  HZ2 DMS   474      23.122   4.110   5.934  1.00  0.00           H  
ATOM   4694  HZ3 DMS   474      21.398   3.797   5.829  1.00  0.00           H  
ATOM   4695  HZ4 DMS   474      20.100   5.723   2.734  1.00  0.00           H  
ATOM   4696  HZ5 DMS   474      19.811   5.780   4.525  1.00  0.00           H  
ATOM   4697  HZ6 DMS   474      19.724   4.321   3.696  1.00  0.00           H  
TER    4698      DMS   474 
ATOM   4698  S   DMS   475      -2.558  22.784 -10.479  1.00  0.00           S  
ATOM   4699  CT1 DMS   475      -0.909  22.025 -10.723  1.00  0.00           C  
ATOM   4700  O   DMS   475      -3.477  21.586 -10.669  1.00  0.00           O  
ATOM   4701  CT2 DMS   475      -2.594  23.006  -8.726  1.00  0.00           C  
ATOM   4702  HZ1 DMS   475      -0.770  21.726 -11.762  1.00  0.00           H  
ATOM   4703  HZ2 DMS   475      -0.933  21.109 -10.133  1.00  0.00           H  
ATOM   4704  HZ3 DMS   475      -0.123  22.704 -10.390  1.00  0.00           H  
ATOM   4705  HZ4 DMS   475      -1.856  23.725  -8.372  1.00  0.00           H  
ATOM   4706  HZ5 DMS   475      -2.307  22.069  -8.248  1.00  0.00           H  
ATOM   4707  HZ6 DMS   475      -3.611  23.297  -8.462  1.00  0.00           H  
TER    4708      DMS   475 
ATOM   4708  S   DMS   476      -6.194  14.856   8.103  1.00  0.00           S  
ATOM   4709  CT1 DMS   476      -7.825  15.003   8.786  1.00  0.00           C  
ATOM   4710  O   DMS   476      -5.380  14.441   9.378  1.00  0.00           O  
ATOM   4711  CT2 DMS   476      -6.428  13.444   7.049  1.00  0.00           C  
ATOM   4712  HZ1 DMS   476      -8.353  15.073   7.835  1.00  0.00           H  
ATOM   4713  HZ2 DMS   476      -7.882  15.783   9.546  1.00  0.00           H  
ATOM   4714  HZ3 DMS   476      -7.977  14.003   9.192  1.00  0.00           H  
ATOM   4715  HZ4 DMS   476      -6.588  12.561   7.668  1.00  0.00           H  
ATOM   4716  HZ5 DMS   476      -5.505  13.228   6.511  1.00  0.00           H  
ATOM   4717  HZ6 DMS   476      -7.395  13.573   6.563  1.00  0.00           H  
TER    4718      DMS   476 
ATOM   4718  S   DMS   477     -14.556  17.735 -12.026  1.00  0.00           S  
ATOM   4719  CT1 DMS   477     -15.093  16.334 -13.094  1.00  0.00           C  
ATOM   4720  O   DMS   477     -15.794  18.471 -11.641  1.00  0.00           O  
ATOM   4721  CT2 DMS   477     -14.167  16.776 -10.630  1.00  0.00           C  
ATOM   4722  HZ1 DMS   477     -15.996  15.858 -12.712  1.00  0.00           H  
ATOM   4723  HZ2 DMS   477     -14.252  15.641 -13.123  1.00  0.00           H  
ATOM   4724  HZ3 DMS   477     -15.294  16.694 -14.103  1.00  0.00           H  
ATOM   4725  HZ4 DMS   477     -13.337  16.114 -10.876  1.00  0.00           H  
ATOM   4726  HZ5 DMS   477     -15.020  16.178 -10.309  1.00  0.00           H  
ATOM   4727  HZ6 DMS   477     -13.850  17.454  -9.838  1.00  0.00           H  
TER    4728      DMS   477 
ATOM   4728  S   DMS   478      -0.526  10.655  15.824  1.00  0.00           S  
ATOM   4729  CT1 DMS   478      -1.984   9.908  15.043  1.00  0.00           C  
ATOM   4730  O   DMS   478       0.725   9.921  15.341  1.00  0.00           O  
ATOM   4731  CT2 DMS   478      -0.557  12.178  14.895  1.00  0.00           C  
ATOM   4732  HZ1 DMS   478      -1.769   9.917  13.975  1.00  0.00           H  
ATOM   4733  HZ2 DMS   478      -2.918  10.434  15.239  1.00  0.00           H  
ATOM   4734  HZ3 DMS   478      -2.053   8.870  15.370  1.00  0.00           H  
ATOM   4735  HZ4 DMS   478       0.508  12.344  15.058  1.00  0.00           H  
ATOM   4736  HZ5 DMS   478      -1.084  13.013  15.357  1.00  0.00           H  
ATOM   4737  HZ6 DMS   478      -0.763  12.039  13.834  1.00  0.00           H  
TER    4738      DMS   478 
ATOM   4738  S   DMS   479      -4.687 -11.980   5.334  1.00  0.00           S  
ATOM   4739  CT1 DMS   479      -5.501 -10.380   5.170  1.00  0.00           C  
ATOM   4740  O   DMS   479      -4.667 -12.519   3.883  1.00  0.00           O  
ATOM   4741  CT2 DMS   479      -2.992 -11.357   5.511  1.00  0.00           C  
ATOM   4742  HZ1 DMS   479      -5.293  -9.961   4.186  1.00  0.00           H  
ATOM   4743  HZ2 DMS   479      -5.330  -9.774   6.060  1.00  0.00           H  
ATOM   4744  HZ3 DMS   479      -6.560 -10.616   5.270  1.00  0.00           H  
ATOM   4745  HZ4 DMS   479      -2.341 -12.216   5.347  1.00  0.00           H  
ATOM   4746  HZ5 DMS   479      -2.970 -10.976   6.532  1.00  0.00           H  
ATOM   4747  HZ6 DMS   479      -2.727 -10.598   4.774  1.00  0.00           H  
TER    4748      DMS   479 
ATOM   4748  S   DMS   480       6.235  -9.931 -12.597  1.00  0.00           S  
ATOM   4749  CT1 DMS   480       6.010  -8.927 -11.122  1.00  0.00           C  
ATOM   4750  O   DMS   480       7.617  -9.472 -13.068  1.00  0.00           O  
ATOM   4751  CT2 DMS   480       6.456 -11.378 -11.514  1.00  0.00           C  
ATOM   4752  HZ1 DMS   480       5.084  -9.073 -10.565  1.00  0.00           H  
ATOM   4753  HZ2 DMS   480       6.094  -7.859 -11.322  1.00  0.00           H  
ATOM   4754  HZ3 DMS   480       6.890  -9.060 -10.493  1.00  0.00           H  
ATOM   4755  HZ4 DMS   480       7.412 -11.312 -10.993  1.00  0.00           H  
ATOM   4756  HZ5 DMS   480       6.567 -12.174 -12.250  1.00  0.00           H  
ATOM   4757  HZ6 DMS   480       5.668 -11.624 -10.803  1.00  0.00           H  
TER    4758      DMS   480 
ATOM   4758  S   DMS   481      -4.148  14.611   2.545  1.00  0.00           S  
ATOM   4759  CT1 DMS   481      -2.595  13.736   2.228  1.00  0.00           C  
ATOM   4760  O   DMS   481      -4.768  14.696   1.162  1.00  0.00           O  
ATOM   4761  CT2 DMS   481      -5.033  13.390   3.457  1.00  0.00           C  
ATOM   4762  HZ1 DMS   481      -2.005  14.391   1.586  1.00  0.00           H  
ATOM   4763  HZ2 DMS   481      -2.794  12.812   1.686  1.00  0.00           H  
ATOM   4764  HZ3 DMS   481      -2.199  13.508   3.218  1.00  0.00           H  
ATOM   4765  HZ4 DMS   481      -4.965  12.442   2.923  1.00  0.00           H  
ATOM   4766  HZ5 DMS   481      -6.058  13.720   3.624  1.00  0.00           H  
ATOM   4767  HZ6 DMS   481      -4.507  13.354   4.411  1.00  0.00           H  
TER    4768      DMS   481 
ATOM   4768  S   DMS   482      -8.691  20.120  18.676  1.00  0.00           S  
ATOM   4769  CT1 DMS   482      -8.801  18.329  18.839  1.00  0.00           C  
ATOM   4770  O   DMS   482      -7.667  20.505  19.763  1.00  0.00           O  
ATOM   4771  CT2 DMS   482      -7.952  20.289  17.087  1.00  0.00           C  
ATOM   4772  HZ1 DMS   482      -9.720  17.890  18.451  1.00  0.00           H  
ATOM   4773  HZ2 DMS   482      -8.823  18.093  19.903  1.00  0.00           H  
ATOM   4774  HZ3 DMS   482      -7.992  17.777  18.360  1.00  0.00           H  
ATOM   4775  HZ4 DMS   482      -8.652  20.203  16.257  1.00  0.00           H  
ATOM   4776  HZ5 DMS   482      -7.203  19.506  16.970  1.00  0.00           H  
ATOM   4777  HZ6 DMS   482      -7.431  21.246  17.070  1.00  0.00           H  
TER    4778      DMS   482
[truncated: 185,206 more chars]
