# Supplementary material for: 1,4-Disubstituted 1H-1,2,3-Triazole Containing Peptidotriazolamers: A New Class of Peptidomimetics With Interesting Foldamer Properties
Source: Front Chem. 2019 Mar 26;7:155. doi: 10.3389/fchem.2019.00155 (PMC6443886; doi:10.3389/fchem.2019.00155)
Supplement: Supplementary file 2 [file Data_Sheet_2.zip › pdb_files/11a_freeMD-Water_LAST50NS_combined_Cluster_clst_c0.pdb]

CRYST1   49.521   49.521   49.521 109.47 109.47 109.47 P 1           1
ATOM      1  C2  BOC     1       3.995  -2.414  -0.823  1.00  0.00           C  
ATOM      2  H21 BOC     1       3.800  -3.181  -0.063  1.00  0.00           H  
ATOM      3  H22 BOC     1       3.145  -1.749  -0.631  1.00  0.00           H  
ATOM      4  H23 BOC     1       4.948  -1.925  -0.587  1.00  0.00           H  
ATOM      5  C1  BOC     1       3.774  -2.776  -2.284  1.00  0.00           C  
ATOM      6  C3  BOC     1       5.047  -3.600  -2.766  1.00  0.00           C  
ATOM      7  H31 BOC     1       5.918  -3.056  -2.379  1.00  0.00           H  
ATOM      8  H32 BOC     1       5.282  -3.449  -3.826  1.00  0.00           H  
ATOM      9  H33 BOC     1       5.068  -4.664  -2.502  1.00  0.00           H  
ATOM     10  C4  BOC     1       2.464  -3.531  -2.546  1.00  0.00           C  
ATOM     11  H41 BOC     1       2.359  -3.606  -3.636  1.00  0.00           H  
ATOM     12  H42 BOC     1       1.641  -2.899  -2.191  1.00  0.00           H  
ATOM     13  H43 BOC     1       2.354  -4.528  -2.101  1.00  0.00           H  
ATOM     14  OS  BOC     1       3.612  -1.646  -3.076  1.00  0.00           O  
ATOM     15  C   BOC     1       4.527  -0.721  -3.277  1.00  0.00           C  
ATOM     16  O   BOC     1       5.605  -0.594  -2.718  1.00  0.00           O  
ATOM     17  N   ALA     2       4.081   0.171  -4.126  1.00  0.00           N  
ATOM     18  H   ALA     2       3.109   0.179  -4.399  1.00  0.00           H  
ATOM     19  CA  ALA     2       4.889   1.330  -4.649  1.00  0.00           C  
ATOM     20  HA  ALA     2       5.830   0.927  -5.025  1.00  0.00           H  
ATOM     21  CB  ALA     2       4.162   1.815  -5.935  1.00  0.00           C  
ATOM     22  HB1 ALA     2       4.681   2.582  -6.511  1.00  0.00           H  
ATOM     23  HB2 ALA     2       4.077   0.886  -6.499  1.00  0.00           H  
ATOM     24  HB3 ALA     2       3.270   2.356  -5.620  1.00  0.00           H  
ATOM     25  C   ALA     2       5.161   2.510  -3.718  1.00  0.00           C  
ATOM     26  O   ALA     2       5.817   3.488  -4.088  1.00  0.00           O  
ATOM     27  N   A4n     3       4.579   2.441  -2.517  1.00  0.00           N  
ATOM     28  H   A4n     3       4.195   1.523  -2.341  1.00  0.00           H  
ATOM     29  CA  A4n     3       4.645   3.340  -1.412  1.00  0.00           C  
ATOM     30  HA  A4n     3       5.682   3.674  -1.436  1.00  0.00           H  
ATOM     31  CB  A4n     3       3.683   4.491  -1.512  1.00  0.00           C  
ATOM     32  HB1 A4n     3       3.916   5.204  -2.303  1.00  0.00           H  
ATOM     33  HB2 A4n     3       2.692   4.057  -1.643  1.00  0.00           H  
ATOM     34  HB3 A4n     3       3.729   5.134  -0.633  1.00  0.00           H  
ATOM     35 C4   T14     4       4.376   2.466  -0.275  1.00  0.00          CL  
ATOM     36  N3  T14     4       4.139   1.103  -0.506  1.00  0.00           N  
ATOM     37  N2  T14     4       3.895   0.557   0.688  1.00  0.00           N  
ATOM     38  C5  T14     4       4.289   2.731   1.033  1.00  0.00           C  
ATOM     39  H5  T14     4       4.411   3.650   1.576  1.00  0.00           H  
ATOM     40  N1  T14     4       4.064   1.491   1.603  1.00  0.00           N  
ATOM     41  CA  A4c     5       4.061   1.161   2.968  1.00  0.00           C  
ATOM     42  HA  A4c     5       3.481   0.240   3.033  1.00  0.00           H  
ATOM     43  CB  A4c     5       5.510   0.838   3.452  1.00  0.00           C  
ATOM     44  HB1 A4c     5       6.108   1.740   3.584  1.00  0.00           H  
ATOM     45  HB2 A4c     5       5.331   0.260   4.358  1.00  0.00           H  
ATOM     46  HB3 A4c     5       6.049   0.110   2.846  1.00  0.00           H  
ATOM     47  C   A4c     5       3.336   2.210   3.897  1.00  0.00           C  
ATOM     48  O   A4c     5       3.926   2.691   4.875  1.00  0.00           O  
ATOM     49  N   A4n     6       2.048   2.503   3.561  1.00  0.00           N  
ATOM     50  H   A4n     6       1.670   2.176   2.683  1.00  0.00           H  
ATOM     51  CA  A4n     6       1.216   3.375   4.330  1.00  0.00           C  
ATOM     52  HA  A4n     6       1.634   3.622   5.306  1.00  0.00           H  
ATOM     53  CB  A4n     6       0.980   4.694   3.497  1.00  0.00           C  
ATOM     54  HB1 A4n     6       0.785   4.578   2.431  1.00  0.00           H  
ATOM     55  HB2 A4n     6       0.072   5.190   3.840  1.00  0.00           H  
ATOM     56  HB3 A4n     6       1.867   5.311   3.644  1.00  0.00           H  
ATOM     57 C4   T14     7       0.044   2.580   4.631  1.00  0.00          CL  
ATOM     58  N3  T14     7      -0.086   1.406   3.956  1.00  0.00           N  
ATOM     59  N2  T14     7      -1.278   1.017   4.131  1.00  0.00           N  
ATOM     60  C5  T14     7      -1.144   2.875   5.299  1.00  0.00           C  
ATOM     61  H5  T14     7      -1.570   3.646   5.915  1.00  0.00           H  
ATOM     62  N1  T14     7      -1.945   1.842   4.929  1.00  0.00           N  
ATOM     63  CA  A4c     8      -3.358   1.578   5.349  1.00  0.00           C  
ATOM     64  HA  A4c     8      -3.498   0.550   5.683  1.00  0.00           H  
ATOM     65  CB  A4c     8      -3.666   2.328   6.680  1.00  0.00           C  
ATOM     66  HB1 A4c     8      -4.709   2.325   6.996  1.00  0.00           H  
ATOM     67  HB2 A4c     8      -3.090   1.927   7.514  1.00  0.00           H  
ATOM     68  HB3 A4c     8      -3.382   3.374   6.562  1.00  0.00           H  
ATOM     69  C   A4c     8      -4.384   1.935   4.318  1.00  0.00           C  
ATOM     70  O   A4c     8      -5.607   1.776   4.550  1.00  0.00           O  
ATOM     71  N   A4n     9      -3.941   2.527   3.208  1.00  0.00           N  
ATOM     72  H   A4n     9      -2.932   2.503   3.166  1.00  0.00           H  
ATOM     73  CA  A4n     9      -4.550   3.092   2.025  1.00  0.00           C  
ATOM     74  HA  A4n     9      -5.090   2.414   1.364  1.00  0.00           H  
ATOM     75  CB  A4n     9      -5.434   4.329   2.500  1.00  0.00           C  
ATOM     76  HB1 A4n     9      -4.875   4.886   3.252  1.00  0.00           H  
ATOM     77  HB2 A4n     9      -5.753   4.870   1.609  1.00  0.00           H  
ATOM     78  HB3 A4n     9      -6.308   3.880   2.970  1.00  0.00           H  
ATOM     79 C4   T14    10      -3.323   3.516   1.320  1.00  0.00          CL  
ATOM     80  N3  T14    10      -2.119   3.256   1.920  1.00  0.00           N  
ATOM     81  N2  T14    10      -1.109   3.659   1.143  1.00  0.00           N  
ATOM     82  C5  T14    10      -3.032   4.132   0.133  1.00  0.00           C  
ATOM     83  H5  T14    10      -3.606   4.584  -0.656  1.00  0.00           H  
ATOM     84  N1  T14    10      -1.718   4.218   0.046  1.00  0.00           N  
ATOM     85  CA  A4c    11      -0.849   4.722  -1.064  1.00  0.00           C  
ATOM     86  HA  A4c    11      -1.302   5.498  -1.681  1.00  0.00           H  
ATOM     87  CB  A4c    11       0.407   5.376  -0.451  1.00  0.00           C  
ATOM     88  HB1 A4c    11       0.862   6.058  -1.169  1.00  0.00           H  
ATOM     89  HB2 A4c    11       0.026   5.990   0.365  1.00  0.00           H  
ATOM     90  HB3 A4c    11       1.061   4.626  -0.007  1.00  0.00           H  
ATOM     91  C   A4c    11      -0.523   3.577  -1.999  1.00  0.00           C  
ATOM     92  O   A4c    11      -0.889   3.671  -3.152  1.00  0.00           O  
ATOM     93  N   A4n    12       0.173   2.577  -1.524  1.00  0.00           N  
ATOM     94  H   A4n    12       0.417   2.657  -0.547  1.00  0.00           H  
ATOM     95  CA  A4n    12       0.184   1.196  -1.988  1.00  0.00           C  
ATOM     96  HA  A4n    12      -0.788   0.921  -2.396  1.00  0.00           H  
ATOM     97  CB  A4n    12       1.216   1.056  -3.000  1.00  0.00           C  
ATOM     98  HB1 A4n    12       2.122   1.575  -2.684  1.00  0.00           H  
ATOM     99  HB2 A4n    12       1.291   0.067  -3.451  1.00  0.00           H  
ATOM    100  HB3 A4n    12       0.834   1.705  -3.787  1.00  0.00           H  
ATOM    101 C4   T14    13       0.463   0.417  -0.739  1.00  0.00          CL  
ATOM    102  N3  T14    13       0.732   1.199   0.339  1.00  0.00           N  
ATOM    103  N2  T14    13       0.982   0.451   1.351  1.00  0.00           N  
ATOM    104  C5  T14    13       0.659  -0.874  -0.402  1.00  0.00           C  
ATOM    105  H5  T14    13       0.524  -1.797  -0.938  1.00  0.00           H  
ATOM    106  N1  T14    13       0.981  -0.865   0.890  1.00  0.00           N  
ATOM    107  CA  A4c    14       1.096  -2.063   1.725  1.00  0.00           C  
ATOM    108  HA  A4c    14       1.445  -2.882   1.096  1.00  0.00           H  
ATOM    109  CB  A4c    14       2.127  -1.811   2.807  1.00  0.00           C  
ATOM    110  HB1 A4c    14       1.848  -0.892   3.322  1.00  0.00           H  
ATOM    111  HB2 A4c    14       2.123  -2.583   3.578  1.00  0.00           H  
ATOM    112  HB3 A4c    14       3.161  -1.805   2.462  1.00  0.00           H  
ATOM    113  C   A4c    14      -0.290  -2.421   2.232  1.00  0.00           C  
ATOM    114  O   A4c    14      -0.537  -3.553   2.655  1.00  0.00           O  
ATOM    115  N   A4n    15      -1.223  -1.516   2.379  1.00  0.00           N  
ATOM    116  H   A4n    15      -1.033  -0.524   2.349  1.00  0.00           H  
ATOM    117  CA  A4n    15      -2.623  -1.807   2.186  1.00  0.00           C  
ATOM    118  HA  A4n    15      -2.653  -2.814   1.770  1.00  0.00           H  
ATOM    119  CB  A4n    15      -3.504  -1.682   3.453  1.00  0.00           C  
ATOM    120  HB1 A4n    15      -4.492  -2.008   3.126  1.00  0.00           H  
ATOM    121  HB2 A4n    15      -3.174  -2.427   4.177  1.00  0.00           H  
ATOM    122  HB3 A4n    15      -3.576  -0.668   3.844  1.00  0.00           H  
ATOM    123 C4   T14    16      -2.960  -0.841   1.129  1.00  0.00          CL  
ATOM    124  N3  T14    16      -2.115   0.231   0.907  1.00  0.00           N  
ATOM    125  N2  T14    16      -2.596   0.983  -0.100  1.00  0.00           N  
ATOM    126  C5  T14    16      -3.962  -0.839   0.166  1.00  0.00           C  
ATOM    127  H5  T14    16      -4.648  -1.568  -0.224  1.00  0.00           H  
ATOM    128  N1  T14    16      -3.724   0.315  -0.518  1.00  0.00           N  
ATOM    129  CA  A4c    17      -4.368   0.614  -1.821  1.00  0.00           C  
ATOM    130  HA  A4c    17      -5.375   0.199  -1.803  1.00  0.00           H  
ATOM    131  CB  A4c    17      -4.497   2.074  -2.106  1.00  0.00           C  
ATOM    132  HB1 A4c    17      -5.016   2.356  -3.022  1.00  0.00           H  
ATOM    133  HB2 A4c    17      -5.164   2.462  -1.336  1.00  0.00           H  
ATOM    134  HB3 A4c    17      -3.507   2.530  -2.108  1.00  0.00           H  
ATOM    135  C   A4c    17      -3.850  -0.206  -2.956  1.00  0.00           C  
ATOM    136  O   A4c    17      -4.454  -0.084  -4.049  1.00  0.00           O  
ATOM    137  N   A4n    18      -2.892  -1.100  -2.741  1.00  0.00           N  
ATOM    138  H   A4n    18      -2.631  -1.201  -1.770  1.00  0.00           H  
ATOM    139  CA  A4n    18      -2.560  -2.240  -3.572  1.00  0.00           C  
ATOM    140  HA  A4n    18      -3.483  -2.677  -3.953  1.00  0.00           H  
ATOM    141  CB  A4n    18      -1.515  -1.935  -4.653  1.00  0.00           C  
ATOM    142  HB1 A4n    18      -0.914  -2.810  -4.900  1.00  0.00           H  
ATOM    143  HB2 A4n    18      -2.117  -1.494  -5.448  1.00  0.00           H  
ATOM    144  HB3 A4n    18      -0.893  -1.106  -4.315  1.00  0.00           H  
ATOM    145 C4   T14    19      -1.936  -3.177  -2.534  1.00  0.00          CL  
ATOM    146  N3  T14    19      -1.787  -2.768  -1.225  1.00  0.00           N  
ATOM    147  N2  T14    19      -1.105  -3.779  -0.637  1.00  0.00           N  
ATOM    148  C5  T14    19      -1.391  -4.407  -2.741  1.00  0.00           C  
ATOM    149  H5  T14    19      -1.341  -5.014  -3.626  1.00  0.00           H  
ATOM    150  N1  T14    19      -0.910  -4.750  -1.520  1.00  0.00           N  
ATOM    151  CA  A4c    20      -0.307  -6.046  -1.073  1.00  0.00           C  
ATOM    152  HA  A4c    20       0.189  -6.310  -2.007  1.00  0.00           H  
ATOM    153  CB  A4c    20       0.700  -5.841   0.078  1.00  0.00           C  
ATOM    154  HB1 A4c    20       1.449  -6.630   0.145  1.00  0.00           H  
ATOM    155  HB2 A4c    20       1.189  -4.879  -0.077  1.00  0.00           H  
ATOM    156  HB3 A4c    20       0.275  -5.772   1.080  1.00  0.00           H  
ATOM    157  C   A4c    20      -1.453  -7.033  -0.823  1.00  0.00           C  
ATOM    158  O   A4c    20      -1.156  -8.082  -0.359  1.00  0.00           O  
ATOM    159  O   ALL    21      -2.749  -6.645  -1.135  1.00  0.00           O  
ATOM    160  C1  ALL    21      -3.804  -7.502  -0.790  1.00  0.00           C  
ATOM    161  H11 ALL    21      -4.706  -6.983  -0.442  1.00  0.00           H  
ATOM    162  H12 ALL    21      -3.522  -8.075   0.102  1.00  0.00           H  
ATOM    163  C2  ALL    21      -4.262  -8.348  -2.017  1.00  0.00           C  
ATOM    164  H21 ALL    21      -3.424  -8.514  -2.690  1.00  0.00           H  
ATOM    165  C3  ALL    21      -5.476  -8.841  -2.181  1.00  0.00           C  
ATOM    166  H31 ALL    21      -6.309  -8.815  -1.482  1.00  0.00           H  
ATOM    167  H32 ALL    21      -5.721  -9.288  -3.142  1.00  0.00           H  
TER     168      ALL    21 
ATOM    168  O   WAT    22      -9.820  21.020  -3.178  1.00  0.00           O  
ATOM    169  H1  WAT    22     -10.634  20.975  -3.679  1.00  0.00           H  
ATOM    170  H2  WAT    22      -9.372  21.795  -3.519  1.00  0.00           H  
ATOM    172  O   WAT    23     -21.645  13.492  -6.553  1.00  0.00           O  
ATOM    173  H1  WAT    23     -22.573  13.681  -6.417  1.00  0.00           H  
ATOM    174  H2  WAT    23     -21.231  14.353  -6.605  1.00  0.00           H  
ATOM    176  O   WAT    24      -0.103 -13.779   5.059  1.00  0.00           O  
ATOM    177  H1  WAT    24      -0.572 -14.596   4.891  1.00  0.00           H  
ATOM    178  H2  WAT    24      -0.711 -13.256   5.580  1.00  0.00           H  
ATOM    180  O   WAT    25       7.808   1.660 -17.523  1.00  0.00           O  
ATOM    181  H1  WAT    25       7.060   1.067 -17.447  1.00  0.00           H  
ATOM    182  H2  WAT    25       8.461   1.300 -16.923  1.00  0.00           H  
ATOM    184  O   WAT    26     -23.849  -2.200 -16.076  1.00  0.00           O  
ATOM    185  H1  WAT    26     -23.408  -2.413 -16.899  1.00  0.00           H  
ATOM    186  H2  WAT    26     -23.172  -1.781 -15.544  1.00  0.00           H  
ATOM    188  O   WAT    27       4.287  25.377  -7.740  1.00  0.00           O  
ATOM    189  H1  WAT    27       3.987  24.557  -8.133  1.00  0.00           H  
ATOM    190  H2  WAT    27       4.346  25.988  -8.475  1.00  0.00           H  
ATOM    192  O   WAT    28      -0.069   5.070  19.051  1.00  0.00           O  
ATOM    193  H1  WAT    28      -0.829   5.270  19.598  1.00  0.00           H  
ATOM    194  H2  WAT    28      -0.369   4.372  18.470  1.00  0.00           H  
ATOM    196  O   WAT    29      24.380   6.482   0.002  1.00  0.00           O  
ATOM    197  H1  WAT    29      24.772   5.850  -0.600  1.00  0.00           H  
ATOM    198  H2  WAT    29      23.587   6.779  -0.444  1.00  0.00           H  
ATOM    200  O   WAT    30       1.059  -6.232 -19.306  1.00  0.00           O  
ATOM    201  H1  WAT    30       1.771  -6.529 -18.740  1.00  0.00           H  
ATOM    202  H2  WAT    30       0.418  -6.943 -19.279  1.00  0.00           H  
ATOM    204  O   WAT    31      15.761  -7.329  17.549  1.00  0.00           O  
ATOM    205  H1  WAT    31      14.979  -6.839  17.296  1.00  0.00           H  
ATOM    206  H2  WAT    31      15.587  -7.613  18.446  1.00  0.00           H  
ATOM    208  O   WAT    32       9.530  -5.014  -9.627  1.00  0.00           O  
ATOM    209  H1  WAT    32       8.838  -5.295  -9.028  1.00  0.00           H  
ATOM    210  H2  WAT    32       9.350  -4.087  -9.784  1.00  0.00           H  
ATOM    212  O   WAT    33      24.896   4.625  -4.772  1.00  0.00           O  
ATOM    213  H1  WAT    33      24.237   3.944  -4.637  1.00  0.00           H  
ATOM    214  H2  WAT    33      24.405   5.368  -5.122  1.00  0.00           H  
ATOM    216  O   WAT    34      12.090   2.885 -21.318  1.00  0.00           O  
ATOM    217  H1  WAT    34      11.241   2.510 -21.553  1.00  0.00           H  
ATOM    218  H2  WAT    34      12.682   2.588 -22.010  1.00  0.00           H  
ATOM    220  O   WAT    35       7.571  11.960  10.532  1.00  0.00           O  
ATOM    221  H1  WAT    35       8.429  12.335  10.333  1.00  0.00           H  
ATOM    222  H2  WAT    35       7.026  12.199   9.783  1.00  0.00           H  
ATOM    224  O   WAT    36     -18.870  -9.825  12.725  1.00  0.00           O  
ATOM    225  H1  WAT    36     -18.261  -9.103  12.567  1.00  0.00           H  
ATOM    226  H2  WAT    36     -19.217 -10.039  11.859  1.00  0.00           H  
ATOM    228  O   WAT    37       4.231 -21.721   7.648  1.00  0.00           O  
ATOM    229  H1  WAT    37       4.407 -21.323   6.796  1.00  0.00           H  
ATOM    230  H2  WAT    37       5.074 -21.700   8.101  1.00  0.00           H  
ATOM    232  O   WAT    38       1.591 -12.670   9.303  1.00  0.00           O  
ATOM    233  H1  WAT    38       0.921 -12.594   9.982  1.00  0.00           H  
ATOM    234  H2  WAT    38       1.518 -13.573   8.994  1.00  0.00           H  
ATOM    236  O   WAT    39       5.940 -18.484 -17.290  1.00  0.00           O  
ATOM    237  H1  WAT    39       6.177 -18.334 -16.375  1.00  0.00           H  
ATOM    238  H2  WAT    39       5.009 -18.265 -17.335  1.00  0.00           H  
ATOM    240  O   WAT    40     -14.057 -20.007  11.300  1.00  0.00           O  
ATOM    241  H1  WAT    40     -14.561 -19.526  11.956  1.00  0.00           H  
ATOM    242  H2  WAT    40     -13.774 -20.802  11.751  1.00  0.00           H  
ATOM    244  O   WAT    41      -7.959   3.185  25.239  1.00  0.00           O  
ATOM    245  H1  WAT    41      -8.158   2.626  24.488  1.00  0.00           H  
ATOM    246  H2  WAT    41      -8.756   3.698  25.373  1.00  0.00           H  
ATOM    248  O   WAT    42      11.471 -11.070   5.179  1.00  0.00           O  
ATOM    249  H1  WAT    42      11.314 -11.530   4.354  1.00  0.00           H  
ATOM    250  H2  WAT    42      12.228 -11.515   5.561  1.00  0.00           H  
ATOM    252  O   WAT    43      -7.918  -4.069   6.415  1.00  0.00           O  
ATOM    253  H1  WAT    43      -7.692  -3.139   6.433  1.00  0.00           H  
ATOM    254  H2  WAT    43      -8.716  -4.111   5.888  1.00  0.00           H  
ATOM    256  O   WAT    44      14.429  23.500   4.224  1.00  0.00           O  
ATOM    257  H1  WAT    44      15.292  23.855   4.441  1.00  0.00           H  
ATOM    258  H2  WAT    44      14.063  23.227   5.065  1.00  0.00           H  
ATOM    260  O   WAT    45       0.648 -10.219 -16.520  1.00  0.00           O  
ATOM    261  H1  WAT    45       0.598 -10.698 -15.693  1.00  0.00           H  
ATOM    262  H2  WAT    45      -0.029 -10.617 -17.068  1.00  0.00           H  
ATOM    264  O   WAT    46       1.866  23.330  -0.841  1.00  0.00           O  
ATOM    265  H1  WAT    46       2.644  23.800  -0.540  1.00  0.00           H  
ATOM    266  H2  WAT    46       2.177  22.798  -1.574  1.00  0.00           H  
ATOM    268  O   WAT    47      -9.162   3.355 -16.972  1.00  0.00           O  
ATOM    269  H1  WAT    47      -8.240   3.610 -16.936  1.00  0.00           H  
ATOM    270  H2  WAT    47      -9.371   3.082 -16.079  1.00  0.00           H  
ATOM    272  O   WAT    48       8.227  -0.376  11.495  1.00  0.00           O  
ATOM    273  H1  WAT    48       7.433  -0.333  12.028  1.00  0.00           H  
ATOM    274  H2  WAT    48       8.836  -0.901  12.014  1.00  0.00           H  
ATOM    276  O   WAT    49     -17.974  11.537   0.114  1.00  0.00           O  
ATOM    277  H1  WAT    49     -18.640  11.489   0.800  1.00  0.00           H  
ATOM    278  H2  WAT    49     -17.867  12.474  -0.051  1.00  0.00           H  
ATOM    280  O   WAT    50     -11.123  -9.398  -9.911  1.00  0.00           O  
ATOM    281  H1  WAT    50     -10.644 -10.102  -9.473  1.00  0.00           H  
ATOM    282  H2  WAT    50     -11.061  -9.610 -10.843  1.00  0.00           H  
ATOM    284  O   WAT    51       5.208   2.367  14.397  1.00  0.00           O  
ATOM    285  H1  WAT    51       5.855   3.066  14.305  1.00  0.00           H  
ATOM    286  H2  WAT    51       5.005   2.349  15.332  1.00  0.00           H  
ATOM    288  O   WAT    52      13.109  16.979 -14.230  1.00  0.00           O  
ATOM    289  H1  WAT    52      12.236  17.135 -13.871  1.00  0.00           H  
ATOM    290  H2  WAT    52      13.230  16.032 -14.164  1.00  0.00           H  
ATOM    292  O   WAT    53      14.688  -7.089 -19.847  1.00  0.00           O  
ATOM    293  H1  WAT    53      15.030  -6.218 -20.049  1.00  0.00           H  
ATOM    294  H2  WAT    53      13.754  -6.950 -19.692  1.00  0.00           H  
ATOM    296  O   WAT    54      -1.803  -8.248   2.550  1.00  0.00           O  
ATOM    297  H1  WAT    54      -1.557  -9.172   2.511  1.00  0.00           H  
ATOM    298  H2  WAT    54      -2.451  -8.202   3.254  1.00  0.00           H  
ATOM    300  O   WAT    55     -24.994  11.012 -10.052  1.00  0.00           O  
ATOM    301  H1  WAT    55     -24.064  11.102 -10.262  1.00  0.00           H  
ATOM    302  H2  WAT    55     -25.062  11.299  -9.141  1.00  0.00           H  
ATOM    304  O   WAT    56     -15.325  -0.004  24.121  1.00  0.00           O  
ATOM    305  H1  WAT    56     -15.369  -0.957  24.044  1.00  0.00           H  
ATOM    306  H2  WAT    56     -15.315   0.309  23.216  1.00  0.00           H  
ATOM    308  O   WAT    57     -12.437  -6.701  -6.671  1.00  0.00           O  
ATOM    309  H1  WAT    57     -12.688  -7.624  -6.661  1.00  0.00           H  
ATOM    310  H2  WAT    57     -11.899  -6.590  -5.887  1.00  0.00           H  
ATOM    312  O   WAT    58      18.135 -11.037 -11.800  1.00  0.00           O  
ATOM    313  H1  WAT    58      17.349 -11.110 -12.341  1.00  0.00           H  
ATOM    314  H2  WAT    58      17.988 -11.650 -11.080  1.00  0.00           H  
ATOM    316  O   WAT    59     -17.615   1.033   0.842  1.00  0.00           O  
ATOM    317  H1  WAT    59     -18.489   0.848   1.184  1.00  0.00           H  
ATOM    318  H2  WAT    59     -17.494   1.971   0.988  1.00  0.00           H  
ATOM    320  O   WAT    60     -14.234  20.304  16.123  1.00  0.00           O  
ATOM    321  H1  WAT    60     -14.101  21.248  16.037  1.00  0.00           H  
ATOM    322  H2  WAT    60     -14.960  20.219  16.741  1.00  0.00           H  
ATOM    324  O   WAT    61     -14.920  16.291  -3.817  1.00  0.00           O  
ATOM    325  H1  WAT    61     -13.974  16.263  -3.673  1.00  0.00           H  
ATOM    326  H2  WAT    61     -15.190  17.141  -3.470  1.00  0.00           H  
ATOM    328  O   WAT    62     -17.416  13.952  -0.662  1.00  0.00           O  
ATOM    329  H1  WAT    62     -17.611  14.852  -0.400  1.00  0.00           H  
ATOM    330  H2  WAT    62     -17.081  14.030  -1.555  1.00  0.00           H  
ATOM    332  O   WAT    63     -17.545 -13.607   8.782  1.00  0.00           O  
ATOM    333  H1  WAT    63     -17.989 -13.405   9.605  1.00  0.00           H  
ATOM    334  H2  WAT    63     -17.975 -13.047   8.135  1.00  0.00           H  
ATOM    336  O   WAT    64      10.706   3.251  19.868  1.00  0.00           O  
ATOM    337  H1  WAT    64      10.142   2.584  20.261  1.00  0.00           H  
ATOM    338  H2  WAT    64      11.272   2.763  19.269  1.00  0.00           H  
ATOM    340  O   WAT    65       6.385 -22.180   9.338  1.00  0.00           O  
ATOM    341  H1  WAT    65       7.185 -22.320   8.831  1.00  0.00           H  
ATOM    342  H2  WAT    65       6.556 -21.382   9.839  1.00  0.00           H  
ATOM    344  O   WAT    66      17.671  -5.421  14.266  1.00  0.00           O  
ATOM    345  H1  WAT    66      17.943  -5.563  15.172  1.00  0.00           H  
ATOM    346  H2  WAT    66      17.285  -6.255  13.998  1.00  0.00           H  
ATOM    348  O   WAT    67      10.792   3.249  10.371  1.00  0.00           O  
ATOM    349  H1  WAT    67      10.188   3.861   9.951  1.00  0.00           H  
ATOM    350  H2  WAT    67      10.639   3.367  11.308  1.00  0.00           H  
ATOM    352  O   WAT    68     -21.284 -11.341   5.587  1.00  0.00           O  
ATOM    353  H1  WAT    68     -20.865 -11.051   4.777  1.00  0.00           H  
ATOM    354  H2  WAT    68     -21.593 -12.226   5.394  1.00  0.00           H  
ATOM    356  O   WAT    69      11.903  -2.709 -17.672  1.00  0.00           O  
ATOM    357  H1  WAT    69      11.558  -2.358 -18.493  1.00  0.00           H  
ATOM    358  H2  WAT    69      11.412  -2.251 -16.991  1.00  0.00           H  
ATOM    360  O   WAT    70     -18.357   4.586  -6.996  1.00  0.00           O  
ATOM    361  H1  WAT    70     -17.962   5.448  -7.124  1.00  0.00           H  
ATOM    362  H2  WAT    70     -19.182   4.765  -6.544  1.00  0.00           H  
ATOM    364  O   WAT    71       3.235 -12.215  13.301  1.00  0.00           O  
ATOM    365  H1  WAT    71       3.417 -12.331  12.368  1.00  0.00           H  
ATOM    366  H2  WAT    71       2.660 -12.947  13.526  1.00  0.00           H  
ATOM    368  O   WAT    72      13.618  -3.449  11.741  1.00  0.00           O  
ATOM    369  H1  WAT    72      13.608  -4.185  12.353  1.00  0.00           H  
ATOM    370  H2  WAT    72      13.285  -3.815  10.921  1.00  0.00           H  
ATOM    372  O   WAT    73       4.600 -21.995  -3.473  1.00  0.00           O  
ATOM    373  H1  WAT    73       3.982 -21.866  -2.754  1.00  0.00           H  
ATOM    374  H2  WAT    73       4.104 -21.768  -4.259  1.00  0.00           H  
ATOM    376  O   WAT    74      19.860 -17.423 -10.572  1.00  0.00           O  
ATOM    377  H1  WAT    74      20.093 -17.640 -11.475  1.00  0.00           H  
ATOM    378  H2  WAT    74      19.970 -18.244 -10.092  1.00  0.00           H  
ATOM    380  O   WAT    75     -10.766   5.668  16.374  1.00  0.00           O  
ATOM    381  H1  WAT    75     -10.492   5.031  17.034  1.00  0.00           H  
ATOM    382  H2  WAT    75     -11.145   5.138  15.673  1.00  0.00           H  
ATOM    384  O   WAT    76       9.232  26.461  -6.067  1.00  0.00           O  
ATOM    385  H1  WAT    76       8.968  26.204  -6.950  1.00  0.00           H  
ATOM    386  H2  WAT    76       9.286  25.636  -5.584  1.00  0.00           H  
ATOM    388  O   WAT    77      -0.247  21.095  -9.580  1.00  0.00           O  
ATOM    389  H1  WAT    77      -0.630  20.361 -10.060  1.00  0.00           H  
ATOM    390  H2  WAT    77       0.117  20.699  -8.788  1.00  0.00           H  
ATOM    392  O   WAT    78     -24.081  -9.415  -3.846  1.00  0.00           O  
ATOM    393  H1  WAT    78     -23.665 -10.119  -4.343  1.00  0.00           H  
ATOM    394  H2  WAT    78     -23.526  -9.306  -3.074  1.00  0.00           H  
ATOM    396  O   WAT    79     -10.913 -19.972   0.324  1.00  0.00           O  
ATOM    397  H1  WAT    79     -11.508 -20.722   0.296  1.00  0.00           H  
ATOM    398  H2  WAT    79     -10.648 -19.844  -0.587  1.00  0.00           H  
ATOM    400  O   WAT    80      20.413  12.364  -8.799  1.00  0.00           O  
ATOM    401  H1  WAT    80      20.730  12.419  -7.898  1.00  0.00           H  
ATOM    402  H2  WAT    80      20.970  11.704  -9.210  1.00  0.00           H  
ATOM    404  O   WAT    81     -15.571  -8.571  17.777  1.00  0.00           O  
ATOM    405  H1  WAT    81     -14.866  -7.998  18.077  1.00  0.00           H  
ATOM    406  H2  WAT    81     -15.891  -8.994  18.573  1.00  0.00           H  
ATOM    408  O   WAT    82      14.747  -8.041  20.343  1.00  0.00           O  
ATOM    409  H1  WAT    82      14.953  -8.397  21.208  1.00  0.00           H  
ATOM    410  H2  WAT    82      14.661  -7.098  20.487  1.00  0.00           H  
ATOM    412  O   WAT    83       9.329 -10.910  16.970  1.00  0.00           O  
ATOM    413  H1  WAT    83       9.361 -11.263  17.859  1.00  0.00           H  
ATOM    414  H2  WAT    83      10.246 -10.791  16.726  1.00  0.00           H  
ATOM    416  O   WAT    84       4.306 -14.440  16.204  1.00  0.00           O  
ATOM    417  H1  WAT    84       4.446 -13.773  16.876  1.00  0.00           H  
ATOM    418  H2  WAT    84       4.072 -15.229  16.694  1.00  0.00           H  
ATOM    420  O   WAT    85      -0.350 -10.275   6.228  1.00  0.00           O  
ATOM    421  H1  WAT    85      -1.212 -10.516   6.567  1.00  0.00           H  
ATOM    422  H2  WAT    85       0.132  -9.970   6.996  1.00  0.00           H  
ATOM    424  O   WAT    86     -12.131  15.816  -6.617  1.00  0.00           O  
ATOM    425  H1  WAT    86     -12.474  15.777  -7.509  1.00  0.00           H  
ATOM    426  H2  WAT    86     -11.248  16.174  -6.715  1.00  0.00           H  
ATOM    428  O   WAT    87      -9.227  13.287  -0.168  1.00  0.00           O  
ATOM    429  H1  WAT    87      -9.339  12.441   0.267  1.00  0.00           H  
ATOM    430  H2  WAT    87      -8.945  13.879   0.529  1.00  0.00           H  
ATOM    432  O   WAT    88      11.395 -15.174   1.110  1.00  0.00           O  
ATOM    433  H1  WAT    88      11.524 -16.055   0.759  1.00  0.00           H  
ATOM    434  H2  WAT    88      11.920 -15.156   1.910  1.00  0.00           H  
ATOM    436  O   WAT    89     -22.872  -5.169  17.071  1.00  0.00           O  
ATOM    437  H1  WAT    89     -23.537  -4.979  16.409  1.00  0.00           H  
ATOM    438  H2  WAT    89     -22.753  -4.341  17.536  1.00  0.00           H  
ATOM    440  O   WAT    90      -4.959  15.140  19.244  1.00  0.00           O  
ATOM    441  H1  WAT    90      -4.534  14.868  18.430  1.00  0.00           H  
ATOM    442  H2  WAT    90      -5.887  15.205  19.019  1.00  0.00           H  
ATOM    444  O   WAT    91       4.991 -15.557  21.263  1.00  0.00           O  
ATOM    445  H1  WAT    91       4.371 -15.865  21.924  1.00  0.00           H  
ATOM    446  H2  WAT    91       5.806 -15.419  21.744  1.00  0.00           H  
ATOM    448  O   WAT    92       3.676 -11.621  23.472  1.00  0.00           O  
ATOM    449  H1  WAT    92       3.695 -10.695  23.713  1.00  0.00           H  
ATOM    450  H2  WAT    92       4.385 -11.718  22.836  1.00  0.00           H  
ATOM    452  O   WAT    93     -14.888  -3.646   4.558  1.00  0.00           O  
ATOM    453  H1  WAT    93     -15.288  -2.804   4.339  1.00  0.00           H  
ATOM    454  H2  WAT    93     -15.356  -3.937   5.341  1.00  0.00           H  
ATOM    456  O   WAT    94      19.370 -14.788   7.275  1.00  0.00           O  
ATOM    457  H1  WAT    94      19.650 -15.329   8.013  1.00  0.00           H  
ATOM    458  H2  WAT    94      20.113 -14.207   7.109  1.00  0.00           H  
ATOM    460  O   WAT    95      11.716  -4.664  -3.994  1.00  0.00           O  
ATOM    461  H1  WAT    95      11.753  -4.753  -4.946  1.00  0.00           H  
ATOM    462  H2  WAT    95      11.826  -5.557  -3.666  1.00  0.00           H  
ATOM    464  O   WAT    96      -9.153   5.401 -19.019  1.00  0.00           O  
ATOM    465  H1  WAT    96      -9.587   6.169 -18.648  1.00  0.00           H  
ATOM    466  H2  WAT    96      -9.355   4.693 -18.407  1.00  0.00           H  
ATOM    468  O   WAT    97      -6.494   8.145  23.455  1.00  0.00           O  
ATOM    469  H1  WAT    97      -7.391   8.478  23.421  1.00  0.00           H  
ATOM    470  H2  WAT    97      -6.493   7.537  24.195  1.00  0.00           H  
ATOM    472  O   WAT    98      -6.847  15.561  13.262  1.00  0.00           O  
ATOM    473  H1  WAT    98      -6.341  14.795  13.532  1.00  0.00           H  
ATOM    474  H2  WAT    98      -6.823  15.538  12.305  1.00  0.00           H  
ATOM    476  O   WAT    99      13.684  -7.871  13.443  1.00  0.00           O  
ATOM    477  H1  WAT    99      14.556  -7.855  13.048  1.00  0.00           H  
ATOM    478  H2  WAT    99      13.258  -8.633  13.051  1.00  0.00           H  
ATOM    480  O   WAT   100      -0.632  11.734  -3.368  1.00  0.00           O  
ATOM    481  H1  WAT   100      -1.429  11.257  -3.135  1.00  0.00           H  
ATOM    482  H2  WAT   100      -0.706  12.567  -2.903  1.00  0.00           H  
ATOM    484  O   WAT   101      -8.138   3.263   5.111  1.00  0.00           O  
ATOM    485  H1  WAT   101      -8.733   3.073   5.836  1.00  0.00           H  
ATOM    486  H2  WAT   101      -7.422   2.637   5.217  1.00  0.00           H  
ATOM    488  O   WAT   102     -24.457   2.848  16.431  1.00  0.00           O  
ATOM    489  H1  WAT   102     -25.099   2.282  16.859  1.00  0.00           H  
ATOM    490  H2  WAT   102     -24.871   3.711  16.416  1.00  0.00           H  
ATOM    492  O   WAT   103      -3.427  13.786  -2.059  1.00  0.00           O  
ATOM    493  H1  WAT   103      -3.770  14.443  -1.454  1.00  0.00           H  
ATOM    494  H2  WAT   103      -3.329  14.252  -2.889  1.00  0.00           H  
ATOM    496  O   WAT   104       0.189  14.880  11.440  1.00  0.00           O  
ATOM    497  H1  WAT   104       0.489  14.758  10.539  1.00  0.00           H  
ATOM    498  H2  WAT   104       0.729  14.282  11.956  1.00  0.00           H  
ATOM    500  O   WAT   105      -4.443   2.212 -25.479  1.00  0.00           O  
ATOM    501  H1  WAT   105      -4.937   1.460 -25.151  1.00  0.00           H  
ATOM    502  H2  WAT   105      -3.531   1.921 -25.471  1.00  0.00           H  
ATOM    504  O   WAT   106       8.103  23.670   0.604  1.00  0.00           O  
ATOM    505  H1  WAT   106       7.949  22.932   0.014  1.00  0.00           H  
ATOM    506  H2  WAT   106       9.049  23.810   0.570  1.00  0.00           H  
ATOM    508  O   WAT   107      19.720  -0.186  11.599  1.00  0.00           O  
ATOM    509  H1  WAT   107      19.416  -0.159  10.692  1.00  0.00           H  
ATOM    510  H2  WAT   107      20.330   0.548  11.669  1.00  0.00           H  
ATOM    512  O   WAT   108      19.180   7.947  -8.135  1.00  0.00           O  
ATOM    513  H1  WAT   108      18.708   7.299  -7.612  1.00  0.00           H  
ATOM    514  H2  WAT   108      19.040   8.775  -7.674  1.00  0.00           H  
ATOM    516  O   WAT   109      -0.048 -14.283 -13.487  1.00  0.00           O  
ATOM    517  H1  WAT   109       0.689 -14.236 -14.096  1.00  0.00           H  
ATOM    518  H2  WAT   109       0.245 -14.884 -12.802  1.00  0.00           H  
ATOM    520  O   WAT   110       9.652  -4.813   1.409  1.00  0.00           O  
ATOM    521  H1  WAT   110       9.485  -3.932   1.743  1.00  0.00           H  
ATOM    522  H2  WAT   110       9.858  -5.329   2.188  1.00  0.00           H  
ATOM    524  O   WAT   111     -10.400  14.269  18.848  1.00  0.00           O  
ATOM    525  H1  WAT   111     -10.375  13.768  19.663  1.00  0.00           H  
ATOM    526  H2  WAT   111     -10.708  13.644  18.192  1.00  0.00           H  
ATOM    528  O   WAT   112       8.726   1.695  13.540  1.00  0.00           O  
ATOM    529  H1  WAT   112       8.410   1.292  12.731  1.00  0.00           H  
ATOM    530  H2  WAT   112       7.931   1.947  14.009  1.00  0.00           H  
ATOM    532  O   WAT   113      16.428  19.443  -4.059  1.00  0.00           O  
ATOM    533  H1  WAT   113      16.734  19.704  -4.928  1.00  0.00           H  
ATOM    534  H2  WAT   113      15.476  19.401  -4.143  1.00  0.00           H  
ATOM    536  O   WAT   114      21.017   9.282  15.253  1.00  0.00           O  
ATOM    537  H1  WAT   114      21.633   8.965  15.914  1.00  0.00           H  
ATOM    538  H2  WAT   114      20.245   8.727  15.359  1.00  0.00           H  
ATOM    540  O   WAT   115      14.190  -9.359 -21.483  1.00  0.00           O  
ATOM    541  H1  WAT   115      15.086  -9.690 -21.426  1.00  0.00           H  
ATOM    542  H2  WAT   115      14.222  -8.507 -21.047  1.00  0.00           H  
ATOM    544  O   WAT   116     -10.346 -17.364   5.553  1.00  0.00           O  
ATOM    545  H1  WAT   116     -10.025 -16.808   6.263  1.00  0.00           H  
ATOM    546  H2  WAT   116      -9.563 -17.580   5.046  1.00  0.00           H  
ATOM    548  O   WAT   117      21.278   2.219  -1.636  1.00  0.00           O  
ATOM    549  H1  WAT   117      21.173   1.752  -0.807  1.00  0.00           H  
ATOM    550  H2  WAT   117      22.066   1.841  -2.026  1.00  0.00           H  
ATOM    552  O   WAT   118       8.657   4.807   9.754  1.00  0.00           O  
ATOM    553  H1  WAT   118       8.232   4.136   9.219  1.00  0.00           H  
ATOM    554  H2  WAT   118       7.933   5.273  10.173  1.00  0.00           H  
ATOM    556  O   WAT   119     -15.689 -17.420 -13.026  1.00  0.00           O  
ATOM    557  H1  WAT   119     -16.385 -16.971 -12.546  1.00  0.00           H  
ATOM    558  H2  WAT   119     -14.899 -17.260 -12.510  1.00  0.00           H  
ATOM    560  O   WAT   120      -0.815  -1.362  24.345  1.00  0.00           O  
ATOM    561  H1  WAT   120      -1.580  -0.788  24.305  1.00  0.00           H  
ATOM    562  H2  WAT   120      -1.178  -2.247  24.309  1.00  0.00           H  
ATOM    564  O   WAT   121      11.008 -18.585   2.461  1.00  0.00           O  
ATOM    565  H1  WAT   121      11.439 -18.594   3.316  1.00  0.00           H  
ATOM    566  H2  WAT   121      10.273 -17.981   2.569  1.00  0.00           H  
ATOM    568  O   WAT   122      -5.390 -14.916  12.227  1.00  0.00           O  
ATOM    569  H1  WAT   122      -5.478 -15.728  12.727  1.00  0.00           H  
ATOM    570  H2  WAT   122      -5.631 -15.159  11.333  1.00  0.00           H  
ATOM    572  O   WAT   123       7.896   2.919 -12.770  1.00  0.00           O  
ATOM    573  H1  WAT   123       7.790   1.984 -12.946  1.00  0.00           H  
ATOM    574  H2  WAT   123       8.050   2.970 -11.826  1.00  0.00           H  
ATOM    576  O   WAT   124     -13.041  12.467 -15.056  1.00  0.00           O  
ATOM    577  H1  WAT   124     -12.654  11.593 -15.008  1.00  0.00           H  
ATOM    578  H2  WAT   124     -13.185  12.614 -15.991  1.00  0.00           H  
ATOM    580  O   WAT   125       3.301   8.211  13.785  1.00  0.00           O  
ATOM    581  H1  WAT   125       3.807   7.829  13.069  1.00  0.00           H  
ATOM    582  H2  WAT   125       3.080   7.467  14.346  1.00  0.00           H  
ATOM    584  O   WAT   126      23.411 -16.320  -5.650  1.00  0.00           O  
ATOM    585  H1  WAT   126      23.702 -17.193  -5.387  1.00  0.00           H  
ATOM    586  H2  WAT   126      23.273 -16.387  -6.594  1.00  0.00           H  
ATOM    588  O   WAT   127     -10.235   3.127 -11.875  1.00  0.00           O  
ATOM    589  H1  WAT   127     -10.107   3.931 -11.372  1.00  0.00           H  
ATOM    590  H2  WAT   127      -9.772   2.455 -11.376  1.00  0.00           H  
ATOM    592  O   WAT   128      -9.393  -9.235 -20.539  1.00  0.00           O  
ATOM    593  H1  WAT   128     -10.016  -8.521 -20.676  1.00  0.00           H  
ATOM    594  H2  WAT   128      -9.257  -9.605 -21.411  1.00  0.00           H  
ATOM    596  O   WAT   129     -13.038  -5.426  14.275  1.00  0.00           O  
ATOM    597  H1  WAT   129     -12.569  -6.186  13.930  1.00  0.00           H  
ATOM    598  H2  WAT   129     -13.626  -5.789  14.938  1.00  0.00           H  
ATOM    600  O   WAT   130      -3.681  -5.748  23.453  1.00  0.00           O  
ATOM    601  H1  WAT   130      -4.413  -5.320  23.008  1.00  0.00           H  
ATOM    602  H2  WAT   130      -3.958  -5.806  24.368  1.00  0.00           H  
ATOM    604  O   WAT   131      -9.810  21.929  17.290  1.00  0.00           O  
ATOM    605  H1  WAT   131     -10.550  21.322  17.314  1.00  0.00           H  
ATOM    606  H2  WAT   131      -9.076  21.426  17.645  1.00  0.00           H  
ATOM    608  O   WAT   132      22.184  13.129  11.559  1.00  0.00           O  
ATOM    609  H1  WAT   132      22.027  12.568  10.799  1.00  0.00           H  
ATOM    610  H2  WAT   132      21.781  13.965  11.326  1.00  0.00           H  
ATOM    612  O   WAT   133      13.223  17.183   2.463  1.00  0.00           O  
ATOM    613  H1  WAT   133      12.569  17.631   3.000  1.00  0.00           H  
ATOM    614  H2  WAT   133      13.342  16.334   2.887  1.00  0.00           H  
ATOM    616  O   WAT   134      13.207  -3.612  23.017  1.00  0.00           O  
ATOM    617  H1  WAT   134      13.817  -2.890  23.164  1.00  0.00           H  
ATOM    618  H2  WAT   134      13.178  -3.711  22.065  1.00  0.00           H  
ATOM    620  O   WAT   135      -1.714   7.931  16.440  1.00  0.00           O  
ATOM    621  H1  WAT   135      -1.435   7.913  15.524  1.00  0.00           H  
ATOM    622  H2  WAT   135      -2.579   7.521  16.434  1.00  0.00           H  
ATOM    624  O   WAT   136     -11.583   5.337  19.316  1.00  0.00           O  
ATOM    625  H1  WAT   136     -12.477   5.394  18.978  1.00  0.00           H  
ATOM    626  H2  WAT   136     -11.596   4.578  19.899  1.00  0.00           H  
ATOM    628  O   WAT   137      16.007 -13.106 -13.245  1.00  0.00           O  
ATOM    629  H1  WAT   137      16.180 -12.198 -13.491  1.00  0.00           H  
ATOM    630  H2  WAT   137      15.110 -13.098 -12.911  1.00  0.00           H  
ATOM    632  O   WAT   138      16.675  -9.548  -4.312  1.00  0.00           O  
ATOM    633  H1  WAT   138      16.311 -10.082  -5.018  1.00  0.00           H  
ATOM    634  H2  WAT   138      17.597  -9.439  -4.545  1.00  0.00           H  
ATOM    636  O   WAT   139      18.308   3.082 -16.664  1.00  0.00           O  
ATOM    637  H1  WAT   139      17.476   2.630 -16.807  1.00  0.00           H  
ATOM    638  H2  WAT   139      18.140   3.666 -15.924  1.00  0.00           H  
ATOM    640  O   WAT   140     -22.654  -4.121   9.243  1.00  0.00           O  
ATOM    641  H1  WAT   140     -23.540  -3.882   9.516  1.00  0.00           H  
ATOM    642  H2  WAT   140     -22.142  -3.322   9.364  1.00  0.00           H  
ATOM    644  O   WAT   141     -13.076  10.512 -10.731  1.00  0.00           O  
ATOM    645  H1  WAT   141     -12.823   9.921 -10.022  1.00  0.00           H  
ATOM    646  H2  WAT   141     -13.976  10.264 -10.941  1.00  0.00           H  
ATOM    648  O   WAT   142      -7.475  20.398 -11.577  1.00  0.00           O  
ATOM    649  H1  WAT   142      -6.855  20.998 -11.164  1.00  0.00           H  
ATOM    650  H2  WAT   142      -8.100  20.969 -12.024  1.00  0.00           H  
ATOM    652  O   WAT   143      -0.497 -11.280   3.415  1.00  0.00           O  
ATOM    653  H1  WAT   143      -0.313 -10.734   4.179  1.00  0.00           H  
ATOM    654  H2  WAT   143      -0.023 -12.094   3.584  1.00  0.00           H  
ATOM    656  O   WAT   144      -9.336  10.870   0.988  1.00  0.00           O  
ATOM    657  H1  WAT   144      -9.939  10.131   0.905  1.00  0.00           H  
ATOM    658  H2  WAT   144      -8.486  10.515   0.726  1.00  0.00           H  
ATOM    660  O   WAT   145     -20.145  -0.891  -0.131  1.00  0.00           O  
ATOM    661  H1  WAT   145     -20.967  -0.513  -0.442  1.00  0.00           H  
ATOM    662  H2  WAT   145     -20.159  -0.752   0.816  1.00  0.00           H  
ATOM    664  O   WAT   146     -12.039 -16.370 -14.554  1.00  0.00           O  
ATOM    665  H1  WAT   146     -12.829 -15.853 -14.712  1.00  0.00           H  
ATOM    666  H2  WAT   146     -12.127 -16.672 -13.650  1.00  0.00           H  
ATOM    668  O   WAT   147      18.282  -6.903 -15.301  1.00  0.00           O  
ATOM    669  H1  WAT   147      18.261  -7.508 -16.042  1.00  0.00           H  
ATOM    670  H2  WAT   147      17.441  -7.033 -14.862  1.00  0.00           H  
ATOM    672  O   WAT   148      17.050   2.541   9.484  1.00  0.00           O  
ATOM    673  H1  WAT   148      17.097   2.729  10.421  1.00  0.00           H  
ATOM    674  H2  WAT   148      16.113   2.478   9.298  1.00  0.00           H  
ATOM    676  O   WAT   149     -11.960  13.001 -10.314  1.00  0.00           O  
ATOM    677  H1  WAT   149     -12.582  12.326 -10.585  1.00  0.00           H  
ATOM    678  H2  WAT   149     -11.725  13.449 -11.126  1.00  0.00           H  
ATOM    680  O   WAT   150      13.480 -13.149   6.257  1.00  0.00           O  
ATOM    681  H1  WAT   150      13.763 -12.281   6.547  1.00  0.00           H  
ATOM    682  H2  WAT   150      14.115 -13.395   5.585  1.00  0.00           H  
ATOM    684  O   WAT   151      -7.820   3.276  21.806  1.00  0.00           O  
ATOM    685  H1  WAT   151      -7.391   3.189  20.955  1.00  0.00           H  
ATOM    686  H2  WAT   151      -7.561   4.143  22.118  1.00  0.00           H  
ATOM    688  O   WAT   152      12.250   5.740 -17.286  1.00  0.00           O  
ATOM    689  H1  WAT   152      12.398   6.134 -16.427  1.00  0.00           H  
ATOM    690  H2  WAT   152      12.405   6.452 -17.906  1.00  0.00           H  
ATOM    692  O   WAT   153      -0.537  -6.401 -24.659  1.00  0.00           O  
ATOM    693  H1  WAT   153       0.150  -5.869 -25.060  1.00  0.00           H  
ATOM    694  H2  WAT   153      -0.359  -7.291 -24.964  1.00  0.00           H  
ATOM    696  O   WAT   154      14.563  16.709  -7.381  1.00  0.00           O  
ATOM    697  H1  WAT   154      15.357  17.231  -7.268  1.00  0.00           H  
ATOM    698  H2  WAT   154      14.682  16.273  -8.225  1.00  0.00           H  
ATOM    700  O   WAT   155      -3.346  20.567  -6.771  1.00  0.00           O  
ATOM    701  H1  WAT   155      -3.752  20.405  -5.919  1.00  0.00           H  
ATOM    702  H2  WAT   155      -2.717  21.270  -6.607  1.00  0.00           H  
ATOM    704  O   WAT   156      -7.094   6.884 -20.318  1.00  0.00           O  
ATOM    705  H1  WAT   156      -6.653   6.126 -20.701  1.00  0.00           H  
ATOM    706  H2  WAT   156      -7.845   6.514 -19.854  1.00  0.00           H  
ATOM    708  O   WAT   157      21.996 -13.816  -4.965  1.00  0.00           O  
ATOM    709  H1  WAT   157      22.420 -14.664  -5.098  1.00  0.00           H  
ATOM    710  H2  WAT   157      21.614 -13.604  -5.817  1.00  0.00           H  
ATOM    712  O   WAT   158     -16.736   9.169  -5.338  1.00  0.00           O  
ATOM    713  H1  WAT   158     -16.975   8.399  -5.853  1.00  0.00           H  
ATOM    714  H2  WAT   158     -17.490   9.753  -5.415  1.00  0.00           H  
ATOM    716  O   WAT   159     -12.099 -11.622   5.737  1.00  0.00           O  
ATOM    717  H1  WAT   159     -12.384 -12.381   6.246  1.00  0.00           H  
ATOM    718  H2  WAT   159     -11.287 -11.342   6.159  1.00  0.00           H  
ATOM    720  O   WAT   160     -11.717   1.480  23.254  1.00  0.00           O  
ATOM    721  H1  WAT   160     -12.279   2.141  23.658  1.00  0.00           H  
ATOM    722  H2  WAT   160     -12.178   0.653  23.395  1.00  0.00           H  
ATOM    724  O   WAT   161      20.996  13.272  -6.109  1.00  0.00           O  
ATOM    725  H1  WAT   161      20.505  12.822  -5.421  1.00  0.00           H  
ATOM    726  H2  WAT   161      21.588  13.857  -5.638  1.00  0.00           H  
ATOM    728  O   WAT   162      -4.389   4.335  -9.954  1.00  0.00           O  
ATOM    729  H1  WAT   162      -4.179   3.651  -9.319  1.00  0.00           H  
ATOM    730  H2  WAT   162      -4.204   5.154  -9.494  1.00  0.00           H  
ATOM    732  O   WAT   163     -22.954  16.252   9.838  1.00  0.00           O  
ATOM    733  H1  WAT   163     -23.166  16.736  10.636  1.00  0.00           H  
ATOM    734  H2  WAT   163     -22.978  15.332  10.102  1.00  0.00           H  
ATOM    736  O   WAT   164      -8.509 -17.833  -2.494  1.00  0.00           O  
ATOM    737  H1  WAT   164      -9.292 -18.355  -2.316  1.00  0.00           H  
ATOM    738  H2  WAT   164      -8.049 -18.317  -3.180  1.00  0.00           H  
ATOM    740  O   WAT   165      17.287  15.503   9.584  1.00  0.00           O  
ATOM    741  H1  WAT   165      16.387  15.797   9.446  1.00  0.00           H  
ATOM    742  H2  WAT   165      17.224  14.867  10.297  1.00  0.00           H  
ATOM    744  O   WAT   166     -13.249  -2.400  -6.674  1.00  0.00           O  
ATOM    745  H1  WAT   166     -12.695  -2.624  -5.926  1.00  0.00           H  
ATOM    746  H2  WAT   166     -14.040  -2.030  -6.284  1.00  0.00           H  
ATOM    748  O   WAT   167      13.521 -12.230  15.753  1.00  0.00           O  
ATOM    749  H1  WAT   167      13.180 -11.338  15.819  1.00  0.00           H  
ATOM    750  H2  WAT   167      13.128 -12.578  14.953  1.00  0.00           H  
ATOM    752  O   WAT   168       6.792 -11.266   9.462  1.00  0.00           O  
ATOM    753  H1  WAT   168       7.049 -11.065   8.563  1.00  0.00           H  
ATOM    754  H2  WAT   168       5.869 -11.513   9.398  1.00  0.00           H  
ATOM    756  O   WAT   169     -13.582  -1.679   5.937  1.00  0.00           O  
ATOM    757  H1  WAT   169     -13.828  -0.947   5.371  1.00  0.00           H  
ATOM    758  H2  WAT   169     -14.050  -2.430   5.574  1.00  0.00           H  
ATOM    760  O   WAT   170       6.368  23.443   2.539  1.00  0.00           O  
ATOM    761  H1  WAT   170       7.080  23.370   1.902  1.00  0.00           H  
ATOM    762  H2  WAT   170       5.954  24.283   2.339  1.00  0.00           H  
ATOM    764  O   WAT   171      14.099 -10.509   7.020  1.00  0.00           O  
ATOM    765  H1  WAT   171      13.951  -9.662   6.600  1.00  0.00           H  
ATOM    766  H2  WAT   171      15.043 -10.651   6.949  1.00  0.00           H  
ATOM    768  O   WAT   172       1.902   0.326 -20.461  1.00  0.00           O  
ATOM    769  H1  WAT   172       2.591   0.871 -20.080  1.00  0.00           H  
ATOM    770  H2  WAT   172       1.337   0.103 -19.721  1.00  0.00           H  
ATOM    772  O   WAT   173      -8.977 -24.069  10.603  1.00  0.00           O  
ATOM    773  H1  WAT   173      -9.291 -23.212  10.892  1.00  0.00           H  
ATOM    774  H2  WAT   173      -9.605 -24.340   9.933  1.00  0.00           H  
ATOM    776  O   WAT   174       7.302  19.808   0.494  1.00  0.00           O  
ATOM    777  H1  WAT   174       8.037  20.173   0.987  1.00  0.00           H  
ATOM    778  H2  WAT   174       7.568  18.910   0.297  1.00  0.00           H  
ATOM    780  O   WAT   175       5.521  12.796  -5.801  1.00  0.00           O  
ATOM    781  H1  WAT   175       5.873  13.565  -5.354  1.00  0.00           H  
ATOM    782  H2  WAT   175       5.974  12.781  -6.645  1.00  0.00           H  
ATOM    784  O   WAT   176      -2.656  -4.701 -25.724  1.00  0.00           O  
ATOM    785  H1  WAT   176      -1.932  -5.307 -25.565  1.00  0.00           H  
ATOM    786  H2  WAT   176      -2.817  -4.292 -24.874  1.00  0.00           H  
ATOM    788  O   WAT   177       8.323  -4.378  21.990  1.00  0.00           O  
ATOM    789  H1  WAT   177       8.185  -4.864  22.804  1.00  0.00           H  
ATOM    790  H2  WAT   177       8.763  -5.000  21.412  1.00  0.00           H  
ATOM    792  O   WAT   178       6.490  10.827 -14.370  1.00  0.00           O  
ATOM    793  H1  WAT   178       6.470   9.901 -14.128  1.00  0.00           H  
ATOM    794  H2  WAT   178       7.041  10.858 -15.152  1.00  0.00           H  
ATOM    796  O   WAT   179      18.817   0.824  -1.971  1.00  0.00           O  
ATOM    797  H1  WAT   179      19.604   1.366  -1.913  1.00  0.00           H  
ATOM    798  H2  WAT   179      18.131   1.354  -1.564  1.00  0.00           H  
ATOM    800  O   WAT   180      15.014   8.093  18.207  1.00  0.00           O  
ATOM    801  H1  WAT   180      14.839   7.360  18.797  1.00  0.00           H  
ATOM    802  H2  WAT   180      15.968   8.120  18.134  1.00  0.00           H  
ATOM    804  O   WAT   181     -20.516  -3.077  15.812  1.00  0.00           O  
ATOM    805  H1  WAT   181     -20.937  -2.507  15.168  1.00  0.00           H  
ATOM    806  H2  WAT   181     -20.759  -3.962  15.543  1.00  0.00           H  
ATOM    808  O   WAT   182      22.747  17.620   0.826  1.00  0.00           O  
ATOM    809  H1  WAT   182      22.655  18.029  -0.035  1.00  0.00           H  
ATOM    810  H2  WAT   182      23.660  17.774   1.067  1.00  0.00           H  
ATOM    812  O   WAT   183      -9.215  22.099  -6.460  1.00  0.00           O  
ATOM    813  H1  WAT   183      -9.805  21.941  -5.722  1.00  0.00           H  
ATOM    814  H2  WAT   183      -9.374  21.367  -7.055  1.00  0.00           H  
ATOM    816  O   WAT   184       6.689  -6.922 -25.191  1.00  0.00           O  
ATOM    817  H1  WAT   184       6.234  -7.747 -25.021  1.00  0.00           H  
ATOM    818  H2  WAT   184       7.560  -7.186 -25.487  1.00  0.00           H  
ATOM    820  O   WAT   185     -15.713  -0.674  -8.484  1.00  0.00           O  
ATOM    821  H1  WAT   185     -15.634  -0.837  -7.544  1.00  0.00           H  
ATOM    822  H2  WAT   185     -15.549  -1.526  -8.889  1.00  0.00           H  
ATOM    824  O   WAT   186       2.246  17.494 -10.073  1.00  0.00           O  
ATOM    825  H1  WAT   186       2.266  18.431 -10.265  1.00  0.00           H  
ATOM    826  H2  WAT   186       1.323  17.252 -10.152  1.00  0.00           H  
ATOM    828  O   WAT   187      -3.290  22.029  18.282  1.00  0.00           O  
ATOM    829  H1  WAT   187      -2.635  21.922  18.973  1.00  0.00           H  
ATOM    830  H2  WAT   187      -3.149  21.281  17.702  1.00  0.00           H  
ATOM    832  O   WAT   188     -20.242  -8.721   1.108  1.00  0.00           O  
ATOM    833  H1  WAT   188     -20.046  -7.933   1.615  1.00  0.00           H  
ATOM    834  H2  WAT   188     -21.119  -8.567   0.755  1.00  0.00           H  
ATOM    836  O   WAT   189      14.157   5.109  16.823  1.00  0.00           O  
ATOM    837  H1  WAT   189      14.654   5.745  16.310  1.00  0.00           H  
ATOM    838  H2  WAT   189      13.247   5.398  16.749  1.00  0.00           H  
ATOM    840  O   WAT   190     -12.622  17.442 -11.507  1.00  0.00           O  
ATOM    841  H1  WAT   190     -11.798  17.606 -11.048  1.00  0.00           H  
ATOM    842  H2  WAT   190     -13.299  17.709 -10.886  1.00  0.00           H  
ATOM    844  O   WAT   191     -10.987  -5.955  -4.518  1.00  0.00           O  
ATOM    845  H1  WAT   191     -11.385  -5.121  -4.267  1.00  0.00           H  
ATOM    846  H2  WAT   191     -11.214  -6.552  -3.805  1.00  0.00           H  
ATOM    848  O   WAT   192      12.905 -16.437  11.138  1.00  0.00           O  
ATOM    849  H1  WAT   192      12.547 -16.980  10.435  1.00  0.00           H  
ATOM    850  H2  WAT   192      12.477 -16.760  11.931  1.00  0.00           H  
ATOM    852  O   WAT   193       6.723 -11.348  -3.161  1.00  0.00           O  
ATOM    853  H1  WAT   193       7.536 -11.285  -2.661  1.00  0.00           H  
ATOM    854  H2  WAT   193       6.411 -12.238  -2.999  1.00  0.00           H  
ATOM    856  O   WAT   194     -12.292  21.286 -13.496  1.00  0.00           O  
ATOM    857  H1  WAT   194     -11.348  21.444 -13.469  1.00  0.00           H  
ATOM    858  H2  WAT   194     -12.383  20.457 -13.966  1.00  0.00           H  
ATOM    860  O   WAT   195     -11.297 -15.459  -1.979  1.00  0.00           O  
ATOM    861  H1  WAT   195     -12.059 -15.738  -1.471  1.00  0.00           H  
ATOM    862  H2  WAT   195     -10.606 -15.338  -1.328  1.00  0.00           H  
ATOM    864  O   WAT   196      -7.537  -0.258  15.677  1.00  0.00           O  
ATOM    865  H1  WAT   196      -8.471  -0.445  15.574  1.00  0.00           H  
ATOM    866  H2  WAT   196      -7.138  -1.113  15.835  1.00  0.00           H  
ATOM    868  O   WAT   197      13.684 -12.684   2.607  1.00  0.00           O  
ATOM    869  H1  WAT   197      13.970 -13.279   1.914  1.00  0.00           H  
ATOM    870  H2  WAT   197      14.379 -12.730   3.264  1.00  0.00           H  
ATOM    872  O   WAT   198       5.643  -6.589 -15.283  1.00  0.00           O  
ATOM    873  H1  WAT   198       5.111  -6.252 -16.003  1.00  0.00           H  
ATOM    874  H2  WAT   198       6.385  -5.987 -15.231  1.00  0.00           H  
ATOM    876  O   WAT   199      -6.641  -4.904 -17.677  1.00  0.00           O  
ATOM    877  H1  WAT   199      -6.102  -4.223 -17.274  1.00  0.00           H  
ATOM    878  H2  WAT   199      -6.704  -5.586 -17.009  1.00  0.00           H  
ATOM    880  O   WAT   200     -17.543  17.310   3.719  1.00  0.00           O  
ATOM    881  H1  WAT   200     -18.198  16.647   3.938  1.00  0.00           H  
ATOM    882  H2  WAT   200     -17.226  17.622   4.566  1.00  0.00           H  
ATOM    884  O   WAT   201      18.149   8.246  17.875  1.00  0.00           O  
ATOM    885  H1  WAT   201      18.690   8.931  18.266  1.00  0.00           H  
ATOM    886  H2  WAT   201      18.700   7.868  17.189  1.00  0.00           H  
ATOM    888  O   WAT   202      -3.726  13.109  21.122  1.00  0.00           O  
ATOM    889  H1  WAT   202      -4.123  13.905  20.769  1.00  0.00           H  
ATOM    890  H2  WAT   202      -4.136  12.398  20.630  1.00  0.00           H  
ATOM    892  O   WAT   203       8.078  28.190   2.246  1.00  0.00           O  
ATOM    893  H1  WAT   203       7.992  28.130   3.197  1.00  0.00           H  
ATOM    894  H2  WAT   203       8.996  27.979   2.074  1.00  0.00           H  
ATOM    896  O   WAT   204       4.259 -18.527  19.089  1.00  0.00           O  
ATOM    897  H1  WAT   204       4.847 -19.206  18.757  1.00  0.00           H  
ATOM    898  H2  WAT   204       3.827 -18.931  19.841  1.00  0.00           H  
ATOM    900  O   WAT   205     -10.748   0.203 -14.852  1.00  0.00           O  
ATOM    901  H1  WAT   205      -9.882   0.509 -15.123  1.00  0.00           H  
ATOM    902  H2  WAT   205     -11.327   0.457 -15.571  1.00  0.00           H  
ATOM    904  O   WAT   206      -6.036  17.718 -17.410  1.00  0.00           O  
ATOM    905  H1  WAT   206      -6.706  17.102 -17.706  1.00  0.00           H  
ATOM    906  H2  WAT   206      -6.025  17.621 -16.458  1.00  0.00           H  
ATOM    908  O   WAT   207      10.986  -4.003  15.048  1.00  0.00           O  
ATOM    909  H1  WAT   207      11.782  -3.477  15.130  1.00  0.00           H  
ATOM    910  H2  WAT   207      10.272  -3.384  15.202  1.00  0.00           H  
ATOM    912  O   WAT   208      19.946  19.835   9.382  1.00  0.00           O  
ATOM    913  H1  WAT   208      20.747  19.883   9.904  1.00  0.00           H  
ATOM    914  H2  WAT   208      20.253  19.756   8.479  1.00  0.00           H  
ATOM    916  O   WAT   209       9.651  14.380  13.977  1.00  0.00           O  
ATOM    917  H1  WAT   209       9.889  14.968  14.694  1.00  0.00           H  
ATOM    918  H2  WAT   209       8.938  13.848  14.331  1.00  0.00           H  
ATOM    920  O   WAT   210     -12.669 -17.473  -6.451  1.00  0.00           O  
ATOM    921  H1  WAT   210     -11.924 -17.318  -5.870  1.00  0.00           H  
ATOM    922  H2  WAT   210     -12.643 -16.746  -7.073  1.00  0.00           H  
ATOM    924  O   WAT   211     -18.712 -12.317   0.136  1.00  0.00           O  
ATOM    925  H1  WAT   211     -18.319 -12.262   1.007  1.00  0.00           H  
ATOM    926  H2  WAT   211     -18.021 -12.024  -0.457  1.00  0.00           H  
ATOM    928  O   WAT   212      21.362 -11.827   1.354  1.00  0.00           O  
ATOM    929  H1  WAT   212      21.349 -11.564   2.275  1.00  0.00           H  
ATOM    930  H2  WAT   212      20.516 -11.539   1.011  1.00  0.00           H  
ATOM    932  O   WAT   213     -12.289   5.594  27.120  1.00  0.00           O  
ATOM    933  H1  WAT   213     -12.485   4.675  26.937  1.00  0.00           H  
ATOM    934  H2  WAT   213     -13.019   6.077  26.730  1.00  0.00           H  
ATOM    936  O   WAT   214       4.532  16.743  16.584  1.00  0.00           O  
ATOM    937  H1  WAT   214       4.037  15.965  16.841  1.00  0.00           H  
ATOM    938  H2  WAT   214       3.950  17.475  16.788  1.00  0.00           H  
ATOM    940  O   WAT   215       7.097  -9.342  17.053  1.00  0.00           O  
ATOM    941  H1  WAT   215       7.889  -9.808  16.784  1.00  0.00           H  
ATOM    942  H2  WAT   215       7.389  -8.444  17.210  1.00  0.00           H  
ATOM    944  O   WAT   216      14.799 -18.804 -15.867  1.00  0.00           O  
ATOM    945  H1  WAT   216      14.992 -17.937 -15.511  1.00  0.00           H  
ATOM    946  H2  WAT   216      14.276 -19.230 -15.187  1.00  0.00           H  
ATOM    948  O   WAT   217      -0.066 -13.918   0.668  1.00  0.00           O  
ATOM    949  H1  WAT   217       0.659 -13.573   0.146  1.00  0.00           H  
ATOM    950  H2  WAT   217       0.338 -14.577   1.233  1.00  0.00           H  
ATOM    952  O   WAT   218      -7.251   1.348   0.337  1.00  0.00           O  
ATOM    953  H1  WAT   218      -7.488   2.134   0.830  1.00  0.00           H  
ATOM    954  H2  WAT   218      -7.135   0.672   1.005  1.00  0.00           H  
ATOM    956  O   WAT   219       7.443 -15.198  22.693  1.00  0.00           O  
ATOM    957  H1  WAT   219       8.027 -14.441  22.746  1.00  0.00           H  
ATOM    958  H2  WAT   219       7.866 -15.783  22.064  1.00  0.00           H  
ATOM    960  O   WAT   220       1.411 -18.013  16.500  1.00  0.00           O  
ATOM    961  H1  WAT   220       1.910 -17.225  16.713  1.00  0.00           H  
ATOM    962  H2  WAT   220       1.997 -18.736  16.726  1.00  0.00           H  
ATOM    964  O   WAT   221       7.542  13.866   4.002  1.00  0.00           O  
ATOM    965  H1  WAT   221       7.396  14.778   3.750  1.00  0.00           H  
ATOM    966  H2  WAT   221       8.383  13.639   3.605  1.00  0.00           H  
ATOM    968  O   WAT   222      -4.806 -27.229  -0.403  1.00  0.00           O  
ATOM    969  H1  WAT   222      -4.773 -26.559  -1.086  1.00  0.00           H  
ATOM    970  H2  WAT   222      -3.916 -27.257  -0.053  1.00  0.00           H  
ATOM    972  O   WAT   223       3.966   5.157  23.902  1.00  0.00           O  
ATOM    973  H1  WAT   223       3.025   5.005  23.989  1.00  0.00           H  
ATOM    974  H2  WAT   223       4.230   5.519  24.748  1.00  0.00           H  
ATOM    976  O   WAT   224      -8.924 -12.678  15.669  1.00  0.00           O  
ATOM    977  H1  WAT   224      -8.985 -12.927  16.591  1.00  0.00           H  
ATOM    978  H2  WAT   224      -8.004 -12.816  15.444  1.00  0.00           H  
ATOM    980  O   WAT   225     -18.382   0.704  18.734  1.00  0.00           O  
ATOM    981  H1  WAT   225     -18.029   1.310  18.083  1.00  0.00           H  
ATOM    982  H2  WAT   225     -17.672   0.082  18.893  1.00  0.00           H  
ATOM    984  O   WAT   226      -4.331 -17.748   7.424  1.00  0.00           O  
ATOM    985  H1  WAT   226      -3.461 -18.056   7.169  1.00  0.00           H  
ATOM    986  H2  WAT   226      -4.656 -17.283   6.653  1.00  0.00           H  
ATOM    988  O   WAT   227      13.221  -5.188  13.536  1.00  0.00           O  
ATOM    989  H1  WAT   227      12.477  -5.045  14.121  1.00  0.00           H  
ATOM    990  H2  WAT   227      13.380  -6.131  13.577  1.00  0.00           H  
ATOM    992  O   WAT   228      13.533   0.726 -18.788  1.00  0.00           O  
ATOM    993  H1  WAT   228      13.068   0.538 -19.603  1.00  0.00           H  
ATOM    994  H2  WAT   228      14.003   1.542 -18.963  1.00  0.00           H  
ATOM    996  O   WAT   229     -17.211  19.124  -9.949  1.00  0.00           O  
ATOM    997  H1  WAT   229     -16.835  18.758  -9.149  1.00  0.00           H  
ATOM    998  H2  WAT   229     -16.508  19.655 -10.323  1.00  0.00           H  
ATOM   1000  O   WAT   230      -5.228  16.043 -12.952  1.00  0.00           O  
ATOM   1001  H1  WAT   230      -6.057  16.314 -13.347  1.00  0.00           H  
ATOM   1002  H2  WAT   230      -4.882  16.841 -12.551  1.00  0.00           H  
ATOM   1004  O   WAT   231     -21.691   1.163 -10.638  1.00  0.00           O  
ATOM   1005  H1  WAT   231     -20.820   1.249 -10.250  1.00  0.00           H  
ATOM   1006  H2  WAT   231     -22.097   0.442 -10.158  1.00  0.00           H  
ATOM   1008  O   WAT   232      21.238   4.427 -13.617  1.00  0.00           O  
ATOM   1009  H1  WAT   232      21.664   4.453 -12.760  1.00  0.00           H  
ATOM   1010  H2  WAT   232      20.911   3.531 -13.694  1.00  0.00           H  
ATOM   1012  O   WAT   233      -5.205  17.786  17.779  1.00  0.00           O  
ATOM   1013  H1  WAT   233      -5.501  17.869  16.873  1.00  0.00           H  
ATOM   1014  H2  WAT   233      -4.341  18.198  17.787  1.00  0.00           H  
ATOM   1016  O   WAT   234       9.493   0.956   9.259  1.00  0.00           O  
ATOM   1017  H1  WAT   234      10.083   1.537   9.739  1.00  0.00           H  
ATOM   1018  H2  WAT   234       9.020   0.478   9.940  1.00  0.00           H  
ATOM   1020  O   WAT   235      22.300   9.379  10.147  1.00  0.00           O  
ATOM   1021  H1  WAT   235      21.962   8.564   9.774  1.00  0.00           H  
ATOM   1022  H2  WAT   235      22.056   9.338  11.071  1.00  0.00           H  
ATOM   1024  O   WAT   236      -4.420 -23.306  -9.522  1.00  0.00           O  
ATOM   1025  H1  WAT   236      -4.772 -22.539  -9.070  1.00  0.00           H  
ATOM   1026  H2  WAT   236      -5.127 -23.586 -10.103  1.00  0.00           H  
ATOM   1028  O   WAT   237       2.663   3.807   7.404  1.00  0.00           O  
ATOM   1029  H1  WAT   237       3.551   4.160   7.340  1.00  0.00           H  
ATOM   1030  H2  WAT   237       2.692   2.995   6.897  1.00  0.00           H  
ATOM   1032  O   WAT   238      -7.106  -0.483  24.592  1.00  0.00           O  
ATOM   1033  H1  WAT   238      -7.837  -0.378  23.982  1.00  0.00           H  
ATOM   1034  H2  WAT   238      -7.522  -0.608  25.445  1.00  0.00           H  
ATOM   1036  O   WAT   239       7.205  13.084  17.400  1.00  0.00           O  
ATOM   1037  H1  WAT   239       6.576  13.123  16.680  1.00  0.00           H  
ATOM   1038  H2  WAT   239       8.046  12.913  16.975  1.00  0.00           H  
ATOM   1040  O   WAT   240     -16.103   9.395  -8.380  1.00  0.00           O  
ATOM   1041  H1  WAT   240     -16.050  10.350  -8.346  1.00  0.00           H  
ATOM   1042  H2  WAT   240     -15.692   9.163  -9.213  1.00  0.00           H  
ATOM   1044  O   WAT   241      13.983 -10.843  -8.339  1.00  0.00           O  
ATOM   1045  H1  WAT   241      14.538 -10.257  -8.853  1.00  0.00           H  
ATOM   1046  H2  WAT   241      13.240 -11.033  -8.911  1.00  0.00           H  
ATOM   1048  O   WAT   242       7.702 -13.503 -23.406  1.00  0.00           O  
ATOM   1049  H1  WAT   242       7.582 -13.362 -22.466  1.00  0.00           H  
ATOM   1050  H2  WAT   242       8.217 -14.308 -23.463  1.00  0.00           H  
ATOM   1052  O   WAT   243     -19.399  11.518   6.482  1.00  0.00           O  
ATOM   1053  H1  WAT   243     -19.445  12.149   7.200  1.00  0.00           H  
ATOM   1054  H2  WAT   243     -20.284  11.158   6.423  1.00  0.00           H  
ATOM   1056  O   WAT   244      -8.952  18.117  -3.428  1.00  0.00           O  
ATOM   1057  H1  WAT   244      -8.297  18.365  -4.080  1.00  0.00           H  
ATOM   1058  H2  WAT   244      -9.523  18.882  -3.359  1.00  0.00           H  
ATOM   1060  O   WAT   245       1.600  -3.689   8.324  1.00  0.00           O  
ATOM   1061  H1  WAT   245       0.722  -3.695   8.705  1.00  0.00           H  
ATOM   1062  H2  WAT   245       1.454  -3.799   7.384  1.00  0.00           H  
ATOM   1064  O   WAT   246      11.345   5.659  16.385  1.00  0.00           O  
ATOM   1065  H1  WAT   246      10.695   5.959  17.020  1.00  0.00           H  
ATOM   1066  H2  WAT   246      11.166   4.724  16.282  1.00  0.00           H  
ATOM   1068  O   WAT   247      -6.794   3.775 -19.891  1.00  0.00           O  
ATOM   1069  H1  WAT   247      -6.623   4.167 -19.035  1.00  0.00           H  
ATOM   1070  H2  WAT   247      -7.745   3.669 -19.921  1.00  0.00           H  
ATOM   1072  O   WAT   248       3.718 -11.065 -18.730  1.00  0.00           O  
ATOM   1073  H1  WAT   248       3.759 -10.539 -17.931  1.00  0.00           H  
ATOM   1074  H2  WAT   248       4.525 -10.852 -19.199  1.00  0.00           H  
ATOM   1076  O   WAT   249      -5.189  19.098  -8.295  1.00  0.00           O  
ATOM   1077  H1  WAT   249      -5.974  19.621  -8.133  1.00  0.00           H  
ATOM   1078  H2  WAT   249      -4.511  19.513  -7.762  1.00  0.00           H  
ATOM   1080  O   WAT   250     -22.923 -17.591  -5.226  1.00  0.00           O  
ATOM   1081  H1  WAT   250     -23.162 -17.004  -5.943  1.00  0.00           H  
ATOM   1082  H2  WAT   250     -23.084 -18.469  -5.571  1.00  0.00           H  
ATOM   1084  O   WAT   251     -21.768   9.998   5.626  1.00  0.00           O  
ATOM   1085  H1  WAT   251     -21.054   9.616   5.116  1.00  0.00           H  
ATOM   1086  H2  WAT   251     -22.346   9.260   5.820  1.00  0.00           H  
ATOM   1088  O   WAT   252      13.804   0.869 -10.612  1.00  0.00           O  
ATOM   1089  H1  WAT   252      13.691  -0.074 -10.493  1.00  0.00           H  
ATOM   1090  H2  WAT   252      13.331   1.067 -11.420  1.00  0.00           H  
ATOM   1092  O   WAT   253     -10.160 -11.392 -19.065  1.00  0.00           O  
ATOM   1093  H1  WAT   253     -10.889 -11.868 -19.462  1.00  0.00           H  
ATOM   1094  H2  WAT   253     -10.124 -10.564 -19.544  1.00  0.00           H  
ATOM   1096  O   WAT   254      -1.069 -16.606  12.302  1.00  0.00           O  
ATOM   1097  H1  WAT   254      -1.009 -16.866  13.221  1.00  0.00           H  
ATOM   1098  H2  WAT   254      -0.539 -17.251  11.834  1.00  0.00           H  
ATOM   1100  O   WAT   255       2.098  -8.024 -12.286  1.00  0.00           O  
ATOM   1101  H1  WAT   255       1.943  -7.770 -11.376  1.00  0.00           H  
ATOM   1102  H2  WAT   255       1.222  -8.115 -12.662  1.00  0.00           H  
ATOM   1104  O   WAT   256      18.627  -1.798   2.911  1.00  0.00           O  
ATOM   1105  H1  WAT   256      18.522  -2.741   2.784  1.00  0.00           H  
ATOM   1106  H2  WAT   256      18.765  -1.696   3.852  1.00  0.00           H  
ATOM   1108  O   WAT   257     -16.946   8.825 -15.256  1.00  0.00           O  
ATOM   1109  H1  WAT   257     -17.688   8.413 -14.814  1.00  0.00           H  
ATOM   1110  H2  WAT   257     -17.097   9.765 -15.155  1.00  0.00           H  
ATOM   1112  O   WAT   258      11.499  -0.505 -24.763  1.00  0.00           O  
ATOM   1113  H1  WAT   258      11.398  -1.451 -24.868  1.00  0.00           H  
ATOM   1114  H2  WAT   258      10.832  -0.264 -24.119  1.00  0.00           H  
ATOM   1116  O   WAT   259     -10.545  -6.448 -21.125  1.00  0.00           O  
ATOM   1117  H1  WAT   259     -10.722  -6.490 -22.064  1.00  0.00           H  
ATOM   1118  H2  WAT   259     -11.330  -6.048 -20.751  1.00  0.00           H  
ATOM   1120  O   WAT   260      14.758  19.209   6.781  1.00  0.00           O  
ATOM   1121  H1  WAT   260      13.830  18.981   6.849  1.00  0.00           H  
ATOM   1122  H2  WAT   260      15.064  18.737   6.007  1.00  0.00           H  
ATOM   1124  O   WAT   261       1.460 -15.980  19.876  1.00  0.00           O  
ATOM   1125  H1  WAT   261       0.526 -15.960  19.667  1.00  0.00           H  
ATOM   1126  H2  WAT   261       1.511 -16.468  20.697  1.00  0.00           H  
ATOM   1128  O   WAT   262      10.649  21.424  -6.418  1.00  0.00           O  
ATOM   1129  H1  WAT   262      10.607  20.475  -6.539  1.00  0.00           H  
ATOM   1130  H2  WAT   262      11.351  21.553  -5.780  1.00  0.00           H  
ATOM   1132  O   WAT   263     -12.188 -10.147  17.650  1.00  0.00           O  
ATOM   1133  H1  WAT   263     -12.730  -9.710  16.993  1.00  0.00           H  
ATOM   1134  H2  WAT   263     -11.507 -10.589  17.142  1.00  0.00           H  
ATOM   1136  O   WAT   264     -14.249  -6.573   1.279  1.00  0.00           O  
ATOM   1137  H1  WAT   264     -13.430  -6.706   1.756  1.00  0.00           H  
ATOM   1138  H2  WAT   264     -13.980  -6.207   0.437  1.00  0.00           H  
ATOM   1140  O   WAT   265      21.235   3.776   1.943  1.00  0.00           O  
ATOM   1141  H1  WAT   265      22.053   4.269   1.880  1.00  0.00           H  
ATOM   1142  H2  WAT   265      21.419   2.950   1.496  1.00  0.00           H  
ATOM   1144  O   WAT   266       0.761   5.122 -20.215  1.00  0.00           O  
ATOM   1145  H1  WAT   266       0.169   5.318 -20.941  1.00  0.00           H  
ATOM   1146  H2  WAT   266       1.202   5.952 -20.035  1.00  0.00           H  
ATOM   1148  O   WAT   267       6.325   7.584  -8.345  1.00  0.00           O  
ATOM   1149  H1  WAT   267       6.103   6.654  -8.286  1.00  0.00           H  
ATOM   1150  H2  WAT   267       6.880   7.747  -7.583  1.00  0.00           H  
ATOM   1152  O   WAT   268     -19.826  11.061  -3.477  1.00  0.00           O  
ATOM   1153  H1  WAT   268     -20.365  11.848  -3.393  1.00  0.00           H  
ATOM   1154  H2  WAT   268     -20.040  10.716  -4.344  1.00  0.00           H  
ATOM   1156  O   WAT   269      13.265 -16.871   0.412  1.00  0.00           O  
ATOM   1157  H1  WAT   269      13.455 -17.381  -0.375  1.00  0.00           H  
ATOM   1158  H2  WAT   269      13.845 -17.236   1.080  1.00  0.00           H  
ATOM   1160  O   WAT   270       3.458  -2.266 -14.863  1.00  0.00           O  
ATOM   1161  H1  WAT   270       3.411  -2.813 -14.079  1.00  0.00           H  
ATOM   1162  H2  WAT   270       4.345  -1.907 -14.852  1.00  0.00           H  
ATOM   1164  O   WAT   271      -5.018 -21.886   9.293  1.00  0.00           O  
ATOM   1165  H1  WAT   271      -5.008 -21.894  10.250  1.00  0.00           H  
ATOM   1166  H2  WAT   271      -5.781 -22.413   9.057  1.00  0.00           H  
ATOM   1168  O   WAT   272      23.653  -1.064  13.081  1.00  0.00           O  
ATOM   1169  H1  WAT   272      22.938  -1.541  12.661  1.00  0.00           H  
ATOM   1170  H2  WAT   272      23.549  -1.251  14.014  1.00  0.00           H  
ATOM   1172  O   WAT   273      -1.584  18.895 -10.414  1.00  0.00           O  
ATOM   1173  H1  WAT   273      -1.592  18.517  -9.535  1.00  0.00           H  
ATOM   1174  H2  WAT   273      -1.203  18.211 -10.965  1.00  0.00           H  
ATOM   1176  O   WAT   274       3.690  -6.631  14.731  1.00  0.00           O  
ATOM   1177  H1  WAT   274       4.218  -6.019  15.244  1.00  0.00           H  
ATOM   1178  H2  WAT   274       4.315  -7.049  14.139  1.00  0.00           H  
ATOM   1180  O   WAT   275      -4.561 -24.862  -6.760  1.00  0.00           O  
ATOM   1181  H1  WAT   275      -5.470 -24.641  -6.560  1.00  0.00           H  
ATOM   1182  H2  WAT   275      -4.445 -24.595  -7.672  1.00  0.00           H  
ATOM   1184  O   WAT   276       7.517  -8.204 -19.327  1.00  0.00           O  
ATOM   1185  H1  WAT   276       6.767  -7.654 -19.555  1.00  0.00           H  
ATOM   1186  H2  WAT   276       7.137  -8.940 -18.848  1.00  0.00           H  
ATOM   1188  O   WAT   277     -22.136  -4.061  -4.836  1.00  0.00           O  
ATOM   1189  H1  WAT   277     -22.253  -3.256  -4.332  1.00  0.00           H  
ATOM   1190  H2  WAT   277     -22.860  -4.623  -4.561  1.00  0.00           H  
ATOM   1192  O   WAT   278     -19.248  15.039   4.036  1.00  0.00           O  
ATOM   1193  H1  WAT   278     -19.450  15.196   3.114  1.00  0.00           H  
ATOM   1194  H2  WAT   278     -20.102  14.997   4.465  1.00  0.00           H  
ATOM   1196  O   WAT   279      -1.186   4.647  23.905  1.00  0.00           O  
ATOM   1197  H1  WAT   279      -1.381   4.189  24.722  1.00  0.00           H  
ATOM   1198  H2  WAT   279      -2.001   5.099  23.684  1.00  0.00           H  
ATOM   1200  O   WAT   280      -1.386   3.701 -25.152  1.00  0.00           O  
ATOM   1201  H1  WAT   280      -2.141   3.980 -24.634  1.00  0.00           H  
ATOM   1202  H2  WAT   280      -0.684   4.298 -24.891  1.00  0.00           H  
ATOM   1204  O   WAT   281     -13.319 -25.003  -8.459  1.00  0.00           O  
ATOM   1205  H1  WAT   281     -13.707 -24.172  -8.183  1.00  0.00           H  
ATOM   1206  H2  WAT   281     -12.523 -25.083  -7.934  1.00  0.00           H  
ATOM   1208  O   WAT   282     -18.269  17.105  11.255  1.00  0.00           O  
ATOM   1209  H1  WAT   282     -18.294  18.054  11.138  1.00  0.00           H  
ATOM   1210  H2  WAT   282     -17.626  16.966  11.951  1.00  0.00           H  
ATOM   1212  O   WAT   283      11.637 -11.485 -10.108  1.00  0.00           O  
ATOM   1213  H1  WAT   283      11.045 -12.104  -9.679  1.00  0.00           H  
ATOM   1214  H2  WAT   283      11.254 -10.626  -9.930  1.00  0.00           H  
ATOM   1216  O   WAT   284      20.576  -9.672 -11.408  1.00  0.00           O  
ATOM   1217  H1  WAT   284      20.568 -10.021 -10.517  1.00  0.00           H  
ATOM   1218  H2  WAT   284      19.774 -10.011 -11.805  1.00  0.00           H  
ATOM   1220  O   WAT   285      23.872  -9.865   3.004  1.00  0.00           O  
ATOM   1221  H1  WAT   285      23.109 -10.410   2.812  1.00  0.00           H  
ATOM   1222  H2  WAT   285      23.733  -9.069   2.491  1.00  0.00           H  
ATOM   1224  O   WAT   286      -4.727   9.842  11.308  1.00  0.00           O  
ATOM   1225  H1  WAT   286      -4.834  10.171  12.201  1.00  0.00           H  
ATOM   1226  H2  WAT   286      -4.507   8.917  11.418  1.00  0.00           H  
ATOM   1228  O   WAT   287      -9.027  -3.654 -17.943  1.00  0.00           O  
ATOM   1229  H1  WAT   287      -8.116  -3.889 -17.766  1.00  0.00           H  
ATOM   1230  H2  WAT   287      -8.996  -3.189 -18.779  1.00  0.00           H  
ATOM   1232  O   WAT   288      -9.063 -13.143 -15.821  1.00  0.00           O  
ATOM   1233  H1  WAT   288      -9.894 -12.901 -16.229  1.00  0.00           H  
ATOM   1234  H2  WAT   288      -8.493 -13.371 -16.556  1.00  0.00           H  
ATOM   1236  O   WAT   289       8.576  25.058  -8.475  1.00  0.00           O  
ATOM   1237  H1  WAT   289       8.056  25.627  -9.043  1.00  0.00           H  
ATOM   1238  H2  WAT   289       8.227  24.180  -8.631  1.00  0.00           H  
ATOM   1240  O   WAT   290     -22.654   5.927  18.417  1.00  0.00           O  
ATOM   1241  H1  WAT   290     -22.561   4.975  18.380  1.00  0.00           H  
ATOM   1242  H2  WAT   290     -22.522   6.145  19.340  1.00  0.00           H  
ATOM   1244  O   WAT   291      16.544   3.319  -5.318  1.00  0.00           O  
ATOM   1245  H1  WAT   291      16.379   3.068  -6.227  1.00  0.00           H  
ATOM   1246  H2  WAT   291      17.484   3.498  -5.287  1.00  0.00           H  
ATOM   1248  O   WAT   292      15.077  -7.108  -4.184  1.00  0.00           O  
ATOM   1249  H1  WAT   292      15.367  -6.335  -3.699  1.00  0.00           H  
ATOM   1250  H2  WAT   292      15.650  -7.811  -3.879  1.00  0.00           H  
ATOM   1252  O   WAT   293      -5.735  -9.929   1.300  1.00  0.00           O  
ATOM   1253  H1  WAT   293      -5.556 -10.506   0.558  1.00  0.00           H  
ATOM   1254  H2  WAT   293      -5.426 -10.417   2.063  1.00  0.00           H  
ATOM   1256  O   WAT   294      16.578   3.544  12.408  1.00  0.00           O  
ATOM   1257  H1  WAT   294      16.473   4.086  13.189  1.00  0.00           H  
ATOM   1258  H2  WAT   294      16.046   2.768  12.581  1.00  0.00           H  
ATOM   1260  O   WAT   295      -2.151 -26.897  10.569  1.00  0.00           O  
ATOM   1261  H1  WAT   295      -1.203 -26.803  10.660  1.00  0.00           H  
ATOM   1262  H2  WAT   295      -2.505 -26.573  11.398  1.00  0.00           H  
ATOM   1264  O   WAT   296     -15.566  -5.667 -19.391  1.00  0.00           O  
ATOM   1265  H1  WAT   296     -15.607  -5.975 -18.485  1.00  0.00           H  
ATOM   1266  H2  WAT   296     -15.818  -6.427 -19.914  1.00  0.00           H  
ATOM   1268  O   WAT   297      20.740  19.252   6.823  1.00  0.00           O  
ATOM   1269  H1  WAT   297      20.535  18.322   6.917  1.00  0.00           H  
ATOM   1270  H2  WAT   297      19.996  19.613   6.340  1.00  0.00           H  
ATOM   1272  O   WAT   298       7.945  -2.416   9.500  1.00  0.00           O  
ATOM   1273  H1  WAT   298       6.993  -2.486   9.428  1.00  0.00           H  
ATOM   1274  H2  WAT   298       8.090  -1.596   9.973  1.00  0.00           H  
ATOM   1276  O   WAT   299     -17.950   3.809   4.525  1.00  0.00           O  
ATOM   1277  H1  WAT   299     -18.032   3.940   3.581  1.00  0.00           H  
ATOM   1278  H2  WAT   299     -18.043   2.864   4.644  1.00  0.00           H  
ATOM   1280  O   WAT   300      18.172 -16.877   9.414  1.00  0.00           O  
ATOM   1281  H1  WAT   300      17.261 -16.609   9.293  1.00  0.00           H  
ATOM   1282  H2  WAT   300      18.180 -17.323  10.261  1.00  0.00           H  
ATOM   1284  O   WAT   301       9.507 -22.140  -6.575  1.00  0.00           O  
ATOM   1285  H1  WAT   301       8.808 -22.252  -7.219  1.00  0.00           H  
ATOM   1286  H2  WAT   301      10.106 -22.868  -6.742  1.00  0.00           H  
ATOM   1288  O   WAT   302     -18.218   3.743   1.771  1.00  0.00           O  
ATOM   1289  H1  WAT   302     -19.092   4.029   1.507  1.00  0.00           H  
ATOM   1290  H2  WAT   302     -17.623   4.335   1.311  1.00  0.00           H  
ATOM   1292  O   WAT   303     -10.343 -22.166 -10.007  1.00  0.00           O  
ATOM   1293  H1  WAT   303     -10.551 -22.401 -10.911  1.00  0.00           H  
ATOM   1294  H2  WAT   303     -10.868 -21.383  -9.836  1.00  0.00           H  
ATOM   1296  O   WAT   304     -22.446   2.634  -2.555  1.00  0.00           O  
ATOM   1297  H1  WAT   304     -21.584   2.967  -2.305  1.00  0.00           H  
ATOM   1298  H2  WAT   304     -23.030   3.386  -2.460  1.00  0.00           H  
ATOM   1300  O   WAT   305     -15.305 -13.320  -8.874  1.00  0.00           O  
ATOM   1301  H1  WAT   305     -14.574 -13.842  -8.542  1.00  0.00           H  
ATOM   1302  H2  WAT   305     -15.488 -12.693  -8.175  1.00  0.00           H  
ATOM   1304  O   WAT   306     -21.714  -0.640 -15.699  1.00  0.00           O  
ATOM   1305  H1  WAT   306     -22.264  -0.267 -16.388  1.00  0.00           H  
ATOM   1306  H2  WAT   306     -21.713   0.023 -15.008  1.00  0.00           H  
ATOM   1308  O   WAT   307      20.834  -0.782  -5.662  1.00  0.00           O  
ATOM   1309  H1  WAT   307      21.058   0.054  -5.255  1.00  0.00           H  
ATOM   1310  H2  WAT   307      21.659  -1.268  -5.680  1.00  0.00           H  
ATOM   1312  O   WAT   308       2.025  23.414 -11.145  1.00  0.00           O  
ATOM   1313  H1  WAT   308       1.198  23.610 -10.704  1.00  0.00           H  
ATOM   1314  H2  WAT   308       1.769  23.170 -12.035  1.00  0.00           H  
ATOM   1316  O   WAT   309     -23.317   3.283   1.174  1.00  0.00           O  
ATOM   1317  H1  WAT   309     -23.183   3.100   2.104  1.00  0.00           H  
ATOM   1318  H2  WAT   309     -24.113   3.814   1.148  1.00  0.00           H  
ATOM   1320  O   WAT   310      22.574  16.648   9.729  1.00  0.00           O  
ATOM   1321  H1  WAT   310      23.133  17.326  10.110  1.00  0.00           H  
ATOM   1322  H2  WAT   310      21.889  16.509  10.382  1.00  0.00           H  
ATOM   1324  O   WAT   311      -4.723  22.112   0.268  1.00  0.00           O  
ATOM   1325  H1  WAT   311      -3.853  21.792   0.029  1.00  0.00           H  
ATOM   1326  H2  WAT   311      -5.317  21.668  -0.337  1.00  0.00           H  
ATOM   1328  O   WAT   312      17.904  -5.847  16.957  1.00  0.00           O  
ATOM   1329  H1  WAT   312      18.720  -6.252  17.250  1.00  0.00           H  
ATOM   1330  H2  WAT   312      17.241  -6.527  17.081  1.00  0.00           H  
ATOM   1332  O   WAT   313       9.928  -2.371  12.331  1.00  0.00           O  
ATOM   1333  H1  WAT   313      10.206  -3.286  12.346  1.00  0.00           H  
ATOM   1334  H2  WAT   313      10.616  -1.919  11.844  1.00  0.00           H  
ATOM   1336  O   WAT   314     -13.435  14.331 -21.128  1.00  0.00           O  
ATOM   1337  H1  WAT   314     -12.671  13.965 -20.681  1.00  0.00           H  
ATOM   1338  H2  WAT   314     -13.627  15.139 -20.652  1.00  0.00           H  
ATOM   1340  O   WAT   315      -2.056 -10.948 -17.712  1.00  0.00           O  
ATOM   1341  H1  WAT   315      -2.294 -10.056 -17.964  1.00  0.00           H  
ATOM   1342  H2  WAT   315      -2.827 -11.472 -17.929  1.00  0.00           H  
ATOM   1344  O   WAT   316      -0.786  19.148   2.694  1.00  0.00           O  
ATOM   1345  H1  WAT   316      -1.446  18.955   2.027  1.00  0.00           H  
ATOM   1346  H2  WAT   316      -0.739  20.104   2.713  1.00  0.00           H  
ATOM   1348  O   WAT   317     -11.444   7.164 -15.182  1.00  0.00           O  
ATOM   1349  H1  WAT   317     -11.948   6.364 -15.332  1.00  0.00           H  
ATOM   1350  H2  WAT   317     -11.212   7.130 -14.254  1.00  0.00           H  
ATOM   1352  O   WAT   318       4.581   8.379  23.360  1.00  0.00           O  
ATOM   1353  H1  WAT   318       5.071   8.070  24.122  1.00  0.00           H  
ATOM   1354  H2  WAT   318       4.063   7.623  23.085  1.00  0.00           H  
ATOM   1356  O   WAT   319       0.620  10.707 -15.840  1.00  0.00           O  
ATOM   1357  H1  WAT   319       1.426  10.293 -16.148  1.00  0.00           H  
ATOM   1358  H2  WAT   319      -0.042  10.451 -16.483  1.00  0.00           H  
ATOM   1360  O   WAT   320       8.127  20.321  -4.064  1.00  0.00           O  
ATOM   1361  H1  WAT   320       8.373  21.137  -4.500  1.00  0.00           H  
ATOM   1362  H2  WAT   320       8.113  19.670  -4.765  1.00  0.00           H  
ATOM   1364  O   WAT   321      15.820  -5.144  -2.140  1.00  0.00           O  
ATOM   1365  H1  WAT   321      15.889  -4.292  -2.570  1.00  0.00           H  
ATOM   1366  H2  WAT   321      14.893  -5.226  -1.919  1.00  0.00           H  
ATOM   1368  O   WAT   322      -7.773  13.121  20.867  1.00  0.00           O  
ATOM   1369  H1  WAT   322      -7.257  12.383  20.542  1.00  0.00           H  
ATOM   1370  H2  WAT   322      -7.129  13.703  21.272  1.00  0.00           H  
ATOM   1372  O   WAT   323      10.007   8.646 -17.152  1.00  0.00           O  
ATOM   1373  H1  WAT   323      10.819   8.631 -17.659  1.00  0.00           H  
ATOM   1374  H2  WAT   323       9.317   8.503 -17.799  1.00  0.00           H  
ATOM   1376  O   WAT   324      -6.237   7.012 -17.680  1.00  0.00           O  
ATOM   1377  H1  WAT   324      -6.460   7.153 -18.600  1.00  0.00           H  
ATOM   1378  H2  WAT   324      -6.781   7.637 -17.203  1.00  0.00           H  
ATOM   1380  O   WAT   325      -9.270   8.522  23.279  1.00  0.00           O  
ATOM   1381  H1  WAT   325      -9.180   7.877  22.577  1.00  0.00           H  
ATOM   1382  H2  WAT   325      -9.744   8.060  23.970  1.00  0.00           H  
ATOM   1384  O   WAT   326     -21.726  12.664 -14.428  1.00  0.00           O  
ATOM   1385  H1  WAT   326     -21.649  13.522 -14.845  1.00  0.00           H  
ATOM   1386  H2  WAT   326     -20.889  12.236 -14.605  1.00  0.00           H  
ATOM   1388  O   WAT   327     -11.858  20.883 -10.845  1.00  0.00           O  
ATOM   1389  H1  WAT   327     -12.169  20.909 -11.749  1.00  0.00           H  
ATOM   1390  H2  WAT   327     -11.984  19.974 -10.574  1.00  0.00           H  
ATOM   1392  O   WAT   328      12.536 -20.922   8.912  1.00  0.00           O  
ATOM   1393  H1  WAT   328      12.133 -21.736   8.609  1.00  0.00           H  
ATOM   1394  H2  WAT   328      12.440 -20.947   9.864  1.00  0.00           H  
ATOM   1396  O   WAT   329      -7.477 -10.840   4.211  1.00  0.00           O  
ATOM   1397  H1  WAT   329      -6.740 -10.672   3.623  1.00  0.00           H  
ATOM   1398  H2  WAT   329      -7.650 -11.776   4.117  1.00  0.00           H  
ATOM   1400  O   WAT   330       9.614  -7.494  13.834  1.00  0.00           O  
ATOM   1401  H1  WAT   330       9.551  -8.409  13.559  1.00  0.00           H  
ATOM   1402  H2  WAT   330      10.435  -7.447  14.324  1.00  0.00           H  
ATOM   1404  O   WAT   331       3.398  -6.431 -17.675  1.00  0.00           O  
ATOM   1405  H1  WAT   331       3.045  -5.696 -17.174  1.00  0.00           H  
ATOM   1406  H2  WAT   331       3.348  -7.176 -17.076  1.00  0.00           H  
ATOM   1408  O   WAT   332     -18.810   8.622 -13.097  1.00  0.00           O  
ATOM   1409  H1  WAT   332     -18.870   7.875 -12.502  1.00  0.00           H  
ATOM   1410  H2  WAT   332     -19.707   8.949 -13.164  1.00  0.00           H  
ATOM   1412  O   WAT   333       7.251  -6.433  14.966  1.00  0.00           O  
ATOM   1413  H1  WAT   333       7.906  -6.881  14.430  1.00  0.00           H  
ATOM   1414  H2  WAT   333       7.575  -6.520  15.862  1.00  0.00           H  
ATOM   1416  O   WAT   334      24.485  12.697   6.663  1.00  0.00           O  
ATOM   1417  H1  WAT   334      24.100  13.355   7.241  1.00  0.00           H  
ATOM   1418  H2  WAT   334      24.213  11.860   7.038  1.00  0.00           H  
ATOM   1420  O   WAT   335      20.717   4.865  14.844  1.00  0.00           O  
ATOM   1421  H1  WAT   335      20.897   5.016  13.916  1.00  0.00           H  
ATOM   1422  H2  WAT   335      20.174   4.077  14.858  1.00  0.00           H  
ATOM   1424  O   WAT   336      -7.163 -23.377  -6.777  1.00  0.00           O  
ATOM   1425  H1  WAT   336      -7.834 -22.856  -6.336  1.00  0.00           H  
ATOM   1426  H2  WAT   336      -6.637 -22.735  -7.254  1.00  0.00           H  
ATOM   1428  O   WAT   337     -15.348  -2.995 -20.398  1.00  0.00           O  
ATOM   1429  H1  WAT   337     -15.151  -2.400 -19.674  1.00  0.00           H  
ATOM   1430  H2  WAT   337     -15.067  -3.855 -20.086  1.00  0.00           H  
ATOM   1432  O   WAT   338     -13.367  15.793  13.558  1.00  0.00           O  
ATOM   1433  H1  WAT   338     -13.407  16.713  13.818  1.00  0.00           H  
ATOM   1434  H2  WAT   338     -12.687  15.416  14.115  1.00  0.00           H  
ATOM   1436  O   WAT   339       1.436 -19.569 -18.777  1.00  0.00           O  
ATOM   1437  H1  WAT   339       1.858 -19.698 -19.626  1.00  0.00           H  
ATOM   1438  H2  WAT   339       0.675 -20.149 -18.798  1.00  0.00           H  
ATOM   1440  O   WAT   340       5.583 -16.064   0.881  1.00  0.00           O  
ATOM   1441  H1  WAT   340       6.347 -15.505   1.022  1.00  0.00           H  
ATOM   1442  H2  WAT   340       5.387 -16.425   1.746  1.00  0.00           H  
ATOM   1444  O   WAT   341      -4.284 -13.699   4.149  1.00  0.00           O  
ATOM   1445  H1  WAT   341      -4.339 -14.356   3.455  1.00  0.00           H  
ATOM   1446  H2  WAT   341      -4.947 -13.967   4.785  1.00  0.00           H  
ATOM   1448  O   WAT   342       2.454   4.370  -9.207  1.00  0.00           O  
ATOM   1449  H1  WAT   342       2.539   3.477  -9.541  1.00  0.00           H  
ATOM   1450  H2  WAT   342       2.513   4.924  -9.985  1.00  0.00           H  
ATOM   1452  O   WAT   343     -20.227  15.887  -6.554  1.00  0.00           O  
ATOM   1453  H1  WAT   343     -19.768  15.811  -5.718  1.00  0.00           H  
ATOM   1454  H2  WAT   343     -20.677  16.731  -6.505  1.00  0.00           H  
ATOM   1456  O   WAT   344      15.214   6.323 -13.719  1.00  0.00           O  
ATOM   1457  H1  WAT   344      15.524   7.217 -13.578  1.00  0.00           H  
ATOM   1458  H2  WAT   344      15.999   5.833 -13.963  1.00  0.00           H  
ATOM   1460  O   WAT   345       3.562  12.829  -9.201  1.00  0.00           O  
ATOM   1461  H1  WAT   345       3.072  13.503  -8.729  1.00  0.00           H  
ATOM   1462  H2  WAT   345       4.424  13.217  -9.347  1.00  0.00           H  
ATOM   1464  O   WAT   346     -13.269   2.833  -8.836  1.00  0.00           O  
ATOM   1465  H1  WAT   346     -13.336   2.400  -9.687  1.00  0.00           H  
ATOM   1466  H2  WAT   346     -13.485   3.748  -9.016  1.00  0.00           H  
ATOM   1468  O   WAT   347      13.824  -1.148 -23.437  1.00  0.00           O  
ATOM   1469  H1  WAT   347      14.481  -1.377 -24.094  1.00  0.00           H  
ATOM   1470  H2  WAT   347      13.101  -0.774 -23.941  1.00  0.00           H  
ATOM   1472  O   WAT   348      -1.591   7.805  -3.571  1.00  0.00           O  
ATOM   1473  H1  WAT   348      -1.525   8.087  -4.483  1.00  0.00           H  
ATOM   1474  H2  WAT   348      -1.026   7.034  -3.517  1.00  0.00           H  
ATOM   1476  O   WAT   349       1.971   7.447 -19.304  1.00  0.00           O  
ATOM   1477  H1  WAT   349       2.886   7.233 -19.121  1.00  0.00           H  
ATOM   1478  H2  WAT   349       2.014   8.186 -19.911  1.00  0.00           H  
ATOM   1480  O   WAT   350       7.081  27.644  -4.983  1.00  0.00           O  
ATOM   1481  H1  WAT   350       6.392  27.121  -5.393  1.00  0.00           H  
ATOM   1482  H2  WAT   350       7.894  27.199  -5.222  1.00  0.00           H  
ATOM   1484  O   WAT   351      13.608 -18.872 -18.299  1.00  0.00           O  
ATOM   1485  H1  WAT   351      12.666 -19.044 -18.292  1.00  0.00           H  
ATOM   1486  H2  WAT   351      13.881 -19.001 -17.390  1.00  0.00           H  
ATOM   1488  O   WAT   352      11.961 -17.973   9.173  1.00  0.00           O  
ATOM   1489  H1  WAT   352      11.085 -17.728   8.874  1.00  0.00           H  
ATOM   1490  H2  WAT   352      12.123 -18.825   8.769  1.00  0.00           H  
ATOM   1492  O   WAT   353      13.270  -8.890  -6.443  1.00  0.00           O  
ATOM   1493  H1  WAT   353      13.286  -9.680  -6.984  1.00  0.00           H  
ATOM   1494  H2  WAT   353      13.391  -9.210  -5.549  1.00  0.00           H  
ATOM   1496  O   WAT   354     -10.184  17.788   1.907  1.00  0.00           O  
ATOM   1497  H1  WAT   354     -10.126  16.848   2.079  1.00  0.00           H  
ATOM   1498  H2  WAT   354      -9.982  18.198   2.748  1.00  0.00           H  
ATOM   1500  O   WAT   355     -16.363   8.400  14.722  1.00  0.00           O  
ATOM   1501  H1  WAT   355     -17.031   8.674  15.350  1.00  0.00           H  
ATOM   1502  H2  WAT   355     -16.616   8.827  13.903  1.00  0.00           H  
ATOM   1504  O   WAT   356      -6.483 -10.989 -12.913  1.00  0.00           O  
ATOM   1505  H1  WAT   356      -6.950 -10.470 -12.258  1.00  0.00           H  
ATOM   1506  H2  WAT   356      -6.918 -10.781 -13.739  1.00  0.00           H  
ATOM   1508  O   WAT   357      -8.952  -0.357  20.493  1.00  0.00           O  
ATOM   1509  H1  WAT   357      -8.749   0.033  21.343  1.00  0.00           H  
ATOM   1510  H2  WAT   357      -9.415  -1.168  20.707  1.00  0.00           H  
ATOM   1512  O   WAT   358      -3.995   6.737 -13.247  1.00  0.00           O  
ATOM   1513  H1  WAT   358      -4.860   6.877 -12.862  1.00  0.00           H  
ATOM   1514  H2  WAT   358      -3.395   6.763 -12.502  1.00  0.00           H  
ATOM   1516  O   WAT   359     -21.335 -11.183  -1.050  1.00  0.00           O  
ATOM   1517  H1  WAT   359     -20.679 -11.518  -0.440  1.00  0.00           H  
ATOM   1518  H2  WAT   359     -22.148 -11.615  -0.789  1.00  0.00           H  
ATOM   1520  O   WAT   360      10.357  -4.818 -18.539  1.00  0.00           O  
ATOM   1521  H1  WAT   360      10.892  -5.509 -18.930  1.00  0.00           H  
ATOM   1522  H2  WAT   360      10.991  -4.176 -18.220  1.00  0.00           H  
ATOM   1524  O   WAT   361     -11.783   1.569  15.079  1.00  0.00           O  
ATOM   1525  H1  WAT   361     -12.282   2.360  14.875  1.00  0.00           H  
ATOM   1526  H2  WAT   361     -11.063   1.876  15.630  1.00  0.00           H  
ATOM   1528  O   WAT   362      12.283   1.938  18.245  1.00  0.00           O  
ATOM   1529  H1  WAT   362      13.233   1.823  18.231  1.00  0.00           H  
ATOM   1530  H2  WAT   362      11.934   1.047  18.231  1.00  0.00           H  
ATOM   1532  O   WAT   363      -0.865  -5.023  19.793  1.00  0.00           O  
ATOM   1533  H1  WAT   363      -0.906  -5.695  20.474  1.00  0.00           H  
ATOM   1534  H2  WAT   363      -0.248  -4.375  20.134  1.00  0.00           H  
ATOM   1536  O   WAT   364     -23.617  14.393   0.527  1.00  0.00           O  
ATOM   1537  H1  WAT   364     -24.012  15.074   1.072  1.00  0.00           H  
ATOM   1538  H2  WAT   364     -23.087  14.873  -0.109  1.00  0.00           H  
ATOM   1540  O   WAT   365      16.213   2.237  16.291  1.00  0.00           O  
ATOM   1541  H1  WAT   365      15.568   2.928  16.441  1.00  0.00           H  
ATOM   1542  H2  WAT   365      16.124   2.024  15.362  1.00  0.00           H  
ATOM   1544  O   WAT   366      -5.538  13.267  13.981  1.00  0.00           O  
ATOM   1545  H1  WAT   366      -6.109  12.525  13.784  1.00  0.00           H  
ATOM   1546  H2  WAT   366      -4.684  13.013  13.632  1.00  0.00           H  
ATOM   1548  O   WAT   367      11.321  -0.444  23.663  1.00  0.00           O  
ATOM   1549  H1  WAT   367      10.721  -1.131  23.374  1.00  0.00           H  
ATOM   1550  H2  WAT   367      12.120  -0.596  23.158  1.00  0.00           H  
ATOM   1552  O   WAT   368       7.729   2.379   1.107  1.00  0.00           O  
ATOM   1553  H1  WAT   368       8.253   1.854   1.712  1.00  0.00           H  
ATOM   1554  H2  WAT   368       7.662   1.840   0.318  1.00  0.00           H  
ATOM   1556  O   WAT   369      10.604  15.474   6.653  1.00  0.00           O  
ATOM   1557  H1  WAT   369      10.263  15.793   5.818  1.00  0.00           H  
ATOM   1558  H2  WAT   369      10.437  16.189   7.268  1.00  0.00           H  
ATOM   1560  O   WAT   370      -4.341   0.166  11.812  1.00  0.00           O  
ATOM   1561  H1  WAT   370      -4.357  -0.767  11.599  1.00  0.00           H  
ATOM   1562  H2  WAT   370      -3.940   0.206  12.680  1.00  0.00           H  
ATOM   1564  O   WAT   371     -10.877 -17.526  13.038  1.00  0.00           O  
ATOM   1565  H1  WAT   371     -10.076 -17.088  12.748  1.00  0.00           H  
ATOM   1566  H2  WAT   371     -11.229 -17.930  12.244  1.00  0.00           H  
ATOM   1568  O   WAT   372     -11.425 -26.605   1.531  1.00  0.00           O  
ATOM   1569  H1  WAT   372     -12.140 -26.645   2.167  1.00  0.00           H  
ATOM   1570  H2  WAT   372     -11.060 -27.490   1.523  1.00  0.00           H  
ATOM   1572  O   WAT   373      -3.218  15.494 -18.195  1.00  0.00           O  
ATOM   1573  H1  WAT   373      -3.255  15.665 -17.254  1.00  0.00           H  
ATOM   1574  H2  WAT   373      -3.228  16.362 -18.597  1.00  0.00           H  
ATOM   1576  O   WAT   374       5.771  -0.740 -14.180  1.00  0.00           O  
ATOM   1577  H1  WAT   374       6.069  -1.179 -14.977  1.00  0.00           H  
ATOM   1578  H2  WAT   374       6.571  -0.402 -13.779  1.00  0.00           H  
ATOM   1580  O   WAT   375      -6.088 -12.724  13.992  1.00  0.00           O  
ATOM   1581  H1  WAT   375      -5.824 -13.193  13.200  1.00  0.00           H  
ATOM   1582  H2  WAT   375      -6.773 -12.123  13.697  1.00  0.00           H  
ATOM   1584  O   WAT   376      -7.112  -7.731   6.489  1.00  0.00           O  
ATOM   1585  H1  WAT   376      -6.731  -7.234   7.212  1.00  0.00           H  
ATOM   1586  H2  WAT   376      -6.876  -8.640   6.672  1.00  0.00           H  
ATOM   1588  O   WAT   377      -9.527  -0.887  12.241  1.00  0.00           O  
ATOM   1589  H1  WAT   377     -10.057  -0.091  12.283  1.00  0.00           H  
ATOM   1590  H2  WAT   377      -8.625  -0.580  12.331  1.00  0.00           H  
ATOM   1592  O   WAT   378     -18.477   7.862  -9.819  1.00  0.00           O  
ATOM   1593  H1  WAT   378     -17.756   7.240  -9.917  1.00  0.00           H  
ATOM   1594  H2  WAT   378     -18.054   8.720  -9.806  1.00  0.00           H  
ATOM   1596  O   WAT   379     -20.409  -7.944  -8.640  1.00  0.00           O  
ATOM   1597  H1  WAT   379     -20.673  -7.940  -7.720  1.00  0.00           H  
ATOM   1598  H2  WAT   379     -20.038  -7.074  -8.786  1.00  0.00           H  
ATOM   1600  O   WAT   380     -10.460  -0.759  16.076  1.00  0.00           O  
ATOM   1601  H1  WAT   380     -10.765  -1.573  15.676  1.00  0.00           H  
ATOM   1602  H2  WAT   380     -11.054  -0.089  15.737  1.00  0.00           H  
ATOM   1604  O   WAT   381       6.063   5.699  10.892  1.00  0.00           O  
ATOM   1605  H1  WAT   381       5.789   5.003  11.490  1.00  0.00           H  
ATOM   1606  H2  WAT   381       5.996   6.501  11.410  1.00  0.00           H  
ATOM   1608  O   WAT   382     -22.104 -15.646   7.613  1.00  0.00           O  
ATOM   1609  H1  WAT   382     -21.980 -14.852   8.133  1.00  0.00           H  
ATOM   1610  H2  WAT   382     -21.297 -16.145   7.741  1.00  0.00           H  
ATOM   1612  O   WAT   383       9.929 -12.589  13.658  1.00  0.00           O  
ATOM   1613  H1  WAT   383       9.446 -13.060  14.337  1.00  0.00           H  
ATOM   1614  H2  WAT   383       9.513 -12.856  12.838  1.00  0.00           H  
ATOM   1616  O   WAT   384      22.764  -1.129 -18.646  1.00  0.00           O  
ATOM   1617  H1  WAT   384      22.784  -0.217 -18.935  1.00  0.00           H  
ATOM   1618  H2  WAT   384      22.981  -1.090 -17.715  1.00  0.00           H  
ATOM   1620  O   WAT   385      -7.356  22.103  -0.352  1.00  0.00           O  
ATOM   1621  H1  WAT   385      -8.255  22.147  -0.679  1.00  0.00           H  
ATOM   1622  H2  WAT   385      -7.160  22.996  -0.068  1.00  0.00           H  
ATOM   1624  O   WAT   386      18.282  11.321   8.763  1.00  0.00           O  
ATOM   1625  H1  WAT   386      18.654  11.662   9.576  1.00  0.00           H  
ATOM   1626  H2  WAT   386      17.340  11.280   8.928  1.00  0.00           H  
ATOM   1628  O   WAT   387     -15.543 -20.011  -7.218  1.00  0.00           O  
ATOM   1629  H1  WAT   387     -14.708 -20.117  -6.762  1.00  0.00           H  
ATOM   1630  H2  WAT   387     -15.786 -19.098  -7.064  1.00  0.00           H  
ATOM   1632  O   WAT   388     -16.897  -1.593   9.725  1.00  0.00           O  
ATOM   1633  H1  WAT   388     -16.651  -1.462   8.809  1.00  0.00           H  
ATOM   1634  H2  WAT   388     -17.145  -0.722  10.033  1.00  0.00           H  
ATOM   1636  O   WAT   389     -19.885  -3.196  -1.287  1.00  0.00           O  
ATOM   1637  H1  WAT   389     -20.057  -2.407  -0.772  1.00  0.00           H  
ATOM   1638  H2  WAT   389     -19.569  -3.834  -0.648  1.00  0.00           H  
ATOM   1640  O   WAT   390     -14.930 -16.675  10.634  1.00  0.00           O  
ATOM   1641  H1  WAT   390     -15.037 -17.311   9.927  1.00  0.00           H  
ATOM   1642  H2  WAT   390     -14.782 -15.842  10.186  1.00  0.00           H  
ATOM   1644  O   WAT   391       0.106  10.993  14.106  1.00  0.00           O  
ATOM   1645  H1  WAT   391      -0.789  10.890  14.429  1.00  0.00           H  
ATOM   1646  H2  WAT   391       0.612  11.242  14.880  1.00  0.00           H  
ATOM   1648  O   WAT   392      11.043 -19.892 -12.940  1.00  0.00           O  
ATOM   1649  H1  WAT   392      10.579 -19.067 -12.792  1.00  0.00           H  
ATOM   1650  H2  WAT   392      11.150 -20.266 -12.065  1.00  0.00           H  
ATOM   1652  O   WAT   393     -23.354  16.322   5.881  1.00  0.00           O  
ATOM   1653  H1  WAT   393     -23.737  17.088   5.455  1.00  0.00           H  
ATOM   1654  H2  WAT   393     -22.802  16.684   6.574  1.00  0.00           H  
ATOM   1656  O   WAT   394     -11.492   0.869   4.931  1.00  0.00           O  
ATOM   1657  H1  WAT   394     -12.442   0.776   5.004  1.00  0.00           H  
ATOM   1658  H2  WAT   394     -11.368   1.597   4.322  1.00  0.00           H  
ATOM   1660  O   WAT   395       7.676  -8.450  -0.602  1.00  0.00           O  
ATOM   1661  H1  WAT   395       8.539  -8.543  -1.005  1.00  0.00           H  
ATOM   1662  H2  WAT   395       7.839  -7.951   0.198  1.00  0.00           H  
ATOM   1664  O   WAT   396      19.056   4.682  -4.857  1.00  0.00           O  
ATOM   1665  H1  WAT   396      19.464   4.914  -4.023  1.00  0.00           H  
ATOM   1666  H2  WAT   396      19.789   4.599  -5.467  1.00  0.00           H  
ATOM   1668  O   WAT   397       3.739  16.731 -12.216  1.00  0.00           O  
ATOM   1669  H1  WAT   397       3.327  17.016 -11.401  1.00  0.00           H  
ATOM   1670  H2  WAT   397       3.458  15.822 -12.321  1.00  0.00           H  
ATOM   1672  O   WAT   398      17.883  -1.612  -1.385  1.00  0.00           O  
ATOM   1673  H1  WAT   398      18.485  -2.131  -1.919  1.00  0.00           H  
ATOM   1674  H2  WAT   398      18.266  -0.735  -1.376  1.00  0.00           H  
ATOM   1676  O   WAT   399     -15.383  -0.675  18.473  1.00  0.00           O  
ATOM   1677  H1  WAT   399     -15.330  -1.481  17.960  1.00  0.00           H  
ATOM   1678  H2  WAT   399     -14.734  -0.094  18.075  1.00  0.00           H  
ATOM   1680  O   WAT   400       4.062   7.894 -13.244  1.00  0.00           O  
ATOM   1681  H1  WAT   400       4.998   7.713 -13.159  1.00  0.00           H  
ATOM   1682  H2  WAT   400       3.772   7.324 -13.957  1.00  0.00           H  
ATOM   1684  O   WAT   401      16.439   4.000 -20.456  1.00  0.00           O  
ATOM   1685  H1  WAT   401      16.522   3.140 -20.044  1.00  0.00           H  
ATOM   1686  H2  WAT   401      16.898   3.911 -21.291  1.00  0.00           H  
ATOM   1688  O   WAT   402       5.152  -3.043 -25.773  1.00  0.00           O  
ATOM   1689  H1  WAT   402       4.806  -3.900 -26.021  1.00  0.00           H  
ATOM   1690  H2  WAT   402       5.432  -3.152 -24.865  1.00  0.00           H  
ATOM   1692  O   WAT   403     -15.552  -0.063 -22.543  1.00  0.00           O  
ATOM   1693  H1  WAT   403     -16.228   0.484 -22.143  1.00  0.00           H  
ATOM   1694  H2  WAT   403     -14.796   0.028 -21.963  1.00  0.00           H  
ATOM   1696  O   WAT   404     -14.809 -14.274   9.380  1.00  0.00           O  
ATOM   1697  H1  WAT   404     -14.413 -13.723  10.054  1.00  0.00           H  
ATOM   1698  H2  WAT   404     -15.737 -14.038   9.393  1.00  0.00           H  
ATOM   1700  O   WAT   405      18.163   0.548  13.931  1.00  0.00           O  
ATOM   1701  H1  WAT   405      18.657   0.315  13.145  1.00  0.00           H  
ATOM   1702  H2  WAT   405      18.699   1.212  14.363  1.00  0.00           H  
ATOM   1704  O   WAT   406      -6.528  -1.155  19.414  1.00  0.00           O  
ATOM   1705  H1  WAT   406      -7.350  -0.993  19.876  1.00  0.00           H  
ATOM   1706  H2  WAT   406      -6.519  -2.101  19.266  1.00  0.00           H  
ATOM   1708  O   WAT   407     -16.686   4.103   9.161  1.00  0.00           O  
ATOM   1709  H1  WAT   407     -17.234   4.669   9.706  1.00  0.00           H  
ATOM   1710  H2  WAT   407     -17.302   3.492   8.756  1.00  0.00           H  
ATOM   1712  O   WAT   408      -1.192 -10.502  12.401  1.00  0.00           O  
ATOM   1713  H1  WAT   408      -0.709 -10.012  13.067  1.00  0.00           H  
ATOM   1714  H2  WAT   408      -2.038 -10.689  12.808  1.00  0.00           H  
ATOM   1716  O   WAT   409      20.265   1.370   4.468  1.00  0.00           O  
ATOM   1717  H1  WAT   409      19.648   1.344   3.737  1.00  0.00           H  
ATOM   1718  H2  WAT   409      20.050   2.177   4.935  1.00  0.00           H  
ATOM   1720  O   WAT   410     -14.099  -6.843  -3.374  1.00  0.00           O  
ATOM   1721  H1  WAT   410     -14.023  -6.632  -2.443  1.00  0.00           H  
ATOM   1722  H2  WAT   410     -15.042  -6.902  -3.530  1.00  0.00           H  
ATOM   1724  O   WAT   411       0.644  18.925  15.147  1.00  0.00           O  
ATOM   1725  H1  WAT   411       0.612  19.628  15.797  1.00  0.00           H  
ATOM   1726  H2  WAT   411       0.838  18.138  15.655  1.00  0.00           H  
ATOM   1728  O   WAT   412      -3.747 -25.213   9.231  1.00  0.00           O  
ATOM   1729  H1  WAT   412      -3.897 -25.474   8.322  1.00  0.00           H  
ATOM   1730  H2  WAT   412      -3.137 -25.867   9.571  1.00  0.00           H  
ATOM   1732  O   WAT   413      -8.353 -10.647   9.014  1.00  0.00           O  
ATOM   1733  H1  WAT   413      -7.847  -9.934   9.404  1.00  0.00           H  
ATOM   1734  H2  WAT   413      -9.069 -10.209   8.554  1.00  0.00           H  
ATOM   1736  O   WAT   414       7.386  -8.536  10.637  1.00  0.00           O  
ATOM   1737  H1  WAT   414       7.103  -9.417  10.392  1.00  0.00           H  
ATOM   1738  H2  WAT   414       7.784  -8.182   9.842  1.00  0.00           H  
ATOM   1740  O   WAT   415      15.981  23.313  -9.256  1.00  0.00           O  
ATOM   1741  H1  WAT   415      15.533  24.109  -9.544  1.00  0.00           H  
ATOM   1742  H2  WAT   415      15.421  22.960  -8.565  1.00  0.00           H  
ATOM   1744  O   WAT   416       3.549  -9.877 -10.101  1.00  0.00           O  
ATOM   1745  H1  WAT   416       3.783 -10.737  -9.754  1.00  0.00           H  
ATOM   1746  H2  WAT   416       4.387  -9.427 -10.213  1.00  0.00           H  
ATOM   1748  O   WAT   417     -14.775 -15.764 -14.771  1.00  0.00           O  
ATOM   1749  H1  WAT   417     -15.098 -16.462 -14.202  1.00  0.00           H  
ATOM   1750  H2  WAT   417     -14.674 -15.009 -14.190  1.00  0.00           H  
ATOM   1752  O   WAT   418     -10.530 -11.783  -8.605  1.00  0.00           O  
ATOM   1753  H1  WAT   418     -10.907 -12.419  -9.213  1.00  0.00           H  
ATOM   1754  H2  WAT   418      -9.737 -12.207  -8.276  1.00  0.00           H  
ATOM   1756  O   WAT   419      -6.570 -11.430  -6.080  1.00  0.00           O  
ATOM   1757  H1  WAT   419      -5.698 -11.297  -6.450  1.00  0.00           H  
ATOM   1758  H2  WAT   419      -7.062 -10.650  -6.337  1.00  0.00           H  
ATOM   1760  O   WAT   420     -10.437   6.651   5.494  1.00  0.00           O  
ATOM   1761  H1  WAT   420     -10.966   6.207   6.156  1.00  0.00           H  
ATOM   1762  H2  WAT   420     -10.772   7.548   5.480  1.00  0.00           H  
ATOM   1764  O   WAT   421      19.180  16.908   4.237  1.00  0.00           O  
ATOM   1765  H1  WAT   421      20.068  16.554   4.290  1.00  0.00           H  
ATOM   1766  H2  WAT   421      19.289  17.769   3.833  1.00  0.00           H  
ATOM   1768  O   WAT   422       9.835  20.536   1.242  1.00  0.00           O  
ATOM   1769  H1  WAT   422      10.208  21.323   0.844  1.00  0.00           H  
ATOM   1770  H2  WAT   422      10.403  20.356   1.992  1.00  0.00           H  
ATOM   1772  O   WAT   423     -14.906  12.027  -3.842  1.00  0.00           O  
ATOM   1773  H1  WAT   423     -14.240  11.612  -3.294  1.00  0.00           H  
ATOM   1774  H2  WAT   423     -15.544  11.334  -4.011  1.00  0.00           H  
ATOM   1776  O   WAT   424      11.395  18.180   4.122  1.00  0.00           O  
ATOM   1777  H1  WAT   424      11.308  19.094   3.850  1.00  0.00           H  
ATOM   1778  H2  WAT   424      10.497  17.893   4.287  1.00  0.00           H  
ATOM   1780  O   WAT   425      13.207 -13.685  10.240  1.00  0.00           O  
ATOM   1781  H1  WAT   425      13.176 -14.630  10.387  1.00  0.00           H  
ATOM   1782  H2  WAT   425      12.725 -13.554   9.424  1.00  0.00           H  
ATOM   1784  O   WAT   426      -8.292  11.324 -19.965  1.00  0.00           O  
ATOM   1785  H1  WAT   426      -9.247  11.314 -19.900  1.00  0.00           H  
ATOM   1786  H2  WAT   426      -8.072  10.499 -20.398  1.00  0.00           H  
ATOM   1788  O   WAT   427       1.166  -3.708   5.659  1.00  0.00           O  
ATOM   1789  H1  WAT   427       0.330  -4.085   5.383  1.00  0.00           H  
ATOM   1790  H2  WAT   427       1.071  -2.770   5.493  1.00  0.00           H  
ATOM   1792  O   WAT   428       8.168 -10.707 -13.768  1.00  0.00           O  
ATOM   1793  H1  WAT   428       8.288 -10.978 -14.678  1.00  0.00           H  
ATOM   1794  H2  WAT   428       7.280 -10.992 -13.549  1.00  0.00           H  
ATOM   1796  O   WAT   429       4.885 -13.174  20.090  1.00  0.00           O  
ATOM   1797  H1  WAT   429       4.935 -13.978  20.607  1.00  0.00           H  
ATOM   1798  H2  WAT   429       5.296 -12.508  20.642  1.00  0.00           H  
ATOM   1800  O   WAT   430      19.559  -7.900  -7.404  1.00  0.00           O  
ATOM   1801  H1  WAT   430      18.636  -7.837  -7.650  1.00  0.00           H  
ATOM   1802  H2  WAT   430      19.544  -8.056  -6.460  1.00  0.00           H  
ATOM   1804  O   WAT   431      12.890 -11.072  23.081  1.00  0.00           O  
ATOM   1805  H1  WAT   431      13.014 -12.020  23.030  1.00  0.00           H  
ATOM   1806  H2  WAT   431      12.117 -10.903  22.542  1.00  0.00           H  
ATOM   1808  O   WAT   432     -22.991   2.698 -19.182  1.00  0.00           O  
ATOM   1809  H1  WAT   432     -22.262   2.083 -19.257  1.00  0.00           H  
ATOM   1810  H2  WAT   432     -22.577   3.538 -18.981  1.00  0.00           H  
ATOM   1812  O   WAT   433      -1.319   3.766  14.298  1.00  0.00           O  
ATOM   1813  H1  WAT   433      -2.049   3.557  13.715  1.00  0.00           H  
ATOM   1814  H2  WAT   433      -1.720   3.853  15.163  1.00  0.00           H  
ATOM   1816  O   WAT   434      15.920  13.156   3.742  1.00  0.00           O  
ATOM   1817  H1  WAT   434      16.569  13.540   4.331  1.00  0.00           H  
ATOM   1818  H2  WAT   434      16.215  12.255   3.614  1.00  0.00           H  
ATOM   1820  O   WAT   435       6.938   8.527 -17.310  1.00  0.00           O  
ATOM   1821  H1  WAT   435       6.167   9.052 -17.524  1.00  0.00           H  
ATOM   1822  H2  WAT   435       7.481   8.567 -18.097  1.00  0.00           H  
ATOM   1824  O   WAT   436      -0.452  15.048   8.477  1.00  0.00           O  
ATOM   1825  H1  WAT   436      -0.398  15.928   8.104  1.00  0.00           H  
ATOM   1826  H2  WAT   436       0.144  14.524   7.942  1.00  0.00           H  
ATOM   1828  O   WAT   437      23.595  -7.416   1.834  1.00  0.00           O  
ATOM   1829  H1  WAT   437      23.552  -7.669   0.912  1.00  0.00           H  
ATOM   1830  H2  WAT   437      24.260  -6.728   1.862  1.00  0.00           H  
ATOM   1832  O   WAT   438       3.363  23.177  -8.687  1.00  0.00           O  
ATOM   1833  H1  WAT   438       3.080  23.172  -9.601  1.00  0.00           H  
ATOM   1834  H2  WAT   438       3.800  22.333  -8.566  1.00  0.00           H  
ATOM   1836  O   WAT   439      -5.586  23.716 -14.509  1.00  0.00           O  
ATOM   1837  H1  WAT   439      -5.876  22.989 -15.059  1.00  0.00           H  
ATOM   1838  H2  WAT   439      -5.302  24.388 -15.129  1.00  0.00           H  
ATOM   1840  O   WAT   440      -4.579  12.479 -10.080  1.00  0.00           O  
ATOM   1841  H1  WAT   440      -5.400  12.371  -9.601  1.00  0.00           H  
ATOM   1842  H2  WAT   440      -4.808  12.297 -10.992  1.00  0.00           H  
ATOM   1844  O   WAT   441     -20.416   1.684   4.170  1.00  0.00           O  
ATOM   1845  H1  WAT   441     -21.297   2.019   4.004  1.00  0.00           H  
ATOM   1846  H2  WAT   441     -20.475   1.271   5.031  1.00  0.00           H  
ATOM   1848  O   WAT   442     -24.092  -0.693   8.143  1.00  0.00           O  
ATOM   1849  H1  WAT   442     -24.197  -0.353   7.254  1.00  0.00           H  
ATOM   1850  H2  WAT   442     -24.980  -0.707   8.501  1.00  0.00           H  
ATOM   1852  O   WAT   443     -14.319 -10.693  15.635  1.00  0.00           O  
ATOM   1853  H1  WAT   443     -14.439  -9.753  15.504  1.00  0.00           H  
ATOM   1854  H2  WAT   443     -14.193 -11.044  14.753  1.00  0.00           H  
ATOM   1856  O   WAT   444       1.139  23.872  10.420  1.00  0.00           O  
ATOM   1857  H1  WAT   444       0.302  23.707   9.987  1.00  0.00           H  
ATOM   1858  H2  WAT   444       1.754  24.025   9.703  1.00  0.00           H  
ATOM   1860  O   WAT   445      -1.563 -15.090  -9.413  1.00  0.00           O  
ATOM   1861  H1  WAT   445      -1.097 -14.259  -9.505  1.00  0.00           H  
ATOM   1862  H2  WAT   445      -2.418 -14.848  -9.058  1.00  0.00           H  
ATOM   1864  O   WAT   446     -15.088  18.979   2.587  1.00  0.00           O  
ATOM   1865  H1  WAT   446     -14.166  19.092   2.355  1.00  0.00           H  
ATOM   1866  H2  WAT   446     -15.122  18.129   3.026  1.00  0.00           H  
ATOM   1868  O   WAT   447      11.461   9.315 -14.881  1.00  0.00           O  
ATOM   1869  H1  WAT   447      10.821   9.229 -15.588  1.00  0.00           H  
ATOM   1870  H2  WAT   447      11.839   8.440 -14.792  1.00  0.00           H  
ATOM   1872  O   WAT   448     -10.139   1.454 -20.746  1.00  0.00           O  
ATOM   1873  H1  WAT   448     -10.459   2.354 -20.693  1.00  0.00           H  
ATOM   1874  H2  WAT   448      -9.797   1.269 -19.871  1.00  0.00           H  
ATOM   1876  O   WAT   449      11.561 -14.146  20.204  1.00  0.00           O  
ATOM   1877  H1  WAT   449      10.754 -13.721  19.914  1.00  0.00           H  
ATOM   1878  H2  WAT   449      12.251 -13.729  19.687  1.00  0.00           H  
ATOM   1880  O   WAT   450     -14.737  10.256  10.286  1.00  0.00           O  
ATOM   1881  H1  WAT   450     -14.787   9.510   9.688  1.00  0.00           H  
ATOM   1882  H2  WAT   450     -15.310  10.017  11.015  1.00  0.00           H  
ATOM   1884  O   WAT   451     -13.392   6.674  -0.120  1.00  0.00           O  
ATOM   1885  H1  WAT   451     -13.005   6.279   0.661  1.00  0.00           H  
ATOM   1886  H2  WAT   451     -13.273   6.016  -0.805  1.00  0.00           H  
ATOM   1888  O   WAT   452      -9.295  10.735   3.886  1.00  0.00           O  
ATOM   1889  H1  WAT   452      -8.389  10.710   4.195  1.00  0.00           H  
ATOM   1890  H2  WAT   452      -9.223  10.889   2.944  1.00  0.00           H  
ATOM   1892  O   WAT   453      -1.974   2.012  -4.946  1.00  0.00           O  
ATOM   1893  H1  WAT   453      -1.357   2.015  -5.677  1.00  0.00           H  
ATOM   1894  H2  WAT   453      -1.585   2.604  -4.302  1.00  0.00           H  
ATOM   1896  O   WAT   454     -17.229   2.416  -5.448  1.00  0.00           O  
ATOM   1897  H1  WAT   454     -16.302   2.399  -5.687  1.00  0.00           H  
ATOM   1898  H2  WAT   454     -17.573   3.199  -5.878  1.00  0.00           H  
ATOM   1900  O   WAT   455     -17.213  14.656 -15.602  1.00  0.00           O  
ATOM   1901  H1  WAT   455     -17.890  15.067 -15.065  1.00  0.00           H  
ATOM   1902  H2  WAT   455     -16.563  14.345 -14.971  1.00  0.00           H  
ATOM   1904  O   WAT   456      -0.699  20.548 -14.640  1.00  0.00           O  
ATOM   1905  H1  WAT   456      -1.134  20.307 -15.458  1.00  0.00           H  
ATOM   1906  H2  WAT   456      -1.234  21.258 -14.284  1.00  0.00           H  
ATOM   1908  O   WAT   457       9.255  17.812   0.842  1.00  0.00           O  
ATOM   1909  H1  WAT   457       9.699  18.631   1.066  1.00  0.00           H  
ATOM   1910  H2  WAT   457       9.959  17.230   0.556  1.00  0.00           H  
ATOM   1912  O   WAT   458       8.513  11.327   6.709  1.00  0.00           O  
ATOM   1913  H1  WAT   458       8.212  10.916   5.898  1.00  0.00           H  
ATOM   1914  H2  WAT   458       7.726  11.726   7.081  1.00  0.00           H  
ATOM   1916  O   WAT   459       8.938   6.777   0.422  1.00  0.00           O  
ATOM   1917  H1  WAT   459       8.222   6.142   0.444  1.00  0.00           H  
ATOM   1918  H2  WAT   459       9.469   6.566   1.190  1.00  0.00           H  
ATOM   1920  O   WAT   460      -2.501 -25.824  -8.904  1.00  0.00           O  
ATOM   1921  H1  WAT   460      -3.340 -26.215  -9.147  1.00  0.00           H  
ATOM   1922  H2  WAT   460      -1.846 -26.383  -9.321  1.00  0.00           H  
ATOM   1924  O   WAT   461      16.160 -14.015 -15.924  1.00  0.00           O  
ATOM   1925  H1  WAT   461      16.329 -13.603 -15.077  1.00  0.00           H  
ATOM   1926  H2  WAT   461      16.726 -13.544 -16.536  1.00  0.00           H  
ATOM   1928  O   WAT   462     -10.222  10.577  -7.167  1.00  0.00           O  
ATOM   1929  H1  WAT   462     -10.737  11.328  -6.870  1.00  0.00           H  
ATOM   1930  H2  WAT   462      -9.912  10.828  -8.037  1.00  0.00           H  
ATOM   1932  O   WAT   463      14.655   9.646  14.116  1.00  0.00           O  
ATOM   1933  H1  WAT   463      14.877   9.599  13.186  1.00  0.00           H  
ATOM   1934  H2  WAT   463      14.690  10.579  14.324  1.00  0.00           H  
ATOM   1936  O   WAT   464       6.270  13.141   1.784  1.00  0.00           O  
ATOM   1937  H1  WAT   464       6.704  13.540   2.539  1.00  0.00           H  
ATOM   1938  H2  WAT   464       6.822  13.375   1.039  1.00  0.00           H  
ATOM   1940  O   WAT   465      12.200  -0.051  -1.059  1.00  0.00           O  
ATOM   1941  H1  WAT   465      13.032   0.148  -0.630  1.00  0.00           H  
ATOM   1942  H2  WAT   465      12.322  -0.928  -1.424  1.00  0.00           H  
ATOM   1944  O   WAT   466      -9.621  -2.554 -10.446  1.00  0.00           O  
ATOM   1945  H1  WAT   466      -9.367  -3.368 -10.010  1.00  0.00           H  
ATOM   1946  H2  WAT   466      -9.402  -2.697 -11.367  1.00  0.00           H  
ATOM   1948  O   WAT   467      15.522 -20.827  -7.879  1.00  0.00           O  
ATOM   1949  H1  WAT   467      15.566 -20.552  -6.963  1.00  0.00           H  
ATOM   1950  H2  WAT   467      14.625 -21.144  -7.991  1.00  0.00           H  
ATOM   1952  O   WAT   468       1.059 -18.507 -13.094  1.00  0.00           O  
ATOM   1953  H1  WAT   468       0.254 -18.326 -13.579  1.00  0.00           H  
ATOM   1954  H2  WAT   468       0.783 -19.075 -12.375  1.00  0.00           H  
ATOM   1956  O   WAT   469     -20.103 -17.361  -4.589  1.00  0.00           O  
ATOM   1957  H1  WAT   469     -19.804 -18.221  -4.886  1.00  0.00           H  
ATOM   1958  H2  WAT   469     -21.051 -17.379  -4.720  1.00  0.00           H  
ATOM   1960  O   WAT   470       1.159  17.267   3.263  1.00  0.00           O  
ATOM   1961  H1  WAT   470       1.429  17.000   2.385  1.00  0.00           H  
ATOM   1962  H2  WAT   470       0.448  17.891   3.116  1.00  0.00           H  
ATOM   1964  O   WAT   471      14.235  10.754  -7.177  1.00  0.00           O  
ATOM   1965  H1  WAT   471      13.847  10.005  -6.725  1.00  0.00           H  
ATOM   1966  H2  WAT   471      13.737  11.508  -6.863  1.00  0.00           H  
ATOM   1968  O   WAT   472       1.456  -1.616  11.018  1.00  0.00           O  
ATOM   1969  H1  WAT   472       1.788  -2.119  10.274  1.00  0.00           H  
ATOM   1970  H2  WAT   472       0.686  -2.103  11.312  1.00  0.00           H  
ATOM   1972  O   WAT   473      12.072  -0.372 -20.935  1.00  0.00           O  
ATOM   1973  H1  WAT   473      11.530   0.318 -21.319  1.00  0.00           H  
ATOM   1974  H2  WAT   473      11.444  -0.981 -20.546  1.00  0.00           H  
ATOM   1976  O   WAT   474      22.783 -10.996 -12.284  1.00  0.00           O  
ATOM   1977  H1  WAT   474      21.996 -10.600 -11.912  1.00  0.00           H  
ATOM   1978  H2  WAT   474      23.239 -11.375 -11.533  1.00  0.00           H  
ATOM   1980  O   WAT   475      -8.296   6.028  27.176  1.00  0.00           O  
ATOM   1981  H1  WAT   475      -8.545   6.947  27.084  1.00  0.00           H  
ATOM   1982  H2  WAT   475      -8.413   5.840  28.107  1.00  0.00           H  
ATOM   1984  O   WAT   476     -16.416 -12.021  -6.425  1.00  0.00           O  
ATOM   1985  H1  WAT   476     -16.305 -11.256  -5.860  1.00  0.00           H  
ATOM   1986  H2  WAT   476     -17.301 -12.332  -6.235  1.00  0.00           H  
ATOM   1988  O   WAT   477     -20.075  -1.456  -7.662  1.00  0.00           O  
ATOM   1989  H1  WAT   477     -19.543  -0.662  -7.615  1.00  0.00           H  
ATOM   1990  H2  WAT   477     -20.961  -1.140  -7.841  1.00  0.00           H  
ATOM   1992  O   WAT   478      -6.372  -2.632  -3.755  1.00  0.00           O  
ATOM   1993  H1  WAT   478      -6.150  -1.707  -3.858  1.00  0.00           H  
ATOM   1994  H2  WAT   478      -6.946  -2.657  -2.989  1.00  0.00           H  
ATOM   1996  O   WAT   479      12.872 -19.679  -3.475  1.00  0.00           O  
ATOM   1997  H1  WAT   479      12.247 -20.288  -3.081  1.00  0.00           H  
ATOM   1998  H2  WAT   479      12.970 -19.987  -4.376  1.00  0.00           H  
ATOM   2000  O   WAT   480     -10.270  16.245  11.578  1.00  0.00           O  
ATOM   2001  H1  WAT   480     -10.191  16.283  10.625  1.00  0.00           H  
ATOM   2002  H2  WAT   480     -10.839  15.493  11.742  1.00  0.00           H  
ATOM   2004  O   WAT   481     -17.283   7.209  -7.011  1.00  0.00           O  
ATOM   2005  H1  WAT   481     -17.007   7.903  -7.609  1.00  0.00           H  
ATOM   2006  H2  WAT   481     -16.498   6.677  -6.881  1.00  0.00           H  
ATOM   2008  O   WAT   482      15.812  -4.583   4.177  1.00  0.00           O  
ATOM   2009  H1  WAT   482      15.421  -3.822   3.747  1.00  0.00           H  
ATOM   2010  H2  WAT   482      15.855  -4.340   5.102  1.00  0.00           H  
ATOM   2012  O   WAT   483       2.052  -2.788  27.544  1.00  0.00           O  
ATOM   2013  H1  WAT   483       1.564  -3.487  27.979  1.00  0.00           H  
ATOM   2014  H2  WAT   483       2.676  -2.486  28.204  1.00  0.00           H  
ATOM   2016  O   WAT   484       8.511   6.244  22.670  1.00  0.00           O  
ATOM   2017  H1  WAT   484       8.475   6.105  23.617  1.00  0.00           H  
ATOM   2018  H2  WAT   484       7.597   6.368  22.412  1.00  0.00           H  
ATOM   2020  O   WAT   485       8.559 -14.980  10.105  1.00  0.00           O  
ATOM   2021  H1  WAT   485       8.726 -14.061  10.316  1.00  0.00           H  
ATOM   2022  H2  WAT   485       8.877 -15.462  10.868  1.00  0.00           H  
ATOM   2024  O   WAT   486      -4.584  -1.538  21.454  1.00  0.00           O  
ATOM   2025  H1  WAT   486      -3.792  -1.881  21.038  1.00  0.00           H  
ATOM   2026  H2  WAT   486      -5.133  -1.253  20.723  1.00  0.00           H  
ATOM   2028  O   WAT   487      11.461  24.759  -8.964  1.00  0.00           O  
ATOM   2029  H1  WAT   487      10.519  24.779  -8.798  1.00  0.00           H  
ATOM   2030  H2  WAT   487      11.559  25.136  -9.839  1.00  0.00           H  
ATOM   2032  O   WAT   488      -2.693  10.850  23.297  1.00  0.00           O  
ATOM   2033  H1  WAT   488      -3.142  11.677  23.472  1.00  0.00           H  
ATOM   2034  H2  WAT   488      -1.859  11.108  22.906  1.00  0.00           H  
ATOM   2036  O   WAT   489       7.670 -10.274  19.738  1.00  0.00           O  
ATOM   2037  H1  WAT   489       7.231  -9.971  18.943  1.00  0.00           H  
ATOM   2038  H2  WAT   489       8.511  -9.817  19.736  1.00  0.00           H  
ATOM   2040  O   WAT   490      21.393  -4.470  -9.754  1.00  0.00           O  
ATOM   2041  H1  WAT   490      22.155  -4.600 -10.318  1.00  0.00           H  
ATOM   2042  H2  WAT   490      20.735  -5.074 -10.097  1.00  0.00           H  
ATOM   2044  O   WAT   491      -1.448   4.974 -13.469  1.00  0.00           O  
ATOM   2045  H1  WAT   491      -1.134   5.865 -13.315  1.00  0.00           H  
ATOM   2046  H2  WAT   491      -1.855   5.009 -14.334  1.00  0.00           H  
ATOM   2048  O   WAT   492      -5.938  -3.765  18.100  1.00  0.00           O  
ATOM   2049  H1  WAT   492      -5.063  -4.108  17.920  1.00  0.00           H  
ATOM   2050  H2  WAT   492      -6.475  -4.543  18.254  1.00  0.00           H  
ATOM   2052  O   WAT   493       1.470 -12.459  17.346  1.00  0.00           O  
ATOM   2053  H1  WAT   493       0.687 -11.966  17.593  1.00  0.00           H  
ATOM   2054  H2  WAT   493       1.791 -12.827  18.170  1.00  0.00           H  
ATOM   2056  O   WAT   494      -0.255  -6.002  24.297  1.00  0.00           O  
ATOM   2057  H1  WAT   494       0.607  -5.586  24.275  1.00  0.00           H  
ATOM   2058  H2  WAT   494      -0.830  -5.344  24.686  1.00  0.00           H  
ATOM   2060  O   WAT   495      23.092  -1.042   9.453  1.00  0.00           O  
ATOM   2061  H1  WAT   495      23.223  -0.357  10.108  1.00  0.00           H  
ATOM   2062  H2  WAT   495      22.530  -0.637   8.792  1.00  0.00           H  
ATOM   2064  O   WAT   496      13.269   3.523  20.764  1.00  0.00           O  
ATOM   2065  H1  WAT   496      13.526   4.225  20.167  1.00  0.00           H  
ATOM   2066  H2  WAT   496      12.327   3.424  20.626  1.00  0.00           H  
ATOM   2068  O   WAT   497      11.877  -6.957 -19.035  1.00  0.00           O  
ATOM   2069  H1  WAT   497      11.861  -7.420 -18.198  1.00  0.00           H  
ATOM   2070  H2  WAT   497      11.321  -7.482 -19.611  1.00  0.00           H  
ATOM   2072  O   WAT   498      19.601   1.050 -20.107  1.00  0.00           O  
ATOM   2073  H1  WAT   498      20.033   1.114 -20.959  1.00  0.00           H  
ATOM   2074  H2  WAT   498      19.637   0.119 -19.889  1.00  0.00           H  
ATOM   2076  O   WAT   499       3.986 -22.979   0.773  1.00  0.00           O  
ATOM   2077  H1  WAT   499       4.358 -23.237   1.616  1.00  0.00           H  
ATOM   2078  H2  WAT   499       4.632 -23.265   0.127  1.00  0.00           H  
ATOM   2080  O   WAT   500      13.154  18.639  -9.875  1.00  0.00           O  
ATOM   2081  H1  WAT   500      12.237  18.783 -10.111  1.00  0.00           H  
ATOM   2082  H2  WAT   500      13.133  17.893  -9.275  1.00  0.00           H  
ATOM   2084  O   WAT   501      -9.758 -10.589  11.405  1.00  0.00           O  
ATOM   2085  H1  WAT   501     -10.296 -11.149  11.963  1.00  0.00           H  
ATOM   2086  H2  WAT   501      -9.444 -11.171  10.712  1.00  0.00           H  
ATOM   2088  O   WAT   502      12.418  18.379  -2.049  1.00  0.00           O  
ATOM   2089  H1  WAT   502      12.151  18.924  -1.308  1.00  0.00           H  
ATOM   2090  H2  WAT   502      11.594  18.091  -2.442  1.00  0.00           H  
ATOM   2092  O   WAT   503      -3.158   9.659 -14.321  1.00  0.00           O  
ATOM   2093  H1  WAT   503      -3.426   8.853 -14.763  1.00  0.00           H  
ATOM   2094  H2  WAT   503      -2.249   9.500 -14.066  1.00  0.00           H  
ATOM   2096  O   WAT   504       1.683   3.216  15.477  1.00  0.00           O  
ATOM   2097  H1  WAT   504       0.981   2.789  15.967  1.00  0.00           H  
ATOM   2098  H2  WAT   504       2.488   2.892  15.880  1.00  0.00           H  
ATOM   2100  O   WAT   505       2.572 -10.673  15.474  1.00  0.00           O  
ATOM   2101  H1  WAT   505       2.643 -11.150  14.648  1.00  0.00           H  
ATOM   2102  H2  WAT   505       1.997 -11.214  16.015  1.00  0.00           H  
ATOM   2104  O   WAT   506       9.155  27.244  -1.399  1.00  0.00           O  
ATOM   2105  H1  WAT   506       8.279  26.880  -1.271  1.00  0.00           H  
ATOM   2106  H2  WAT   506       9.010  28.046  -1.902  1.00  0.00           H  
ATOM   2108  O   WAT   507       1.326  -9.008  17.668  1.00  0.00           O  
ATOM   2109  H1  WAT   507       1.529  -9.477  16.859  1.00  0.00           H  
ATOM   2110  H2  WAT   507       1.569  -8.100  17.486  1.00  0.00           H  
ATOM   2112  O   WAT   508     -15.277  -8.662 -17.169  1.00  0.00           O  
ATOM   2113  H1  WAT   508     -14.536  -8.238 -16.737  1.00  0.00           H  
ATOM   2114  H2  WAT   508     -15.907  -8.819 -16.465  1.00  0.00           H  
ATOM   2116  O   WAT   509      -7.902 -28.977   2.628  1.00  0.00           O  
ATOM   2117  H1  WAT   509      -8.019 -28.350   3.342  1.00  0.00           H  
ATOM   2118  H2  WAT   509      -6.998 -28.849   2.342  1.00  0.00           H  
ATOM   2120  O   WAT   510      14.763   7.409  -7.830  1.00  0.00           O  
ATOM   2121  H1  WAT   510      14.215   7.641  -7.081  1.00  0.00           H  
ATOM   2122  H2  WAT   510      14.625   8.119  -8.457  1.00  0.00           H  
ATOM   2124  O   WAT   511      20.328  -6.163  13.426  1.00  0.00           O  
ATOM   2125  H1  WAT   511      19.958  -6.506  12.612  1.00  0.00           H  
ATOM   2126  H2  WAT   511      19.587  -5.752  13.872  1.00  0.00           H  
ATOM   2128  O   WAT   512       7.590 -15.782 -19.784  1.00  0.00           O  
ATOM   2129  H1  WAT   512       7.788 -16.691 -20.012  1.00  0.00           H  
ATOM   2130  H2  WAT   512       6.751 -15.828 -19.325  1.00  0.00           H  
ATOM   2132  O   WAT   513     -10.339  -3.235  22.025  1.00  0.00           O  
ATOM   2133  H1  WAT   513      -9.573  -3.320  22.593  1.00  0.00           H  
ATOM   2134  H2  WAT   513     -10.881  -3.995  22.239  1.00  0.00           H  
ATOM   2136  O   WAT   514      -8.988   1.931  27.408  1.00  0.00           O  
ATOM   2137  H1  WAT   514      -8.655   1.036  27.470  1.00  0.00           H  
ATOM   2138  H2  WAT   514      -8.523   2.308  26.661  1.00  0.00           H  
ATOM   2140  O   WAT   515     -16.863   2.718  -2.146  1.00  0.00           O  
ATOM   2141  H1  WAT   515     -16.848   3.339  -2.874  1.00  0.00           H  
ATOM   2142  H2  WAT   515     -16.451   1.928  -2.496  1.00  0.00           H  
ATOM   2144  O   WAT   516     -17.732  16.500   0.232  1.00  0.00           O  
ATOM   2145  H1  WAT   516     -18.595  16.305   0.598  1.00  0.00           H  
ATOM   2146  H2  WAT   516     -17.407  17.228   0.762  1.00  0.00           H  
ATOM   2148  O   WAT   517      -8.079 -13.675  11.227  1.00  0.00           O  
ATOM   2149  H1  WAT   517      -7.275 -13.541  10.725  1.00  0.00           H  
ATOM   2150  H2  WAT   517      -8.775 -13.669  10.570  1.00  0.00           H  
ATOM   2152  O   WAT   518      -1.356  13.391  19.736  1.00  0.00           O  
ATOM   2153  H1  WAT   518      -2.244  13.391  20.093  1.00  0.00           H  
ATOM   2154  H2  WAT   518      -1.431  12.918  18.907  1.00  0.00           H  
ATOM   2156  O   WAT   519      -0.587  23.664  -1.806  1.00  0.00           O  
ATOM   2157  H1  WAT   519      -0.477  24.539  -2.179  1.00  0.00           H  
ATOM   2158  H2  WAT   519       0.262  23.463  -1.413  1.00  0.00           H  
ATOM   2160  O   WAT   520     -19.758   3.086 -13.083  1.00  0.00           O  
ATOM   2161  H1  WAT   520     -20.640   2.732 -13.196  1.00  0.00           H  
ATOM   2162  H2  WAT   520     -19.892   3.935 -12.662  1.00  0.00           H  
ATOM   2164  O   WAT   521      23.638  -1.802  -5.369  1.00  0.00           O  
ATOM   2165  H1  WAT   521      24.343  -1.208  -5.113  1.00  0.00           H  
ATOM   2166  H2  WAT   521      24.088  -2.591  -5.673  1.00  0.00           H  
ATOM   2168  O   WAT   522       0.368  -0.957   5.760  1.00  0.00           O  
ATOM   2169  H1  WAT   522      -0.167  -0.811   6.540  1.00  0.00           H  
ATOM   2170  H2  WAT   522       0.145  -0.231   5.177  1.00  0.00           H  
ATOM   2172  O   WAT   523     -22.969   7.160 -12.443  1.00  0.00           O  
ATOM   2173  H1  WAT   523     -23.170   6.366 -11.948  1.00  0.00           H  
ATOM   2174  H2  WAT   523     -23.153   6.928 -13.353  1.00  0.00           H  
ATOM   2176  O   WAT   524      10.220 -20.143 -15.623  1.00  0.00           O  
ATOM   2177  H1  WAT   524       9.275 -20.250 -15.517  1.00  0.00           H  
ATOM   2178  H2  WAT   524      10.560 -20.118 -14.729  1.00  0.00           H  
ATOM   2180  O   WAT   525      -7.148  13.163  -8.663  1.00  0.00           O  
ATOM   2181  H1  WAT   525      -7.050  12.888  -7.751  1.00  0.00           H  
ATOM   2182  H2  WAT   525      -7.901  12.667  -8.983  1.00  0.00           H  
ATOM   2184  O   WAT   526     -22.628  17.436  -1.230  1.00  0.00           O  
ATOM   2185  H1  WAT   526     -22.182  18.224  -0.919  1.00  0.00           H  
ATOM   2186  H2  WAT   526     -23.497  17.741  -1.491  1.00  0.00           H  
ATOM   2188  O   WAT   527      10.601 -17.364  17.208  1.00  0.00           O  
ATOM   2189  H1  WAT   527      11.526 -17.487  16.994  1.00  0.00           H  
ATOM   2190  H2  WAT   527      10.569 -17.409  18.164  1.00  0.00           H  
ATOM   2192  O   WAT   528     -22.246  12.060  -9.323  1.00  0.00           O  
ATOM   2193  H1  WAT   528     -21.998  12.566  -8.550  1.00  0.00           H  
ATOM   2194  H2  WAT   528     -21.747  11.246  -9.247  1.00  0.00           H  
ATOM   2196  O   WAT   529       0.611  -9.252  -7.333  1.00  0.00           O  
ATOM   2197  H1  WAT   529       0.704 -10.080  -7.805  1.00  0.00           H  
ATOM   2198  H2  WAT   529       1.365  -9.225  -6.745  1.00  0.00           H  
ATOM   2200  O   WAT   530      15.953  -1.481 -21.559  1.00  0.00           O  
ATOM   2201  H1  WAT   530      15.078  -1.473 -21.947  1.00  0.00           H  
ATOM   2202  H2  WAT   530      16.259  -0.578 -21.637  1.00  0.00           H  
ATOM   2204  O   WAT   531      -3.418  15.152  12.047  1.00  0.00           O  
ATOM   2205  H1  WAT   531      -3.075  14.958  11.175  1.00  0.00           H  
ATOM   2206  H2  WAT   531      -4.360  15.257  11.915  1.00  0.00           H  
ATOM   2208  O   WAT   532       1.517  15.094  14.781  1.00  0.00           O  
ATOM   2209  H1  WAT   532       0.620  14.855  14.546  1.00  0.00           H  
ATOM   2210  H2  WAT   532       1.418  15.822  15.395  1.00  0.00           H  
ATOM   2212  O   WAT   533      -3.105 -22.974   0.870  1.00  0.00           O  
ATOM   2213  H1  WAT   533      -2.464 -23.171   0.187  1.00  0.00           H  
ATOM   2214  H2  WAT   533      -3.019 -22.032   1.015  1.00  0.00           H  
ATOM   2216  O   WAT   534      17.977  -3.814 -11.213  1.00  0.00           O  
ATOM   2217  H1  WAT   534      17.487  -3.437 -10.482  1.00  0.00           H  
ATOM   2218  H2  WAT   534      17.321  -3.944 -11.898  1.00  0.00           H  
ATOM   2220  O   WAT   535      -6.824  -7.494  13.404  1.00  0.00           O  
ATOM   2221  H1  WAT   535      -6.016  -7.023  13.609  1.00  0.00           H  
ATOM   2222  H2  WAT   535      -6.987  -8.036  14.176  1.00  0.00           H  
ATOM   2224  O   WAT   536      17.246  -1.506   8.515  1.00  0.00           O  
ATOM   2225  H1  WAT   536      17.079  -2.404   8.801  1.00  0.00           H  
ATOM   2226  H2  WAT   536      16.529  -1.310   7.911  1.00  0.00           H  
ATOM   2228  O   WAT   537       8.741  -4.913  -3.722  1.00  0.00           O  
ATOM   2229  H1  WAT   537       9.672  -4.898  -3.941  1.00  0.00           H  
ATOM   2230  H2  WAT   537       8.719  -4.884  -2.766  1.00  0.00           H  
ATOM   2232  O   WAT   538     -21.623  -1.689   8.805  1.00  0.00           O  
ATOM   2233  H1  WAT   538     -22.519  -1.486   8.537  1.00  0.00           H  
ATOM   2234  H2  WAT   538     -21.525  -1.263   9.656  1.00  0.00           H  
ATOM   2236  O   WAT   539      -7.714  20.427  18.321  1.00  0.00           O  
ATOM   2237  H1  WAT   539      -8.204  20.246  19.124  1.00  0.00           H  
ATOM   2238  H2  WAT   539      -7.429  19.566  18.015  1.00  0.00           H  
ATOM   2240  O   WAT   540      15.502   7.796   5.091  1.00  0.00           O  
ATOM   2241  H1  WAT   540      15.269   6.920   5.399  1.00  0.00           H  
ATOM   2242  H2  WAT   540      16.406   7.709   4.787  1.00  0.00           H  
ATOM   2244  O   WAT   541       8.917  -6.279 -21.221  1.00  0.00           O  
ATOM   2245  H1  WAT   541       8.196  -6.241 -21.850  1.00  0.00           H  
ATOM   2246  H2  WAT   541       8.495  -6.476 -20.384  1.00  0.00           H  
ATOM   2248  O   WAT   542      -7.788  -9.064  -6.907  1.00  0.00           O  
ATOM   2249  H1  WAT   542      -8.704  -9.249  -6.700  1.00  0.00           H  
ATOM   2250  H2  WAT   542      -7.494  -8.486  -6.203  1.00  0.00           H  
ATOM   2252  O   WAT   543      19.694   6.969 -17.288  1.00  0.00           O  
ATOM   2253  H1  WAT   543      19.031   6.311 -17.498  1.00  0.00           H  
ATOM   2254  H2  WAT   543      19.205   7.790 -17.230  1.00  0.00           H  
ATOM   2256  O   WAT   544      12.387  -7.612  -3.601  1.00  0.00           O  
ATOM   2257  H1  WAT   544      12.482  -8.547  -3.779  1.00  0.00           H  
ATOM   2258  H2  WAT   544      13.277  -7.265  -3.664  1.00  0.00           H  
ATOM   2260  O   WAT   545     -13.923  -6.091 -13.948  1.00  0.00           O  
ATOM   2261  H1  WAT   545     -13.525  -5.353 -14.409  1.00  0.00           H  
ATOM   2262  H2  WAT   545     -14.865  -5.968 -14.067  1.00  0.00           H  
ATOM   2264  O   WAT   546     -12.236  -7.235  12.154  1.00  0.00           O  
ATOM   2265  H1  WAT   546     -11.880  -7.841  12.803  1.00  0.00           H  
ATOM   2266  H2  WAT   546     -13.003  -7.686  11.801  1.00  0.00           H  
ATOM   2268  O   WAT   547     -14.777  -0.750 -16.199  1.00  0.00           O  
ATOM   2269  H1  WAT   547     -15.066  -0.037 -15.629  1.00  0.00           H  
ATOM   2270  H2  WAT   547     -15.561  -1.282 -16.334  1.00  0.00           H  
ATOM   2272  O   WAT   548      23.803  12.657  -7.877  1.00  0.00           O  
ATOM   2273  H1  WAT   548      23.683  12.314  -6.991  1.00  0.00           H  
ATOM   2274  H2  WAT   548      24.602  13.181  -7.825  1.00  0.00           H  
ATOM   2276  O   WAT   549      10.248   3.808  13.071  1.00  0.00           O  
ATOM   2277  H1  WAT   549      11.017   3.596  13.602  1.00  0.00           H  
ATOM   2278  H2  WAT   549       9.663   3.059  13.188  1.00  0.00           H  
ATOM   2280  O   WAT   550       9.719  -5.471   5.443  1.00  0.00           O  
ATOM   2281  H1  WAT   550       9.398  -4.616   5.732  1.00  0.00           H  
ATOM   2282  H2  WAT   550       8.931  -5.943   5.173  1.00  0.00           H  
ATOM   2284  O   WAT   551      11.868  -5.303  19.553  1.00  0.00           O  
ATOM   2285  H1  WAT   551      11.430  -5.859  20.197  1.00  0.00           H  
ATOM   2286  H2  WAT   551      11.189  -5.103  18.909  1.00  0.00           H  
ATOM   2288  O   WAT   552       1.377 -23.222  -7.205  1.00  0.00           O  
ATOM   2289  H1  WAT   552       2.005 -23.582  -7.832  1.00  0.00           H  
ATOM   2290  H2  WAT   552       0.577 -23.093  -7.714  1.00  0.00           H  
ATOM   2292  O   WAT   553      11.534  13.172  12.127  1.00  0.00           O  
ATOM   2293  H1  WAT   553      11.738  12.271  12.376  1.00  0.00           H  
ATOM   2294  H2  WAT   553      11.171  13.563  12.922  1.00  0.00           H  
ATOM   2296  O   WAT   554     -14.462   8.403 -13.641  1.00  0.00           O  
ATOM   2297  H1  WAT   554     -14.299   7.460 -13.640  1.00  0.00           H  
ATOM   2298  H2  WAT   554     -15.292   8.502 -14.107  1.00  0.00           H  
ATOM   2300  O   WAT   555      -7.897   7.907 -25.196  1.00  0.00           O  
ATOM   2301  H1  WAT   555      -7.456   7.286 -25.775  1.00  0.00           H  
ATOM   2302  H2  WAT   555      -7.203   8.499 -24.906  1.00  0.00           H  
ATOM   2304  O   WAT   556      20.466 -10.516  -8.848  1.00  0.00           O  
ATOM   2305  H1  WAT   556      19.992  -9.692  -8.741  1.00  0.00           H  
ATOM   2306  H2  WAT   556      19.783 -11.166  -9.011  1.00  0.00           H  
ATOM   2308  O   WAT   557      -7.145 -23.340   8.223  1.00  0.00           O  
ATOM   2309  H1  WAT   557      -7.924 -23.226   8.768  1.00  0.00           H  
ATOM   2310  H2  WAT   557      -7.333 -22.840   7.428  1.00  0.00           H  
ATOM   2312  O   WAT   558     -13.503  -5.544  -1.069  1.00  0.00           O  
ATOM   2313  H1  WAT   558     -12.641  -5.474  -0.659  1.00  0.00           H  
ATOM   2314  H2  WAT   558     -13.728  -4.646  -1.312  1.00  0.00           H  
ATOM   2316  O   WAT   559       5.340  -3.702 -23.035  1.00  0.00           O  
ATOM   2317  H1  WAT   559       5.554  -4.630 -22.936  1.00  0.00           H  
ATOM   2318  H2  WAT   559       5.121  -3.411 -22.150  1.00  0.00           H  
ATOM   2320  O   WAT   560     -12.587   1.915 -11.556  1.00  0.00           O  
ATOM   2321  H1  WAT   560     -12.398   0.984 -11.671  1.00  0.00           H  
ATOM   2322  H2  WAT   560     -11.731   2.341 -11.608  1.00  0.00           H  
ATOM   2324  O   WAT   561       6.684  13.154  14.099  1.00  0.00           O  
ATOM   2325  H1  WAT   561       6.346  13.997  14.401  1.00  0.00           H  
ATOM   2326  H2  WAT   561       6.591  13.186  13.147  1.00  0.00           H  
ATOM   2328  O   WAT   562       4.210  26.061   4.829  1.00  0.00           O  
ATOM   2329  H1  WAT   562       4.348  25.174   5.161  1.00  0.00           H  
ATOM   2330  H2  WAT   562       3.719  25.939   4.016  1.00  0.00           H  
ATOM   2332  O   WAT   563     -20.371   2.555 -17.050  1.00  0.00           O  
ATOM   2333  H1  WAT   563     -19.951   3.203 -17.616  1.00  0.00           H  
ATOM   2334  H2  WAT   563     -20.544   1.811 -17.626  1.00  0.00           H  
ATOM   2336  O   WAT   564       2.922 -20.560 -13.448  1.00  0.00           O  
ATOM   2337  H1  WAT   564       2.907 -20.529 -14.404  1.00  0.00           H  
ATOM   2338  H2  WAT   564       2.071 -20.213 -13.183  1.00  0.00           H  
ATOM   2340  O   WAT   565       7.176  -9.917 -24.545  1.00  0.00           O  
ATOM   2341  H1  WAT   565       7.591 -10.509 -25.173  1.00  0.00           H  
ATOM   2342  H2  WAT   565       6.342  -9.683 -24.952  1.00  0.00           H  
ATOM   2344  O   WAT   566     -21.538   9.342 -15.461  1.00  0.00           O  
ATOM   2345  H1  WAT   566     -21.125   9.536 -16.303  1.00  0.00           H  
ATOM   2346  H2  WAT   566     -22.027   8.534 -15.615  1.00  0.00           H  
ATOM   2348  O   WAT   567      -3.075   3.158 -12.191  1.00  0.00           O  
ATOM   2349  H1  WAT   567      -3.266   3.501 -11.318  1.00  0.00           H  
ATOM   2350  H2  WAT   567      -2.516   3.823 -12.593  1.00  0.00           H  
ATOM   2352  O   WAT   568      -0.811 -20.300   0.341  1.00  0.00           O  
ATOM   2353  H1  WAT   568      -1.236 -20.992  -0.166  1.00  0.00           H  
ATOM   2354  H2  WAT   568      -1.408 -20.139   1.073  1.00  0.00           H  
ATOM   2356  O   WAT   569       2.047  -5.790 -22.288  1.00  0.00           O  
ATOM   2357  H1  WAT   569       2.008  -4.849 -22.121  1.00  0.00           H  
ATOM   2358  H2  WAT   569       1.916  -6.191 -21.429  1.00  0.00           H  
ATOM   2360  O   WAT   570     -24.433  15.100  -2.749  1.00  0.00           O  
ATOM   2361  H1  WAT   570     -24.445  14.376  -3.375  1.00  0.00           H  
ATOM   2362  H2  WAT   570     -25.192  14.944  -2.188  1.00  0.00           H  
ATOM   2364  O   WAT   571     -22.833   9.290  -4.212  1.00  0.00           O  
ATOM   2365  H1  WAT   571     -22.484   8.710  -3.535  1.00  0.00           H  
ATOM   2366  H2  WAT   571     -22.896  10.145  -3.787  1.00  0.00           H  
ATOM   2368  O   WAT   572      -6.855 -21.546  11.387  1.00  0.00           O  
ATOM   2369  H1  WAT   572      -6.722 -20.645  11.092  1.00  0.00           H  
ATOM   2370  H2  WAT   572      -7.794 -21.604  11.565  1.00  0.00           H  
ATOM   2372  O   WAT   573       5.698  20.950  -8.920  1.00  0.00           O  
ATOM   2373  H1  WAT   573       5.806  20.458  -9.734  1.00  0.00           H  
ATOM   2374  H2  WAT   573       6.211  21.746  -9.051  1.00  0.00           H  
ATOM   2376  O   WAT   574       6.566  -6.008  10.932  1.00  0.00           O  
ATOM   2377  H1  WAT   574       6.919  -5.760  10.077  1.00  0.00           H  
ATOM   2378  H2  WAT   574       6.783  -6.936  11.020  1.00  0.00           H  
ATOM   2380  O   WAT   575      12.856   3.654  13.964  1.00  0.00           O  
ATOM   2381  H1  WAT   575      13.195   3.624  14.859  1.00  0.00           H  
ATOM   2382  H2  WAT   575      13.403   3.034  13.481  1.00  0.00           H  
ATOM   2384  O   WAT   576      -9.157 -19.879 -14.121  1.00  0.00           O  
ATOM   2385  H1  WAT   576      -9.677 -20.025 -14.911  1.00  0.00           H  
ATOM   2386  H2  WAT   576      -8.507 -20.582 -14.129  1.00  0.00           H  
ATOM   2388  O   WAT   577      -5.361  -7.574 -23.591  1.00  0.00           O  
ATOM   2389  H1  WAT   577      -5.558  -6.703 -23.935  1.00  0.00           H  
ATOM   2390  H2  WAT   577      -4.893  -7.409 -22.772  1.00  0.00           H  
ATOM   2392  O   WAT   578       9.165 -13.346  19.657  1.00  0.00           O  
ATOM   2393  H1  WAT   578       9.308 -13.903  18.892  1.00  0.00           H  
ATOM   2394  H2  WAT   578       8.321 -12.924  19.491  1.00  0.00           H  
ATOM   2396  O   WAT   579      13.220  -4.959 -23.382  1.00  0.00           O  
ATOM   2397  H1  WAT   579      13.479  -4.255 -22.786  1.00  0.00           H  
ATOM   2398  H2  WAT   579      12.457  -5.358 -22.963  1.00  0.00           H  
ATOM   2400  O   WAT   580     -14.310 -23.206   6.597  1.00  0.00           O  
ATOM   2401  H1  WAT   580     -14.090 -23.416   7.504  1.00  0.00           H  
ATOM   2402  H2  WAT   580     -13.651 -22.564   6.333  1.00  0.00           H  
ATOM   2404  O   WAT   581      16.507   1.367 -17.225  1.00  0.00           O  
ATOM   2405  H1  WAT   581      16.210   0.991 -16.396  1.00  0.00           H  
ATOM   2406  H2  WAT   581      16.744   0.609 -17.760  1.00  0.00           H  
ATOM   2408  O   WAT   582      24.496  -4.989  -1.399  1.00  0.00           O  
ATOM   2409  H1  WAT   582      24.018  -5.020  -2.228  1.00  0.00           H  
ATOM   2410  H2  WAT   582      24.116  -4.246  -0.931  1.00  0.00           H  
ATOM   2412  O   WAT   583       2.792   9.845  10.439  1.00  0.00           O  
ATOM   2413  H1  WAT   583       2.139   9.592  11.091  1.00  0.00           H  
ATOM   2414  H2  WAT   583       3.203  10.629  10.803  1.00  0.00           H  
ATOM   2416  O   WAT   584      -5.172   3.389  23.372  1.00  0.00           O  
ATOM   2417  H1  WAT   584      -4.858   2.491  23.481  1.00  0.00           H  
ATOM   2418  H2  WAT   584      -5.858   3.323  22.708  1.00  0.00           H  
ATOM   2420  O   WAT   585     -18.876 -13.837   4.967  1.00  0.00           O  
ATOM   2421  H1  WAT   585     -19.819 -13.980   5.048  1.00  0.00           H  
ATOM   2422  H2  WAT   585     -18.483 -14.505   5.530  1.00  0.00           H  
ATOM   2424  O   WAT   586      -1.803  -2.484  13.988  1.00  0.00           O  
ATOM   2425  H1  WAT   586      -2.670  -2.888  14.020  1.00  0.00           H  
ATOM   2426  H2  WAT   586      -1.561  -2.509  13.062  1.00  0.00           H  
ATOM   2428  O   WAT   587     -22.471   9.250 -10.122  1.00  0.00           O  
ATOM   2429  H1  WAT   587     -21.736   8.674  -9.910  1.00  0.00           H  
ATOM   2430  H2  WAT   587     -22.356   9.452 -11.051  1.00  0.00           H  
ATOM   2432  O   WAT   588     -14.996  -4.646  12.232  1.00  0.00           O  
ATOM   2433  H1  WAT   588     -14.608  -3.850  11.868  1.00  0.00           H  
ATOM   2434  H2  WAT   588     -14.455  -4.849  12.995  1.00  0.00           H  
ATOM   2436  O   WAT   589       8.343  17.910  10.420  1.00  0.00           O  
ATOM   2437  H1  WAT   589       7.519  18.015   9.944  1.00  0.00           H  
ATOM   2438  H2  WAT   589       8.119  17.354  11.166  1.00  0.00           H  
ATOM   2440  O   WAT   590      -7.450  15.333 -14.620  1.00  0.00           O  
ATOM   2441  H1  WAT   590      -7.722  14.877 -15.417  1.00  0.00           H  
ATOM   2442  H2  WAT   590      -8.264  15.483 -14.140  1.00  0.00           H  
ATOM   2444  O   WAT   591      13.174  11.172   1.619  1.00  0.00           O  
ATOM   2445  H1  WAT   591      13.127  10.837   2.514  1.00  0.00           H  
ATOM   2446  H2  WAT   591      14.104  11.349   1.478  1.00  0.00           H  
ATOM   2448  O   WAT   592       1.269  12.751  12.449  1.00  0.00           O  
ATOM   2449  H1  WAT   592       1.186  12.219  11.658  1.00  0.00           H  
ATOM   2450  H2  WAT   592       0.866  12.221  13.137  1.00  0.00           H  
ATOM   2452  O   WAT   593      10.428 -13.158  -8.161  1.00  0.00           O  
ATOM   2453  H1  WAT   593       9.754 -13.632  -8.648  1.00  0.00           H  
ATOM   2454  H2  WAT   593      10.262 -13.379  -7.245  1.00  0.00           H  
ATOM   2456  O   WAT   594       8.995  22.726 -13.071  1.00  0.00           O  
ATOM   2457  H1  WAT   594       9.877  22.528 -12.757  1.00  0.00           H  
ATOM   2458  H2  WAT   594       8.425  22.145 -12.566  1.00  0.00           H  
ATOM   2460  O   WAT   595       5.803   5.934  22.008  1.00  0.00           O  
ATOM   2461  H1  WAT   595       5.632   5.364  21.259  1.00  0.00           H  
ATOM   2462  H2  WAT   595       5.157   5.669  22.663  1.00  0.00           H  
ATOM   2464  O   WAT   596      -8.639 -24.851   0.871  1.00  0.00           O  
ATOM   2465  H1  WAT   596      -8.575 -25.004  -0.072  1.00  0.00           H  
ATOM   2466  H2  WAT   596      -9.429 -25.322   1.136  1.00  0.00           H  
ATOM   2468  O   WAT   597       2.706  24.716   2.755  1.00  0.00           O  
ATOM   2469  H1  WAT   597       2.943  23.814   2.538  1.00  0.00           H  
ATOM   2470  H2  WAT   597       1.751  24.705   2.816  1.00  0.00           H  
ATOM   2472  O   WAT   598       8.599   0.067 -23.341  1.00  0.00           O  
ATOM   2473  H1  WAT   598       8.285   0.424 -24.172  1.00  0.00           H  
ATOM   2474  H2  WAT   598       8.522  -0.882 -23.444  1.00  0.00           H  
ATOM   2476  O   WAT   599      -1.570  22.497  -6.484  1.00  0.00           O  
ATOM   2477  H1  WAT   599      -1.529  22.529  -5.528  1.00  0.00           H  
ATOM   2478  H2  WAT   599      -1.006  23.215  -6.772  1.00  0.00           H  
ATOM   2480  O   WAT   600       8.180   3.592 -10.148  1.00  0.00           O  
ATOM   2481  H1  WAT   600       7.361   3.423  -9.682  1.00  0.00           H  
ATOM   2482  H2  WAT   600       8.085   4.483 -10.484  1.00  0.00           H  
ATOM   2484  O   WAT   601      -3.485   4.205 -23.718  1.00  0.00           O  
ATOM   2485  H1  WAT   601      -3.907   3.523 -24.240  1.00  0.00           H  
ATOM   2486  H2  WAT   601      -4.196   4.583 -23.199  1.00  0.00           H  
ATOM   2488  O   WAT   602     -11.455 -19.146  10.854  1.00  0.00           O  
ATOM   2489  H1  WAT   602     -11.593 -18.564  10.107  1.00  0.00           H  
ATOM   2490  H2  WAT   602     -12.333 -19.450  11.087  1.00  0.00           H  
ATOM   2492  O   WAT   603       2.773 -17.205  -1.284  1.00  0.00           O  
ATOM   2493  H1  WAT   603       3.074 -18.107  -1.175  1.00  0.00           H  
ATOM   2494  H2  WAT   603       2.673 -16.876  -0.390  1.00  0.00           H  
ATOM   2496  O   WAT   604      14.511   5.211   5.062  1.00  0.00           O  
ATOM   2497  H1  WAT   604      15.137   4.928   5.729  1.00  0.00           H  
ATOM   2498  H2  WAT   604      13.677   4.834   5.341  1.00  0.00           H  
ATOM   2500  O   WAT   605      19.343   7.158  15.850  1.00  0.00           O  
ATOM   2501  H1  WAT   605      19.668   6.298  15.581  1.00  0.00           H  
ATOM   2502  H2  WAT   605      18.735   7.413  15.157  1.00  0.00           H  
ATOM   2504  O   WAT   606      23.633 -14.715 -12.873  1.00  0.00           O  
ATOM   2505  H1  WAT   606      23.177 -14.768 -12.033  1.00  0.00           H  
ATOM   2506  H2  WAT   606      22.939 -14.563 -13.514  1.00  0.00           H  
ATOM   2508  O   WAT   607     -11.403  -1.668 -23.413  1.00  0.00           O  
ATOM   2509  H1  WAT   607     -11.634  -1.738 -24.339  1.00  0.00           H  
ATOM   2510  H2  WAT   607     -11.879  -0.896 -23.106  1.00  0.00           H  
ATOM   2512  O   WAT   608      -0.257  10.348 -13.214  1.00  0.00           O  
ATOM   2513  H1  WAT   608       0.578  10.524 -12.779  1.00  0.00           H  
ATOM   2514  H2  WAT   608      -0.065  10.444 -14.147  1.00  0.00           H  
ATOM   2516  O   WAT   609      -4.530 -15.879   2.432  1.00  0.00           O  
ATOM   2517  H1  WAT   609      -4.608 -16.585   3.074  1.00  0.00           H  
ATOM   2518  H2  WAT   609      -5.407 -15.800   2.056  1.00  0.00           H  
ATOM   2520  O   WAT   610       7.759 -11.244   6.889  1.00  0.00           O  
ATOM   2521  H1  WAT   610       6.892 -11.384   6.508  1.00  0.00           H  
ATOM   2522  H2  WAT   610       8.271 -12.001   6.604  1.00  0.00           H  
ATOM   2524  O   WAT   611      16.953   1.183 -20.977  1.00  0.00           O  
ATOM   2525  H1  WAT   611      17.883   1.333 -20.805  1.00  0.00           H  
ATOM   2526  H2  WAT   611      16.796   1.599 -21.825  1.00  0.00           H  
ATOM   2528  O   WAT   612      -5.876  -6.789 -19.406  1.00  0.00           O  
ATOM   2529  H1  WAT   612      -6.210  -7.473 -18.825  1.00  0.00           H  
ATOM   2530  H2  WAT   612      -5.980  -5.979 -18.908  1.00  0.00           H  
ATOM   2532  O   WAT   613      -7.139  18.913  -5.564  1.00  0.00           O  
ATOM   2533  H1  WAT   613      -7.499  19.779  -5.754  1.00  0.00           H  
ATOM   2534  H2  WAT   613      -6.231  19.081  -5.312  1.00  0.00           H  
ATOM   2536  O   WAT   614      -6.979   4.027 -26.238  1.00  0.00           O  
ATOM   2537  H1  WAT   614      -7.246   4.561 -26.986  1.00  0.00           H  
ATOM   2538  H2  WAT   614      -6.924   3.137 -26.586  1.00  0.00           H  
ATOM   2540  O   WAT   615      -1.914  12.110  -9.082  1.00  0.00           O  
ATOM   2541  H1  WAT   615      -2.317  12.240  -9.940  1.00  0.00           H  
ATOM   2542  H2  WAT   615      -1.047  11.753  -9.276  1.00  0.00           H  
ATOM   2544  O   WAT   616       8.448 -15.300  -9.543  1.00  0.00           O  
ATOM   2545  H1  WAT   616       8.046 -15.513 -10.385  1.00  0.00           H  
ATOM   2546  H2  WAT   616       8.600 -16.149  -9.128  1.00  0.00           H  
ATOM   2548  O   WAT   617     -15.668  14.622  12.203  1.00  0.00           O  
ATOM   2549  H1  WAT   617     -16.401  15.237  12.238  1.00  0.00           H  
ATOM   2550  H2  WAT   617     -15.107  14.877  12.936  1.00  0.00           H  
ATOM   2552  O   WAT   618      22.472 -16.441   1.505  1.00  0.00           O  
ATOM   2553  H1  WAT   618      22.730 -15.655   1.025  1.00  0.00           H  
ATOM   2554  H2  WAT   618      23.279 -16.949   1.585  1.00  0.00           H  
ATOM   2556  O   WAT   619      19.128  -5.562 -20.988  1.00  0.00           O  
ATOM   2557  H1  WAT   619      18.432  -5.706 -20.348  1.00  0.00           H  
ATOM   2558  H2  WAT   619      18.940  -4.700 -21.358  1.00  0.00           H  
ATOM   2560  O   WAT   620     -24.339 -12.386   7.781  1.00  0.00           O  
ATOM   2561  H1  WAT   620     -24.756 -11.989   8.545  1.00  0.00           H  
ATOM   2562  H2  WAT   620     -23.974 -11.646   7.296  1.00  0.00           H  
ATOM   2564  O   WAT   621     -15.456  -7.225  -7.562  1.00  0.00           O  
ATOM   2565  H1  WAT   621     -15.210  -6.303  -7.637  1.00  0.00           H  
ATOM   2566  H2  WAT   621     -14.860  -7.681  -8.157  1.00  0.00           H  
ATOM   2568  O   WAT   622      -9.983   9.425 -23.948  1.00  0.00           O  
ATOM   2569  H1  WAT   622      -9.290   8.920 -24.375  1.00  0.00           H  
ATOM   2570  H2  WAT   622     -10.006   9.089 -23.052  1.00  0.00           H  
ATOM   2572  O   WAT   623      13.025  -3.045 -21.080  1.00  0.00           O  
ATOM   2573  H1  WAT   623      12.780  -2.132 -21.236  1.00  0.00           H  
ATOM   2574  H2  WAT   623      12.193  -3.496 -20.940  1.00  0.00           H  
ATOM   2576  O   WAT   624      -3.318   8.813  20.468  1.00  0.00           O  
ATOM   2577  H1  WAT   624      -3.248   9.236  21.323  1.00  0.00           H  
ATOM   2578  H2  WAT   624      -2.956   7.937  20.603  1.00  0.00           H  
ATOM   2580  O   WAT   625      20.063  -0.875  21.293  1.00  0.00           O  
ATOM   2581  H1  WAT   625      20.116  -1.017  22.239  1.00  0.00           H  
ATOM   2582  H2  WAT   625      19.153  -0.621  21.140  1.00  0.00           H  
ATOM   2584  O   WAT   626       2.955  -1.793 -23.098  1.00  0.00           O  
ATOM   2585  H1  WAT   626       2.711  -2.270 -22.305  1.00  0.00           H  
ATOM   2586  H2  WAT   626       3.907  -1.880 -23.147  1.00  0.00           H  
ATOM   2588  O   WAT   627     -18.463   9.740  15.771  1.00  0.00           O  
ATOM   2589  H1  WAT   627     -19.031   9.153  16.270  1.00  0.00           H  
ATOM   2590  H2  WAT   627     -19.033  10.466  15.518  1.00  0.00           H  
ATOM   2592  O   WAT   628      21.797 -11.220   4.074  1.00  0.00           O  
ATOM   2593  H1  WAT   628      21.343 -11.989   4.417  1.00  0.00           H  
ATOM   2594  H2  WAT   628      21.346 -10.477   4.474  1.00  0.00           H  
ATOM   2596  O   WAT   629      10.949  22.713  10.931  1.00  0.00           O  
ATOM   2597  H1  WAT   629      10.582  23.329  11.565  1.00  0.00           H  
ATOM   2598  H2  WAT   629      10.215  22.144  10.698  1.00  0.00           H  
ATOM   2600  O   WAT   630      18.190   8.156  13.622  1.00  0.00           O  
ATOM   2601  H1  WAT   630      17.971   8.905  14.175  1.00  0.00           H  
ATOM   2602  H2  WAT   630      18.187   8.506  12.731  1.00  0.00           H  
ATOM   2604  O   WAT   631      -0.529 -11.429  -3.370  1.00  0.00           O  
ATOM   2605  H1  WAT   631      -0.931 -12.277  -3.556  1.00  0.00           H  
ATOM   2606  H2  WAT   631      -0.760 -11.250  -2.458  1.00  0.00           H  
ATOM   2608  O   WAT   632      16.867 -16.653   5.015  1.00  0.00           O  
ATOM   2609  H1  WAT   632      17.470 -16.823   5.739  1.00  0.00           H  
ATOM   2610  H2  WAT   632      16.041 -17.049   5.293  1.00  0.00           H  
ATOM   2612  O   WAT   633      23.212   7.332 -10.306  1.00  0.00           O  
ATOM   2613  H1  WAT   633      23.961   7.822  -9.969  1.00  0.00           H  
ATOM   2614  H2  WAT   633      23.070   7.685 -11.185  1.00  0.00           H  
ATOM   2616  O   WAT   634       3.830  12.101  11.295  1.00  0.00           O  
ATOM   2617  H1  WAT   634       3.610  12.510  12.132  1.00  0.00           H  
ATOM   2618  H2  WAT   634       3.828  12.824  10.667  1.00  0.00           H  
ATOM   2620  O   WAT   635      19.335  13.424 -11.108  1.00  0.00           O  
ATOM   2621  H1  WAT   635      19.598  13.383 -10.188  1.00  0.00           H  
ATOM   2622  H2  WAT   635      20.120  13.173 -11.593  1.00  0.00           H  
ATOM   2624  O   WAT   636       3.496  27.271   2.059  1.00  0.00           O  
ATOM   2625  H1  WAT   636       2.931  26.505   1.956  1.00  0.00           H  
ATOM   2626  H2  WAT   636       4.383  26.913   2.089  1.00  0.00           H  
ATOM   2628  O   WAT   637       6.551  16.608 -11.465  1.00  0.00           O  
ATOM   2629  H1  WAT   637       5.678  16.654 -11.857  1.00  0.00           H  
ATOM   2630  H2  WAT   637       6.402  16.246 -10.592  1.00  0.00           H  
ATOM   2632  O   WAT   638       7.327  -4.357  28.310  1.00  0.00           O  
ATOM   2633  H1  WAT   638       7.551  -3.646  27.709  1.00  0.00           H  
ATOM   2634  H2  WAT   638       7.910  -4.230  29.058  1.00  0.00           H  
ATOM   2636  O   WAT   639       9.629   9.141  13.331  1.00  0.00           O  
ATOM   2637  H1  WAT   639       9.935   8.237  13.408  1.00  0.00           H  
ATOM   2638  H2  WAT   639       9.080   9.274  14.103  1.00  0.00           H  
ATOM   2640  O   WAT   640       1.404 -24.130   0.529  1.00  0.00           O  
ATOM   2641  H1  WAT   640       2.095 -23.594   0.141  1.00  0.00           H  
ATOM   2642  H2  WAT   640       1.117 -23.633   1.296  1.00  0.00           H  
ATOM   2644  O   WAT   641      10.929 -15.225 -10.995  1.00  0.00           O  
ATOM   2645  H1  WAT   641      10.199 -15.226 -10.376  1.00  0.00           H  
ATOM   2646  H2  WAT   641      10.774 -14.458 -11.547  1.00  0.00           H  
ATOM   2648  O   WAT   642      24.228  -7.000  11.561  1.00  0.00           O  
ATOM   2649  H1  WAT   642      24.377  -7.279  10.657  1.00  0.00           H  
ATOM   2650  H2  WAT   642      25.063  -6.621  11.835  1.00  0.00           H  
ATOM   2652  O   WAT   643      -4.523   7.073   1.081  1.00  0.00           O  
ATOM   2653  H1  WAT   643      -4.842   7.929   1.370  1.00  0.00           H  
ATOM   2654  H2  WAT   643      -4.200   6.656   1.879  1.00  0.00           H  
ATOM   2656  O   WAT   644       3.088  -0.169  18.125  1.00  0.00           O  
ATOM   2657  H1  WAT   644       3.480  -0.977  17.795  1.00  0.00           H  
ATOM   2658  H2  WAT   644       3.269  -0.182  19.065  1.00  0.00           H  
ATOM   2660  O   WAT   645      20.132 -17.346   0.390  1.00  0.00           O  
ATOM   2661  H1  WAT   645      19.838 -18.211   0.677  1.00  0.00           H  
ATOM   2662  H2  WAT   645      21.002 -17.248   0.777  1.00  0.00           H  
ATOM   2664  O   WAT   646      13.786 -13.581 -21.286  1.00  0.00           O  
ATOM   2665  H1  WAT   646      13.630 -12.733 -20.870  1.00  0.00           H  
ATOM   2666  H2  WAT   646      13.244 -13.564 -22.075  1.00  0.00           H  
ATOM   2668  O   WAT   647     -16.191  -3.156 -16.908  1.00  0.00           O  
ATOM   2669  H1  WAT   647     -16.850  -3.710 -17.326  1.00  0.00           H  
ATOM   2670  H2  WAT   647     -16.010  -3.587 -16.073  1.00  0.00           H  
ATOM   2672  O   WAT   648      -1.278  -7.376  -7.944  1.00  0.00           O  
ATOM   2673  H1  WAT   648      -0.716  -8.138  -7.804  1.00  0.00           H  
ATOM   2674  H2  WAT   648      -0.982  -6.737  -7.297  1.00  0.00           H  
ATOM   2676  O   WAT   649     -12.487   5.007 -24.637  1.00  0.00           O  
ATOM   2677  H1  WAT   649     -12.963   5.539 -25.274  1.00  0.00           H  
ATOM   2678  H2  WAT   649     -13.108   4.878 -23.920  1.00  0.00           H  
ATOM   2680  O   WAT   650     -13.679 -10.213 -13.949  1.00  0.00           O  
ATOM   2681  H1  WAT   650     -14.592 -10.019 -14.162  1.00  0.00           H  
ATOM   2682  H2  WAT   650     -13.633 -10.129 -12.996  1.00  0.00           H  
ATOM   2684  O   WAT   651     -24.020  -4.642  14.639  1.00  0.00           O  
ATOM   2685  H1  WAT   651     -23.671  -5.077  13.861  1.00  0.00           H  
ATOM   2686  H2  WAT   651     -24.963  -4.801  14.599  1.00  0.00           H  
ATOM   2688  O   WAT   652      -6.846 -14.301   5.578  1.00  0.00           O  
ATOM   2689  H1  WAT   652      -6.953 -13.814   6.395  1.00  0.00           H  
ATOM   2690  H2  WAT   652      -7.059 -15.205   5.810  1.00  0.00           H  
ATOM   2692  O   WAT   653      15.225   9.205  11.262  1.00  0.00           O  
ATOM   2693  H1  WAT   653      14.415   9.013  10.789  1.00  0.00           H  
ATOM   2694  H2  WAT   653      15.430   8.393  11.725  1.00  0.00           H  
ATOM   2696  O   WAT   654      18.197 -12.360  14.019  1.00  0.00           O  
ATOM   2697  H1  WAT   654      17.255 -12.283  14.169  1.00  0.00           H  
ATOM   2698  H2  WAT   654      18.296 -13.178  13.532  1.00  0.00           H  
ATOM   2700  O   WAT   655       3.019 -24.125  -9.552  1.00  0.00           O  
ATOM   2701  H1  WAT   655       3.736 -24.568 -10.004  1.00  0.00           H  
ATOM   2702  H2  WAT   655       2.261 -24.253 -10.123  1.00  0.00           H  
ATOM   2704  O   WAT   656      19.501 -16.429  -5.751  1.00  0.00           O  
ATOM   2705  H1  WAT   656      19.121 -17.305  -5.680  1.00  0.00           H  
ATOM   2706  H2  WAT   656      20.369 -16.512  -5.357  1.00  0.00           H  
ATOM   2708  O   WAT   657       3.038   0.075  20.709  1.00  0.00           O  
ATOM   2709  H1  WAT   657       3.605  -0.366  21.342  1.00  0.00           H  
ATOM   2710  H2  WAT   657       2.173   0.070  21.119  1.00  0.00           H  
ATOM   2712  O   WAT   658     -16.325   0.616   7.703  1.00  0.00           O  
ATOM   2713  H1  WAT   658     -15.606   1.247   7.715  1.00  0.00           H  
ATOM   2714  H2  WAT   658     -17.043   1.062   8.153  1.00  0.00           H  
ATOM   2716  O   WAT   659      21.162 -15.393   3.776  1.00  0.00           O  
ATOM   2717  H1  WAT   659      20.969 -16.107   4.384  1.00  0.00           H  
ATOM   2718  H2  WAT   659      21.548 -15.825   3.014  1.00  0.00           H  
ATOM   2720  O   WAT   660      21.194  -5.462  -7.183  1.00  0.00           O  
ATOM   2721  H1  WAT   660      20.990  -5.243  -8.092  1.00  0.00           H  
ATOM   2722  H2  WAT   660      21.122  -6.415  -7.144  1.00  0.00           H  
ATOM   2724  O   WAT   661      -1.865 -18.603   6.756  1.00  0.00           O  
ATOM   2725  H1  WAT   661      -1.825 -18.324   5.842  1.00  0.00           H  
ATOM   2726  H2  WAT   661      -1.101 -19.168   6.868  1.00  0.00           H  
ATOM   2728  O   WAT   662      23.451  -0.931 -15.905  1.00  0.00           O  
ATOM   2729  H1  WAT   662      24.275  -1.399 -15.772  1.00  0.00           H  
ATOM   2730  H2  WAT   662      22.787  -1.501 -15.517  1.00  0.00           H  
ATOM   2732  O   WAT   663      -6.145  22.397  -9.744  1.00  0.00           O  
ATOM   2733  H1  WAT   663      -6.654  23.198  -9.868  1.00  0.00           H  
ATOM   2734  H2  WAT   663      -5.617  22.323 -10.538  1.00  0.00           H  
ATOM   2736  O   WAT   664      -6.287  19.778   6.820  1.00  0.00           O  
ATOM   2737  H1  WAT   664      -5.439  19.396   7.049  1.00  0.00           H  
ATOM   2738  H2  WAT   664      -6.399  19.575   5.892  1.00  0.00           H  
ATOM   2740  O   WAT   665     -11.414   5.696  22.798  1.00  0.00           O  
ATOM   2741  H1  WAT   665     -11.475   4.981  23.431  1.00  0.00           H  
ATOM   2742  H2  WAT   665     -12.289   6.085  22.791  1.00  0.00           H  
ATOM   2744  O   WAT   666      15.525  -1.575  23.132  1.00  0.00           O  
ATOM   2745  H1  WAT   666      16.002  -1.361  23.934  1.00  0.00           H  
ATOM   2746  H2  WAT   666      16.204  -1.843  22.513  1.00  0.00           H  
ATOM   2748  O   WAT   667       4.287  -6.720  -4.085  1.00  0.00           O  
ATOM   2749  H1  WAT   667       3.351  -6.558  -3.970  1.00  0.00           H  
ATOM   2750  H2  WAT   667       4.476  -7.458  -3.506  1.00  0.00           H  
ATOM   2752  O   WAT   668      16.750 -16.169  -5.240  1.00  0.00           O  
ATOM   2753  H1  WAT   668      16.840 -17.073  -5.542  1.00  0.00           H  
ATOM   2754  H2  WAT   668      17.649 -15.873  -5.098  1.00  0.00           H  
ATOM   2756  O   WAT   669       8.307  22.569  -5.562  1.00  0.00           O  
ATOM   2757  H1  WAT   669       8.806  23.108  -4.948  1.00  0.00           H  
ATOM   2758  H2  WAT   669       8.971  22.167  -6.122  1.00  0.00           H  
ATOM   2760  O   WAT   670      -4.559  -7.088 -12.659  1.00  0.00           O  
ATOM   2761  H1  WAT   670      -4.609  -7.371 -13.572  1.00  0.00           H  
ATOM   2762  H2  WAT   670      -3.840  -7.599 -12.289  1.00  0.00           H  
ATOM   2764  O   WAT   671      11.451  18.873  -6.197  1.00  0.00           O  
ATOM   2765  H1  WAT   671      10.878  18.116  -6.079  1.00  0.00           H  
ATOM   2766  H2  WAT   671      12.335  18.524  -6.087  1.00  0.00           H  
ATOM   2768  O   WAT   672     -21.716 -19.023   2.136  1.00  0.00           O  
ATOM   2769  H1  WAT   672     -21.540 -18.271   2.703  1.00  0.00           H  
ATOM   2770  H2  WAT   672     -21.583 -18.690   1.249  1.00  0.00           H  
ATOM   2772  O   WAT   673     -17.418  17.218 -11.932  1.00  0.00           O  
ATOM   2773  H1  WAT   673     -17.515  17.704 -11.114  1.00  0.00           H  
ATOM   2774  H2  WAT   673     -17.986  16.455 -11.827  1.00  0.00           H  
ATOM   2776  O   WAT   674      17.449  -0.991  18.053  1.00  0.00           O  
ATOM   2777  H1  WAT   674      16.864  -0.799  17.320  1.00  0.00           H  
ATOM   2778  H2  WAT   674      17.908  -1.789  17.791  1.00  0.00           H  
ATOM   2780  O   WAT   675      11.816   2.338  -4.644  1.00  0.00           O  
ATOM   2781  H1  WAT   675      11.317   3.141  -4.792  1.00  0.00           H  
ATOM   2782  H2  WAT   675      12.710   2.638  -4.478  1.00  0.00           H  
ATOM   2784  O   WAT   676     -16.531  14.096  15.171  1.00  0.00           O  
ATOM   2785  H1  WAT   676     -16.795  13.453  14.513  1.00  0.00           H  
ATOM   2786  H2  WAT   676     -16.057  13.586  15.828  1.00  0.00           H  
ATOM   2788  O   WAT   677     -17.524   0.904   5.314  1.00  0.00           O  
ATOM   2789  H1  WAT   677     -17.999   0.078   5.220  1.00  0.00           H  
ATOM   2790  H2  WAT   677     -17.095   0.838   6.166  1.00  0.00           H  
ATOM   2792  O   WAT   678       4.934 -20.922  -7.586  1.00  0.00           O  
ATOM   2793  H1  WAT   678       4.223 -20.801  -8.215  1.00  0.00           H  
ATOM   2794  H2  WAT   678       4.508 -20.870  -6.730  1.00  0.00           H  
ATOM   2796  O   WAT   679      -0.189  -4.092 -21.618  1.00  0.00           O  
ATOM   2797  H1  WAT   679      -0.077  -5.015 -21.390  1.00  0.00           H  
ATOM   2798  H2  WAT   679      -0.172  -3.634 -20.778  1.00  0.00           H  
ATOM   2800  O   WAT   680       5.372   9.609  -0.950  1.00  0.00           O  
ATOM   2801  H1  WAT   680       5.416  10.506  -1.283  1.00  0.00           H  
ATOM   2802  H2  WAT   680       5.445   9.060  -1.730  1.00  0.00           H  
ATOM   2804  O   WAT   681      10.020  -9.718 -22.925  1.00  0.00           O  
ATOM   2805  H1  WAT   681      10.285 -10.523 -23.368  1.00  0.00           H  
ATOM   2806  H2  WAT   681       9.172  -9.499 -23.313  1.00  0.00           H  
ATOM   2808  O   WAT   682       2.152   0.980 -26.097  1.00  0.00           O  
ATOM   2809  H1  WAT   682       1.318   1.439 -26.202  1.00  0.00           H  
ATOM   2810  H2  WAT   682       2.279   0.927 -25.150  1.00  0.00           H  
ATOM   2812  O   WAT   683     -18.403  12.333   4.250  1.00  0.00           O  
ATOM   2813  H1  WAT   683     -18.766  12.022   5.079  1.00  0.00           H  
ATOM   2814  H2  WAT   683     -18.498  13.285   4.289  1.00  0.00           H  
ATOM   2816  O   WAT   684       9.375  -2.817   6.282  1.00  0.00           O  
ATOM   2817  H1  WAT   684       8.821  -2.449   6.970  1.00  0.00           H  
ATOM   2818  H2  WAT   684       9.233  -2.245   5.528  1.00  0.00           H  
ATOM   2820  O   WAT   685      -6.741  -6.521 -15.431  1.00  0.00           O  
ATOM   2821  H1  WAT   685      -6.874  -5.834 -14.777  1.00  0.00           H  
ATOM   2822  H2  WAT   685      -7.616  -6.691 -15.780  1.00  0.00           H  
ATOM   2824  O   WAT   686       6.132  -2.713   2.284  1.00  0.00           O  
ATOM   2825  H1  WAT   686       6.093  -3.565   1.849  1.00  0.00           H  
ATOM   2826  H2  WAT   686       7.063  -2.487   2.284  1.00  0.00           H  
ATOM   2828  O   WAT   687       5.286   8.845  -3.556  1.00  0.00           O  
ATOM   2829  H1  WAT   687       5.664   7.972  -3.663  1.00  0.00           H  
ATOM   2830  H2  WAT   687       5.516   9.306  -4.362  1.00  0.00           H  
ATOM   2832  O   WAT   688       9.099  -4.831   9.473  1.00  0.00           O  
ATOM   2833  H1  WAT   688       9.238  -5.176  10.355  1.00  0.00           H  
ATOM   2834  H2  WAT   688       8.758  -3.948   9.613  1.00  0.00           H  
ATOM   2836  O   WAT   689      -1.304  -3.392   8.680  1.00  0.00           O  
ATOM   2837  H1  WAT   689      -1.540  -2.474   8.813  1.00  0.00           H  
ATOM   2838  H2  WAT   689      -1.149  -3.465   7.738  1.00  0.00           H  
ATOM   2840  O   WAT   690     -24.138   0.184  -4.217  1.00  0.00           O  
ATOM   2841  H1  WAT   690     -23.464  -0.479  -4.067  1.00  0.00           H  
ATOM   2842  H2  WAT   690     -23.931   0.546  -5.078  1.00  0.00           H  
ATOM   2844  O   WAT   691      24.046  14.088 -10.457  1.00  0.00           O  
ATOM   2845  H1  WAT   691      23.918  13.880 -11.382  1.00  0.00           H  
ATOM   2846  H2  WAT   691      23.854  13.270  -9.999  1.00  0.00           H  
ATOM   2848  O   WAT   692     -14.915  -7.311  11.071  1.00  0.00           O  
ATOM   2849  H1  WAT   692     -15.000  -7.293  10.117  1.00  0.00           H  
ATOM   2850  H2  WAT   692     -14.844  -6.391  11.323  1.00  0.00           H  
ATOM   2852  O   WAT   693      -1.676  12.320 -12.085  1.00  0.00           O  
ATOM   2853  H1  WAT   693      -1.163  11.572 -12.389  1.00  0.00           H  
ATOM   2854  H2  WAT   693      -2.473  12.296 -12.615  1.00  0.00           H  
ATOM   2856  O   WAT   694      10.356  -6.417  21.719  1.00  0.00           O  
ATOM   2857  H1  WAT   694      10.293  -7.314  21.390  1.00  0.00           H  
ATOM   2858  H2  WAT   694      11.092  -6.437  22.331  1.00  0.00           H  
ATOM   2860  O   WAT   695      14.858 -12.539  -3.727  1.00  0.00           O  
ATOM   2861  H1  WAT   695      14.687 -12.717  -2.803  1.00  0.00           H  
ATOM   2862  H2  WAT   695      14.222 -13.079  -4.197  1.00  0.00           H  
ATOM   2864  O   WAT   696       5.407 -11.537   5.795  1.00  0.00           O  
ATOM   2865  H1  WAT   696       5.092 -12.157   6.452  1.00  0.00           H  
ATOM   2866  H2  WAT   696       4.760 -10.832   5.799  1.00  0.00           H  
ATOM   2868  O   WAT   697       7.729  16.968 -15.724  1.00  0.00           O  
ATOM   2869  H1  WAT   697       8.305  16.269 -16.035  1.00  0.00           H  
ATOM   2870  H2  WAT   697       7.937  17.716 -16.284  1.00  0.00           H  
ATOM   2872  O   WAT   698      11.133  25.899   8.303  1.00  0.00           O  
ATOM   2873  H1  WAT   698      11.360  25.034   7.962  1.00  0.00           H  
ATOM   2874  H2  WAT   698      10.626  26.308   7.602  1.00  0.00           H  
ATOM   2876  O   WAT   699      -7.509 -25.488  12.422  1.00  0.00           O  
ATOM   2877  H1  WAT   699      -6.683 -25.253  12.000  1.00  0.00           H  
ATOM   2878  H2  WAT   699      -8.183 -25.196  11.808  1.00  0.00           H  
ATOM   2880  O   WAT   700       6.116  13.648 -10.039  1.00  0.00           O  
ATOM   2881  H1  WAT   700       6.630  13.002  -9.555  1.00  0.00           H  
ATOM   2882  H2  WAT   700       6.226  13.403 -10.958  1.00  0.00           H  
ATOM   2884  O   WAT   701      -8.949  17.027  13.838  1.00  0.00           O  
ATOM   2885  H1  WAT   701      -8.372  16.281  14.005  1.00  0.00           H  
ATOM   2886  H2  WAT   701      -9.248  16.900  12.937  1.00  0.00           H  
ATOM   2888  O   WAT   702     -17.855  -0.087 -15.861  1.00  0.00           O  
ATOM   2889  H1  WAT   702     -18.193   0.740 -15.516  1.00  0.00           H  
ATOM   2890  H2  WAT   702     -17.435  -0.506 -15.110  1.00  0.00           H  
ATOM   2892  O   WAT   703      10.787  -6.401   3.215  1.00  0.00           O  
ATOM   2893  H1  WAT   703      11.127  -7.262   3.459  1.00  0.00           H  
ATOM   2894  H2  WAT   703      10.568  -5.985   4.049  1.00  0.00           H  
ATOM   2896  O   WAT   704      -6.966 -23.704  -3.592  1.00  0.00           O  
ATOM   2897  H1  WAT   704      -6.215 -23.292  -3.165  1.00  0.00           H  
ATOM   2898  H2  WAT   704      -6.627 -24.535  -3.925  1.00  0.00           H  
ATOM   2900  O   WAT   705      -5.902  -4.723  -8.894  1.00  0.00           O  
ATOM   2901  H1  WAT   705      -5.005  -5.025  -8.755  1.00  0.00           H  
ATOM   2902  H2  WAT   705      -6.230  -5.267  -9.610  1.00  0.00           H  
ATOM   2904  O   WAT   706      -9.235 -27.272   9.119  1.00  0.00           O  
ATOM   2905  H1  WAT   706      -8.486 -26.689   9.245  1.00  0.00           H  
ATOM   2906  H2  WAT   706      -9.387 -27.267   8.174  1.00  0.00           H  
ATOM   2908  O   WAT   707      -1.232   5.236 -22.369  1.00  0.00           O  
ATOM   2909  H1  WAT   707      -1.663   4.464 -22.737  1.00  0.00           H  
ATOM   2910  H2  WAT   707      -1.456   5.946 -22.970  1.00  0.00           H  
ATOM   2912  O   WAT   708      11.421  20.878   3.376  1.00  0.00           O  
ATOM   2913  H1  WAT   708      11.579  21.183   4.270  1.00  0.00           H  
ATOM   2914  H2  WAT   708      11.987  21.426   2.833  1.00  0.00           H  
ATOM   2916  O   WAT   709      -4.794 -26.875  -9.832  1.00  0.00           O  
ATOM   2917  H1  WAT   709      -5.703 -26.576  -9.862  1.00  0.00           H  
ATOM   2918  H2  WAT   709      -4.707 -27.454 -10.589  1.00  0.00           H  
ATOM   2920  O   WAT   710      11.817 -18.357   5.110  1.00  0.00           O  
ATOM   2921  H1  WAT   710      11.667 -17.414   5.053  1.00  0.00           H  
ATOM   2922  H2  WAT   710      11.004 -18.708   5.473  1.00  0.00           H  
ATOM   2924  O   WAT   711      -6.348  18.640  11.872  1.00  0.00           O  
ATOM   2925  H1  WAT   711      -6.262  17.687  11.913  1.00  0.00           H  
ATOM   2926  H2  WAT   711      -6.840  18.802  11.067  1.00  0.00           H  
ATOM   2928  O   WAT   712     -24.817   9.572 -13.674  1.00  0.00           O  
ATOM   2929  H1  WAT   712     -25.383   8.810 -13.558  1.00  0.00           H  
ATOM   2930  H2  WAT   712     -24.025   9.222 -14.083  1.00  0.00           H  
ATOM   2932  O   WAT   713     -15.424  -2.597  16.259  1.00  0.00           O  
ATOM   2933  H1  WAT   713     -14.978  -2.435  15.427  1.00  0.00           H  
ATOM   2934  H2  WAT   713     -16.339  -2.738  16.017  1.00  0.00           H  
ATOM   2936  O   WAT   714      18.935   0.477   9.141  1.00  0.00           O  
ATOM   2937  H1  WAT   714      18.429   1.290   9.133  1.00  0.00           H  
ATOM   2938  H2  WAT   714      18.303  -0.201   8.901  1.00  0.00           H  
ATOM   2940  O   WAT   715       2.092 -11.160  -3.498  1.00  0.00           O  
ATOM   2941  H1  WAT   715       1.165 -11.389  -3.562  1.00  0.00           H  
ATOM   2942  H2  WAT   715       2.269 -10.654  -4.291  1.00  0.00           H  
ATOM   2944  O   WAT   716      13.020  -7.708 -12.772  1.00  0.00           O  
ATOM   2945  H1  WAT   716      12.079  -7.537 -12.750  1.00  0.00           H  
ATOM   2946  H2  WAT   716      13.286  -7.708 -11.852  1.00  0.00           H  
ATOM   2948  O   WAT   717      -2.864  -3.189 -15.328  1.00  0.00           O  
ATOM   2949  H1  WAT   717      -2.502  -4.067 -15.205  1.00  0.00           H  
ATOM   2950  H2  WAT   717      -3.239  -2.964 -14.476  1.00  0.00           H  
ATOM   2952  O   WAT   718       6.733  25.362  -0.718  1.00  0.00           O  
ATOM   2953  H1  WAT   718       7.376  24.775  -0.320  1.00  0.00           H  
ATOM   2954  H2  WAT   718       6.646  25.047  -1.618  1.00  0.00           H  
ATOM   2956  O   WAT   719       0.485  -1.972 -10.748  1.00  0.00           O  
ATOM   2957  H1  WAT   719      -0.172  -1.638 -10.137  1.00  0.00           H  
ATOM   2958  H2  WAT   719       0.906  -1.187 -11.099  1.00  0.00           H  
ATOM   2960  O   WAT   720     -17.290  -7.613  12.080  1.00  0.00           O  
ATOM   2961  H1  WAT   720     -16.373  -7.574  11.811  1.00  0.00           H  
ATOM   2962  H2  WAT   720     -17.737  -6.996  11.500  1.00  0.00           H  
ATOM   2964  O   WAT   721      -8.734 -19.387  -7.168  1.00  0.00           O  
ATOM   2965  H1  WAT   721      -9.448 -19.997  -7.353  1.00  0.00           H  
ATOM   2966  H2  WAT   721      -8.662 -18.855  -7.960  1.00  0.00           H  
ATOM   2968  O   WAT   722     -10.637  -2.115 -20.649  1.00  0.00           O  
ATOM   2969  H1  WAT   722     -10.876  -2.258 -21.565  1.00  0.00           H  
ATOM   2970  H2  WAT   722      -9.921  -1.481 -20.684  1.00  0.00           H  
ATOM   2972  O   WAT   723      -8.049 -16.679  15.056  1.00  0.00           O  
ATOM   2973  H1  WAT   723      -7.532 -17.473  14.917  1.00  0.00           H  
ATOM   2974  H2  WAT   723      -7.462 -16.091  15.531  1.00  0.00           H  
ATOM   2976  O   WAT   724      18.005 -10.306 -16.184  1.00  0.00           O  
ATOM   2977  H1  WAT   724      17.988 -11.224 -16.456  1.00  0.00           H  
ATOM   2978  H2  WAT   724      17.257  -9.909 -16.630  1.00  0.00           H  
ATOM   2980  O   WAT   725       6.835  11.059   4.445  1.00  0.00           O  
ATOM   2981  H1  WAT   725       7.245  10.572   3.729  1.00  0.00           H  
ATOM   2982  H2  WAT   725       7.015  11.977   4.243  1.00  0.00           H  
ATOM   2984  O   WAT   726     -15.421   5.709  15.336  1.00  0.00           O  
ATOM   2985  H1  WAT   726     -16.018   6.446  15.205  1.00  0.00           H  
ATOM   2986  H2  WAT   726     -14.857   5.983  16.059  1.00  0.00           H  
ATOM   2988  O   WAT   727       7.256 -13.201 -20.518  1.00  0.00           O  
ATOM   2989  H1  WAT   727       7.420 -14.027 -20.064  1.00  0.00           H  
ATOM   2990  H2  WAT   727       7.954 -12.619 -20.217  1.00  0.00           H  
ATOM   2992  O   WAT   728      -2.163  -3.857  24.486  1.00  0.00           O  
ATOM   2993  H1  WAT   728      -2.593  -4.595  24.054  1.00  0.00           H  
ATOM   2994  H2  WAT   728      -2.749  -3.628  25.208  1.00  0.00           H  
ATOM   2996  O   WAT   729       9.833 -16.543   8.325  1.00  0.00           O  
ATOM   2997  H1  WAT   729       9.314 -16.072   8.978  1.00  0.00           H  
ATOM   2998  H2  WAT   729      10.543 -15.941   8.104  1.00  0.00           H  
ATOM   3000  O   WAT   730     -24.177   3.617  -7.489  1.00  0.00           O  
ATOM   3001  H1  WAT   730     -24.185   3.799  -6.550  1.00  0.00           H  
ATOM   3002  H2  WAT   730     -24.090   4.478  -7.899  1.00  0.00           H  
ATOM   3004  O   WAT   731       2.793  10.319 -13.433  1.00  0.00           O  
ATOM   3005  H1  WAT   731       3.342  11.031 -13.760  1.00  0.00           H  
ATOM   3006  H2  WAT   731       3.351   9.543 -13.486  1.00  0.00           H  
ATOM   3008  O   WAT   732       7.910 -14.735 -14.232  1.00  0.00           O  
ATOM   3009  H1  WAT   732       8.634 -14.109 -14.195  1.00  0.00           H  
ATOM   3010  H2  WAT   732       7.196 -14.250 -14.645  1.00  0.00           H  
ATOM   3012  O   WAT   733      24.192   1.265  -7.193  1.00  0.00           O  
ATOM   3013  H1  WAT   733      24.497   2.031  -7.679  1.00  0.00           H  
ATOM   3014  H2  WAT   733      23.626   0.800  -7.809  1.00  0.00           H  
ATOM   3016  O   WAT   734      -0.380  -4.237 -18.162  1.00  0.00           O  
ATOM   3017  H1  WAT   734       0.189  -4.925 -18.508  1.00  0.00           H  
ATOM   3018  H2  WAT   734       0.221  -3.599 -17.778  1.00  0.00           H  
ATOM   3020  O   WAT   735     -17.155  -9.949 -10.353  1.00  0.00           O  
ATOM   3021  H1  WAT   735     -17.190  -8.997 -10.260  1.00  0.00           H  
ATOM   3022  H2  WAT   735     -17.397 -10.283  -9.490  1.00  0.00           H  
ATOM   3024  O   WAT   736      -4.533  13.229  -6.664  1.00  0.00           O  
ATOM   3025  H1  WAT   736      -4.627  13.953  -7.284  1.00  0.00           H  
ATOM   3026  H2  WAT   736      -3.991  12.588  -7.125  1.00  0.00           H  
ATOM   3028  O   WAT   737      20.031  -6.977 -13.195  1.00  0.00           O  
ATOM   3029  H1  WAT   737      19.414  -6.962 -13.926  1.00  0.00           H  
ATOM   3030  H2  WAT   737      20.292  -7.895 -13.121  1.00  0.00           H  
ATOM   3032  O   WAT   738      10.550   5.032  -4.776  1.00  0.00           O  
ATOM   3033  H1  WAT   738      10.727   5.496  -5.595  1.00  0.00           H  
ATOM   3034  H2  WAT   738      10.350   5.726  -4.147  1.00  0.00           H  
ATOM   3036  O   WAT   739       4.303 -11.813   0.705  1.00  0.00           O  
ATOM   3037  H1  WAT   739       3.404 -11.735   1.025  1.00  0.00           H  
ATOM   3038  H2  WAT   739       4.369 -12.715   0.392  1.00  0.00           H  
ATOM   3040  O   WAT   740      -2.400 -12.713   1.054  1.00  0.00           O  
ATOM   3041  H1  WAT   740      -1.842 -13.481   0.932  1.00  0.00           H  
ATOM   3042  H2  WAT   740      -2.112 -12.098   0.379  1.00  0.00           H  
ATOM   3044  O   WAT   741       6.694   3.969 -23.556  1.00  0.00           O  
ATOM   3045  H1  WAT   741       6.754   4.027 -24.510  1.00  0.00           H  
ATOM   3046  H2  WAT   741       7.603   3.925 -23.261  1.00  0.00           H  
ATOM   3048  O   WAT   742       2.176   6.950  22.050  1.00  0.00           O  
ATOM   3049  H1  WAT   742       2.135   7.405  21.209  1.00  0.00           H  
ATOM   3050  H2  WAT   742       1.701   7.520  22.654  1.00  0.00           H  
ATOM   3052  O   WAT   743       2.749  -4.554 -16.044  1.00  0.00           O  
ATOM   3053  H1  WAT   743       3.317  -3.960 -15.553  1.00  0.00           H  
ATOM   3054  H2  WAT   743       1.943  -4.594 -15.530  1.00  0.00           H  
ATOM   3056  O   WAT   744      -0.032 -17.585 -17.457  1.00  0.00           O  
ATOM   3057  H1  WAT   744       0.465 -18.295 -17.864  1.00  0.00           H  
ATOM   3058  H2  WAT   744      -0.753 -17.419 -18.065  1.00  0.00           H  
ATOM   3060  O   WAT   745      -8.451  -2.047 -23.022  1.00  0.00           O  
ATOM   3061  H1  WAT   745      -9.171  -1.435 -23.178  1.00  0.00           H  
ATOM   3062  H2  WAT   745      -8.460  -2.191 -22.076  1.00  0.00           H  
ATOM   3064  O   WAT   746      14.140  -9.305   9.749  1.00  0.00           O  
ATOM   3065  H1  WAT   746      14.229 -10.014  10.386  1.00  0.00           H  
ATOM   3066  H2  WAT   746      14.158  -9.743   8.898  1.00  0.00           H  
ATOM   3068  O   WAT   747      -0.717  -2.400 -23.815  1.00  0.00           O  
ATOM   3069  H1  WAT   747      -0.239  -2.822 -23.102  1.00  0.00           H  
ATOM   3070  H2  WAT   747      -0.259  -2.678 -24.608  1.00  0.00           H  
ATOM   3072  O   WAT   748      18.787  17.649  11.047  1.00  0.00           O  
ATOM   3073  H1  WAT   748      19.028  18.049  10.212  1.00  0.00           H  
ATOM   3074  H2  WAT   748      18.007  17.131  10.848  1.00  0.00           H  
ATOM   3076  O   WAT   749       1.955 -24.722  12.822  1.00  0.00           O  
ATOM   3077  H1  WAT   749       1.369 -25.155  12.201  1.00  0.00           H  
ATOM   3078  H2  WAT   749       2.202 -25.411  13.439  1.00  0.00           H  
ATOM   3080  O   WAT   750     -19.680  11.409  -7.734  1.00  0.00           O  
ATOM   3081  H1  WAT   750     -19.154  11.417  -8.534  1.00  0.00           H  
ATOM   3082  H2  WAT   750     -20.014  12.303  -7.659  1.00  0.00           H  
ATOM   3084  O   WAT   751       3.680   2.673  17.262  1.00  0.00           O  
ATOM   3085  H1  WAT   751       4.009   3.012  18.095  1.00  0.00           H  
ATOM   3086  H2  WAT   751       3.504   1.747  17.433  1.00  0.00           H  
ATOM   3088  O   WAT   752      -8.656  21.509  11.399  1.00  0.00           O  
ATOM   3089  H1  WAT   752      -8.389  21.754  12.285  1.00  0.00           H  
ATOM   3090  H2  WAT   752      -9.566  21.798  11.334  1.00  0.00           H  
ATOM   3092  O   WAT   753      23.926  11.365  -5.117  1.00  0.00           O  
ATOM   3093  H1  WAT   753      23.012  11.451  -4.846  1.00  0.00           H  
ATOM   3094  H2  WAT   753      24.428  11.521  -4.317  1.00  0.00           H  
ATOM   3096  O   WAT   754      -8.604  10.108  -2.185  1.00  0.00           O  
ATOM   3097  H1  WAT   754      -8.652   9.230  -2.563  1.00  0.00           H  
ATOM   3098  H2  WAT   754      -9.443  10.222  -1.738  1.00  0.00           H  
ATOM   3100  O   WAT   755       5.600  15.620  14.345  1.00  0.00           O  
ATOM   3101  H1  WAT   755       5.235  16.236  14.980  1.00  0.00           H  
ATOM   3102  H2  WAT   755       4.838  15.284  13.872  1.00  0.00           H  
ATOM   3104  O   WAT   756      22.978  -5.908 -14.010  1.00  0.00           O  
ATOM   3105  H1  WAT   756      22.287  -5.600 -14.597  1.00  0.00           H  
ATOM   3106  H2  WAT   756      23.742  -5.381 -14.243  1.00  0.00           H  
ATOM   3108  O   WAT   757      12.274   8.380 -18.508  1.00  0.00           O  
ATOM   3109  H1  WAT   757      13.148   8.443 -18.122  1.00  0.00           H  
ATOM   3110  H2  WAT   757      12.409   8.562 -19.438  1.00  0.00           H  
ATOM   3112  O   WAT   758     -10.296   6.649 -12.808  1.00  0.00           O  
ATOM   3113  H1  WAT   758      -9.463   6.663 -13.280  1.00  0.00           H  
ATOM   3114  H2  WAT   758     -10.120   6.129 -12.024  1.00  0.00           H  
ATOM   3116  O   WAT   759      19.830   3.574   6.172  1.00  0.00           O  
ATOM   3117  H1  WAT   759      19.871   4.457   5.806  1.00  0.00           H  
ATOM   3118  H2  WAT   759      18.958   3.516   6.562  1.00  0.00           H  
ATOM   3120  O   WAT   760      -4.684   7.034  11.016  1.00  0.00           O  
ATOM   3121  H1  WAT   760      -4.749   6.101  11.222  1.00  0.00           H  
ATOM   3122  H2  WAT   760      -5.089   7.117  10.153  1.00  0.00           H  
ATOM   3124  O   WAT   761      -9.517  18.290 -10.255  1.00  0.00           O  
ATOM   3125  H1  WAT   761      -9.170  17.399 -10.305  1.00  0.00           H  
ATOM   3126  H2  WAT   761      -8.931  18.807 -10.809  1.00  0.00           H  
ATOM   3128  O   WAT   762     -18.976  -6.107  -5.858  1.00  0.00           O  
ATOM   3129  H1  WAT   762     -18.806  -5.501  -6.579  1.00  0.00           H  
ATOM   3130  H2  WAT   762     -19.331  -5.556  -5.161  1.00  0.00           H  
ATOM   3132  O   WAT   763       8.114 -22.951   5.566  1.00  0.00           O  
ATOM   3133  H1  WAT   763       8.633 -22.548   4.871  1.00  0.00           H  
ATOM   3134  H2  WAT   763       7.275 -22.490   5.537  1.00  0.00           H  
ATOM   3136  O   WAT   764      -7.843 -10.730 -15.287  1.00  0.00           O  
ATOM   3137  H1  WAT   764      -8.496 -10.198 -15.742  1.00  0.00           H  
ATOM   3138  H2  WAT   764      -8.257 -11.588 -15.193  1.00  0.00           H  
ATOM   3140  O   WAT   765       7.995   0.230 -13.187  1.00  0.00           O  
ATOM   3141  H1  WAT   765       7.865   0.086 -12.249  1.00  0.00           H  
ATOM   3142  H2  WAT   765       8.945   0.289 -13.290  1.00  0.00           H  
ATOM   3144  O   WAT   766      -4.647 -17.544  12.879  1.00  0.00           O  
ATOM   3145  H1  WAT   766      -4.093 -17.386  13.644  1.00  0.00           H  
ATOM   3146  H2  WAT   766      -4.117 -18.104  12.312  1.00  0.00           H  
ATOM   3148  O   WAT   767       4.804 -24.707  -4.889  1.00  0.00           O  
ATOM   3149  H1  WAT   767       4.341 -24.873  -5.709  1.00  0.00           H  
ATOM   3150  H2  WAT   767       4.326 -23.981  -4.486  1.00  0.00           H  
ATOM   3152  O   WAT   768     -21.504  13.289  -3.379  1.00  0.00           O  
ATOM   3153  H1  WAT   768     -21.562  13.885  -2.632  1.00  0.00           H  
ATOM   3154  H2  WAT   768     -21.412  13.864  -4.138  1.00  0.00           H  
ATOM   3156  O   WAT   769     -14.177 -13.381 -13.416  1.00  0.00           O  
ATOM   3157  H1  WAT   769     -14.166 -12.530 -13.854  1.00  0.00           H  
ATOM   3158  H2  WAT   769     -13.895 -13.193 -12.521  1.00  0.00           H  
ATOM   3160  O   WAT   770      -1.967 -16.971  -5.728  1.00  0.00           O  
ATOM   3161  H1  WAT   770      -2.765 -16.448  -5.792  1.00  0.00           H  
ATOM   3162  H2  WAT   770      -1.707 -17.124  -6.637  1.00  0.00           H  
ATOM   3164  O   WAT   771     -12.167  16.045   8.201  1.00  0.00           O  
ATOM   3165  H1  WAT   771     -12.589  16.283   9.027  1.00  0.00           H  
ATOM   3166  H2  WAT   771     -11.293  16.429   8.259  1.00  0.00           H  
ATOM   3168  O   WAT   772     -12.587   5.709   2.509  1.00  0.00           O  
ATOM   3169  H1  WAT   772     -13.508   5.468   2.413  1.00  0.00           H  
ATOM   3170  H2  WAT   772     -12.607   6.613   2.825  1.00  0.00           H  
ATOM   3172  O   WAT   773      10.819   0.533 -11.909  1.00  0.00           O  
ATOM   3173  H1  WAT   773      11.209   1.387 -12.093  1.00  0.00           H  
ATOM   3174  H2  WAT   773      10.515   0.598 -11.003  1.00  0.00           H  
ATOM   3176  O   WAT   774      -4.563 -10.972   3.713  1.00  0.00           O  
ATOM   3177  H1  WAT   774      -3.788 -10.435   3.876  1.00  0.00           H  
ATOM   3178  H2  WAT   774      -4.255 -11.873   3.812  1.00  0.00           H  
ATOM   3180  O   WAT   775      -7.085  12.956   5.815  1.00  0.00           O  
ATOM   3181  H1  WAT   775      -7.216  12.104   5.397  1.00  0.00           H  
ATOM   3182  H2  WAT   775      -7.222  12.790   6.747  1.00  0.00           H  
ATOM   3184  O   WAT   776      10.187  -8.817 -14.850  1.00  0.00           O  
ATOM   3185  H1  WAT   776      10.257  -9.552 -14.241  1.00  0.00           H  
ATOM   3186  H2  WAT   776       9.281  -8.847 -15.158  1.00  0.00           H  
ATOM   3188  O   WAT   777      10.148  -6.158  11.462  1.00  0.00           O  
ATOM   3189  H1  WAT   777      10.840  -6.774  11.221  1.00  0.00           H  
ATOM   3190  H2  WAT   777       9.751  -6.538  12.245  1.00  0.00           H  
ATOM   3192  O   WAT   778      -8.342 -13.390   3.605  1.00  0.00           O  
ATOM   3193  H1  WAT   778      -7.944 -13.814   4.365  1.00  0.00           H  
ATOM   3194  H2  WAT   778      -7.918 -13.802   2.852  1.00  0.00           H  
ATOM   3196  O   WAT   779     -19.701  -1.311 -17.325  1.00  0.00           O  
ATOM   3197  H1  WAT   779     -20.454  -1.277 -16.735  1.00  0.00           H  
ATOM   3198  H2  WAT   779     -19.021  -0.811 -16.874  1.00  0.00           H  
ATOM   3200  O   WAT   780      20.385  -9.701 -14.919  1.00  0.00           O  
ATOM   3201  H1  WAT   780      19.550  -9.838 -15.365  1.00  0.00           H  
ATOM   3202  H2  WAT   780      20.574 -10.541 -14.500  1.00  0.00           H  
ATOM   3204  O   WAT   781     -24.535  10.658   9.516  1.00  0.00           O  
ATOM   3205  H1  WAT   781     -25.363  10.227   9.728  1.00  0.00           H  
ATOM   3206  H2  WAT   781     -23.876   9.970   9.612  1.00  0.00           H  
ATOM   3208  O   WAT   782     -16.238  -9.381 -14.407  1.00  0.00           O  
ATOM   3209  H1  WAT   782     -16.713  -8.695 -13.938  1.00  0.00           H  
ATOM   3210  H2  WAT   782     -16.605 -10.198 -14.071  1.00  0.00           H  
ATOM   3212  O   WAT   783      -4.149  23.548  16.178  1.00  0.00           O  
ATOM   3213  H1  WAT   783      -3.908  22.932  16.870  1.00  0.00           H  
ATOM   3214  H2  WAT   783      -4.770  24.145  16.594  1.00  0.00           H  
ATOM   3216  O   WAT   784      -0.060  24.635   2.766  1.00  0.00           O  
ATOM   3217  H1  WAT   784      -0.680  25.148   2.247  1.00  0.00           H  
ATOM   3218  H2  WAT   784      -0.195  24.933   3.665  1.00  0.00           H  
ATOM   3220  O   WAT   785       4.073  21.130   5.960  1.00  0.00           O  
ATOM   3221  H1  WAT   785       4.745  20.801   5.363  1.00  0.00           H  
ATOM   3222  H2  WAT   785       3.249  20.991   5.493  1.00  0.00           H  
ATOM   3224  O   WAT   786       1.709   5.539  12.017  1.00  0.00           O  
ATOM   3225  H1  WAT   786       2.474   5.197  12.480  1.00  0.00           H  
ATOM   3226  H2  WAT   786       1.135   5.864  12.711  1.00  0.00           H  
ATOM   3228  O   WAT   787      16.995  14.131   1.232  1.00  0.00           O  
ATOM   3229  H1  WAT   787      16.319  14.775   1.020  1.00  0.00           H  
ATOM   3230  H2  WAT   787      16.714  13.755   2.066  1.00  0.00           H  
ATOM   3232  O   WAT   788      23.855  -6.822   7.363  1.00  0.00           O  
ATOM   3233  H1  WAT   788      23.170  -7.485   7.279  1.00  0.00           H  
ATOM   3234  H2  WAT   788      24.385  -6.923   6.573  1.00  0.00           H  
ATOM   3236  O   WAT   789     -16.493   5.008  -0.189  1.00  0.00           O  
ATOM   3237  H1  WAT   789     -16.404   4.354  -0.882  1.00  0.00           H  
ATOM   3238  H2  WAT   789     -16.728   5.814  -0.648  1.00  0.00           H  
ATOM   3240  O   WAT   790       0.508 -23.058   3.039  1.00  0.00           O  
ATOM   3241  H1  WAT   790       1.000 -23.814   3.358  1.00  0.00           H  
ATOM   3242  H2  WAT   790      -0.324 -23.097   3.512  1.00  0.00           H  
ATOM   3244  O   WAT   791      -9.585   6.710  -5.587  1.00  0.00           O  
ATOM   3245  H1  WAT   791      -9.256   7.596  -5.737  1.00  0.00           H  
ATOM   3246  H2  WAT   791     -10.535   6.791  -5.665  1.00  0.00           H  
ATOM   3248  O   WAT   792      20.214  -7.250  17.132  1.00  0.00           O  
ATOM   3249  H1  WAT   792      20.475  -7.457  18.029  1.00  0.00           H  
ATOM   3250  H2  WAT   792      20.139  -8.102  16.702  1.00  0.00           H  
ATOM   3252  O   WAT   793      12.866   6.439  -2.509  1.00  0.00           O  
ATOM   3253  H1  WAT   793      12.421   5.773  -1.985  1.00  0.00           H  
ATOM   3254  H2  WAT   793      13.688   6.025  -2.775  1.00  0.00           H  
ATOM   3256  O   WAT   794     -13.290 -14.942  -7.694  1.00  0.00           O  
ATOM   3257  H1  WAT   794     -13.227 -14.935  -6.739  1.00  0.00           H  
ATOM   3258  H2  WAT   794     -12.398 -14.766  -7.994  1.00  0.00           H  
ATOM   3260  O   WAT   795     -15.591   4.888 -16.030  1.00  0.00           O  
ATOM   3261  H1  WAT   795     -15.332   4.764 -16.943  1.00  0.00           H  
ATOM   3262  H2  WAT   795     -16.485   5.227 -16.078  1.00  0.00           H  
ATOM   3264  O   WAT   796       1.572  -6.374  -4.176  1.00  0.00           O  
ATOM   3265  H1  WAT   796       1.360  -7.252  -3.861  1.00  0.00           H  
ATOM   3266  H2  WAT   796       1.228  -6.349  -5.069  1.00  0.00           H  
ATOM   3268  O   WAT   797      16.303  -1.602   0.978  1.00  0.00           O  
ATOM   3269  H1  WAT   797      16.970  -1.673   1.661  1.00  0.00           H  
ATOM   3270  H2  WAT   797      16.788  -1.696   0.158  1.00  0.00           H  
ATOM   3272  O   WAT   798       6.524 -13.092 -11.262  1.00  0.00           O  
ATOM   3273  H1  WAT   798       6.855 -12.366 -10.733  1.00  0.00           H  
ATOM   3274  H2  WAT   798       6.369 -12.708 -12.125  1.00  0.00           H  
ATOM   3276  O   WAT   799      -6.392   5.901  25.055  1.00  0.00           O  
ATOM   3277  H1  WAT   799      -7.165   6.114  25.578  1.00  0.00           H  
ATOM   3278  H2  WAT   799      -6.371   4.944  25.038  1.00  0.00           H  
ATOM   3280  O   WAT   800       8.152   3.846  17.319  1.00  0.00           O  
ATOM   3281  H1  WAT   800       7.791   3.426  18.099  1.00  0.00           H  
ATOM   3282  H2  WAT   800       9.028   3.470  17.229  1.00  0.00           H  
ATOM   3284  O   WAT   801     -11.410   1.070  12.477  1.00  0.00           O  
ATOM   3285  H1  WAT   801     -11.839   1.146  13.329  1.00  0.00           H  
ATOM   3286  H2  WAT   801     -11.917   1.643  11.901  1.00  0.00           H  
ATOM   3288  O   WAT   802     -16.540  -3.513   1.094  1.00  0.00           O  
ATOM   3289  H1  WAT   802     -16.333  -4.137   1.790  1.00  0.00           H  
ATOM   3290  H2  WAT   802     -16.674  -2.682   1.550  1.00  0.00           H  
ATOM   3292  O   WAT   803      16.877 -13.393   7.237  1.00  0.00           O  
ATOM   3293  H1  WAT   803      16.948 -12.439   7.215  1.00  0.00           H  
ATOM   3294  H2  WAT   803      17.781 -13.702   7.165  1.00  0.00           H  
ATOM   3296  O   WAT   804      12.095  18.779   6.871  1.00  0.00           O  
ATOM   3297  H1  WAT   804      12.026  18.411   5.991  1.00  0.00           H  
ATOM   3298  H2  WAT   804      11.190  18.850   7.173  1.00  0.00           H  
ATOM   3300  O   WAT   805      -1.120  17.424  11.420  1.00  0.00           O  
ATOM   3301  H1  WAT   805      -1.065  16.469  11.446  1.00  0.00           H  
ATOM   3302  H2  WAT   805      -1.674  17.653  12.166  1.00  0.00           H  
ATOM   3304  O   WAT   806      14.469 -14.541   0.709  1.00  0.00           O  
ATOM   3305  H1  WAT   806      15.367 -14.867   0.643  1.00  0.00           H  
ATOM   3306  H2  WAT   806      13.923 -15.301   0.510  1.00  0.00           H  
ATOM   3308  O   WAT   807     -13.836  -9.389   6.287  1.00  0.00           O  
ATOM   3309  H1  WAT   807     -13.262 -10.142   6.147  1.00  0.00           H  
ATOM   3310  H2  WAT   807     -14.655  -9.628   5.852  1.00  0.00           H  
ATOM   3312  O   WAT   808       0.975   9.844 -20.437  1.00  0.00           O  
ATOM   3313  H1  WAT   808       0.496   9.838 -19.609  1.00  0.00           H  
ATOM   3314  H2  WAT   808       0.299   9.963 -21.105  1.00  0.00           H  
ATOM   3316  O   WAT   809       6.023 -13.208 -15.459  1.00  0.00           O  
ATOM   3317  H1  WAT   809       6.734 -12.750 -15.907  1.00  0.00           H  
ATOM   3318  H2  WAT   809       5.391 -13.405 -16.150  1.00  0.00           H  
ATOM   3320  O   WAT   810      19.011   3.401  19.171  1.00  0.00           O  
ATOM   3321  H1  WAT   810      19.964   3.484  19.138  1.00  0.00           H  
ATOM   3322  H2  WAT   810      18.842   2.484  18.957  1.00  0.00           H  
ATOM   3324  O   WAT   811     -12.934 -14.440   7.127  1.00  0.00           O  
ATOM   3325  H1  WAT   811     -12.094 -14.887   7.227  1.00  0.00           H  
ATOM   3326  H2  WAT   811     -13.350 -14.516   7.986  1.00  0.00           H  
ATOM   3328  O   WAT   812      18.570  14.163  -7.145  1.00  0.00           O  
ATOM   3329  H1  WAT   812      19.476  13.908  -6.971  1.00  0.00           H  
ATOM   3330  H2  WAT   812      18.114  13.336  -7.299  1.00  0.00           H  
ATOM   3332  O   WAT   813       4.545 -19.378  -0.936  1.00  0.00           O  
ATOM   3333  H1  WAT   813       5.358 -19.324  -1.438  1.00  0.00           H  
ATOM   3334  H2  WAT   813       4.830 -19.430  -0.023  1.00  0.00           H  
ATOM   3336  O   WAT   814      15.975  11.527   9.929  1.00  0.00           O  
ATOM   3337  H1  WAT   814      15.583  10.783  10.386  1.00  0.00           H  
ATOM   3338  H2  WAT   814      15.370  12.252  10.088  1.00  0.00           H  
ATOM   3340  O   WAT   815      -8.676 -16.271  12.235  1.00  0.00           O  
ATOM   3341  H1  WAT   815      -8.403 -16.258  13.152  1.00  0.00           H  
ATOM   3342  H2  WAT   815      -8.446 -15.403  11.904  1.00  0.00           H  
ATOM   3344  O   WAT   816      -0.513   6.404  13.973  1.00  0.00           O  
ATOM   3345  H1  WAT   816       0.296   6.402  14.485  1.00  0.00           H  
ATOM   3346  H2  WAT   816      -0.951   5.588  14.214  1.00  0.00           H  
ATOM   3348  O   WAT   817      11.298  10.533  -3.150  1.00  0.00           O  
ATOM   3349  H1  WAT   817      11.905  10.357  -2.432  1.00  0.00           H  
ATOM   3350  H2  WAT   817      10.611   9.874  -3.049  1.00  0.00           H  
ATOM   3352  O   WAT   818      -4.713   0.415  23.719  1.00  0.00           O  
ATOM   3353  H1  WAT   818      -4.885  -0.143  22.961  1.00  0.00           H  
ATOM   3354  H2  WAT   818      -5.471   0.283  24.290  1.00  0.00           H  
ATOM   3356  O   WAT   819      13.843  -6.915 -10.436  1.00  0.00           O  
ATOM   3357  H1  WAT   819      13.207  -6.714  -9.750  1.00  0.00           H  
ATOM   3358  H2  WAT   819      14.097  -6.060 -10.785  1.00  0.00           H  
ATOM   3360  O   WAT   820      -3.809 -21.897  12.360  1.00  0.00           O  
ATOM   3361  H1  WAT   820      -2.941 -22.151  12.046  1.00  0.00           H  
ATOM   3362  H2  WAT   820      -3.782 -20.941  12.391  1.00  0.00           H  
ATOM   3364  O   WAT   821       0.313   4.757  -7.568  1.00  0.00           O  
ATOM   3365  H1  WAT   821       1.064   4.728  -8.161  1.00  0.00           H  
ATOM   3366  H2  WAT   821      -0.136   5.573  -7.789  1.00  0.00           H  
ATOM   3368  O   WAT   822     -13.350  10.692 -18.455  1.00  0.00           O  
ATOM   3369  H1  WAT   822     -13.537  10.296 -17.604  1.00  0.00           H  
ATOM   3370  H2  WAT   822     -13.812  11.530 -18.436  1.00  0.00           H  
ATOM   3372  O   WAT   823      22.961  -7.936  -4.444  1.00  0.00           O  
ATOM   3373  H1  WAT   823      23.801  -8.382  -4.333  1.00  0.00           H  
ATOM   3374  H2  WAT   823      22.761  -8.031  -5.376  1.00  0.00           H  
ATOM   3376  O   WAT   824      -4.473   4.000 -14.359  1.00  0.00           O  
ATOM   3377  H1  WAT   824      -4.251   3.708 -13.475  1.00  0.00           H  
ATOM   3378  H2  WAT   824      -4.292   4.940 -14.354  1.00  0.00           H  
ATOM   3380  O   WAT   825      -6.436 -19.524 -16.466  1.00  0.00           O  
ATOM   3381  H1  WAT   825      -5.483 -19.606 -16.422  1.00  0.00           H  
ATOM   3382  H2  WAT   825      -6.616 -18.648 -16.123  1.00  0.00           H  
ATOM   3384  O   WAT   826      15.677 -13.943   5.041  1.00  0.00           O  
ATOM   3385  H1  WAT   826      16.137 -13.820   5.871  1.00  0.00           H  
ATOM   3386  H2  WAT   826      16.123 -14.681   4.626  1.00  0.00           H  
ATOM   3388  O   WAT   827       5.817  18.525   9.191  1.00  0.00           O  
ATOM   3389  H1  WAT   827       5.603  18.051   8.388  1.00  0.00           H  
ATOM   3390  H2  WAT   827       5.212  18.174   9.844  1.00  0.00           H  
ATOM   3392  O   WAT   828      22.870   4.718 -17.841  1.00  0.00           O  
ATOM   3393  H1  WAT   828      23.563   4.869 -18.485  1.00  0.00           H  
ATOM   3394  H2  WAT   828      22.070   4.651 -18.362  1.00  0.00           H  
ATOM   3396  O   WAT   829       4.123  -1.084  23.276  1.00  0.00           O  
ATOM   3397  H1  WAT   829       4.414  -0.485  23.964  1.00  0.00           H  
ATOM   3398  H2  WAT   829       3.765  -1.835  23.749  1.00  0.00           H  
ATOM   3400  O   WAT   830      -5.748 -20.019   7.221  1.00  0.00           O  
ATOM   3401  H1  WAT   830      -5.448 -19.176   7.561  1.00  0.00           H  
ATOM   3402  H2  WAT   830      -5.511 -20.650   7.901  1.00  0.00           H  
ATOM   3404  O   WAT   831      15.855 -16.527 -14.748  1.00  0.00           O  
ATOM   3405  H1  WAT   831      15.710 -15.714 -15.233  1.00  0.00           H  
ATOM   3406  H2  WAT   831      15.688 -16.294 -13.835  1.00  0.00           H  
ATOM   3408  O   WAT   832       4.761   5.683 -10.049  1.00  0.00           O  
ATOM   3409  H1  WAT   832       4.115   5.178  -9.556  1.00  0.00           H  
ATOM   3410  H2  WAT   832       4.329   6.519 -10.225  1.00  0.00           H  
ATOM   3412  O   WAT   833     -20.169   5.753 -12.134  1.00  0.00           O  
ATOM   3413  H1  WAT   833     -20.954   5.657 -12.674  1.00  0.00           H  
ATOM   3414  H2  WAT   833     -20.442   6.320 -11.413  1.00  0.00           H  
ATOM   3416  O   WAT   834       0.830  11.318  18.482  1.00  0.00           O  
ATOM   3417  H1  WAT   834      -0.040  10.929  18.387  1.00  0.00           H  
ATOM   3418  H2  WAT   834       1.421  10.568  18.545  1.00  0.00           H  
ATOM   3420  O   WAT   835      22.518  -3.696   4.712  1.00  0.00           O  
ATOM   3421  H1  WAT   835      23.209  -4.036   5.280  1.00  0.00           H  
ATOM   3422  H2  WAT   835      22.913  -3.676   3.840  1.00  0.00           H  
ATOM   3424  O   WAT   836      14.508 -18.827  -1.346  1.00  0.00           O  
ATOM   3425  H1  WAT   836      14.774 -18.065  -1.862  1.00  0.00           H  
ATOM   3426  H2  WAT   836      13.868 -19.277  -1.898  1.00  0.00           H  
ATOM   3428  O   WAT   837       2.812 -21.637  -1.347  1.00  0.00           O  
ATOM   3429  H1  WAT   837       3.157 -22.081  -0.572  1.00  0.00           H  
ATOM   3430  H2  WAT   837       3.124 -20.736  -1.266  1.00  0.00           H  
ATOM   3432  O   WAT   838      12.132  20.101  11.360  1.00  0.00           O  
ATOM   3433  H1  WAT   838      11.852  20.878  10.876  1.00  0.00           H  
ATOM   3434  H2  WAT   838      13.024  19.936  11.052  1.00  0.00           H  
ATOM   3436  O   WAT   839       4.712  26.489 -10.326  1.00  0.00           O  
ATOM   3437  H1  WAT   839       4.495  26.153 -11.195  1.00  0.00           H  
ATOM   3438  H2  WAT   839       5.657  26.639 -10.356  1.00  0.00           H  
ATOM   3440  O   WAT   840     -17.917   3.018 -15.076  1.00  0.00           O  
ATOM   3441  H1  WAT   840     -18.193   3.544 -15.827  1.00  0.00           H  
ATOM   3442  H2  WAT   840     -18.595   3.167 -14.417  1.00  0.00           H  
ATOM   3444  O   WAT   841      -6.997  10.380  14.047  1.00  0.00           O  
ATOM   3445  H1  WAT   841      -7.769  10.310  14.609  1.00  0.00           H  
ATOM   3446  H2  WAT   841      -7.277  10.009  13.210  1.00  0.00           H  
ATOM   3448  O   WAT   842       5.965   2.999 -21.136  1.00  0.00           O  
ATOM   3449  H1  WAT   842       6.221   3.195 -22.037  1.00  0.00           H  
ATOM   3450  H2  WAT   842       5.024   3.171 -21.112  1.00  0.00           H  
ATOM   3452  O   WAT   843      -3.033 -14.965 -18.255  1.00  0.00           O  
ATOM   3453  H1  WAT   843      -3.236 -15.456 -17.458  1.00  0.00           H  
ATOM   3454  H2  WAT   843      -2.231 -14.487 -18.044  1.00  0.00           H  
ATOM   3456  O   WAT   844      -5.554 -20.194   0.154  1.00  0.00           O  
ATOM   3457  H1  WAT   844      -5.022 -19.874  -0.574  1.00  0.00           H  
ATOM   3458  H2  WAT   844      -6.169 -20.807  -0.250  1.00  0.00           H  
ATOM   3460  O   WAT   845      20.882  20.284  -2.190  1.00  0.00           O  
ATOM   3461  H1  WAT   845      19.963  20.017  -2.219  1.00  0.00           H  
ATOM   3462  H2  WAT   845      21.000  20.820  -2.974  1.00  0.00           H  
ATOM   3464  O   WAT   846      -1.784 -12.891   6.971  1.00  0.00           O  
ATOM   3465  H1  WAT   846      -2.246 -12.071   7.145  1.00  0.00           H  
ATOM   3466  H2  WAT   846      -2.416 -13.574   7.193  1.00  0.00           H  
ATOM   3468  O   WAT   847     -19.291 -13.391 -10.871  1.00  0.00           O  
ATOM   3469  H1  WAT   847     -19.422 -14.182 -11.393  1.00  0.00           H  
ATOM   3470  H2  WAT   847     -18.917 -12.758 -11.485  1.00  0.00           H  
ATOM   3472  O   WAT   848      10.471  17.236   8.919  1.00  0.00           O  
ATOM   3473  H1  WAT   848       9.872  17.457   9.632  1.00  0.00           H  
ATOM   3474  H2  WAT   848      11.276  16.960   9.359  1.00  0.00           H  
ATOM   3476  O   WAT   849       2.617  26.570  -1.726  1.00  0.00           O  
ATOM   3477  H1  WAT   849       3.190  26.883  -2.426  1.00  0.00           H  
ATOM   3478  H2  WAT   849       3.163  25.968  -1.221  1.00  0.00           H  
ATOM   3480  O   WAT   850      -2.849  -9.515 -11.652  1.00  0.00           O  
ATOM   3481  H1  WAT   850      -2.928  -9.493 -10.699  1.00  0.00           H  
ATOM   3482  H2  WAT   850      -3.283 -10.329 -11.910  1.00  0.00           H  
ATOM   3484  O   WAT   851     -19.740 -14.407  -1.495  1.00  0.00           O  
ATOM   3485  H1  WAT   851     -18.961 -14.651  -1.994  1.00  0.00           H  
ATOM   3486  H2  WAT   851     -19.422 -13.784  -0.842  1.00  0.00           H  
ATOM   3488  O   WAT   852     -19.023 -11.830   6.967  1.00  0.00           O  
ATOM   3489  H1  WAT   852     -18.775 -12.403   6.242  1.00  0.00           H  
ATOM   3490  H2  WAT   852     -19.851 -11.438   6.690  1.00  0.00           H  
ATOM   3492  O   WAT   853      16.526  -9.606  15.680  1.00  0.00           O  
ATOM   3493  H1  WAT   853      16.945 -10.226  16.277  1.00  0.00           H  
ATOM   3494  H2  WAT   853      16.249  -8.883  16.242  1.00  0.00           H  
ATOM   3496  O   WAT   854     -19.677  17.793   6.542  1.00  0.00           O  
ATOM   3497  H1  WAT   854     -18.767  18.085   6.606  1.00  0.00           H  
ATOM   3498  H2  WAT   854     -20.038  17.942   7.416  1.00  0.00           H  
ATOM   3500  O   WAT   855     -11.372   6.602  -8.712  1.00  0.00           O  
ATOM   3501  H1  WAT   855     -11.800   7.434  -8.512  1.00  0.00           H  
ATOM   3502  H2  WAT   855     -11.582   6.039  -7.967  1.00  0.00           H  
ATOM   3504  O   WAT   856      -3.902  15.872  -0.229  1.00  0.00           O  
ATOM   3505  H1  WAT   856      -3.532  15.254   0.400  1.00  0.00           H  
ATOM   3506  H2  WAT   856      -3.208  16.516  -0.370  1.00  0.00           H  
ATOM   3508  O   WAT   857       9.249 -17.108  11.943  1.00  0.00           O  
ATOM   3509  H1  WAT   857      10.094 -17.314  12.344  1.00  0.00           H  
ATOM   3510  H2  WAT   857       8.813 -17.955  11.855  1.00  0.00           H  
ATOM   3512  O   WAT   858      -3.667 -17.868 -13.450  1.00  0.00           O  
ATOM   3513  H1  WAT   858      -4.411 -18.460 -13.337  1.00  0.00           H  
ATOM   3514  H2  WAT   858      -3.373 -17.680 -12.559  1.00  0.00           H  
ATOM   3516  O   WAT   859      17.888 -17.553  -1.507  1.00  0.00           O  
ATOM   3517  H1  WAT   859      18.018 -18.479  -1.711  1.00  0.00           H  
ATOM   3518  H2  WAT   859      18.590 -17.343  -0.891  1.00  0.00           H  
ATOM   3520  O   WAT   860      14.522   0.269   0.236  1.00  0.00           O  
ATOM   3521  H1  WAT   860      14.355   0.867   0.964  1.00  0.00           H  
ATOM   3522  H2  WAT   860      15.105  -0.396   0.602  1.00  0.00           H  
ATOM   3524  O   WAT   861      -5.195   8.333   7.364  1.00  0.00           O  
ATOM   3525  H1  WAT   861      -4.662   7.586   7.634  1.00  0.00           H  
ATOM   3526  H2  WAT   861      -4.594   8.890   6.869  1.00  0.00           H  
ATOM   3528  O   WAT   862       1.551 -10.077   8.500  1.00  0.00           O  
ATOM   3529  H1  WAT   862       1.684 -11.017   8.377  1.00  0.00           H  
ATOM   3530  H2  WAT   862       1.323  -9.987   9.425  1.00  0.00           H  
ATOM   3532  O   WAT   863       3.177   4.537 -13.907  1.00  0.00           O  
ATOM   3533  H1  WAT   863       2.464   4.455 -13.274  1.00  0.00           H  
ATOM   3534  H2  WAT   863       3.952   4.231 -13.436  1.00  0.00           H  
ATOM   3536  O   WAT   864      -3.351   3.899  16.272  1.00  0.00           O  
ATOM   3537  H1  WAT   864      -3.988   3.311  15.866  1.00  0.00           H  
ATOM   3538  H2  WAT   864      -3.709   4.078  17.141  1.00  0.00           H  
ATOM   3540  O   WAT   865      -4.543 -27.764   4.571  1.00  0.00           O  
ATOM   3541  H1  WAT   865      -4.092 -28.342   5.186  1.00  0.00           H  
ATOM   3542  H2  WAT   865      -5.441 -27.719   4.899  1.00  0.00           H  
ATOM   3544  O   WAT   866     -22.691   3.427   3.834  1.00  0.00           O  
ATOM   3545  H1  WAT   866     -23.514   3.618   4.284  1.00  0.00           H  
ATOM   3546  H2  WAT   866     -22.232   4.266   3.808  1.00  0.00           H  
ATOM   3548  O   WAT   867      22.035  -4.320  11.379  1.00  0.00           O  
ATOM   3549  H1  WAT   867      21.794  -3.624  11.991  1.00  0.00           H  
ATOM   3550  H2  WAT   867      22.434  -4.994  11.929  1.00  0.00           H  
ATOM   3552  O   WAT   868      11.278   7.684  11.206  1.00  0.00           O  
ATOM   3553  H1  WAT   868      11.049   7.234  10.393  1.00  0.00           H  
ATOM   3554  H2  WAT   868      10.436   7.860  11.627  1.00  0.00           H  
ATOM   3556  O   WAT   869      -7.578 -12.494  -0.479  1.00  0.00           O  
ATOM   3557  H1  WAT   869      -6.704 -12.329  -0.125  1.00  0.00           H  
ATOM   3558  H2  WAT   869      -7.467 -12.440  -1.428  1.00  0.00           H  
ATOM   3560  O   WAT   870       2.354  -5.677  12.621  1.00  0.00           O  
ATOM   3561  H1  WAT   870       2.922  -5.095  12.116  1.00  0.00           H  
ATOM   3562  H2  WAT   870       2.853  -5.869  13.415  1.00  0.00           H  
ATOM   3564  O   WAT   871       3.295 -16.397  17.747  1.00  0.00           O  
ATOM   3565  H1  WAT   871       3.854 -17.031  18.196  1.00  0.00           H  
ATOM   3566  H2  WAT   871       2.664 -16.121  18.411  1.00  0.00           H  
ATOM   3568  O   WAT   872      12.409  -2.311   6.004  1.00  0.00           O  
ATOM   3569  H1  WAT   872      12.240  -3.212   6.277  1.00  0.00           H  
ATOM   3570  H2  WAT   872      11.584  -1.853   6.164  1.00  0.00           H  
ATOM   3572  O   WAT   873     -21.438   2.790  -7.566  1.00  0.00           O  
ATOM   3573  H1  WAT   873     -21.268   2.681  -6.630  1.00  0.00           H  
ATOM   3574  H2  WAT   873     -22.348   3.084  -7.611  1.00  0.00           H  
ATOM   3576  O   WAT   874       5.013   9.625 -20.457  1.00  0.00           O  
ATOM   3577  H1  WAT   874       4.331  10.296 -20.503  1.00  0.00           H  
ATOM   3578  H2  WAT   874       4.607   8.845 -20.836  1.00  0.00           H  
ATOM   3580  O   WAT   875       8.482 -17.572  -4.054  1.00  0.00           O  
ATOM   3581  H1  WAT   875       9.167 -17.233  -3.478  1.00  0.00           H  
ATOM   3582  H2  WAT   875       8.953 -17.887  -4.826  1.00  0.00           H  
ATOM   3584  O   WAT   876      -7.194  -0.003   8.022  1.00  0.00           O  
ATOM   3585  H1  WAT   876      -7.665   0.708   7.586  1.00  0.00           H  
ATOM   3586  H2  WAT   876      -6.281   0.283   8.026  1.00  0.00           H  
ATOM   3588  O   WAT   877      19.058  12.498  11.243  1.00  0.00           O  
ATOM   3589  H1  WAT   877      19.302  12.057  12.056  1.00  0.00           H  
ATOM   3590  H2  WAT   877      19.388  13.391  11.347  1.00  0.00           H  
ATOM   3592  O   WAT   878      21.833   9.396   6.125  1.00  0.00           O  
ATOM   3593  H1  WAT   878      22.675   9.651   6.500  1.00  0.00           H  
ATOM   3594  H2  WAT   878      21.351  10.218   6.036  1.00  0.00           H  
ATOM   3596  O   WAT   879     -16.286   7.974   1.599  1.00  0.00           O  
ATOM   3597  H1  WAT   879     -15.865   8.508   2.273  1.00  0.00           H  
ATOM   3598  H2  WAT   879     -15.635   7.305   1.383  1.00  0.00           H  
ATOM   3600  O   WAT   880     -12.001  20.267  17.737  1.00  0.00           O  
ATOM   3601  H1  WAT   880     -12.100  20.643  18.612  1.00  0.00           H  
ATOM   3602  H2  WAT   880     -12.799  20.523  17.275  1.00  0.00           H  
ATOM   3604  O   WAT   881       2.475 -20.725  -8.734  1.00  0.00           O  
ATOM   3605  H1  WAT   881       2.064 -21.356  -8.143  1.00  0.00           H  
ATOM   3606  H2  WAT   881       2.256 -19.871  -8.362  1.00  0.00           H  
ATOM   3608  O   WAT   882      13.282   5.765  12.316  1.00  0.00           O  
ATOM   3609  H1  WAT   882      13.054   5.247  13.088  1.00  0.00           H  
ATOM   3610  H2  WAT   882      12.589   6.423  12.256  1.00  0.00           H  
ATOM   3612  O   WAT   883     -21.845   6.115   4.199  1.00  0.00           O  
ATOM   3613  H1  WAT   883     -21.369   6.372   3.410  1.00  0.00           H  
ATOM   3614  H2  WAT   883     -21.170   5.778   4.788  1.00  0.00           H  
ATOM   3616  O   WAT   884     -22.009  -1.570  -3.814  1.00  0.00           O  
ATOM   3617  H1  WAT   884     -21.062  -1.562  -3.958  1.00  0.00           H  
ATOM   3618  H2  WAT   884     -22.122  -1.182  -2.947  1.00  0.00           H  
ATOM   3620  O   WAT   885     -22.830   0.481  -7.924  1.00  0.00           O  
ATOM   3621  H1  WAT   885     -23.671   0.813  -7.610  1.00  0.00           H  
ATOM   3622  H2  WAT   885     -22.254   1.246  -7.920  1.00  0.00           H  
ATOM   3624  O   WAT   886      -3.638   3.058  12.878  1.00  0.00           O  
ATOM   3625  H1  WAT   886      -4.371   3.537  12.491  1.00  0.00           H  
ATOM   3626  H2  WAT   886      -3.151   2.719  12.127  1.00  0.00           H  
ATOM   3628  O   WAT   887      -9.352   1.205  -1.393  1.00  0.00           O  
ATOM   3629  H1  WAT   887      -8.628   1.176  -0.767  1.00  0.00           H  
ATOM   3630  H2  WAT   887      -9.217   2.021  -1.876  1.00  0.00           H  
ATOM   3632  O   WAT   888      -4.656  20.204  13.553  1.00  0.00           O  
ATOM   3633  H1  WAT   888      -3.714  20.301  13.420  1.00  0.00           H  
ATOM   3634  H2  WAT   888      -4.925  19.556  12.901  1.00  0.00           H  
ATOM   3636  O   WAT   889      13.219   4.398   9.799  1.00  0.00           O  
ATOM   3637  H1  WAT   889      12.360   4.092  10.090  1.00  0.00           H  
ATOM   3638  H2  WAT   889      13.596   4.823  10.570  1.00  0.00           H  
ATOM   3640  O   WAT   890      15.273  18.587   4.034  1.00  0.00           O  
ATOM   3641  H1  WAT   890      16.008  18.299   3.492  1.00  0.00           H  
ATOM   3642  H2  WAT   890      14.502  18.209   3.612  1.00  0.00           H  
ATOM   3644  O   WAT   891      -7.739  -6.565 -21.382  1.00  0.00           O  
ATOM   3645  H1  WAT   891      -8.561  -6.624 -20.895  1.00  0.00           H  
ATOM   3646  H2  WAT   891      -7.060  -6.704 -20.722  1.00  0.00           H  
ATOM   3648  O   WAT   892      -8.449  14.237 -20.174  1.00  0.00           O  
ATOM   3649  H1  WAT   892      -8.266  14.524 -21.069  1.00  0.00           H  
ATOM   3650  H2  WAT   892      -8.577  13.291 -20.248  1.00  0.00           H  
ATOM   3652  O   WAT   893     -11.923  17.635  -4.879  1.00  0.00           O  
ATOM   3653  H1  WAT   893     -12.205  16.865  -5.372  1.00  0.00           H  
ATOM   3654  H2  WAT   893     -11.697  17.296  -4.013  1.00  0.00           H  
ATOM   3656  O   WAT   894     -15.417  -6.148  16.041  1.00  0.00           O  
ATOM   3657  H1  WAT   894     -15.538  -7.065  15.793  1.00  0.00           H  
ATOM   3658  H2  WAT   894     -16.139  -5.687  15.616  1.00  0.00           H  
ATOM   3660  O   WAT   895      21.269   0.402   7.770  1.00  0.00           O  
ATOM   3661  H1  WAT   895      21.423   1.340   7.884  1.00  0.00           H  
ATOM   3662  H2  WAT   895      20.392   0.258   8.128  1.00  0.00           H  
ATOM   3664  O   WAT   896      17.397  20.388  -8.907  1.00  0.00           O  
ATOM   3665  H1  WAT   896      18.172  20.831  -8.561  1.00  0.00           H  
ATOM   3666  H2  WAT   896      16.735  21.076  -8.968  1.00  0.00           H  
ATOM   3668  O   WAT   897     -19.182   6.171  19.913  1.00  0.00           O  
ATOM   3669  H1  WAT   897     -19.955   6.703  20.099  1.00  0.00           H  
ATOM   3670  H2  WAT   897     -19.164   5.520  20.615  1.00  0.00           H  
ATOM   3672  O   WAT   898      -0.544   9.199 -18.061  1.00  0.00           O  
ATOM   3673  H1  WAT   898      -1.291   9.085 -18.648  1.00  0.00           H  
ATOM   3674  H2  WAT   898      -0.339   8.314 -17.758  1.00  0.00           H  
ATOM   3676  O   WAT   899      14.783 -20.689   1.090  1.00  0.00           O  
ATOM   3677  H1  WAT   899      13.903 -21.063   1.125  1.00  0.00           H  
ATOM   3678  H2  WAT   899      14.853 -20.321   0.209  1.00  0.00           H  
ATOM   3680  O   WAT   900      13.739  -4.302 -11.518  1.00  0.00           O  
ATOM   3681  H1  WAT   900      13.861  -3.587 -10.893  1.00  0.00           H  
ATOM   3682  H2  WAT   900      13.147  -3.945 -12.179  1.00  0.00           H  
ATOM   3684  O   WAT   901     -16.802  16.912  13.469  1.00  0.00           O  
ATOM   3685  H1  WAT   901     -16.153  16.522  14.053  1.00  0.00           H  
ATOM   3686  H2  WAT   901     -17.200  17.613  13.985  1.00  0.00           H  
ATOM   3688  O   WAT   902     -24.942  -2.045  18.209  1.00  0.00           O  
ATOM   3689  H1  WAT   902     -24.982  -1.586  19.049  1.00  0.00           H  
ATOM   3690  H2  WAT   902     -24.019  -2.281  18.110  1.00  0.00           H  
ATOM   3692  O   WAT   903      17.956   8.146   3.769  1.00  0.00           O  
ATOM   3693  H1  WAT   903      18.723   7.715   4.145  1.00  0.00           H  
ATOM   3694  H2  WAT   903      18.185   8.286   2.850  1.00  0.00           H  
ATOM   3696  O   WAT   904     -12.391  21.192   8.581  1.00  0.00           O  
ATOM   3697  H1  WAT   904     -12.091  21.606   9.390  1.00  0.00           H  
ATOM   3698  H2  WAT   904     -12.631  20.303   8.841  1.00  0.00           H  
ATOM   3700  O   WAT   905       8.274   9.388  10.756  1.00  0.00           O  
ATOM   3701  H1  WAT   905       8.935   9.362  11.448  1.00  0.00           H  
ATOM   3702  H2  WAT   905       8.005  10.306  10.715  1.00  0.00           H  
ATOM   3704  O   WAT   906       6.625  21.357  12.166  1.00  0.00           O  
ATOM   3705  H1  WAT   906       6.062  20.631  12.439  1.00  0.00           H  
ATOM   3706  H2  WAT   906       7.511  21.065  12.380  1.00  0.00           H  
ATOM   3708  O   WAT   907      20.732 -13.651  15.109  1.00  0.00           O  
ATOM   3709  H1  WAT   907      21.520 -13.857  15.613  1.00  0.00           H  
ATOM   3710  H2  WAT   907      20.014 -13.767  15.730  1.00  0.00           H  
ATOM   3712  O   WAT   908      16.675  -8.007  13.415  1.00  0.00           O  
ATOM   3713  H1  WAT   908      17.114  -8.561  12.770  1.00  0.00           H  
ATOM   3714  H2  WAT   908      16.757  -8.488  14.239  1.00  0.00           H  
ATOM   3716  O   WAT   909     -22.036   1.353  20.452  1.00  0.00           O  
ATOM   3717  H1  WAT   909     -21.564   0.675  19.967  1.00  0.00           H  
ATOM   3718  H2  WAT   909     -21.555   1.437  21.275  1.00  0.00           H  
ATOM   3720  O   WAT   910       2.052   0.915   6.760  1.00  0.00           O  
ATOM   3721  H1  WAT   910       1.539   1.017   7.562  1.00  0.00           H  
ATOM   3722  H2  WAT   910       1.608   0.216   6.279  1.00  0.00           H  
ATOM   3724  O   WAT   911     -13.250   2.447  10.000  1.00  0.00           O  
ATOM   3725  H1  WAT   911     -12.562   2.978   9.597  1.00  0.00           H  
ATOM   3726  H2  WAT   911     -13.820   2.201   9.271  1.00  0.00           H  
ATOM   3728  O   WAT   912       1.870   7.212 -14.900  1.00  0.00           O  
ATOM   3729  H1  WAT   912       2.121   6.366 -15.273  1.00  0.00           H  
ATOM   3730  H2  WAT   912       2.193   7.856 -15.530  1.00  0.00           H  
ATOM   3732  O   WAT   913     -15.375   6.751   6.252  1.00  0.00           O  
ATOM   3733  H1  WAT   913     -14.998   6.001   6.711  1.00  0.00           H  
ATOM   3734  H2  WAT   913     -14.676   7.053   5.672  1.00  0.00           H  
ATOM   3736  O   WAT   914     -14.063 -15.225   4.860  1.00  0.00           O  
ATOM   3737  H1  WAT   914     -14.438 -14.528   4.322  1.00  0.00           H  
ATOM   3738  H2  WAT   914     -13.724 -14.775   5.633  1.00  0.00           H  
ATOM   3740  O   WAT   915      16.934  11.960  -7.423  1.00  0.00           O  
ATOM   3741  H1  WAT   915      16.201  11.442  -7.091  1.00  0.00           H  
ATOM   3742  H2  WAT   915      16.713  12.128  -8.340  1.00  0.00           H  
ATOM   3744  O   WAT   916     -14.737 -22.665  -8.079  1.00  0.00           O  
ATOM   3745  H1  WAT   916     -15.354 -22.866  -8.782  1.00  0.00           H  
ATOM   3746  H2  WAT   916     -15.248 -22.153  -7.452  1.00  0.00           H  
ATOM   3748  O   WAT   917      -2.956 -10.272   7.506  1.00  0.00           O  
ATOM   3749  H1  WAT   917      -2.639  -9.425   7.818  1.00  0.00           H  
ATOM   3750  H2  WAT   917      -3.900 -10.248   7.665  1.00  0.00           H  
ATOM   3752  O   WAT   918      -6.784   5.483   6.030  1.00  0.00           O  
ATOM   3753  H1  WAT   918      -6.559   6.043   5.286  1.00  0.00           H  
ATOM   3754  H2  WAT   918      -7.122   4.681   5.632  1.00  0.00           H  
ATOM   3756  O   WAT   919      -2.731  -8.238  20.014  1.00  0.00           O  
ATOM   3757  H1  WAT   919      -1.893  -8.135  20.465  1.00  0.00           H  
ATOM   3758  H2  WAT   919      -3.348  -8.475  20.706  1.00  0.00           H  
ATOM   3760  O   WAT   920      20.813  -2.228  -8.361  1.00  0.00           O  
ATOM   3761  H1  WAT   920      20.555  -2.513  -7.485  1.00  0.00           H  
ATOM   3762  H2  WAT   920      20.781  -3.024  -8.892  1.00  0.00           H  
ATOM   3764  O   WAT   921     -18.531  -6.408  17.565  1.00  0.00           O  
ATOM   3765  H1  WAT   921     -18.349  -7.297  17.260  1.00  0.00           H  
ATOM   3766  H2  WAT   921     -18.196  -5.843  16.869  1.00  0.00           H  
ATOM   3768  O   WAT   922      18.177 -12.781 -17.635  1.00  0.00           O  
ATOM   3769  H1  WAT   922      18.028 -13.521 -18.224  1.00  0.00           H  
ATOM   3770  H2  WAT   922      19.115 -12.810 -17.447  1.00  0.00           H  
ATOM   3772  O   WAT   923      -1.721  18.787 -16.884  1.00  0.00           O  
ATOM   3773  H1  WAT   923      -2.489  18.754 -17.455  1.00  0.00           H  
ATOM   3774  H2  WAT   923      -1.217  18.007 -17.114  1.00  0.00           H  
ATOM   3776  O   WAT   924      20.187   5.290   4.017  1.00  0.00           O  
ATOM   3777  H1  WAT   924      20.449   4.647   3.358  1.00  0.00           H  
ATOM   3778  H2  WAT   924      19.249   5.413   3.873  1.00  0.00           H  
ATOM   3780  O   WAT   925      -4.411   6.601  -3.042  1.00  0.00           O  
ATOM   3781  H1  WAT   925      -4.362   6.548  -3.996  1.00  0.00           H  
ATOM   3782  H2  WAT   925      -4.015   7.446  -2.829  1.00  0.00           H  
ATOM   3784  O   WAT   926      -1.450  -0.717  18.004  1.00  0.00           O  
ATOM   3785  H1  WAT   926      -1.391  -0.444  18.919  1.00  0.00           H  
ATOM   3786  H2  WAT   926      -2.304  -0.398  17.714  1.00  0.00           H  
ATOM   3788  O   WAT   927      -3.931  -0.164 -17.971  1.00  0.00           O  
ATOM   3789  H1  WAT   927      -4.545   0.142 -18.638  1.00  0.00           H  
ATOM   3790  H2  WAT   927      -4.022   0.464 -17.255  1.00  0.00           H  
ATOM   3792  O   WAT   928      -1.979   7.982   1.249  1.00  0.00           O  
ATOM   3793  H1  WAT   928      -1.844   7.343   1.948  1.00  0.00           H  
ATOM   3794  H2  WAT   928      -2.862   7.801   0.926  1.00  0.00           H  
ATOM   3796  O   WAT   929      20.731   1.779  -8.400  1.00  0.00           O  
ATOM   3797  H1  WAT   929      21.291   1.018  -8.558  1.00  0.00           H  
ATOM   3798  H2  WAT   929      19.959   1.422  -7.962  1.00  0.00           H  
ATOM   3800  O   WAT   930       5.651   0.064 -21.559  1.00  0.00           O  
ATOM   3801  H1  WAT   930       5.272   0.691 -20.942  1.00  0.00           H  
ATOM   3802  H2  WAT   930       5.598   0.502 -22.408  1.00  0.00           H  
ATOM   3804  O   WAT   931      -4.014  18.316   7.890  1.00  0.00           O  
ATOM   3805  H1  WAT   931      -3.165  18.130   8.291  1.00  0.00           H  
ATOM   3806  H2  WAT   931      -4.404  17.454   7.744  1.00  0.00           H  
ATOM   3808  O   WAT   932      12.029   5.249   7.476  1.00  0.00           O  
ATOM   3809  H1  WAT   932      11.560   5.951   7.927  1.00  0.00           H  
ATOM   3810  H2  WAT   932      12.627   4.899   8.136  1.00  0.00           H  
ATOM   3812  O   WAT   933      -2.605   9.173   6.199  1.00  0.00           O  
ATOM   3813  H1  WAT   933      -2.601   8.243   6.424  1.00  0.00           H  
ATOM   3814  H2  WAT   933      -2.062   9.231   5.413  1.00  0.00           H  
ATOM   3816  O   WAT   934     -21.956  12.455   2.023  1.00  0.00           O  
ATOM   3817  H1  WAT   934     -22.502  13.179   1.714  1.00  0.00           H  
ATOM   3818  H2  WAT   934     -22.086  12.447   2.972  1.00  0.00           H  
ATOM   3820  O   WAT   935       3.584   2.507  21.943  1.00  0.00           O  
ATOM   3821  H1  WAT   935       3.701   1.711  21.424  1.00  0.00           H  
ATOM   3822  H2  WAT   935       2.961   3.032  21.439  1.00  0.00           H  
ATOM   3824  O   WAT   936     -21.206   9.455  17.207  1.00  0.00           O  
ATOM   3825  H1  WAT   936     -21.857   9.944  16.702  1.00  0.00           H  
ATOM   3826  H2  WAT   936     -21.648   8.640  17.442  1.00  0.00           H  
ATOM   3828  O   WAT   937     -15.157  -3.344  -9.550  1.00  0.00           O  
ATOM   3829  H1  WAT   937     -14.260  -3.206  -9.854  1.00  0.00           H  
ATOM   3830  H2  WAT   937     -15.594  -3.776 -10.284  1.00  0.00           H  
ATOM   3832  O   WAT   938      15.195   4.127  -1.539  1.00  0.00           O  
ATOM   3833  H1  WAT   938      15.484   4.912  -2.004  1.00  0.00           H  
ATOM   3834  H2  WAT   938      14.600   4.454  -0.864  1.00  0.00           H  
ATOM   3836  O   WAT   939      12.025  -0.066  -6.499  1.00  0.00           O  
ATOM   3837  H1  WAT   939      11.504   0.468  -5.900  1.00  0.00           H  
ATOM   3838  H2  WAT   939      12.744   0.506  -6.767  1.00  0.00           H  
ATOM   3840  O   WAT   940     -18.910  19.681  -3.894  1.00  0.00           O  
ATOM   3841  H1  WAT   940     -18.928  18.767  -3.610  1.00  0.00           H  
ATOM   3842  H2  WAT   940     -19.021  19.639  -4.844  1.00  0.00           H  
ATOM   3844  O   WAT   941       7.037   4.884   0.415  1.00  0.00           O  
ATOM   3845  H1  WAT   941       7.426   4.021   0.555  1.00  0.00           H  
ATOM   3846  H2  WAT   941       6.673   5.123   1.267  1.00  0.00           H  
ATOM   3848  O   WAT   942       6.487  10.429  18.272  1.00  0.00           O  
ATOM   3849  H1  WAT   942       6.413  11.194  17.702  1.00  0.00           H  
ATOM   3850  H2  WAT   942       6.146  10.726  19.116  1.00  0.00           H  
ATOM   3852  O   WAT   943      12.975  -5.614   1.174  1.00  0.00           O  
ATOM   3853  H1  WAT   943      13.530  -6.393   1.180  1.00  0.00           H  
ATOM   3854  H2  WAT   943      12.321  -5.779   1.854  1.00  0.00           H  
ATOM   3856  O   WAT   944     -13.966   2.128   7.420  1.00  0.00           O  
ATOM   3857  H1  WAT   944     -13.156   1.620   7.372  1.00  0.00           H  
ATOM   3858  H2  WAT   944     -14.136   2.393   6.516  1.00  0.00           H  
ATOM   3860  O   WAT   945     -10.449  17.882  17.222  1.00  0.00           O  
ATOM   3861  H1  WAT   945     -11.139  18.530  17.367  1.00  0.00           H  
ATOM   3862  H2  WAT   945      -9.752  18.137  17.826  1.00  0.00           H  
ATOM   3864  O   WAT   946      10.408  -8.660  -1.279  1.00  0.00           O  
ATOM   3865  H1  WAT   946      10.774  -8.496  -0.410  1.00  0.00           H  
ATOM   3866  H2  WAT   946      10.937  -8.120  -1.866  1.00  0.00           H  
ATOM   3868  O   WAT   947      -3.602  14.749  -4.601  1.00  0.00           O  
ATOM   3869  H1  WAT   947      -3.712  14.221  -5.392  1.00  0.00           H  
ATOM   3870  H2  WAT   947      -4.484  15.062  -4.398  1.00  0.00           H  
ATOM   3872  O   WAT   948       4.855  -7.675   8.566  1.00  0.00           O  
ATOM   3873  H1  WAT   948       5.615  -7.365   8.073  1.00  0.00           H  
ATOM   3874  H2  WAT   948       4.144  -7.687   7.926  1.00  0.00           H  
ATOM   3876  O   WAT   949       7.089 -17.152  18.360  1.00  0.00           O  
ATOM   3877  H1  WAT   949       6.904 -17.750  17.637  1.00  0.00           H  
ATOM   3878  H2  WAT   949       6.350 -17.262  18.958  1.00  0.00           H  
ATOM   3880  O   WAT   950      -3.675   0.199  16.300  1.00  0.00           O  
ATOM   3881  H1  WAT   950      -3.247   0.656  15.576  1.00  0.00           H  
ATOM   3882  H2  WAT   950      -4.575   0.525  16.291  1.00  0.00           H  
ATOM   3884  O   WAT   951     -15.238 -22.641  -0.726  1.00  0.00           O  
ATOM   3885  H1  WAT   951     -15.781 -21.853  -0.745  1.00  0.00           H  
ATOM   3886  H2  WAT   951     -15.617 -23.177  -0.029  1.00  0.00           H  
ATOM   3888  O   WAT   952      -7.720   2.446  11.796  1.00  0.00           O  
ATOM   3889  H1  WAT   952      -7.524   1.603  12.203  1.00  0.00           H  
ATOM   3890  H2  WAT   952      -8.454   2.793  12.304  1.00  0.00           H  
ATOM   3892  O   WAT   953      -4.415  24.631   0.993  1.00  0.00           O  
ATOM   3893  H1  WAT   953      -4.241  23.710   0.796  1.00  0.00           H  
ATOM   3894  H2  WAT   953      -4.724  24.628   1.899  1.00  0.00           H  
ATOM   3896  O   WAT   954      11.334  -7.191 -22.244  1.00  0.00           O  
ATOM   3897  H1  WAT   954      11.142  -8.097 -22.483  1.00  0.00           H  
ATOM   3898  H2  WAT   954      10.487  -6.826 -21.987  1.00  0.00           H  
ATOM   3900  O   WAT   955      -1.466   8.944 -10.721  1.00  0.00           O  
ATOM   3901  H1  WAT   955      -2.260   9.343 -10.366  1.00  0.00           H  
ATOM   3902  H2  WAT   955      -0.832   9.661 -10.754  1.00  0.00           H  
ATOM   3904  O   WAT   956      -8.459   7.486  -2.867  1.00  0.00           O  
ATOM   3905  H1  WAT   956      -7.887   7.930  -3.493  1.00  0.00           H  
ATOM   3906  H2  WAT   956      -9.255   7.296  -3.364  1.00  0.00           H  
ATOM   3908  O   WAT   957       4.998  -2.350   4.950  1.00  0.00           O  
ATOM   3909  H1  WAT   957       5.033  -3.281   5.171  1.00  0.00           H  
ATOM   3910  H2  WAT   957       5.332  -2.305   4.054  1.00  0.00           H  
ATOM   3912  O   WAT   958       7.764 -19.818   3.478  1.00  0.00           O  
ATOM   3913  H1  WAT   958       8.407 -20.415   3.094  1.00  0.00           H  
ATOM   3914  H2  WAT   958       8.271 -19.280   4.087  1.00  0.00           H  
ATOM   3916  O   WAT   959      16.849  14.031  11.689  1.00  0.00           O  
ATOM   3917  H1  WAT   959      17.368  13.321  11.311  1.00  0.00           H  
ATOM   3918  H2  WAT   959      15.950  13.840  11.420  1.00  0.00           H  
ATOM   3920  O   WAT   960       4.366  16.094  -2.279  1.00  0.00           O  
ATOM   3921  H1  WAT   960       3.969  16.922  -2.548  1.00  0.00           H  
ATOM   3922  H2  WAT   960       3.621  15.527  -2.077  1.00  0.00           H  
ATOM   3924  O   WAT   961       8.858  -2.244   2.129  1.00  0.00           O  
ATOM   3925  H1  WAT   961       8.718  -1.888   3.006  1.00  0.00           H  
ATOM   3926  H2  WAT   961       9.407  -1.594   1.690  1.00  0.00           H  
ATOM   3928  O   WAT   962      18.973  -7.508   1.346  1.00  0.00           O  
ATOM   3929  H1  WAT   962      19.586  -7.554   2.081  1.00  0.00           H  
ATOM   3930  H2  WAT   962      19.492  -7.154   0.624  1.00  0.00           H  
ATOM   3932  O   WAT   963       6.089   8.168  12.047  1.00  0.00           O  
ATOM   3933  H1  WAT   963       5.874   8.802  12.730  1.00  0.00           H  
ATOM   3934  H2  WAT   963       6.854   8.539  11.607  1.00  0.00           H  
ATOM   3936  O   WAT   964     -13.631  -3.176 -17.721  1.00  0.00           O  
ATOM   3937  H1  WAT   964     -14.532  -3.040 -17.427  1.00  0.00           H  
ATOM   3938  H2  WAT   964     -13.299  -2.295 -17.891  1.00  0.00           H  
ATOM   3940  O   WAT   965     -14.961   0.355  -0.581  1.00  0.00           O  
ATOM   3941  H1  WAT   965     -14.508   0.287   0.260  1.00  0.00           H  
ATOM   3942  H2  WAT   965     -15.861   0.584  -0.349  1.00  0.00           H  
ATOM   3944  O   WAT   966       6.796   0.396  -7.337  1.00  0.00           O  
ATOM   3945  H1  WAT   966       6.491  -0.487  -7.128  1.00  0.00           H  
ATOM   3946  H2  WAT   966       7.597   0.500  -6.823  1.00  0.00           H  
ATOM   3948  O   WAT   967       5.467  17.532   6.677  1.00  0.00           O  
ATOM   3949  H1  WAT   967       4.814  17.549   5.977  1.00  0.00           H  
ATOM   3950  H2  WAT   967       5.947  16.716   6.537  1.00  0.00           H  
ATOM   3952  O   WAT   968     -13.849 -19.542   7.260  1.00  0.00           O  
ATOM   3953  H1  WAT   968     -14.402 -20.070   7.837  1.00  0.00           H  
ATOM   3954  H2  WAT   968     -13.470 -20.174   6.649  1.00  0.00           H  
ATOM   3956  O   WAT   969     -10.406 -16.661  -4.224  1.00  0.00           O  
ATOM   3957  H1  WAT   969      -9.587 -16.994  -3.857  1.00  0.00           H  
ATOM   3958  H2  WAT   969     -10.767 -16.102  -3.536  1.00  0.00           H  
ATOM   3960  O   WAT   970       5.373  -3.543 -20.269  1.00  0.00           O  
ATOM   3961  H1  WAT   970       4.605  -2.994 -20.113  1.00  0.00           H  
ATOM   3962  H2  WAT   970       6.118  -2.961 -20.123  1.00  0.00           H  
ATOM   3964  O   WAT   971       6.384   3.678 -16.132  1.00  0.00           O  
ATOM   3965  H1  WAT   971       6.909   4.477 -16.187  1.00  0.00           H  
ATOM   3966  H2  WAT   971       6.968   2.985 -16.440  1.00  0.00           H  
ATOM   3968  O   WAT   972     -23.378   7.661   6.012  1.00  0.00           O  
ATOM   3969  H1  WAT   972     -23.092   7.160   6.776  1.00  0.00           H  
ATOM   3970  H2  WAT   972     -23.129   7.120   5.263  1.00  0.00           H  
ATOM   3972  O   WAT   973     -24.491 -13.982  -8.814  1.00  0.00           O  
ATOM   3973  H1  WAT   973     -23.673 -13.977  -9.312  1.00  0.00           H  
ATOM   3974  H2  WAT   973     -24.217 -14.104  -7.905  1.00  0.00           H  
ATOM   3976  O   WAT   974       4.159  11.219  16.618  1.00  0.00           O  
ATOM   3977  H1  WAT   974       3.305  11.554  16.344  1.00  0.00           H  
ATOM   3978  H2  WAT   974       4.207  11.420  17.553  1.00  0.00           H  
ATOM   3980  O   WAT   975      -3.380  -8.351 -18.078  1.00  0.00           O  
ATOM   3981  H1  WAT   975      -4.061  -8.818 -18.562  1.00  0.00           H  
ATOM   3982  H2  WAT   975      -3.833  -7.988 -17.317  1.00  0.00           H  
ATOM   3984  O   WAT   976     -21.985  -9.593   8.709  1.00  0.00           O  
ATOM   3985  H1  WAT   976     -21.109  -9.258   8.520  1.00  0.00           H  
ATOM   3986  H2  WAT   976     -22.352  -9.802   7.850  1.00  0.00           H  
ATOM   3988  O   WAT   977       5.242   6.153   1.995  1.00  0.00           O  
ATOM   3989  H1  WAT   977       5.356   7.086   1.816  1.00  0.00           H  
ATOM   3990  H2  WAT   977       5.375   6.072   2.939  1.00  0.00           H  
ATOM   3992  O   WAT   978      -5.073 -11.223  11.335  1.00  0.00           O  
ATOM   3993  H1  WAT   978      -5.934 -11.032  11.706  1.00  0.00           H  
ATOM   3994  H2  WAT   978      -4.529 -11.439  12.092  1.00  0.00           H  
ATOM   3996  O   WAT   979     -16.000 -14.718  -4.915  1.00  0.00           O  
ATOM   3997  H1  WAT   979     -16.399 -14.516  -5.762  1.00  0.00           H  
ATOM   3998  H2  WAT   979     -16.565 -14.285  -4.275  1.00  0.00           H  
ATOM   4000  O   WAT   980      20.976  -4.986 -15.663  1.00  0.00           O  
ATOM   4001  H1  WAT   980      20.120  -4.557 -15.666  1.00  0.00           H  
ATOM   4002  H2  WAT   980      21.260  -4.958 -16.577  1.00  0.00           H  
ATOM   4004  O   WAT   981       0.305  -7.075 -15.358  1.00  0.00           O  
ATOM   4005  H1  WAT   981       0.174  -7.571 -14.549  1.00  0.00           H  
ATOM   4006  H2  WAT   981       0.176  -7.718 -16.056  1.00  0.00           H  
ATOM   4008  O   WAT   982      -3.654 -15.521  16.687  1.00  0.00           O  
ATOM   4009  H1  WAT   982      -3.647 -16.385  16.275  1.00  0.00           H  
ATOM   4010  H2  WAT   982      -3.288 -14.936  16.023  1.00  0.00           H  
ATOM   4012  O   WAT   983     -22.296   7.639  14.521  1.00  0.00           O  
ATOM   4013  H1  WAT   983     -21.970   6.740  14.559  1.00  0.00           H  
ATOM   4014  H2  WAT   983     -21.511   8.173  14.401  1.00  0.00           H  
ATOM   4016  O   WAT   984      14.034  13.696  11.171  1.00  0.00           O  
ATOM   4017  H1  WAT   984      13.174  13.425  11.493  1.00  0.00           H  
ATOM   4018  H2  WAT   984      14.045  14.646  11.288  1.00  0.00           H  
ATOM   4020  O   WAT   985      13.897  -6.469 -15.730  1.00  0.00           O  
ATOM   4021  H1  WAT   985      13.522  -6.028 -14.967  1.00  0.00           H  
ATOM   4022  H2  WAT   985      14.100  -5.760 -16.340  1.00  0.00           H  
ATOM   4024  O   WAT   986      -9.708  -6.778  16.134  1.00  0.00           O  
ATOM   4025  H1  WAT   986      -8.926  -6.275  15.905  1.00  0.00           H  
ATOM   4026  H2  WAT   986      -9.395  -7.436  16.755  1.00  0.00           H  
ATOM   4028  O   WAT   987       4.000  12.210  -1.823  1.00  0.00           O  
ATOM   4029  H1  WAT   987       3.624  12.646  -1.059  1.00  0.00           H  
ATOM   4030  H2  WAT   987       3.245  11.985  -2.366  1.00  0.00           H  
ATOM   4032  O   WAT   988     -10.000   0.414  -9.819  1.00  0.00           O  
ATOM   4033  H1  WAT   988      -9.901  -0.490 -10.115  1.00  0.00           H  
ATOM   4034  H2  WAT   988     -10.740   0.387  -9.211  1.00  0.00           H  
ATOM   4036  O   WAT   989      -7.741   6.612  12.389  1.00  0.00           O  
ATOM   4037  H1  WAT   989      -7.450   7.373  11.887  1.00  0.00           H  
ATOM   4038  H2  WAT   989      -7.869   6.945  13.277  1.00  0.00           H  
ATOM   4040  O   WAT   990       5.324 -16.166  -9.582  1.00  0.00           O  
ATOM   4041  H1  WAT   990       5.219 -16.435 -10.495  1.00  0.00           H  
ATOM   4042  H2  WAT   990       5.460 -16.985  -9.105  1.00  0.00           H  
ATOM   4044  O   WAT   991       6.212   8.508   5.430  1.00  0.00           O  
ATOM   4045  H1  WAT   991       6.307   9.336   4.959  1.00  0.00           H  
ATOM   4046  H2  WAT   991       6.126   8.763   6.349  1.00  0.00           H  
ATOM   4048  O   WAT   992      -1.377 -22.523  11.385  1.00  0.00           O  
ATOM   4049  H1  WAT   992      -1.420 -22.540  10.429  1.00  0.00           H  
ATOM   4050  H2  WAT   992      -0.440 -22.507  11.581  1.00  0.00           H  
ATOM   4052  O   WAT   993      24.241  -7.735  -0.818  1.00  0.00           O  
ATOM   4053  H1  WAT   993      24.114  -6.830  -1.104  1.00  0.00           H  
ATOM   4054  H2  WAT   993      23.854  -8.263  -1.516  1.00  0.00           H  
ATOM   4056  O   WAT   994      24.148  -3.564   9.628  1.00  0.00           O  
ATOM   4057  H1  WAT   994      23.622  -2.788   9.435  1.00  0.00           H  
ATOM   4058  H2  WAT   994      23.537  -4.169  10.048  1.00  0.00           H  
ATOM   4060  O   WAT   995     -21.439   2.335  -5.031  1.00  0.00           O  
ATOM   4061  H1  WAT   995     -21.893   2.474  -4.199  1.00  0.00           H  
ATOM   4062  H2  WAT   995     -20.657   1.835  -4.797  1.00  0.00           H  
ATOM   4064  O   WAT   996     -18.088  11.690  -9.816  1.00  0.00           O  
ATOM   4065  H1  WAT   996     -17.535  12.470  -9.784  1.00  0.00           H  
ATOM   4066  H2  WAT   996     -18.121  11.458 -10.745  1.00  0.00           H  
ATOM   4068  O   WAT   997      12.029  11.209   8.804  1.00  0.00           O  
ATOM   4069  H1  WAT   997      12.409  12.081   8.700  1.00  0.00           H  
ATOM   4070  H2  WAT   997      12.272  10.744   8.003  1.00  0.00           H  
ATOM   4072  O   WAT   998      12.804   2.229 -12.720  1.00  0.00           O  
ATOM   4073  H1  WAT   998      12.750   2.103 -13.668  1.00  0.00           H  
ATOM   4074  H2  WAT   998      13.390   2.978 -12.612  1.00  0.00           H  
ATOM   4076  O   WAT   999       7.728 -11.313 -16.475  1.00  0.00           O  
ATOM   4077  H1  WAT   999       8.235 -11.724 -17.176  1.00  0.00           H  
ATOM   4078  H2  WAT   999       7.462 -10.468 -16.837  1.00  0.00           H  
ATOM   4080  O   WAT  1000      -8.862   0.895  22.838  1.00  0.00           O  
ATOM   4081  H1  WAT  1000      -8.531   1.714  22.468  1.00  0.00           H  
ATOM   4082  H2  WAT  1000      -9.813   0.969  22.768  1.00  0.00           H  
ATOM   4084  O   WAT  1001      15.104  -7.327   1.241  1.00  0.00           O  
ATOM   4085  H1  WAT  1001      15.222  -8.185   0.834  1.00  0.00           H  
ATOM   4086  H2  WAT  1001      15.771  -6.775   0.832  1.00  0.00           H  
ATOM   4088  O   WAT  1002     -22.279 -15.213  -1.499  1.00  0.00           O  
ATOM   4089  H1  WAT  1002     -21.386 -14.913  -1.669  1.00  0.00           H  
ATOM   4090  H2  WAT  1002     -22.826 -14.668  -2.064  1.00  0.00           H  
ATOM   4092  O   WAT  1003      -5.888  17.856   0.117  1.00  0.00           O  
ATOM   4093  H1  WAT  1003      -6.760  17.575  -0.160  1.00  0.00           H  
ATOM   4094  H2  WAT  1003      -5.486  17.066   0.481  1.00  0.00           H  
ATOM   4096  O   WAT  1004      12.305   4.034  -7.944  1.00  0.00           O  
ATOM   4097  H1  WAT  1004      12.822   4.233  -7.163  1.00  0.00           H  
ATOM   4098  H2  WAT  1004      11.459   3.745  -7.603  1.00  0.00           H  
ATOM   4100  O   WAT  1005     -12.173 -17.455   1.345  1.00  0.00           O  
ATOM   4101  H1  WAT  1005     -12.092 -17.392   2.297  1.00  0.00           H  
ATOM   4102  H2  WAT  1005     -11.694 -18.252   1.117  1.00  0.00           H  
ATOM   4104  O   WAT  1006       0.103 -20.028  -5.160  1.00  0.00           O  
ATOM   4105  H1  WAT  1006      -0.372 -19.474  -4.541  1.00  0.00           H  
ATOM   4106  H2  WAT  1006      -0.006 -20.916  -4.818  1.00  0.00           H  
ATOM   4108  O   WAT  1007      -7.755  17.599  18.240  1.00  0.00           O  
ATOM   4109  H1  WAT  1007      -6.811  17.587  18.397  1.00  0.00           H  
ATOM   4110  H2  WAT  1007      -7.997  16.676  18.166  1.00  0.00           H  
ATOM   4112  O   WAT  1008     -16.507  -7.165  -4.841  1.00  0.00           O  
ATOM   4113  H1  WAT  1008     -17.392  -6.878  -5.065  1.00  0.00           H  
ATOM   4114  H2  WAT  1008     -16.071  -7.278  -5.685  1.00  0.00           H  
ATOM   4116  O   WAT  1009      -2.311 -16.913  -1.298  1.00  0.00           O  
ATOM   4117  H1  WAT  1009      -1.967 -17.606  -1.862  1.00  0.00           H  
ATOM   4118  H2  WAT  1009      -2.381 -17.320  -0.435  1.00  0.00           H  
ATOM   4120  O   WAT  1010     -19.906   2.945  -1.924  1.00  0.00           O  
ATOM   4121  H1  WAT  1010     -20.139   3.333  -1.080  1.00  0.00           H  
ATOM   4122  H2  WAT  1010     -19.002   2.652  -1.811  1.00  0.00           H  
ATOM   4124  O   WAT  1011       6.281 -13.959  14.172  1.00  0.00           O  
ATOM   4125  H1  WAT  1011       6.953 -13.557  14.722  1.00  0.00           H  
ATOM   4126  H2  WAT  1011       5.510 -14.013  14.737  1.00  0.00           H  
ATOM   4128  O   WAT  1012     -15.397  13.082 -13.747  1.00  0.00           O  
ATOM   4129  H1  WAT  1012     -14.579  13.127 -14.242  1.00  0.00           H  
ATOM   4130  H2  WAT  1012     -15.250  13.650 -12.991  1.00  0.00           H  
ATOM   4132  O   WAT  1013     -17.718 -11.003  -2.283  1.00  0.00           O  
ATOM   4133  H1  WAT  1013     -17.720 -10.161  -1.828  1.00  0.00           H  
ATOM   4134  H2  WAT  1013     -18.559 -11.030  -2.740  1.00  0.00           H  
ATOM   4136  O   WAT  1014       8.552 -12.633  23.036  1.00  0.00           O  
ATOM   4137  H1  WAT  1014       9.432 -12.325  22.822  1.00  0.00           H  
ATOM   4138  H2  WAT  1014       8.512 -12.600  23.991  1.00  0.00           H  
ATOM   4140  O   WAT  1015       9.696 -18.359  14.861  1.00  0.00           O  
ATOM   4141  H1  WAT  1015       9.451 -19.225  14.534  1.00  0.00           H  
ATOM   4142  H2  WAT  1015      10.070 -18.528  15.726  1.00  0.00           H  
ATOM   4144  O   WAT  1016      10.948  10.685  -8.109  1.00  0.00           O  
ATOM   4145  H1  WAT  1016      11.098  11.628  -8.054  1.00  0.00           H  
ATOM   4146  H2  WAT  1016      10.192  10.596  -8.689  1.00  0.00           H  
ATOM   4148  O   WAT  1017       6.615  22.338 -12.066  1.00  0.00           O  
ATOM   4149  H1  WAT  1017       5.998  22.929 -12.498  1.00  0.00           H  
ATOM   4150  H2  WAT  1017       6.065  21.648 -11.695  1.00  0.00           H  
ATOM   4152  O   WAT  1018       3.011  18.653  17.858  1.00  0.00           O  
ATOM   4153  H1  WAT  1018       3.134  18.754  18.802  1.00  0.00           H  
ATOM   4154  H2  WAT  1018       2.491  19.415  17.602  1.00  0.00           H  
ATOM   4156  O   WAT  1019     -13.198  -2.733  -1.983  1.00  0.00           O  
ATOM   4157  H1  WAT  1019     -14.123  -2.508  -2.077  1.00  0.00           H  
ATOM   4158  H2  WAT  1019     -12.751  -1.889  -1.914  1.00  0.00           H  
ATOM   4160  O   WAT  1020      11.217  -8.892   7.399  1.00  0.00           O  
ATOM   4161  H1  WAT  1020      10.487  -8.808   6.785  1.00  0.00           H  
ATOM   4162  H2  WAT  1020      11.606  -9.742   7.195  1.00  0.00           H  
ATOM   4164  O   WAT  1021       2.939  14.384  20.020  1.00  0.00           O  
ATOM   4165  H1  WAT  1021       3.373  15.016  20.592  1.00  0.00           H  
ATOM   4166  H2  WAT  1021       2.192  14.072  20.530  1.00  0.00           H  
ATOM   4168  O   WAT  1022      -1.102 -20.021  13.215  1.00  0.00           O  
ATOM   4169  H1  WAT  1022      -1.836 -20.160  13.813  1.00  0.00           H  
ATOM   4170  H2  WAT  1022      -0.431 -20.635  13.512  1.00  0.00           H  
ATOM   4172  O   WAT  1023      16.256  -3.567  10.240  1.00  0.00           O  
ATOM   4173  H1  WAT  1023      16.866  -3.409  10.961  1.00  0.00           H  
ATOM   4174  H2  WAT  1023      15.500  -3.016  10.442  1.00  0.00           H  
ATOM   4176  O   WAT  1024      -7.769 -18.987  -4.742  1.00  0.00           O  
ATOM   4177  H1  WAT  1024      -7.992 -19.260  -5.632  1.00  0.00           H  
ATOM   4178  H2  WAT  1024      -7.060 -18.354  -4.856  1.00  0.00           H  
ATOM   4180  O   WAT  1025      -7.710   4.920  17.505  1.00  0.00           O  
ATOM   4181  H1  WAT  1025      -7.768   4.897  16.550  1.00  0.00           H  
ATOM   4182  H2  WAT  1025      -8.201   5.703  17.756  1.00  0.00           H  
ATOM   4184  O   WAT  1026     -13.765  19.042  -9.654  1.00  0.00           O  
ATOM   4185  H1  WAT  1026     -14.329  18.852  -8.905  1.00  0.00           H  
ATOM   4186  H2  WAT  1026     -14.126  19.846 -10.028  1.00  0.00           H  
ATOM   4188  O   WAT  1027      -6.703 -17.507  -0.408  1.00  0.00           O  
ATOM   4189  H1  WAT  1027      -6.565 -18.408  -0.115  1.00  0.00           H  
ATOM   4190  H2  WAT  1027      -7.309 -17.585  -1.145  1.00  0.00           H  
ATOM   4192  O   WAT  1028     -19.160 -13.782  -8.174  1.00  0.00           O  
ATOM   4193  H1  WAT  1028     -19.277 -13.705  -9.121  1.00  0.00           H  
ATOM   4194  H2  WAT  1028     -18.411 -14.369  -8.071  1.00  0.00           H  
ATOM   4196  O   WAT  1029      10.018  21.747 -10.409  1.00  0.00           O  
ATOM   4197  H1  WAT  1029       9.886  20.799 -10.387  1.00  0.00           H  
ATOM   4198  H2  WAT  1029      10.819  21.889  -9.906  1.00  0.00           H  
ATOM   4200  O   WAT  1030      16.497  21.495   3.909  1.00  0.00           O  
ATOM   4201  H1  WAT  1030      15.860  20.786   3.825  1.00  0.00           H  
ATOM   4202  H2  WAT  1030      15.971  22.266   4.119  1.00  0.00           H  
ATOM   4204  O   WAT  1031       9.618   8.431  -1.751  1.00  0.00           O  
ATOM   4205  H1  WAT  1031       9.238   7.856  -1.087  1.00  0.00           H  
ATOM   4206  H2  WAT  1031      10.540   8.504  -1.506  1.00  0.00           H  
ATOM   4208  O   WAT  1032     -12.397   0.308 -21.806  1.00  0.00           O  
ATOM   4209  H1  WAT  1032     -12.546   0.807 -22.609  1.00  0.00           H  
ATOM   4210  H2  WAT  1032     -11.572   0.649 -21.462  1.00  0.00           H  
ATOM   4212  O   WAT  1033     -19.143   1.603  21.555  1.00  0.00           O  
ATOM   4213  H1  WAT  1033     -18.935   1.164  20.730  1.00  0.00           H  
ATOM   4214  H2  WAT  1033     -18.771   2.480  21.460  1.00  0.00           H  
ATOM   4216  O   WAT  1034      -4.934   0.844 -12.210  1.00  0.00           O  
ATOM   4217  H1  WAT  1034      -4.284   1.547 -12.198  1.00  0.00           H  
ATOM   4218  H2  WAT  1034      -5.270   0.814 -11.314  1.00  0.00           H  
ATOM   4220  O   WAT  1035      -3.619   6.239   8.165  1.00  0.00           O  
ATOM   4221  H1  WAT  1035      -4.447   5.902   8.509  1.00  0.00           H  
ATOM   4222  H2  WAT  1035      -2.949   5.846   8.724  1.00  0.00           H  
ATOM   4224  O   WAT  1036     -24.799  10.656   3.045  1.00  0.00           O  
ATOM   4225  H1  WAT  1036     -24.777  11.113   2.204  1.00  0.00           H  
ATOM   4226  H2  WAT  1036     -24.086  11.049   3.549  1.00  0.00           H  
ATOM   4228  O   WAT  1037       5.982  26.054  12.554  1.00  0.00           O  
ATOM   4229  H1  WAT  1037       5.648  25.171  12.394  1.00  0.00           H  
ATOM   4230  H2  WAT  1037       6.710  26.150  11.939  1.00  0.00           H  
ATOM   4232  O   WAT  1038       9.312 -11.311  -1.856  1.00  0.00           O  
ATOM   4233  H1  WAT  1038       9.660 -12.081  -1.405  1.00  0.00           H  
ATOM   4234  H2  WAT  1038       9.863 -10.588  -1.556  1.00  0.00           H  
ATOM   4236  O   WAT  1039     -15.235   4.446 -18.667  1.00  0.00           O  
ATOM   4237  H1  WAT  1039     -15.952   4.787 -19.202  1.00  0.00           H  
ATOM   4238  H2  WAT  1039     -15.249   3.502 -18.823  1.00  0.00           H  
ATOM   4240  O   WAT  1040     -12.461  -1.623  23.162  1.00  0.00           O  
ATOM   4241  H1  WAT  1040     -11.698  -1.995  22.720  1.00  0.00           H  
ATOM   4242  H2  WAT  1040     -13.207  -2.085  22.780  1.00  0.00           H  
ATOM   4244  O   WAT  1041      13.601 -14.436 -17.411  1.00  0.00           O  
ATOM   4245  H1  WAT  1041      14.447 -14.274 -16.993  1.00  0.00           H  
ATOM   4246  H2  WAT  1041      13.279 -15.237 -16.997  1.00  0.00           H  
ATOM   4248  O   WAT  1042      -2.128  -6.559  -5.048  1.00  0.00           O  
ATOM   4249  H1  WAT  1042      -1.604  -7.355  -4.957  1.00  0.00           H  
ATOM   4250  H2  WAT  1042      -3.016  -6.830  -4.816  1.00  0.00           H  
ATOM   4252  O   WAT  1043     -17.749  -0.461  15.157  1.00  0.00           O  
ATOM   4253  H1  WAT  1043     -16.828  -0.202  15.185  1.00  0.00           H  
ATOM   4254  H2  WAT  1043     -17.882  -0.961  15.962  1.00  0.00           H  
ATOM   4256  O   WAT  1044     -14.605   2.167  -6.424  1.00  0.00           O  
ATOM   4257  H1  WAT  1044     -14.402   2.861  -5.798  1.00  0.00           H  
ATOM   4258  H2  WAT  1044     -14.053   2.360  -7.183  1.00  0.00           H  
ATOM   4260  O   WAT  1045     -10.365 -15.622   8.061  1.00  0.00           O  
ATOM   4261  H1  WAT  1045     -10.106 -14.719   8.247  1.00  0.00           H  
ATOM   4262  H2  WAT  1045     -10.788 -15.920   8.867  1.00  0.00           H  
ATOM   4264  O   WAT  1046       1.969  -6.315  17.154  1.00  0.00           O  
ATOM   4265  H1  WAT  1046       2.554  -6.087  16.431  1.00  0.00           H  
ATOM   4266  H2  WAT  1046       1.237  -5.703  17.072  1.00  0.00           H  
ATOM   4268  O   WAT  1047       4.078  26.820  10.698  1.00  0.00           O  
ATOM   4269  H1  WAT  1047       4.565  27.431  10.145  1.00  0.00           H  
ATOM   4270  H2  WAT  1047       4.593  26.761  11.502  1.00  0.00           H  
ATOM   4272  O   WAT  1048     -15.106  19.790 -13.471  1.00  0.00           O  
ATOM   4273  H1  WAT  1048     -15.675  19.286 -14.053  1.00  0.00           H  
ATOM   4274  H2  WAT  1048     -14.233  19.426 -13.615  1.00  0.00           H  
ATOM   4276  O   WAT  1049      10.452   6.204   2.796  1.00  0.00           O  
ATOM   4277  H1  WAT  1049       9.969   6.544   3.549  1.00  0.00           H  
ATOM   4278  H2  WAT  1049      11.317   6.610   2.864  1.00  0.00           H  
ATOM   4280  O   WAT  1050      21.527 -13.318   6.449  1.00  0.00           O  
ATOM   4281  H1  WAT  1050      21.750 -12.627   7.073  1.00  0.00           H  
ATOM   4282  H2  WAT  1050      22.323 -13.846   6.382  1.00  0.00           H  
ATOM   4284  O   WAT  1051      20.647  16.514   7.720  1.00  0.00           O  
ATOM   4285  H1  WAT  1051      21.480  16.653   8.171  1.00  0.00           H  
ATOM   4286  H2  WAT  1051      20.821  15.794   7.114  1.00  0.00           H  
ATOM   4288  O   WAT  1052      -3.007  14.710   9.388  1.00  0.00           O  
ATOM   4289  H1  WAT  1052      -2.135  14.918   9.054  1.00  0.00           H  
ATOM   4290  H2  WAT  1052      -3.602  14.975   8.686  1.00  0.00           H  
ATOM   4292  O   WAT  1053     -24.336  -4.835 -15.278  1.00  0.00           O  
ATOM   4293  H1  WAT  1053     -24.662  -3.958 -15.477  1.00  0.00           H  
ATOM   4294  H2  WAT  1053     -23.385  -4.760 -15.351  1.00  0.00           H  
ATOM   4296  O   WAT  1054      14.677  -1.425  13.499  1.00  0.00           O  
ATOM   4297  H1  WAT  1054      15.309  -1.137  12.840  1.00  0.00           H  
ATOM   4298  H2  WAT  1054      14.325  -2.244  13.151  1.00  0.00           H  
ATOM   4300  O   WAT  1055      17.666 -12.867   1.985  1.00  0.00           O  
ATOM   4301  H1  WAT  1055      18.294 -13.085   2.673  1.00  0.00           H  
ATOM   4302  H2  WAT  1055      17.106 -12.196   2.376  1.00  0.00           H  
ATOM   4304  O   WAT  1056       0.953  18.373 -13.577  1.00  0.00           O  
ATOM   4305  H1  WAT  1056       0.312  19.050 -13.796  1.00  0.00           H  
ATOM   4306  H2  WAT  1056       0.796  17.679 -14.218  1.00  0.00           H  
ATOM   4308  O   WAT  1057     -15.104  16.289 -12.890  1.00  0.00           O  
ATOM   4309  H1  WAT  1057     -14.541  16.184 -12.123  1.00  0.00           H  
ATOM   4310  H2  WAT  1057     -15.899  16.698 -12.549  1.00  0.00           H  
ATOM   4312  O   WAT  1058      -1.558  -7.290  15.290  1.00  0.00           O  
ATOM   4313  H1  WAT  1058      -0.884  -7.452  14.630  1.00  0.00           H  
ATOM   4314  H2  WAT  1058      -1.194  -6.593  15.837  1.00  0.00           H  
ATOM   4316  O   WAT  1059     -17.474   2.851  17.052  1.00  0.00           O  
ATOM   4317  H1  WAT  1059     -17.527   2.928  16.099  1.00  0.00           H  
ATOM   4318  H2  WAT  1059     -18.110   3.487  17.379  1.00  0.00           H  
ATOM   4320  O   WAT  1060     -14.655  11.559  -7.039  1.00  0.00           O  
ATOM   4321  H1  WAT  1060     -14.066  10.935  -6.616  1.00  0.00           H  
ATOM   4322  H2  WAT  1060     -15.465  11.505  -6.532  1.00  0.00           H  
ATOM   4324  O   WAT  1061     -20.527  -6.685  -1.419  1.00  0.00           O  
ATOM   4325  H1  WAT  1061     -21.022  -6.304  -0.693  1.00  0.00           H  
ATOM   4326  H2  WAT  1061     -20.516  -5.999  -2.086  1.00  0.00           H  
ATOM   4328  O   WAT  1062      20.140  -3.257  -2.523  1.00  0.00           O  
ATOM   4329  H1  WAT  1062      20.497  -4.069  -2.165  1.00  0.00           H  
ATOM   4330  H2  WAT  1062      19.975  -3.454  -3.445  1.00  0.00           H  
ATOM   4332  O   WAT  1063      20.182   8.554  -2.529  1.00  0.00           O  
ATOM   4333  H1  WAT  1063      20.715   8.184  -1.826  1.00  0.00           H  
ATOM   4334  H2  WAT  1063      20.412   8.037  -3.301  1.00  0.00           H  
ATOM   4336  O   WAT  1064      -9.161  -8.595   3.750  1.00  0.00           O  
ATOM   4337  H1  WAT  1064      -9.763  -9.029   3.145  1.00  0.00           H  
ATOM   4338  H2  WAT  1064      -8.337  -9.072   3.649  1.00  0.00           H  
ATOM   4340  O   WAT  1065     -16.863 -15.986 -10.724  1.00  0.00           O  
ATOM   4341  H1  WAT  1065     -17.794 -16.210 -10.716  1.00  0.00           H  
ATOM   4342  H2  WAT  1065     -16.801 -15.243 -11.324  1.00  0.00           H  
ATOM   4344  O   WAT  1066       6.943 -15.702 -11.928  1.00  0.00           O  
ATOM   4345  H1  WAT  1066       6.748 -14.819 -11.614  1.00  0.00           H  
ATOM   4346  H2  WAT  1066       7.393 -15.565 -12.762  1.00  0.00           H  
ATOM   4348  O   WAT  1067      -4.615  15.669   7.186  1.00  0.00           O  
ATOM   4349  H1  WAT  1067      -5.533  15.602   7.449  1.00  0.00           H  
ATOM   4350  H2  WAT  1067      -4.556  15.142   6.389  1.00  0.00           H  
ATOM   4352  O   WAT  1068      -2.808 -11.808  17.204  1.00  0.00           O  
ATOM   4353  H1  WAT  1068      -2.313 -12.229  17.907  1.00  0.00           H  
ATOM   4354  H2  WAT  1068      -2.174 -11.234  16.775  1.00  0.00           H  
ATOM   4356  O   WAT  1069      -2.471  24.827 -11.812  1.00  0.00           O  
ATOM   4357  H1  WAT  1069      -2.323  24.048 -12.349  1.00  0.00           H  
ATOM   4358  H2  WAT  1069      -1.787  24.791 -11.144  1.00  0.00           H  
ATOM   4360  O   WAT  1070      14.239   1.921   9.889  1.00  0.00           O  
ATOM   4361  H1  WAT  1070      13.807   2.766   9.766  1.00  0.00           H  
ATOM   4362  H2  WAT  1070      13.794   1.333   9.279  1.00  0.00           H  
ATOM   4364  O   WAT  1071      -5.672  -2.840 -23.901  1.00  0.00           O  
ATOM   4365  H1  WAT  1071      -6.110  -1.996 -23.794  1.00  0.00           H  
ATOM   4366  H2  WAT  1071      -4.761  -2.671 -23.662  1.00  0.00           H  
ATOM   4368  O   WAT  1072      18.856 -10.395   0.924  1.00  0.00           O  
ATOM   4369  H1  WAT  1072      18.956  -9.444   0.882  1.00  0.00           H  
ATOM   4370  H2  WAT  1072      18.794 -10.670   0.009  1.00  0.00           H  
ATOM   4372  O   WAT  1073       6.486  13.180 -12.663  1.00  0.00           O  
ATOM   4373  H1  WAT  1073       6.507  12.368 -13.170  1.00  0.00           H  
ATOM   4374  H2  WAT  1073       6.200  13.846 -13.288  1.00  0.00           H  
ATOM   4376  O   WAT  1074     -11.877  12.911  14.679  1.00  0.00           O  
ATOM   4377  H1  WAT  1074     -11.499  13.790  14.672  1.00  0.00           H  
ATOM   4378  H2  WAT  1074     -12.568  12.952  15.341  1.00  0.00           H  
ATOM   4380  O   WAT  1075      10.884 -19.462 -18.184  1.00  0.00           O  
ATOM   4381  H1  WAT  1075      10.683 -19.669 -17.271  1.00  0.00           H  
ATOM   4382  H2  WAT  1075      10.411 -20.124 -18.689  1.00  0.00           H  
ATOM   4384  O   WAT  1076      20.294   1.265 -16.364  1.00  0.00           O  
ATOM   4385  H1  WAT  1076      19.545   1.841 -16.513  1.00  0.00           H  
ATOM   4386  H2  WAT  1076      20.081   0.466 -16.846  1.00  0.00           H  
ATOM   4388  O   WAT  1077       0.985   5.339 -24.614  1.00  0.00           O  
ATOM   4389  H1  WAT  1077       1.045   4.754 -23.858  1.00  0.00           H  
ATOM   4390  H2  WAT  1077       1.477   6.117 -24.353  1.00  0.00           H  
ATOM   4392  O   WAT  1078      -8.500  11.456 -17.182  1.00  0.00           O  
ATOM   4393  H1  WAT  1078      -9.254  10.899 -16.989  1.00  0.00           H  
ATOM   4394  H2  WAT  1078      -8.406  11.411 -18.134  1.00  0.00           H  
ATOM   4396  O   WAT  1079      19.516  -6.970  10.966  1.00  0.00           O  
ATOM   4397  H1  WAT  1079      20.001  -6.922  10.141  1.00  0.00           H  
ATOM   4398  H2  WAT  1079      18.617  -7.165  10.704  1.00  0.00           H  
ATOM   4400  O   WAT  1080       7.671 -17.323   5.154  1.00  0.00           O  
ATOM   4401  H1  WAT  1080       7.007 -17.347   4.464  1.00  0.00           H  
ATOM   4402  H2  WAT  1080       7.752 -16.396   5.376  1.00  0.00           H  
ATOM   4404  O   WAT  1081     -22.178   3.145  18.110  1.00  0.00           O  
ATOM   4405  H1  WAT  1081     -22.877   3.030  17.465  1.00  0.00           H  
ATOM   4406  H2  WAT  1081     -22.353   2.478  18.773  1.00  0.00           H  
ATOM   4408  O   WAT  1082      14.859  11.652   6.366  1.00  0.00           O  
ATOM   4409  H1  WAT  1082      14.437  11.824   5.523  1.00  0.00           H  
ATOM   4410  H2  WAT  1082      14.399  12.220   6.984  1.00  0.00           H  
ATOM   4412  O   WAT  1083     -23.625   4.086 -13.991  1.00  0.00           O  
ATOM   4413  H1  WAT  1083     -23.614   3.640 -13.145  1.00  0.00           H  
ATOM   4414  H2  WAT  1083     -24.528   3.997 -14.297  1.00  0.00           H  
ATOM   4416  O   WAT  1084     -15.123   0.294  14.620  1.00  0.00           O  
ATOM   4417  H1  WAT  1084     -15.080   0.810  13.815  1.00  0.00           H  
ATOM   4418  H2  WAT  1084     -14.664  -0.519  14.408  1.00  0.00           H  
ATOM   4420  O   WAT  1085       4.561   4.196  19.406  1.00  0.00           O  
ATOM   4421  H1  WAT  1085       3.637   4.272  19.645  1.00  0.00           H  
ATOM   4422  H2  WAT  1085       4.661   4.776  18.651  1.00  0.00           H  
ATOM   4424  O   WAT  1086     -13.539 -15.468  -0.015  1.00  0.00           O  
ATOM   4425  H1  WAT  1086     -12.961 -16.090   0.427  1.00  0.00           H  
ATOM   4426  H2  WAT  1086     -13.504 -14.680   0.528  1.00  0.00           H  
ATOM   4428  O   WAT  1087      21.953  -5.210  16.219  1.00  0.00           O  
ATOM   4429  H1  WAT  1087      21.156  -5.674  16.476  1.00  0.00           H  
ATOM   4430  H2  WAT  1087      22.375  -5.791  15.587  1.00  0.00           H  
ATOM   4432  O   WAT  1088      15.618   8.101   1.972  1.00  0.00           O  
ATOM   4433  H1  WAT  1088      16.058   8.786   2.475  1.00  0.00           H  
ATOM   4434  H2  WAT  1088      15.811   8.313   1.059  1.00  0.00           H  
ATOM   4436  O   WAT  1089      -5.588  22.145   5.491  1.00  0.00           O  
ATOM   4437  H1  WAT  1089      -5.183  22.697   6.161  1.00  0.00           H  
ATOM   4438  H2  WAT  1089      -5.846  21.351   5.959  1.00  0.00           H  
ATOM   4440  O   WAT  1090     -10.489 -24.582  -3.935  1.00  0.00           O  
ATOM   4441  H1  WAT  1090     -11.138 -24.046  -4.390  1.00  0.00           H  
ATOM   4442  H2  WAT  1090     -10.337 -25.323  -4.521  1.00  0.00           H  
ATOM   4444  O   WAT  1091      16.288 -20.158  10.491  1.00  0.00           O  
ATOM   4445  H1  WAT  1091      15.917 -21.031  10.366  1.00  0.00           H  
ATOM   4446  H2  WAT  1091      16.920 -20.266  11.202  1.00  0.00           H  
ATOM   4448  O   WAT  1092       1.921   4.341  20.563  1.00  0.00           O  
ATOM   4449  H1  WAT  1092       1.256   4.636  19.940  1.00  0.00           H  
ATOM   4450  H2  WAT  1092       1.976   5.048  21.206  1.00  0.00           H  
ATOM   4452  O   WAT  1093     -17.096 -15.272  -8.168  1.00  0.00           O  
ATOM   4453  H1  WAT  1093     -17.067 -15.632  -9.055  1.00  0.00           H  
ATOM   4454  H2  WAT  1093     -16.569 -14.474  -8.217  1.00  0.00           H  
ATOM   4456  O   WAT  1094      -1.786 -14.221 -15.856  1.00  0.00           O  
ATOM   4457  H1  WAT  1094      -1.043 -13.899 -16.367  1.00  0.00           H  
ATOM   4458  H2  WAT  1094      -1.488 -14.180 -14.947  1.00  0.00           H  
ATOM   4460  O   WAT  1095      -1.422   8.985  -6.086  1.00  0.00           O  
ATOM   4461  H1  WAT  1095      -0.669   8.416  -6.245  1.00  0.00           H  
ATOM   4462  H2  WAT  1095      -1.048   9.864  -6.022  1.00  0.00           H  
ATOM   4464  O   WAT  1096       4.953  -1.082 -27.582  1.00  0.00           O  
ATOM   4465  H1  WAT  1096       5.122  -1.542 -26.760  1.00  0.00           H  
ATOM   4466  H2  WAT  1096       5.347  -1.638 -28.254  1.00  0.00           H  
ATOM   4468  O   WAT  1097     -23.030  -5.950  -7.786  1.00  0.00           O  
ATOM   4469  H1  WAT  1097     -23.592  -6.540  -8.289  1.00  0.00           H  
ATOM   4470  H2  WAT  1097     -23.617  -5.255  -7.488  1.00  0.00           H  
ATOM   4472  O   WAT  1098      22.573  15.012  -1.507  1.00  0.00           O  
ATOM   4473  H1  WAT  1098      21.891  14.416  -1.198  1.00  0.00           H  
ATOM   4474  H2  WAT  1098      22.194  15.885  -1.405  1.00  0.00           H  
ATOM   4476  O   WAT  1099       7.138  -8.610  -8.823  1.00  0.00           O  
ATOM   4477  H1  WAT  1099       7.277  -7.776  -8.375  1.00  0.00           H  
ATOM   4478  H2  WAT  1099       6.734  -8.371  -9.657  1.00  0.00           H  
ATOM   4480  O   WAT  1100       2.741  -5.820  27.333  1.00  0.00           O  
ATOM   4481  H1  WAT  1100       2.800  -6.773  27.275  1.00  0.00           H  
ATOM   4482  H2  WAT  1100       2.244  -5.658  28.135  1.00  0.00           H  
ATOM   4484  O   WAT  1101     -14.129  16.637 -15.780  1.00  0.00           O  
ATOM   4485  H1  WAT  1101     -14.664  16.321 -15.052  1.00  0.00           H  
ATOM   4486  H2  WAT  1101     -13.670  17.399 -15.428  1.00  0.00           H  
ATOM   4488  O   WAT  1102      10.235  -6.651 -12.145  1.00  0.00           O  
ATOM   4489  H1  WAT  1102       9.797  -7.501 -12.169  1.00  0.00           H  
ATOM   4490  H2  WAT  1102      10.354  -6.469 -11.213  1.00  0.00           H  
ATOM   4492  O   WAT  1103      19.963 -16.284  13.733  1.00  0.00           O  
ATOM   4493  H1  WAT  1103      20.224 -15.458  14.140  1.00  0.00           H  
ATOM   4494  H2  WAT  1103      19.375 -16.027  13.024  1.00  0.00           H  
ATOM   4496  O   WAT  1104       3.882 -13.607 -17.245  1.00  0.00           O  
ATOM   4497  H1  WAT  1104       4.240 -14.239 -17.868  1.00  0.00           H  
ATOM   4498  H2  WAT  1104       3.644 -12.851 -17.782  1.00  0.00           H  
ATOM   4500  O   WAT  1105     -10.574 -23.911   7.978  1.00  0.00           O  
ATOM   4501  H1  WAT  1105     -10.304 -23.053   7.650  1.00  0.00           H  
ATOM   4502  H2  WAT  1105     -11.522 -23.839   8.085  1.00  0.00           H  
ATOM   4504  O   WAT  1106     -19.869  -0.309   2.434  1.00  0.00           O  
ATOM   4505  H1  WAT  1106     -20.498  -0.969   2.728  1.00  0.00           H  
ATOM   4506  H2  WAT  1106     -20.073   0.466   2.957  1.00  0.00           H  
ATOM   4508  O   WAT  1107      17.755   6.067 -10.268  1.00  0.00           O  
ATOM   4509  H1  WAT  1107      18.269   5.280 -10.451  1.00  0.00           H  
ATOM   4510  H2  WAT  1107      18.311   6.586  -9.687  1.00  0.00           H  
ATOM   4512  O   WAT  1108     -17.571  11.919  -6.081  1.00  0.00           O  
ATOM   4513  H1  WAT  1108     -18.265  11.760  -6.721  1.00  0.00           H  
ATOM   4514  H2  WAT  1108     -17.692  12.832  -5.818  1.00  0.00           H  
ATOM   4516  O   WAT  1109      -1.596  16.898  -8.464  1.00  0.00           O  
ATOM   4517  H1  WAT  1109      -1.056  16.135  -8.259  1.00  0.00           H  
ATOM   4518  H2  WAT  1109      -1.281  17.581  -7.872  1.00  0.00           H  
ATOM   4520  O   WAT  1110      -0.984 -14.034  20.602  1.00  0.00           O  
ATOM   4521  H1  WAT  1110      -1.149 -14.376  21.481  1.00  0.00           H  
ATOM   4522  H2  WAT  1110      -1.553 -14.553  20.033  1.00  0.00           H  
ATOM   4524  O   WAT  1111       5.028 -15.246  -3.047  1.00  0.00           O  
ATOM   4525  H1  WAT  1111       5.826 -15.178  -2.523  1.00  0.00           H  
ATOM   4526  H2  WAT  1111       4.852 -14.349  -3.332  1.00  0.00           H  
ATOM   4528  O   WAT  1112       4.943   6.884 -18.631  1.00  0.00           O  
ATOM   4529  H1  WAT  1112       4.880   5.932 -18.551  1.00  0.00           H  
ATOM   4530  H2  WAT  1112       5.317   7.171 -17.798  1.00  0.00           H  
ATOM   4532  O   WAT  1113      -3.684  13.356  23.942  1.00  0.00           O  
ATOM   4533  H1  WAT  1113      -3.712  13.567  23.009  1.00  0.00           H  
ATOM   4534  H2  WAT  1113      -3.439  14.178  24.366  1.00  0.00           H  
ATOM   4536  O   WAT  1114       0.959  16.498 -15.387  1.00  0.00           O  
ATOM   4537  H1  WAT  1114       0.515  16.568 -16.232  1.00  0.00           H  
ATOM   4538  H2  WAT  1114       0.723  15.629 -15.063  1.00  0.00           H  
ATOM   4540  O   WAT  1115       5.205  23.609  11.978  1.00  0.00           O  
ATOM   4541  H1  WAT  1115       4.834  23.657  11.098  1.00  0.00           H  
ATOM   4542  H2  WAT  1115       5.664  22.770  12.000  1.00  0.00           H  
ATOM   4544  O   WAT  1116     -24.807  11.939   0.693  1.00  0.00           O  
ATOM   4545  H1  WAT  1116     -23.973  11.526   0.473  1.00  0.00           H  
ATOM   4546  H2  WAT  1116     -24.636  12.878   0.621  1.00  0.00           H  
ATOM   4548  O   WAT  1117     -12.551  19.141   1.949  1.00  0.00           O  
ATOM   4549  H1  WAT  1117     -11.818  18.541   2.086  1.00  0.00           H  
ATOM   4550  H2  WAT  1117     -12.152  20.011   1.949  1.00  0.00           H  
ATOM   4552  O   WAT  1118      -8.627  -7.711  -2.330  1.00  0.00           O  
ATOM   4553  H1  WAT  1118      -8.371  -7.885  -1.425  1.00  0.00           H  
ATOM   4554  H2  WAT  1118      -9.037  -8.524  -2.624  1.00  0.00           H  
ATOM   4556  O   WAT  1119      -4.876   7.597 -23.210  1.00  0.00           O  
ATOM   4557  H1  WAT  1119      -4.860   6.949 -22.505  1.00  0.00           H  
ATOM   4558  H2  WAT  1119      -5.182   7.111 -23.975  1.00  0.00           H  
ATOM   4560  O   WAT  1120     -16.416  14.071  -3.329  1.00  0.00           O  
ATOM   4561  H1  WAT  1120     -15.886  14.835  -3.558  1.00  0.00           H  
ATOM   4562  H2  WAT  1120     -15.789  13.348  -3.293  1.00  0.00           H  
ATOM   4564  O   WAT  1121     -19.941   9.424  -5.573  1.00  0.00           O  
ATOM   4565  H1  WAT  1121     -20.105   9.946  -6.359  1.00  0.00           H  
ATOM   4566  H2  WAT  1121     -19.466   8.655  -5.891  1.00  0.00           H  
ATOM   4568  O   WAT  1122       5.108 -24.225  13.525  1.00  0.00           O  
ATOM   4569  H1  WAT  1122       4.255 -24.125  13.948  1.00  0.00           H  
ATOM   4570  H2  WAT  1122       5.468 -25.030  13.898  1.00  0.00           H  
ATOM   4572  O   WAT  1123      -2.061  22.032  -3.738  1.00  0.00           O  
ATOM   4573  H1  WAT  1123      -2.958  21.840  -3.465  1.00  0.00           H  
ATOM   4574  H2  WAT  1123      -1.684  22.513  -3.001  1.00  0.00           H  
ATOM   4576  O   WAT  1124       3.325  15.124  12.827  1.00  0.00           O  
ATOM   4577  H1  WAT  1124       2.930  14.724  12.052  1.00  0.00           H  
ATOM   4578  H2  WAT  1124       2.685  14.979  13.524  1.00  0.00           H  
ATOM   4580  O   WAT  1125      -1.840   6.369   5.821  1.00  0.00           O  
ATOM   4581  H1  WAT  1125      -2.483   6.268   6.523  1.00  0.00           H  
ATOM   4582  H2  WAT  1125      -0.998   6.190   6.239  1.00  0.00           H  
ATOM   4584  O   WAT  1126      -5.282 -18.149  -5.203  1.00  0.00           O  
ATOM   4585  H1  WAT  1126      -5.016 -18.748  -5.901  1.00  0.00           H  
ATOM   4586  H2  WAT  1126      -4.907 -17.305  -5.456  1.00  0.00           H  
ATOM   4588  O   WAT  1127      -9.908  17.585  -6.710  1.00  0.00           O  
ATOM   4589  H1  WAT  1127     -10.473  17.765  -5.959  1.00  0.00           H  
ATOM   4590  H2  WAT  1127      -9.107  17.226  -6.327  1.00  0.00           H  
ATOM   4592  O   WAT  1128     -15.701   0.419  21.233  1.00  0.00           O  
ATOM   4593  H1  WAT  1128     -15.413   0.331  20.324  1.00  0.00           H  
ATOM   4594  H2  WAT  1128     -16.453  -0.169  21.305  1.00  0.00           H  
ATOM   4596  O   WAT  1129       4.657  21.852 -14.457  1.00  0.00           O  
ATOM   4597  H1  WAT  1129       4.167  21.239 -13.909  1.00  0.00           H  
ATOM   4598  H2  WAT  1129       4.330  21.696 -15.342  1.00  0.00           H  
ATOM   4600  O   WAT  1130      14.143 -14.528  17.209  1.00  0.00           O  
ATOM   4601  H1  WAT  1130      13.688 -15.256  16.785  1.00  0.00           H  
ATOM   4602  H2  WAT  1130      13.763 -13.744  16.812  1.00  0.00           H  
ATOM   4604  O   WAT  1131       6.908 -11.358   0.559  1.00  0.00           O  
ATOM   4605  H1  WAT  1131       6.043 -11.603   0.885  1.00  0.00           H  
ATOM   4606  H2  WAT  1131       6.812 -10.446   0.285  1.00  0.00           H  
ATOM   4608  O   WAT  1132     -11.793 -12.888  -3.188  1.00  0.00           O  
ATOM   4609  H1  WAT  1132     -12.592 -12.984  -3.707  1.00  0.00           H  
ATOM   4610  H2  WAT  1132     -11.708 -13.720  -2.723  1.00  0.00           H  
ATOM   4612  O   WAT  1133       3.985  25.052   0.034  1.00  0.00           O  
ATOM   4613  H1  WAT  1133       4.903  25.298  -0.073  1.00  0.00           H  
ATOM   4614  H2  WAT  1133       3.854  25.021   0.982  1.00  0.00           H  
ATOM   4616  O   WAT  1134      16.982 -10.489   7.128  1.00  0.00           O  
ATOM   4617  H1  WAT  1134      17.631  -9.987   6.635  1.00  0.00           H  
ATOM   4618  H2  WAT  1134      17.119 -10.229   8.039  1.00  0.00           H  
ATOM   4620  O   WAT  1135     -13.886 -12.366 -10.982  1.00  0.00           O  
ATOM   4621  H1  WAT  1135     -14.550 -12.738 -10.402  1.00  0.00           H  
ATOM   4622  H2  WAT  1135     -14.123 -11.441 -11.056  1.00  0.00           H  
ATOM   4624  O   WAT  1136      -7.485   8.922 -15.966  1.00  0.00           O  
ATOM   4625  H1  WAT  1136      -7.257   8.658 -15.075  1.00  0.00           H  
ATOM   4626  H2  WAT  1136      -7.364   9.871 -15.973  1.00  0.00           H  
ATOM   4628  O   WAT  1137      13.474 -19.930 -13.869  1.00  0.00           O  
ATOM   4629  H1  WAT  1137      12.552 -19.819 -13.635  1.00  0.00           H  
ATOM   4630  H2  WAT  1137      13.793 -20.608 -13.274  1.00  0.00           H  
ATOM   4632  O   WAT  1138     -19.932   8.728  13.693  1.00  0.00           O  
ATOM   4633  H1  WAT  1138     -19.553   8.978  12.850  1.00  0.00           H  
ATOM   4634  H2  WAT  1138     -19.476   9.274  14.332  1.00  0.00           H  
ATOM   4636  O   WAT  1139     -15.835 -23.849   1.688  1.00  0.00           O  
ATOM   4637  H1  WAT  1139     -16.148 -24.437   2.376  1.00  0.00           H  
ATOM   4638  H2  WAT  1139     -15.641 -23.029   2.144  1.00  0.00           H  
ATOM   4640  O   WAT  1140      14.773 -11.526  11.375  1.00  0.00           O  
ATOM   4641  H1  WAT  1140      14.205 -12.252  11.117  1.00  0.00           H  
ATOM   4642  H2  WAT  1140      14.862 -11.618  12.324  1.00  0.00           H  
ATOM   4644  O   WAT  1141      -3.643   9.081 -19.635  1.00  0.00           O  
ATOM   4645  H1  WAT  1141      -3.304   8.198 -19.782  1.00  0.00           H  
ATOM   4646  H2  WAT  1141      -3.827   9.417 -20.512  1.00  0.00           H  
ATOM   4648  O   WAT  1142       7.587  -0.306 -10.637  1.00  0.00           O  
ATOM   4649  H1  WAT  1142       8.277   0.156 -10.161  1.00  0.00           H  
ATOM   4650  H2  WAT  1142       6.807  -0.200 -10.093  1.00  0.00           H  
ATOM   4652  O   WAT  1143       1.253 -24.819 -15.273  1.00  0.00           O  
ATOM   4653  H1  WAT  1143       2.082 -24.454 -15.582  1.00  0.00           H  
ATOM   4654  H2  WAT  1143       1.507 -25.469 -14.618  1.00  0.00           H  
ATOM   4656  O   WAT  1144     -11.064 -18.816   7.839  1.00  0.00           O  
ATOM   4657  H1  WAT  1144     -10.716 -18.388   7.057  1.00  0.00           H  
ATOM   4658  H2  WAT  1144     -11.968 -19.032   7.611  1.00  0.00           H  
ATOM   4660  O   WAT  1145     -22.468  18.122   7.790  1.00  0.00           O  
ATOM   4661  H1  WAT  1145     -22.821  18.997   7.953  1.00  0.00           H  
ATOM   4662  H2  WAT  1145     -22.854  17.577   8.476  1.00  0.00           H  
ATOM   4664  O   WAT  1146      11.619  10.155 -12.364  1.00  0.00           O  
ATOM   4665  H1  WAT  1146      11.454  10.012 -13.296  1.00  0.00           H  
ATOM   4666  H2  WAT  1146      10.873   9.748 -11.923  1.00  0.00           H  
ATOM   4668  O   WAT  1147      20.846  -1.524   1.212  1.00  0.00           O  
ATOM   4669  H1  WAT  1147      19.997  -1.280   1.580  1.00  0.00           H  
ATOM   4670  H2  WAT  1147      21.486  -1.103   1.786  1.00  0.00           H  
ATOM   4672  O   WAT  1148     -18.363  11.249 -12.452  1.00  0.00           O  
ATOM   4673  H1  WAT  1148     -18.516  10.304 -12.451  1.00  0.00           H  
ATOM   4674  H2  WAT  1148     -17.882  11.413 -13.263  1.00  0.00           H  
ATOM   4676  O   WAT  1149     -12.107  10.570   7.374  1.00  0.00           O  
ATOM   4677  H1  WAT  1149     -13.039  10.588   7.156  1.00  0.00           H  
ATOM   4678  H2  WAT  1149     -11.884  11.485   7.549  1.00  0.00           H  
ATOM   4680  O   WAT  1150       9.447  14.856 -16.095  1.00  0.00           O  
ATOM   4681  H1  WAT  1150       9.567  14.533 -16.988  1.00  0.00           H  
ATOM   4682  H2  WAT  1150       9.547  14.080 -15.544  1.00  0.00           H  
ATOM   4684  O   WAT  1151      -7.460 -21.933  -1.054  1.00  0.00           O  
ATOM   4685  H1  WAT  1151      -8.181 -22.561  -1.024  1.00  0.00           H  
ATOM   4686  H2  WAT  1151      -6.768 -22.384  -1.538  1.00  0.00           H  
ATOM   4688  O   WAT  1152      -0.901  12.825  -6.210  1.00  0.00           O  
ATOM   4689  H1  WAT  1152      -0.694  12.623  -5.298  1.00  0.00           H  
ATOM   4690  H2  WAT  1152      -0.299  12.281  -6.718  1.00  0.00           H  
ATOM   4692  O   WAT  1153      -2.642 -17.733   1.585  1.00  0.00           O  
ATOM   4693  H1  WAT  1153      -3.164 -18.517   1.757  1.00  0.00           H  
ATOM   4694  H2  WAT  1153      -3.220 -17.005   1.817  1.00  0.00           H  
ATOM   4696  O   WAT  1154      22.935   1.312  17.802  1.00  0.00           O  
ATOM   4697  H1  WAT  1154      23.092   0.443  18.170  1.00  0.00           H  
ATOM   4698  H2  WAT  1154      22.611   1.143  16.917  1.00  0.00           H  
ATOM   4700  O   WAT  1155      -2.769 -17.213 -10.787  1.00  0.00           O  
ATOM   4701  H1  WAT  1155      -2.161 -16.551 -10.457  1.00  0.00           H  
ATOM   4702  H2  WAT  1155      -3.554 -17.106 -10.251  1.00  0.00           H  
ATOM   4704  O   WAT  1156      20.346  13.387   3.941  1.00  0.00           O  
ATOM   4705  H1  WAT  1156      19.506  13.779   4.177  1.00  0.00           H  
ATOM   4706  H2  WAT  1156      20.997  13.930   4.385  1.00  0.00           H  
ATOM   4708  O   WAT  1157     -13.004   1.070  -4.517  1.00  0.00           O  
ATOM   4709  H1  WAT  1157     -12.195   1.033  -5.027  1.00  0.00           H  
ATOM   4710  H2  WAT  1157     -13.693   1.198  -5.170  1.00  0.00           H  
ATOM   4712  O   WAT  1158     -12.616  -7.719 -18.228  1.00  0.00           O  
ATOM   4713  H1  WAT  1158     -12.509  -8.238 -17.431  1.00  0.00           H  
ATOM   4714  H2  WAT  1158     -12.150  -6.903 -18.047  1.00  0.00           H  
ATOM   4716  O   WAT  1159     -18.776  -5.036   0.303  1.00  0.00           O  
ATOM   4717  H1  WAT  1159     -18.091  -4.443   0.612  1.00  0.00           H  
ATOM   4718  H2  WAT  1159     -18.357  -5.544  -0.392  1.00  0.00           H  
ATOM   4720  O   WAT  1160       3.373  20.157 -12.730  1.00  0.00           O  
ATOM   4721  H1  WAT  1160       2.719  19.616 -13.172  1.00  0.00           H  
ATOM   4722  H2  WAT  1160       2.910  20.526 -11.978  1.00  0.00           H  
ATOM   4724  O   WAT  1161      -8.587 -22.469   2.180  1.00  0.00           O  
ATOM   4725  H1  WAT  1161      -8.252 -22.936   1.415  1.00  0.00           H  
ATOM   4726  H2  WAT  1161      -9.241 -23.060   2.554  1.00  0.00           H  
ATOM   4728  O   WAT  1162      12.411  14.150  14.895  1.00  0.00           O  
ATOM   4729  H1  WAT  1162      12.711  14.937  14.440  1.00  0.00           H  
ATOM   4730  H2  WAT  1162      12.028  14.475  15.710  1.00  0.00           H  
ATOM   4732  O   WAT  1163       7.779 -10.875 -10.317  1.00  0.00           O  
ATOM   4733  H1  WAT  1163       8.039 -10.600  -9.437  1.00  0.00           H  
ATOM   4734  H2  WAT  1163       8.035 -10.145 -10.881  1.00  0.00           H  
ATOM   4736  O   WAT  1164     -13.804   9.474  15.228  1.00  0.00           O  
ATOM   4737  H1  WAT  1164     -13.258   8.688  15.198  1.00  0.00           H  
ATOM   4738  H2  WAT  1164     -14.669   9.176  14.946  1.00  0.00           H  
ATOM   4740  O   WAT  1165      -5.867 -10.242   6.340  1.00  0.00           O  
ATOM   4741  H1  WAT  1165      -5.986 -11.029   6.873  1.00  0.00           H  
ATOM   4742  H2  WAT  1165      -6.241 -10.471   5.489  1.00  0.00           H  
ATOM   4744  O   WAT  1166      -5.926  -6.205   8.638  1.00  0.00           O  
ATOM   4745  H1  WAT  1166      -5.966  -5.292   8.924  1.00  0.00           H  
ATOM   4746  H2  WAT  1166      -6.679  -6.621   9.058  1.00  0.00           H  
ATOM   4748  O   WAT  1167      -2.757   9.917  -1.946  1.00  0.00           O  
ATOM   4749  H1  WAT  1167      -2.053   9.961  -1.298  1.00  0.00           H  
ATOM   4750  H2  WAT  1167      -2.461   9.261  -2.577  1.00  0.00           H  
ATOM   4752  O   WAT  1168     -10.270  -9.753 -12.428  1.00  0.00           O  
ATOM   4753  H1  WAT  1168     -10.211  -9.186 -13.196  1.00  0.00           H  
ATOM   4754  H2  WAT  1168     -10.655 -10.565 -12.758  1.00  0.00           H  
ATOM   4756  O   WAT  1169      12.405 -20.604  11.677  1.00  0.00           O  
ATOM   4757  H1  WAT  1169      12.855 -21.329  12.111  1.00  0.00           H  
ATOM   4758  H2  WAT  1169      12.742 -19.819  12.109  1.00  0.00           H  
ATOM   4760  O   WAT  1170       3.060  14.696  17.394  1.00  0.00           O  
ATOM   4761  H1  WAT  1170       3.246  13.783  17.172  1.00  0.00           H  
ATOM   4762  H2  WAT  1170       2.928  14.690  18.342  1.00  0.00           H  
ATOM   4764  O   WAT  1171     -10.817  -1.983   8.289  1.00  0.00           O  
ATOM   4765  H1  WAT  1171      -9.952  -1.921   8.695  1.00  0.00           H  
ATOM   4766  H2  WAT  1171     -11.411  -1.594   8.930  1.00  0.00           H  
ATOM   4768  O   WAT  1172       0.882   0.850  16.882  1.00  0.00           O  
ATOM   4769  H1  WAT  1172       1.637   0.484  17.343  1.00  0.00           H  
ATOM   4770  H2  WAT  1172       0.219   0.160  16.922  1.00  0.00           H  
ATOM   4772  O   WAT  1173      21.884 -11.371   8.274  1.00  0.00           O  
ATOM   4773  H1  WAT  1173      21.120 -10.964   8.682  1.00  0.00           H  
ATOM   4774  H2  WAT  1173      22.568 -11.320   8.943  1.00  0.00           H  
ATOM   4776  O   WAT  1174       1.471  -5.172 -10.767  1.00  0.00           O  
ATOM   4777  H1  WAT  1174       1.483  -4.493 -10.092  1.00  0.00           H  
ATOM   4778  H2  WAT  1174       1.902  -5.923 -10.358  1.00  0.00           H  
ATOM   4780  O   WAT  1175     -10.653   7.446 -21.812  1.00  0.00           O  
ATOM   4781  H1  WAT  1175     -10.275   7.209 -20.966  1.00  0.00           H  
ATOM   4782  H2  WAT  1175     -10.700   6.620 -22.293  1.00  0.00           H  
ATOM   4784  O   WAT  1176      15.058   5.582 -16.763  1.00  0.00           O  
ATOM   4785  H1  WAT  1176      15.100   5.367 -15.831  1.00  0.00           H  
ATOM   4786  H2  WAT  1176      14.347   5.038 -17.102  1.00  0.00           H  
ATOM   4788  O   WAT  1177     -11.254  -4.059   6.401  1.00  0.00           O  
ATOM   4789  H1  WAT  1177     -11.759  -3.642   5.703  1.00  0.00           H  
ATOM   4790  H2  WAT  1177     -11.193  -3.391   7.084  1.00  0.00           H  
ATOM   4792  O   WAT  1178     -23.517   6.956 -15.275  1.00  0.00           O  
ATOM   4793  H1  WAT  1178     -22.900   6.257 -15.491  1.00  0.00           H  
ATOM   4794  H2  WAT  1178     -24.375   6.593 -15.495  1.00  0.00           H  
ATOM   4796  O   WAT  1179       7.841  -7.046   1.887  1.00  0.00           O  
ATOM   4797  H1  WAT  1179       8.586  -6.518   1.600  1.00  0.00           H  
ATOM   4798  H2  WAT  1179       7.652  -6.733   2.771  1.00  0.00           H  
ATOM   4800  O   WAT  1180      -7.579   3.859 -23.554  1.00  0.00           O  
ATOM   4801  H1  WAT  1180      -7.666   2.906 -23.527  1.00  0.00           H  
ATOM   4802  H2  WAT  1180      -7.404   4.058 -24.474  1.00  0.00           H  
ATOM   4804  O   WAT  1181      -6.405  11.202  -3.353  1.00  0.00           O  
ATOM   4805  H1  WAT  1181      -7.255  10.975  -2.976  1.00  0.00           H  
ATOM   4806  H2  WAT  1181      -5.852  11.397  -2.597  1.00  0.00           H  
ATOM   4808  O   WAT  1182     -12.627  13.028  17.981  1.00  0.00           O  
ATOM   4809  H1  WAT  1182     -13.102  13.795  18.303  1.00  0.00           H  
ATOM   4810  H2  WAT  1182     -12.668  12.401  18.704  1.00  0.00           H  
ATOM   4812  O   WAT  1183     -12.191  -1.531  18.571  1.00  0.00           O  
ATOM   4813  H1  WAT  1183     -11.597  -1.538  17.820  1.00  0.00           H  
ATOM   4814  H2  WAT  1183     -12.627  -0.680  18.524  1.00  0.00           H  
ATOM   4816  O   WAT  1184      -8.287   3.129  -3.168  1.00  0.00           O  
ATOM   4817  H1  WAT  1184      -7.559   3.602  -2.764  1.00  0.00           H  
ATOM   4818  H2  WAT  1184      -8.118   3.187  -4.108  1.00  0.00           H  
ATOM   4820  O   WAT  1185     -11.290 -19.606 -12.093  1.00  0.00           O  
ATOM   4821  H1  WAT  1185     -10.456 -19.704 -12.552  1.00  0.00           H  
ATOM   4822  H2  WAT  1185     -11.844 -20.299 -12.452  1.00  0.00           H  
ATOM   4824  O   WAT  1186     -22.445  -7.209   3.339  1.00  0.00           O  
ATOM   4825  H1  WAT  1186     -22.578  -7.690   2.522  1.00  0.00           H  
ATOM   4826  H2  WAT  1186     -21.565  -6.841   3.260  1.00  0.00           H  
ATOM   4828  O   WAT  1187      15.622 -16.318  -2.520  1.00  0.00           O  
ATOM   4829  H1  WAT  1187      16.379 -16.430  -1.945  1.00  0.00           H  
ATOM   4830  H2  WAT  1187      15.998 -16.081  -3.368  1.00  0.00           H  
ATOM   4832  O   WAT  1188       5.439  -5.108 -11.321  1.00  0.00           O  
ATOM   4833  H1  WAT  1188       6.297  -4.690 -11.401  1.00  0.00           H  
ATOM   4834  H2  WAT  1188       4.950  -4.798 -12.083  1.00  0.00           H  
ATOM   4836  O   WAT  1189       5.248   0.074  27.855  1.00  0.00           O  
ATOM   4837  H1  WAT  1189       4.712  -0.562  28.329  1.00  0.00           H  
ATOM   4838  H2  WAT  1189       4.767   0.234  27.043  1.00  0.00           H  
ATOM   4840  O   WAT  1190       4.551   4.209 -18.187  1.00  0.00           O  
ATOM   4841  H1  WAT  1190       3.723   4.155 -17.711  1.00  0.00           H  
ATOM   4842  H2  WAT  1190       5.215   3.966 -17.541  1.00  0.00           H  
ATOM   4844  O   WAT  1191     -19.883   1.924 -20.665  1.00  0.00           O  
ATOM   4845  H1  WAT  1191     -20.685   1.860 -21.183  1.00  0.00           H  
ATOM   4846  H2  WAT  1191     -19.974   1.244 -19.997  1.00  0.00           H  
ATOM   4848  O   WAT  1192     -18.315 -20.998 -10.222  1.00  0.00           O  
ATOM   4849  H1  WAT  1192     -17.923 -21.117 -11.087  1.00  0.00           H  
ATOM   4850  H2  WAT  1192     -19.259 -21.040 -10.378  1.00  0.00           H  
ATOM   4852  O   WAT  1193      18.033  14.352   4.881  1.00  0.00           O  
ATOM   4853  H1  WAT  1193      18.272  15.269   4.747  1.00  0.00           H  
ATOM   4854  H2  WAT  1193      18.046  14.238   5.831  1.00  0.00           H  
ATOM   4856  O   WAT  1194      21.081  10.619 -14.664  1.00  0.00           O  
ATOM   4857  H1  WAT  1194      20.999  11.355 -14.057  1.00  0.00           H  
ATOM   4858  H2  WAT  1194      20.741  10.955 -15.494  1.00  0.00           H  
ATOM   4860  O   WAT  1195       1.055  24.333  -5.330  1.00  0.00           O  
ATOM   4861  H1  WAT  1195       0.583  24.768  -4.620  1.00  0.00           H  
ATOM   4862  H2  WAT  1195       1.584  25.025  -5.726  1.00  0.00           H  
ATOM   4864  O   WAT  1196      -9.693  16.909   8.756  1.00  0.00           O  
ATOM   4865  H1  WAT  1196      -9.737  17.851   8.591  1.00  0.00           H  
ATOM   4866  H2  WAT  1196      -8.758  16.725   8.845  1.00  0.00           H  
ATOM   4868  O   WAT  1197       3.607  14.415   9.921  1.00  0.00           O  
ATOM   4869  H1  WAT  1197       3.862  14.731   9.054  1.00  0.00           H  
ATOM   4870  H2  WAT  1197       4.345  14.645  10.486  1.00  0.00           H  
ATOM   4872  O   WAT  1198      11.982  13.829   1.446  1.00  0.00           O  
ATOM   4873  H1  WAT  1198      12.437  12.992   1.360  1.00  0.00           H  
ATOM   4874  H2  WAT  1198      12.277  14.178   2.287  1.00  0.00           H  
ATOM   4876  O   WAT  1199      -1.389  -4.476   5.216  1.00  0.00           O  
ATOM   4877  H1  WAT  1199      -1.208  -4.389   4.280  1.00  0.00           H  
ATOM   4878  H2  WAT  1199      -2.272  -4.844   5.256  1.00  0.00           H  
ATOM   4880  O   WAT  1200      -3.743 -25.697   6.370  1.00  0.00           O  
ATOM   4881  H1  WAT  1200      -4.142 -26.336   5.779  1.00  0.00           H  
ATOM   4882  H2  WAT  1200      -2.803 -25.772   6.206  1.00  0.00           H  
ATOM   4884  O   WAT  1201       4.268 -19.190   9.955  1.00  0.00           O  
ATOM   4885  H1  WAT  1201       3.789 -19.792   9.385  1.00  0.00           H  
ATOM   4886  H2  WAT  1201       5.188 -19.336   9.738  1.00  0.00           H  
ATOM   4888  O   WAT  1202       9.500  20.002   7.277  1.00  0.00           O  
ATOM   4889  H1  WAT  1202       8.807  19.577   6.771  1.00  0.00           H  
ATOM   4890  H2  WAT  1202       9.306  19.777   8.186  1.00  0.00           H  
ATOM   4892  O   WAT  1203       1.185  13.020   7.422  1.00  0.00           O  
ATOM   4893  H1  WAT  1203       1.926  12.953   6.820  1.00  0.00           H  
ATOM   4894  H2  WAT  1203       1.492  12.599   8.226  1.00  0.00           H  
ATOM   4896  O   WAT  1204      24.655 -17.335 -10.361  1.00  0.00           O  
ATOM   4897  H1  WAT  1204      23.862 -16.882 -10.074  1.00  0.00           H  
ATOM   4898  H2  WAT  1204      25.351 -16.685 -10.264  1.00  0.00           H  
ATOM   4900  O   WAT  1205      16.476   1.629 -10.913  1.00  0.00           O  
ATOM   4901  H1  WAT  1205      15.557   1.361 -10.934  1.00  0.00           H  
ATOM   4902  H2  WAT  1205      16.605   1.973 -10.029  1.00  0.00           H  
ATOM   4904  O   WAT  1206      10.071  18.867 -10.685  1.00  0.00           O  
ATOM   4905  H1  WAT  1206       9.647  18.704 -11.527  1.00  0.00           H  
ATOM   4906  H2  WAT  1206       9.500  18.444 -10.043  1.00  0.00           H  
ATOM   4908  O   WAT  1207     -10.270  -2.018  -0.548  1.00  0.00           O  
ATOM   4909  H1  WAT  1207      -9.322  -1.942  -0.659  1.00  0.00           H  
ATOM   4910  H2  WAT  1207     -10.637  -1.573  -1.312  1.00  0.00           H  
ATOM   4912  O   WAT  1208      -5.566 -21.451  -8.036  1.00  0.00           O  
ATOM   4913  H1  WAT  1208      -4.935 -20.750  -7.873  1.00  0.00           H  
ATOM   4914  H2  WAT  1208      -5.981 -21.213  -8.865  1.00  0.00           H  
ATOM   4916  O   WAT  1209       6.865 -19.187   9.393  1.00  0.00           O  
ATOM   4917  H1  WAT  1209       6.665 -18.403   8.881  1.00  0.00           H  
ATOM   4918  H2  WAT  1209       7.772 -19.394   9.169  1.00  0.00           H  
ATOM   4920  O   WAT  1210     -11.074  12.991   4.907  1.00  0.00           O  
ATOM   4921  H1  WAT  1210     -12.019  12.884   4.801  1.00  0.00           H  
ATOM   4922  H2  WAT  1210     -10.704  12.156   4.620  1.00  0.00           H  
ATOM   4924  O   WAT  1211       0.677  22.672   6.112  1.00  0.00           O  
ATOM   4925  H1  WAT  1211      -0.222  22.954   5.942  1.00  0.00           H  
ATOM   4926  H2  WAT  1211       1.106  23.445   6.479  1.00  0.00           H  
ATOM   4928  O   WAT  1212     -13.448  18.359  14.272  1.00  0.00           O  
ATOM   4929  H1  WAT  1212     -14.013  18.755  14.936  1.00  0.00           H  
ATOM   4930  H2  WAT  1212     -12.578  18.713  14.455  1.00  0.00           H  
ATOM   4932  O   WAT  1213       5.513  -7.993  13.135  1.00  0.00           O  
ATOM   4933  H1  WAT  1213       6.067  -7.501  13.741  1.00  0.00           H  
ATOM   4934  H2  WAT  1213       5.775  -8.905  13.258  1.00  0.00           H  
ATOM   4936  O   WAT  1214     -20.428  -9.413  15.170  1.00  0.00           O  
ATOM   4937  H1  WAT  1214     -19.527  -9.167  14.961  1.00  0.00           H  
ATOM   4938  H2  WAT  1214     -20.782  -9.751  14.347  1.00  0.00           H  
ATOM   4940  O   WAT  1215     -23.222 -10.964   2.598  1.00  0.00           O  
ATOM   4941  H1  WAT  1215     -23.275 -11.776   2.094  1.00  0.00           H  
ATOM   4942  H2  WAT  1215     -24.133 -10.706   2.733  1.00  0.00           H  
ATOM   4944  O   WAT  1216       8.726 -20.561  13.926  1.00  0.00           O  
ATOM   4945  H1  WAT  1216       9.302 -21.323  13.865  1.00  0.00           H  
ATOM   4946  H2  WAT  1216       7.853 -20.931  14.060  1.00  0.00           H  
ATOM   4948  O   WAT  1217      -6.492   1.400 -27.996  1.00  0.00           O  
ATOM   4949  H1  WAT  1217      -7.109   1.882 -28.546  1.00  0.00           H  
ATOM   4950  H2  WAT  1217      -5.769   2.011 -27.853  1.00  0.00           H  
ATOM   4952  O   WAT  1218      -2.696  -2.850  19.729  1.00  0.00           O  
ATOM   4953  H1  WAT  1218      -2.035  -3.511  19.936  1.00  0.00           H  
ATOM   4954  H2  WAT  1218      -2.405  -2.471  18.900  1.00  0.00           H  
ATOM   4956  O   WAT  1219      14.855   1.387  18.472  1.00  0.00           O  
ATOM   4957  H1  WAT  1219      15.528   1.524  17.805  1.00  0.00           H  
ATOM   4958  H2  WAT  1219      15.337   1.376  19.299  1.00  0.00           H  
ATOM   4960  O   WAT  1220      -0.596   1.576 -21.290  1.00  0.00           O  
ATOM   4961  H1  WAT  1220       0.238   1.134 -21.127  1.00  0.00           H  
ATOM   4962  H2  WAT  1220      -1.108   0.943 -21.794  1.00  0.00           H  
ATOM   4964  O   WAT  1221      -8.103 -17.886   4.015  1.00  0.00           O  
ATOM   4965  H1  WAT  1221      -8.553 -18.549   3.490  1.00  0.00           H  
ATOM   4966  H2  WAT  1221      -7.925 -17.174   3.401  1.00  0.00           H  
ATOM   4968  O   WAT  1222      -7.628  -2.143 -20.303  1.00  0.00           O  
ATOM   4969  H1  WAT  1222      -6.944  -1.532 -20.028  1.00  0.00           H  
ATOM   4970  H2  WAT  1222      -7.151  -2.876 -20.692  1.00  0.00           H  
ATOM   4972  O   WAT  1223      20.801  -2.830  15.366  1.00  0.00           O  
ATOM   4973  H1  WAT  1223      20.110  -2.725  16.020  1.00  0.00           H  
ATOM   4974  H2  WAT  1223      21.200  -3.674  15.573  1.00  0.00           H  
ATOM   4976  O   WAT  1224      14.502  21.432  -7.470  1.00  0.00           O  
ATOM   4977  H1  WAT  1224      13.700  21.608  -7.963  1.00  0.00           H  
ATOM   4978  H2  WAT  1224      14.377  20.552  -7.115  1.00  0.00           H  
ATOM   4980  O   WAT  1225      24.249   5.393  16.030  1.00  0.00           O  
ATOM   4981  H1  WAT  1225      24.804   6.173  16.055  1.00  0.00           H  
ATOM   4982  H2  WAT  1225      23.461   5.644  16.512  1.00  0.00           H  
ATOM   4984  O   WAT  1226       6.076  12.552   7.979  1.00  0.00           O  
ATOM   4985  H1  WAT  1226       5.436  13.263   7.947  1.00  0.00           H  
ATOM   4986  H2  WAT  1226       5.550  11.760   8.085  1.00  0.00           H  
ATOM   4988  O   WAT  1227     -10.523  19.243  14.857  1.00  0.00           O  
ATOM   4989  H1  WAT  1227     -10.127  18.528  14.359  1.00  0.00           H  
ATOM   4990  H2  WAT  1227     -10.654  18.881  15.733  1.00  0.00           H  
ATOM   4992  O   WAT  1228     -10.891   7.390  25.246  1.00  0.00           O  
ATOM   4993  H1  WAT  1228     -11.092   6.861  26.018  1.00  0.00           H  
ATOM   4994  H2  WAT  1228     -11.302   6.921  24.520  1.00  0.00           H  
ATOM   4996  O   WAT  1229     -11.172   4.202 -21.087  1.00  0.00           O  
ATOM   4997  H1  WAT  1229     -10.868   4.810 -20.413  1.00  0.00           H  
ATOM   4998  H2  WAT  1229     -10.711   4.473 -21.881  1.00  0.00           H  
ATOM   5000  O   WAT  1230       8.341  -7.137   8.225  1.00  0.00           O  
ATOM   5001  H1  WAT  1230       8.701  -6.253   8.302  1.00  0.00           H  
ATOM   5002  H2  WAT  1230       8.712  -7.477   7.411  1.00  0.00           H  
ATOM   5004  O   WAT  1231      14.777  15.614   0.210  1.00  0.00           O  
ATOM   5005  H1  WAT  1231      15.287  16.392  -0.013  1.00  0.00           H  
ATOM   5006  H2  WAT  1231      14.028  15.952   0.702  1.00  0.00           H  
ATOM   5008  O   WAT  1232     -18.460 -18.459  -0.557  1.00  0.00           O  
ATOM   5009  H1  WAT  1232     -19.382 -18.277  -0.379  1.00  0.00           H  
ATOM   5010  H2  WAT  1232     -18.217 -17.828  -1.234  1.00  0.00           H  
ATOM   5012  O   WAT  1233      -9.477 -20.014   2.820  1.00  0.00           O  
ATOM   5013  H1  WAT  1233      -8.980 -20.815   2.656  1.00  0.00           H  
ATOM   5014  H2  WAT  1233     -10.099 -19.965   2.094  1.00  0.00           H  
ATOM   5016  O   WAT  1234       9.266   3.931 -22.876  1.00  0.00           O  
ATOM   5017  H1  WAT  1234       9.942   4.043 -23.543  1.00  0.00           H  
ATOM   5018  H2  WAT  1234       9.352   3.020 -22.597  1.00  0.00           H  
ATOM   5020  O   WAT  1235       4.295 -12.802  -4.293  1.00  0.00           O  
ATOM   5021  H1  WAT  1235       3.673 -12.292  -3.773  1.00  0.00           H  
ATOM   5022  H2  WAT  1235       3.986 -12.711  -5.194  1.00  0.00           H  
ATOM   5024  O   WAT  1236      12.592  12.843  -3.190  1.00  0.00           O  
ATOM   5025  H1  WAT  1236      13.177  12.837  -3.948  1.00  0.00           H  
ATOM   5026  H2  WAT  1236      12.290  11.938  -3.113  1.00  0.00           H  
ATOM   5028  O   WAT  1237      22.820  -5.893  13.786  1.00  0.00           O  
ATOM   5029  H1  WAT  1237      21.892  -6.031  13.596  1.00  0.00           H  
ATOM   5030  H2  WAT  1237      23.280  -6.437  13.146  1.00  0.00           H  
ATOM   5032  O   WAT  1238     -11.503   0.707   7.609  1.00  0.00           O  
ATOM   5033  H1  WAT  1238     -11.362   0.707   6.662  1.00  0.00           H  
ATOM   5034  H2  WAT  1238     -11.038  -0.070   7.920  1.00  0.00           H  
ATOM   5036  O   WAT  1239     -19.507 -16.805 -10.342  1.00  0.00           O  
ATOM   5037  H1  WAT  1239     -19.310 -17.093  -9.451  1.00  0.00           H  
ATOM   5038  H2  WAT  1239     -19.730 -17.610 -10.810  1.00  0.00           H  
ATOM   5040  O   WAT  1240      11.770  -7.482 -24.952  1.00  0.00           O  
ATOM   5041  H1  WAT  1240      12.456  -8.148 -24.910  1.00  0.00           H  
ATOM   5042  H2  WAT  1240      11.674  -7.179 -24.050  1.00  0.00           H  
ATOM   5044  O   WAT  1241      17.365 -15.225   0.660  1.00  0.00           O  
ATOM   5045  H1  WAT  1241      17.618 -14.518   1.253  1.00  0.00           H  
ATOM   5046  H2  WAT  1241      17.681 -16.021   1.087  1.00  0.00           H  
ATOM   5048  O   WAT  1242      -6.439 -22.443   3.773  1.00  0.00           O  
ATOM   5049  H1  WAT  1242      -6.043 -23.265   3.486  1.00  0.00           H  
ATOM   5050  H2  WAT  1242      -7.148 -22.288   3.149  1.00  0.00           H  
ATOM   5052  O   WAT  1243      18.097 -17.767  12.137  1.00  0.00           O  
ATOM   5053  H1  WAT  1243      18.220 -18.715  12.193  1.00  0.00           H  
ATOM   5054  H2  WAT  1243      17.479 -17.564  12.839  1.00  0.00           H  
ATOM   5056  O   WAT  1244     -16.821   9.180  17.804  1.00  0.00           O  
ATOM   5057  H1  WAT  1244     -17.118   9.659  17.031  1.00  0.00           H  
ATOM   5058  H2  WAT  1244     -17.395   9.483  18.508  1.00  0.00           H  
ATOM   5060  O   WAT  1245       2.942  11.949  -5.887  1.00  0.00           O  
ATOM   5061  H1  WAT  1245       3.832  12.273  -5.748  1.00  0.00           H  
ATOM   5062  H2  WAT  1245       2.666  11.631  -5.027  1.00  0.00           H  
ATOM   5064  O   WAT  1246     -10.805  -6.907  20.233  1.00  0.00           O  
ATOM   5065  H1  WAT  1246     -11.668  -6.669  20.572  1.00  0.00           H  
ATOM   5066  H2  WAT  1246     -10.630  -6.261  19.548  1.00  0.00           H  
ATOM   5068  O   WAT  1247     -12.939   0.901 -24.331  1.00  0.00           O  
ATOM   5069  H1  WAT  1247     -12.392   1.642 -24.589  1.00  0.00           H  
ATOM   5070  H2  WAT  1247     -12.742   0.221 -24.976  1.00  0.00           H  
ATOM   5072  O   WAT  1248     -11.661  -7.227   2.405  1.00  0.00           O  
ATOM   5073  H1  WAT  1248     -11.961  -7.081   3.303  1.00  0.00           H  
ATOM   5074  H2  WAT  1248     -11.492  -8.168   2.359  1.00  0.00           H  
ATOM   5076  O   WAT  1249      -0.142 -11.581 -23.480  1.00  0.00           O  
ATOM   5077  H1  WAT  1249       0.118 -10.702 -23.203  1.00  0.00           H  
ATOM   5078  H2  WAT  1249      -0.848 -11.434 -24.110  1.00  0.00           H  
ATOM   5080  O   WAT  1250       8.928  17.371   4.737  1.00  0.00           O  
ATOM   5081  H1  WAT  1250       8.567  16.946   3.959  1.00  0.00           H  
ATOM   5082  H2  WAT  1250       8.319  18.085   4.925  1.00  0.00           H  
ATOM   5084  O   WAT  1251      -9.454 -10.668  -0.331  1.00  0.00           O  
ATOM   5085  H1  WAT  1251      -8.713 -11.273  -0.314  1.00  0.00           H  
ATOM   5086  H2  WAT  1251      -9.521 -10.396  -1.246  1.00  0.00           H  
ATOM   5088  O   WAT  1252      13.605  -1.870  -9.825  1.00  0.00           O  
ATOM   5089  H1  WAT  1252      12.808  -2.147  -9.373  1.00  0.00           H  
ATOM   5090  H2  WAT  1252      14.276  -2.483  -9.525  1.00  0.00           H  
ATOM   5092  O   WAT  1253      24.481 -10.115 -14.191  1.00  0.00           O  
ATOM   5093  H1  WAT  1253      24.019 -10.445 -13.421  1.00  0.00           H  
ATOM   5094  H2  WAT  1253      23.823  -9.608 -14.667  1.00  0.00           H  
ATOM   5096  O   WAT  1254       1.190 -16.496  -3.508  1.00  0.00           O  
ATOM   5097  H1  WAT  1254       1.077 -15.561  -3.679  1.00  0.00           H  
ATOM   5098  H2  WAT  1254       1.738 -16.532  -2.724  1.00  0.00           H  
ATOM   5100  O   WAT  1255      -1.114   9.289   3.780  1.00  0.00           O  
ATOM   5101  H1  WAT  1255      -1.443   9.143   2.893  1.00  0.00           H  
ATOM   5102  H2  WAT  1255      -0.227   8.930   3.768  1.00  0.00           H  
ATOM   5104  O   WAT  1256     -13.405 -10.109  12.470  1.00  0.00           O  
ATOM   5105  H1  WAT  1256     -12.891 -10.191  11.667  1.00  0.00           H  
ATOM   5106  H2  WAT  1256     -14.306  -9.996  12.167  1.00  0.00           H  
ATOM   5108  O   WAT  1257     -19.112 -11.090  -8.638  1.00  0.00           O  
ATOM   5109  H1  WAT  1257     -19.356 -10.642  -7.828  1.00  0.00           H  
ATOM   5110  H2  WAT  1257     -19.133 -12.020  -8.414  1.00  0.00           H  
ATOM   5112  O   WAT  1258     -10.508 -14.377 -12.423  1.00  0.00           O  
ATOM   5113  H1  WAT  1258     -10.627 -13.693 -13.082  1.00  0.00           H  
ATOM   5114  H2  WAT  1258     -11.054 -15.102 -12.729  1.00  0.00           H  
ATOM   5116  O   WAT  1259      -6.215   5.912   8.752  1.00  0.00           O  
ATOM   5117  H1  WAT  1259      -6.458   5.029   9.029  1.00  0.00           H  
ATOM   5118  H2  WAT  1259      -6.455   5.948   7.826  1.00  0.00           H  
ATOM   5120  O   WAT  1260     -11.995  -4.001   3.152  1.00  0.00           O  
ATOM   5121  H1  WAT  1260     -11.674  -3.358   2.520  1.00  0.00           H  
ATOM   5122  H2  WAT  1260     -12.853  -3.669   3.416  1.00  0.00           H  
ATOM   5124  O   WAT  1261     -16.240 -10.204   8.901  1.00  0.00           O  
ATOM   5125  H1  WAT  1261     -16.933 -10.859   8.987  1.00  0.00           H  
ATOM   5126  H2  WAT  1261     -16.475  -9.708   8.117  1.00  0.00           H  
ATOM   5128  O   WAT  1262      24.044   2.259  13.880  1.00  0.00           O  
ATOM   5129  H1  WAT  1262      24.242   2.279  14.816  1.00  0.00           H  
ATOM   5130  H2  WAT  1262      24.097   3.175  13.605  1.00  0.00           H  
ATOM   5132  O   WAT  1263     -21.679  -0.305  11.282  1.00  0.00           O  
ATOM   5133  H1  WAT  1263     -20.910  -0.675  11.715  1.00  0.00           H  
ATOM   5134  H2  WAT  1263     -22.321  -1.016  11.284  1.00  0.00           H  
ATOM   5136  O   WAT  1264      15.471  -6.106  22.127  1.00  0.00           O  
ATOM   5137  H1  WAT  1264      16.251  -6.645  22.259  1.00  0.00           H  
ATOM   5138  H2  WAT  1264      15.777  -5.368  21.599  1.00  0.00           H  
ATOM   5140  O   WAT  1265      -3.084 -15.623   5.597  1.00  0.00           O  
ATOM   5141  H1  WAT  1265      -3.241 -14.774   5.184  1.00  0.00           H  
ATOM   5142  H2  WAT  1265      -2.711 -15.408   6.452  1.00  0.00           H  
ATOM   5144  O   WAT  1266      -3.942  -5.479   5.266  1.00  0.00           O  
ATOM   5145  H1  WAT  1266      -4.453  -5.072   4.566  1.00  0.00           H  
ATOM   5146  H2  WAT  1266      -4.022  -6.419   5.106  1.00  0.00           H  
ATOM   5148  O   WAT  1267     -13.945  -2.263  14.041  1.00  0.00           O  
ATOM   5149  H1  WAT  1267     -13.104  -2.694  14.193  1.00  0.00           H  
ATOM   5150  H2  WAT  1267     -14.163  -2.476  13.133  1.00  0.00           H  
ATOM   5152  O   WAT  1268      13.941  14.379 -13.253  1.00  0.00           O  
ATOM   5153  H1  WAT  1268      13.332  13.979 -13.874  1.00  0.00           H  
ATOM   5154  H2  WAT  1268      13.907  13.809 -12.485  1.00  0.00           H  
ATOM   5156  O   WAT  1269      -3.098 -20.347  14.946  1.00  0.00           O  
ATOM   5157  H1  WAT  1269      -3.623 -21.052  14.567  1.00  0.00           H  
ATOM   5158  H2  WAT  1269      -2.670 -20.747  15.703  1.00  0.00           H  
ATOM   5160  O   WAT  1270     -11.491  -0.429  -2.629  1.00  0.00           O  
ATOM   5161  H1  WAT  1270     -12.260  -0.082  -3.082  1.00  0.00           H  
ATOM   5162  H2  WAT  1270     -10.940   0.338  -2.473  1.00  0.00           H  
ATOM   5164  O   WAT  1271      16.281  -4.452 -13.168  1.00  0.00           O  
ATOM   5165  H1  WAT  1271      16.433  -5.397 -13.194  1.00  0.00           H  
ATOM   5166  H2  WAT  1271      15.511  -4.349 -12.609  1.00  0.00           H  
ATOM   5168  O   WAT  1272       4.576   6.007  17.222  1.00  0.00           O  
ATOM   5169  H1  WAT  1272       4.564   6.884  17.606  1.00  0.00           H  
ATOM   5170  H2  WAT  1272       4.906   6.139  16.333  1.00  0.00           H  
ATOM   5172  O   WAT  1273      21.325  12.310 -12.574  1.00  0.00           O  
ATOM   5173  H1  WAT  1273      21.490  11.695 -11.860  1.00  0.00           H  
ATOM   5174  H2  WAT  1273      22.155  12.775 -12.686  1.00  0.00           H  
ATOM   5176  O   WAT  1274     -14.164 -12.810  -4.593  1.00  0.00           O  
ATOM   5177  H1  WAT  1274     -14.592 -11.993  -4.335  1.00  0.00           H  
ATOM   5178  H2  WAT  1274     -14.885 -13.423  -4.733  1.00  0.00           H  
ATOM   5180  O   WAT  1275      18.580 -12.909  -8.955  1.00  0.00           O  
ATOM   5181  H1  WAT  1275      18.451 -13.602  -9.603  1.00  0.00           H  
ATOM   5182  H2  WAT  1275      18.221 -13.270  -8.144  1.00  0.00           H  
ATOM   5184  O   WAT  1276      -7.240  -9.206  15.611  1.00  0.00           O  
ATOM   5185  H1  WAT  1276      -7.377  -9.784  16.362  1.00  0.00           H  
ATOM   5186  H2  WAT  1276      -6.289  -9.167  15.509  1.00  0.00           H  
ATOM   5188  O   WAT  1277      -9.928  19.545   8.345  1.00  0.00           O  
ATOM   5189  H1  WAT  1277      -9.833  19.677   7.401  1.00  0.00           H  
ATOM   5190  H2  WAT  1277     -10.740  19.998   8.570  1.00  0.00           H  
ATOM   5192  O   WAT  1278     -19.731   8.877   4.203  1.00  0.00           O  
ATOM   5193  H1  WAT  1278     -19.526   8.894   3.268  1.00  0.00           H  
ATOM   5194  H2  WAT  1278     -19.291   8.092   4.530  1.00  0.00           H  
ATOM   5196  O   WAT  1279      10.283   5.710  20.739  1.00  0.00           O  
ATOM   5197  H1  WAT  1279      10.465   4.877  20.303  1.00  0.00           H  
ATOM   5198  H2  WAT  1279       9.837   5.463  21.549  1.00  0.00           H  
ATOM   5200  O   WAT  1280      -4.822   6.730  -5.885  1.00  0.00           O  
ATOM   5201  H1  WAT  1280      -5.111   7.597  -5.601  1.00  0.00           H  
ATOM   5202  H2  WAT  1280      -5.441   6.483  -6.572  1.00  0.00           H  
ATOM   5204  O   WAT  1281     -22.386 -15.742 -10.031  1.00  0.00           O  
ATOM   5205  H1  WAT  1281     -22.428 -15.274 -10.866  1.00  0.00           H  
ATOM   5206  H2  WAT  1281     -21.450 -15.866  -9.873  1.00  0.00           H  
ATOM   5208  O   WAT  1282      19.967  -7.722  -4.223  1.00  0.00           O  
ATOM   5209  H1  WAT  1282      19.506  -7.929  -3.410  1.00  0.00           H  
ATOM   5210  H2  WAT  1282      20.895  -7.784  -3.994  1.00  0.00           H  
ATOM   5212  O   WAT  1283       1.197   3.186 -22.819  1.00  0.00           O  
ATOM   5213  H1  WAT  1283       0.448   2.767 -22.396  1.00  0.00           H  
ATOM   5214  H2  WAT  1283       1.852   2.490 -22.891  1.00  0.00           H  
ATOM   5216  O   WAT  1284      -7.474  15.871  -6.248  1.00  0.00           O  
ATOM   5217  H1  WAT  1284      -7.211  15.064  -6.690  1.00  0.00           H  
ATOM   5218  H2  WAT  1284      -6.838  16.523  -6.542  1.00  0.00           H  
ATOM   5220  O   WAT  1285     -20.168   9.766  -1.235  1.00  0.00           O  
ATOM   5221  H1  WAT  1285     -20.225  10.175  -2.099  1.00  0.00           H  
ATOM   5222  H2  WAT  1285     -19.564  10.325  -0.745  1.00  0.00           H  
ATOM   5224  O   WAT  1286      13.877  25.024  -1.490  1.00  0.00           O  
ATOM   5225  H1  WAT  1286      13.997  25.885  -1.088  1.00  0.00           H  
ATOM   5226  H2  WAT  1286      13.046  25.094  -1.961  1.00  0.00           H  
ATOM   5228  O   WAT  1287      -2.285  23.758  13.001  1.00  0.00           O  
ATOM   5229  H1  WAT  1287      -2.132  24.262  13.800  1.00  0.00           H  
ATOM   5230  H2  WAT  1287      -1.532  23.171  12.940  1.00  0.00           H  
ATOM   5232  O   WAT  1288     -17.147  18.213   6.295  1.00  0.00           O  
ATOM   5233  H1  WAT  1288     -17.155  19.162   6.171  1.00  0.00           H  
ATOM   5234  H2  WAT  1288     -16.366  18.047   6.823  1.00  0.00           H  
ATOM   5236  O   WAT  1289      -6.161  10.756   8.932  1.00  0.00           O  
ATOM   5237  H1  WAT  1289      -5.755  10.479   9.754  1.00  0.00           H  
ATOM   5238  H2  WAT  1289      -5.893  10.092   8.297  1.00  0.00           H  
ATOM   5240  O   WAT  1290      -4.335  17.776  -2.569  1.00  0.00           O  
ATOM   5241  H1  WAT  1290      -4.748  17.910  -1.715  1.00  0.00           H  
ATOM   5242  H2  WAT  1290      -4.794  17.023  -2.941  1.00  0.00           H  
ATOM   5244  O   WAT  1291      24.071  -3.341   2.510  1.00  0.00           O  
ATOM   5245  H1  WAT  1291      24.492  -4.200   2.460  1.00  0.00           H  
ATOM   5246  H2  WAT  1291      23.497  -3.311   1.745  1.00  0.00           H  
ATOM   5248  O   WAT  1292       7.255  -6.617  -5.300  1.00  0.00           O  
ATOM   5249  H1  WAT  1292       6.348  -6.568  -4.997  1.00  0.00           H  
ATOM   5250  H2  WAT  1292       7.755  -6.145  -4.635  1.00  0.00           H  
ATOM   5252  O   WAT  1293     -20.764   4.026   0.430  1.00  0.00           O  
ATOM   5253  H1  WAT  1293     -21.146   4.904   0.442  1.00  0.00           H  
ATOM   5254  H2  WAT  1293     -21.516   3.437   0.478  1.00  0.00           H  
ATOM   5256  O   WAT  1294      17.887  -3.047  12.901  1.00  0.00           O  
ATOM   5257  H1  WAT  1294      18.763  -3.121  12.521  1.00  0.00           H  
ATOM   5258  H2  WAT  1294      17.688  -3.928  13.217  1.00  0.00           H  
ATOM   5260  O   WAT  1295       9.099   5.781 -19.114  1.00  0.00           O  
ATOM   5261  H1  WAT  1295       8.936   5.824 -18.172  1.00  0.00           H  
ATOM   5262  H2  WAT  1295       8.620   5.006 -19.405  1.00  0.00           H  
ATOM   5264  O   WAT  1296      -2.726  14.983   1.884  1.00  0.00           O  
ATOM   5265  H1  WAT  1296      -1.824  14.713   1.712  1.00  0.00           H  
ATOM   5266  H2  WAT  1296      -2.650  15.879   2.211  1.00  0.00           H  
ATOM   5268  O   WAT  1297       3.908   9.709  -7.707  1.00  0.00           O  
ATOM   5269  H1  WAT  1297       3.539  10.075  -6.903  1.00  0.00           H  
ATOM   5270  H2  WAT  1297       3.831  10.415  -8.349  1.00  0.00           H  
ATOM   5272  O   WAT  1298     -12.335  -0.241  -8.046  1.00  0.00           O  
ATOM   5273  H1  WAT  1298     -12.407  -1.143  -7.734  1.00  0.00           H  
ATOM   5274  H2  WAT  1298     -13.184  -0.057  -8.447  1.00  0.00           H  
ATOM   5276  O   WAT  1299      24.639  17.355  -4.012  1.00  0.00           O  
ATOM   5277  H1  WAT  1299      24.843  16.559  -3.521  1.00  0.00           H  
ATOM   5278  H2  WAT  1299      23.961  17.087  -4.631  1.00  0.00           H  
ATOM   5280  O   WAT  1300     -18.086  -0.375  -1.984  1.00  0.00           O  
ATOM   5281  H1  WAT  1300     -18.435  -0.613  -1.125  1.00  0.00           H  
ATOM   5282  H2  WAT  1300     -18.834  -0.000  -2.450  1.00  0.00           H  
ATOM   5284  O   WAT  1301      10.844  25.308  -1.553  1.00  0.00           O  
ATOM   5285  H1  WAT  1301      11.012  25.198  -0.617  1.00  0.00           H  
ATOM   5286  H2  WAT  1301      10.177  25.993  -1.599  1.00  0.00           H  
ATOM   5288  O   WAT  1302      14.917  -5.894   9.062  1.00  0.00           O  
ATOM   5289  H1  WAT  1302      13.972  -5.824   9.197  1.00  0.00           H  
ATOM   5290  H2  WAT  1302      15.281  -5.137   9.522  1.00  0.00           H  
ATOM   5292  O   WAT  1303       7.241 -22.376  -8.240  1.00  0.00           O  
ATOM   5293  H1  WAT  1303       7.207 -23.109  -7.625  1.00  0.00           H  
ATOM   5294  H2  WAT  1303       6.407 -21.922  -8.117  1.00  0.00           H  
ATOM   5296  O   WAT  1304     -13.400   7.542  23.236  1.00  0.00           O  
ATOM   5297  H1  WAT  1304     -14.203   7.409  22.732  1.00  0.00           H  
ATOM   5298  H2  WAT  1304     -13.691   7.573  24.147  1.00  0.00           H  
ATOM   5300  O   WAT  1305      -1.086   9.627 -22.558  1.00  0.00           O  
ATOM   5301  H1  WAT  1305      -0.569   9.853 -23.331  1.00  0.00           H  
ATOM   5302  H2  WAT  1305      -1.557  10.431 -22.342  1.00  0.00           H  
ATOM   5304  O   WAT  1306       7.096   0.748 -25.579  1.00  0.00           O  
ATOM   5305  H1  WAT  1306       7.210   1.536 -26.111  1.00  0.00           H  
ATOM   5306  H2  WAT  1306       6.631   0.138 -26.152  1.00  0.00           H  
ATOM   5308  O   WAT  1307       4.153  17.302  11.533  1.00  0.00           O  
ATOM   5309  H1  WAT  1307       3.852  16.547  12.038  1.00  0.00           H  
ATOM   5310  H2  WAT  1307       4.515  17.899  12.187  1.00  0.00           H  
ATOM   5312  O   WAT  1308      -2.891   8.536  13.387  1.00  0.00           O  
ATOM   5313  H1  WAT  1308      -2.250   7.963  12.966  1.00  0.00           H  
ATOM   5314  H2  WAT  1308      -3.326   7.975  14.030  1.00  0.00           H  
ATOM   5316  O   WAT  1309     -21.589 -10.810  13.228  1.00  0.00           O  
ATOM   5317  H1  WAT  1309     -21.613 -10.080  12.610  1.00  0.00           H  
ATOM   5318  H2  WAT  1309     -22.502 -11.083  13.313  1.00  0.00           H  
ATOM   5320  O   WAT  1310      23.954  -6.752 -16.998  1.00  0.00           O  
ATOM   5321  H1  WAT  1310      23.561  -7.438 -16.459  1.00  0.00           H  
ATOM   5322  H2  WAT  1310      24.215  -6.076 -16.373  1.00  0.00           H  
ATOM   5324  O   WAT  1311       8.288  17.909 -12.736  1.00  0.00           O  
ATOM   5325  H1  WAT  1311       7.787  18.376 -13.405  1.00  0.00           H  
ATOM   5326  H2  WAT  1311       7.692  17.229 -12.422  1.00  0.00           H  
ATOM   5328  O   WAT  1312       4.016  -2.179   7.442  1.00  0.00           O  
ATOM   5329  H1  WAT  1312       4.380  -2.087   6.561  1.00  0.00           H  
ATOM   5330  H2  WAT  1312       3.182  -2.630   7.311  1.00  0.00           H  
ATOM   5332  O   WAT  1313      -3.769  22.186   3.307  1.00  0.00           O  
ATOM   5333  H1  WAT  1313      -4.318  21.792   2.629  1.00  0.00           H  
ATOM   5334  H2  WAT  1313      -4.379  22.406   4.011  1.00  0.00           H  
ATOM   5336  O   WAT  1314     -18.023   6.728   5.092  1.00  0.00           O  
ATOM   5337  H1  WAT  1314     -18.030   5.788   4.910  1.00  0.00           H  
ATOM   5338  H2  WAT  1314     -17.168   6.889   5.490  1.00  0.00           H  
ATOM   5340  O   WAT  1315      17.534  18.201   2.391  1.00  0.00           O  
ATOM   5341  H1  WAT  1315      17.235  18.368   1.497  1.00  0.00           H  
ATOM   5342  H2  WAT  1315      17.725  17.263   2.408  1.00  0.00           H  
ATOM   5344  O   WAT  1316     -16.437  12.371  18.857  1.00  0.00           O  
ATOM   5345  H1  WAT  1316     -15.766  12.650  19.480  1.00  0.00           H  
ATOM   5346  H2  WAT  1316     -15.957  12.201  18.047  1.00  0.00           H  
ATOM   5348  O   WAT  1317      17.150   4.990 -14.832  1.00  0.00           O  
ATOM   5349  H1  WAT  1317      17.766   5.703 -14.662  1.00  0.00           H  
ATOM   5350  H2  WAT  1317      17.246   4.407 -14.078  1.00  0.00           H  
ATOM   5352  O   WAT  1318      -6.231  16.814  -9.447  1.00  0.00           O  
ATOM   5353  H1  WAT  1318      -5.522  16.194  -9.274  1.00  0.00           H  
ATOM   5354  H2  WAT  1318      -5.911  17.647  -9.101  1.00  0.00           H  
ATOM   5356  O   WAT  1319       6.715 -11.686  -5.946  1.00  0.00           O  
ATOM   5357  H1  WAT  1319       6.479 -12.611  -6.008  1.00  0.00           H  
ATOM   5358  H2  WAT  1319       6.769 -11.514  -5.006  1.00  0.00           H  
ATOM   5360  O   WAT  1320      -8.534  -8.229  18.296  1.00  0.00           O  
ATOM   5361  H1  WAT  1320      -9.053  -8.734  18.922  1.00  0.00           H  
ATOM   5362  H2  WAT  1320      -7.665  -8.628  18.328  1.00  0.00           H  
ATOM   5364  O   WAT  1321      -7.371  -6.413   2.209  1.00  0.00           O  
ATOM   5365  H1  WAT  1321      -7.580  -7.072   1.547  1.00  0.00           H  
ATOM   5366  H2  WAT  1321      -8.200  -6.258   2.662  1.00  0.00           H  
ATOM   5368  O   WAT  1322      11.687 -13.795 -19.313  1.00  0.00           O  
ATOM   5369  H1  WAT  1322      12.131 -13.806 -20.161  1.00  0.00           H  
ATOM   5370  H2  WAT  1322      12.374 -14.001 -18.679  1.00  0.00           H  
ATOM   5372  O   WAT  1323     -15.577 -19.273  -1.642  1.00  0.00           O  
ATOM   5373  H1  WAT  1323     -15.339 -19.174  -0.720  1.00  0.00           H  
ATOM   5374  H2  WAT  1323     -14.741 -19.255  -2.108  1.00  0.00           H  
ATOM   5376  O   WAT  1324      21.630   7.170   8.201  1.00  0.00           O  
ATOM   5377  H1  WAT  1324      20.751   6.956   8.515  1.00  0.00           H  
ATOM   5378  H2  WAT  1324      21.486   7.822   7.515  1.00  0.00           H  
ATOM   5380  O   WAT  1325       8.097   3.887  -5.608  1.00  0.00           O  
ATOM   5381  H1  WAT  1325       7.332   3.762  -5.047  1.00  0.00           H  
ATOM   5382  H2  WAT  1325       8.670   4.467  -5.105  1.00  0.00           H  
ATOM   5384  O   WAT  1326      19.949  -5.036   5.099  1.00  0.00           O  
ATOM   5385  H1  WAT  1326      20.789  -4.579   5.054  1.00  0.00           H  
ATOM   5386  H2  WAT  1326      19.549  -4.723   5.911  1.00  0.00           H  
ATOM   5388  O   WAT  1327      -7.846  -8.391   0.331  1.00  0.00           O  
ATOM   5389  H1  WAT  1327      -8.511  -9.079   0.290  1.00  0.00           H  
ATOM   5390  H2  WAT  1327      -7.063  -8.835   0.656  1.00  0.00           H  
ATOM   5392  O   WAT  1328      19.275   2.402  15.509  1.00  0.00           O  
ATOM   5393  H1  WAT  1328      20.080   1.884  15.491  1.00  0.00           H  
ATOM   5394  H2  WAT  1328      18.924   2.270  16.389  1.00  0.00           H  
ATOM   5396  O   WAT  1329       7.195  19.148  -6.234  1.00  0.00           O  
ATOM   5397  H1  WAT  1329       7.637  18.890  -7.042  1.00  0.00           H  
ATOM   5398  H2  WAT  1329       6.457  18.543  -6.161  1.00  0.00           H  
ATOM   5400  O   WAT  1330      23.472  -5.235 -11.364  1.00  0.00           O  
ATOM   5401  H1  WAT  1330      23.948  -4.437 -11.593  1.00  0.00           H  
ATOM   5402  H2  WAT  1330      23.336  -5.680 -12.201  1.00  0.00           H  
ATOM   5404  O   WAT  1331      -2.816  21.004   7.608  1.00  0.00           O  
ATOM   5405  H1  WAT  1331      -2.109  20.946   8.251  1.00  0.00           H  
ATOM   5406  H2  WAT  1331      -3.035  20.093   7.410  1.00  0.00           H  
ATOM   5408  O   WAT  1332      14.126  -1.511 -15.211  1.00  0.00           O  
ATOM   5409  H1  WAT  1332      13.931  -0.592 -15.394  1.00  0.00           H  
ATOM   5410  H2  WAT  1332      15.002  -1.498 -14.825  1.00  0.00           H  
ATOM   5412  O   WAT  1333      -0.042  22.291  12.199  1.00  0.00           O  
ATOM   5413  H1  WAT  1333       0.474  22.740  11.529  1.00  0.00           H  
ATOM   5414  H2  WAT  1333       0.239  21.377  12.145  1.00  0.00           H  
ATOM   5416  O   WAT  1334      15.437   4.925  19.211  1.00  0.00           O  
ATOM   5417  H1  WAT  1334      16.229   5.059  18.692  1.00  0.00           H  
ATOM   5418  H2  WAT  1334      14.730   4.895  18.567  1.00  0.00           H  
ATOM   5420  O   WAT  1335     -15.898  20.328  11.002  1.00  0.00           O  
ATOM   5421  H1  WAT  1335     -15.143  19.988  10.522  1.00  0.00           H  
ATOM   5422  H2  WAT  1335     -16.275  20.987  10.420  1.00  0.00           H  
ATOM   5424  O   WAT  1336       0.206  15.512   5.248  1.00  0.00           O  
ATOM   5425  H1  WAT  1336       0.437  16.261   5.797  1.00  0.00           H  
ATOM   5426  H2  WAT  1336       0.549  15.733   4.382  1.00  0.00           H  
ATOM   5428  O   WAT  1337      10.389  -6.985  27.263  1.00  0.00           O  
ATOM   5429  H1  WAT  1337      10.310  -7.427  28.108  1.00  0.00           H  
ATOM   5430  H2  WAT  1337      10.843  -6.166  27.462  1.00  0.00           H  
ATOM   5432  O   WAT  1338     -16.522  -0.850   2.798  1.00  0.00           O  
ATOM   5433  H1  WAT  1338     -16.833  -0.264   2.108  1.00  0.00           H  
ATOM   5434  H2  WAT  1338     -17.269  -0.940   3.390  1.00  0.00           H  
ATOM   5436  O   WAT  1339      -0.409  -2.510  -7.493  1.00  0.00           O  
ATOM   5437  H1  WAT  1339      -1.149  -3.110  -7.398  1.00  0.00           H  
ATOM   5438  H2  WAT  1339      -0.744  -1.800  -8.041  1.00  0.00           H  
ATOM   5440  O   WAT  1340       1.144 -24.858  -5.094  1.00  0.00           O  
ATOM   5441  H1  WAT  1340       1.288 -24.349  -5.892  1.00  0.00           H  
ATOM   5442  H2  WAT  1340       1.826 -25.529  -5.112  1.00  0.00           H  
ATOM   5444  O   WAT  1341     -15.868   2.364  13.029  1.00  0.00           O  
ATOM   5445  H1  WAT  1341     -15.137   2.939  12.804  1.00  0.00           H  
ATOM   5446  H2  WAT  1341     -16.390   2.872  13.649  1.00  0.00           H  
ATOM   5448  O   WAT  1342     -14.844   3.300   5.151  1.00  0.00           O  
ATOM   5449  H1  WAT  1342     -14.738   2.932   4.274  1.00  0.00           H  
ATOM   5450  H2  WAT  1342     -15.779   3.497   5.217  1.00  0.00           H  
ATOM   5452  O   WAT  1343      -6.825  18.369   3.971  1.00  0.00           O  
ATOM   5453  H1  WAT  1343      -7.329  19.019   3.482  1.00  0.00           H  
ATOM   5454  H2  WAT  1343      -6.355  17.875   3.299  1.00  0.00           H  
ATOM   5456  O   WAT  1344     -11.051 -14.301  15.638  1.00  0.00           O  
ATOM   5457  H1  WAT  1344     -10.682 -15.155  15.864  1.00  0.00           H  
ATOM   5458  H2  WAT  1344     -10.291 -13.725  15.561  1.00  0.00           H  
ATOM   5460  O   WAT  1345      -6.217  21.402 -15.935  1.00  0.00           O  
ATOM   5461  H1  WAT  1345      -6.155  21.231 -16.875  1.00  0.00           H  
ATOM   5462  H2  WAT  1345      -5.386  21.088 -15.579  1.00  0.00           H  
ATOM   5464  O   WAT  1346      -0.874 -25.347  14.749  1.00  0.00           O  
ATOM   5465  H1  WAT  1346      -0.492 -26.192  14.985  1.00  0.00           H  
ATOM   5466  H2  WAT  1346      -1.566 -25.562  14.123  1.00  0.00           H  
ATOM   5468  O   WAT  1347       8.004  18.531  -8.830  1.00  0.00           O  
ATOM   5469  H1  WAT  1347       7.327  18.912  -9.389  1.00  0.00           H  
ATOM   5470  H2  WAT  1347       7.599  17.743  -8.467  1.00  0.00           H  
ATOM   5472  O   WAT  1348      14.314  22.055  -1.435  1.00  0.00           O  
ATOM   5473  H1  WAT  1348      13.948  21.689  -2.239  1.00  0.00           H  
ATOM   5474  H2  WAT  1348      14.138  22.994  -1.497  1.00  0.00           H  
ATOM   5476  O   WAT  1349      11.473  -0.370  20.522  1.00  0.00           O  
ATOM   5477  H1  WAT  1349      11.888  -0.646  19.705  1.00  0.00           H  
ATOM   5478  H2  WAT  1349      12.201  -0.234  21.127  1.00  0.00           H  
ATOM   5480  O   WAT  1350      -3.728 -11.738 -13.080  1.00  0.00           O  
ATOM   5481  H1  WAT  1350      -3.274 -11.974 -13.889  1.00  0.00           H  
ATOM   5482  H2  WAT  1350      -4.624 -11.546 -13.355  1.00  0.00           H  
ATOM   5484  O   WAT  1351      -0.348  -5.011  13.330  1.00  0.00           O  
ATOM   5485  H1  WAT  1351       0.538  -5.365  13.253  1.00  0.00           H  
ATOM   5486  H2  WAT  1351      -0.917  -5.729  13.052  1.00  0.00           H  
ATOM   5488  O   WAT  1352     -13.488   5.450  -9.880  1.00  0.00           O  
ATOM   5489  H1  WAT  1352     -13.344   5.580 -10.817  1.00  0.00           H  
ATOM   5490  H2  WAT  1352     -12.760   5.908  -9.460  1.00  0.00           H  
ATOM   5492  O   WAT  1353     -23.299 -14.200   3.153  1.00  0.00           O  
ATOM   5493  H1  WAT  1353     -24.243 -14.094   3.273  1.00  0.00           H  
ATOM   5494  H2  WAT  1353     -23.133 -13.882   2.266  1.00  0.00           H  
ATOM   5496  O   WAT  1354      -0.685  -4.113 -11.908  1.00  0.00           O  
ATOM   5497  H1  WAT  1354      -0.018  -4.696 -11.546  1.00  0.00           H  
ATOM   5498  H2  WAT  1354      -0.363  -3.232 -11.717  1.00  0.00           H  
ATOM   5500  O   WAT  1355     -10.792   0.662  -6.130  1.00  0.00           O  
ATOM   5501  H1  WAT  1355      -9.976   0.807  -6.611  1.00  0.00           H  
ATOM   5502  H2  WAT  1355     -11.446   0.508  -6.811  1.00  0.00           H  
ATOM   5504  O   WAT  1356       0.666  19.793  11.305  1.00  0.00           O  
ATOM   5505  H1  WAT  1356       0.587  20.278  10.484  1.00  0.00           H  
ATOM   5506  H2  WAT  1356       0.250  18.950  11.126  1.00  0.00           H  
ATOM   5508  O   WAT  1357      -9.216   9.044 -10.910  1.00  0.00           O  
ATOM   5509  H1  WAT  1357      -9.435   8.332 -11.511  1.00  0.00           H  
ATOM   5510  H2  WAT  1357      -8.889   8.604 -10.126  1.00  0.00           H  
ATOM   5512  O   WAT  1358      -8.231 -14.746 -13.649  1.00  0.00           O  
ATOM   5513  H1  WAT  1358      -8.328 -14.087 -14.337  1.00  0.00           H  
ATOM   5514  H2  WAT  1358      -9.051 -14.700 -13.157  1.00  0.00           H  
ATOM   5516  O   WAT  1359      13.625  19.085  -4.583  1.00  0.00           O  
ATOM   5517  H1  WAT  1359      13.303  18.453  -3.940  1.00  0.00           H  
ATOM   5518  H2  WAT  1359      13.322  19.933  -4.258  1.00  0.00           H  
ATOM   5520  O   WAT  1360     -21.123  -5.704   7.626  1.00  0.00           O  
ATOM   5521  H1  WAT  1360     -21.192  -5.434   6.710  1.00  0.00           H  
ATOM   5522  H2  WAT  1360     -21.758  -5.155   8.086  1.00  0.00           H  
ATOM   5524  O   WAT  1361      -0.549 -24.027 -13.418  1.00  0.00           O  
ATOM   5525  H1  WAT  1361      -1.058 -24.809 -13.205  1.00  0.00           H  
ATOM   5526  H2  WAT  1361       0.079 -24.323 -14.077  1.00  0.00           H  
ATOM   5528  O   WAT  1362       5.563   2.036   9.951  1.00  0.00           O  
ATOM   5529  H1  WAT  1362       5.014   1.541   9.343  1.00  0.00           H  
ATOM   5530  H2  WAT  1362       5.214   1.822  10.817  1.00  0.00           H  
ATOM   5532  O   WAT  1363     -13.133  -3.578  20.402  1.00  0.00           O  
ATOM   5533  H1  WAT  1363     -12.823  -2.780  19.975  1.00  0.00           H  
ATOM   5534  H2  WAT  1363     -13.763  -3.271  21.055  1.00  0.00           H  
ATOM   5536  O   WAT  1364       9.190  -2.054  23.234  1.00  0.00           O  
ATOM   5537  H1  WAT  1364       9.183  -2.866  22.727  1.00  0.00           H  
ATOM   5538  H2  WAT  1364       8.440  -1.559  22.903  1.00  0.00           H  
ATOM   5540  O   WAT  1365      15.160 -15.325  11.902  1.00  0.00           O  
ATOM   5541  H1  WAT  1365      15.405 -15.089  11.007  1.00  0.00           H  
ATOM   5542  H2  WAT  1365      14.256 -15.633  11.829  1.00  0.00           H  
ATOM   5544  O   WAT  1366       1.572  20.505 -17.477  1.00  0.00           O  
ATOM   5545  H1  WAT  1366       1.924  19.729 -17.042  1.00  0.00           H  
ATOM   5546  H2  WAT  1366       0.903  20.164 -18.071  1.00  0.00           H  
ATOM   5548  O   WAT  1367      -3.815   5.734  23.327  1.00  0.00           O  
ATOM   5549  H1  WAT  1367      -4.316   4.927  23.208  1.00  0.00           H  
ATOM   5550  H2  WAT  1367      -4.148   6.103  24.145  1.00  0.00           H  
ATOM   5552  O   WAT  1368     -21.134  14.904  -0.986  1.00  0.00           O  
ATOM   5553  H1  WAT  1368     -21.335  15.824  -1.157  1.00  0.00           H  
ATOM   5554  H2  WAT  1368     -20.178  14.872  -0.944  1.00  0.00           H  
ATOM   5556  O   WAT  1369       2.437   7.749 -23.761  1.00  0.00           O  
ATOM   5557  H1  WAT  1369       2.501   8.703 -23.721  1.00  0.00           H  
ATOM   5558  H2  WAT  1369       2.969   7.442 -23.027  1.00  0.00           H  
ATOM   5560  O   WAT  1370       9.644  14.516  -8.036  1.00  0.00           O  
ATOM   5561  H1  WAT  1370       9.810  15.204  -8.681  1.00  0.00           H  
ATOM   5562  H2  WAT  1370      10.515  14.218  -7.775  1.00  0.00           H  
ATOM   5564  O   WAT  1371      23.467  -9.638  11.880  1.00  0.00           O  
ATOM   5565  H1  WAT  1371      23.680  -8.724  12.066  1.00  0.00           H  
ATOM   5566  H2  WAT  1371      22.547  -9.726  12.127  1.00  0.00           H  
ATOM   5568  O   WAT  1372     -17.196  11.631 -15.245  1.00  0.00           O  
ATOM   5569  H1  WAT  1372     -16.687  12.154 -14.625  1.00  0.00           H  
ATOM   5570  H2  WAT  1372     -17.491  12.261 -15.903  1.00  0.00           H  
ATOM   5572  O   WAT  1373      -3.824   5.065  27.653  1.00  0.00           O  
ATOM   5573  H1  WAT  1373      -4.655   4.707  27.342  1.00  0.00           H  
ATOM   5574  H2  WAT  1373      -3.794   5.951  27.290  1.00  0.00           H  
ATOM   5576  O   WAT  1374      -4.269  -0.200  27.721  1.00  0.00           O  
ATOM   5577  H1  WAT  1374      -3.783  -0.821  28.263  1.00  0.00           H  
ATOM   5578  H2  WAT  1374      -3.692  -0.031  26.976  1.00  0.00           H  
ATOM   5580  O   WAT  1375      17.726 -11.016  17.802  1.00  0.00           O  
ATOM   5581  H1  WAT  1375      17.132 -11.366  18.466  1.00  0.00           H  
ATOM   5582  H2  WAT  1375      18.176 -10.293  18.241  1.00  0.00           H  
ATOM   5584  O   WAT  1376     -11.212  13.148   7.817  1.00  0.00           O  
ATOM   5585  H1  WAT  1376     -11.201  14.032   8.185  1.00  0.00           H  
ATOM   5586  H2  WAT  1376     -11.314  13.283   6.875  1.00  0.00           H  
ATOM   5588  O   WAT  1377      18.076 -16.105  -8.611  1.00  0.00           O  
ATOM   5589  H1  WAT  1377      17.271 -16.140  -9.127  1.00  0.00           H  
ATOM   5590  H2  WAT  1377      18.764 -16.365  -9.223  1.00  0.00           H  
ATOM   5592  O   WAT  1378       7.225  -6.080   4.480  1.00  0.00           O  
ATOM   5593  H1  WAT  1378       7.124  -6.902   4.960  1.00  0.00           H  
ATOM   5594  H2  WAT  1378       6.429  -5.588   4.680  1.00  0.00           H  
ATOM   5596  O   WAT  1379      20.451  -1.808 -20.278  1.00  0.00           O  
ATOM   5597  H1  WAT  1379      21.133  -1.298 -19.840  1.00  0.00           H  
ATOM   5598  H2  WAT  1379      19.760  -1.897 -19.623  1.00  0.00           H  
ATOM   5600  O   WAT  1380       8.803 -22.797   8.102  1.00  0.00           O  
ATOM   5601  H1  WAT  1380       8.974 -23.644   8.515  1.00  0.00           H  
ATOM   5602  H2  WAT  1380       8.723 -22.998   7.170  1.00  0.00           H  
ATOM   5604  O   WAT  1381      -6.895  15.631  22.047  1.00  0.00           O  
ATOM   5605  H1  WAT  1381      -6.538  15.641  22.935  1.00  0.00           H  
ATOM   5606  H2  WAT  1381      -7.728  16.098  22.118  1.00  0.00           H  
ATOM   5608  O   WAT  1382     -16.417  -6.960 -10.298  1.00  0.00           O  
ATOM   5609  H1  WAT  1382     -15.516  -6.874 -10.611  1.00  0.00           H  
ATOM   5610  H2  WAT  1382     -16.467  -6.369  -9.547  1.00  0.00           H  
ATOM   5612  O   WAT  1383     -14.437   2.504  24.552  1.00  0.00           O  
ATOM   5613  H1  WAT  1383     -14.959   2.922  25.237  1.00  0.00           H  
ATOM   5614  H2  WAT  1383     -14.802   1.623  24.476  1.00  0.00           H  
ATOM   5616  O   WAT  1384     -17.758  -1.378  21.602  1.00  0.00           O  
ATOM   5617  H1  WAT  1384     -18.438  -1.888  21.162  1.00  0.00           H  
ATOM   5618  H2  WAT  1384     -17.075  -2.017  21.808  1.00  0.00           H  
ATOM   5620  O   WAT  1385      24.550   3.838   5.384  1.00  0.00           O  
ATOM   5621  H1  WAT  1385      23.998   4.582   5.143  1.00  0.00           H  
ATOM   5622  H2  WAT  1385      23.937   3.113   5.505  1.00  0.00           H  
ATOM   5624  O   WAT  1386     -13.325 -20.274  -5.879  1.00  0.00           O  
ATOM   5625  H1  WAT  1386     -13.208 -19.362  -6.142  1.00  0.00           H  
ATOM   5626  H2  WAT  1386     -12.576 -20.732  -6.260  1.00  0.00           H  
ATOM   5628  O   WAT  1387     -16.416   5.114  -3.536  1.00  0.00           O  
ATOM   5629  H1  WAT  1387     -17.342   5.227  -3.749  1.00  0.00           H  
ATOM   5630  H2  WAT  1387     -16.035   5.983  -3.656  1.00  0.00           H  
ATOM   5632  O   WAT  1388       3.736  -6.195   1.076  1.00  0.00           O  
ATOM   5633  H1  WAT  1388       3.209  -6.009   1.853  1.00  0.00           H  
ATOM   5634  H2  WAT  1388       3.578  -7.121   0.895  1.00  0.00           H  
ATOM   5636  O   WAT  1389       0.429 -19.340   4.548  1.00  0.00           O  
ATOM   5637  H1  WAT  1389       0.587 -19.768   3.706  1.00  0.00           H  
ATOM   5638  H2  WAT  1389      -0.217 -18.661   4.353  1.00  0.00           H  
ATOM   5640  O   WAT  1390       1.662 -12.411  -1.158  1.00  0.00           O  
ATOM   5641  H1  WAT  1390       1.753 -11.812  -1.899  1.00  0.00           H  
ATOM   5642  H2  WAT  1390       2.421 -12.990  -1.223  1.00  0.00           H  
ATOM   5644  O   WAT  1391     -12.349 -22.734  -4.483  1.00  0.00           O  
ATOM   5645  H1  WAT  1391     -13.184 -22.301  -4.658  1.00  0.00           H  
ATOM   5646  H2  WAT  1391     -11.701 -22.201  -4.943  1.00  0.00           H  
ATOM   5648  O   WAT  1392      22.100  14.833   5.232  1.00  0.00           O  
ATOM   5649  H1  WAT  1392      22.175  14.529   6.136  1.00  0.00           H  
ATOM   5650  H2  WAT  1392      22.868  15.389   5.101  1.00  0.00           H  
ATOM   5652  O   WAT  1393     -12.824   9.099 -21.571  1.00  0.00           O  
ATOM   5653  H1  WAT  1393     -12.099   8.479 -21.657  1.00  0.00           H  
ATOM   5654  H2  WAT  1393     -12.758   9.421 -20.672  1.00  0.00           H  
ATOM   5656  O   WAT  1394       8.141   2.189  -2.583  1.00  0.00           O  
ATOM   5657  H1  WAT  1394       7.610   1.532  -2.132  1.00  0.00           H  
ATOM   5658  H2  WAT  1394       9.038   1.863  -2.510  1.00  0.00           H  
ATOM   5660  O   WAT  1395     -20.592 -10.939   3.154  1.00  0.00           O  
ATOM   5661  H1  WAT  1395     -21.508 -10.964   2.878  1.00  0.00           H  
ATOM   5662  H2  WAT  1395     -20.236 -10.156   2.735  1.00  0.00           H  
ATOM   5664  O   WAT  1396      23.710  -0.354 -11.950  1.00  0.00           O  
ATOM   5665  H1  WAT  1396      24.129   0.196 -12.612  1.00  0.00           H  
ATOM   5666  H2  WAT  1396      22.774  -0.286 -12.139  1.00  0.00           H  
ATOM   5668  O   WAT  1397       6.943  15.338   6.256  1.00  0.00           O  
ATOM   5669  H1  WAT  1397       7.062  14.609   5.647  1.00  0.00           H  
ATOM   5670  H2  WAT  1397       7.511  15.126   6.997  1.00  0.00           H  
ATOM   5672  O   WAT  1398     -16.863   9.521  12.229  1.00  0.00           O  
ATOM   5673  H1  WAT  1398     -17.725   9.619  11.824  1.00  0.00           H  
ATOM   5674  H2  WAT  1398     -16.684  10.376  12.621  1.00  0.00           H  
ATOM   5676  O   WAT  1399      -2.612  10.644  14.729  1.00  0.00           O  
ATOM   5677  H1  WAT  1399      -2.726   9.868  14.180  1.00  0.00           H  
ATOM   5678  H2  WAT  1399      -2.763  11.381  14.137  1.00  0.00           H  
ATOM   5680  O   WAT  1400      -0.393 -12.680  11.119  1.00  0.00           O  
ATOM   5681  H1  WAT  1400      -1.087 -13.338  11.115  1.00  0.00           H  
ATOM   5682  H2  WAT  1400      -0.794 -11.910  11.522  1.00  0.00           H  
ATOM   5684  O   WAT  1401      -9.745 -10.011  -3.241  1.00  0.00           O  
ATOM   5685  H1  WAT  1401      -9.591 -10.720  -3.865  1.00  0.00           H  
ATOM   5686  H2  WAT  1401     -10.624  -9.694  -3.451  1.00  0.00           H  
ATOM   5688  O   WAT  1402       0.052 -11.484 -14.044  1.00  0.00           O  
ATOM   5689  H1  WAT  1402       0.924 -11.484 -13.649  1.00  0.00           H  
ATOM   5690  H2  WAT  1402      -0.306 -12.346 -13.833  1.00  0.00           H  
ATOM   5692  O   WAT  1403      -4.095 -20.918   4.337  1.00  0.00           O  
ATOM   5693  H1  WAT  1403      -3.449 -20.982   5.041  1.00  0.00           H  
ATOM   5694  H2  WAT  1403      -4.772 -21.551   4.574  1.00  0.00           H  
ATOM   5696  O   WAT  1404      18.449   0.739  -7.411  1.00  0.00           O  
ATOM   5697  H1  WAT  1404      17.928   1.542  -7.377  1.00  0.00           H  
ATOM   5698  H2  WAT  1404      18.280   0.309  -6.573  1.00  0.00           H  
ATOM   5700  O   WAT  1405     -23.851  -9.686  -9.298  1.00  0.00           O  
ATOM   5701  H1  WAT  1405     -23.168 -10.172  -9.760  1.00  0.00           H  
ATOM   5702  H2  WAT  1405     -23.493  -9.542  -8.422  1.00  0.00           H  
ATOM   5704  O   WAT  1406      20.980  -4.152  -4.971  1.00  0.00           O  
ATOM   5705  H1  WAT  1406      21.762  -4.362  -4.459  1.00  0.00           H  
ATOM   5706  H2  WAT  1406      21.074  -4.666  -5.773  1.00  0.00           H  
ATOM   5708  O   WAT  1407     -15.746 -17.364  -4.162  1.00  0.00           O  
ATOM   5709  H1  WAT  1407     -16.074 -17.779  -4.959  1.00  0.00           H  
ATOM   5710  H2  WAT  1407     -15.755 -16.427  -4.359  1.00  0.00           H  
ATOM   5712  O   WAT  1408       7.482   6.162 -10.606  1.00  0.00           O  
ATOM   5713  H1  WAT  1408       6.620   5.886 -10.296  1.00  0.00           H  
ATOM   5714  H2  WAT  1408       7.760   6.830  -9.979  1.00  0.00           H  
ATOM   5716  O   WAT  1409      16.600 -10.522   2.527  1.00  0.00           O  
ATOM   5717  H1  WAT  1409      17.342 -10.582   1.926  1.00  0.00           H  
ATOM   5718  H2  WAT  1409      16.778  -9.741   3.051  1.00  0.00           H  
ATOM   5720  O   WAT  1410      -9.350  11.079 -12.798  1.00  0.00           O  
ATOM   5721  H1  WAT  1410      -9.134  10.445 -12.115  1.00  0.00           H  
ATOM   5722  H2  WAT  1410      -9.991  10.630 -13.348  1.00  0.00           H  
ATOM   5724  O   WAT  1411       4.659 -16.864  -5.250  1.00  0.00           O  
ATOM   5725  H1  WAT  1411       4.786 -16.226  -4.547  1.00  0.00           H  
ATOM   5726  H2  WAT  1411       4.042 -17.500  -4.888  1.00  0.00           H  
ATOM   5728  O   WAT  1412       9.766 -13.291 -12.371  1.00  0.00           O  
ATOM   5729  H1  WAT  1412       8.827 -13.175 -12.226  1.00  0.00           H  
ATOM   5730  H2  WAT  1412      10.069 -12.435 -12.673  1.00  0.00           H  
ATOM   5732  O   WAT  1413      -6.153  -5.806  21.484  1.00  0.00           O  
ATOM   5733  H1  WAT  1413      -6.270  -4.946  21.889  1.00  0.00           H  
ATOM   5734  H2  WAT  1413      -5.479  -5.668  20.818  1.00  0.00           H  
ATOM   5736  O   WAT  1414      23.579   0.749  -1.981  1.00  0.00           O  
ATOM   5737  H1  WAT  1414      23.126  -0.074  -2.166  1.00  0.00           H  
ATOM   5738  H2  WAT  1414      24.292   0.778  -2.619  1.00  0.00           H  
ATOM   5740  O   WAT  1415       4.330  22.082  14.456  1.00  0.00           O  
ATOM   5741  H1  WAT  1415       4.673  22.471  13.651  1.00  0.00           H  
ATOM   5742  H2  WAT  1415       3.752  21.381  14.156  1.00  0.00           H  
ATOM   5744  O   WAT  1416      -1.546 -10.570  -0.776  1.00  0.00           O  
ATOM   5745  H1  WAT  1416      -1.415  -9.642  -0.583  1.00  0.00           H  
ATOM   5746  H2  WAT  1416      -2.426 -10.615  -1.151  1.00  0.00           H  
ATOM   5748  O   WAT  1417     -11.674   8.786  -2.504  1.00  0.00           O  
ATOM   5749  H1  WAT  1417     -11.844   9.701  -2.725  1.00  0.00           H  
ATOM   5750  H2  WAT  1417     -11.709   8.759  -1.548  1.00  0.00           H  
ATOM   5752  O   WAT  1418     -16.517   7.804  21.805  1.00  0.00           O  
ATOM   5753  H1  WAT  1418     -16.365   6.866  21.915  1.00  0.00           H  
ATOM   5754  H2  WAT  1418     -17.465   7.881  21.692  1.00  0.00           H  
ATOM   5756  O   WAT  1419       1.936 -13.177  20.014  1.00  0.00           O  
ATOM   5757  H1  WAT  1419       1.759 -14.116  20.077  1.00  0.00           H  
ATOM   5758  H2  WAT  1419       2.890 -13.117  19.960  1.00  0.00           H  
ATOM   5760  O   WAT  1420     -23.744   7.062  12.206  1.00  0.00           O  
ATOM   5761  H1  WAT  1420     -24.150   6.256  12.523  1.00  0.00           H  
ATOM   5762  H2  WAT  1420     -22.974   7.178  12.762  1.00  0.00           H  
ATOM   5764  O   WAT  1421       4.803  17.907 -14.446  1.00  0.00           O  
ATOM   5765  H1  WAT  1421       4.501  17.564 -13.605  1.00  0.00           H  
ATOM   5766  H2  WAT  1421       4.001  18.053 -14.947  1.00  0.00           H  
ATOM   5768  O   WAT  1422      -0.935  21.739   2.495  1.00  0.00           O  
ATOM   5769  H1  WAT  1422      -1.590  21.990   3.146  1.00  0.00           H  
ATOM   5770  H2  WAT  1422      -0.497  22.560   2.268  1.00  0.00           H  
ATOM   5772  O   WAT  1423      13.673  24.064   1.783  1.00  0.00           O  
ATOM   5773  H1  WAT  1423      13.995  23.914   2.671  1.00  0.00           H  
ATOM   5774  H2  WAT  1423      14.083  24.885   1.513  1.00  0.00           H  
ATOM   5776  O   WAT  1424      10.043  12.950   3.231  1.00  0.00           O  
ATOM   5777  H1  WAT  1424      10.775  13.255   2.695  1.00  0.00           H  
ATOM   5778  H2  WAT  1424      10.397  12.910   4.120  1.00  0.00           H  
ATOM   5780  O   WAT  1425       1.722 -15.440   9.501  1.00  0.00           O  
ATOM   5781  H1  WAT  1425       2.213 -15.691  10.283  1.00  0.00           H  
ATOM   5782  H2  WAT  1425       0.941 -15.993   9.520  1.00  0.00           H  
ATOM   5784  O   WAT  1426      10.145   0.058   6.699  1.00  0.00           O  
ATOM   5785  H1  WAT  1426      10.075   0.894   6.237  1.00  0.00           H  
ATOM   5786  H2  WAT  1426       9.793   0.237   7.571  1.00  0.00           H  
ATOM   5788  O   WAT  1427      17.447 -18.267  -6.798  1.00  0.00           O  
ATOM   5789  H1  WAT  1427      18.180 -18.852  -6.607  1.00  0.00           H  
ATOM   5790  H2  WAT  1427      17.808 -17.619  -7.403  1.00  0.00           H  
ATOM   5792  O   WAT  1428       3.868  -1.912  16.158  1.00  0.00           O  
ATOM   5793  H1  WAT  1428       3.192  -2.049  15.495  1.00  0.00           H  
ATOM   5794  H2  WAT  1428       4.125  -2.795  16.424  1.00  0.00           H  
ATOM   5796  O   WAT  1429     -18.337   5.056 -16.911  1.00  0.00           O  
ATOM   5797  H1  WAT  1429     -18.018   5.398 -17.745  1.00  0.00           H  
ATOM   5798  H2  WAT  1429     -19.005   5.684 -16.634  1.00  0.00           H  
ATOM   5800  O   WAT  1430      -3.168  17.983   4.441  1.00  0.00           O  
ATOM   5801  H1  WAT  1430      -2.939  17.491   5.230  1.00  0.00           H  
ATOM   5802  H2  WAT  1430      -2.378  18.482   4.233  1.00  0.00           H  
ATOM   5804  O   WAT  1431      16.146 -10.519 -13.883  1.00  0.00           O  
ATOM   5805  H1  WAT  1431      15.215 -10.420 -14.083  1.00  0.00           H  
ATOM   5806  H2  WAT  1431      16.594 -10.075 -14.603  1.00  0.00           H  
ATOM   5808  O   WAT  1432     -10.349  19.678   5.489  1.00  0.00           O  
ATOM   5809  H1  WAT  1432     -10.002  20.197   4.764  1.00  0.00           H  
ATOM   5810  H2  WAT  1432     -10.038  18.789   5.318  1.00  0.00           H  
ATOM   5812  O   WAT  1433     -13.554   1.041  17.093  1.00  0.00           O  
ATOM   5813  H1  WAT  1433     -12.687   1.399  16.904  1.00  0.00           H  
ATOM   5814  H2  WAT  1433     -13.992   1.011  16.242  1.00  0.00           H  
ATOM   5816  O   WAT  1434      -9.177  -3.100 -13.029  1.00  0.00           O  
ATOM   5817  H1  WAT  1434      -9.652  -3.923 -12.908  1.00  0.00           H  
ATOM   5818  H2  WAT  1434      -9.481  -2.772 -13.876  1.00  0.00           H  
ATOM   5820  O   WAT  1435     -12.352 -12.148  10.346  1.00  0.00           O  
ATOM   5821  H1  WAT  1435     -13.071 -12.376  10.935  1.00  0.00           H  
ATOM   5822  H2  WAT  1435     -12.622 -11.319   9.950  1.00  0.00           H  
ATOM   5824  O   WAT  1436       8.581 -20.359  17.174  1.00  0.00           O  
ATOM   5825  H1  WAT  1436       8.361 -19.450  16.973  1.00  0.00           H  
ATOM   5826  H2  WAT  1436       8.727 -20.764  16.319  1.00  0.00           H  
ATOM   5828  O   WAT  1437       1.539  12.313  16.111  1.00  0.00           O  
ATOM   5829  H1  WAT  1437       1.359  13.253  16.088  1.00  0.00           H  
ATOM   5830  H2  WAT  1437       1.048  11.994  16.868  1.00  0.00           H  
ATOM   5832  O   WAT  1438       8.957  -7.734 -26.753  1.00  0.00           O  
ATOM   5833  H1  WAT  1438       9.723  -7.974 -26.232  1.00  0.00           H  
ATOM   5834  H2  WAT  1438       8.739  -8.529 -27.239  1.00  0.00           H  
ATOM   5836  O   WAT  1439      -4.825  11.761  -1.296  1.00  0.00           O  
ATOM   5837  H1  WAT  1439      -4.247  12.476  -1.561  1.00  0.00           H  
ATOM   5838  H2  WAT  1439      -4.286  10.974  -1.377  1.00  0.00           H  
ATOM   5840  O   WAT  1440      16.370  11.872  -3.364  1.00  0.00           O  
ATOM   5841  H1  WAT  1440      16.012  12.653  -2.942  1.00  0.00           H  
ATOM   5842  H2  WAT  1440      17.318  11.953  -3.253  1.00  0.00           H  
ATOM   5844  O   WAT  1441     -12.996   6.210 -18.676  1.00  0.00           O  
ATOM   5845  H1  WAT  1441     -13.548   6.568 -19.371  1.00  0.00           H  
ATOM   5846  H2  WAT  1441     -13.304   5.311 -18.564  1.00  0.00           H  
ATOM   5848  O   WAT  1442      -8.545  22.343 -19.684  1.00  0.00           O  
ATOM   5849  H1  WAT  1442      -8.921  23.050 -19.160  1.00  0.00           H  
ATOM   5850  H2  WAT  1442      -8.969  21.550 -19.355  1.00  0.00           H  
ATOM   5852  O   WAT  1443     -13.378  -8.711  -8.386  1.00  0.00           O  
ATOM   5853  H1  WAT  1443     -12.790  -8.781  -9.139  1.00  0.00           H  
ATOM   5854  H2  WAT  1443     -13.308  -9.559  -7.948  1.00  0.00           H  
ATOM   5856  O   WAT  1444      12.356 -15.662  -6.029  1.00  0.00           O  
ATOM   5857  H1  WAT  1444      11.561 -15.146  -5.895  1.00  0.00           H  
ATOM   5858  H2  WAT  1444      12.755 -15.289  -6.814  1.00  0.00           H  
ATOM   5860  O   WAT  1445      -6.252 -21.687  14.162  1.00  0.00           O  
ATOM   5861  H1  WAT  1445      -6.142 -21.770  13.215  1.00  0.00           H  
ATOM   5862  H2  WAT  1445      -6.051 -22.558  14.504  1.00  0.00           H  
ATOM   5864  O   WAT  1446      13.726  -1.140   3.596  1.00  0.00           O  
ATOM   5865  H1  WAT  1446      13.286  -1.597   4.313  1.00  0.00           H  
ATOM   5866  H2  WAT  1446      13.909  -1.824   2.953  1.00  0.00           H  
ATOM   5868  O   WAT  1447     -21.082  -5.907  14.927  1.00  0.00           O  
ATOM   5869  H1  WAT  1447     -21.792  -5.564  15.470  1.00  0.00           H  
ATOM   5870  H2  WAT  1447     -21.056  -6.842  15.130  1.00  0.00           H  
ATOM   5872  O   WAT  1448     -16.523 -15.321   6.462  1.00  0.00           O  
ATOM   5873  H1  WAT  1448     -15.621 -15.287   6.143  1.00  0.00           H  
ATOM   5874  H2  WAT  1448     -16.487 -14.915   7.328  1.00  0.00           H  
ATOM   5876  O   WAT  1449       2.111 -11.555 -12.197  1.00  0.00           O  
ATOM   5877  H1  WAT  1449       2.455 -10.680 -12.015  1.00  0.00           H  
ATOM   5878  H2  WAT  1449       2.889 -12.108 -12.262  1.00  0.00           H  
ATOM   5880  O   WAT  1450      -0.973   7.030  -8.496  1.00  0.00           O  
ATOM   5881  H1  WAT  1450      -0.810   7.820  -9.011  1.00  0.00           H  
ATOM   5882  H2  WAT  1450      -1.926   6.940  -8.490  1.00  0.00           H  
ATOM   5884  O   WAT  1451      15.159  17.503 -11.519  1.00  0.00           O  
ATOM   5885  H1  WAT  1451      14.548  17.938 -10.924  1.00  0.00           H  
ATOM   5886  H2  WAT  1451      14.601  17.103 -12.185  1.00  0.00           H  
ATOM   5888  O   WAT  1452      14.516  -3.637 -17.172  1.00  0.00           O  
ATOM   5889  H1  WAT  1452      13.620  -3.366 -17.372  1.00  0.00           H  
ATOM   5890  H2  WAT  1452      14.756  -3.122 -16.402  1.00  0.00           H  
ATOM   5892  O   WAT  1453       2.434  -4.196  25.176  1.00  0.00           O  
ATOM   5893  H1  WAT  1453       2.288  -3.527  25.845  1.00  0.00           H  
ATOM   5894  H2  WAT  1453       2.843  -4.921  25.648  1.00  0.00           H  
ATOM   5896  O   WAT  1454       1.416   4.402  24.276  1.00  0.00           O  
ATOM   5897  H1  WAT  1454       1.520   3.468  24.094  1.00  0.00           H  
ATOM   5898  H2  WAT  1454       0.534   4.610  23.967  1.00  0.00           H  
ATOM   5900  O   WAT  1455      -8.887   2.199   7.483  1.00  0.00           O  
ATOM   5901  H1  WAT  1455      -8.336   2.815   7.965  1.00  0.00           H  
ATOM   5902  H2  WAT  1455      -9.652   2.071   8.044  1.00  0.00           H  
ATOM   5904  O   WAT  1456      21.405 -12.380 -14.352  1.00  0.00           O  
ATOM   5905  H1  WAT  1456      21.953 -11.951 -13.694  1.00  0.00           H  
ATOM   5906  H2  WAT  1456      21.869 -12.242 -15.177  1.00  0.00           H  
ATOM   5908  O   WAT  1457     -12.074  -0.753  10.328  1.00  0.00           O  
ATOM   5909  H1  WAT  1457     -11.734  -0.172  11.009  1.00  0.00           H  
ATOM   5910  H2  WAT  1457     -12.816  -0.278   9.956  1.00  0.00           H  
ATOM   5912  O   WAT  1458       0.032  19.894  -3.063  1.00  0.00           O  
ATOM   5913  H1  WAT  1458      -0.841  20.124  -3.381  1.00  0.00           H  
ATOM   5914  H2  WAT  1458       0.629  20.389  -3.625  1.00  0.00           H  
ATOM   5916  O   WAT  1459       5.332  -6.467 -19.682  1.00  0.00           O  
ATOM   5917  H1  WAT  1459       4.637  -6.397 -19.027  1.00  0.00           H  
ATOM   5918  H2  WAT  1459       5.490  -5.565 -19.961  1.00  0.00           H  
ATOM   5920  O   WAT  1460      15.896 -15.015   9.157  1.00  0.00           O  
ATOM   5921  H1  WAT  1460      15.228 -15.531   8.706  1.00  0.00           H  
ATOM   5922  H2  WAT  1460      16.240 -14.429   8.483  1.00  0.00           H  
ATOM   5924  O   WAT  1461      -8.137  -0.801 -16.330  1.00  0.00           O  
ATOM   5925  H1  WAT  1461      -7.630  -0.350 -15.655  1.00  0.00           H  
ATOM   5926  H2  WAT  1461      -7.745  -1.673 -16.381  1.00  0.00           H  
ATOM   5928  O   WAT  1462       5.212 -14.227  11.430  1.00  0.00           O  
ATOM   5929  H1  WAT  1462       5.602 -13.975  12.267  1.00  0.00           H  
ATOM   5930  H2  WAT  1462       4.866 -13.410  11.071  1.00  0.00           H  
ATOM   5932  O   WAT  1463       7.705  -3.040  25.678  1.00  0.00           O  
ATOM   5933  H1  WAT  1463       7.412  -3.840  25.243  1.00  0.00           H  
ATOM   5934  H2  WAT  1463       8.384  -2.689  25.102  1.00  0.00           H  
ATOM   5936  O   WAT  1464      -0.024 -24.477   8.866  1.00  0.00           O  
ATOM   5937  H1  WAT  1464       0.684 -24.057   8.376  1.00  0.00           H  
ATOM   5938  H2  WAT  1464      -0.749 -23.853   8.821  1.00  0.00           H  
ATOM   5940  O   WAT  1465      -1.944  23.701  10.212  1.00  0.00           O  
ATOM   5941  H1  WAT  1465      -2.229  23.776  11.123  1.00  0.00           H  
ATOM   5942  H2  WAT  1465      -2.757  23.699   9.707  1.00  0.00           H  
ATOM   5944  O   WAT  1466     -15.943  -2.473  -1.547  1.00  0.00           O  
ATOM   5945  H1  WAT  1466     -16.211  -2.732  -0.666  1.00  0.00           H  
ATOM   5946  H2  WAT  1466     -16.762  -2.415  -2.040  1.00  0.00           H  
ATOM   5948  O   WAT  1467       2.682 -14.203 -14.750  1.00  0.00           O  
ATOM   5949  H1  WAT  1467       2.998 -13.874 -15.592  1.00  0.00           H  
ATOM   5950  H2  WAT  1467       2.700 -15.155 -14.843  1.00  0.00           H  
ATOM   5952  O   WAT  1468      -9.948  18.008 -14.786  1.00  0.00           O  
ATOM   5953  H1  WAT  1468      -9.215  18.619 -14.716  1.00  0.00           H  
ATOM   5954  H2  WAT  1468      -9.691  17.262 -14.244  1.00  0.00           H  
ATOM   5956  O   WAT  1469       6.239  14.072  11.527  1.00  0.00           O  
ATOM   5957  H1  WAT  1469       6.807  14.794  11.796  1.00  0.00           H  
ATOM   5958  H2  WAT  1469       6.832  13.437  11.127  1.00  0.00           H  
ATOM   5960  O   WAT  1470      -2.392 -14.584  11.107  1.00  0.00           O  
ATOM   5961  H1  WAT  1470      -3.258 -14.570  11.513  1.00  0.00           H  
ATOM   5962  H2  WAT  1470      -1.972 -15.367  11.463  1.00  0.00           H  
ATOM   5964  O   WAT  1471       9.711 -20.026  11.533  1.00  0.00           O  
ATOM   5965  H1  WAT  1471       9.330 -20.375  12.339  1.00  0.00           H  
ATOM   5966  H2  WAT  1471      10.620 -20.326  11.549  1.00  0.00           H  
ATOM   5968  O   WAT  1472      -8.521 -15.354  -9.097  1.00  0.00           O  
ATOM   5969  H1  WAT  1472      -8.263 -14.448  -8.927  1.00  0.00           H  
ATOM   5970  H2  WAT  1472      -7.989 -15.617  -9.848  1.00  0.00           H  
ATOM   5972  O   WAT  1473      10.235  16.535  -5.817  1.00  0.00           O  
ATOM   5973  H1  WAT  1473       9.731  15.746  -6.018  1.00  0.00           H  
ATOM   5974  H2  WAT  1473      11.122  16.215  -5.647  1.00  0.00           H  
ATOM   5976  O   WAT  1474       9.077  -2.455 -10.575  1.00  0.00           O  
ATOM   5977  H1  WAT  1474       9.903  -2.011 -10.385  1.00  0.00           H  
ATOM   5978  H2  WAT  1474       8.447  -1.745 -10.703  1.00  0.00           H  
ATOM   5980  O   WAT  1475     -14.616 -18.902   4.148  1.00  0.00           O  
ATOM   5981  H1  WAT  1475     -15.076 -18.804   4.982  1.00  0.00           H  
ATOM   5982  H2  WAT  1475     -13.848 -18.337   4.230  1.00  0.00           H  
ATOM   5984  O   WAT  1476     -24.217 -17.103  -2.779  1.00  0.00           O  
ATOM   5985  H1  WAT  1476     -23.867 -17.132  -3.670  1.00  0.00           H  
ATOM   5986  H2  WAT  1476     -23.636 -16.500  -2.314  1.00  0.00           H  
ATOM   5988  O   WAT  1477       6.077  -5.070   0.605  1.00  0.00           O  
ATOM   5989  H1  WAT  1477       6.601  -5.548   1.248  1.00  0.00           H  
ATOM   5990  H2  WAT  1477       5.181  -5.372   0.754  1.00  0.00           H  
ATOM   5992  O   WAT  1478      -2.866 -13.046 -20.966  1.00  0.00           O  
ATOM   5993  H1  WAT  1478      -3.064 -12.395 -21.639  1.00  0.00           H  
ATOM   5994  H2  WAT  1478      -2.487 -13.782 -21.448  1.00  0.00           H  
ATOM   5996  O   WAT  1479      -4.728 -25.655  -3.680  1.00  0.00           O  
ATOM   5997  H1  WAT  1479      -4.056 -26.255  -4.002  1.00  0.00           H  
ATOM   5998  H2  WAT  1479      -4.318 -24.791  -3.722  1.00  0.00           H  
ATOM   6000  O   WAT  1480     -21.430   4.964  15.136  1.00  0.00           O  
ATOM   6001  H1  WAT  1480     -21.423   4.181  14.585  1.00  0.00           H  
ATOM   6002  H2  WAT  1480     -20.860   4.744  15.873  1.00  0.00           H  
ATOM   6004  O   WAT  1481       7.665  -0.785  27.154  1.00  0.00           O  
ATOM   6005  H1  WAT  1481       6.804  -0.418  27.354  1.00  0.00           H  
ATOM   6006  H2  WAT  1481       7.513  -1.350  26.396  1.00  0.00           H  
ATOM   6008  O   WAT  1482     -10.925   3.811   8.913  1.00  0.00           O  
ATOM   6009  H1  WAT  1482     -10.500   4.034   8.085  1.00  0.00           H  
ATOM   6010  H2  WAT  1482     -10.829   4.597   9.451  1.00  0.00           H  
ATOM   6012  O   WAT  1483      15.053 -18.268   2.377  1.00  0.00           O  
ATOM   6013  H1  WAT  1483      15.046 -19.154   2.014  1.00  0.00           H  
ATOM   6014  H2  WAT  1483      15.974 -18.009   2.355  1.00  0.00           H  
ATOM   6016  O   WAT  1484      -9.212  -7.161 -16.567  1.00  0.00           O  
ATOM   6017  H1  WAT  1484      -9.937  -6.753 -17.041  1.00  0.00           H  
ATOM   6018  H2  WAT  1484      -8.758  -7.685 -17.227  1.00  0.00           H  
ATOM   6020  O   WAT  1485      -5.279  -4.644   2.913  1.00  0.00           O  
ATOM   6021  H1  WAT  1485      -6.055  -4.956   2.448  1.00  0.00           H  
ATOM   6022  H2  WAT  1485      -4.659  -4.418   2.220  1.00  0.00           H  
ATOM   6024  O   WAT  1486     -21.837   7.053  -2.427  1.00  0.00           O  
ATOM   6025  H1  WAT  1486     -21.772   7.157  -1.478  1.00  0.00           H  
ATOM   6026  H2  WAT  1486     -21.012   6.639  -2.680  1.00  0.00           H  
ATOM   6028  O   WAT  1487     -17.836  -5.495  15.043  1.00  0.00           O  
ATOM   6029  H1  WAT  1487     -17.677  -6.127  14.342  1.00  0.00           H  
ATOM   6030  H2  WAT  1487     -18.785  -5.506  15.164  1.00  0.00           H  
ATOM   6032  O   WAT  1488     -10.862   9.345  18.945  1.00  0.00           O  
ATOM   6033  H1  WAT  1488     -11.314   8.641  18.479  1.00  0.00           H  
ATOM   6034  H2  WAT  1488     -11.565   9.883  19.308  1.00  0.00           H  
ATOM   6036  O   WAT  1489       7.228  16.574  -1.899  1.00  0.00           O  
ATOM   6037  H1  WAT  1489       7.395  15.762  -1.420  1.00  0.00           H  
ATOM   6038  H2  WAT  1489       8.035  16.735  -2.387  1.00  0.00           H  
ATOM   6040  O   WAT  1490     -12.573  21.163  -7.375  1.00  0.00           O  
ATOM   6041  H1  WAT  1490     -12.720  21.883  -7.989  1.00  0.00           H  
ATOM   6042  H2  WAT  1490     -11.810  20.703  -7.723  1.00  0.00           H  
ATOM   6044  O   WAT  1491       4.940 -15.425 -18.926  1.00  0.00           O  
ATOM   6045  H1  WAT  1491       4.803 -15.346 -19.870  1.00  0.00           H  
ATOM   6046  H2  WAT  1491       4.388 -16.163 -18.665  1.00  0.00           H  
ATOM   6048  O   WAT  1492      -5.576   9.937  25.862  1.00  0.00           O  
ATOM   6049  H1  WAT  1492      -5.898   9.995  26.761  1.00  0.00           H  
ATOM   6050  H2  WAT  1492      -6.273  10.325  25.333  1.00  0.00           H  
ATOM   6052  O   WAT  1493      -1.887   2.331  10.464  1.00  0.00           O  
ATOM   6053  H1  WAT  1493      -1.378   3.038  10.069  1.00  0.00           H  
ATOM   6054  H2  WAT  1493      -1.313   1.971  11.140  1.00  0.00           H  
ATOM   6056  O   WAT  1494       5.418 -17.229   7.732  1.00  0.00           O  
ATOM   6057  H1  WAT  1494       5.821 -16.482   8.174  1.00  0.00           H  
ATOM   6058  H2  WAT  1494       4.485 -17.017   7.707  1.00  0.00           H  
ATOM   6060  O   WAT  1495       8.626 -20.894 -19.326  1.00  0.00           O  
ATOM   6061  H1  WAT  1495       9.152 -21.483 -19.866  1.00  0.00           H  
ATOM   6062  H2  WAT  1495       8.404 -21.411 -18.552  1.00  0.00           H  
ATOM   6064  O   WAT  1496       1.903  -3.515  -8.360  1.00  0.00           O  
ATOM   6065  H1  WAT  1496       1.056  -3.131  -8.133  1.00  0.00           H  
ATOM   6066  H2  WAT  1496       2.512  -3.151  -7.718  1.00  0.00           H  
ATOM   6068  O   WAT  1497     -11.435  13.726  11.898  1.00  0.00           O  
ATOM   6069  H1  WAT  1497     -11.928  13.275  12.584  1.00  0.00           H  
ATOM   6070  H2  WAT  1497     -11.154  13.027  11.307  1.00  0.00           H  
ATOM   6072  O   WAT  1498      -6.722 -20.789 -10.507  1.00  0.00           O  
ATOM   6073  H1  WAT  1498      -7.015 -21.657 -10.783  1.00  0.00           H  
ATOM   6074  H2  WAT  1498      -6.522 -20.333 -11.325  1.00  0.00           H  
ATOM   6076  O   WAT  1499      17.973   3.223 -12.763  1.00  0.00           O  
ATOM   6077  H1  WAT  1499      18.390   3.856 -12.179  1.00  0.00           H  
ATOM   6078  H2  WAT  1499      17.412   2.701 -12.190  1.00  0.00           H  
ATOM   6080  O   WAT  1500      -7.397  18.708   9.182  1.00  0.00           O  
ATOM   6081  H1  WAT  1500      -8.243  19.118   9.359  1.00  0.00           H  
ATOM   6082  H2  WAT  1500      -7.385  18.584   8.233  1.00  0.00           H  
ATOM   6084  O   WAT  1501      -5.355  12.992  10.324  1.00  0.00           O  
ATOM   6085  H1  WAT  1501      -4.712  12.684   9.687  1.00  0.00           H  
ATOM   6086  H2  WAT  1501      -6.168  12.550  10.078  1.00  0.00           H  
ATOM   6088  O   WAT  1502      -3.702  -5.549  16.729  1.00  0.00           O  
ATOM   6089  H1  WAT  1502      -2.808  -5.788  16.486  1.00  0.00           H  
ATOM   6090  H2  WAT  1502      -3.816  -5.910  17.609  1.00  0.00           H  
ATOM   6092  O   WAT  1503      -4.370   4.308  19.047  1.00  0.00           O  
ATOM   6093  H1  WAT  1503      -4.851   5.131  19.132  1.00  0.00           H  
ATOM   6094  H2  WAT  1503      -5.010   3.632  19.269  1.00  0.00           H  
ATOM   6096  O   WAT  1504      10.061  12.846   9.655  1.00  0.00           O  
ATOM   6097  H1  WAT  1504      10.484  12.083   9.261  1.00  0.00           H  
ATOM   6098  H2  WAT  1504      10.513  12.966  10.490  1.00  0.00           H  
ATOM   6100  O   WAT  1505     -15.889 -17.394  -7.137  1.00  0.00           O  
ATOM   6101  H1  WAT  1505     -14.974 -17.144  -7.267  1.00  0.00           H  
ATOM   6102  H2  WAT  1505     -16.388 -16.618  -7.392  1.00  0.00           H  
ATOM   6104  O   WAT  1506      16.140 -18.759 -11.029  1.00  0.00           O  
ATOM   6105  H1  WAT  1506      16.336 -18.946 -10.111  1.00  0.00           H  
ATOM   6106  H2  WAT  1506      16.025 -17.810 -11.061  1.00  0.00           H  
ATOM   6108  O   WAT  1507     -13.375   8.047   4.191  1.00  0.00           O  
ATOM   6109  H1  WAT  1507     -13.954   8.776   3.970  1.00  0.00           H  
ATOM   6110  H2  WAT  1507     -12.614   8.461   4.600  1.00  0.00           H  
ATOM   6112  O   WAT  1508      10.390  10.849   1.624  1.00  0.00           O  
ATOM   6113  H1  WAT  1508      11.335  10.744   1.518  1.00  0.00           H  
ATOM   6114  H2  WAT  1508      10.297  11.506   2.314  1.00  0.00           H  
ATOM   6116  O   WAT  1509      23.319  14.920   1.856  1.00  0.00           O  
ATOM   6117  H1  WAT  1509      23.442  15.043   2.798  1.00  0.00           H  
ATOM   6118  H2  WAT  1509      23.147  15.800   1.521  1.00  0.00           H  
ATOM   6120  O   WAT  1510      -0.065  16.601 -11.624  1.00  0.00           O  
ATOM   6121  H1  WAT  1510      -0.561  15.941 -12.108  1.00  0.00           H  
ATOM   6122  H2  WAT  1510       0.397  17.098 -12.300  1.00  0.00           H  
ATOM   6124  O   WAT  1511      -9.924   5.134 -23.209  1.00  0.00           O  
ATOM   6125  H1  WAT  1511      -9.197   4.616 -23.554  1.00  0.00           H  
ATOM   6126  H2  WAT  1511     -10.627   5.014 -23.847  1.00  0.00           H  
ATOM   6128  O   WAT  1512     -22.403  -4.939  -0.246  1.00  0.00           O  
ATOM   6129  H1  WAT  1512     -23.132  -5.162  -0.825  1.00  0.00           H  
ATOM   6130  H2  WAT  1512     -22.402  -3.982  -0.219  1.00  0.00           H  
ATOM   6132  O   WAT  1513     -19.197  -4.895   4.998  1.00  0.00           O  
ATOM   6133  H1  WAT  1513     -18.512  -5.520   5.235  1.00  0.00           H  
ATOM   6134  H2  WAT  1513     -18.723  -4.092   4.780  1.00  0.00           H  
ATOM   6136  O   WAT  1514      19.985   4.779  -0.470  1.00  0.00           O  
ATOM   6137  H1  WAT  1514      20.438   4.304   0.227  1.00  0.00           H  
ATOM   6138  H2  WAT  1514      20.177   4.280  -1.264  1.00  0.00           H  
ATOM   6140  O   WAT  1515       6.273 -21.954  14.504  1.00  0.00           O  
ATOM   6141  H1  WAT  1515       5.857 -22.678  14.037  1.00  0.00           H  
ATOM   6142  H2  WAT  1515       6.904 -22.376  15.087  1.00  0.00           H  
ATOM   6144  O   WAT  1516       1.789  -2.022 -25.505  1.00  0.00           O  
ATOM   6145  H1  WAT  1516       1.991  -1.882 -24.580  1.00  0.00           H  
ATOM   6146  H2  WAT  1516       1.562  -1.152 -25.835  1.00  0.00           H  
ATOM   6148  O   WAT  1517     -10.660 -21.347  -6.276  1.00  0.00           O  
ATOM   6149  H1  WAT  1517     -10.648 -22.129  -6.828  1.00  0.00           H  
ATOM   6150  H2  WAT  1517      -9.898 -21.445  -5.706  1.00  0.00           H  
ATOM   6152  O   WAT  1518      20.441  -8.983   5.116  1.00  0.00           O  
ATOM   6153  H1  WAT  1518      19.487  -8.905   5.130  1.00  0.00           H  
ATOM   6154  H2  WAT  1518      20.723  -8.356   4.450  1.00  0.00           H  
ATOM   6156  O   WAT  1519      16.361 -20.471  -2.907  1.00  0.00           O  
ATOM   6157  H1  WAT  1519      15.956 -19.912  -2.245  1.00  0.00           H  
ATOM   6158  H2  WAT  1519      17.268 -20.568  -2.616  1.00  0.00           H  
ATOM   6160  O   WAT  1520      -3.720  24.881  -7.671  1.00  0.00           O  
ATOM   6161  H1  WAT  1520      -4.039  23.984  -7.572  1.00  0.00           H  
ATOM   6162  H2  WAT  1520      -4.285  25.400  -7.098  1.00  0.00           H  
ATOM   6164  O   WAT  1521      -6.665  -6.392 -11.107  1.00  0.00           O  
ATOM   6165  H1  WAT  1521      -6.015  -6.790 -11.686  1.00  0.00           H  
ATOM   6166  H2  WAT  1521      -7.119  -5.754 -11.657  1.00  0.00           H  
ATOM   6168  O   WAT  1522     -18.944   1.523 -10.034  1.00  0.00           O  
ATOM   6169  H1  WAT  1522     -18.763   1.069  -9.211  1.00  0.00           H  
ATOM   6170  H2  WAT  1522     -18.480   2.356  -9.955  1.00  0.00           H  
ATOM   6172  O   WAT  1523       2.608   7.128 -10.962  1.00  0.00           O  
ATOM   6173  H1  WAT  1523       2.855   7.206 -11.883  1.00  0.00           H  
ATOM   6174  H2  WAT  1523       2.218   7.975 -10.746  1.00  0.00           H  
ATOM   6176  O   WAT  1524       0.614  13.701 -15.767  1.00  0.00           O  
ATOM   6177  H1  WAT  1524       0.587  12.821 -15.391  1.00  0.00           H  
ATOM   6178  H2  WAT  1524       1.544  13.930 -15.771  1.00  0.00           H  
ATOM   6180  O   WAT  1525     -23.249  -9.511  -6.737  1.00  0.00           O  
ATOM   6181  H1  WAT  1525     -24.061  -9.308  -6.273  1.00  0.00           H  
ATOM   6182  H2  WAT  1525     -22.654  -8.799  -6.499  1.00  0.00           H  
ATOM   6184  O   WAT  1526      15.033  -2.891  -5.983  1.00  0.00           O  
ATOM   6185  H1  WAT  1526      14.602  -2.126  -5.602  1.00  0.00           H  
ATOM   6186  H2  WAT  1526      15.608  -3.212  -5.289  1.00  0.00           H  
ATOM   6188  O   WAT  1527       2.446  10.066  21.840  1.00  0.00           O  
ATOM   6189  H1  WAT  1527       3.303   9.676  22.013  1.00  0.00           H  
ATOM   6190  H2  WAT  1527       2.256   9.835  20.931  1.00  0.00           H  
ATOM   6192  O   WAT  1528       2.739  -6.594  22.609  1.00  0.00           O  
ATOM   6193  H1  WAT  1528       2.931  -6.786  21.691  1.00  0.00           H  
ATOM   6194  H2  WAT  1528       2.306  -7.384  22.933  1.00  0.00           H  
ATOM   6196  O   WAT  1529      -1.342  -0.623  -9.371  1.00  0.00           O  
ATOM   6197  H1  WAT  1529      -2.103  -1.158  -9.594  1.00  0.00           H  
ATOM   6198  H2  WAT  1529      -1.397   0.129  -9.961  1.00  0.00           H  
ATOM   6200  O   WAT  1530     -11.983   2.753  20.804  1.00  0.00           O  
ATOM   6201  H1  WAT  1530     -12.874   3.042  21.003  1.00  0.00           H  
ATOM   6202  H2  WAT  1530     -11.736   2.205  21.549  1.00  0.00           H  
ATOM   6204  O   WAT  1531     -15.406  -0.603 -11.896  1.00  0.00           O  
ATOM   6205  H1  WAT  1531     -15.182   0.146 -11.344  1.00  0.00           H  
ATOM   6206  H2  WAT  1531     -14.592  -0.815 -12.352  1.00  0.00           H  
ATOM   6208  O   WAT  1532     -14.550  11.739  16.541  1.00  0.00           O  
ATOM   6209  H1  WAT  1532     -13.783  12.065  17.012  1.00  0.00           H  
ATOM   6210  H2  WAT  1532     -14.249  10.931  16.125  1.00  0.00           H  
ATOM   6212  O   WAT  1533     -22.536   4.844   7.134  1.00  0.00           O  
ATOM   6213  H1  WAT  1533     -21.905   4.281   6.685  1.00  0.00           H  
ATOM   6214  H2  WAT  1533     -23.347   4.335   7.142  1.00  0.00           H  
ATOM   6216  O   WAT  1534      -5.896  -7.958   4.162  1.00  0.00           O  
ATOM   6217  H1  WAT  1534      -6.382  -7.830   4.976  1.00  0.00           H  
ATOM   6218  H2  WAT  1534      -6.435  -7.539   3.491  1.00  0.00           H  
ATOM   6220  O   WAT  1535      23.021   5.889   4.564  1.00  0.00           O  
ATOM   6221  H1  WAT  1535      22.067   5.954   4.610  1.00  0.00           H  
ATOM   6222  H2  WAT  1535      23.307   6.760   4.288  1.00  0.00           H  
ATOM   6224  O   WAT  1536      11.405   3.667   1.628  1.00  0.00           O  
ATOM   6225  H1  WAT  1536      11.155   4.505   2.017  1.00  0.00           H  
ATOM   6226  H2  WAT  1536      11.279   3.792   0.688  1.00  0.00           H  
ATOM   6228  O   WAT  1537      17.055   8.642  -4.507  1.00  0.00           O  
ATOM   6229  H1  WAT  1537      17.330   7.932  -5.088  1.00  0.00           H  
ATOM   6230  H2  WAT  1537      17.865   8.936  -4.089  1.00  0.00           H  
ATOM   6232  O   WAT  1538      12.263  24.398  -4.603  1.00  0.00           O  
ATOM   6233  H1  WAT  1538      12.851  23.788  -5.047  1.00  0.00           H  
ATOM   6234  H2  WAT  1538      12.650  25.260  -4.758  1.00  0.00           H  
ATOM   6236  O   WAT  1539       2.430  -3.942  22.207  1.00  0.00           O  
ATOM   6237  H1  WAT  1539       2.538  -4.839  22.523  1.00  0.00           H  
ATOM   6238  H2  WAT  1539       2.369  -3.413  23.003  1.00  0.00           H  
ATOM   6240  O   WAT  1540     -12.037  -5.027  -8.997  1.00  0.00           O  
ATOM   6241  H1  WAT  1540     -11.511  -5.612  -9.542  1.00  0.00           H  
ATOM   6242  H2  WAT  1540     -12.059  -5.455  -8.140  1.00  0.00           H  
ATOM   6244  O   WAT  1541       2.720  26.698  -5.743  1.00  0.00           O  
ATOM   6245  H1  WAT  1541       3.216  26.395  -6.503  1.00  0.00           H  
ATOM   6246  H2  WAT  1541       3.379  26.815  -5.058  1.00  0.00           H  
ATOM   6248  O   WAT  1542      -2.486 -13.653  15.058  1.00  0.00           O  
ATOM   6249  H1  WAT  1542      -2.736 -12.772  14.779  1.00  0.00           H  
ATOM   6250  H2  WAT  1542      -1.529 -13.651  15.028  1.00  0.00           H  
ATOM   6252  O   WAT  1543      -0.404  -8.838 -13.300  1.00  0.00           O  
ATOM   6253  H1  WAT  1543      -1.305  -8.713 -13.000  1.00  0.00           H  
ATOM   6254  H2  WAT  1543      -0.334  -9.779 -13.462  1.00  0.00           H  
ATOM   6256  O   WAT  1544     -11.853  11.355  -3.350  1.00  0.00           O  
ATOM   6257  H1  WAT  1544     -11.797  11.508  -4.293  1.00  0.00           H  
ATOM   6258  H2  WAT  1544     -11.669  12.209  -2.958  1.00  0.00           H  
ATOM   6260  O   WAT  1545     -18.622  19.879   3.527  1.00  0.00           O  
ATOM   6261  H1  WAT  1545     -19.475  19.656   3.899  1.00  0.00           H  
ATOM   6262  H2  WAT  1545     -18.142  19.051   3.515  1.00  0.00           H  
ATOM   6264  O   WAT  1546      -3.973  -6.411 -21.490  1.00  0.00           O  
ATOM   6265  H1  WAT  1546      -4.331  -6.736 -20.663  1.00  0.00           H  
ATOM   6266  H2  WAT  1546      -3.905  -5.465 -21.366  1.00  0.00           H  
ATOM   6268  O   WAT  1547      11.112   3.451 -16.543  1.00  0.00           O  
ATOM   6269  H1  WAT  1547      11.501   4.190 -17.011  1.00  0.00           H  
ATOM   6270  H2  WAT  1547      10.681   3.847 -15.785  1.00  0.00           H  
ATOM   6272  O   WAT  1548      19.991  11.360  13.695  1.00  0.00           O  
ATOM   6273  H1  WAT  1548      20.605  10.765  14.125  1.00  0.00           H  
ATOM   6274  H2  WAT  1548      19.188  11.290  14.210  1.00  0.00           H  
ATOM   6276  O   WAT  1549     -19.015   8.530   1.549  1.00  0.00           O  
ATOM   6277  H1  WAT  1549     -18.070   8.671   1.497  1.00  0.00           H  
ATOM   6278  H2  WAT  1549     -19.390   9.410   1.517  1.00  0.00           H  
ATOM   6280  O   WAT  1550      21.208  -5.392  -1.512  1.00  0.00           O  
ATOM   6281  H1  WAT  1550      21.433  -5.055  -0.645  1.00  0.00           H  
ATOM   6282  H2  WAT  1550      20.410  -5.902  -1.372  1.00  0.00           H  
ATOM   6284  O   WAT  1551      -3.979   6.647  15.178  1.00  0.00           O  
ATOM   6285  H1  WAT  1551      -4.748   6.974  15.645  1.00  0.00           H  
ATOM   6286  H2  WAT  1551      -4.090   5.696  15.171  1.00  0.00           H  
ATOM   6288  O   WAT  1552     -13.643   9.258  -5.801  1.00  0.00           O  
ATOM   6289  H1  WAT  1552     -14.506   9.048  -6.158  1.00  0.00           H  
ATOM   6290  H2  WAT  1552     -13.466   8.557  -5.174  1.00  0.00           H  
ATOM   6292  O   WAT  1553     -12.252  -0.492 -12.540  1.00  0.00           O  
ATOM   6293  H1  WAT  1553     -11.656  -0.290 -13.262  1.00  0.00           H  
ATOM   6294  H2  WAT  1553     -12.171  -1.438 -12.421  1.00  0.00           H  
ATOM   6296  O   WAT  1554     -11.200  -8.869   8.139  1.00  0.00           O  
ATOM   6297  H1  WAT  1554     -10.837  -8.380   8.877  1.00  0.00           H  
ATOM   6298  H2  WAT  1554     -11.566  -8.198   7.563  1.00  0.00           H  
ATOM   6300  O   WAT  1555       6.030 -10.464  13.956  1.00  0.00           O  
ATOM   6301  H1  WAT  1555       5.966 -10.659  14.891  1.00  0.00           H  
ATOM   6302  H2  WAT  1555       5.485 -11.129  13.535  1.00  0.00           H  
ATOM   6304  O   WAT  1556     -12.353 -16.140  10.484  1.00  0.00           O  
ATOM   6305  H1  WAT  1556     -12.088 -15.735  11.310  1.00  0.00           H  
ATOM   6306  H2  WAT  1556     -13.257 -16.417  10.632  1.00  0.00           H  
ATOM   6308  O   WAT  1557      -5.114   2.067  14.829  1.00  0.00           O  
ATOM   6309  H1  WAT  1557      -4.592   2.297  14.060  1.00  0.00           H  
ATOM   6310  H2  WAT  1557      -5.948   2.517  14.696  1.00  0.00           H  
ATOM   6312  O   WAT  1558       4.034   1.603 -19.379  1.00  0.00           O  
ATOM   6313  H1  WAT  1558       4.155   2.545 -19.504  1.00  0.00           H  
ATOM   6314  H2  WAT  1558       4.412   1.425 -18.518  1.00  0.00           H  
ATOM   6316  O   WAT  1559      10.994   0.641  14.507  1.00  0.00           O  
ATOM   6317  H1  WAT  1559      11.479   1.154  13.861  1.00  0.00           H  
ATOM   6318  H2  WAT  1559      10.077   0.741  14.253  1.00  0.00           H  
ATOM   6320  O   WAT  1560      13.978   1.692 -22.926  1.00  0.00           O  
ATOM   6321  H1  WAT  1560      14.914   1.888 -22.983  1.00  0.00           H  
ATOM   6322  H2  WAT  1560      13.940   0.749 -22.769  1.00  0.00           H  
ATOM   6324  O   WAT  1561     -15.209  20.647 -10.955  1.00  0.00           O  
ATOM   6325  H1  WAT  1561     -15.161  20.444 -11.889  1.00  0.00           H  
ATOM   6326  H2  WAT  1561     -15.682  21.479 -10.916  1.00  0.00           H  
ATOM   6328  O   WAT  1562       5.322   0.298 -17.013  1.00  0.00           O  
ATOM   6329  H1  WAT  1562       4.841   0.481 -16.206  1.00  0.00           H  
ATOM   6330  H2  WAT  1562       5.085  -0.602 -17.235  1.00  0.00           H  
ATOM   6332  O   WAT  1563      -2.884 -26.291  13.231  1.00  0.00           O  
ATOM   6333  H1  WAT  1563      -3.267 -27.161  13.343  1.00  0.00           H  
ATOM   6334  H2  WAT  1563      -3.632 -25.695  13.254  1.00  0.00           H  
ATOM   6336  O   WAT  1564      -3.199  -5.712   9.588  1.00  0.00           O  
ATOM   6337  H1  WAT  1564      -2.860  -5.051   8.984  1.00  0.00           H  
ATOM   6338  H2  WAT  1564      -4.073  -5.916   9.255  1.00  0.00           H  
ATOM   6340  O   WAT  1565       8.407   7.055   4.588  1.00  0.00           O  
ATOM   6341  H1  WAT  1565       7.709   7.622   4.916  1.00  0.00           H  
ATOM   6342  H2  WAT  1565       8.282   6.227   5.051  1.00  0.00           H  
ATOM   6344  O   WAT  1566     -19.322 -10.364  10.065  1.00  0.00           O  
ATOM   6345  H1  WAT  1566     -20.020 -11.012   9.965  1.00  0.00           H  
ATOM   6346  H2  WAT  1566     -19.557  -9.664   9.456  1.00  0.00           H  
ATOM   6348  O   WAT  1567      -0.303   1.662  12.935  1.00  0.00           O  
ATOM   6349  H1  WAT  1567      -0.476   2.435  13.471  1.00  0.00           H  
ATOM   6350  H2  WAT  1567       0.310   1.142  13.454  1.00  0.00           H  
ATOM   6352  O   WAT  1568       1.609  15.719  -1.739  1.00  0.00           O  
ATOM   6353  H1  WAT  1568       1.355  16.504  -2.223  1.00  0.00           H  
ATOM   6354  H2  WAT  1568       0.794  15.227  -1.636  1.00  0.00           H  
ATOM   6356  O   WAT  1569     -10.794  11.337 -19.261  1.00  0.00           O  
ATOM   6357  H1  WAT  1569     -11.511  11.099 -18.674  1.00  0.00           H  
ATOM   6358  H2  WAT  1569     -10.890  12.281 -19.387  1.00  0.00           H  
ATOM   6360  O   WAT  1570     -12.966  -8.204 -15.452  1.00  0.00           O  
ATOM   6361  H1  WAT  1570     -13.169  -7.515 -14.820  1.00  0.00           H  
ATOM   6362  H2  WAT  1570     -13.307  -9.004 -15.052  1.00  0.00           H  
ATOM   6364  O   WAT  1571      21.144   7.944  12.637  1.00  0.00           O  
ATOM   6365  H1  WAT  1571      21.094   8.443  13.452  1.00  0.00           H  
ATOM   6366  H2  WAT  1571      20.333   8.157  12.176  1.00  0.00           H  
ATOM   6368  O   WAT  1572      22.722 -11.063  -7.610  1.00  0.00           O  
ATOM   6369  H1  WAT  1572      23.240 -11.113  -8.414  1.00  0.00           H  
ATOM   6370  H2  WAT  1572      21.832 -10.878  -7.909  1.00  0.00           H  
ATOM   6372  O   WAT  1573       3.909  -5.539  -6.476  1.00  0.00           O  
ATOM   6373  H1  WAT  1573       3.614  -4.663  -6.226  1.00  0.00           H  
ATOM   6374  H2  WAT  1573       3.942  -6.025  -5.651  1.00  0.00           H  
ATOM   6376  O   WAT  1574      -6.904   4.159 -10.841  1.00  0.00           O  
ATOM   6377  H1  WAT  1574      -6.055   4.370 -10.452  1.00  0.00           H  
ATOM   6378  H2  WAT  1574      -7.125   3.299 -10.483  1.00  0.00           H  
ATOM   6380  O   WAT  1575      -3.243  -9.167  -8.879  1.00  0.00           O  
ATOM   6381  H1  WAT  1575      -4.169  -9.008  -8.696  1.00  0.00           H  
ATOM   6382  H2  WAT  1575      -2.783  -8.474  -8.405  1.00  0.00           H  
ATOM   6384  O   WAT  1576     -13.385   2.054  -1.901  1.00  0.00           O  
ATOM   6385  H1  WAT  1576     -13.415   1.574  -2.729  1.00  0.00           H  
ATOM   6386  H2  WAT  1576     -14.039   1.623  -1.351  1.00  0.00           H  
ATOM   6388  O   WAT  1577      -1.926  25.564  15.275  1.00  0.00           O  
ATOM   6389  H1  WAT  1577      -2.270  25.019  15.982  1.00  0.00           H  
ATOM   6390  H2  WAT  1577      -0.975  25.494  15.360  1.00  0.00           H  
ATOM   6392  O   WAT  1578     -12.312  -4.064 -15.681  1.00  0.00           O  
ATOM   6393  H1  WAT  1578     -11.719  -3.341 -15.478  1.00  0.00           H  
ATOM   6394  H2  WAT  1578     -12.824  -3.752 -16.427  1.00  0.00           H  
ATOM   6396  O   WAT  1579     -23.343 -16.534  10.311  1.00  0.00           O  
ATOM   6397  H1  WAT  1579     -22.917 -17.347  10.037  1.00  0.00           H  
ATOM   6398  H2  WAT  1579     -22.771 -15.841   9.980  1.00  0.00           H  
ATOM   6400  O   WAT  1580      -0.861   9.596   8.628  1.00  0.00           O  
ATOM   6401  H1  WAT  1580      -0.573   8.690   8.742  1.00  0.00           H  
ATOM   6402  H2  WAT  1580      -1.215   9.625   7.739  1.00  0.00           H  
ATOM   6404  O   WAT  1581     -15.898  18.829  -2.963  1.00  0.00           O  
ATOM   6405  H1  WAT  1581     -15.532  19.555  -3.467  1.00  0.00           H  
ATOM   6406  H2  WAT  1581     -15.706  19.049  -2.051  1.00  0.00           H  
ATOM   6408  O   WAT  1582      -6.143   3.745  27.499  1.00  0.00           O  
ATOM   6409  H1  WAT  1582      -6.637   3.343  26.784  1.00  0.00           H  
ATOM   6410  H2  WAT  1582      -6.698   4.465  27.799  1.00  0.00           H  
ATOM   6412  O   WAT  1583     -17.784 -19.451  11.453  1.00  0.00           O  
ATOM   6413  H1  WAT  1583     -17.358 -19.353  10.601  1.00  0.00           H  
ATOM   6414  H2  WAT  1583     -17.314 -18.848  12.028  1.00  0.00           H  
ATOM   6416  O   WAT  1584      -7.196  14.938  -1.641  1.00  0.00           O  
ATOM   6417  H1  WAT  1584      -7.769  15.670  -1.409  1.00  0.00           H  
ATOM   6418  H2  WAT  1584      -7.598  14.178  -1.221  1.00  0.00           H  
ATOM   6420  O   WAT  1585      16.926   5.368   1.980  1.00  0.00           O  
ATOM   6421  H1  WAT  1585      16.535   6.223   2.159  1.00  0.00           H  
ATOM   6422  H2  WAT  1585      16.958   5.314   1.025  1.00  0.00           H  
ATOM   6424  O   WAT  1586      -9.494  11.754  -9.707  1.00  0.00           O  
ATOM   6425  H1  WAT  1586     -10.338  12.164  -9.897  1.00  0.00           H  
ATOM   6426  H2  WAT  1586      -9.541  10.899 -10.134  1.00  0.00           H  
ATOM   6428  O   WAT  1587     -11.990   4.630  -6.871  1.00  0.00           O  
ATOM   6429  H1  WAT  1587     -11.936   3.777  -7.302  1.00  0.00           H  
ATOM   6430  H2  WAT  1587     -12.207   4.425  -5.961  1.00  0.00           H  
ATOM   6432  O   WAT  1588      15.553   6.105  -3.885  1.00  0.00           O  
ATOM   6433  H1  WAT  1588      15.693   7.037  -4.056  1.00  0.00           H  
ATOM   6434  H2  WAT  1588      16.113   5.659  -4.521  1.00  0.00           H  
ATOM   6436  O   WAT  1589       3.092  21.622  -2.881  1.00  0.00           O  
ATOM   6437  H1  WAT  1589       3.910  21.867  -3.314  1.00  0.00           H  
ATOM   6438  H2  WAT  1589       2.445  21.603  -3.587  1.00  0.00           H  
ATOM   6440  O   WAT  1590      18.257  10.473  15.647  1.00  0.00           O  
ATOM   6441  H1  WAT  1590      18.970  10.374  16.278  1.00  0.00           H  
ATOM   6442  H2  WAT  1590      17.492  10.685  16.182  1.00  0.00           H  
ATOM   6444  O   WAT  1591       6.748 -16.704  13.788  1.00  0.00           O  
ATOM   6445  H1  WAT  1591       6.665 -15.777  14.011  1.00  0.00           H  
ATOM   6446  H2  WAT  1591       7.465 -16.735  13.154  1.00  0.00           H  
ATOM   6448  O   WAT  1592      18.057 -10.075  11.840  1.00  0.00           O  
ATOM   6449  H1  WAT  1592      17.873 -10.889  12.307  1.00  0.00           H  
ATOM   6450  H2  WAT  1592      17.814 -10.259  10.933  1.00  0.00           H  
ATOM   6452  O   WAT  1593      16.844  -7.901   9.934  1.00  0.00           O  
ATOM   6453  H1  WAT  1593      16.296  -7.232   9.524  1.00  0.00           H  
ATOM   6454  H2  WAT  1593      16.249  -8.633  10.094  1.00  0.00           H  
ATOM   6456  O   WAT  1594      16.464 -15.734  16.401  1.00  0.00           O  
ATOM   6457  H1  WAT  1594      15.763 -15.224  16.807  1.00  0.00           H  
ATOM   6458  H2  WAT  1594      17.258 -15.227  16.573  1.00  0.00           H  
ATOM   6460  O   WAT  1595     -15.151  15.425 -18.156  1.00  0.00           O  
ATOM   6461  H1  WAT  1595     -14.967  15.981 -18.913  1.00  0.00           H  
ATOM   6462  H2  WAT  1595     -14.737  15.877 -17.420  1.00  0.00           H  
ATOM   6464  O   WAT  1596      21.301 -13.608  -2.372  1.00  0.00           O  
ATOM   6465  H1  WAT  1596      21.605 -13.682  -3.277  1.00  0.00           H  
ATOM   6466  H2  WAT  1596      20.482 -14.103  -2.354  1.00  0.00           H  
ATOM   6468  O   WAT  1597     -13.168 -11.295  -7.243  1.00  0.00           O  
ATOM   6469  H1  WAT  1597     -12.444 -11.892  -7.432  1.00  0.00           H  
ATOM   6470  H2  WAT  1597     -13.532 -11.614  -6.417  1.00  0.00           H  
ATOM   6472  O   WAT  1598      17.886  -7.884   5.788  1.00  0.00           O  
ATOM   6473  H1  WAT  1598      17.410  -7.518   5.042  1.00  0.00           H  
ATOM   6474  H2  WAT  1598      17.240  -7.917   6.492  1.00  0.00           H  
ATOM   6476  O   WAT  1599       8.251  -4.658  -1.090  1.00  0.00           O  
ATOM   6477  H1  WAT  1599       7.341  -4.732  -0.802  1.00  0.00           H  
ATOM   6478  H2  WAT  1599       8.762  -4.707  -0.283  1.00  0.00           H  
ATOM   6480  O   WAT  1600       9.413  -1.207 -16.778  1.00  0.00           O  
ATOM   6481  H1  WAT  1600       9.503  -1.171 -15.826  1.00  0.00           H  
ATOM   6482  H2  WAT  1600       9.803  -0.389 -17.087  1.00  0.00           H  
ATOM   6484  O   WAT  1601       5.649  -5.490 -27.267  1.00  0.00           O  
ATOM   6485  H1  WAT  1601       6.023  -5.976 -26.532  1.00  0.00           H  
ATOM   6486  H2  WAT  1601       4.766  -5.846 -27.365  1.00  0.00           H  
ATOM   6488  O   WAT  1602       8.256   5.736 -16.258  1.00  0.00           O  
ATOM   6489  H1  WAT  1602       8.843   5.293 -15.645  1.00  0.00           H  
ATOM   6490  H2  WAT  1602       7.945   6.504 -15.780  1.00  0.00           H  
ATOM   6492  O   WAT  1603       0.937   0.796   9.393  1.00  0.00           O  
ATOM   6493  H1  WAT  1603       0.754   1.707   9.625  1.00  0.00           H  
ATOM   6494  H2  WAT  1603       1.055   0.354  10.234  1.00  0.00           H  
ATOM   6496  O   WAT  1604     -17.122   1.752 -20.811  1.00  0.00           O  
ATOM   6497  H1  WAT  1604     -18.036   1.470 -20.852  1.00  0.00           H  
ATOM   6498  H2  WAT  1604     -16.840   1.522 -19.926  1.00  0.00           H  
ATOM   6500  O   WAT  1605     -12.472  11.624   1.080  1.00  0.00           O  
ATOM   6501  H1  WAT  1605     -13.246  11.256   1.507  1.00  0.00           H  
ATOM   6502  H2  WAT  1605     -11.847  10.899   1.051  1.00  0.00           H  
ATOM   6504  O   WAT  1606      13.677   0.063  22.464  1.00  0.00           O  
ATOM   6505  H1  WAT  1606      14.463  -0.457  22.631  1.00  0.00           H  
ATOM   6506  H2  WAT  1606      13.753   0.810  23.058  1.00  0.00           H  
ATOM   6508  O   WAT  1607     -17.734  11.668   9.442  1.00  0.00           O  
ATOM   6509  H1  WAT  1607     -17.152  12.048   8.784  1.00  0.00           H  
ATOM   6510  H2  WAT  1607     -17.166  11.108   9.970  1.00  0.00           H  
ATOM   6512  O   WAT  1608      13.372  21.380   1.235  1.00  0.00           O  
ATOM   6513  H1  WAT  1608      13.823  22.204   1.416  1.00  0.00           H  
ATOM   6514  H2  WAT  1608      13.483  21.247   0.294  1.00  0.00           H  
ATOM   6516  O   WAT  1609       9.303 -20.187   8.879  1.00  0.00           O  
ATOM   6517  H1  WAT  1609       9.307 -21.134   8.738  1.00  0.00           H  
ATOM   6518  H2  WAT  1609       9.579 -20.079   9.789  1.00  0.00           H  
ATOM   6520  O   WAT  1610      14.752 -10.089   0.325  1.00  0.00           O  
ATOM   6521  H1  WAT  1610      14.485 -10.917  -0.074  1.00  0.00           H  
ATOM   6522  H2  WAT  1610      15.004 -10.324   1.218  1.00  0.00           H  
ATOM   6524  O   WAT  1611      10.121  -3.915 -21.949  1.00  0.00           O  
ATOM   6525  H1  WAT  1611       9.699  -4.668 -21.535  1.00  0.00           H  
ATOM   6526  H2  WAT  1611       9.497  -3.628 -22.616  1.00  0.00           H
[truncated: 355,031 more chars]
