# Supplementary material for: 1,4-Disubstituted 1H-1,2,3-Triazole Containing Peptidotriazolamers: A New Class of Peptidomimetics With Interesting Foldamer Properties
Source: Front Chem. 2019 Mar 26;7:155. doi: 10.3389/fchem.2019.00155 (PMC6443886; doi:10.3389/fchem.2019.00155)
Supplement: Supplementary file 2 [file Data_Sheet_2.zip › pdb_files/11b_freeMD-DMSO_LAST50NS_combined_Cluster_clst_c0.pdb]

CRYST1   48.635   48.635   48.635 109.47 109.47 109.47 P 1           1
ATOM      1  C2  BOC     1       7.458   0.678   4.663  1.00  0.00           C  
ATOM      2  H21 BOC     1       7.144   1.133   3.715  1.00  0.00           H  
ATOM      3  H22 BOC     1       8.117  -0.169   4.435  1.00  0.00           H  
ATOM      4  H23 BOC     1       8.122   1.427   5.111  1.00  0.00           H  
ATOM      5  C1  BOC     1       6.319   0.464   5.647  1.00  0.00           C  
ATOM      6  C3  BOC     1       6.708  -0.298   6.948  1.00  0.00           C  
ATOM      7  H31 BOC     1       7.412  -1.121   6.771  1.00  0.00           H  
ATOM      8  H32 BOC     1       5.790  -0.705   7.388  1.00  0.00           H  
ATOM      9  H33 BOC     1       7.146   0.375   7.696  1.00  0.00           H  
ATOM     10  C4  BOC     1       5.815   1.932   5.953  1.00  0.00           C  
ATOM     11  H41 BOC     1       4.957   1.776   6.619  1.00  0.00           H  
ATOM     12  H42 BOC     1       5.546   2.493   5.049  1.00  0.00           H  
ATOM     13  H43 BOC     1       6.594   2.553   6.412  1.00  0.00           H  
ATOM     14  OS  BOC     1       5.174  -0.202   5.103  1.00  0.00           O  
ATOM     15  C   BOC     1       5.219  -1.463   4.591  1.00  0.00           C  
ATOM     16  O   BOC     1       6.243  -2.053   4.499  1.00  0.00           O  
ATOM     17  N   ALA     2       4.010  -1.918   4.201  1.00  0.00           N  
ATOM     18  H   ALA     2       3.175  -1.405   4.446  1.00  0.00           H  
ATOM     19  CA  ALA     2       3.720  -3.215   3.529  1.00  0.00           C  
ATOM     20  HA  ALA     2       4.642  -3.542   3.048  1.00  0.00           H  
ATOM     21  CB  ALA     2       3.233  -4.192   4.609  1.00  0.00           C  
ATOM     22  HB1 ALA     2       2.375  -3.777   5.138  1.00  0.00           H  
ATOM     23  HB2 ALA     2       2.969  -5.101   4.069  1.00  0.00           H  
ATOM     24  HB3 ALA     2       3.984  -4.559   5.308  1.00  0.00           H  
ATOM     25  C   ALA     2       2.699  -3.115   2.449  1.00  0.00           C  
ATOM     26  O   ALA     2       2.294  -4.108   1.844  1.00  0.00           O  
ATOM     27  N   A4n     3       2.177  -1.900   2.121  1.00  0.00           N  
ATOM     28  H   A4n     3       2.607  -1.044   2.442  1.00  0.00           H  
ATOM     29  CA  A4n     3       1.024  -1.741   1.173  1.00  0.00           C  
ATOM     30  HA  A4n     3       0.257  -2.494   1.350  1.00  0.00           H  
ATOM     31  CB  A4n     3       1.531  -1.880  -0.343  1.00  0.00           C  
ATOM     32  HB1 A4n     3       0.648  -1.725  -0.963  1.00  0.00           H  
ATOM     33  HB2 A4n     3       2.366  -1.181  -0.360  1.00  0.00           H  
ATOM     34  HB3 A4n     3       2.010  -2.849  -0.488  1.00  0.00           H  
ATOM     35 C4   T14     4       0.341  -0.429   1.335  1.00  0.00          CL  
ATOM     36  N3  T14     4       0.105   0.450   0.288  1.00  0.00           N  
ATOM     37  N2  T14     4      -0.441   1.526   0.850  1.00  0.00           N  
ATOM     38  C5  T14     4       0.002   0.152   2.517  1.00  0.00           C  
ATOM     39  H5  T14     4       0.004  -0.327   3.480  1.00  0.00           H  
ATOM     40  N1  T14     4      -0.438   1.359   2.217  1.00  0.00           N  
ATOM     41  CA  A4c     5      -0.635   2.465   3.163  1.00  0.00           C  
ATOM     42  HA  A4c     5      -1.058   3.342   2.674  1.00  0.00           H  
ATOM     43  CB  A4c     5      -1.594   2.007   4.249  1.00  0.00           C  
ATOM     44  HB1 A4c     5      -1.974   2.839   4.842  1.00  0.00           H  
ATOM     45  HB2 A4c     5      -2.439   1.573   3.715  1.00  0.00           H  
ATOM     46  HB3 A4c     5      -1.184   1.271   4.940  1.00  0.00           H  
ATOM     47  C   A4c     5       0.634   2.980   3.768  1.00  0.00           C  
ATOM     48  O   A4c     5       0.577   3.782   4.680  1.00  0.00           O  
ATOM     49  N   A4n     6       1.776   2.549   3.320  1.00  0.00           N  
ATOM     50  H   A4n     6       1.639   2.070   2.441  1.00  0.00           H  
ATOM     51  CA  A4n     6       3.090   3.095   3.534  1.00  0.00           C  
ATOM     52  HA  A4n     6       3.301   2.951   4.593  1.00  0.00           H  
ATOM     53  CB  A4n     6       3.292   4.501   3.014  1.00  0.00           C  
ATOM     54  HB1 A4n     6       2.448   5.074   3.397  1.00  0.00           H  
ATOM     55  HB2 A4n     6       4.202   4.965   3.394  1.00  0.00           H  
ATOM     56  HB3 A4n     6       3.203   4.548   1.929  1.00  0.00           H  
ATOM     57 C4   T14     7       3.822   2.052   2.898  1.00  0.00          CL  
ATOM     58  N3  T14     7       3.158   0.931   2.510  1.00  0.00           N  
ATOM     59  N2  T14     7       3.956   0.207   1.782  1.00  0.00           N  
ATOM     60  C5  T14     7       5.085   2.000   2.353  1.00  0.00           C  
ATOM     61  H5  T14     7       5.986   2.587   2.327  1.00  0.00           H  
ATOM     62  N1  T14     7       5.114   0.808   1.743  1.00  0.00           N  
ATOM     63  CA  A4c     8       6.152   0.293   0.813  1.00  0.00           C  
ATOM     64  HA  A4c     8       7.008   0.964   0.743  1.00  0.00           H  
ATOM     65  CB  A4c     8       6.765  -1.082   1.255  1.00  0.00           C  
ATOM     66  HB1 A4c     8       6.901  -1.090   2.337  1.00  0.00           H  
ATOM     67  HB2 A4c     8       6.034  -1.852   1.010  1.00  0.00           H  
ATOM     68  HB3 A4c     8       7.615  -1.410   0.657  1.00  0.00           H  
ATOM     69  C   A4c     8       5.521   0.297  -0.579  1.00  0.00           C  
ATOM     70  O   A4c     8       5.794  -0.624  -1.440  1.00  0.00           O  
ATOM     71  N   A4n     9       4.635   1.215  -0.887  1.00  0.00           N  
ATOM     72  H   A4n     9       4.516   1.878  -0.134  1.00  0.00           H  
ATOM     73  CA  A4n     9       3.650   1.322  -1.963  1.00  0.00           C  
ATOM     74  HA  A4n     9       3.257   0.318  -2.123  1.00  0.00           H  
ATOM     75  CB  A4n     9       4.204   1.854  -3.364  1.00  0.00           C  
ATOM     76  HB1 A4n     9       3.357   1.815  -4.049  1.00  0.00           H  
ATOM     77  HB2 A4n     9       4.578   2.858  -3.164  1.00  0.00           H  
ATOM     78  HB3 A4n     9       5.034   1.246  -3.725  1.00  0.00           H  
ATOM     79 C4   T14    10       2.631   2.277  -1.430  1.00  0.00          CL  
ATOM     80  N3  T14    10       2.824   2.591  -0.153  1.00  0.00           N  
ATOM     81  N2  T14    10       1.816   3.343   0.245  1.00  0.00           N  
ATOM     82  C5  T14    10       1.522   2.942  -1.914  1.00  0.00           C  
ATOM     83  H5  T14    10       0.962   2.954  -2.832  1.00  0.00           H  
ATOM     84  N1  T14    10       1.012   3.547  -0.796  1.00  0.00           N  
ATOM     85  CA  A4c    11      -0.140   4.462  -0.741  1.00  0.00           C  
ATOM     86  HA  A4c    11      -0.341   4.571   0.325  1.00  0.00           H  
ATOM     87  CB  A4c    11       0.293   5.853  -1.125  1.00  0.00           C  
ATOM     88  HB1 A4c    11       0.752   5.681  -2.099  1.00  0.00           H  
ATOM     89  HB2 A4c    11      -0.466   6.623  -0.986  1.00  0.00           H  
ATOM     90  HB3 A4c    11       1.149   6.215  -0.555  1.00  0.00           H  
ATOM     91  C   A4c    11      -1.446   3.948  -1.400  1.00  0.00           C  
ATOM     92  O   A4c    11      -2.259   4.782  -1.756  1.00  0.00           O  
ATOM     93  N   A4n    12      -1.600   2.681  -1.610  1.00  0.00           N  
ATOM     94  H   A4n    12      -0.878   2.034  -1.327  1.00  0.00           H  
ATOM     95  CA  A4n    12      -2.699   2.026  -2.214  1.00  0.00           C  
ATOM     96  HA  A4n    12      -3.145   2.621  -3.011  1.00  0.00           H  
ATOM     97  CB  A4n    12      -3.831   1.686  -1.230  1.00  0.00           C  
ATOM     98  HB1 A4n    12      -4.688   1.322  -1.797  1.00  0.00           H  
ATOM     99  HB2 A4n    12      -3.457   0.903  -0.570  1.00  0.00           H  
ATOM    100  HB3 A4n    12      -4.220   2.590  -0.760  1.00  0.00           H  
ATOM    101 C4   T14    13      -2.170   0.811  -2.959  1.00  0.00          CL  
ATOM    102  N3  T14    13      -2.559   0.610  -4.229  1.00  0.00           N  
ATOM    103  N2  T14    13      -1.983  -0.489  -4.700  1.00  0.00           N  
ATOM    104  C5  T14    13      -1.208  -0.148  -2.655  1.00  0.00           C  
ATOM    105  H5  T14    13      -0.589  -0.287  -1.787  1.00  0.00           H  
ATOM    106  N1  T14    13      -1.148  -0.907  -3.776  1.00  0.00           N  
ATOM    107  CA  A4c    14      -0.279  -2.022  -4.108  1.00  0.00           C  
ATOM    108  HA  A4c    14      -0.497  -2.275  -5.146  1.00  0.00           H  
ATOM    109  CB  A4c    14       1.140  -1.513  -4.152  1.00  0.00           C  
ATOM    110  HB1 A4c    14       1.781  -2.381  -4.300  1.00  0.00           H  
ATOM    111  HB2 A4c    14       1.134  -0.824  -4.998  1.00  0.00           H  
ATOM    112  HB3 A4c    14       1.409  -0.815  -3.359  1.00  0.00           H  
ATOM    113  C   A4c    14      -0.337  -3.176  -3.157  1.00  0.00           C  
ATOM    114  O   A4c    14       0.468  -4.098  -3.181  1.00  0.00           O  
ATOM    115  N   A4n    15      -1.333  -3.153  -2.214  1.00  0.00           N  
ATOM    116  H   A4n    15      -1.900  -2.322  -2.129  1.00  0.00           H  
ATOM    117  CA  A4n    15      -1.495  -4.199  -1.189  1.00  0.00           C  
ATOM    118  HA  A4n    15      -0.530  -4.539  -0.812  1.00  0.00           H  
ATOM    119  CB  A4n    15      -2.247  -5.435  -1.689  1.00  0.00           C  
ATOM    120  HB1 A4n    15      -3.042  -5.116  -2.363  1.00  0.00           H  
ATOM    121  HB2 A4n    15      -1.456  -6.076  -2.078  1.00  0.00           H  
ATOM    122  HB3 A4n    15      -2.581  -6.045  -0.849  1.00  0.00           H  
ATOM    123 C4   T14    16      -2.173  -3.355  -0.164  1.00  0.00          CL  
ATOM    124  N3  T14    16      -1.935  -2.043  -0.303  1.00  0.00           N  
ATOM    125  N2  T14    16      -2.609  -1.405   0.559  1.00  0.00           N  
ATOM    126  C5  T14    16      -3.156  -3.615   0.804  1.00  0.00           C  
ATOM    127  H5  T14    16      -3.604  -4.412   1.370  1.00  0.00           H  
ATOM    128  N1  T14    16      -3.350  -2.356   1.290  1.00  0.00           N  
ATOM    129  CA  A4c    17      -4.508  -1.875   2.113  1.00  0.00           C  
ATOM    130  HA  A4c    17      -4.975  -2.735   2.593  1.00  0.00           H  
ATOM    131  CB  A4c    17      -4.204  -0.868   3.221  1.00  0.00           C  
ATOM    132  HB1 A4c    17      -5.115  -0.672   3.786  1.00  0.00           H  
ATOM    133  HB2 A4c    17      -3.380  -1.209   3.847  1.00  0.00           H  
ATOM    134  HB3 A4c    17      -3.926   0.047   2.698  1.00  0.00           H  
ATOM    135  C   A4c    17      -5.592  -1.349   1.206  1.00  0.00           C  
ATOM    136  O   A4c    17      -6.625  -0.870   1.751  1.00  0.00           O  
ATOM    137  N   A4n    18      -5.472  -1.481  -0.115  1.00  0.00           N  
ATOM    138  H   A4n    18      -4.580  -1.852  -0.409  1.00  0.00           H  
ATOM    139  CA  A4n    18      -6.512  -1.238  -1.138  1.00  0.00           C  
ATOM    140  HA  A4n    18      -6.781  -0.182  -1.136  1.00  0.00           H  
ATOM    141  CB  A4n    18      -7.762  -2.095  -1.015  1.00  0.00           C  
ATOM    142  HB1 A4n    18      -8.318  -1.773  -0.135  1.00  0.00           H  
ATOM    143  HB2 A4n    18      -8.361  -1.973  -1.917  1.00  0.00           H  
ATOM    144  HB3 A4n    18      -7.399  -3.095  -0.778  1.00  0.00           H  
ATOM    145 C4   T14    19      -5.794  -1.491  -2.344  1.00  0.00          CL  
ATOM    146  N3  T14    19      -4.562  -2.112  -2.155  1.00  0.00           N  
ATOM    147  N2  T14    19      -4.089  -2.247  -3.399  1.00  0.00           N  
ATOM    148  C5  T14    19      -6.087  -1.253  -3.692  1.00  0.00           C  
ATOM    149  H5  T14    19      -6.910  -0.811  -4.224  1.00  0.00           H  
ATOM    150  N1  T14    19      -4.977  -1.654  -4.305  1.00  0.00           N  
ATOM    151  CA  A4c    20      -4.704  -1.831  -5.759  1.00  0.00           C  
ATOM    152  HA  A4c    20      -3.701  -2.228  -5.911  1.00  0.00           H  
ATOM    153  CB  A4c    20      -5.698  -2.840  -6.280  1.00  0.00           C  
ATOM    154  HB1 A4c    20      -5.414  -3.220  -7.261  1.00  0.00           H  
ATOM    155  HB2 A4c    20      -5.843  -3.667  -5.585  1.00  0.00           H  
ATOM    156  HB3 A4c    20      -6.699  -2.423  -6.393  1.00  0.00           H  
ATOM    157  C   A4c    20      -4.740  -0.515  -6.532  1.00  0.00           C  
ATOM    158  O   A4c    20      -4.213  -0.569  -7.655  1.00  0.00           O  
ATOM    159  O   ALL    21      -5.475   0.493  -6.002  1.00  0.00           O  
ATOM    160  C1  ALL    21      -5.302   1.816  -6.510  1.00  0.00           C  
ATOM    161  H11 ALL    21      -5.338   1.883  -7.604  1.00  0.00           H  
ATOM    162  H12 ALL    21      -4.329   2.178  -6.156  1.00  0.00           H  
ATOM    163  C2  ALL    21      -6.401   2.689  -5.934  1.00  0.00           C  
ATOM    164  H21 ALL    21      -6.130   3.741  -5.894  1.00  0.00           H  
ATOM    165  C3  ALL    21      -7.678   2.397  -5.592  1.00  0.00           C  
ATOM    166  H31 ALL    21      -7.958   1.346  -5.621  1.00  0.00           H  
ATOM    167  H32 ALL    21      -8.475   3.062  -5.267  1.00  0.00           H  
TER     168      ALL    21 
ATOM    168  S   DMS    22      -1.450 -19.029  -4.988  1.00  0.00           S  
ATOM    169  CT1 DMS    22      -2.386 -17.721  -4.085  1.00  0.00           C  
ATOM    170  O   DMS    22      -2.412 -20.028  -5.626  1.00  0.00           O  
ATOM    171  CT2 DMS    22      -0.742 -17.931  -6.297  1.00  0.00           C  
ATOM    172  HZ1 DMS    22      -3.338 -17.534  -4.582  1.00  0.00           H  
ATOM    173  HZ2 DMS    22      -1.842 -16.779  -4.004  1.00  0.00           H  
ATOM    174  HZ3 DMS    22      -2.596 -18.034  -3.062  1.00  0.00           H  
ATOM    175  HZ4 DMS    22      -0.384 -18.577  -7.099  1.00  0.00           H  
ATOM    176  HZ5 DMS    22      -0.029 -17.190  -5.937  1.00  0.00           H  
ATOM    177  HZ6 DMS    22      -1.570 -17.369  -6.729  1.00  0.00           H  
TER     178      DMS    22 
ATOM    178  S   DMS    23      -5.269  -0.571 -26.236  1.00  0.00           S  
ATOM    179  CT1 DMS    23      -6.343  -1.216 -24.961  1.00  0.00           C  
ATOM    180  O   DMS    23      -4.548   0.527 -25.505  1.00  0.00           O  
ATOM    181  CT2 DMS    23      -4.099  -1.908 -26.039  1.00  0.00           C  
ATOM    182  HZ1 DMS    23      -5.811  -1.579 -24.082  1.00  0.00           H  
ATOM    183  HZ2 DMS    23      -6.974  -1.987 -25.403  1.00  0.00           H  
ATOM    184  HZ3 DMS    23      -7.045  -0.433 -24.674  1.00  0.00           H  
ATOM    185  HZ4 DMS    23      -3.865  -1.988 -24.977  1.00  0.00           H  
ATOM    186  HZ5 DMS    23      -3.259  -1.605 -26.663  1.00  0.00           H  
ATOM    187  HZ6 DMS    23      -4.633  -2.765 -26.450  1.00  0.00           H  
TER     188      DMS    23 
ATOM    188  S   DMS    24       2.827  18.140  -8.581  1.00  0.00           S  
ATOM    189  CT1 DMS    24       2.484  18.209 -10.356  1.00  0.00           C  
ATOM    190  O   DMS    24       2.447  19.390  -7.883  1.00  0.00           O  
ATOM    191  CT2 DMS    24       1.426  17.023  -8.286  1.00  0.00           C  
ATOM    192  HZ1 DMS    24       1.447  18.490 -10.540  1.00  0.00           H  
ATOM    193  HZ2 DMS    24       2.516  17.185 -10.729  1.00  0.00           H  
ATOM    194  HZ3 DMS    24       3.134  18.918 -10.869  1.00  0.00           H  
ATOM    195  HZ4 DMS    24       1.495  16.062  -8.795  1.00  0.00           H  
ATOM    196  HZ5 DMS    24       0.561  17.593  -8.627  1.00  0.00           H  
ATOM    197  HZ6 DMS    24       1.275  16.807  -7.228  1.00  0.00           H  
TER     198      DMS    24 
ATOM    198  S   DMS    25     -19.267   8.104 -11.755  1.00  0.00           S  
ATOM    199  CT1 DMS    25     -19.314   6.683 -10.676  1.00  0.00           C  
ATOM    200  O   DMS    25     -18.129   7.905 -12.733  1.00  0.00           O  
ATOM    201  CT2 DMS    25     -20.740   7.524 -12.694  1.00  0.00           C  
ATOM    202  HZ1 DMS    25     -20.280   6.460 -10.223  1.00  0.00           H  
ATOM    203  HZ2 DMS    25     -18.565   6.889  -9.912  1.00  0.00           H  
ATOM    204  HZ3 DMS    25     -18.957   5.821 -11.240  1.00  0.00           H  
ATOM    205  HZ4 DMS    25     -21.633   7.537 -12.069  1.00  0.00           H  
ATOM    206  HZ5 DMS    25     -20.633   6.511 -13.081  1.00  0.00           H  
ATOM    207  HZ6 DMS    25     -20.987   8.176 -13.532  1.00  0.00           H  
TER     208      DMS    25 
ATOM    208  S   DMS    26      -8.544  -8.765   6.176  1.00  0.00           S  
ATOM    209  CT1 DMS    26      -9.138  -9.506   4.681  1.00  0.00           C  
ATOM    210  O   DMS    26      -8.335  -7.302   5.867  1.00  0.00           O  
ATOM    211  CT2 DMS    26     -10.036  -8.813   7.134  1.00  0.00           C  
ATOM    212  HZ1 DMS    26     -10.182  -9.278   4.465  1.00  0.00           H  
ATOM    213  HZ2 DMS    26      -9.278 -10.559   4.925  1.00  0.00           H  
ATOM    214  HZ3 DMS    26      -8.465  -9.374   3.834  1.00  0.00           H  
ATOM    215  HZ4 DMS    26     -10.838  -8.340   6.567  1.00  0.00           H  
ATOM    216  HZ5 DMS    26      -9.765  -8.366   8.091  1.00  0.00           H  
ATOM    217  HZ6 DMS    26     -10.352  -9.855   7.176  1.00  0.00           H  
TER     218      DMS    26 
ATOM    218  S   DMS    27     -16.123 -12.573 -11.265  1.00  0.00           S  
ATOM    219  CT1 DMS    27     -17.848 -12.682 -11.631  1.00  0.00           C  
ATOM    220  O   DMS    27     -15.469 -13.567 -12.215  1.00  0.00           O  
ATOM    221  CT2 DMS    27     -15.936 -10.860 -11.935  1.00  0.00           C  
ATOM    222  HZ1 DMS    27     -17.992 -12.527 -12.701  1.00  0.00           H  
ATOM    223  HZ2 DMS    27     -18.451 -12.005 -11.026  1.00  0.00           H  
ATOM    224  HZ3 DMS    27     -18.097 -13.730 -11.463  1.00  0.00           H  
ATOM    225  HZ4 DMS    27     -16.106 -10.818 -13.010  1.00  0.00           H  
ATOM    226  HZ5 DMS    27     -14.898 -10.610 -11.713  1.00  0.00           H  
ATOM    227  HZ6 DMS    27     -16.677 -10.189 -11.501  1.00  0.00           H  
TER     228      DMS    27 
ATOM    228  S   DMS    28     -22.245  16.960   0.999  1.00  0.00           S  
ATOM    229  CT1 DMS    28     -23.171  15.545   0.411  1.00  0.00           C  
ATOM    230  O   DMS    28     -21.480  17.600  -0.210  1.00  0.00           O  
ATOM    231  CT2 DMS    28     -23.551  18.081   1.444  1.00  0.00           C  
ATOM    232  HZ1 DMS    28     -22.511  14.786  -0.010  1.00  0.00           H  
ATOM    233  HZ2 DMS    28     -23.818  16.018  -0.329  1.00  0.00           H  
ATOM    234  HZ3 DMS    28     -23.754  15.183   1.258  1.00  0.00           H  
ATOM    235  HZ4 DMS    28     -23.142  19.046   1.742  1.00  0.00           H  
ATOM    236  HZ5 DMS    28     -24.086  17.731   2.327  1.00  0.00           H  
ATOM    237  HZ6 DMS    28     -24.275  18.088   0.629  1.00  0.00           H  
TER     238      DMS    28 
ATOM    238  S   DMS    29      -8.220  14.658  -9.595  1.00  0.00           S  
ATOM    239  CT1 DMS    29      -8.542  14.455 -11.431  1.00  0.00           C  
ATOM    240  O   DMS    29      -7.499  16.009  -9.472  1.00  0.00           O  
ATOM    241  CT2 DMS    29      -6.975  13.481  -9.212  1.00  0.00           C  
ATOM    242  HZ1 DMS    29      -8.767  13.391 -11.509  1.00  0.00           H  
ATOM    243  HZ2 DMS    29      -7.709  14.829 -12.027  1.00  0.00           H  
ATOM    244  HZ3 DMS    29      -9.360  15.100 -11.751  1.00  0.00           H  
ATOM    245  HZ4 DMS    29      -7.466  12.553  -8.920  1.00  0.00           H  
ATOM    246  HZ5 DMS    29      -6.425  13.942  -8.391  1.00  0.00           H  
ATOM    247  HZ6 DMS    29      -6.330  13.281 -10.068  1.00  0.00           H  
TER     248      DMS    29 
ATOM    248  S   DMS    30      14.954 -20.067 -13.554  1.00  0.00           S  
ATOM    249  CT1 DMS    30      13.679 -18.805 -13.644  1.00  0.00           C  
ATOM    250  O   DMS    30      15.751 -19.684 -12.299  1.00  0.00           O  
ATOM    251  CT2 DMS    30      13.956 -21.433 -12.927  1.00  0.00           C  
ATOM    252  HZ1 DMS    30      12.878 -19.014 -14.353  1.00  0.00           H  
ATOM    253  HZ2 DMS    30      14.238 -17.936 -13.989  1.00  0.00           H  
ATOM    254  HZ3 DMS    30      13.269 -18.661 -12.644  1.00  0.00           H  
ATOM    255  HZ4 DMS    30      13.369 -20.987 -12.124  1.00  0.00           H  
ATOM    256  HZ5 DMS    30      14.592 -22.217 -12.515  1.00  0.00           H  
ATOM    257  HZ6 DMS    30      13.329 -21.686 -13.782  1.00  0.00           H  
TER     258      DMS    30 
ATOM    258  S   DMS    31     -19.322   6.340   4.271  1.00  0.00           S  
ATOM    259  CT1 DMS    31     -18.372   4.948   4.039  1.00  0.00           C  
ATOM    260  O   DMS    31     -20.052   6.124   5.615  1.00  0.00           O  
ATOM    261  CT2 DMS    31     -18.071   7.437   4.868  1.00  0.00           C  
ATOM    262  HZ1 DMS    31     -19.020   4.108   4.289  1.00  0.00           H  
ATOM    263  HZ2 DMS    31     -17.569   5.077   4.764  1.00  0.00           H  
ATOM    264  HZ3 DMS    31     -18.022   4.833   3.013  1.00  0.00           H  
ATOM    265  HZ4 DMS    31     -18.601   8.340   5.172  1.00  0.00           H  
ATOM    266  HZ5 DMS    31     -17.414   7.578   4.011  1.00  0.00           H  
ATOM    267  HZ6 DMS    31     -17.640   6.936   5.735  1.00  0.00           H  
TER     268      DMS    31 
ATOM    268  S   DMS    32      23.984  -3.226   9.899  1.00  0.00           S  
ATOM    269  CT1 DMS    32      22.905  -4.648   9.610  1.00  0.00           C  
ATOM    270  O   DMS    32      25.047  -3.952  10.703  1.00  0.00           O  
ATOM    271  CT2 DMS    32      24.725  -3.149   8.277  1.00  0.00           C  
ATOM    272  HZ1 DMS    32      22.463  -4.940  10.563  1.00  0.00           H  
ATOM    273  HZ2 DMS    32      23.416  -5.547   9.266  1.00  0.00           H  
ATOM    274  HZ3 DMS    32      22.089  -4.481   8.907  1.00  0.00           H  
ATOM    275  HZ4 DMS    32      25.598  -2.497   8.271  1.00  0.00           H  
ATOM    276  HZ5 DMS    32      23.980  -2.792   7.566  1.00  0.00           H  
ATOM    277  HZ6 DMS    32      25.033  -4.161   8.012  1.00  0.00           H  
TER     278      DMS    32 
ATOM    278  S   DMS    33     -17.532   4.556  -8.355  1.00  0.00           S  
ATOM    279  CT1 DMS    33     -16.050   5.589  -8.282  1.00  0.00           C  
ATOM    280  O   DMS    33     -17.494   3.869  -9.689  1.00  0.00           O  
ATOM    281  CT2 DMS    33     -16.947   3.285  -7.195  1.00  0.00           C  
ATOM    282  HZ1 DMS    33     -16.179   6.445  -8.944  1.00  0.00           H  
ATOM    283  HZ2 DMS    33     -15.126   5.035  -8.447  1.00  0.00           H  
ATOM    284  HZ3 DMS    33     -16.006   6.095  -7.318  1.00  0.00           H  
ATOM    285  HZ4 DMS    33     -15.974   3.004  -7.598  1.00  0.00           H  
ATOM    286  HZ5 DMS    33     -17.526   2.364  -7.256  1.00  0.00           H  
ATOM    287  HZ6 DMS    33     -16.816   3.640  -6.173  1.00  0.00           H  
TER     288      DMS    33 
ATOM    288  S   DMS    34      -5.636  10.998 -24.721  1.00  0.00           S  
ATOM    289  CT1 DMS    34      -6.087  11.134 -26.412  1.00  0.00           C  
ATOM    290  O   DMS    34      -6.246  12.255 -24.038  1.00  0.00           O  
ATOM    291  CT2 DMS    34      -6.675   9.578 -24.278  1.00  0.00           C  
ATOM    292  HZ1 DMS    34      -5.662  10.291 -26.958  1.00  0.00           H  
ATOM    293  HZ2 DMS    34      -5.608  12.067 -26.711  1.00  0.00           H  
ATOM    294  HZ3 DMS    34      -7.141  11.244 -26.666  1.00  0.00           H  
ATOM    295  HZ4 DMS    34      -6.592   8.811 -25.048  1.00  0.00           H  
ATOM    296  HZ5 DMS    34      -7.727   9.861 -24.296  1.00  0.00           H  
ATOM    297  HZ6 DMS    34      -6.367   9.170 -23.315  1.00  0.00           H  
TER     298      DMS    34 
ATOM    298  S   DMS    35     -19.764 -18.837   5.544  1.00  0.00           S  
ATOM    299  CT1 DMS    35     -20.443 -18.219   7.113  1.00  0.00           C  
ATOM    300  O   DMS    35     -19.234 -20.220   5.802  1.00  0.00           O  
ATOM    301  CT2 DMS    35     -21.372 -18.827   4.745  1.00  0.00           C  
ATOM    302  HZ1 DMS    35     -21.355 -18.777   7.326  1.00  0.00           H  
ATOM    303  HZ2 DMS    35     -20.776 -17.191   6.973  1.00  0.00           H  
ATOM    304  HZ3 DMS    35     -19.707 -18.310   7.912  1.00  0.00           H  
ATOM    305  HZ4 DMS    35     -21.473 -17.788   4.431  1.00  0.00           H  
ATOM    306  HZ5 DMS    35     -22.170 -19.297   5.319  1.00  0.00           H  
ATOM    307  HZ6 DMS    35     -21.167 -19.315   3.792  1.00  0.00           H  
TER     308      DMS    35 
ATOM    308  S   DMS    36     -19.678 -19.301  -5.601  1.00  0.00           S  
ATOM    309  CT1 DMS    36     -19.360 -20.201  -7.130  1.00  0.00           C  
ATOM    310  O   DMS    36     -19.787 -17.824  -5.872  1.00  0.00           O  
ATOM    311  CT2 DMS    36     -21.305 -19.892  -5.065  1.00  0.00           C  
ATOM    312  HZ1 DMS    36     -18.405 -20.010  -7.619  1.00  0.00           H  
ATOM    313  HZ2 DMS    36     -19.950 -19.992  -8.022  1.00  0.00           H  
ATOM    314  HZ3 DMS    36     -19.587 -21.245  -6.914  1.00  0.00           H  
ATOM    315  HZ4 DMS    36     -22.072 -19.694  -5.814  1.00  0.00           H  
ATOM    316  HZ5 DMS    36     -21.406 -19.350  -4.125  1.00  0.00           H  
ATOM    317  HZ6 DMS    36     -21.063 -20.896  -4.715  1.00  0.00           H  
TER     318      DMS    36 
ATOM    318  S   DMS    37      11.189   1.926   7.922  1.00  0.00           S  
ATOM    319  CT1 DMS    37      10.164   3.041   6.937  1.00  0.00           C  
ATOM    320  O   DMS    37      10.550   1.829   9.287  1.00  0.00           O  
ATOM    321  CT2 DMS    37      10.714   0.408   7.108  1.00  0.00           C  
ATOM    322  HZ1 DMS    37      10.590   3.067   5.934  1.00  0.00           H  
ATOM    323  HZ2 DMS    37      10.291   4.038   7.359  1.00  0.00           H  
ATOM    324  HZ3 DMS    37       9.116   2.742   6.928  1.00  0.00           H  
ATOM    325  HZ4 DMS    37      11.446  -0.385   7.257  1.00  0.00           H  
ATOM    326  HZ5 DMS    37      10.613   0.657   6.052  1.00  0.00           H  
ATOM    327  HZ6 DMS    37       9.759   0.056   7.499  1.00  0.00           H  
TER     328      DMS    37 
ATOM    328  S   DMS    38     -20.835 -15.141  -1.793  1.00  0.00           S  
ATOM    329  CT1 DMS    38     -20.532 -15.819  -3.433  1.00  0.00           C  
ATOM    330  O   DMS    38     -19.606 -15.246  -0.913  1.00  0.00           O  
ATOM    331  CT2 DMS    38     -20.950 -13.400  -2.412  1.00  0.00           C  
ATOM    332  HZ1 DMS    38     -19.766 -15.239  -3.947  1.00  0.00           H  
ATOM    333  HZ2 DMS    38     -21.391 -15.729  -4.097  1.00  0.00           H  
ATOM    334  HZ3 DMS    38     -20.302 -16.885  -3.413  1.00  0.00           H  
ATOM    335  HZ4 DMS    38     -21.751 -13.243  -3.135  1.00  0.00           H  
ATOM    336  HZ5 DMS    38     -19.987 -13.132  -2.846  1.00  0.00           H  
ATOM    337  HZ6 DMS    38     -20.997 -12.757  -1.533  1.00  0.00           H  
TER     338      DMS    38 
ATOM    338  S   DMS    39     -14.426  14.020   5.364  1.00  0.00           S  
ATOM    339  CT1 DMS    39     -13.526  15.512   5.821  1.00  0.00           C  
ATOM    340  O   DMS    39     -15.800  14.346   6.028  1.00  0.00           O  
ATOM    341  CT2 DMS    39     -14.595  14.379   3.644  1.00  0.00           C  
ATOM    342  HZ1 DMS    39     -13.684  15.787   6.864  1.00  0.00           H  
ATOM    343  HZ2 DMS    39     -13.846  16.372   5.233  1.00  0.00           H  
ATOM    344  HZ3 DMS    39     -12.466  15.286   5.701  1.00  0.00           H  
ATOM    345  HZ4 DMS    39     -14.613  15.468   3.596  1.00  0.00           H  
ATOM    346  HZ5 DMS    39     -15.411  13.835   3.168  1.00  0.00           H  
ATOM    347  HZ6 DMS    39     -13.676  13.983   3.212  1.00  0.00           H  
TER     348      DMS    39 
ATOM    348  S   DMS    40      -3.764 -19.122  11.687  1.00  0.00           S  
ATOM    349  CT1 DMS    40      -4.396 -20.407  12.791  1.00  0.00           C  
ATOM    350  O   DMS    40      -2.213 -19.138  11.642  1.00  0.00           O  
ATOM    351  CT2 DMS    40      -4.189 -19.835  10.056  1.00  0.00           C  
ATOM    352  HZ1 DMS    40      -5.485 -20.448  12.756  1.00  0.00           H  
ATOM    353  HZ2 DMS    40      -4.167 -20.214  13.839  1.00  0.00           H  
ATOM    354  HZ3 DMS    40      -3.869 -21.328  12.543  1.00  0.00           H  
ATOM    355  HZ4 DMS    40      -5.247 -19.900   9.800  1.00  0.00           H  
ATOM    356  HZ5 DMS    40      -3.605 -20.755  10.088  1.00  0.00           H  
ATOM    357  HZ6 DMS    40      -3.616 -19.187   9.394  1.00  0.00           H  
TER     358      DMS    40 
ATOM    358  S   DMS    41       8.185 -13.370   7.336  1.00  0.00           S  
ATOM    359  CT1 DMS    41       9.869 -12.892   7.622  1.00  0.00           C  
ATOM    360  O   DMS    41       7.413 -12.360   8.240  1.00  0.00           O  
ATOM    361  CT2 DMS    41       8.058 -12.900   5.600  1.00  0.00           C  
ATOM    362  HZ1 DMS    41      10.477 -13.761   7.369  1.00  0.00           H  
ATOM    363  HZ2 DMS    41      10.024 -12.711   8.685  1.00  0.00           H  
ATOM    364  HZ3 DMS    41      10.156 -12.036   7.011  1.00  0.00           H  
ATOM    365  HZ4 DMS    41       6.988 -12.877   5.389  1.00  0.00           H  
ATOM    366  HZ5 DMS    41       8.600 -13.576   4.939  1.00  0.00           H  
ATOM    367  HZ6 DMS    41       8.340 -11.873   5.366  1.00  0.00           H  
TER     368      DMS    41 
ATOM    368  S   DMS    42      -1.800  -4.909  26.221  1.00  0.00           S  
ATOM    369  CT1 DMS    42      -2.265  -3.192  26.260  1.00  0.00           C  
ATOM    370  O   DMS    42      -2.110  -5.440  27.638  1.00  0.00           O  
ATOM    371  CT2 DMS    42      -3.114  -5.499  25.107  1.00  0.00           C  
ATOM    372  HZ1 DMS    42      -3.350  -3.126  26.340  1.00  0.00           H  
ATOM    373  HZ2 DMS    42      -1.963  -2.703  25.334  1.00  0.00           H  
ATOM    374  HZ3 DMS    42      -1.914  -2.609  27.111  1.00  0.00           H  
ATOM    375  HZ4 DMS    42      -4.056  -5.301  25.619  1.00  0.00           H  
ATOM    376  HZ5 DMS    42      -2.971  -6.557  24.886  1.00  0.00           H  
ATOM    377  HZ6 DMS    42      -3.059  -5.054  24.114  1.00  0.00           H  
TER     378      DMS    42 
ATOM    378  S   DMS    43     -15.329   9.657  16.940  1.00  0.00           S  
ATOM    379  CT1 DMS    43     -15.112   8.480  18.301  1.00  0.00           C  
ATOM    380  O   DMS    43     -14.726   8.843  15.815  1.00  0.00           O  
ATOM    381  CT2 DMS    43     -17.130   9.315  16.990  1.00  0.00           C  
ATOM    382  HZ1 DMS    43     -15.762   8.690  19.151  1.00  0.00           H  
ATOM    383  HZ2 DMS    43     -14.087   8.441  18.670  1.00  0.00           H  
ATOM    384  HZ3 DMS    43     -15.181   7.475  17.885  1.00  0.00           H  
ATOM    385  HZ4 DMS    43     -17.271   8.244  16.841  1.00  0.00           H  
ATOM    386  HZ5 DMS    43     -17.684   9.955  16.303  1.00  0.00           H  
ATOM    387  HZ6 DMS    43     -17.427   9.556  18.011  1.00  0.00           H  
TER     388      DMS    43 
ATOM    388  S   DMS    44       3.901 -24.622 -10.932  1.00  0.00           S  
ATOM    389  CT1 DMS    44       2.188 -24.127 -11.319  1.00  0.00           C  
ATOM    390  O   DMS    44       4.019 -26.132 -10.906  1.00  0.00           O  
ATOM    391  CT2 DMS    44       4.443 -24.200 -12.613  1.00  0.00           C  
ATOM    392  HZ1 DMS    44       1.827 -24.780 -12.114  1.00  0.00           H  
ATOM    393  HZ2 DMS    44       2.304 -23.080 -11.599  1.00  0.00           H  
ATOM    394  HZ3 DMS    44       1.502 -24.211 -10.477  1.00  0.00           H  
ATOM    395  HZ4 DMS    44       5.515 -24.396 -12.622  1.00  0.00           H  
ATOM    396  HZ5 DMS    44       4.357 -23.177 -12.980  1.00  0.00           H  
ATOM    397  HZ6 DMS    44       4.036 -24.903 -13.340  1.00  0.00           H  
TER     398      DMS    44 
ATOM    398  S   DMS    45      21.901   0.498  13.187  1.00  0.00           S  
ATOM    399  CT1 DMS    45      21.267  -0.751  12.098  1.00  0.00           C  
ATOM    400  O   DMS    45      20.644   1.096  13.818  1.00  0.00           O  
ATOM    401  CT2 DMS    45      22.642  -0.574  14.388  1.00  0.00           C  
ATOM    402  HZ1 DMS    45      20.831  -0.336  11.189  1.00  0.00           H  
ATOM    403  HZ2 DMS    45      20.439  -1.275  12.575  1.00  0.00           H  
ATOM    404  HZ3 DMS    45      22.090  -1.396  11.790  1.00  0.00           H  
ATOM    405  HZ4 DMS    45      21.887  -1.193  14.872  1.00  0.00           H  
ATOM    406  HZ5 DMS    45      23.086  -0.010  15.209  1.00  0.00           H  
ATOM    407  HZ6 DMS    45      23.442  -1.219  14.024  1.00  0.00           H  
TER     408      DMS    45 
ATOM    408  S   DMS    46       0.558   9.650  -5.625  1.00  0.00           S  
ATOM    409  CT1 DMS    46       0.404   8.500  -4.215  1.00  0.00           C  
ATOM    410  O   DMS    46       0.854  11.005  -5.084  1.00  0.00           O  
ATOM    411  CT2 DMS    46       2.190   9.033  -6.164  1.00  0.00           C  
ATOM    412  HZ1 DMS    46      -0.504   8.834  -3.713  1.00  0.00           H  
ATOM    413  HZ2 DMS    46       1.271   8.688  -3.582  1.00  0.00           H  
ATOM    414  HZ3 DMS    46       0.387   7.439  -4.464  1.00  0.00           H  
ATOM    415  HZ4 DMS    46       2.095   7.991  -6.470  1.00  0.00           H  
ATOM    416  HZ5 DMS    46       2.895   9.250  -5.363  1.00  0.00           H  
ATOM    417  HZ6 DMS    46       2.520   9.584  -7.045  1.00  0.00           H  
TER     418      DMS    46 
ATOM    418  S   DMS    47      -2.453  10.429  18.799  1.00  0.00           S  
ATOM    419  CT1 DMS    47      -2.135   8.840  18.117  1.00  0.00           C  
ATOM    420  O   DMS    47      -3.281  10.289  20.045  1.00  0.00           O  
ATOM    421  CT2 DMS    47      -0.807  10.841  19.390  1.00  0.00           C  
ATOM    422  HZ1 DMS    47      -1.333   8.987  17.394  1.00  0.00           H  
ATOM    423  HZ2 DMS    47      -3.096   8.430  17.806  1.00  0.00           H  
ATOM    424  HZ3 DMS    47      -1.776   8.214  18.933  1.00  0.00           H  
ATOM    425  HZ4 DMS    47      -0.712  11.873  19.727  1.00  0.00           H  
ATOM    426  HZ5 DMS    47      -0.023  10.626  18.664  1.00  0.00           H  
ATOM    427  HZ6 DMS    47      -0.609  10.190  20.242  1.00  0.00           H  
TER     428      DMS    47 
ATOM    428  S   DMS    48      14.184 -16.754  -3.057  1.00  0.00           S  
ATOM    429  CT1 DMS    48      12.740 -17.796  -3.052  1.00  0.00           C  
ATOM    430  O   DMS    48      14.478 -16.585  -1.546  1.00  0.00           O  
ATOM    431  CT2 DMS    48      15.335 -18.069  -3.538  1.00  0.00           C  
ATOM    432  HZ1 DMS    48      11.843 -17.260  -2.743  1.00  0.00           H  
ATOM    433  HZ2 DMS    48      12.927 -18.571  -2.308  1.00  0.00           H  
ATOM    434  HZ3 DMS    48      12.612 -18.170  -4.067  1.00  0.00           H  
ATOM    435  HZ4 DMS    48      15.231 -18.927  -2.874  1.00  0.00           H  
ATOM    436  HZ5 DMS    48      16.372 -17.736  -3.500  1.00  0.00           H  
ATOM    437  HZ6 DMS    48      15.081 -18.505  -4.504  1.00  0.00           H  
TER     438      DMS    48 
ATOM    438  S   DMS    49       0.765  -2.694 -16.535  1.00  0.00           S  
ATOM    439  CT1 DMS    49       2.117  -3.733 -15.935  1.00  0.00           C  
ATOM    440  O   DMS    49       0.914  -1.421 -15.777  1.00  0.00           O  
ATOM    441  CT2 DMS    49       1.605  -2.400 -18.114  1.00  0.00           C  
ATOM    442  HZ1 DMS    49       2.970  -3.060 -15.843  1.00  0.00           H  
ATOM    443  HZ2 DMS    49       2.381  -4.594 -16.548  1.00  0.00           H  
ATOM    444  HZ3 DMS    49       1.812  -4.115 -14.961  1.00  0.00           H  
ATOM    445  HZ4 DMS    49       2.559  -1.949 -17.842  1.00  0.00           H  
ATOM    446  HZ5 DMS    49       0.945  -1.805 -18.746  1.00  0.00           H  
ATOM    447  HZ6 DMS    49       1.744  -3.325 -18.674  1.00  0.00           H  
TER     448      DMS    49 
ATOM    448  S   DMS    50     -21.951  -8.314  -7.665  1.00  0.00           S  
ATOM    449  CT1 DMS    50     -22.244  -9.958  -8.487  1.00  0.00           C  
ATOM    450  O   DMS    50     -23.056  -8.017  -6.647  1.00  0.00           O  
ATOM    451  CT2 DMS    50     -22.170  -7.092  -9.011  1.00  0.00           C  
ATOM    452  HZ1 DMS    50     -21.627 -10.057  -9.381  1.00  0.00           H  
ATOM    453  HZ2 DMS    50     -23.303  -9.938  -8.743  1.00  0.00           H  
ATOM    454  HZ3 DMS    50     -21.853 -10.706  -7.798  1.00  0.00           H  
ATOM    455  HZ4 DMS    50     -23.105  -7.309  -9.527  1.00  0.00           H  
ATOM    456  HZ5 DMS    50     -21.447  -7.148  -9.824  1.00  0.00           H  
ATOM    457  HZ6 DMS    50     -22.151  -6.099  -8.562  1.00  0.00           H  
TER     458      DMS    50 
ATOM    458  S   DMS    51     -22.288  -4.894  -5.102  1.00  0.00           S  
ATOM    459  CT1 DMS    51     -23.560  -4.488  -3.871  1.00  0.00           C  
ATOM    460  O   DMS    51     -21.724  -3.615  -5.646  1.00  0.00           O  
ATOM    461  CT2 DMS    51     -20.988  -5.483  -4.115  1.00  0.00           C  
ATOM    462  HZ1 DMS    51     -23.180  -3.670  -3.258  1.00  0.00           H  
ATOM    463  HZ2 DMS    51     -23.654  -5.313  -3.165  1.00  0.00           H  
ATOM    464  HZ3 DMS    51     -24.440  -4.180  -4.435  1.00  0.00           H  
ATOM    465  HZ4 DMS    51     -20.404  -6.106  -4.793  1.00  0.00           H  
ATOM    466  HZ5 DMS    51     -21.253  -6.243  -3.379  1.00  0.00           H  
ATOM    467  HZ6 DMS    51     -20.460  -4.636  -3.677  1.00  0.00           H  
TER     468      DMS    51 
ATOM    468  S   DMS    52     -21.778  -3.514 -13.040  1.00  0.00           S  
ATOM    469  CT1 DMS    52     -21.194  -1.794 -12.594  1.00  0.00           C  
ATOM    470  O   DMS    52     -20.589  -4.402 -12.813  1.00  0.00           O  
ATOM    471  CT2 DMS    52     -22.963  -3.799 -11.746  1.00  0.00           C  
ATOM    472  HZ1 DMS    52     -20.250  -1.614 -13.109  1.00  0.00           H  
ATOM    473  HZ2 DMS    52     -21.044  -1.739 -11.516  1.00  0.00           H  
ATOM    474  HZ3 DMS    52     -21.988  -1.060 -12.736  1.00  0.00           H  
ATOM    475  HZ4 DMS    52     -23.373  -4.809 -11.747  1.00  0.00           H  
ATOM    476  HZ5 DMS    52     -23.736  -3.054 -11.934  1.00  0.00           H  
ATOM    477  HZ6 DMS    52     -22.572  -3.514 -10.770  1.00  0.00           H  
TER     478      DMS    52 
ATOM    478  S   DMS    53     -17.323   6.244 -19.785  1.00  0.00           S  
ATOM    479  CT1 DMS    53     -18.205   6.358 -21.295  1.00  0.00           C  
ATOM    480  O   DMS    53     -17.398   7.679 -19.252  1.00  0.00           O  
ATOM    481  CT2 DMS    53     -18.611   5.374 -18.791  1.00  0.00           C  
ATOM    482  HZ1 DMS    53     -18.995   7.105 -21.222  1.00  0.00           H  
ATOM    483  HZ2 DMS    53     -18.712   5.423 -21.533  1.00  0.00           H  
ATOM    484  HZ3 DMS    53     -17.510   6.682 -22.070  1.00  0.00           H  
ATOM    485  HZ4 DMS    53     -19.489   6.019 -18.831  1.00  0.00           H  
ATOM    486  HZ5 DMS    53     -18.300   5.341 -17.747  1.00  0.00           H  
ATOM    487  HZ6 DMS    53     -18.894   4.435 -19.267  1.00  0.00           H  
TER     488      DMS    53 
ATOM    488  S   DMS    54      -9.832   3.859 -19.301  1.00  0.00           S  
ATOM    489  CT1 DMS    54      -9.273   3.427 -20.864  1.00  0.00           C  
ATOM    490  O   DMS    54     -10.690   5.120 -19.553  1.00  0.00           O  
ATOM    491  CT2 DMS    54     -11.012   2.564 -18.842  1.00  0.00           C  
ATOM    492  HZ1 DMS    54      -8.681   4.211 -21.337  1.00  0.00           H  
ATOM    493  HZ2 DMS    54     -10.188   3.280 -21.438  1.00  0.00           H  
ATOM    494  HZ3 DMS    54      -8.620   2.568 -20.709  1.00  0.00           H  
ATOM    495  HZ4 DMS    54     -10.485   1.626 -18.663  1.00  0.00           H  
ATOM    496  HZ5 DMS    54     -11.864   2.400 -19.502  1.00  0.00           H  
ATOM    497  HZ6 DMS    54     -11.390   2.835 -17.856  1.00  0.00           H  
TER     498      DMS    54 
ATOM    498  S   DMS    55      20.165   3.076 -15.235  1.00  0.00           S  
ATOM    499  CT1 DMS    55      19.150   4.466 -14.820  1.00  0.00           C  
ATOM    500  O   DMS    55      19.172   1.907 -15.347  1.00  0.00           O  
ATOM    501  CT2 DMS    55      20.694   3.351 -16.889  1.00  0.00           C  
ATOM    502  HZ1 DMS    55      18.874   4.218 -13.795  1.00  0.00           H  
ATOM    503  HZ2 DMS    55      18.209   4.495 -15.370  1.00  0.00           H  
ATOM    504  HZ3 DMS    55      19.674   5.413 -14.951  1.00  0.00           H  
ATOM    505  HZ4 DMS    55      21.314   4.245 -16.819  1.00  0.00           H  
ATOM    506  HZ5 DMS    55      19.786   3.560 -17.454  1.00  0.00           H  
ATOM    507  HZ6 DMS    55      21.231   2.538 -17.378  1.00  0.00           H  
TER     508      DMS    55 
ATOM    508  S   DMS    56      11.299 -18.940  15.922  1.00  0.00           S  
ATOM    509  CT1 DMS    56      12.151 -19.977  17.080  1.00  0.00           C  
ATOM    510  O   DMS    56      11.903 -17.585  16.076  1.00  0.00           O  
ATOM    511  CT2 DMS    56      12.023 -19.706  14.386  1.00  0.00           C  
ATOM    512  HZ1 DMS    56      11.980 -21.019  16.810  1.00  0.00           H  
ATOM    513  HZ2 DMS    56      12.037 -19.702  18.128  1.00  0.00           H  
ATOM    514  HZ3 DMS    56      13.196 -19.704  16.932  1.00  0.00           H  
ATOM    515  HZ4 DMS    56      13.102 -19.565  14.444  1.00  0.00           H  
ATOM    516  HZ5 DMS    56      11.729 -19.110  13.522  1.00  0.00           H  
ATOM    517  HZ6 DMS    56      11.875 -20.782  14.296  1.00  0.00           H  
TER     518      DMS    56 
ATOM    518  S   DMS    57      -7.566  20.872 -20.647  1.00  0.00           S  
ATOM    519  CT1 DMS    57      -8.949  20.385 -19.693  1.00  0.00           C  
ATOM    520  O   DMS    57      -6.516  21.138 -19.564  1.00  0.00           O  
ATOM    521  CT2 DMS    57      -7.241  19.133 -21.201  1.00  0.00           C  
ATOM    522  HZ1 DMS    57      -8.753  19.818 -18.783  1.00  0.00           H  
ATOM    523  HZ2 DMS    57      -9.641  19.790 -20.289  1.00  0.00           H  
ATOM    524  HZ3 DMS    57      -9.560  21.257 -19.462  1.00  0.00           H  
ATOM    525  HZ4 DMS    57      -7.427  18.429 -20.390  1.00  0.00           H  
ATOM    526  HZ5 DMS    57      -6.177  19.073 -21.427  1.00  0.00           H  
ATOM    527  HZ6 DMS    57      -7.928  18.884 -22.011  1.00  0.00           H  
TER     528      DMS    57 
ATOM    528  S   DMS    58       7.018  11.809  -7.181  1.00  0.00           S  
ATOM    529  CT1 DMS    58       7.219  13.423  -6.427  1.00  0.00           C  
ATOM    530  O   DMS    58       5.561  11.404  -7.307  1.00  0.00           O  
ATOM    531  CT2 DMS    58       7.532  12.289  -8.840  1.00  0.00           C  
ATOM    532  HZ1 DMS    58       8.262  13.679  -6.242  1.00  0.00           H  
ATOM    533  HZ2 DMS    58       6.713  13.276  -5.473  1.00  0.00           H  
ATOM    534  HZ3 DMS    58       6.640  14.148  -6.999  1.00  0.00           H  
ATOM    535  HZ4 DMS    58       8.616  12.382  -8.895  1.00  0.00           H  
ATOM    536  HZ5 DMS    58       7.212  13.314  -9.027  1.00  0.00           H  
ATOM    537  HZ6 DMS    58       7.108  11.648  -9.613  1.00  0.00           H  
TER     538      DMS    58 
ATOM    538  S   DMS    59     -16.751   1.271   6.279  1.00  0.00           S  
ATOM    539  CT1 DMS    59     -16.679   1.269   8.129  1.00  0.00           C  
ATOM    540  O   DMS    59     -16.067   2.574   5.955  1.00  0.00           O  
ATOM    541  CT2 DMS    59     -15.404   0.127   5.846  1.00  0.00           C  
ATOM    542  HZ1 DMS    59     -17.678   1.550   8.463  1.00  0.00           H  
ATOM    543  HZ2 DMS    59     -15.864   1.934   8.417  1.00  0.00           H  
ATOM    544  HZ3 DMS    59     -16.397   0.303   8.547  1.00  0.00           H  
ATOM    545  HZ4 DMS    59     -15.766  -0.845   6.182  1.00  0.00           H  
ATOM    546  HZ5 DMS    59     -14.520   0.437   6.403  1.00  0.00           H  
ATOM    547  HZ6 DMS    59     -15.250   0.219   4.771  1.00  0.00           H  
TER     548      DMS    59 
ATOM    548  S   DMS    60      -0.759 -23.788  10.767  1.00  0.00           S  
ATOM    549  CT1 DMS    60      -0.294 -24.141   9.037  1.00  0.00           C  
ATOM    550  O   DMS    60       0.463 -24.106  11.614  1.00  0.00           O  
ATOM    551  CT2 DMS    60      -0.811 -21.980  10.568  1.00  0.00           C  
ATOM    552  HZ1 DMS    60       0.597 -23.535   8.869  1.00  0.00           H  
ATOM    553  HZ2 DMS    60      -1.084 -23.753   8.395  1.00  0.00           H  
ATOM    554  HZ3 DMS    60      -0.185 -25.206   8.834  1.00  0.00           H  
ATOM    555  HZ4 DMS    60      -1.176 -21.601  11.523  1.00  0.00           H  
ATOM    556  HZ5 DMS    60      -1.539 -21.766   9.785  1.00  0.00           H  
ATOM    557  HZ6 DMS    60       0.207 -21.630  10.401  1.00  0.00           H  
TER     558      DMS    60 
ATOM    558  S   DMS    61      10.004   9.191 -12.258  1.00  0.00           S  
ATOM    559  CT1 DMS    61       8.449   9.631 -11.430  1.00  0.00           C  
ATOM    560  O   DMS    61      11.241   9.351 -11.330  1.00  0.00           O  
ATOM    561  CT2 DMS    61       9.663   7.497 -12.272  1.00  0.00           C  
ATOM    562  HZ1 DMS    61       8.523  10.665 -11.093  1.00  0.00           H  
ATOM    563  HZ2 DMS    61       8.297   9.095 -10.493  1.00  0.00           H  
ATOM    564  HZ3 DMS    61       7.684   9.446 -12.185  1.00  0.00           H  
ATOM    565  HZ4 DMS    61       9.434   7.247 -11.236  1.00  0.00           H  
ATOM    566  HZ5 DMS    61      10.477   6.949 -12.746  1.00  0.00           H  
ATOM    567  HZ6 DMS    61       8.725   7.399 -12.818  1.00  0.00           H  
TER     568      DMS    61 
ATOM    568  S   DMS    62      -0.861  -9.280   2.112  1.00  0.00           S  
ATOM    569  CT1 DMS    62      -0.339 -10.850   1.518  1.00  0.00           C  
ATOM    570  O   DMS    62       0.160  -8.865   3.131  1.00  0.00           O  
ATOM    571  CT2 DMS    62      -0.637  -8.266   0.679  1.00  0.00           C  
ATOM    572  HZ1 DMS    62      -1.189 -11.387   1.096  1.00  0.00           H  
ATOM    573  HZ2 DMS    62       0.146 -11.341   2.362  1.00  0.00           H  
ATOM    574  HZ3 DMS    62       0.445 -10.622   0.796  1.00  0.00           H  
ATOM    575  HZ4 DMS    62       0.276  -8.552   0.158  1.00  0.00           H  
ATOM    576  HZ5 DMS    62      -0.546  -7.263   1.098  1.00  0.00           H  
ATOM    577  HZ6 DMS    62      -1.543  -8.379   0.084  1.00  0.00           H  
TER     578      DMS    62 
ATOM    578  S   DMS    63     -13.316  -1.304   8.933  1.00  0.00           S  
ATOM    579  CT1 DMS    63     -12.627  -2.776   9.662  1.00  0.00           C  
ATOM    580  O   DMS    63     -14.809  -1.600   8.933  1.00  0.00           O  
ATOM    581  CT2 DMS    63     -12.954  -0.077  10.237  1.00  0.00           C  
ATOM    582  HZ1 DMS    63     -11.543  -2.769   9.777  1.00  0.00           H  
ATOM    583  HZ2 DMS    63     -13.012  -3.584   9.040  1.00  0.00           H  
ATOM    584  HZ3 DMS    63     -13.152  -2.975  10.596  1.00  0.00           H  
ATOM    585  HZ4 DMS    63     -11.913   0.244  10.190  1.00  0.00           H  
ATOM    586  HZ5 DMS    63     -13.176  -0.606  11.163  1.00  0.00           H  
ATOM    587  HZ6 DMS    63     -13.494   0.869  10.188  1.00  0.00           H  
TER     588      DMS    63 
ATOM    588  S   DMS    64      -3.979  -3.938  12.780  1.00  0.00           S  
ATOM    589  CT1 DMS    64      -4.249  -5.655  12.477  1.00  0.00           C  
ATOM    590  O   DMS    64      -4.744  -3.581  14.050  1.00  0.00           O  
ATOM    591  CT2 DMS    64      -5.061  -3.384  11.336  1.00  0.00           C  
ATOM    592  HZ1 DMS    64      -3.678  -6.292  13.152  1.00  0.00           H  
ATOM    593  HZ2 DMS    64      -3.840  -5.910  11.499  1.00  0.00           H  
ATOM    594  HZ3 DMS    64      -5.304  -5.917  12.550  1.00  0.00           H  
ATOM    595  HZ4 DMS    64      -6.052  -3.808  11.502  1.00  0.00           H  
ATOM    596  HZ5 DMS    64      -4.656  -3.551  10.338  1.00  0.00           H  
ATOM    597  HZ6 DMS    64      -5.230  -2.309  11.398  1.00  0.00           H  
TER     598      DMS    64 
ATOM    598  S   DMS    65     -14.531 -10.291  -2.249  1.00  0.00           S  
ATOM    599  CT1 DMS    65     -13.613 -11.790  -1.976  1.00  0.00           C  
ATOM    600  O   DMS    65     -15.959 -10.793  -2.283  1.00  0.00           O  
ATOM    601  CT2 DMS    65     -14.288  -9.434  -0.668  1.00  0.00           C  
ATOM    602  HZ1 DMS    65     -13.933 -12.508  -2.732  1.00  0.00           H  
ATOM    603  HZ2 DMS    65     -13.971 -12.170  -1.020  1.00  0.00           H  
ATOM    604  HZ3 DMS    65     -12.529 -11.683  -2.027  1.00  0.00           H  
ATOM    605  HZ4 DMS    65     -13.222  -9.211  -0.653  1.00  0.00           H  
ATOM    606  HZ5 DMS    65     -14.513 -10.068   0.190  1.00  0.00           H  
ATOM    607  HZ6 DMS    65     -14.862  -8.507  -0.657  1.00  0.00           H  
TER     608      DMS    65 
ATOM    608  S   DMS    66      15.435  10.041   3.728  1.00  0.00           S  
ATOM    609  CT1 DMS    66      16.819  10.707   4.649  1.00  0.00           C  
ATOM    610  O   DMS    66      15.685   8.533   3.573  1.00  0.00           O  
ATOM    611  CT2 DMS    66      14.286  10.299   5.059  1.00  0.00           C  
ATOM    612  HZ1 DMS    66      16.578  11.687   5.061  1.00  0.00           H  
ATOM    613  HZ2 DMS    66      17.747  10.736   4.078  1.00  0.00           H  
ATOM    614  HZ3 DMS    66      16.929  10.122   5.562  1.00  0.00           H  
ATOM    615  HZ4 DMS    66      13.774  11.261   5.029  1.00  0.00           H  
ATOM    616  HZ5 DMS    66      14.864  10.132   5.968  1.00  0.00           H  
ATOM    617  HZ6 DMS    66      13.500   9.544   5.099  1.00  0.00           H  
TER     618      DMS    66 
ATOM    618  S   DMS    67       5.752 -16.514 -20.804  1.00  0.00           S  
ATOM    619  CT1 DMS    67       7.086 -17.619 -20.329  1.00  0.00           C  
ATOM    620  O   DMS    67       5.857 -16.426 -22.369  1.00  0.00           O  
ATOM    621  CT2 DMS    67       4.331 -17.587 -20.370  1.00  0.00           C  
ATOM    622  HZ1 DMS    67       6.825 -18.576 -20.781  1.00  0.00           H  
ATOM    623  HZ2 DMS    67       7.283 -17.622 -19.257  1.00  0.00           H  
ATOM    624  HZ3 DMS    67       7.988 -17.247 -20.815  1.00  0.00           H  
ATOM    625  HZ4 DMS    67       4.433 -18.592 -20.780  1.00  0.00           H  
ATOM    626  HZ5 DMS    67       3.365 -17.230 -20.728  1.00  0.00           H  
ATOM    627  HZ6 DMS    67       4.280 -17.672 -19.284  1.00  0.00           H  
TER     628      DMS    67 
ATOM    628  S   DMS    68     -10.698  14.458  15.287  1.00  0.00           S  
ATOM    629  CT1 DMS    68     -10.392  15.659  16.531  1.00  0.00           C  
ATOM    630  O   DMS    68     -10.262  13.000  15.669  1.00  0.00           O  
ATOM    631  CT2 DMS    68     -12.490  14.536  15.146  1.00  0.00           C  
ATOM    632  HZ1 DMS    68     -10.788  15.227  17.449  1.00  0.00           H  
ATOM    633  HZ2 DMS    68     -10.939  16.564  16.265  1.00  0.00           H  
ATOM    634  HZ3 DMS    68      -9.309  15.784  16.509  1.00  0.00           H  
ATOM    635  HZ4 DMS    68     -12.940  14.430  16.134  1.00  0.00           H  
ATOM    636  HZ5 DMS    68     -12.828  13.741  14.481  1.00  0.00           H  
ATOM    637  HZ6 DMS    68     -12.842  15.467  14.702  1.00  0.00           H  
TER     638      DMS    68 
ATOM    638  S   DMS    69      15.072 -12.411  -0.407  1.00  0.00           S  
ATOM    639  CT1 DMS    69      15.858 -13.901   0.106  1.00  0.00           C  
ATOM    640  O   DMS    69      13.705 -12.406   0.273  1.00  0.00           O  
ATOM    641  CT2 DMS    69      16.115 -11.241   0.501  1.00  0.00           C  
ATOM    642  HZ1 DMS    69      15.517 -14.808  -0.392  1.00  0.00           H  
ATOM    643  HZ2 DMS    69      15.594 -14.037   1.155  1.00  0.00           H  
ATOM    644  HZ3 DMS    69      16.929 -13.752  -0.031  1.00  0.00           H  
ATOM    645  HZ4 DMS    69      15.714 -10.228   0.491  1.00  0.00           H  
ATOM    646  HZ5 DMS    69      17.059 -11.211  -0.043  1.00  0.00           H  
ATOM    647  HZ6 DMS    69      16.114 -11.559   1.544  1.00  0.00           H  
TER     648      DMS    69 
ATOM    648  S   DMS    70      17.370  -0.756  12.637  1.00  0.00           S  
ATOM    649  CT1 DMS    70      17.572   0.860  12.026  1.00  0.00           C  
ATOM    650  O   DMS    70      16.417  -1.553  11.761  1.00  0.00           O  
ATOM    651  CT2 DMS    70      16.449  -0.365  14.146  1.00  0.00           C  
ATOM    652  HZ1 DMS    70      17.777   0.863  10.956  1.00  0.00           H  
ATOM    653  HZ2 DMS    70      18.400   1.320  12.566  1.00  0.00           H  
ATOM    654  HZ3 DMS    70      16.642   1.385  12.242  1.00  0.00           H  
ATOM    655  HZ4 DMS    70      17.142  -0.208  14.973  1.00  0.00           H  
ATOM    656  HZ5 DMS    70      15.900  -1.253  14.460  1.00  0.00           H  
ATOM    657  HZ6 DMS    70      15.732   0.429  13.940  1.00  0.00           H  
TER     658      DMS    70 
ATOM    658  S   DMS    71     -16.057  10.379  -5.381  1.00  0.00           S  
ATOM    659  CT1 DMS    71     -16.257   8.713  -4.800  1.00  0.00           C  
ATOM    660  O   DMS    71     -14.569  10.810  -5.207  1.00  0.00           O  
ATOM    661  CT2 DMS    71     -16.114   9.974  -7.116  1.00  0.00           C  
ATOM    662  HZ1 DMS    71     -15.970   8.737  -3.749  1.00  0.00           H  
ATOM    663  HZ2 DMS    71     -15.496   8.037  -5.191  1.00  0.00           H  
ATOM    664  HZ3 DMS    71     -17.228   8.341  -5.127  1.00  0.00           H  
ATOM    665  HZ4 DMS    71     -16.904   9.294  -7.432  1.00  0.00           H  
ATOM    666  HZ5 DMS    71     -15.198   9.534  -7.512  1.00  0.00           H  
ATOM    667  HZ6 DMS    71     -16.356  10.934  -7.570  1.00  0.00           H  
TER     668      DMS    71 
ATOM    668  S   DMS    72      10.594 -13.216 -12.731  1.00  0.00           S  
ATOM    669  CT1 DMS    72      10.221 -13.844 -11.094  1.00  0.00           C  
ATOM    670  O   DMS    72      11.507 -12.030 -12.637  1.00  0.00           O  
ATOM    671  CT2 DMS    72       8.929 -12.448 -12.925  1.00  0.00           C  
ATOM    672  HZ1 DMS    72       9.311 -14.439 -11.171  1.00  0.00           H  
ATOM    673  HZ2 DMS    72       9.876 -12.960 -10.558  1.00  0.00           H  
ATOM    674  HZ3 DMS    72      11.069 -14.239 -10.533  1.00  0.00           H  
ATOM    675  HZ4 DMS    72       8.669 -11.810 -12.081  1.00  0.00           H  
ATOM    676  HZ5 DMS    72       8.220 -13.274 -12.986  1.00  0.00           H  
ATOM    677  HZ6 DMS    72       9.060 -11.908 -13.863  1.00  0.00           H  
TER     678      DMS    72 
ATOM    678  S   DMS    73     -20.746  -6.275   8.550  1.00  0.00           S  
ATOM    679  CT1 DMS    73     -22.294  -6.803   9.329  1.00  0.00           C  
ATOM    680  O   DMS    73     -21.129  -5.231   7.536  1.00  0.00           O  
ATOM    681  CT2 DMS    73     -20.125  -5.256   9.951  1.00  0.00           C  
ATOM    682  HZ1 DMS    73     -22.871  -5.879   9.309  1.00  0.00           H  
ATOM    683  HZ2 DMS    73     -22.136  -7.051  10.379  1.00  0.00           H  
ATOM    684  HZ3 DMS    73     -22.799  -7.556   8.723  1.00  0.00           H  
ATOM    685  HZ4 DMS    73     -19.334  -4.574   9.639  1.00  0.00           H  
ATOM    686  HZ5 DMS    73     -19.735  -5.926  10.717  1.00  0.00           H  
ATOM    687  HZ6 DMS    73     -21.071  -4.817  10.268  1.00  0.00           H  
TER     688      DMS    73 
ATOM    688  S   DMS    74     -16.910  -5.479   8.339  1.00  0.00           S  
ATOM    689  CT1 DMS    74     -16.930  -3.871   7.466  1.00  0.00           C  
ATOM    690  O   DMS    74     -17.142  -6.591   7.339  1.00  0.00           O  
ATOM    691  CT2 DMS    74     -15.169  -5.443   8.742  1.00  0.00           C  
ATOM    692  HZ1 DMS    74     -16.122  -3.834   6.735  1.00  0.00           H  
ATOM    693  HZ2 DMS    74     -17.008  -3.024   8.148  1.00  0.00           H  
ATOM    694  HZ3 DMS    74     -17.826  -3.711   6.867  1.00  0.00           H  
ATOM    695  HZ4 DMS    74     -15.120  -4.748   9.580  1.00  0.00           H  
ATOM    696  HZ5 DMS    74     -14.430  -5.235   7.969  1.00  0.00           H  
ATOM    697  HZ6 DMS    74     -15.008  -6.491   8.993  1.00  0.00           H  
TER     698      DMS    74 
ATOM    698  S   DMS    75     -12.848   4.096 -10.706  1.00  0.00           S  
ATOM    699  CT1 DMS    75     -14.442   3.254 -11.016  1.00  0.00           C  
ATOM    700  O   DMS    75     -11.994   3.070 -10.008  1.00  0.00           O  
ATOM    701  CT2 DMS    75     -12.158   4.096 -12.370  1.00  0.00           C  
ATOM    702  HZ1 DMS    75     -14.979   2.998 -10.103  1.00  0.00           H  
ATOM    703  HZ2 DMS    75     -14.418   2.302 -11.545  1.00  0.00           H  
ATOM    704  HZ3 DMS    75     -15.018   3.914 -11.665  1.00  0.00           H  
ATOM    705  HZ4 DMS    75     -11.157   4.505 -12.232  1.00  0.00           H  
ATOM    706  HZ5 DMS    75     -12.620   4.821 -13.040  1.00  0.00           H  
ATOM    707  HZ6 DMS    75     -12.074   3.063 -12.708  1.00  0.00           H  
TER     708      DMS    75 
ATOM    708  S   DMS    76       3.441 -14.559   1.704  1.00  0.00           S  
ATOM    709  CT1 DMS    76       4.979 -15.348   1.881  1.00  0.00           C  
ATOM    710  O   DMS    76       2.620 -15.488   0.801  1.00  0.00           O  
ATOM    711  CT2 DMS    76       3.908 -13.024   0.804  1.00  0.00           C  
ATOM    712  HZ1 DMS    76       5.631 -14.666   2.427  1.00  0.00           H  
ATOM    713  HZ2 DMS    76       5.256 -15.684   0.882  1.00  0.00           H  
ATOM    714  HZ3 DMS    76       4.710 -16.268   2.400  1.00  0.00           H  
ATOM    715  HZ4 DMS    76       2.944 -12.538   0.649  1.00  0.00           H  
ATOM    716  HZ5 DMS    76       4.531 -13.252  -0.060  1.00  0.00           H  
ATOM    717  HZ6 DMS    76       4.530 -12.497   1.528  1.00  0.00           H  
TER     718      DMS    76 
ATOM    718  S   DMS    77     -24.529  12.706   2.976  1.00  0.00           S  
ATOM    719  CT1 DMS    77     -24.118  14.221   3.922  1.00  0.00           C  
ATOM    720  O   DMS    77     -25.545  13.094   1.844  1.00  0.00           O  
ATOM    721  CT2 DMS    77     -23.015  12.253   2.122  1.00  0.00           C  
ATOM    722  HZ1 DMS    77     -25.034  14.496   4.444  1.00  0.00           H  
ATOM    723  HZ2 DMS    77     -23.585  15.013   3.396  1.00  0.00           H  
ATOM    724  HZ3 DMS    77     -23.438  13.878   4.702  1.00  0.00           H  
ATOM    725  HZ4 DMS    77     -22.136  12.079   2.742  1.00  0.00           H  
ATOM    726  HZ5 DMS    77     -22.771  13.169   1.583  1.00  0.00           H  
ATOM    727  HZ6 DMS    77     -23.236  11.445   1.425  1.00  0.00           H  
TER     728      DMS    77 
ATOM    728  S   DMS    78     -17.633  -1.010 -10.988  1.00  0.00           S  
ATOM    729  CT1 DMS    78     -16.158  -2.045 -10.864  1.00  0.00           C  
ATOM    730  O   DMS    78     -18.238  -0.870  -9.598  1.00  0.00           O  
ATOM    731  CT2 DMS    78     -16.792   0.476 -11.420  1.00  0.00           C  
ATOM    732  HZ1 DMS    78     -15.618  -1.795  -9.951  1.00  0.00           H  
ATOM    733  HZ2 DMS    78     -15.470  -1.938 -11.703  1.00  0.00           H  
ATOM    734  HZ3 DMS    78     -16.472  -3.089 -10.858  1.00  0.00           H  
ATOM    735  HZ4 DMS    78     -16.424   0.444 -12.446  1.00  0.00           H  
ATOM    736  HZ5 DMS    78     -15.892   0.631 -10.825  1.00  0.00           H  
ATOM    737  HZ6 DMS    78     -17.408   1.325 -11.127  1.00  0.00           H  
TER     738      DMS    78 
ATOM    738  S   DMS    79      10.327  10.533   5.897  1.00  0.00           S  
ATOM    739  CT1 DMS    79       8.554  10.805   5.685  1.00  0.00           C  
ATOM    740  O   DMS    79      10.750   9.091   5.481  1.00  0.00           O  
ATOM    741  CT2 DMS    79      10.743  11.658   4.569  1.00  0.00           C  
ATOM    742  HZ1 DMS    79       8.458  11.858   5.948  1.00  0.00           H  
ATOM    743  HZ2 DMS    79       7.945  10.319   6.447  1.00  0.00           H  
ATOM    744  HZ3 DMS    79       8.222  10.561   4.677  1.00  0.00           H  
ATOM    745  HZ4 DMS    79      10.374  12.663   4.770  1.00  0.00           H  
ATOM    746  HZ5 DMS    79      10.376  11.415   3.571  1.00  0.00           H  
ATOM    747  HZ6 DMS    79      11.823  11.759   4.458  1.00  0.00           H  
TER     748      DMS    79 
ATOM    748  S   DMS    80       4.489 -20.814   5.553  1.00  0.00           S  
ATOM    749  CT1 DMS    80       3.028 -21.756   5.875  1.00  0.00           C  
ATOM    750  O   DMS    80       3.994 -19.634   4.801  1.00  0.00           O  
ATOM    751  CT2 DMS    80       4.647 -20.318   7.237  1.00  0.00           C  
ATOM    752  HZ1 DMS    80       3.043 -22.303   6.817  1.00  0.00           H  
ATOM    753  HZ2 DMS    80       2.640 -22.332   5.034  1.00  0.00           H  
ATOM    754  HZ3 DMS    80       2.268 -20.983   5.984  1.00  0.00           H  
ATOM    755  HZ4 DMS    80       4.688 -21.205   7.870  1.00  0.00           H  
ATOM    756  HZ5 DMS    80       3.856 -19.580   7.362  1.00  0.00           H  
ATOM    757  HZ6 DMS    80       5.620 -19.846   7.371  1.00  0.00           H  
TER     758      DMS    80 
ATOM    758  S   DMS    81      -7.704  20.058  -9.769  1.00  0.00           S  
ATOM    759  CT1 DMS    81      -8.454  20.773 -11.171  1.00  0.00           C  
ATOM    760  O   DMS    81      -7.758  21.146  -8.641  1.00  0.00           O  
ATOM    761  CT2 DMS    81      -8.942  18.789  -9.324  1.00  0.00           C  
ATOM    762  HZ1 DMS    81      -9.528  20.947 -11.105  1.00  0.00           H  
ATOM    763  HZ2 DMS    81      -8.243  20.092 -11.995  1.00  0.00           H  
ATOM    764  HZ3 DMS    81      -7.994  21.736 -11.395  1.00  0.00           H  
ATOM    765  HZ4 DMS    81      -9.005  18.572  -8.258  1.00  0.00           H  
ATOM    766  HZ5 DMS    81      -8.734  17.900  -9.919  1.00  0.00           H  
ATOM    767  HZ6 DMS    81      -9.972  19.076  -9.540  1.00  0.00           H  
TER     768      DMS    81 
ATOM    768  S   DMS    82     -12.881   6.891  -6.978  1.00  0.00           S  
ATOM    769  CT1 DMS    82     -12.149   8.237  -6.066  1.00  0.00           C  
ATOM    770  O   DMS    82     -13.652   7.520  -8.148  1.00  0.00           O  
ATOM    771  CT2 DMS    82     -11.380   6.179  -7.690  1.00  0.00           C  
ATOM    772  HZ1 DMS    82     -11.795   7.934  -5.080  1.00  0.00           H  
ATOM    773  HZ2 DMS    82     -12.880   9.044  -6.044  1.00  0.00           H  
ATOM    774  HZ3 DMS    82     -11.327   8.658  -6.645  1.00  0.00           H  
ATOM    775  HZ4 DMS    82     -10.740   5.778  -6.905  1.00  0.00           H  
ATOM    776  HZ5 DMS    82     -10.824   6.937  -8.242  1.00  0.00           H  
ATOM    777  HZ6 DMS    82     -11.710   5.380  -8.353  1.00  0.00           H  
TER     778      DMS    82 
ATOM    778  S   DMS    83      -0.106  -2.694  -9.187  1.00  0.00           S  
ATOM    779  CT1 DMS    83      -1.767  -1.993  -9.511  1.00  0.00           C  
ATOM    780  O   DMS    83      -0.075  -3.016  -7.691  1.00  0.00           O  
ATOM    781  CT2 DMS    83      -0.374  -4.233  -9.995  1.00  0.00           C  
ATOM    782  HZ1 DMS    83      -1.830  -1.581 -10.518  1.00  0.00           H  
ATOM    783  HZ2 DMS    83      -2.035  -1.332  -8.686  1.00  0.00           H  
ATOM    784  HZ3 DMS    83      -2.310  -2.937  -9.494  1.00  0.00           H  
ATOM    785  HZ4 DMS    83      -0.583  -4.105 -11.057  1.00  0.00           H  
ATOM    786  HZ5 DMS    83      -1.008  -4.931  -9.448  1.00  0.00           H  
ATOM    787  HZ6 DMS    83       0.600  -4.719  -9.933  1.00  0.00           H  
TER     788      DMS    83 
ATOM    788  S   DMS    84       7.104 -11.320 -22.944  1.00  0.00           S  
ATOM    789  CT1 DMS    84       7.465 -11.062 -21.189  1.00  0.00           C  
ATOM    790  O   DMS    84       8.415 -11.683 -23.659  1.00  0.00           O  
ATOM    791  CT2 DMS    84       6.298 -12.868 -22.789  1.00  0.00           C  
ATOM    792  HZ1 DMS    84       6.542 -10.687 -20.747  1.00  0.00           H  
ATOM    793  HZ2 DMS    84       8.339 -10.476 -20.902  1.00  0.00           H  
ATOM    794  HZ3 DMS    84       7.619 -12.072 -20.812  1.00  0.00           H  
ATOM    795  HZ4 DMS    84       5.879 -13.057 -23.777  1.00  0.00           H  
ATOM    796  HZ5 DMS    84       5.556 -12.839 -21.990  1.00  0.00           H  
ATOM    797  HZ6 DMS    84       7.138 -13.539 -22.609  1.00  0.00           H  
TER     798      DMS    84 
ATOM    798  S   DMS    85      -3.278 -16.177   1.493  1.00  0.00           S  
ATOM    799  CT1 DMS    85      -3.467 -17.434   0.224  1.00  0.00           C  
ATOM    800  O   DMS    85      -4.156 -16.826   2.587  1.00  0.00           O  
ATOM    801  CT2 DMS    85      -1.542 -16.601   1.920  1.00  0.00           C  
ATOM    802  HZ1 DMS    85      -3.346 -18.434   0.640  1.00  0.00           H  
ATOM    803  HZ2 DMS    85      -2.771 -17.355  -0.611  1.00  0.00           H  
ATOM    804  HZ3 DMS    85      -4.492 -17.274  -0.110  1.00  0.00           H  
ATOM    805  HZ4 DMS    85      -0.959 -16.257   1.066  1.00  0.00           H  
ATOM    806  HZ5 DMS    85      -1.394 -17.621   2.275  1.00  0.00           H  
ATOM    807  HZ6 DMS    85      -1.220 -15.932   2.718  1.00  0.00           H  
TER     808      DMS    85 
ATOM    808  S   DMS    86      16.121  -1.659 -15.780  1.00  0.00           S  
ATOM    809  CT1 DMS    86      16.513  -0.288 -16.742  1.00  0.00           C  
ATOM    810  O   DMS    86      15.137  -2.454 -16.692  1.00  0.00           O  
ATOM    811  CT2 DMS    86      17.741  -2.512 -15.711  1.00  0.00           C  
ATOM    812  HZ1 DMS    86      16.959   0.563 -16.227  1.00  0.00           H  
ATOM    813  HZ2 DMS    86      15.561   0.206 -16.935  1.00  0.00           H  
ATOM    814  HZ3 DMS    86      17.081  -0.578 -17.627  1.00  0.00           H  
ATOM    815  HZ4 DMS    86      17.549  -3.327 -15.013  1.00  0.00           H  
ATOM    816  HZ5 DMS    86      18.464  -1.852 -15.233  1.00  0.00           H  
ATOM    817  HZ6 DMS    86      18.028  -2.705 -16.744  1.00  0.00           H  
TER     818      DMS    86 
ATOM    818  S   DMS    87      -1.099   5.650  13.202  1.00  0.00           S  
ATOM    819  CT1 DMS    87      -2.158   6.635  14.204  1.00  0.00           C  
ATOM    820  O   DMS    87      -1.969   4.609  12.453  1.00  0.00           O  
ATOM    821  CT2 DMS    87      -0.408   6.927  12.050  1.00  0.00           C  
ATOM    822  HZ1 DMS    87      -3.129   6.841  13.755  1.00  0.00           H  
ATOM    823  HZ2 DMS    87      -1.515   7.440  14.563  1.00  0.00           H  
ATOM    824  HZ3 DMS    87      -2.395   5.968  15.033  1.00  0.00           H  
ATOM    825  HZ4 DMS    87      -1.110   7.314  11.311  1.00  0.00           H  
ATOM    826  HZ5 DMS    87       0.347   6.500  11.390  1.00  0.00           H  
ATOM    827  HZ6 DMS    87      -0.021   7.784  12.602  1.00  0.00           H  
TER     828      DMS    87 
ATOM    828  S   DMS    88      12.522  23.956   9.116  1.00  0.00           S  
ATOM    829  CT1 DMS    88      11.217  24.928   9.915  1.00  0.00           C  
ATOM    830  O   DMS    88      12.747  22.846  10.073  1.00  0.00           O  
ATOM    831  CT2 DMS    88      11.562  23.363   7.720  1.00  0.00           C  
ATOM    832  HZ1 DMS    88      11.047  25.862   9.380  1.00  0.00           H  
ATOM    833  HZ2 DMS    88      11.541  25.284  10.893  1.00  0.00           H  
ATOM    834  HZ3 DMS    88      10.294  24.352   9.974  1.00  0.00           H  
ATOM    835  HZ4 DMS    88      11.362  24.220   7.077  1.00  0.00           H  
ATOM    836  HZ5 DMS    88      10.552  23.125   8.053  1.00  0.00           H  
ATOM    837  HZ6 DMS    88      12.067  22.569   7.169  1.00  0.00           H  
TER     838      DMS    88 
ATOM    838  S   DMS    89       4.018 -13.650  -4.135  1.00  0.00           S  
ATOM    839  CT1 DMS    89       3.780 -14.200  -5.794  1.00  0.00           C  
ATOM    840  O   DMS    89       4.919 -12.439  -4.175  1.00  0.00           O  
ATOM    841  CT2 DMS    89       2.305 -12.962  -3.924  1.00  0.00           C  
ATOM    842  HZ1 DMS    89       3.507 -13.358  -6.430  1.00  0.00           H  
ATOM    843  HZ2 DMS    89       2.881 -14.808  -5.894  1.00  0.00           H  
ATOM    844  HZ3 DMS    89       4.718 -14.571  -6.209  1.00  0.00           H  
ATOM    845  HZ4 DMS    89       2.068 -12.698  -2.893  1.00  0.00           H  
ATOM    846  HZ5 DMS    89       1.582 -13.700  -4.269  1.00  0.00           H  
ATOM    847  HZ6 DMS    89       2.241 -12.143  -4.640  1.00  0.00           H  
TER     848      DMS    89 
ATOM    848  S   DMS    90     -23.331   8.977  -5.558  1.00  0.00           S  
ATOM    849  CT1 DMS    90     -22.912   8.747  -3.766  1.00  0.00           C  
ATOM    850  O   DMS    90     -22.458   7.944  -6.286  1.00  0.00           O  
ATOM    851  CT2 DMS    90     -25.033   8.412  -5.563  1.00  0.00           C  
ATOM    852  HZ1 DMS    90     -23.091   7.696  -3.538  1.00  0.00           H  
ATOM    853  HZ2 DMS    90     -23.584   9.400  -3.209  1.00  0.00           H  
ATOM    854  HZ3 DMS    90     -21.852   8.986  -3.679  1.00  0.00           H  
ATOM    855  HZ4 DMS    90     -25.135   7.346  -5.360  1.00  0.00           H  
ATOM    856  HZ5 DMS    90     -25.425   8.638  -6.555  1.00  0.00           H  
ATOM    857  HZ6 DMS    90     -25.747   8.821  -4.848  1.00  0.00           H  
TER     858      DMS    90 
ATOM    858  S   DMS    91       0.134 -21.403 -13.812  1.00  0.00           S  
ATOM    859  CT1 DMS    91      -0.900 -20.254 -14.703  1.00  0.00           C  
ATOM    860  O   DMS    91      -0.613 -21.872 -12.602  1.00  0.00           O  
ATOM    861  CT2 DMS    91       0.076 -22.785 -14.933  1.00  0.00           C  
ATOM    862  HZ1 DMS    91      -1.003 -19.345 -14.110  1.00  0.00           H  
ATOM    863  HZ2 DMS    91      -1.876 -20.719 -14.841  1.00  0.00           H  
ATOM    864  HZ3 DMS    91      -0.437 -19.914 -15.630  1.00  0.00           H  
ATOM    865  HZ4 DMS    91       0.663 -22.633 -15.838  1.00  0.00           H  
ATOM    866  HZ5 DMS    91      -0.973 -23.037 -15.087  1.00  0.00           H  
ATOM    867  HZ6 DMS    91       0.548 -23.641 -14.452  1.00  0.00           H  
TER     868      DMS    91 
ATOM    868  S   DMS    92       9.661  17.785 -12.710  1.00  0.00           S  
ATOM    869  CT1 DMS    92      10.506  17.163 -11.249  1.00  0.00           C  
ATOM    870  O   DMS    92       8.897  16.600 -13.336  1.00  0.00           O  
ATOM    871  CT2 DMS    92       8.422  18.789 -11.949  1.00  0.00           C  
ATOM    872  HZ1 DMS    92       9.802  16.680 -10.572  1.00  0.00           H  
ATOM    873  HZ2 DMS    92      10.973  17.998 -10.726  1.00  0.00           H  
ATOM    874  HZ3 DMS    92      11.180  16.326 -11.433  1.00  0.00           H  
ATOM    875  HZ4 DMS    92       7.852  19.336 -12.700  1.00  0.00           H  
ATOM    876  HZ5 DMS    92       8.896  19.496 -11.269  1.00  0.00           H  
ATOM    877  HZ6 DMS    92       7.714  18.134 -11.442  1.00  0.00           H  
TER     878      DMS    92 
ATOM    878  S   DMS    93       9.845 -17.742   0.208  1.00  0.00           S  
ATOM    879  CT1 DMS    93       9.263 -17.109   1.773  1.00  0.00           C  
ATOM    880  O   DMS    93       9.584 -16.687  -0.881  1.00  0.00           O  
ATOM    881  CT2 DMS    93      11.598 -17.524   0.675  1.00  0.00           C  
ATOM    882  HZ1 DMS    93       9.402 -17.920   2.488  1.00  0.00           H  
ATOM    883  HZ2 DMS    93       8.210 -16.866   1.630  1.00  0.00           H  
ATOM    884  HZ3 DMS    93       9.895 -16.244   1.977  1.00  0.00           H  
ATOM    885  HZ4 DMS    93      11.733 -16.480   0.959  1.00  0.00           H  
ATOM    886  HZ5 DMS    93      12.196 -17.648  -0.228  1.00  0.00           H  
ATOM    887  HZ6 DMS    93      11.939 -18.188   1.470  1.00  0.00           H  
TER     888      DMS    93 
ATOM    888  S   DMS    94       1.998   6.978 -21.962  1.00  0.00           S  
ATOM    889  CT1 DMS    94       1.371   7.743 -23.489  1.00  0.00           C  
ATOM    890  O   DMS    94       0.732   6.629 -21.163  1.00  0.00           O  
ATOM    891  CT2 DMS    94       2.351   5.338 -22.654  1.00  0.00           C  
ATOM    892  HZ1 DMS    94       2.262   7.909 -24.095  1.00  0.00           H  
ATOM    893  HZ2 DMS    94       0.890   8.711 -23.345  1.00  0.00           H  
ATOM    894  HZ3 DMS    94       0.712   6.997 -23.933  1.00  0.00           H  
ATOM    895  HZ4 DMS    94       2.746   5.489 -23.659  1.00  0.00           H  
ATOM    896  HZ5 DMS    94       1.387   4.921 -22.947  1.00  0.00           H  
ATOM    897  HZ6 DMS    94       2.890   4.678 -21.974  1.00  0.00           H  
TER     898      DMS    94 
ATOM    898  S   DMS    95      14.451 -13.823   9.158  1.00  0.00           S  
ATOM    899  CT1 DMS    95      15.117 -12.904  10.591  1.00  0.00           C  
ATOM    900  O   DMS    95      13.244 -14.400   9.894  1.00  0.00           O  
ATOM    901  CT2 DMS    95      13.783 -12.432   8.250  1.00  0.00           C  
ATOM    902  HZ1 DMS    95      16.109 -12.522  10.349  1.00  0.00           H  
ATOM    903  HZ2 DMS    95      15.124 -13.518  11.491  1.00  0.00           H  
ATOM    904  HZ3 DMS    95      14.460 -12.039  10.680  1.00  0.00           H  
ATOM    905  HZ4 DMS    95      14.566 -11.676   8.303  1.00  0.00           H  
ATOM    906  HZ5 DMS    95      12.788 -12.075   8.516  1.00  0.00           H  
ATOM    907  HZ6 DMS    95      13.803 -12.736   7.204  1.00  0.00           H  
TER     908      DMS    95 
ATOM    908  S   DMS    96       0.921  15.480 -13.045  1.00  0.00           S  
ATOM    909  CT1 DMS    96      -0.048  15.174 -11.595  1.00  0.00           C  
ATOM    910  O   DMS    96       0.481  14.471 -14.141  1.00  0.00           O  
ATOM    911  CT2 DMS    96       0.202  17.068 -13.545  1.00  0.00           C  
ATOM    912  HZ1 DMS    96      -1.112  15.266 -11.813  1.00  0.00           H  
ATOM    913  HZ2 DMS    96       0.297  15.798 -10.770  1.00  0.00           H  
ATOM    914  HZ3 DMS    96       0.270  14.171 -11.312  1.00  0.00           H  
ATOM    915  HZ4 DMS    96       0.521  17.767 -12.772  1.00  0.00           H  
ATOM    916  HZ5 DMS    96      -0.868  16.930 -13.392  1.00  0.00           H  
ATOM    917  HZ6 DMS    96       0.420  17.294 -14.588  1.00  0.00           H  
TER     918      DMS    96 
ATOM    918  S   DMS    97      22.639  10.107   7.722  1.00  0.00           S  
ATOM    919  CT1 DMS    97      22.228  10.912   6.165  1.00  0.00           C  
ATOM    920  O   DMS    97      22.133  11.033   8.779  1.00  0.00           O  
ATOM    921  CT2 DMS    97      21.468   8.713   7.677  1.00  0.00           C  
ATOM    922  HZ1 DMS    97      22.571  10.220   5.396  1.00  0.00           H  
ATOM    923  HZ2 DMS    97      22.924  11.745   6.071  1.00  0.00           H  
ATOM    924  HZ3 DMS    97      21.173  11.174   6.080  1.00  0.00           H  
ATOM    925  HZ4 DMS    97      21.756   8.027   6.880  1.00  0.00           H  
ATOM    926  HZ5 DMS    97      20.454   9.066   7.493  1.00  0.00           H  
ATOM    927  HZ6 DMS    97      21.627   8.203   8.627  1.00  0.00           H  
TER     928      DMS    97 
ATOM    928  S   DMS    98       9.194  -8.700 -15.998  1.00  0.00           S  
ATOM    929  CT1 DMS    98       7.991  -7.513 -16.534  1.00  0.00           C  
ATOM    930  O   DMS    98       8.434  -9.334 -14.798  1.00  0.00           O  
ATOM    931  CT2 DMS    98       9.160  -9.767 -17.340  1.00  0.00           C  
ATOM    932  HZ1 DMS    98       7.768  -6.773 -15.766  1.00  0.00           H  
ATOM    933  HZ2 DMS    98       7.081  -8.042 -16.817  1.00  0.00           H  
ATOM    934  HZ3 DMS    98       8.396  -6.939 -17.368  1.00  0.00           H  
ATOM    935  HZ4 DMS    98       9.633 -10.722 -17.108  1.00  0.00           H  
ATOM    936  HZ5 DMS    98       9.494  -9.276 -18.254  1.00  0.00           H  
ATOM    937  HZ6 DMS    98       8.117 -10.052 -17.480  1.00  0.00           H  
TER     938      DMS    98 
ATOM    938  S   DMS    99      16.792   8.691   8.264  1.00  0.00           S  
ATOM    939  CT1 DMS    99      16.928   7.568   6.858  1.00  0.00           C  
ATOM    940  O   DMS    99      15.314   8.436   8.653  1.00  0.00           O  
ATOM    941  CT2 DMS    99      17.826   7.718   9.376  1.00  0.00           C  
ATOM    942  HZ1 DMS    99      16.157   7.706   6.100  1.00  0.00           H  
ATOM    943  HZ2 DMS    99      16.897   6.526   7.176  1.00  0.00           H  
ATOM    944  HZ3 DMS    99      17.886   7.743   6.370  1.00  0.00           H  
ATOM    945  HZ4 DMS    99      17.616   8.108  10.372  1.00  0.00           H  
ATOM    946  HZ5 DMS    99      18.863   7.928   9.112  1.00  0.00           H  
ATOM    947  HZ6 DMS    99      17.629   6.647   9.335  1.00  0.00           H  
TER     948      DMS    99 
ATOM    948  S   DMS   100     -10.712  12.772   1.721  1.00  0.00           S  
ATOM    949  CT1 DMS   100     -12.187  12.814   0.669  1.00  0.00           C  
ATOM    950  O   DMS   100     -10.883  11.565   2.570  1.00  0.00           O  
ATOM    951  CT2 DMS   100      -9.440  12.507   0.480  1.00  0.00           C  
ATOM    952  HZ1 DMS   100     -12.083  12.045  -0.096  1.00  0.00           H  
ATOM    953  HZ2 DMS   100     -12.335  13.734   0.103  1.00  0.00           H  
ATOM    954  HZ3 DMS   100     -13.006  12.556   1.339  1.00  0.00           H  
ATOM    955  HZ4 DMS   100      -9.852  11.854  -0.289  1.00  0.00           H  
ATOM    956  HZ5 DMS   100      -8.648  11.914   0.938  1.00  0.00           H  
ATOM    957  HZ6 DMS   100      -9.062  13.385  -0.044  1.00  0.00           H  
TER     958      DMS   100 
ATOM    958  S   DMS   101      10.388 -12.940  -2.673  1.00  0.00           S  
ATOM    959  CT1 DMS   101      11.616 -14.203  -2.209  1.00  0.00           C  
ATOM    960  O   DMS   101      11.061 -12.255  -3.820  1.00  0.00           O  
ATOM    961  CT2 DMS   101       9.038 -13.905  -3.332  1.00  0.00           C  
ATOM    962  HZ1 DMS   101      12.423 -13.829  -1.579  1.00  0.00           H  
ATOM    963  HZ2 DMS   101      12.117 -14.561  -3.108  1.00  0.00           H  
ATOM    964  HZ3 DMS   101      11.214 -15.045  -1.645  1.00  0.00           H  
ATOM    965  HZ4 DMS   101       8.490 -13.194  -3.949  1.00  0.00           H  
ATOM    966  HZ5 DMS   101       8.461 -14.219  -2.463  1.00  0.00           H  
ATOM    967  HZ6 DMS   101       9.347 -14.829  -3.821  1.00  0.00           H  
TER     968      DMS   101 
ATOM    968  S   DMS   102       0.450  -7.650 -11.885  1.00  0.00           S  
ATOM    969  CT1 DMS   102       1.866  -6.656 -12.482  1.00  0.00           C  
ATOM    970  O   DMS   102      -0.771  -6.824 -12.201  1.00  0.00           O  
ATOM    971  CT2 DMS   102       0.545  -9.021 -13.139  1.00  0.00           C  
ATOM    972  HZ1 DMS   102       1.993  -6.746 -13.561  1.00  0.00           H  
ATOM    973  HZ2 DMS   102       2.647  -7.292 -12.066  1.00  0.00           H  
ATOM    974  HZ3 DMS   102       1.706  -5.606 -12.235  1.00  0.00           H  
ATOM    975  HZ4 DMS   102       0.472  -8.689 -14.175  1.00  0.00           H  
ATOM    976  HZ5 DMS   102      -0.312  -9.672 -12.968  1.00  0.00           H  
ATOM    977  HZ6 DMS   102       1.481  -9.557 -12.982  1.00  0.00           H  
TER     978      DMS   102 
ATOM    978  S   DMS   103      18.594 -16.466  -6.694  1.00  0.00           S  
ATOM    979  CT1 DMS   103      18.675 -17.995  -7.684  1.00  0.00           C  
ATOM    980  O   DMS   103      17.430 -16.542  -5.686  1.00  0.00           O  
ATOM    981  CT2 DMS   103      20.035 -16.725  -5.690  1.00  0.00           C  
ATOM    982  HZ1 DMS   103      19.433 -18.006  -8.467  1.00  0.00           H  
ATOM    983  HZ2 DMS   103      17.668 -18.330  -7.933  1.00  0.00           H  
ATOM    984  HZ3 DMS   103      19.014 -18.769  -6.995  1.00  0.00           H  
ATOM    985  HZ4 DMS   103      20.812 -16.814  -6.449  1.00  0.00           H  
ATOM    986  HZ5 DMS   103      19.802 -17.640  -5.146  1.00  0.00           H  
ATOM    987  HZ6 DMS   103      20.312 -15.954  -4.970  1.00  0.00           H  
TER     988      DMS   103 
ATOM    988  S   DMS   104       1.791  11.081 -17.249  1.00  0.00           S  
ATOM    989  CT1 DMS   104       1.872  12.644 -18.159  1.00  0.00           C  
ATOM    990  O   DMS   104       3.102  10.390 -17.593  1.00  0.00           O  
ATOM    991  CT2 DMS   104       2.074  11.709 -15.619  1.00  0.00           C  
ATOM    992  HZ1 DMS   104       2.844  13.109 -17.993  1.00  0.00           H  
ATOM    993  HZ2 DMS   104       1.046  13.258 -17.800  1.00  0.00           H  
ATOM    994  HZ3 DMS   104       1.757  12.429 -19.221  1.00  0.00           H  
ATOM    995  HZ4 DMS   104       2.998  12.287 -15.595  1.00  0.00           H  
ATOM    996  HZ5 DMS   104       2.109  10.891 -14.900  1.00  0.00           H  
ATOM    997  HZ6 DMS   104       1.305  12.401 -15.274  1.00  0.00           H  
TER     998      DMS   104 
ATOM    998  S   DMS   105     -16.353 -12.771  -7.515  1.00  0.00           S  
ATOM    999  CT1 DMS   105     -18.068 -12.491  -7.732  1.00  0.00           C  
ATOM   1000  O   DMS   105     -15.725 -11.471  -8.060  1.00  0.00           O  
ATOM   1001  CT2 DMS   105     -16.529 -12.544  -5.762  1.00  0.00           C  
ATOM   1002  HZ1 DMS   105     -18.725 -13.293  -7.395  1.00  0.00           H  
ATOM   1003  HZ2 DMS   105     -18.215 -12.414  -8.809  1.00  0.00           H  
ATOM   1004  HZ3 DMS   105     -18.368 -11.487  -7.432  1.00  0.00           H  
ATOM   1005  HZ4 DMS   105     -17.289 -13.241  -5.409  1.00  0.00           H  
ATOM   1006  HZ5 DMS   105     -16.732 -11.522  -5.444  1.00  0.00           H  
ATOM   1007  HZ6 DMS   105     -15.631 -12.894  -5.252  1.00  0.00           H  
TER    1008      DMS   105 
ATOM   1008  S   DMS   106     -16.579  -3.352 -14.240  1.00  0.00           S  
ATOM   1009  CT1 DMS   106     -17.277  -4.720 -15.111  1.00  0.00           C  
ATOM   1010  O   DMS   106     -15.107  -3.732 -14.323  1.00  0.00           O  
ATOM   1011  CT2 DMS   106     -16.883  -2.056 -15.514  1.00  0.00           C  
ATOM   1012  HZ1 DMS   106     -18.366  -4.680 -15.095  1.00  0.00           H  
ATOM   1013  HZ2 DMS   106     -17.100  -5.666 -14.598  1.00  0.00           H  
ATOM   1014  HZ3 DMS   106     -17.033  -4.768 -16.172  1.00  0.00           H  
ATOM   1015  HZ4 DMS   106     -16.347  -2.207 -16.451  1.00  0.00           H  
ATOM   1016  HZ5 DMS   106     -16.566  -1.106 -15.083  1.00  0.00           H  
ATOM   1017  HZ6 DMS   106     -17.930  -2.058 -15.818  1.00  0.00           H  
TER    1018      DMS   106 
ATOM   1018  S   DMS   107      -9.884  -1.068 -10.070  1.00  0.00           S  
ATOM   1019  CT1 DMS   107      -8.737  -1.856  -8.905  1.00  0.00           C  
ATOM   1020  O   DMS   107     -11.262  -1.352  -9.540  1.00  0.00           O  
ATOM   1021  CT2 DMS   107      -9.433   0.604  -9.652  1.00  0.00           C  
ATOM   1022  HZ1 DMS   107      -7.684  -1.750  -9.164  1.00  0.00           H  
ATOM   1023  HZ2 DMS   107      -8.941  -2.925  -8.835  1.00  0.00           H  
ATOM   1024  HZ3 DMS   107      -8.820  -1.420  -7.910  1.00  0.00           H  
ATOM   1025  HZ4 DMS   107      -9.868   0.755  -8.664  1.00  0.00           H  
ATOM   1026  HZ5 DMS   107      -9.823   1.296 -10.398  1.00  0.00           H  
ATOM   1027  HZ6 DMS   107      -8.346   0.671  -9.593  1.00  0.00           H  
TER    1028      DMS   107 
ATOM   1028  S   DMS   108     -17.302  -8.955   9.553  1.00  0.00           S  
ATOM   1029  CT1 DMS   108     -18.766  -9.875   9.789  1.00  0.00           C  
ATOM   1030  O   DMS   108     -16.764  -8.445  10.917  1.00  0.00           O  
ATOM   1031  CT2 DMS   108     -16.148 -10.286   9.195  1.00  0.00           C  
ATOM   1032  HZ1 DMS   108     -19.571  -9.149   9.902  1.00  0.00           H  
ATOM   1033  HZ2 DMS   108     -18.611 -10.294  10.784  1.00  0.00           H  
ATOM   1034  HZ3 DMS   108     -18.933 -10.563   8.960  1.00  0.00           H  
ATOM   1035  HZ4 DMS   108     -16.382 -10.749   8.237  1.00  0.00           H  
ATOM   1036  HZ5 DMS   108     -16.112 -11.091   9.930  1.00  0.00           H  
ATOM   1037  HZ6 DMS   108     -15.205  -9.761   9.044  1.00  0.00           H  
TER    1038      DMS   108 
ATOM   1038  S   DMS   109     -11.487  17.277 -18.719  1.00  0.00           S  
ATOM   1039  CT1 DMS   109     -10.857  17.022 -20.399  1.00  0.00           C  
ATOM   1040  O   DMS   109     -12.929  17.730 -18.775  1.00  0.00           O  
ATOM   1041  CT2 DMS   109     -11.460  15.577 -18.157  1.00  0.00           C  
ATOM   1042  HZ1 DMS   109     -11.011  17.814 -21.133  1.00  0.00           H  
ATOM   1043  HZ2 DMS   109     -11.242  16.069 -20.759  1.00  0.00           H  
ATOM   1044  HZ3 DMS   109      -9.772  16.916 -20.383  1.00  0.00           H  
ATOM   1045  HZ4 DMS   109     -10.415  15.274 -18.090  1.00  0.00           H  
ATOM   1046  HZ5 DMS   109     -11.968  14.927 -18.870  1.00  0.00           H  
ATOM   1047  HZ6 DMS   109     -11.895  15.460 -17.165  1.00  0.00           H  
TER    1048      DMS   109 
ATOM   1048  S   DMS   110      -7.719  21.616  -3.865  1.00  0.00           S  
ATOM   1049  CT1 DMS   110      -7.092  21.104  -5.520  1.00  0.00           C  
ATOM   1050  O   DMS   110      -8.305  23.036  -3.937  1.00  0.00           O  
ATOM   1051  CT2 DMS   110      -9.203  20.618  -4.069  1.00  0.00           C  
ATOM   1052  HZ1 DMS   110      -6.954  20.024  -5.583  1.00  0.00           H  
ATOM   1053  HZ2 DMS   110      -6.199  21.707  -5.681  1.00  0.00           H  
ATOM   1054  HZ3 DMS   110      -7.796  21.478  -6.264  1.00  0.00           H  
ATOM   1055  HZ4 DMS   110      -9.398  20.804  -5.125  1.00  0.00           H  
ATOM   1056  HZ5 DMS   110      -9.964  21.052  -3.420  1.00  0.00           H  
ATOM   1057  HZ6 DMS   110      -9.097  19.551  -3.871  1.00  0.00           H  
TER    1058      DMS   110 
ATOM   1058  S   DMS   111     -11.158  -6.898 -21.679  1.00  0.00           S  
ATOM   1059  CT1 DMS   111     -12.283  -7.634 -20.557  1.00  0.00           C  
ATOM   1060  O   DMS   111     -11.821  -5.630 -22.226  1.00  0.00           O  
ATOM   1061  CT2 DMS   111      -9.928  -6.270 -20.577  1.00  0.00           C  
ATOM   1062  HZ1 DMS   111     -11.759  -8.434 -20.035  1.00  0.00           H  
ATOM   1063  HZ2 DMS   111     -13.099  -8.111 -21.100  1.00  0.00           H  
ATOM   1064  HZ3 DMS   111     -12.657  -6.853 -19.895  1.00  0.00           H  
ATOM   1065  HZ4 DMS   111      -9.184  -5.704 -21.138  1.00  0.00           H  
ATOM   1066  HZ5 DMS   111      -9.367  -7.035 -20.040  1.00  0.00           H  
ATOM   1067  HZ6 DMS   111     -10.432  -5.720 -19.783  1.00  0.00           H  
TER    1068      DMS   111 
ATOM   1068  S   DMS   112       0.962 -12.153 -16.882  1.00  0.00           S  
ATOM   1069  CT1 DMS   112       1.673 -11.643 -15.350  1.00  0.00           C  
ATOM   1070  O   DMS   112       0.520 -13.652 -16.708  1.00  0.00           O  
ATOM   1071  CT2 DMS   112      -0.475 -11.085 -16.650  1.00  0.00           C  
ATOM   1072  HZ1 DMS   112       2.025 -10.624 -15.511  1.00  0.00           H  
ATOM   1073  HZ2 DMS   112       2.558 -12.256 -15.177  1.00  0.00           H  
ATOM   1074  HZ3 DMS   112       0.899 -11.772 -14.594  1.00  0.00           H  
ATOM   1075  HZ4 DMS   112      -0.944 -11.251 -15.680  1.00  0.00           H  
ATOM   1076  HZ5 DMS   112      -1.235 -11.229 -17.417  1.00  0.00           H  
ATOM   1077  HZ6 DMS   112      -0.208 -10.034 -16.535  1.00  0.00           H  
TER    1078      DMS   112 
ATOM   1078  S   DMS   113     -16.283  -6.402  18.599  1.00  0.00           S  
ATOM   1079  CT1 DMS   113     -17.924  -6.084  17.876  1.00  0.00           C  
ATOM   1080  O   DMS   113     -16.284  -5.591  19.888  1.00  0.00           O  
ATOM   1081  CT2 DMS   113     -16.778  -8.030  19.139  1.00  0.00           C  
ATOM   1082  HZ1 DMS   113     -18.098  -6.710  17.001  1.00  0.00           H  
ATOM   1083  HZ2 DMS   113     -18.047  -5.003  17.821  1.00  0.00           H  
ATOM   1084  HZ3 DMS   113     -18.625  -6.268  18.690  1.00  0.00           H  
ATOM   1085  HZ4 DMS   113     -17.112  -8.591  18.267  1.00  0.00           H  
ATOM   1086  HZ5 DMS   113     -17.561  -7.827  19.870  1.00  0.00           H  
ATOM   1087  HZ6 DMS   113     -15.920  -8.405  19.696  1.00  0.00           H  
TER    1088      DMS   113 
ATOM   1088  S   DMS   114      12.170   4.580 -16.873  1.00  0.00           S  
ATOM   1089  CT1 DMS   114      13.757   5.217 -17.356  1.00  0.00           C  
ATOM   1090  O   DMS   114      11.323   5.749 -16.310  1.00  0.00           O  
ATOM   1091  CT2 DMS   114      11.544   4.208 -18.405  1.00  0.00           C  
ATOM   1092  HZ1 DMS   114      14.118   5.998 -16.687  1.00  0.00           H  
ATOM   1093  HZ2 DMS   114      13.622   5.619 -18.360  1.00  0.00           H  
ATOM   1094  HZ3 DMS   114      14.548   4.467 -17.384  1.00  0.00           H  
ATOM   1095  HZ4 DMS   114      11.942   3.306 -18.871  1.00  0.00           H  
ATOM   1096  HZ5 DMS   114      11.722   5.011 -19.120  1.00  0.00           H  
ATOM   1097  HZ6 DMS   114      10.478   4.056 -18.240  1.00  0.00           H  
TER    1098      DMS   114 
ATOM   1098  S   DMS   115       2.080  -7.874 -18.572  1.00  0.00           S  
ATOM   1099  CT1 DMS   115       3.547  -7.015 -18.095  1.00  0.00           C  
ATOM   1100  O   DMS   115       1.920  -9.123 -17.662  1.00  0.00           O  
ATOM   1101  CT2 DMS   115       0.858  -6.742 -17.945  1.00  0.00           C  
ATOM   1102  HZ1 DMS   115       3.503  -6.017 -18.533  1.00  0.00           H  
ATOM   1103  HZ2 DMS   115       4.414  -7.564 -18.463  1.00  0.00           H  
ATOM   1104  HZ3 DMS   115       3.619  -6.937 -17.011  1.00  0.00           H  
ATOM   1105  HZ4 DMS   115      -0.146  -7.045 -18.243  1.00  0.00           H  
ATOM   1106  HZ5 DMS   115       1.085  -5.690 -18.116  1.00  0.00           H  
ATOM   1107  HZ6 DMS   115       0.918  -6.812 -16.859  1.00  0.00           H  
TER    1108      DMS   115 
ATOM   1108  S   DMS   116       9.498  -3.875 -12.841  1.00  0.00           S  
ATOM   1109  CT1 DMS   116       9.449  -5.137 -14.224  1.00  0.00           C  
ATOM   1110  O   DMS   116      10.881  -3.252 -13.080  1.00  0.00           O  
ATOM   1111  CT2 DMS   116       8.383  -2.782 -13.622  1.00  0.00           C  
ATOM   1112  HZ1 DMS   116      10.321  -5.791 -14.237  1.00  0.00           H  
ATOM   1113  HZ2 DMS   116       9.563  -4.654 -15.195  1.00  0.00           H  
ATOM   1114  HZ3 DMS   116       8.525  -5.710 -14.150  1.00  0.00           H  
ATOM   1115  HZ4 DMS   116       8.792  -2.631 -14.621  1.00  0.00           H  
ATOM   1116  HZ5 DMS   116       8.298  -1.876 -13.022  1.00  0.00           H  
ATOM   1117  HZ6 DMS   116       7.364  -3.149 -13.497  1.00  0.00           H  
TER    1118      DMS   116 
ATOM   1118  S   DMS   117      15.199   9.178  -5.025  1.00  0.00           S  
ATOM   1119  CT1 DMS   117      16.822   9.265  -4.306  1.00  0.00           C  
ATOM   1120  O   DMS   117      15.178   8.417  -6.351  1.00  0.00           O  
ATOM   1121  CT2 DMS   117      14.438   8.122  -3.834  1.00  0.00           C  
ATOM   1122  HZ1 DMS   117      17.542   9.603  -5.052  1.00  0.00           H  
ATOM   1123  HZ2 DMS   117      17.095   8.286  -3.913  1.00  0.00           H  
ATOM   1124  HZ3 DMS   117      16.829   9.950  -3.458  1.00  0.00           H  
ATOM   1125  HZ4 DMS   117      13.361   8.096  -4.001  1.00  0.00           H  
ATOM   1126  HZ5 DMS   117      14.685   8.394  -2.808  1.00  0.00           H  
ATOM   1127  HZ6 DMS   117      14.851   7.142  -4.075  1.00  0.00           H  
TER    1128      DMS   117 
ATOM   1128  S   DMS   118      14.438 -18.767  -7.798  1.00  0.00           S  
ATOM   1129  CT1 DMS   118      13.648 -17.385  -7.073  1.00  0.00           C  
ATOM   1130  O   DMS   118      14.076 -20.026  -7.106  1.00  0.00           O  
ATOM   1131  CT2 DMS   118      13.544 -18.852  -9.380  1.00  0.00           C  
ATOM   1132  HZ1 DMS   118      12.704 -17.586  -6.567  1.00  0.00           H  
ATOM   1133  HZ2 DMS   118      13.696 -16.559  -7.783  1.00  0.00           H  
ATOM   1134  HZ3 DMS   118      14.339 -17.014  -6.317  1.00  0.00           H  
ATOM   1135  HZ4 DMS   118      12.529 -19.236  -9.276  1.00  0.00           H  
ATOM   1136  HZ5 DMS   118      14.034 -19.554 -10.055  1.00  0.00           H  
ATOM   1137  HZ6 DMS   118      13.675 -17.871  -9.836  1.00  0.00           H  
TER    1138      DMS   118 
ATOM   1138  S   DMS   119      -5.031  20.238   5.154  1.00  0.00           S  
ATOM   1139  CT1 DMS   119      -3.920  20.009   3.838  1.00  0.00           C  
ATOM   1140  O   DMS   119      -4.338  21.167   6.171  1.00  0.00           O  
ATOM   1141  CT2 DMS   119      -6.372  21.195   4.345  1.00  0.00           C  
ATOM   1142  HZ1 DMS   119      -3.131  19.319   4.139  1.00  0.00           H  
ATOM   1143  HZ2 DMS   119      -3.450  20.934   3.504  1.00  0.00           H  
ATOM   1144  HZ3 DMS   119      -4.397  19.501   3.000  1.00  0.00           H  
ATOM   1145  HZ4 DMS   119      -6.951  20.554   3.680  1.00  0.00           H  
ATOM   1146  HZ5 DMS   119      -5.931  22.036   3.811  1.00  0.00           H  
ATOM   1147  HZ6 DMS   119      -6.935  21.640   5.166  1.00  0.00           H  
TER    1148      DMS   119 
ATOM   1148  S   DMS   120       3.285  15.439  10.493  1.00  0.00           S  
ATOM   1149  CT1 DMS   120       2.538  16.332   9.048  1.00  0.00           C  
ATOM   1150  O   DMS   120       4.163  16.431  11.214  1.00  0.00           O  
ATOM   1151  CT2 DMS   120       1.777  15.321  11.488  1.00  0.00           C  
ATOM   1152  HZ1 DMS   120       3.294  16.199   8.275  1.00  0.00           H  
ATOM   1153  HZ2 DMS   120       2.230  17.355   9.265  1.00  0.00           H  
ATOM   1154  HZ3 DMS   120       1.692  15.683   8.821  1.00  0.00           H  
ATOM   1155  HZ4 DMS   120       1.944  15.084  12.539  1.00  0.00           H  
ATOM   1156  HZ5 DMS   120       1.276  14.468  11.032  1.00  0.00           H  
ATOM   1157  HZ6 DMS   120       1.208  16.221  11.252  1.00  0.00           H  
TER    1158      DMS   120 
ATOM   1158  S   DMS   121      -6.502  22.873  13.413  1.00  0.00           S  
ATOM   1159  CT1 DMS   121      -7.411  24.047  12.572  1.00  0.00           C  
ATOM   1160  O   DMS   121      -6.156  23.310  14.832  1.00  0.00           O  
ATOM   1161  CT2 DMS   121      -7.901  21.678  13.534  1.00  0.00           C  
ATOM   1162  HZ1 DMS   121      -6.868  24.992  12.530  1.00  0.00           H  
ATOM   1163  HZ2 DMS   121      -8.295  24.276  13.168  1.00  0.00           H  
ATOM   1164  HZ3 DMS   121      -7.695  23.572  11.633  1.00  0.00           H  
ATOM   1165  HZ4 DMS   121      -8.731  22.169  14.041  1.00  0.00           H  
ATOM   1166  HZ5 DMS   121      -7.584  20.880  14.206  1.00  0.00           H  
ATOM   1167  HZ6 DMS   121      -8.245  21.247  12.594  1.00  0.00           H  
TER    1168      DMS   121 
ATOM   1168  S   DMS   122      -0.861  22.313   4.105  1.00  0.00           S  
ATOM   1169  CT1 DMS   122      -0.527  23.633   5.259  1.00  0.00           C  
ATOM   1170  O   DMS   122      -1.724  22.905   3.036  1.00  0.00           O  
ATOM   1171  CT2 DMS   122       0.827  22.109   3.408  1.00  0.00           C  
ATOM   1172  HZ1 DMS   122      -1.502  24.034   5.536  1.00  0.00           H  
ATOM   1173  HZ2 DMS   122      -0.023  24.478   4.789  1.00  0.00           H  
ATOM   1174  HZ3 DMS   122       0.020  23.374   6.166  1.00  0.00           H  
ATOM   1175  HZ4 DMS   122       0.737  21.371   2.611  1.00  0.00           H  
ATOM   1176  HZ5 DMS   122       1.495  21.839   4.226  1.00  0.00           H  
ATOM   1177  HZ6 DMS   122       1.084  23.104   3.045  1.00  0.00           H  
TER    1178      DMS   122 
ATOM   1178  S   DMS   123      21.969  -4.448  13.808  1.00  0.00           S  
ATOM   1179  CT1 DMS   123      21.027  -5.877  13.276  1.00  0.00           C  
ATOM   1180  O   DMS   123      20.886  -3.385  13.858  1.00  0.00           O  
ATOM   1181  CT2 DMS   123      22.314  -4.872  15.533  1.00  0.00           C  
ATOM   1182  HZ1 DMS   123      21.661  -6.731  13.036  1.00  0.00           H  
ATOM   1183  HZ2 DMS   123      20.345  -5.492  12.518  1.00  0.00           H  
ATOM   1184  HZ3 DMS   123      20.424  -6.141  14.144  1.00  0.00           H  
ATOM   1185  HZ4 DMS   123      22.902  -5.787  15.610  1.00  0.00           H  
ATOM   1186  HZ5 DMS   123      21.349  -5.128  15.971  1.00  0.00           H  
ATOM   1187  HZ6 DMS   123      22.834  -4.025  15.980  1.00  0.00           H  
TER    1188      DMS   123 
ATOM   1188  S   DMS   124       2.188   4.923   9.055  1.00  0.00           S  
ATOM   1189  CT1 DMS   124       3.924   5.033   9.341  1.00  0.00           C  
ATOM   1190  O   DMS   124       1.543   6.241   9.301  1.00  0.00           O  
ATOM   1191  CT2 DMS   124       2.312   4.608   7.307  1.00  0.00           C  
ATOM   1192  HZ1 DMS   124       4.023   5.161  10.419  1.00  0.00           H  
ATOM   1193  HZ2 DMS   124       4.345   5.942   8.910  1.00  0.00           H  
ATOM   1194  HZ3 DMS   124       4.511   4.221   8.911  1.00  0.00           H  
ATOM   1195  HZ4 DMS   124       2.889   3.741   6.986  1.00  0.00           H  
ATOM   1196  HZ5 DMS   124       2.650   5.512   6.801  1.00  0.00           H  
ATOM   1197  HZ6 DMS   124       1.311   4.319   6.984  1.00  0.00           H  
TER    1198      DMS   124 
ATOM   1198  S   DMS   125     -22.912  14.061  -7.121  1.00  0.00           S  
ATOM   1199  CT1 DMS   125     -23.399  14.441  -8.803  1.00  0.00           C  
ATOM   1200  O   DMS   125     -23.087  12.546  -7.019  1.00  0.00           O  
ATOM   1201  CT2 DMS   125     -21.080  14.191  -7.266  1.00  0.00           C  
ATOM   1202  HZ1 DMS   125     -24.489  14.456  -8.799  1.00  0.00           H  
ATOM   1203  HZ2 DMS   125     -23.092  13.566  -9.377  1.00  0.00           H  
ATOM   1204  HZ3 DMS   125     -22.891  15.325  -9.189  1.00  0.00           H  
ATOM   1205  HZ4 DMS   125     -20.687  13.732  -6.359  1.00  0.00           H  
ATOM   1206  HZ5 DMS   125     -20.619  15.174  -7.356  1.00  0.00           H  
ATOM   1207  HZ6 DMS   125     -20.729  13.668  -8.156  1.00  0.00           H  
TER    1208      DMS   125 
ATOM   1208  S   DMS   126       3.617  15.760 -19.799  1.00  0.00           S  
ATOM   1209  CT1 DMS   126       5.067  15.103 -19.052  1.00  0.00           C  
ATOM   1210  O   DMS   126       2.726  14.636 -20.294  1.00  0.00           O  
ATOM   1211  CT2 DMS   126       2.788  16.258 -18.335  1.00  0.00           C  
ATOM   1212  HZ1 DMS   126       5.478  15.913 -18.450  1.00  0.00           H  
ATOM   1213  HZ2 DMS   126       5.739  14.872 -19.878  1.00  0.00           H  
ATOM   1214  HZ3 DMS   126       4.731  14.261 -18.447  1.00  0.00           H  
ATOM   1215  HZ4 DMS   126       3.352  17.136 -18.019  1.00  0.00           H  
ATOM   1216  HZ5 DMS   126       2.811  15.440 -17.615  1.00  0.00           H  
ATOM   1217  HZ6 DMS   126       1.756  16.527 -18.559  1.00  0.00           H  
TER    1218      DMS   126 
ATOM   1218  S   DMS   127     -18.012   1.787  11.726  1.00  0.00           S  
ATOM   1219  CT1 DMS   127     -19.221   1.165  12.910  1.00  0.00           C  
ATOM   1220  O   DMS   127     -18.624   3.114  11.216  1.00  0.00           O  
ATOM   1221  CT2 DMS   127     -16.797   2.203  12.956  1.00  0.00           C  
ATOM   1222  HZ1 DMS   127     -18.821   0.327  13.480  1.00  0.00           H  
ATOM   1223  HZ2 DMS   127     -20.038   0.825  12.273  1.00  0.00           H  
ATOM   1224  HZ3 DMS   127     -19.588   1.976  13.539  1.00  0.00           H  
ATOM   1225  HZ4 DMS   127     -16.441   1.290  13.435  1.00  0.00           H  
ATOM   1226  HZ5 DMS   127     -17.184   2.879  13.718  1.00  0.00           H  
ATOM   1227  HZ6 DMS   127     -15.939   2.675  12.478  1.00  0.00           H  
TER    1228      DMS   127 
ATOM   1228  S   DMS   128       5.886  13.581 -15.644  1.00  0.00           S  
ATOM   1229  CT1 DMS   128       7.374  14.135 -16.566  1.00  0.00           C  
ATOM   1230  O   DMS   128       4.779  14.479 -16.149  1.00  0.00           O  
ATOM   1231  CT2 DMS   128       5.717  11.967 -16.400  1.00  0.00           C  
ATOM   1232  HZ1 DMS   128       8.034  13.268 -16.562  1.00  0.00           H  
ATOM   1233  HZ2 DMS   128       7.819  14.944 -15.987  1.00  0.00           H  
ATOM   1234  HZ3 DMS   128       7.236  14.471 -17.594  1.00  0.00           H  
ATOM   1235  HZ4 DMS   128       5.655  12.050 -17.485  1.00  0.00           H  
ATOM   1236  HZ5 DMS   128       4.743  11.625 -16.050  1.00  0.00           H  
ATOM   1237  HZ6 DMS   128       6.478  11.267 -16.055  1.00  0.00           H  
TER    1238      DMS   128 
ATOM   1238  S   DMS   129      -6.239 -11.847 -10.312  1.00  0.00           S  
ATOM   1239  CT1 DMS   129      -5.843 -11.612  -8.624  1.00  0.00           C  
ATOM   1240  O   DMS   129      -6.501 -13.335 -10.467  1.00  0.00           O  
ATOM   1241  CT2 DMS   129      -7.854 -11.078 -10.317  1.00  0.00           C  
ATOM   1242  HZ1 DMS   129      -5.854 -10.548  -8.386  1.00  0.00           H  
ATOM   1243  HZ2 DMS   129      -4.837 -12.008  -8.488  1.00  0.00           H  
ATOM   1244  HZ3 DMS   129      -6.538 -12.073  -7.923  1.00  0.00           H  
ATOM   1245  HZ4 DMS   129      -8.201 -11.191 -11.343  1.00  0.00           H  
ATOM   1246  HZ5 DMS   129      -7.860 -10.040  -9.982  1.00  0.00           H  
ATOM   1247  HZ6 DMS   129      -8.636 -11.565  -9.734  1.00  0.00           H  
TER    1248      DMS   129 
ATOM   1248  S   DMS   130      -3.979  13.828  12.514  1.00  0.00           S  
ATOM   1249  CT1 DMS   130      -2.315  13.143  12.383  1.00  0.00           C  
ATOM   1250  O   DMS   130      -4.607  13.280  13.799  1.00  0.00           O  
ATOM   1251  CT2 DMS   130      -3.473  15.546  12.931  1.00  0.00           C  
ATOM   1252  HZ1 DMS   130      -1.826  13.152  13.357  1.00  0.00           H  
ATOM   1253  HZ2 DMS   130      -1.687  13.784  11.765  1.00  0.00           H  
ATOM   1254  HZ3 DMS   130      -2.376  12.118  12.016  1.00  0.00           H  
ATOM   1255  HZ4 DMS   130      -2.982  15.586  13.904  1.00  0.00           H  
ATOM   1256  HZ5 DMS   130      -4.453  16.022  12.903  1.00  0.00           H  
ATOM   1257  HZ6 DMS   130      -2.833  16.032  12.195  1.00  0.00           H  
TER    1258      DMS   130 
ATOM   1258  S   DMS   131      10.212 -21.320 -11.852  1.00  0.00           S  
ATOM   1259  CT1 DMS   131      10.303 -21.594 -13.628  1.00  0.00           C  
ATOM   1260  O   DMS   131      10.624 -19.887 -11.542  1.00  0.00           O  
ATOM   1261  CT2 DMS   131       8.467 -21.350 -11.846  1.00  0.00           C  
ATOM   1262  HZ1 DMS   131       9.926 -22.555 -13.977  1.00  0.00           H  
ATOM   1263  HZ2 DMS   131      11.351 -21.559 -13.927  1.00  0.00           H  
ATOM   1264  HZ3 DMS   131       9.764 -20.797 -14.140  1.00  0.00           H  
ATOM   1265  HZ4 DMS   131       8.033 -20.481 -12.341  1.00  0.00           H  
ATOM   1266  HZ5 DMS   131       8.168 -21.338 -10.798  1.00  0.00           H  
ATOM   1267  HZ6 DMS   131       8.158 -22.203 -12.450  1.00  0.00           H  
TER    1268      DMS   131 
ATOM   1268  S   DMS   132     -10.529   1.357 -23.606  1.00  0.00           S  
ATOM   1269  CT1 DMS   132     -11.002   0.493 -25.191  1.00  0.00           C  
ATOM   1270  O   DMS   132     -10.300   2.775 -24.034  1.00  0.00           O  
ATOM   1271  CT2 DMS   132     -12.183   1.341 -22.812  1.00  0.00           C  
ATOM   1272  HZ1 DMS   132     -11.461  -0.472 -24.975  1.00  0.00           H  
ATOM   1273  HZ2 DMS   132     -10.081   0.416 -25.767  1.00  0.00           H  
ATOM   1274  HZ3 DMS   132     -11.778   0.955 -25.801  1.00  0.00           H  
ATOM   1275  HZ4 DMS   132     -11.975   1.833 -21.862  1.00  0.00           H  
ATOM   1276  HZ5 DMS   132     -12.458   0.288 -22.758  1.00  0.00           H  
ATOM   1277  HZ6 DMS   132     -12.967   1.830 -23.390  1.00  0.00           H  
TER    1278      DMS   132 
ATOM   1278  S   DMS   133       7.767   5.296   4.481  1.00  0.00           S  
ATOM   1279  CT1 DMS   133       6.749   6.616   5.282  1.00  0.00           C  
ATOM   1280  O   DMS   133       6.960   4.754   3.282  1.00  0.00           O  
ATOM   1281  CT2 DMS   133       8.983   6.417   3.881  1.00  0.00           C  
ATOM   1282  HZ1 DMS   133       6.160   7.226   4.597  1.00  0.00           H  
ATOM   1283  HZ2 DMS   133       7.485   7.212   5.821  1.00  0.00           H  
ATOM   1284  HZ3 DMS   133       6.091   6.102   5.983  1.00  0.00           H  
ATOM   1285  HZ4 DMS   133       9.448   7.008   4.670  1.00  0.00           H  
ATOM   1286  HZ5 DMS   133       8.541   6.986   3.063  1.00  0.00           H  
ATOM   1287  HZ6 DMS   133       9.815   5.805   3.536  1.00  0.00           H  
TER    1288      DMS   133 
ATOM   1288  S   DMS   134       2.388   0.328 -24.319  1.00  0.00           S  
ATOM   1289  CT1 DMS   134       2.484   2.140 -24.037  1.00  0.00           C  
ATOM   1290  O   DMS   134       1.320   0.123 -25.397  1.00  0.00           O  
ATOM   1291  CT2 DMS   134       3.979   0.147 -25.122  1.00  0.00           C  
ATOM   1292  HZ1 DMS   134       3.290   2.422 -23.359  1.00  0.00           H  
ATOM   1293  HZ2 DMS   134       1.545   2.518 -23.633  1.00  0.00           H  
ATOM   1294  HZ3 DMS   134       2.664   2.606 -25.005  1.00  0.00           H  
ATOM   1295  HZ4 DMS   134       3.977   0.187 -26.212  1.00  0.00           H  
ATOM   1296  HZ5 DMS   134       4.414  -0.840 -24.963  1.00  0.00           H  
ATOM   1297  HZ6 DMS   134       4.701   0.913 -24.838  1.00  0.00           H  
TER    1298      DMS   134 
ATOM   1298  S   DMS   135      13.592  -7.352  10.087  1.00  0.00           S  
ATOM   1299  CT1 DMS   135      14.035  -6.098   8.877  1.00  0.00           C  
ATOM   1300  O   DMS   135      12.073  -7.502   9.993  1.00  0.00           O  
ATOM   1301  CT2 DMS   135      14.401  -8.803   9.284  1.00  0.00           C  
ATOM   1302  HZ1 DMS   135      15.104  -5.904   8.798  1.00  0.00           H  
ATOM   1303  HZ2 DMS   135      13.633  -5.139   9.204  1.00  0.00           H  
ATOM   1304  HZ3 DMS   135      13.654  -6.355   7.888  1.00  0.00           H  
ATOM   1305  HZ4 DMS   135      15.469  -8.767   9.068  1.00  0.00           H  
ATOM   1306  HZ5 DMS   135      13.935  -8.926   8.307  1.00  0.00           H  
ATOM   1307  HZ6 DMS   135      14.179  -9.659   9.921  1.00  0.00           H  
TER    1308      DMS   135 
ATOM   1308  S   DMS   136     -15.195 -20.749  -7.649  1.00  0.00           S  
ATOM   1309  CT1 DMS   136     -16.332 -21.086  -9.072  1.00  0.00           C  
ATOM   1310  O   DMS   136     -15.697 -19.607  -6.806  1.00  0.00           O  
ATOM   1311  CT2 DMS   136     -13.782 -20.173  -8.604  1.00  0.00           C  
ATOM   1312  HZ1 DMS   136     -17.156 -21.751  -8.810  1.00  0.00           H  
ATOM   1313  HZ2 DMS   136     -15.722 -21.645  -9.782  1.00  0.00           H  
ATOM   1314  HZ3 DMS   136     -16.714 -20.167  -9.516  1.00  0.00           H  
ATOM   1315  HZ4 DMS   136     -13.904 -19.345  -9.302  1.00  0.00           H  
ATOM   1316  HZ5 DMS   136     -13.521 -21.019  -9.240  1.00  0.00           H  
ATOM   1317  HZ6 DMS   136     -12.984 -19.891  -7.918  1.00  0.00           H  
TER    1318      DMS   136 
ATOM   1318  S   DMS   137      13.642   6.067   6.787  1.00  0.00           S  
ATOM   1319  CT1 DMS   137      12.601   7.338   7.363  1.00  0.00           C  
ATOM   1320  O   DMS   137      12.949   4.870   7.412  1.00  0.00           O  
ATOM   1321  CT2 DMS   137      13.100   6.107   5.088  1.00  0.00           C  
ATOM   1322  HZ1 DMS   137      12.775   7.421   8.436  1.00  0.00           H  
ATOM   1323  HZ2 DMS   137      11.562   7.218   7.057  1.00  0.00           H  
ATOM   1324  HZ3 DMS   137      12.952   8.254   6.888  1.00  0.00           H  
ATOM   1325  HZ4 DMS   137      12.018   6.120   4.959  1.00  0.00           H  
ATOM   1326  HZ5 DMS   137      13.386   5.154   4.642  1.00  0.00           H  
ATOM   1327  HZ6 DMS   137      13.566   6.949   4.576  1.00  0.00           H  
TER    1328      DMS   137 
ATOM   1328  S   DMS   138     -15.275 -19.015   8.401  1.00  0.00           S  
ATOM   1329  CT1 DMS   138     -16.010 -17.594   7.421  1.00  0.00           C  
ATOM   1330  O   DMS   138     -15.003 -18.431   9.803  1.00  0.00           O  
ATOM   1331  CT2 DMS   138     -16.657 -20.166   8.467  1.00  0.00           C  
ATOM   1332  HZ1 DMS   138     -15.256 -16.807   7.407  1.00  0.00           H  
ATOM   1333  HZ2 DMS   138     -16.907 -17.283   7.956  1.00  0.00           H  
ATOM   1334  HZ3 DMS   138     -16.270 -17.854   6.395  1.00  0.00           H  
ATOM   1335  HZ4 DMS   138     -16.337 -21.154   8.796  1.00  0.00           H  
ATOM   1336  HZ5 DMS   138     -17.224 -20.201   7.537  1.00  0.00           H  
ATOM   1337  HZ6 DMS   138     -17.334 -19.718   9.195  1.00  0.00           H  
TER    1338      DMS   138 
ATOM   1338  S   DMS   139       7.010   3.774 -16.260  1.00  0.00           S  
ATOM   1339  CT1 DMS   139       8.152   5.099 -15.932  1.00  0.00           C  
ATOM   1340  O   DMS   139       7.743   2.757 -17.081  1.00  0.00           O  
ATOM   1341  CT2 DMS   139       7.067   3.109 -14.586  1.00  0.00           C  
ATOM   1342  HZ1 DMS   139       7.744   5.856 -15.263  1.00  0.00           H  
ATOM   1343  HZ2 DMS   139       8.357   5.722 -16.803  1.00  0.00           H  
ATOM   1344  HZ3 DMS   139       9.142   4.704 -15.704  1.00  0.00           H  
ATOM   1345  HZ4 DMS   139       6.822   3.951 -13.939  1.00  0.00           H  
ATOM   1346  HZ5 DMS   139       8.090   2.785 -14.394  1.00  0.00           H  
ATOM   1347  HZ6 DMS   139       6.279   2.366 -14.461  1.00  0.00           H  
TER    1348      DMS   139 
ATOM   1348  S   DMS   140       5.752 -10.479  -9.843  1.00  0.00           S  
ATOM   1349  CT1 DMS   140       5.754 -11.089  -8.180  1.00  0.00           C  
ATOM   1350  O   DMS   140       5.038  -9.130  -9.907  1.00  0.00           O  
ATOM   1351  CT2 DMS   140       7.456 -10.054  -9.848  1.00  0.00           C  
ATOM   1352  HZ1 DMS   140       6.437 -11.922  -8.017  1.00  0.00           H  
ATOM   1353  HZ2 DMS   140       4.743 -11.424  -7.946  1.00  0.00           H  
ATOM   1354  HZ3 DMS   140       6.031 -10.204  -7.607  1.00  0.00           H  
ATOM   1355  HZ4 DMS   140       7.559  -9.311 -10.639  1.00  0.00           H  
ATOM   1356  HZ5 DMS   140       8.153 -10.892  -9.883  1.00  0.00           H  
ATOM   1357  HZ6 DMS   140       7.698  -9.371  -9.034  1.00  0.00           H  
TER    1358      DMS   140 
ATOM   1358  S   DMS   141      18.642  -4.645   0.083  1.00  0.00           S  
ATOM   1359  CT1 DMS   141      20.055  -5.113   1.157  1.00  0.00           C  
ATOM   1360  O   DMS   141      18.988  -5.191  -1.348  1.00  0.00           O  
ATOM   1361  CT2 DMS   141      19.059  -2.881  -0.032  1.00  0.00           C  
ATOM   1362  HZ1 DMS   141      20.158  -6.191   1.284  1.00  0.00           H  
ATOM   1363  HZ2 DMS   141      19.854  -4.613   2.104  1.00  0.00           H  
ATOM   1364  HZ3 DMS   141      20.852  -4.853   0.461  1.00  0.00           H  
ATOM   1365  HZ4 DMS   141      20.102  -2.595  -0.169  1.00  0.00           H  
ATOM   1366  HZ5 DMS   141      18.562  -2.306   0.750  1.00  0.00           H  
ATOM   1367  HZ6 DMS   141      18.570  -2.603  -0.965  1.00  0.00           H  
TER    1368      DMS   141 
ATOM   1368  S   DMS   142       4.737  10.415  -3.250  1.00  0.00           S  
ATOM   1369  CT1 DMS   142       4.295  11.217  -1.722  1.00  0.00           C  
ATOM   1370  O   DMS   142       4.191   9.008  -3.383  1.00  0.00           O  
ATOM   1371  CT2 DMS   142       6.501  10.153  -2.988  1.00  0.00           C  
ATOM   1372  HZ1 DMS   142       4.579  10.699  -0.806  1.00  0.00           H  
ATOM   1373  HZ2 DMS   142       3.210  11.210  -1.818  1.00  0.00           H  
ATOM   1374  HZ3 DMS   142       4.728  12.213  -1.823  1.00  0.00           H  
ATOM   1375  HZ4 DMS   142       6.504   9.613  -2.041  1.00  0.00           H  
ATOM   1376  HZ5 DMS   142       6.972  11.129  -2.878  1.00  0.00           H  
ATOM   1377  HZ6 DMS   142       6.987   9.488  -3.702  1.00  0.00           H  
TER    1378      DMS   142 
ATOM   1378  S   DMS   143       3.555 -12.248   4.575  1.00  0.00           S  
ATOM   1379  CT1 DMS   143       3.955 -10.672   5.473  1.00  0.00           C  
ATOM   1380  O   DMS   143       3.984 -13.316   5.580  1.00  0.00           O  
ATOM   1381  CT2 DMS   143       1.744 -12.082   4.733  1.00  0.00           C  
ATOM   1382  HZ1 DMS   143       3.889 -10.853   6.546  1.00  0.00           H  
ATOM   1383  HZ2 DMS   143       3.293  -9.874   5.136  1.00  0.00           H  
ATOM   1384  HZ3 DMS   143       4.979 -10.315   5.363  1.00  0.00           H  
ATOM   1385  HZ4 DMS   143       1.332 -12.819   4.042  1.00  0.00           H  
ATOM   1386  HZ5 DMS   143       1.504 -11.088   4.356  1.00  0.00           H  
ATOM   1387  HZ6 DMS   143       1.387 -12.155   5.760  1.00  0.00           H  
TER    1388      DMS   143 
ATOM   1388  S   DMS   144     -16.265  19.291  -2.460  1.00  0.00           S  
ATOM   1389  CT1 DMS   144     -14.805  19.561  -3.471  1.00  0.00           C  
ATOM   1390  O   DMS   144     -16.197  20.309  -1.353  1.00  0.00           O  
ATOM   1391  CT2 DMS   144     -17.529  19.919  -3.533  1.00  0.00           C  
ATOM   1392  HZ1 DMS   144     -15.069  18.973  -4.350  1.00  0.00           H  
ATOM   1393  HZ2 DMS   144     -13.945  19.183  -2.918  1.00  0.00           H  
ATOM   1394  HZ3 DMS   144     -14.596  20.611  -3.672  1.00  0.00           H  
ATOM   1395  HZ4 DMS   144     -17.351  20.987  -3.658  1.00  0.00           H  
ATOM   1396  HZ5 DMS   144     -18.506  19.605  -3.166  1.00  0.00           H  
ATOM   1397  HZ6 DMS   144     -17.475  19.447  -4.514  1.00  0.00           H  
TER    1398      DMS   144 
ATOM   1398  S   DMS   145      20.217  -2.540  17.040  1.00  0.00           S  
ATOM   1399  CT1 DMS   145      19.134  -1.156  17.238  1.00  0.00           C  
ATOM   1400  O   DMS   145      21.486  -1.974  17.688  1.00  0.00           O  
ATOM   1401  CT2 DMS   145      19.321  -3.629  18.196  1.00  0.00           C  
ATOM   1402  HZ1 DMS   145      19.550  -0.384  16.591  1.00  0.00           H  
ATOM   1403  HZ2 DMS   145      19.089  -0.809  18.271  1.00  0.00           H  
ATOM   1404  HZ3 DMS   145      18.087  -1.376  17.027  1.00  0.00           H  
ATOM   1405  HZ4 DMS   145      18.276  -3.634  17.886  1.00  0.00           H  
ATOM   1406  HZ5 DMS   145      19.407  -3.262  19.218  1.00  0.00           H  
ATOM   1407  HZ6 DMS   145      19.789  -4.610  18.114  1.00  0.00           H  
TER    1408      DMS   145 
ATOM   1408  S   DMS   146     -18.333   1.223   1.916  1.00  0.00           S  
ATOM   1409  CT1 DMS   146     -16.872   2.187   2.076  1.00  0.00           C  
ATOM   1410  O   DMS   146     -19.318   1.845   2.913  1.00  0.00           O  
ATOM   1411  CT2 DMS   146     -17.747  -0.296   2.734  1.00  0.00           C  
ATOM   1412  HZ1 DMS   146     -16.132   1.817   1.365  1.00  0.00           H  
ATOM   1413  HZ2 DMS   146     -16.330   2.044   3.011  1.00  0.00           H  
ATOM   1414  HZ3 DMS   146     -17.090   3.243   1.919  1.00  0.00           H  
ATOM   1415  HZ4 DMS   146     -17.430  -0.086   3.755  1.00  0.00           H  
ATOM   1416  HZ5 DMS   146     -16.926  -0.828   2.252  1.00  0.00           H  
ATOM   1417  HZ6 DMS   146     -18.633  -0.931   2.753  1.00  0.00           H  
TER    1418      DMS   146 
ATOM   1418  S   DMS   147      12.372 -12.755  23.549  1.00  0.00           S  
ATOM   1419  CT1 DMS   147      10.627 -12.633  23.862  1.00  0.00           C  
ATOM   1420  O   DMS   147      12.929 -11.317  23.607  1.00  0.00           O  
ATOM   1421  CT2 DMS   147      12.281 -13.139  21.819  1.00  0.00           C  
ATOM   1422  HZ1 DMS   147      10.089 -11.889  23.274  1.00  0.00           H  
ATOM   1423  HZ2 DMS   147      10.340 -12.449  24.897  1.00  0.00           H  
ATOM   1424  HZ3 DMS   147      10.252 -13.626  23.616  1.00  0.00           H  
ATOM   1425  HZ4 DMS   147      12.030 -12.228  21.276  1.00  0.00           H  
ATOM   1426  HZ5 DMS   147      11.578 -13.963  21.694  1.00  0.00           H  
ATOM   1427  HZ6 DMS   147      13.218 -13.487  21.385  1.00  0.00           H  
TER    1428      DMS   147 
ATOM   1428  S   DMS   148      -3.841  -8.553  -8.691  1.00  0.00           S  
ATOM   1429  CT1 DMS   148      -3.171  -6.923  -8.858  1.00  0.00           C  
ATOM   1430  O   DMS   148      -4.886  -8.832  -9.785  1.00  0.00           O  
ATOM   1431  CT2 DMS   148      -2.453  -9.379  -9.409  1.00  0.00           C  
ATOM   1432  HZ1 DMS   148      -2.668  -6.879  -9.825  1.00  0.00           H  
ATOM   1433  HZ2 DMS   148      -2.433  -6.918  -8.056  1.00  0.00           H  
ATOM   1434  HZ3 DMS   148      -3.888  -6.124  -8.669  1.00  0.00           H  
ATOM   1435  HZ4 DMS   148      -2.228  -9.111 -10.441  1.00  0.00           H  
ATOM   1436  HZ5 DMS   148      -2.854 -10.390  -9.339  1.00  0.00           H  
ATOM   1437  HZ6 DMS   148      -1.562  -9.214  -8.803  1.00  0.00           H  
TER    1438      DMS   148 
ATOM   1438  S   DMS   149      20.505  16.738  -8.113  1.00  0.00           S  
ATOM   1439  CT1 DMS   149      20.260  18.053  -9.414  1.00  0.00           C  
ATOM   1440  O   DMS   149      19.266  15.850  -8.215  1.00  0.00           O  
ATOM   1441  CT2 DMS   149      21.826  15.778  -8.847  1.00  0.00           C  
ATOM   1442  HZ1 DMS   149      19.499  18.774  -9.113  1.00  0.00           H  
ATOM   1443  HZ2 DMS   149      19.894  17.478 -10.265  1.00  0.00           H  
ATOM   1444  HZ3 DMS   149      21.206  18.502  -9.716  1.00  0.00           H  
ATOM   1445  HZ4 DMS   149      21.628  15.381  -9.843  1.00  0.00           H  
ATOM   1446  HZ5 DMS   149      21.952  14.889  -8.229  1.00  0.00           H  
ATOM   1447  HZ6 DMS   149      22.688  16.439  -8.940  1.00  0.00           H  
TER    1448      DMS   149 
ATOM   1448  S   DMS   150      21.224  10.900  -7.512  1.00  0.00           S  
ATOM   1449  CT1 DMS   150      22.136  11.983  -6.379  1.00  0.00           C  
ATOM   1450  O   DMS   150      19.833  10.787  -6.872  1.00  0.00           O  
ATOM   1451  CT2 DMS   150      20.976  12.088  -8.828  1.00  0.00           C  
ATOM   1452  HZ1 DMS   150      21.491  12.742  -5.936  1.00  0.00           H  
ATOM   1453  HZ2 DMS   150      22.884  12.495  -6.984  1.00  0.00           H  
ATOM   1454  HZ3 DMS   150      22.671  11.400  -5.629  1.00  0.00           H  
ATOM   1455  HZ4 DMS   150      21.942  12.186  -9.324  1.00  0.00           H  
ATOM   1456  HZ5 DMS   150      20.654  13.048  -8.426  1.00  0.00           H  
ATOM   1457  HZ6 DMS   150      20.296  11.705  -9.589  1.00  0.00           H  
TER    1458      DMS   150 
ATOM   1458  S   DMS   151      -2.157 -26.349  -8.035  1.00  0.00           S  
ATOM   1459  CT1 DMS   151      -3.890 -26.102  -8.433  1.00  0.00           C  
ATOM   1460  O   DMS   151      -1.701 -27.693  -8.554  1.00  0.00           O  
ATOM   1461  CT2 DMS   151      -1.277 -25.075  -8.953  1.00  0.00           C  
ATOM   1462  HZ1 DMS   151      -3.962 -26.060  -9.520  1.00  0.00           H  
ATOM   1463  HZ2 DMS   151      -4.192 -25.202  -7.898  1.00  0.00           H  
ATOM   1464  HZ3 DMS   151      -4.364 -26.972  -7.979  1.00  0.00           H  
ATOM   1465  HZ4 DMS   151      -1.528 -24.101  -8.532  1.00  0.00           H  
ATOM   1466  HZ5 DMS   151      -1.523 -25.255  -9.999  1.00  0.00           H  
ATOM   1467  HZ6 DMS   151      -0.209 -25.138  -8.744  1.00  0.00           H  
TER    1468      DMS   151 
ATOM   1468  S   DMS   152      -5.606   5.260  22.362  1.00  0.00           S  
ATOM   1469  CT1 DMS   152      -3.950   5.915  22.492  1.00  0.00           C  
ATOM   1470  O   DMS   152      -6.330   6.121  21.322  1.00  0.00           O  
ATOM   1471  CT2 DMS   152      -5.165   3.730  21.484  1.00  0.00           C  
ATOM   1472  HZ1 DMS   152      -3.411   5.879  21.546  1.00  0.00           H  
ATOM   1473  HZ2 DMS   152      -3.433   5.359  23.274  1.00  0.00           H  
ATOM   1474  HZ3 DMS   152      -3.871   6.983  22.692  1.00  0.00           H  
ATOM   1475  HZ4 DMS   152      -4.566   3.054  22.094  1.00  0.00           H  
ATOM   1476  HZ5 DMS   152      -4.589   3.938  20.582  1.00  0.00           H  
ATOM   1477  HZ6 DMS   152      -6.119   3.263  21.239  1.00  0.00           H  
TER    1478      DMS   152 
ATOM   1478  S   DMS   153      -3.171 -26.748   2.219  1.00  0.00           S  
ATOM   1479  CT1 DMS   153      -1.433 -26.507   1.778  1.00  0.00           C  
ATOM   1480  O   DMS   153      -3.272 -26.452   3.704  1.00  0.00           O  
ATOM   1481  CT2 DMS   153      -3.990 -25.502   1.310  1.00  0.00           C  
ATOM   1482  HZ1 DMS   153      -0.758 -27.262   2.183  1.00  0.00           H  
ATOM   1483  HZ2 DMS   153      -1.060 -25.523   2.059  1.00  0.00           H  
ATOM   1484  HZ3 DMS   153      -1.355 -26.710   0.709  1.00  0.00           H  
ATOM   1485  HZ4 DMS   153      -3.674 -25.535   0.268  1.00  0.00           H  
ATOM   1486  HZ5 DMS   153      -3.683 -24.536   1.712  1.00  0.00           H  
ATOM   1487  HZ6 DMS   153      -5.067 -25.562   1.468  1.00  0.00           H  
TER    1488      DMS   153 
ATOM   1488  S   DMS   154       6.875  -0.399 -21.183  1.00  0.00           S  
ATOM   1489  CT1 DMS   154       7.040   0.866 -22.399  1.00  0.00           C  
ATOM   1490  O   DMS   154       8.059  -1.395 -21.425  1.00  0.00           O  
ATOM   1491  CT2 DMS   154       7.337   0.454 -19.639  1.00  0.00           C  
ATOM   1492  HZ1 DMS   154       7.400   0.267 -23.235  1.00  0.00           H  
ATOM   1493  HZ2 DMS   154       7.943   1.467 -22.296  1.00  0.00           H  
ATOM   1494  HZ3 DMS   154       6.099   1.414 -22.465  1.00  0.00           H  
ATOM   1495  HZ4 DMS   154       8.371   0.793 -19.712  1.00  0.00           H  
ATOM   1496  HZ5 DMS   154       7.266  -0.205 -18.774  1.00  0.00           H  
ATOM   1497  HZ6 DMS   154       6.761   1.359 -19.445  1.00  0.00           H  
TER    1498      DMS   154 
ATOM   1498  S   DMS   155      10.000 -10.932  -6.437  1.00  0.00           S  
ATOM   1499  CT1 DMS   155       8.453 -10.895  -5.499  1.00  0.00           C  
ATOM   1500  O   DMS   155       9.658 -10.828  -7.937  1.00  0.00           O  
ATOM   1501  CT2 DMS   155      10.527  -9.294  -6.021  1.00  0.00           C  
ATOM   1502  HZ1 DMS   155       7.742 -11.653  -5.826  1.00  0.00           H  
ATOM   1503  HZ2 DMS   155       7.978  -9.926  -5.653  1.00  0.00           H  
ATOM   1504  HZ3 DMS   155       8.732 -11.010  -4.452  1.00  0.00           H  
ATOM   1505  HZ4 DMS   155      11.542  -9.096  -6.364  1.00  0.00           H  
ATOM   1506  HZ5 DMS   155      10.517  -9.361  -4.934  1.00  0.00           H  
ATOM   1507  HZ6 DMS   155       9.913  -8.531  -6.500  1.00  0.00           H  
TER    1508      DMS   155 
ATOM   1508  S   DMS   156      -5.513 -24.425  11.705  1.00  0.00           S  
ATOM   1509  CT1 DMS   156      -4.918 -26.070  11.457  1.00  0.00           C  
ATOM   1510  O   DMS   156      -4.773 -23.809  12.889  1.00  0.00           O  
ATOM   1511  CT2 DMS   156      -4.781 -23.768  10.276  1.00  0.00           C  
ATOM   1512  HZ1 DMS   156      -5.230 -26.567  10.539  1.00  0.00           H  
ATOM   1513  HZ2 DMS   156      -4.977 -26.725  12.326  1.00  0.00           H  
ATOM   1514  HZ3 DMS   156      -3.836 -25.933  11.438  1.00  0.00           H  
ATOM   1515  HZ4 DMS   156      -4.932 -22.694  10.382  1.00  0.00           H  
ATOM   1516  HZ5 DMS   156      -5.352 -24.023   9.384  1.00  0.00           H  
ATOM   1517  HZ6 DMS   156      -3.695 -23.742  10.186  1.00  0.00           H  
TER    1518      DMS   156 
ATOM   1518  S   DMS   157     -10.695 -16.829   6.134  1.00  0.00           S  
ATOM   1519  CT1 DMS   157     -11.475 -15.907   4.807  1.00  0.00           C  
ATOM   1520  O   DMS   157     -10.216 -15.793   7.070  1.00  0.00           O  
ATOM   1521  CT2 DMS   157     -12.153 -17.563   6.925  1.00  0.00           C  
ATOM   1522  HZ1 DMS   157     -11.745 -16.607   4.017  1.00  0.00           H  
ATOM   1523  HZ2 DMS   157     -10.774 -15.196   4.369  1.00  0.00           H  
ATOM   1524  HZ3 DMS   157     -12.355 -15.365   5.151  1.00  0.00           H  
ATOM   1525  HZ4 DMS   157     -12.838 -16.773   7.232  1.00  0.00           H  
ATOM   1526  HZ5 DMS   157     -11.888 -18.199   7.770  1.00  0.00           H  
ATOM   1527  HZ6 DMS   157     -12.663 -18.222   6.224  1.00  0.00           H  
TER    1528      DMS   157 
ATOM   1528  S   DMS   158       0.731  -9.534   6.990  1.00  0.00           S  
ATOM   1529  CT1 DMS   158       1.617  -7.940   6.972  1.00  0.00           C  
ATOM   1530  O   DMS   158       0.601  -9.845   8.446  1.00  0.00           O  
ATOM   1531  CT2 DMS   158      -0.820  -8.930   6.475  1.00  0.00           C  
ATOM   1532  HZ1 DMS   158       1.449  -7.262   6.135  1.00  0.00           H  
ATOM   1533  HZ2 DMS   158       2.675  -8.198   7.023  1.00  0.00           H  
ATOM   1534  HZ3 DMS   158       1.399  -7.501   7.945  1.00  0.00           H  
ATOM   1535  HZ4 DMS   158      -1.557  -9.733   6.507  1.00  0.00           H  
ATOM   1536  HZ5 DMS   158      -0.592  -8.564   5.473  1.00  0.00           H  
ATOM   1537  HZ6 DMS   158      -1.231  -8.221   7.193  1.00  0.00           H  
TER    1538      DMS   158 
ATOM   1538  S   DMS   159      -8.308 -26.379  -8.003  1.00  0.00           S  
ATOM   1539  CT1 DMS   159      -7.127 -25.907  -6.823  1.00  0.00           C  
ATOM   1540  O   DMS   159      -9.301 -27.211  -7.157  1.00  0.00           O  
ATOM   1541  CT2 DMS   159      -9.182 -24.884  -8.319  1.00  0.00           C  
ATOM   1542  HZ1 DMS   159      -7.584 -25.380  -5.985  1.00  0.00           H  
ATOM   1543  HZ2 DMS   159      -6.571 -25.120  -7.332  1.00  0.00           H  
ATOM   1544  HZ3 DMS   159      -6.548 -26.805  -6.609  1.00  0.00           H  
ATOM   1545  HZ4 DMS   159      -9.068 -24.231  -7.454  1.00  0.00           H  
ATOM   1546  HZ5 DMS   159     -10.204 -25.060  -8.657  1.00  0.00           H  
ATOM   1547  HZ6 DMS   159      -8.802 -24.396  -9.217  1.00  0.00           H  
TER    1548      DMS   159 
ATOM   1548  S   DMS   160      20.866 -13.790   2.374  1.00  0.00           S  
ATOM   1549  CT1 DMS   160      19.163 -13.583   1.637  1.00  0.00           C  
ATOM   1550  O   DMS   160      21.459 -14.904   1.458  1.00  0.00           O  
ATOM   1551  CT2 DMS   160      20.283 -14.602   3.884  1.00  0.00           C  
ATOM   1552  HZ1 DMS   160      18.587 -12.938   2.302  1.00  0.00           H  
ATOM   1553  HZ2 DMS   160      18.723 -14.567   1.479  1.00  0.00           H  
ATOM   1554  HZ3 DMS   160      19.287 -13.118   0.659  1.00  0.00           H  
ATOM   1555  HZ4 DMS   160      19.641 -13.907   4.427  1.00  0.00           H  
ATOM   1556  HZ5 DMS   160      21.157 -14.799   4.504  1.00  0.00           H  
ATOM   1557  HZ6 DMS   160      19.799 -15.536   3.600  1.00  0.00           H  
TER    1558      DMS   160 
ATOM   1558  S   DMS   161     -10.865   6.420  19.574  1.00  0.00           S  
ATOM   1559  CT1 DMS   161     -10.476   4.717  19.722  1.00  0.00           C  
ATOM   1560  O   DMS   161     -12.367   6.327  19.924  1.00  0.00           O  
ATOM   1561  CT2 DMS   161      -9.906   7.093  20.894  1.00  0.00           C  
ATOM   1562  HZ1 DMS   161     -10.945   4.337  18.814  1.00  0.00           H  
ATOM   1563  HZ2 DMS   161     -10.965   4.399  20.643  1.00  0.00           H  
ATOM   1564  HZ3 DMS   161      -9.394   4.592  19.752  1.00  0.00           H  
ATOM   1565  HZ4 DMS   161      -8.856   6.835  20.759  1.00  0.00           H  
ATOM   1566  HZ5 DMS   161     -10.132   6.732  21.897  1.00  0.00           H  
ATOM   1567  HZ6 DMS   161     -10.178   8.149  20.921  1.00  0.00           H  
TER    1568      DMS   161 
ATOM   1568  S   DMS   162     -11.150  -9.261  14.805  1.00  0.00           S  
ATOM   1569  CT1 DMS   162      -9.489 -10.034  14.660  1.00  0.00           C  
ATOM   1570  O   DMS   162     -12.122 -10.340  14.311  1.00  0.00           O  
ATOM   1571  CT2 DMS   162     -11.261  -9.133  16.576  1.00  0.00           C  
ATOM   1572  HZ1 DMS   162      -9.295 -10.285  13.617  1.00  0.00           H  
ATOM   1573  HZ2 DMS   162      -9.464 -10.931  15.279  1.00  0.00           H  
ATOM   1574  HZ3 DMS   162      -8.749  -9.285  14.941  1.00  0.00           H  
ATOM   1575  HZ4 DMS   162     -12.161  -8.579  16.844  1.00  0.00           H  
ATOM   1576  HZ5 DMS   162     -10.473  -8.429  16.846  1.00  0.00           H  
ATOM   1577  HZ6 DMS   162     -11.198 -10.160  16.935  1.00  0.00           H  
TER    1578      DMS   162 
ATOM   1578  S   DMS   163      -3.642  -0.293 -17.287  1.00  0.00           S  
ATOM   1579  CT1 DMS   163      -3.117  -1.900 -17.941  1.00  0.00           C  
ATOM   1580  O   DMS   163      -4.598  -0.702 -16.202  1.00  0.00           O  
ATOM   1581  CT2 DMS   163      -2.100   0.091 -16.455  1.00  0.00           C  
ATOM   1582  HZ1 DMS   163      -2.699  -2.397 -17.065  1.00  0.00           H  
ATOM   1583  HZ2 DMS   163      -2.442  -1.583 -18.735  1.00  0.00           H  
ATOM   1584  HZ3 DMS   163      -3.919  -2.488 -18.386  1.00  0.00           H  
ATOM   1585  HZ4 DMS   163      -1.313   0.139 -17.208  1.00  0.00           H  
ATOM   1586  HZ5 DMS   163      -1.752  -0.687 -15.776  1.00  0.00           H  
ATOM   1587  HZ6 DMS   163      -2.237   1.045 -15.945  1.00  0.00           H  
TER    1588      DMS   163 
ATOM   1588  S   DMS   164      21.881  -5.183   4.001  1.00  0.00           S  
ATOM   1589  CT1 DMS   164      23.078  -4.368   5.053  1.00  0.00           C  
ATOM   1590  O   DMS   164      22.021  -6.649   4.346  1.00  0.00           O  
ATOM   1591  CT2 DMS   164      20.455  -4.560   4.835  1.00  0.00           C  
ATOM   1592  HZ1 DMS   164      22.876  -3.312   5.235  1.00  0.00           H  
ATOM   1593  HZ2 DMS   164      24.035  -4.521   4.553  1.00  0.00           H  
ATOM   1594  HZ3 DMS   164      23.140  -4.770   6.064  1.00  0.00           H  
ATOM   1595  HZ4 DMS   164      20.578  -4.647   5.915  1.00  0.00           H  
ATOM   1596  HZ5 DMS   164      19.612  -5.051   4.349  1.00  0.00           H  
ATOM   1597  HZ6 DMS   164      20.264  -3.541   4.499  1.00  0.00           H  
TER    1598      DMS   164 
ATOM   1598  S   DMS   165     -11.167  17.132  -1.134  1.00  0.00           S  
ATOM   1599  CT1 DMS   165     -11.006  17.268  -2.951  1.00  0.00           C  
ATOM   1600  O   DMS   165     -11.245  18.488  -0.499  1.00  0.00           O  
ATOM   1601  CT2 DMS   165     -12.847  16.403  -1.058  1.00  0.00           C  
ATOM   1602  HZ1 DMS   165     -10.036  17.653  -3.267  1.00  0.00           H  
ATOM   1603  HZ2 DMS   165     -11.871  17.876  -3.213  1.00  0.00           H  
ATOM   1604  HZ3 DMS   165     -11.325  16.279  -3.280  1.00  0.00           H  
ATOM   1605  HZ4 DMS   165     -13.226  16.278  -0.044  1.00  0.00           H  
ATOM   1606  HZ5 DMS   165     -12.701  15.458  -1.582  1.00  0.00           H  
ATOM   1607  HZ6 DMS   165     -13.551  16.956  -1.680  1.00  0.00           H  
TER    1608      DMS   165 
ATOM   1608  S   DMS   166      -9.669  -1.947  -4.530  1.00  0.00           S  
ATOM   1609  CT1 DMS   166      -9.844  -3.297  -5.665  1.00  0.00           C  
ATOM   1610  O   DMS   166      -8.859  -0.901  -5.174  1.00  0.00           O  
ATOM   1611  CT2 DMS   166     -11.409  -1.445  -4.699  1.00  0.00           C  
ATOM   1612  HZ1 DMS   166     -10.453  -2.978  -6.510  1.00  0.00           H  
ATOM   1613  HZ2 DMS   166     -10.259  -4.190  -5.197  1.00  0.00           H  
ATOM   1614  HZ3 DMS   166      -8.814  -3.468  -5.979  1.00  0.00           H  
ATOM   1615  HZ4 DMS   166     -11.450  -0.387  -4.438  1.00  0.00           H  
ATOM   1616  HZ5 DMS   166     -12.103  -2.054  -4.120  1.00  0.00           H  
ATOM   1617  HZ6 DMS   166     -11.658  -1.459  -5.760  1.00  0.00           H  
TER    1618      DMS   166 
ATOM   1618  S   DMS   167     -13.761   9.200   5.344  1.00  0.00           S  
ATOM   1619  CT1 DMS   167     -12.831   8.431   3.999  1.00  0.00           C  
ATOM   1620  O   DMS   167     -15.235   9.000   4.964  1.00  0.00           O  
ATOM   1621  CT2 DMS   167     -13.475   7.927   6.626  1.00  0.00           C  
ATOM   1622  HZ1 DMS   167     -11.801   8.246   4.302  1.00  0.00           H  
ATOM   1623  HZ2 DMS   167     -12.806   9.184   3.210  1.00  0.00           H  
ATOM   1624  HZ3 DMS   167     -13.304   7.497   3.697  1.00  0.00           H  
ATOM   1625  HZ4 DMS   167     -13.890   7.042   6.144  1.00  0.00           H  
ATOM   1626  HZ5 DMS   167     -13.696   8.133   7.673  1.00  0.00           H  
ATOM   1627  HZ6 DMS   167     -12.440   7.614   6.767  1.00  0.00           H  
TER    1628      DMS   167 
ATOM   1628  S   DMS   168      -0.612  -4.106 -24.856  1.00  0.00           S  
ATOM   1629  CT1 DMS   168       0.284  -3.136 -26.139  1.00  0.00           C  
ATOM   1630  O   DMS   168      -1.954  -4.526 -25.473  1.00  0.00           O  
ATOM   1631  CT2 DMS   168       0.635  -5.468 -24.634  1.00  0.00           C  
ATOM   1632  HZ1 DMS   168       1.326  -2.990 -25.853  1.00  0.00           H  
ATOM   1633  HZ2 DMS   168      -0.137  -2.148 -26.324  1.00  0.00           H  
ATOM   1634  HZ3 DMS   168       0.182  -3.609 -27.115  1.00  0.00           H  
ATOM   1635  HZ4 DMS   168       0.646  -6.080 -25.536  1.00  0.00           H  
ATOM   1636  HZ5 DMS   168       0.364  -6.002 -23.723  1.00  0.00           H  
ATOM   1637  HZ6 DMS   168       1.650  -5.124 -24.434  1.00  0.00           H  
TER    1638      DMS   168 
ATOM   1638  S   DMS   169      19.068   0.659  -5.865  1.00  0.00           S  
ATOM   1639  CT1 DMS   169      18.024  -0.273  -4.688  1.00  0.00           C  
ATOM   1640  O   DMS   169      20.394  -0.087  -5.981  1.00  0.00           O  
ATOM   1641  CT2 DMS   169      19.431   2.112  -4.870  1.00  0.00           C  
ATOM   1642  HZ1 DMS   169      18.481  -0.295  -3.699  1.00  0.00           H  
ATOM   1643  HZ2 DMS   169      17.950  -1.340  -4.902  1.00  0.00           H  
ATOM   1644  HZ3 DMS   169      16.996   0.085  -4.741  1.00  0.00           H  
ATOM   1645  HZ4 DMS   169      20.104   1.947  -4.029  1.00  0.00           H  
ATOM   1646  HZ5 DMS   169      18.518   2.475  -4.398  1.00  0.00           H  
ATOM   1647  HZ6 DMS   169      19.783   2.887  -5.551  1.00  0.00           H  
TER    1648      DMS   169 
ATOM   1648  S   DMS   170     -15.827   1.325  22.383  1.00  0.00           S  
ATOM   1649  CT1 DMS   170     -16.555   1.320  20.766  1.00  0.00           C  
ATOM   1650  O   DMS   170     -15.980   2.781  22.801  1.00  0.00           O  
ATOM   1651  CT2 DMS   170     -17.151   0.612  23.360  1.00  0.00           C  
ATOM   1652  HZ1 DMS   170     -17.558   1.668  21.014  1.00  0.00           H  
ATOM   1653  HZ2 DMS   170     -16.677   0.320  20.349  1.00  0.00           H  
ATOM   1654  HZ3 DMS   170     -15.960   1.938  20.093  1.00  0.00           H  
ATOM   1655  HZ4 DMS   170     -17.170  -0.451  23.120  1.00  0.00           H  
ATOM   1656  HZ5 DMS   170     -18.129   1.081  23.260  1.00  0.00           H  
ATOM   1657  HZ6 DMS   170     -16.843   0.622  24.406  1.00  0.00           H  
TER    1658      DMS   170 
ATOM   1658  S   DMS   171       6.586   0.031 -11.697  1.00  0.00           S  
ATOM   1659  CT1 DMS   171       5.458   1.319 -11.487  1.00  0.00           C  
ATOM   1660  O   DMS   171       8.023   0.413 -11.283  1.00  0.00           O  
ATOM   1661  CT2 DMS   171       5.885  -1.129 -10.420  1.00  0.00           C  
ATOM   1662  HZ1 DMS   171       6.056   2.206 -11.701  1.00  0.00           H  
ATOM   1663  HZ2 DMS   171       5.034   1.369 -10.484  1.00  0.00           H  
ATOM   1664  HZ3 DMS   171       4.700   1.250 -12.267  1.00  0.00           H  
ATOM   1665  HZ4 DMS   171       6.436  -2.061 -10.292  1.00  0.00           H  
ATOM   1666  HZ5 DMS   171       4.887  -1.540 -10.573  1.00  0.00           H  
ATOM   1667  HZ6 DMS   171       5.882  -0.559  -9.492  1.00  0.00           H  
TER    1668      DMS   171 
ATOM   1668  S   DMS   172      19.243  -5.052   9.407  1.00  0.00           S  
ATOM   1669  CT1 DMS   172      19.585  -3.601  10.490  1.00  0.00           C  
ATOM   1670  O   DMS   172      20.245  -6.009   9.987  1.00  0.00           O  
ATOM   1671  CT2 DMS   172      17.696  -5.555  10.077  1.00  0.00           C  
ATOM   1672  HZ1 DMS   172      20.590  -3.213  10.322  1.00  0.00           H  
ATOM   1673  HZ2 DMS   172      19.439  -3.761  11.558  1.00  0.00           H  
ATOM   1674  HZ3 DMS   172      18.922  -2.754  10.312  1.00  0.00           H  
ATOM   1675  HZ4 DMS   172      17.435  -6.479   9.559  1.00  0.00           H  
ATOM   1676  HZ5 DMS   172      16.975  -4.765   9.864  1.00  0.00           H  
ATOM   1677  HZ6 DMS   172      17.723  -5.695  11.157  1.00  0.00           H  
TER    1678      DMS   172 
ATOM   1678  S   DMS   173       0.133  17.904  -3.931  1.00  0.00           S  
ATOM   1679  CT1 DMS   173       0.359  16.106  -4.070  1.00  0.00           C  
ATOM   1680  O   DMS   173      -0.328  18.130  -2.518  1.00  0.00           O  
ATOM   1681  CT2 DMS   173       1.886  18.232  -3.918  1.00  0.00           C  
ATOM   1682  HZ1 DMS   173      -0.606  15.605  -3.992  1.00  0.00           H  
ATOM   1683  HZ2 DMS   173       1.004  15.809  -3.242  1.00  0.00           H  
ATOM   1684  HZ3 DMS   173       0.853  15.969  -5.031  1.00  0.00           H  
ATOM   1685  HZ4 DMS   173       1.975  19.304  -3.740  1.00  0.00           H  
ATOM   1686  HZ5 DMS   173       2.258  17.962  -4.906  1.00  0.00           H  
ATOM   1687  HZ6 DMS   173       2.305  17.595  -3.139  1.00  0.00           H  
TER    1688      DMS   173 
ATOM   1688  S   DMS   174      -6.343   2.524   5.777  1.00  0.00           S  
ATOM   1689  CT1 DMS   174      -4.763   3.329   5.331  1.00  0.00           C  
ATOM   1690  O   DMS   174      -6.191   0.997   5.773  1.00  0.00           O  
ATOM   1691  CT2 DMS   174      -6.297   3.069   7.472  1.00  0.00           C  
ATOM   1692  HZ1 DMS   174      -4.911   4.375   5.600  1.00  0.00           H  
ATOM   1693  HZ2 DMS   174      -4.691   3.186   4.253  1.00  0.00           H  
ATOM   1694  HZ3 DMS   174      -3.907   2.914   5.863  1.00  0.00           H  
ATOM   1695  HZ4 DMS   174      -6.279   4.157   7.527  1.00  0.00           H  
ATOM   1696  HZ5 DMS   174      -5.391   2.625   7.884  1.00  0.00           H  
ATOM   1697  HZ6 DMS   174      -7.162   2.678   8.006  1.00  0.00           H  
TER    1698      DMS   174 
ATOM   1698  S   DMS   175      -5.889  -7.472  10.052  1.00  0.00           S  
ATOM   1699  CT1 DMS   175      -6.439  -6.248   8.795  1.00  0.00           C  
ATOM   1700  O   DMS   175      -7.221  -7.862  10.676  1.00  0.00           O  
ATOM   1701  CT2 DMS   175      -5.364  -8.651   8.774  1.00  0.00           C  
ATOM   1702  HZ1 DMS   175      -6.946  -5.463   9.356  1.00  0.00           H  
ATOM   1703  HZ2 DMS   175      -7.152  -6.703   8.108  1.00  0.00           H  
ATOM   1704  HZ3 DMS   175      -5.659  -5.702   8.264  1.00  0.00           H  
ATOM   1705  HZ4 DMS   175      -6.206  -8.914   8.133  1.00  0.00           H  
ATOM   1706  HZ5 DMS   175      -4.994  -9.587   9.192  1.00  0.00           H  
ATOM   1707  HZ6 DMS   175      -4.496  -8.254   8.248  1.00  0.00           H  
TER    1708      DMS   175 
ATOM   1708  S   DMS   176     -19.402  -9.033 -12.335  1.00  0.00           S  
ATOM   1709  CT1 DMS   176     -20.423  -7.719 -12.953  1.00  0.00           C  
ATOM   1710  O   DMS   176     -18.963  -8.745 -10.922  1.00  0.00           O  
ATOM   1711  CT2 DMS   176     -20.742 -10.181 -12.128  1.00  0.00           C  
ATOM   1712  HZ1 DMS   176     -20.676  -7.845 -14.006  1.00  0.00           H  
ATOM   1713  HZ2 DMS   176     -19.959  -6.733 -12.925  1.00  0.00           H  
ATOM   1714  HZ3 DMS   176     -21.416  -7.715 -12.503  1.00  0.00           H  
ATOM   1715  HZ4 DMS   176     -21.079 -10.684 -13.034  1.00  0.00           H  
ATOM   1716  HZ5 DMS   176     -21.576  -9.609 -11.721  1.00  0.00           H  
ATOM   1717  HZ6 DMS   176     -20.289 -10.862 -11.407  1.00  0.00           H  
TER    1718      DMS   176 
ATOM   1718  S   DMS   177     -17.169 -15.185  10.344  1.00  0.00           S  
ATOM   1719  CT1 DMS   177     -15.571 -14.832  11.043  1.00  0.00           C  
ATOM   1720  O   DMS   177     -17.933 -16.174  11.160  1.00  0.00           O  
ATOM   1721  CT2 DMS   177     -17.996 -13.629  10.769  1.00  0.00           C  
ATOM   1722  HZ1 DMS   177     -15.605 -14.421  12.052  1.00  0.00           H  
ATOM   1723  HZ2 DMS   177     -14.983 -14.150  10.429  1.00  0.00           H  
ATOM   1724  HZ3 DMS   177     -14.995 -15.753  11.131  1.00  0.00           H  
ATOM   1725  HZ4 DMS   177     -17.523 -12.815  10.220  1.00  0.00           H  
ATOM   1726  HZ5 DMS   177     -17.853 -13.400  11.825  1.00  0.00           H  
ATOM   1727  HZ6 DMS   177     -19.033 -13.611  10.436  1.00  0.00           H  
TER    1728      DMS   177 
ATOM   1728  S   DMS   178     -22.404   6.726 -15.592  1.00  0.00           S  
ATOM   1729  CT1 DMS   178     -20.828   5.941 -16.055  1.00  0.00           C  
ATOM   1730  O   DMS   178     -23.187   7.190 -16.864  1.00  0.00           O  
ATOM   1731  CT2 DMS   178     -23.309   5.323 -14.988  1.00  0.00           C  
ATOM   1732  HZ1 DMS   178     -20.300   5.611 -15.161  1.00  0.00           H  
ATOM   1733  HZ2 DMS   178     -20.158   6.618 -16.585  1.00  0.00           H  
ATOM   1734  HZ3 DMS   178     -21.001   5.084 -16.706  1.00  0.00           H  
ATOM   1735  HZ4 DMS   178     -24.346   5.626 -14.841  1.00  0.00           H  
ATOM   1736  HZ5 DMS   178     -22.831   4.947 -14.083  1.00  0.00           H  
ATOM   1737  HZ6 DMS   178     -23.239   4.575 -15.777  1.00  0.00           H  
TER    1738      DMS   178 
ATOM   1738  S   DMS   179      16.496  14.047  -4.585  1.00  0.00           S  
ATOM   1739  CT1 DMS   179      15.559  15.286  -5.559  1.00  0.00           C  
ATOM   1740  O   DMS   179      15.743  12.720  -4.792  1.00  0.00           O  
ATOM   1741  CT2 DMS   179      18.158  13.860  -5.432  1.00  0.00           C  
ATOM   1742  HZ1 DMS   179      15.916  16.256  -5.213  1.00  0.00           H  
ATOM   1743  HZ2 DMS   179      14.499  15.185  -5.325  1.00  0.00           H  
ATOM   1744  HZ3 DMS   179      15.791  15.160  -6.616  1.00  0.00           H  
ATOM   1745  HZ4 DMS   179      17.995  13.691  -6.496  1.00  0.00           H  
ATOM   1746  HZ5 DMS   179      18.668  13.060  -4.896  1.00  0.00           H  
ATOM   1747  HZ6 DMS   179      18.693  14.808  -5.379  1.00  0.00           H  
TER    1748      DMS   179 
ATOM   1748  S   DMS   180      -7.743  16.572  -6.081  1.00  0.00           S  
ATOM   1749  CT1 DMS   180      -9.529  16.576  -6.530  1.00  0.00           C  
ATOM   1750  O   DMS   180      -7.660  17.403  -4.775  1.00  0.00           O  
ATOM   1751  CT2 DMS   180      -7.628  14.962  -5.433  1.00  0.00           C  
ATOM   1752  HZ1 DMS   180      -9.974  17.517  -6.855  1.00  0.00           H  
ATOM   1753  HZ2 DMS   180     -10.161  16.277  -5.694  1.00  0.00           H  
ATOM   1754  HZ3 DMS   180      -9.674  15.916  -7.386  1.00  0.00           H  
ATOM   1755  HZ4 DMS   180      -8.431  14.890  -4.700  1.00  0.00           H  
ATOM   1756  HZ5 DMS   180      -6.642  14.762  -5.013  1.00  0.00           H  
ATOM   1757  HZ6 DMS   180      -7.833  14.245  -6.227  1.00  0.00           H  
TER    1758      DMS   180 
ATOM   1758  S   DMS   181     -12.955 -25.606  -0.702  1.00  0.00           S  
ATOM   1759  CT1 DMS   181     -14.215 -24.337  -1.048  1.00  0.00           C  
ATOM   1760  O   DMS   181     -12.792 -26.315  -2.077  1.00  0.00           O  
ATOM   1761  CT2 DMS   181     -11.627 -24.417  -0.558  1.00  0.00           C  
ATOM   1762  HZ1 DMS   181     -14.457 -23.722  -0.182  1.00  0.00           H  
ATOM   1763  HZ2 DMS   181     -15.131 -24.841  -1.356  1.00  0.00           H  
ATOM   1764  HZ3 DMS   181     -13.960 -23.672  -1.874  1.00  0.00           H  
ATOM   1765  HZ4 DMS   181     -11.812 -23.698   0.241  1.00  0.00           H  
ATOM   1766  HZ5 DMS   181     -11.384 -24.045  -1.553  1.00  0.00           H  
ATOM   1767  HZ6 DMS   181     -10.827 -24.975  -0.070  1.00  0.00           H  
TER    1768      DMS   181 
ATOM   1768  S   DMS   182      -1.285  11.211 -13.056  1.00  0.00           S  
ATOM   1769  CT1 DMS   182       0.296  11.535 -12.238  1.00  0.00           C  
ATOM   1770  O   DMS   182      -2.078  10.223 -12.195  1.00  0.00           O  
ATOM   1771  CT2 DMS   182      -2.094  12.721 -12.681  1.00  0.00           C  
ATOM   1772  HZ1 DMS   182       0.909  10.645 -12.383  1.00  0.00           H  
ATOM   1773  HZ2 DMS   182       0.017  11.857 -11.235  1.00  0.00           H  
ATOM   1774  HZ3 DMS   182       0.871  12.314 -12.737  1.00  0.00           H  
ATOM   1775  HZ4 DMS   182      -3.097  12.622 -13.096  1.00  0.00           H  
ATOM   1776  HZ5 DMS   182      -1.545  13.622 -12.952  1.00  0.00           H  
ATOM   1777  HZ6 DMS   182      -2.214  12.843 -11.604  1.00  0.00           H  
TER    1778      DMS   182 
ATOM   1778  S   DMS   183     -12.561  16.957 -14.776  1.00  0.00           S  
ATOM   1779  CT1 DMS   183     -12.906  18.330 -13.713  1.00  0.00           C  
ATOM   1780  O   DMS   183     -11.538  16.141 -13.954  1.00  0.00           O  
ATOM   1781  CT2 DMS   183     -14.087  16.068 -14.678  1.00  0.00           C  
ATOM   1782  HZ1 DMS   183     -13.675  18.962 -14.156  1.00  0.00           H  
ATOM   1783  HZ2 DMS   183     -11.963  18.876 -13.678  1.00  0.00           H  
ATOM   1784  HZ3 DMS   183     -13.267  17.906 -12.776  1.00  0.00           H  
ATOM   1785  HZ4 DMS   183     -14.061  15.095 -15.169  1.00  0.00           H  
ATOM   1786  HZ5 DMS   183     -14.850  16.603 -15.245  1.00  0.00           H  
ATOM   1787  HZ6 DMS   183     -14.426  16.040 -13.643  1.00  0.00           H  
TER    1788      DMS   183 
ATOM   1788  S   DMS   184       2.399  -6.721  12.702  1.00  0.00           S  
ATOM   1789  CT1 DMS   184       3.074  -8.131  13.546  1.00  0.00           C  
ATOM   1790  O   DMS   184       3.450  -5.663  12.517  1.00  0.00           O  
ATOM   1791  CT2 DMS   184       2.084  -7.517  11.127  1.00  0.00           C  
ATOM   1792  HZ1 DMS   184       3.901  -7.743  14.140  1.00  0.00           H  
ATOM   1793  HZ2 DMS   184       3.541  -8.753  12.782  1.00  0.00           H  
ATOM   1794  HZ3 DMS   184       2.461  -8.835  14.108  1.00  0.00           H  
ATOM   1795  HZ4 DMS   184       3.000  -7.941  10.714  1.00  0.00           H  
ATOM   1796  HZ5 DMS   184       1.606  -6.866  10.396  1.00  0.00           H  
ATOM   1797  HZ6 DMS   184       1.434  -8.358  11.368  1.00  0.00           H  
TER    1798      DMS   184 
ATOM   1798  S   DMS   185       7.110 -11.965  13.117  1.00  0.00           S  
ATOM   1799  CT1 DMS   185       6.058 -13.150  14.033  1.00  0.00           C  
ATOM   1800  O   DMS   185       8.303 -12.821  12.627  1.00  0.00           O  
ATOM   1801  CT2 DMS   185       6.200 -11.902  11.524  1.00  0.00           C  
ATOM   1802  HZ1 DMS   185       5.097 -12.656  14.179  1.00  0.00           H  
ATOM   1803  HZ2 DMS   185       6.534 -13.382  14.985  1.00  0.00           H  
ATOM   1804  HZ3 DMS   185       5.797 -14.027  13.441  1.00  0.00           H  
ATOM   1805  HZ4 DMS   185       5.395 -11.167  11.555  1.00  0.00           H  
ATOM   1806  HZ5 DMS   185       5.716 -12.840  11.250  1.00  0.00           H  
ATOM   1807  HZ6 DMS   185       6.946 -11.627  10.779  1.00  0.00           H  
TER    1808      DMS   185 
ATOM   1808  S   DMS   186      -2.064 -13.702  -0.879  1.00  0.00           S  
ATOM   1809  CT1 DMS   186      -0.276 -13.445  -0.455  1.00  0.00           C  
ATOM   1810  O   DMS   186      -2.828 -13.156   0.372  1.00  0.00           O  
ATOM   1811  CT2 DMS   186      -2.054 -12.325  -2.134  1.00  0.00           C  
ATOM   1812  HZ1 DMS   186       0.364 -14.302  -0.668  1.00  0.00           H  
ATOM   1813  HZ2 DMS   186      -0.122 -13.266   0.609  1.00  0.00           H  
ATOM   1814  HZ3 DMS   186       0.066 -12.583  -1.028  1.00  0.00           H  
ATOM   1815  HZ4 DMS   186      -1.769 -11.421  -1.596  1.00  0.00           H  
ATOM   1816  HZ5 DMS   186      -3.042 -12.456  -2.574  1.00  0.00           H  
ATOM   1817  HZ6 DMS   186      -1.261 -12.517  -2.857  1.00  0.00           H  
TER    1818      DMS   186 
ATOM   1818  S   DMS   187       8.281   1.548  25.294  1.00  0.00           S  
ATOM   1819  CT1 DMS   187       9.322   0.206  25.982  1.00  0.00           C  
ATOM   1820  O   DMS   187       9.032   2.203  24.109  1.00  0.00           O  
ATOM   1821  CT2 DMS   187       7.101   0.457  24.396  1.00  0.00           C  
ATOM   1822  HZ1 DMS   187      10.355   0.496  26.173  1.00  0.00           H  
ATOM   1823  HZ2 DMS   187       9.280  -0.542  25.191  1.00  0.00           H  
ATOM   1824  HZ3 DMS   187       8.911  -0.100  26.944  1.00  0.00           H  
ATOM   1825  HZ4 DMS   187       6.258   1.057  24.054  1.00  0.00           H  
ATOM   1826  HZ5 DMS   187       6.697  -0.235  25.136  1.00  0.00           H  
ATOM   1827  HZ6 DMS   187       7.559  -0.037  23.539  1.00  0.00           H  
TER    1828      DMS   187 
ATOM   1828  S   DMS   188       1.113 -22.653  -5.947  1.00  0.00           S  
ATOM   1829  CT1 DMS   188       0.579 -21.836  -4.457  1.00  0.00           C  
ATOM   1830  O   DMS   188       0.121 -23.809  -6.184  1.00  0.00           O  
ATOM   1831  CT2 DMS   188       0.617 -21.485  -7.172  1.00  0.00           C  
ATOM   1832  HZ1 DMS   188      -0.498 -21.681  -4.512  1.00  0.00           H  
ATOM   1833  HZ2 DMS   188       1.161 -20.922  -4.336  1.00  0.00           H  
ATOM   1834  HZ3 DMS   188       0.720 -22.349  -3.506  1.00  0.00           H  
ATOM   1835  HZ4 DMS   188      -0.453 -21.440  -6.969  1.00  0.00           H  
ATOM   1836  HZ5 DMS   188       0.739 -21.868  -8.185  1.00  0.00           H  
ATOM   1837  HZ6 DMS   188       1.204 -20.609  -6.897  1.00  0.00           H  
TER    1838      DMS   188 
ATOM   1838  S   DMS   189     -10.454   6.845 -16.444  1.00  0.00           S  
ATOM   1839  CT1 DMS   189     -10.867   5.725 -15.131  1.00  0.00           C  
ATOM   1840  O   DMS   189     -11.638   7.773 -16.545  1.00  0.00           O  
ATOM   1841  CT2 DMS   189      -8.935   7.600 -15.714  1.00  0.00           C  
ATOM   1842  HZ1 DMS   189     -10.836   6.218 -14.159  1.00  0.00           H  
ATOM   1843  HZ2 DMS   189     -10.008   5.054 -15.113  1.00  0.00           H  
ATOM   1844  HZ3 DMS   189     -11.805   5.220 -15.361  1.00  0.00           H  
ATOM   1845  HZ4 DMS   189      -9.208   8.184 -14.836  1.00  0.00           H  
ATOM   1846  HZ5 DMS   189      -8.492   8.283 -16.439  1.00  0.00           H  
ATOM   1847  HZ6 DMS   189      -8.094   6.937 -15.513  1.00  0.00           H  
TER    1848      DMS   189 
ATOM   1848  S   DMS   190      -1.540 -26.768  14.461  1.00  0.00           S  
ATOM   1849  CT1 DMS   190      -2.401 -25.217  14.321  1.00  0.00           C  
ATOM   1850  O   DMS   190      -1.923 -27.646  13.291  1.00  0.00           O  
ATOM   1851  CT2 DMS   190       0.147 -26.250  14.162  1.00  0.00           C  
ATOM   1852  HZ1 DMS   190      -3.442 -25.482  14.506  1.00  0.00           H  
ATOM   1853  HZ2 DMS   190      -2.323 -24.754  13.338  1.00  0.00           H  
ATOM   1854  HZ3 DMS   190      -2.007 -24.451  14.989  1.00  0.00           H  
ATOM   1855  HZ4 DMS   190       0.116 -25.877  13.138  1.00  0.00           H  
ATOM   1856  HZ5 DMS   190       0.833 -27.094  14.224  1.00  0.00           H  
ATOM   1857  HZ6 DMS   190       0.566 -25.578  14.911  1.00  0.00           H  
TER    1858      DMS   190 
ATOM   1858  S   DMS   191      15.739  20.961   6.035  1.00  0.00           S  
ATOM   1859  CT1 DMS   191      14.366  22.011   5.542  1.00  0.00           C  
ATOM   1860  O   DMS   191      16.803  21.533   5.130  1.00  0.00           O  
ATOM   1861  CT2 DMS   191      15.994  21.960   7.542  1.00  0.00           C  
ATOM   1862  HZ1 DMS   191      14.736  23.035   5.513  1.00  0.00           H  
ATOM   1863  HZ2 DMS   191      13.619  21.831   6.316  1.00  0.00           H  
ATOM   1864  HZ3 DMS   191      13.992  21.540   4.634  1.00  0.00           H  
ATOM   1865  HZ4 DMS   191      16.707  21.516   8.236  1.00  0.00           H  
ATOM   1866  HZ5 DMS   191      15.090  21.960   8.151  1.00  0.00           H  
ATOM   1867  HZ6 DMS   191      16.281  22.973   7.260  1.00  0.00           H  
TER    1868      DMS   191 
ATOM   1868  S   DMS   192      20.576  -4.648  -4.033  1.00  0.00           S  
ATOM   1869  CT1 DMS   192      20.409  -5.389  -5.613  1.00  0.00           C  
ATOM   1870  O   DMS   192      22.027  -4.197  -3.937  1.00  0.00           O  
ATOM   1871  CT2 DMS   192      19.507  -3.247  -4.323  1.00  0.00           C  
ATOM   1872  HZ1 DMS   192      20.703  -4.762  -6.455  1.00  0.00           H  
ATOM   1873  HZ2 DMS   192      19.398  -5.720  -5.852  1.00  0.00           H  
ATOM   1874  HZ3 DMS   192      20.954  -6.333  -5.595  1.00  0.00           H  
ATOM   1875  HZ4 DMS   192      19.959  -2.623  -5.094  1.00  0.00           H  
ATOM   1876  HZ5 DMS   192      19.219  -2.789  -3.377  1.00  0.00           H  
ATOM   1877  HZ6 DMS   192      18.642  -3.710  -4.797  1.00  0.00           H  
TER    1878      DMS   192 
ATOM   1878  S   DMS   193      12.571  14.025  15.486  1.00  0.00           S  
ATOM   1879  CT1 DMS   193      13.945  13.981  14.301  1.00  0.00           C  
ATOM   1880  O   DMS   193      11.773  15.279  14.992  1.00  0.00           O  
ATOM   1881  CT2 DMS   193      11.637  12.635  14.862  1.00  0.00           C  
ATOM   1882  HZ1 DMS   193      14.411  12.996  14.300  1.00  0.00           H  
ATOM   1883  HZ2 DMS   193      14.587  14.795  14.636  1.00  0.00           H  
ATOM   1884  HZ3 DMS   193      13.557  14.019  13.283  1.00  0.00           H  
ATOM   1885  HZ4 DMS   193      10.675  12.563  15.369  1.00  0.00           H  
ATOM   1886  HZ5 DMS   193      12.294  11.771  14.966  1.00  0.00           H  
ATOM   1887  HZ6 DMS   193      11.361  12.694  13.809  1.00  0.00           H  
TER    1888      DMS   193 
ATOM   1888  S   DMS   194     -23.599  -9.065   6.142  1.00  0.00           S  
ATOM   1889  CT1 DMS   194     -21.948  -8.772   5.575  1.00  0.00           C  
ATOM   1890  O   DMS   194     -23.560  -9.534   7.588  1.00  0.00           O  
ATOM   1891  CT2 DMS   194     -23.971  -7.352   6.286  1.00  0.00           C  
ATOM   1892  HZ1 DMS   194     -21.949  -8.268   4.609  1.00  0.00           H  
ATOM   1893  HZ2 DMS   194     -21.415  -9.720   5.495  1.00  0.00           H  
ATOM   1894  HZ3 DMS   194     -21.467  -8.153   6.331  1.00  0.00           H  
ATOM   1895  HZ4 DMS   194     -24.990  -7.279   6.666  1.00  0.00           H  
ATOM   1896  HZ5 DMS   194     -24.122  -6.973   5.275  1.00  0.00           H  
ATOM   1897  HZ6 DMS   194     -23.354  -6.666   6.867  1.00  0.00           H  
TER    1898      DMS   194 
ATOM   1898  S   DMS   195      -7.426 -19.733   5.747  1.00  0.00           S  
ATOM   1899  CT1 DMS   195      -7.566 -21.550   5.921  1.00  0.00           C  
ATOM   1900  O   DMS   195      -8.612 -19.310   4.798  1.00  0.00           O  
ATOM   1901  CT2 DMS   195      -7.867 -19.127   7.389  1.00  0.00           C  
ATOM   1902  HZ1 DMS   195      -6.693 -21.912   6.465  1.00  0.00           H  
ATOM   1903  HZ2 DMS   195      -7.762 -22.054   4.974  1.00  0.00           H  
ATOM   1904  HZ3 DMS   195      -8.367 -21.828   6.605  1.00  0.00           H  
ATOM   1905  HZ4 DMS   195      -8.438 -19.891   7.916  1.00  0.00           H  
ATOM   1906  HZ5 DMS   195      -8.570 -18.313   7.209  1.00  0.00           H  
ATOM   1907  HZ6 DMS   195      -6.941 -18.828   7.879  1.00  0.00           H  
TER    1908      DMS   195 
ATOM   1908  S   DMS   196     -12.898   0.700 -14.038  1.00  0.00           S  
ATOM   1909  CT1 DMS   196     -13.202  -0.525 -15.323  1.00  0.00           C  
ATOM   1910  O   DMS   196     -14.253   1.096 -13.540  1.00  0.00           O  
ATOM   1911  CT2 DMS   196     -12.250  -0.267 -12.653  1.00  0.00           C  
ATOM   1912  HZ1 DMS   196     -12.296  -0.882 -15.812  1.00  0.00           H  
ATOM   1913  HZ2 DMS   196     -13.848  -0.111 -16.097  1.00  0.00           H  
ATOM   1914  HZ3 DMS   196     -13.706  -1.392 -14.897  1.00  0.00           H  
ATOM   1915  HZ4 DMS   196     -12.962  -1.053 -12.403  1.00  0.00           H  
ATOM   1916  HZ5 DMS   196     -12.193   0.352 -11.757  1.00  0.00           H  
ATOM   1917  HZ6 DMS   196     -11.327  -0.718 -13.018  1.00  0.00           H  
TER    1918      DMS   196 
ATOM   1918  S   DMS   197      -3.448  12.069 -22.294  1.00  0.00           S  
ATOM   1919  CT1 DMS   197      -4.368  12.433 -20.720  1.00  0.00           C  
ATOM   1920  O   DMS   197      -3.011  13.483 -22.644  1.00  0.00           O  
ATOM   1921  CT2 DMS   197      -1.919  11.530 -21.427  1.00  0.00           C  
ATOM   1922  HZ1 DMS   197      -5.301  12.940 -20.964  1.00  0.00           H  
ATOM   1923  HZ2 DMS   197      -3.719  13.021 -20.071  1.00  0.00           H  
ATOM   1924  HZ3 DMS   197      -4.608  11.469 -20.271  1.00  0.00           H  
ATOM   1925  HZ4 DMS   197      -2.149  10.530 -21.057  1.00  0.00           H  
ATOM   1926  HZ5 DMS   197      -1.697  12.204 -20.600  1.00  0.00           H  
ATOM   1927  HZ6 DMS   197      -1.018  11.561 -22.040  1.00  0.00           H  
TER    1928      DMS   197 
ATOM   1928  S   DMS   198       2.158  20.641  12.179  1.00  0.00           S  
ATOM   1929  CT1 DMS   198       3.376  19.743  11.279  1.00  0.00           C  
ATOM   1930  O   DMS   198       2.599  20.541  13.693  1.00  0.00           O  
ATOM   1931  CT2 DMS   198       2.662  22.304  11.732  1.00  0.00           C  
ATOM   1932  HZ1 DMS   198       3.128  18.688  11.398  1.00  0.00           H  
ATOM   1933  HZ2 DMS   198       4.313  19.848  11.825  1.00  0.00           H  
ATOM   1934  HZ3 DMS   198       3.519  20.194  10.297  1.00  0.00           H  
ATOM   1935  HZ4 DMS   198       3.743  22.326  11.591  1.00  0.00           H  
ATOM   1936  HZ5 DMS   198       2.155  23.032  12.365  1.00  0.00           H  
ATOM   1937  HZ6 DMS   198       2.202  22.444  10.754  1.00  0.00           H  
TER    1938      DMS   198 
ATOM   1938  S   DMS   199      -0.002  12.017  -8.206  1.00  0.00           S  
ATOM   1939  CT1 DMS   199       0.655  10.489  -8.890  1.00  0.00           C  
ATOM   1940  O   DMS   199       0.658  13.069  -9.103  1.00  0.00           O  
ATOM   1941  CT2 DMS   199      -1.732  11.935  -8.732  1.00  0.00           C  
ATOM   1942  HZ1 DMS   199       0.260  10.176  -9.857  1.00  0.00           H  
ATOM   1943  HZ2 DMS   199       0.466   9.736  -8.125  1.00  0.00           H  
ATOM   1944  HZ3 DMS   199       1.720  10.632  -9.069  1.00  0.00           H  
ATOM   1945  HZ4 DMS   199      -1.756  11.831  -9.817  1.00  0.00           H  
ATOM   1946  HZ5 DMS   199      -2.164  12.919  -8.552  1.00  0.00           H  
ATOM   1947  HZ6 DMS   199      -2.260  11.101  -8.269  1.00  0.00           H  
TER    1948      DMS   199 
ATOM   1948  S   DMS   200       8.154  28.267   1.561  1.00  0.00           S  
ATOM   1949  CT1 DMS   200       6.970  28.228   2.879  1.00  0.00           C  
ATOM   1950  O   DMS   200       8.829  26.890   1.537  1.00  0.00           O  
ATOM   1951  CT2 DMS   200       6.951  28.253   0.188  1.00  0.00           C  
ATOM   1952  HZ1 DMS   200       7.489  27.742   3.706  1.00  0.00           H  
ATOM   1953  HZ2 DMS   200       6.097  27.635   2.604  1.00  0.00           H  
ATOM   1954  HZ3 DMS   200       6.813  29.265   3.175  1.00  0.00           H  
ATOM   1955  HZ4 DMS   200       6.570  29.274   0.232  1.00  0.00           H  
ATOM   1956  HZ5 DMS   200       6.152  27.542   0.396  1.00  0.00           H  
ATOM   1957  HZ6 DMS   200       7.610  28.132  -0.671  1.00  0.00           H  
TER    1958      DMS   200 
ATOM   1958  S   DMS   201     -21.637   2.107   6.955  1.00  0.00           S  
ATOM   1959  CT1 DMS   201     -20.145   2.967   7.573  1.00  0.00           C  
ATOM   1960  O   DMS   201     -22.827   2.452   7.873  1.00  0.00           O  
ATOM   1961  CT2 DMS   201     -21.815   3.166   5.485  1.00  0.00           C  
ATOM   1962  HZ1 DMS   201     -20.307   4.036   7.439  1.00  0.00           H  
ATOM   1963  HZ2 DMS   201     -19.350   2.537   6.964  1.00  0.00           H  
ATOM   1964  HZ3 DMS   201     -19.907   2.710   8.605  1.00  0.00           H  
ATOM   1965  HZ4 DMS   201     -22.805   3.062   5.041  1.00  0.00           H  
ATOM   1966  HZ5 DMS   201     -21.062   2.888   4.747  1.00  0.00           H  
ATOM   1967  HZ6 DMS   201     -21.453   4.137   5.823  1.00  0.00           H  
TER    1968      DMS   201 
ATOM   1968  S   DMS   202       3.200  -6.542  17.322  1.00  0.00           S  
ATOM   1969  CT1 DMS   202       4.793  -5.915  17.563  1.00  0.00           C  
ATOM   1970  O   DMS   202       2.688  -6.721  18.761  1.00  0.00           O  
ATOM   1971  CT2 DMS   202       2.397  -5.117  16.587  1.00  0.00           C  
ATOM   1972  HZ1 DMS   202       5.109  -5.354  16.684  1.00  0.00           H  
ATOM   1973  HZ2 DMS   202       5.405  -6.816  17.619  1.00  0.00           H  
ATOM   1974  HZ3 DMS   202       4.771  -5.233  18.413  1.00  0.00           H  
ATOM   1975  HZ4 DMS   202       2.887  -4.162  16.777  1.00  0.00           H  
ATOM   1976  HZ5 DMS   202       1.326  -5.098  16.784  1.00  0.00           H  
ATOM   1977  HZ6 DMS   202       2.596  -5.266  15.525  1.00  0.00           H  
TER    1978      DMS   202 
ATOM   1978  S   DMS   203     -15.751  -9.105 -16.371  1.00  0.00           S  
ATOM   1979  CT1 DMS   203     -17.162 -10.138 -16.479  1.00  0.00           C  
ATOM   1980  O   DMS   203     -14.765  -9.964 -15.637  1.00  0.00           O  
ATOM   1981  CT2 DMS   203     -15.245  -9.325 -18.158  1.00  0.00           C  
ATOM   1982  HZ1 DMS   203     -16.928 -11.126 -16.874  1.00  0.00           H  
ATOM   1983  HZ2 DMS   203     -17.948  -9.742 -17.122  1.00  0.00           H  
ATOM   1984  HZ3 DMS   203     -17.646 -10.190 -15.504  1.00  0.00           H  
ATOM   1985  HZ4 DMS   203     -15.950  -8.742 -18.751  1.00  0.00           H  
ATOM   1986  HZ5 DMS   203     -15.270 -10.388 -18.398  1.00  0.00           H  
ATOM   1987  HZ6 DMS   203     -14.244  -8.923 -18.310  1.00  0.00           H  
TER    1988      DMS   203 
ATOM   1988  S   DMS   204       0.714  10.512  15.780  1.00  0.00           S  
ATOM   1989  CT1 DMS   204      -0.642  11.685  15.648  1.00  0.00           C  
ATOM   1990  O   DMS   204       1.022  10.102  14.352  1.00  0.00           O  
ATOM   1991  CT2 DMS   204       1.807  11.743  16.244  1.00  0.00           C  
ATOM   1992  HZ1 DMS   204      -1.642  11.299  15.448  1.00  0.00           H  
ATOM   1993  HZ2 DMS   204      -0.316  12.345  14.845  1.00  0.00           H  
ATOM   1994  HZ3 DMS   204      -0.685  12.293  16.552  1.00  0.00           H  
ATOM   1995  HZ4 DMS   204       2.798  11.293  16.188  1.00  0.00           H  
ATOM   1996  HZ5 DMS   204       1.698  12.091  17.271  1.00  0.00           H  
ATOM   1997  HZ6 DMS   204       1.923  12.586  15.563  1.00  0.00           H  
TER    1998      DMS   204 
ATOM   1998  S   DMS   205     -19.263   0.747 -19.154  1.00  0.00           S  
ATOM   1999  CT1 DMS   205     -17.564   0.792 -18.469  1.00  0.00           C  
ATOM   2000  O   DMS   205     -19.149   1.557 -20.433  1.00  0.00           O  
ATOM   2001  CT2 DMS   205     -19.078  -0.972 -19.677  1.00  0.00           C  
ATOM   2002  HZ1 DMS   205     -17.416   1.743 -17.958  1.00  0.00           H  
ATOM   2003  HZ2 DMS   205     -16.857   0.605 -19.277  1.00  0.00           H  
ATOM   2004  HZ3 DMS   205     -17.333   0.069 -17.686  1.00  0.00           H  
ATOM   2005  HZ4 DMS   205     -18.134  -0.928 -20.220  1.00  0.00           H  
ATOM   2006  HZ5 DMS   205     -19.868  -1.264 -20.369  1.00  0.00           H  
ATOM   2007  HZ6 DMS   205     -19.103  -1.722 -18.887  1.00  0.00           H  
TER    2008      DMS   205 
ATOM   2008  S   DMS   206     -15.986  -3.803   3.517  1.00  0.00           S  
ATOM   2009  CT1 DMS   206     -14.338  -3.963   3.966  1.00  0.00           C  
ATOM   2010  O   DMS   206     -16.332  -2.400   4.143  1.00  0.00           O  
ATOM   2011  CT2 DMS   206     -15.736  -3.327   1.741  1.00  0.00           C  
ATOM   2012  HZ1 DMS   206     -14.270  -4.235   5.019  1.00  0.00           H  
ATOM   2013  HZ2 DMS   206     -13.928  -2.985   3.714  1.00  0.00           H  
ATOM   2014  HZ3 DMS   206     -13.834  -4.647   3.284  1.00  0.00           H  
ATOM   2015  HZ4 DMS   206     -15.444  -4.222   1.192  1.00  0.00           H  
ATOM   2016  HZ5 DMS   206     -15.030  -2.523   1.535  1.00  0.00           H  
ATOM   2017  HZ6 DMS   206     -16.755  -3.052   1.467  1.00  0.00           H  
TER    2018      DMS   206 
ATOM   2018  S   DMS   207       9.078  -8.186  -0.262  1.00  0.00           S  
ATOM   2019  CT1 DMS   207       7.374  -7.898   0.225  1.00  0.00           C  
ATOM   2020  O   DMS   207       9.700  -8.953   0.871  1.00  0.00           O  
ATOM   2021  CT2 DMS   207       8.716  -9.366  -1.644  1.00  0.00           C  
ATOM   2022  HZ1 DMS   207       6.846  -7.474  -0.630  1.00  0.00           H  
ATOM   2023  HZ2 DMS   207       7.454  -7.225   1.078  1.00  0.00           H  
ATOM   2024  HZ3 DMS   207       6.961  -8.789   0.698  1.00  0.00           H  
ATOM   2025  HZ4 DMS   207       8.026  -8.867  -2.325  1.00  0.00           H  
ATOM   2026  HZ5 DMS   207       8.197 -10.257  -1.291  1.00  0.00           H  
ATOM   2027  HZ6 DMS   207       9.630  -9.524  -2.218  1.00  0.00           H  
TER    2028      DMS   207 
ATOM   2028  S   DMS   208      22.889   1.683   7.587  1.00  0.00           S  
ATOM   2029  CT1 DMS   208      23.557   0.030   7.693  1.00  0.00           C  
ATOM   2030  O   DMS   208      21.416   1.633   7.071  1.00  0.00           O  
ATOM   2031  CT2 DMS   208      22.936   2.198   9.298  1.00  0.00           C  
ATOM   2032  HZ1 DMS   208      22.748  -0.503   8.193  1.00  0.00           H  
ATOM   2033  HZ2 DMS   208      24.461   0.149   8.289  1.00  0.00           H  
ATOM   2034  HZ3 DMS   208      23.712  -0.375   6.693  1.00  0.00           H  
ATOM   2035  HZ4 DMS   208      22.605   3.229   9.421  1.00  0.00           H  
ATOM   2036  HZ5 DMS   208      23.903   2.088   9.789  1.00  0.00           H  
ATOM   2037  HZ6 DMS   208      22.207   1.615   9.862  1.00  0.00           H  
TER    2038      DMS   208 
ATOM   2038  S   DMS   209     -16.649  15.183   0.666  1.00  0.00           S  
ATOM   2039  CT1 DMS   209     -17.053  16.104  -0.785  1.00  0.00           C  
ATOM   2040  O   DMS   209     -16.414  16.277   1.769  1.00  0.00           O  
ATOM   2041  CT2 DMS   209     -18.220  14.379   1.101  1.00  0.00           C  
ATOM   2042  HZ1 DMS   209     -17.850  16.792  -0.505  1.00  0.00           H  
ATOM   2043  HZ2 DMS   209     -17.475  15.474  -1.568  1.00  0.00           H  
ATOM   2044  HZ3 DMS   209     -16.121  16.653  -0.923  1.00  0.00           H  
ATOM   2045  HZ4 DMS   209     -19.050  15.084   1.122  1.00  0.00           H  
ATOM   2046  HZ5 DMS   209     -18.034  13.945   2.084  1.00  0.00           H  
ATOM   2047  HZ6 DMS   209     -18.417  13.537   0.438  1.00  0.00           H  
TER    2048      DMS   209 
ATOM   2048  S   DMS   210       5.753  -3.343 -18.368  1.00  0.00           S  
ATOM   2049  CT1 DMS   210       5.902  -4.762 -17.295  1.00  0.00           C  
ATOM   2050  O   DMS   210       4.326  -3.207 -18.761  1.00  0.00           O  
ATOM   2051  CT2 DMS   210       6.004  -2.047 -17.142  1.00  0.00           C  
ATOM   2052  HZ1 DMS   210       5.657  -5.719 -17.755  1.00  0.00           H  
ATOM   2053  HZ2 DMS   210       5.160  -4.690 -16.500  1.00  0.00           H  
ATOM   2054  HZ3 DMS   210       6.912  -4.785 -16.885  1.00  0.00           H  
ATOM   2055  HZ4 DMS   210       5.490  -2.318 -16.220  1.00  0.00           H  
ATOM   2056  HZ5 DMS   210       5.708  -1.088 -17.568  1.00  0.00           H  
ATOM   2057  HZ6 DMS   210       7.058  -2.013 -16.866  1.00  0.00           H  
TER    2058      DMS   210 
ATOM   2058  S   DMS   211      14.318  15.357   3.967  1.00  0.00           S  
ATOM   2059  CT1 DMS   211      15.388  15.395   2.536  1.00  0.00           C  
ATOM   2060  O   DMS   211      12.962  14.849   3.447  1.00  0.00           O  
ATOM   2061  CT2 DMS   211      14.970  13.836   4.720  1.00  0.00           C  
ATOM   2062  HZ1 DMS   211      15.554  14.401   2.121  1.00  0.00           H  
ATOM   2063  HZ2 DMS   211      16.270  15.840   2.996  1.00  0.00           H  
ATOM   2064  HZ3 DMS   211      15.015  16.083   1.777  1.00  0.00           H  
ATOM   2065  HZ4 DMS   211      14.267  13.273   5.333  1.00  0.00           H  
ATOM   2066  HZ5 DMS   211      15.862  14.018   5.319  1.00  0.00           H  
ATOM   2067  HZ6 DMS   211      15.290  13.172   3.917  1.00  0.00           H  
TER    2068      DMS   211 
ATOM   2068  S   DMS   212      11.017 -11.146  12.991  1.00  0.00           S  
ATOM   2069  CT1 DMS   212      11.540 -12.056  11.490  1.00  0.00           C  
ATOM   2070  O   DMS   212      12.194 -11.207  13.973  1.00  0.00           O  
ATOM   2071  CT2 DMS   212      11.115  -9.565  12.185  1.00  0.00           C  
ATOM   2072  HZ1 DMS   212      12.530 -11.702  11.203  1.00  0.00           H  
ATOM   2073  HZ2 DMS   212      10.829 -11.891  10.681  1.00  0.00           H  
ATOM   2074  HZ3 DMS   212      11.704 -13.108  11.726  1.00  0.00           H  
ATOM   2075  HZ4 DMS   212      12.001  -9.453  11.560  1.00  0.00           H  
ATOM   2076  HZ5 DMS   212      11.008  -8.663  12.788  1.00  0.00           H  
ATOM   2077  HZ6 DMS   212      10.285  -9.565  11.478  1.00  0.00           H  
TER    2078      DMS   212 
ATOM   2078  S   DMS   213      20.937   6.011   4.292  1.00  0.00           S  
ATOM   2079  CT1 DMS   213      21.658   4.898   5.536  1.00  0.00           C  
ATOM   2080  O   DMS   213      21.519   7.394   4.588  1.00  0.00           O  
ATOM   2081  CT2 DMS   213      21.812   5.323   2.805  1.00  0.00           C  
ATOM   2082  HZ1 DMS   213      21.561   3.892   5.128  1.00  0.00           H  
ATOM   2083  HZ2 DMS   213      21.042   5.048   6.423  1.00  0.00           H  
ATOM   2084  HZ3 DMS   213      22.698   5.221   5.564  1.00  0.00           H  
ATOM   2085  HZ4 DMS   213      21.436   4.365   2.444  1.00  0.00           H  
ATOM   2086  HZ5 DMS   213      22.865   5.151   3.024  1.00  0.00           H  
ATOM   2087  HZ6 DMS   213      21.768   6.059   2.003  1.00  0.00           H  
TER    2088      DMS   213 
ATOM   2088  S   DMS   214      -3.967 -16.526  -9.382  1.00  0.00           S  
ATOM   2089  CT1 DMS   214      -4.807 -15.183  -8.504  1.00  0.00           C  
ATOM   2090  O   DMS   214      -2.479 -16.477  -9.064  1.00  0.00           O  
ATOM   2091  CT2 DMS   214      -4.631 -17.782  -8.444  1.00  0.00           C  
ATOM   2092  HZ1 DMS   214      -4.802 -15.431  -7.443  1.00  0.00           H  
ATOM   2093  HZ2 DMS   214      -5.843 -15.020  -8.801  1.00  0.00           H  
ATOM   2094  HZ3 DMS   214      -4.144 -14.332  -8.661  1.00  0.00           H  
ATOM   2095  HZ4 DMS   214      -4.187 -17.724  -7.450  1.00  0.00           H  
ATOM   2096  HZ5 DMS   214      -4.260 -18.719  -8.859  1.00  0.00           H  
ATOM   2097  HZ6 DMS   214      -5.713 -17.906  -8.501  1.00  0.00           H  
TER    2098      DMS   214 
ATOM   2098  S   DMS   215      20.142   5.054  10.307  1.00  0.00           S  
ATOM   2099  CT1 DMS   215      19.222   4.269  11.718  1.00  0.00           C  
ATOM   2100  O   DMS   215      21.587   4.998  10.869  1.00  0.00           O  
ATOM   2101  CT2 DMS   215      19.901   3.737   9.162  1.00  0.00           C  
ATOM   2102  HZ1 DMS   215      19.159   5.062  12.464  1.00  0.00           H  
ATOM   2103  HZ2 DMS   215      19.821   3.459  12.134  1.00  0.00           H  
ATOM   2104  HZ3 DMS   215      18.224   3.915  11.462  1.00  0.00           H  
ATOM   2105  HZ4 DMS   215      18.932   3.936   8.705  1.00  0.00           H  
ATOM   2106  HZ5 DMS   215      19.864   2.746   9.616  1.00  0.00           H  
ATOM   2107  HZ6 DMS   215      20.742   3.804   8.472  1.00  0.00           H  
TER    2108      DMS   215 
ATOM   2108  S   DMS   216       6.269  22.373  -9.423  1.00  0.00           S  
ATOM   2109  CT1 DMS   216       4.629  21.660  -9.250  1.00  0.00           C  
ATOM   2110  O   DMS   216       7.207  21.200  -9.377  1.00  0.00           O  
ATOM   2111  CT2 DMS   216       6.159  22.878 -11.070  1.00  0.00           C  
ATOM   2112  HZ1 DMS   216       3.963  22.514  -9.122  1.00  0.00           H  
ATOM   2113  HZ2 DMS   216       4.652  21.000  -8.383  1.00  0.00           H  
ATOM   2114  HZ3 DMS   216       4.303  21.010 -10.062  1.00  0.00           H  
ATOM   2115  HZ4 DMS   216       6.100  21.962 -11.658  1.00  0.00           H  
ATOM   2116  HZ5 DMS   216       6.989  23.527 -11.350  1.00  0.00           H  
ATOM   2117  HZ6 DMS   216       5.216  23.391 -11.258  1.00  0.00           H  
TER    2118      DMS   216 
ATOM   2118  S   DMS   217      -0.795 -21.856  -0.445  1.00  0.00           S  
ATOM   2119  CT1 DMS   217      -2.274 -22.551  -1.187  1.00  0.00           C  
ATOM   2120  O   DMS   217      -1.228 -20.509   0.158  1.00  0.00           O  
ATOM   2121  CT2 DMS   217      -0.544 -23.010   0.950  1.00  0.00           C  
ATOM   2122  HZ1 DMS   217      -3.175 -22.257  -0.649  1.00  0.00           H  
ATOM   2123  HZ2 DMS   217      -2.144 -23.633  -1.225  1.00  0.00           H  
ATOM   2124  HZ3 DMS   217      -2.404 -22.283  -2.236  1.00  0.00           H  
ATOM   2125  HZ4 DMS   217      -1.493 -23.215   1.445  1.00  0.00           H  
ATOM   2126  HZ5 DMS   217       0.233 -22.578   1.580  1.00  0.00           H  
ATOM   2127  HZ6 DMS   217      -0.130 -23.963   0.622  1.00  0.00           H  
TER    2128      DMS   217 
ATOM   2128  S   DMS   218     -11.304 -14.139  15.051  1.00  0.00           S  
ATOM   2129  CT1 DMS   218      -9.587 -14.174  14.500  1.00  0.00           C  
ATOM   2130  O   DMS   218     -11.726 -15.647  15.072  1.00  0.00           O  
ATOM   2131  CT2 DMS   218     -12.139 -13.552  13.526  1.00  0.00           C  
ATOM   2132  HZ1 DMS   218      -9.236 -13.146  14.415  1.00  0.00           H  
ATOM   2133  HZ2 DMS   218      -9.422 -14.686  13.552  1.00  0.00           H  
ATOM   2134  HZ3 DMS   218      -8.941 -14.503  15.313  1.00  0.00           H  
ATOM   2135  HZ4 DMS   218     -11.659 -13.932  12.625  1.00  0.00           H  
ATOM   2136  HZ5 DMS   218     -11.963 -12.477  13.476  1.00  0.00           H  
ATOM   2137  HZ6 DMS   218     -13.200 -13.801  13.558  1.00  0.00           H  
TER    2138      DMS   218 
ATOM   2138  S   DMS   219      11.246   1.008  -0.049  1.00  0.00           S  
ATOM   2139  CT1 DMS   219      10.035  -0.284  -0.156  1.00  0.00           C  
ATOM   2140  O   DMS   219      11.635   1.247  -1.522  1.00  0.00           O  
ATOM   2141  CT2 DMS   219      10.093   2.371   0.293  1.00  0.00           C  
ATOM   2142  HZ1 DMS   219       9.436  -0.349   0.752  1.00  0.00           H  
ATOM   2143  HZ2 DMS   219      10.525  -1.253  -0.255  1.00  0.00           H  
ATOM   2144  HZ3 DMS   219       9.406  -0.196  -1.041  1.00  0.00           H  
ATOM   2145  HZ4 DMS   219      10.428   3.408   0.319  1.00  0.00           H  
ATOM   2146  HZ5 DMS   219       9.727   2.202   1.305  1.00  0.00           H  
ATOM   2147  HZ6 DMS   219       9.321   2.284  -0.472  1.00  0.00           H  
TER    2148      DMS   219 
ATOM   2148  S   DMS   220      22.742  -1.690  -2.152  1.00  0.00           S  
ATOM   2149  CT1 DMS   220      22.412  -0.514  -3.536  1.00  0.00           C  
ATOM   2150  O   DMS   220      24.279  -1.539  -2.043  1.00  0.00           O  
ATOM   2151  CT2 DMS   220      21.985  -0.686  -0.952  1.00  0.00           C  
ATOM   2152  HZ1 DMS   220      22.712   0.512  -3.321  1.00  0.00           H  
ATOM   2153  HZ2 DMS   220      21.348  -0.497  -3.770  1.00  0.00           H  
ATOM   2154  HZ3 DMS   220      22.826  -0.820  -4.496  1.00  0.00           H  
ATOM   2155  HZ4 DMS   220      22.449   0.274  -0.728  1.00  0.00           H  
ATOM   2156  HZ5 DMS   220      22.040  -1.141   0.037  1.00  0.00           H  
ATOM   2157  HZ6 DMS   220      20.949  -0.436  -1.180  1.00  0.00           H  
TER    2158      DMS   220 
ATOM   2158  S   DMS   221     -10.371  12.395  12.397  1.00  0.00           S  
ATOM   2159  CT1 DMS   221      -9.864  13.712  11.226  1.00  0.00           C  
ATOM   2160  O   DMS   221     -11.323  11.517  11.585  1.00  0.00           O  
ATOM   2161  CT2 DMS   221      -8.870  11.495  12.243  1.00  0.00           C  
ATOM   2162  HZ1 DMS   221      -9.574  13.352  10.239  1.00  0.00           H  
ATOM   2163  HZ2 DMS   221      -9.057  14.307  11.656  1.00  0.00           H  
ATOM   2164  HZ3 DMS   221     -10.696  14.416  11.222  1.00  0.00           H  
ATOM   2165  HZ4 DMS   221      -8.044  11.958  12.782  1.00  0.00           H  
ATOM   2166  HZ5 DMS   221      -8.722  11.449  11.164  1.00  0.00           H  
ATOM   2167  HZ6 DMS   221      -8.985  10.443  12.502  1.00  0.00           H  
TER    2168      DMS   221 
ATOM   2168  S   DMS   222     -16.269  10.162   0.388  1.00  0.00           S  
ATOM   2169  CT1 DMS   222     -15.081   9.155   1.235  1.00  0.00           C  
ATOM   2170  O   DMS   222     -15.569  11.399  -0.046  1.00  0.00           O  
ATOM   2171  CT2 DMS   222     -16.387   8.967  -0.959  1.00  0.00           C  
ATOM   2172  HZ1 DMS   222     -14.901   9.649   2.190  1.00  0.00           H  
ATOM   2173  HZ2 DMS   222     -14.137   8.969   0.723  1.00  0.00           H  
ATOM   2174  HZ3 DMS   222     -15.461   8.153   1.434  1.00  0.00           H  
ATOM   2175  HZ4 DMS   222     -17.235   9.051  -1.638  1.00  0.00           H  
ATOM   2176  HZ5 DMS   222     -16.349   7.957  -0.550  1.00  0.00           H  
ATOM   2177  HZ6 DMS   222     -15.492   9.133  -1.558  1.00  0.00           H  
TER    2178      DMS   222 
ATOM   2178  S   DMS   223      -5.666  -5.338 -13.205  1.00  0.00           S  
ATOM   2179  CT1 DMS   223      -5.061  -6.180 -11.707  1.00  0.00           C  
ATOM   2180  O   DMS   223      -5.582  -6.266 -14.402  1.00  0.00           O  
ATOM   2181  CT2 DMS   223      -7.323  -5.134 -12.666  1.00  0.00           C  
ATOM   2182  HZ1 DMS   223      -5.533  -7.149 -11.544  1.00  0.00           H  
ATOM   2183  HZ2 DMS   223      -5.281  -5.481 -10.900  1.00  0.00           H  
ATOM   2184  HZ3 DMS   223      -3.987  -6.330 -11.817  1.00  0.00           H  
ATOM   2185  HZ4 DMS   223      -7.768  -6.060 -12.302  1.00  0.00           H  
ATOM   2186  HZ5 DMS   223      -7.917  -4.718 -13.480  1.00  0.00           H  
ATOM   2187  HZ6 DMS   223      -7.407  -4.485 -11.794  1.00  0.00           H  
TER    2188      DMS   223 
ATOM   2188  S   DMS   224      -6.446   4.512 -17.107  1.00  0.00           S  
ATOM   2189  CT1 DMS   224      -6.624   4.604 -18.905  1.00  0.00           C  
ATOM   2190  O   DMS   224      -7.678   3.990 -16.392  1.00  0.00           O  
ATOM   2191  CT2 DMS   224      -5.330   3.158 -16.875  1.00  0.00           C  
ATOM   2192  HZ1 DMS   224      -5.614   4.717 -19.300  1.00  0.00           H  
ATOM   2193  HZ2 DMS   224      -7.167   5.481 -19.256  1.00  0.00           H  
ATOM   2194  HZ3 DMS   224      -6.939   3.609 -19.221  1.00  0.00           H  
ATOM   2195  HZ4 DMS   224      -5.005   3.178 -15.835  1.00  0.00           H  
ATOM   2196  HZ5 DMS   224      -4.394   3.232 -17.428  1.00  0.00           H  
ATOM   2197  HZ6 DMS   224      -5.803   2.237 -17.218  1.00  0.00           H  
TER    2198      DMS   224 
ATOM   2198  S   DMS   225      10.236  15.292  12.443  1.00  0.00           S  
ATOM   2199  CT1 DMS   225       9.107  16.548  11.930  1.00  0.00           C  
ATOM   2200  O   DMS   225      10.213  14.287  11.301  1.00  0.00           O  
ATOM   2201  CT2 DMS   225      11.691  16.273  12.050  1.00  0.00           C  
ATOM   2202  HZ1 DMS   225       9.266  16.826  10.888  1.00  0.00           H  
ATOM   2203  HZ2 DMS   225       9.038  17.375  12.637  1.00  0.00           H  
ATOM   2204  HZ3 DMS   225       8.075  16.199  11.905  1.00  0.00           H  
ATOM   2205  HZ4 DMS   225      11.505  16.573  11.019  1.00  0.00           H  
ATOM   2206  HZ5 DMS   225      12.575  15.636  12.041  1.00  0.00           H  
ATOM   2207  HZ6 DMS   225      11.731  17.121  12.733  1.00  0.00           H  
TER    2208      DMS   225 
ATOM   2208  S   DMS   226      13.959  -8.986 -14.396  1.00  0.00           S  
ATOM   2209  CT1 DMS   226      14.556 -10.230 -13.352  1.00  0.00           C  
ATOM   2210  O   DMS   226      15.017  -8.699 -15.457  1.00  0.00           O  
ATOM   2211  CT2 DMS   226      12.422  -9.689 -15.079  1.00  0.00           C  
ATOM   2212  HZ1 DMS   226      13.799 -10.411 -12.589  1.00  0.00           H  
ATOM   2213  HZ2 DMS   226      15.478  -9.954 -12.840  1.00  0.00           H  
ATOM   2214  HZ3 DMS   226      14.712 -11.079 -14.017  1.00  0.00           H  
ATOM   2215  HZ4 DMS   226      12.700 -10.569 -15.660  1.00  0.00           H  
ATOM   2216  HZ5 DMS   226      11.908  -8.934 -15.673  1.00  0.00           H  
ATOM   2217  HZ6 DMS   226      11.635  -9.938 -14.368  1.00  0.00           H  
TER    2218      DMS   226 
ATOM   2218  S   DMS   227      14.418   6.960 -12.953  1.00  0.00           S  
ATOM   2219  CT1 DMS   227      13.468   6.435 -11.507  1.00  0.00           C  
ATOM   2220  O   DMS   227      15.495   5.872 -13.275  1.00  0.00           O  
ATOM   2221  CT2 DMS   227      13.158   7.116 -14.223  1.00  0.00           C  
ATOM   2222  HZ1 DMS   227      14.031   6.534 -10.579  1.00  0.00           H  
ATOM   2223  HZ2 DMS   227      13.194   5.386 -11.620  1.00  0.00           H  
ATOM   2224  HZ3 DMS   227      12.611   7.063 -11.261  1.00  0.00           H  
ATOM   2225  HZ4 DMS   227      12.265   7.543 -13.766  1.00  0.00           H  
ATOM   2226  HZ5 DMS   227      12.845   6.154 -14.627  1.00  0.00           H  
ATOM   2227  HZ6 DMS   227      13.541   7.833 -14.950  1.00  0.00           H  
TER    2228      DMS   227 
ATOM   2228  S   DMS   228      15.040  -9.154  13.984  1.00  0.00           S  
ATOM   2229  CT1 DMS   228      16.730  -8.851  14.370  1.00  0.00           C  
ATOM   2230  O   DMS   228      14.731  -7.903  13.114  1.00  0.00           O  
ATOM   2231  CT2 DMS   228      15.349 -10.393  12.812  1.00  0.00           C  
ATOM   2232  HZ1 DMS   228      17.362  -9.739  14.381  1.00  0.00           H  
ATOM   2233  HZ2 DMS   228      16.849  -8.358  15.335  1.00  0.00           H  
ATOM   2234  HZ3 DMS   228      17.052  -8.114  13.635  1.00  0.00           H  
ATOM   2235  HZ4 DMS   228      15.378 -11.354  13.324  1.00  0.00           H  
ATOM   2236  HZ5 DMS   228      16.242 -10.183  12.223  1.00  0.00           H  
ATOM   2237  HZ6 DMS   228      14.434 -10.293  12.227  1.00  0.00           H  
TER    2238      DMS   228 
ATOM   2238  S   DMS   229       0.976 -14.475   7.653  1.00  0.00           S  
ATOM   2239  CT1 DMS   229      -0.289 -14.511   6.371  1.00  0.00           C  
ATOM   2240  O   DMS   229       0.402 -15.289   8.816  1.00  0.00           O  
ATOM   2241  CT2 DMS   229       2.115 -15.579   6.811  1.00  0.00           C  
ATOM   2242  HZ1 DMS   229      -1.239 -14.249   6.837  1.00  0.00           H  
ATOM   2243  HZ2 DMS   229      -0.516 -15.555   6.154  1.00  0.00           H  
ATOM   2244  HZ3 DMS   229       0.036 -14.035   5.445  1.00  0.00           H  
ATOM   2245  HZ4 DMS   229       3.046 -15.522   7.374  1.00  0.00           H  
ATOM   2246  HZ5 DMS   229       2.380 -15.301   5.791  1.00  0.00           H  
ATOM   2247  HZ6 DMS   229       1.729 -16.592   6.700  1.00  0.00           H  
TER    2248      DMS   229 
ATOM   2248  S   DMS   230       9.752  27.390  -8.868  1.00  0.00           S  
ATOM   2249  CT1 DMS   230       8.097  27.977  -9.215  1.00  0.00           C  
ATOM   2250  O   DMS   230       9.495  26.294  -7.882  1.00  0.00           O  
ATOM   2251  CT2 DMS   230       9.881  26.484 -10.405  1.00  0.00           C  
ATOM   2252  HZ1 DMS   230       7.544  28.436  -8.395  1.00  0.00           H  
ATOM   2253  HZ2 DMS   230       7.504  27.102  -9.480  1.00  0.00           H  
ATOM   2254  HZ3 DMS   230       8.083  28.700 -10.030  1.00  0.00           H  
ATOM   2255  HZ4 DMS   230      10.862  26.012 -10.471  1.00  0.00           H  
ATOM   2256  HZ5 DMS   230       9.804  27.170 -11.248  1.00  0.00           H  
ATOM   2257  HZ6 DMS   230       9.110  25.715 -10.352  1.00  0.00           H  
TER    2258      DMS   230 
ATOM   2258  S   DMS   231       0.380  10.535  -0.925  1.00  0.00           S  
ATOM   2259  CT1 DMS   231       0.236  11.771   0.402  1.00  0.00           C  
ATOM   2260  O   DMS   231       0.279   9.179  -0.198  1.00  0.00           O  
ATOM   2261  CT2 DMS   231      -1.206  10.791  -1.563  1.00  0.00           C  
ATOM   2262  HZ1 DMS   231       0.293  12.760  -0.052  1.00  0.00           H  
ATOM   2263  HZ2 DMS   231       1.042  11.599   1.116  1.00  0.00           H  
ATOM   2264  HZ3 DMS   231      -0.732  11.654   0.890  1.00  0.00           H  
ATOM   2265  HZ4 DMS   231      -1.231  11.643  -2.242  1.00  0.00           H  
ATOM   2266  HZ5 DMS   231      -1.990  10.961  -0.825  1.00  0.00           H  
ATOM   2267  HZ6 DMS   231      -1.607   9.933  -2.103  1.00  0.00           H  
TER    2268      DMS   231 
ATOM   2268  S   DMS   232      -5.376   5.127 -27.903  1.00  0.00           S  
ATOM   2269  CT1 DMS   232      -4.367   5.896 -26.559  1.00  0.00           C  
ATOM   2270  O   DMS   232      -6.803   5.667 -27.695  1.00  0.00           O  
ATOM   2271  CT2 DMS   232      -4.867   6.106 -29.341  1.00  0.00           C  
ATOM   2272  HZ1 DMS   232      -4.968   6.009 -25.657  1.00  0.00           H  
ATOM   2273  HZ2 DMS   232      -3.924   6.841 -26.873  1.00  0.00           H  
ATOM   2274  HZ3 DMS   232      -3.525   5.239 -26.344  1.00  0.00           H  
ATOM   2275  HZ4 DMS   232      -5.215   5.725 -30.301  1.00  0.00           H  
ATOM   2276  HZ5 DMS   232      -3.783   6.160 -29.449  1.00  0.00           H  
ATOM   2277  HZ6 DMS   232      -5.181   7.134 -29.158  1.00  0.00           H  
TER    2278      DMS   232 
ATOM   2278  S   DMS   233      13.199   3.728  21.197  1.00  0.00           S  
ATOM   2279  CT1 DMS   233      12.117   4.009  22.597  1.00  0.00           C  
ATOM   2280  O   DMS   233      14.551   4.194  21.582  1.00  0.00           O  
ATOM   2281  CT2 DMS   233      13.056   1.926  21.134  1.00  0.00           C  
ATOM   2282  HZ1 DMS   233      11.147   3.543  22.425  1.00  0.00           H  
ATOM   2283  HZ2 DMS   233      12.012   5.093  22.654  1.00  0.00           H  
ATOM   2284  HZ3 DMS   233      12.607   3.835  23.555  1.00  0.00           H  
ATOM   2285  HZ4 DMS   233      13.790   1.500  20.451  1.00  0.00           H  
ATOM   2286  HZ5 DMS   233      12.055   1.749  20.741  1.00  0.00           H  
ATOM   2287  HZ6 DMS   233      13.107   1.524  22.146  1.00  0.00           H  
TER    2288      DMS   233 
ATOM   2288  S   DMS   234       7.370  -3.299 -24.351  1.00  0.00           S  
ATOM   2289  CT1 DMS   234       6.071  -3.639 -25.549  1.00  0.00           C  
ATOM   2290  O   DMS   234       8.461  -4.364 -24.421  1.00  0.00           O  
ATOM   2291  CT2 DMS   234       8.024  -1.930 -25.118  1.00  0.00           C  
ATOM   2292  HZ1 DMS   234       5.458  -4.485 -25.238  1.00  0.00           H  
ATOM   2293  HZ2 DMS   234       6.533  -3.879 -26.507  1.00  0.00           H  
ATOM   2294  HZ3 DMS   234       5.344  -2.827 -25.551  1.00  0.00           H  
ATOM   2295  HZ4 DMS   234       8.554  -2.239 -26.018  1.00  0.00           H  
ATOM   2296  HZ5 DMS   234       8.724  -1.418 -24.458  1.00  0.00           H  
ATOM   2297  HZ6 DMS   234       7.163  -1.307 -25.360  1.00  0.00           H  
TER    2298      DMS   234 
ATOM   2298  S   DMS   235     -11.993  -7.127  11.021  1.00  0.00           S  
ATOM   2299  CT1 DMS   235     -10.959  -8.554  10.849  1.00  0.00           C  
ATOM   2300  O   DMS   235     -12.094  -6.420   9.613  1.00  0.00           O  
ATOM   2301  CT2 DMS   235     -13.601  -7.933  11.301  1.00  0.00           C  
ATOM   2302  HZ1 DMS   235     -11.419  -9.165  10.072  1.00  0.00           H  
ATOM   2303  HZ2 DMS   235     -10.761  -9.054  11.797  1.00  0.00           H  
ATOM   2304  HZ3 DMS   235     -10.027  -8.153  10.451  1.00  0.00           H  
ATOM   2305  HZ4 DMS   235     -13.851  -8.761  10.637  1.00  0.00           H  
ATOM   2306  HZ5 DMS   235     -14.402  -7.219  11.490  1.00  0.00           H  
ATOM   2307  HZ6 DMS   235     -13.406  -8.404  12.264  1.00  0.00           H  
TER    2308      DMS   235 
ATOM   2308  S   DMS   236       5.029  -6.120  24.093  1.00  0.00           S  
ATOM   2309  CT1 DMS   236       5.519  -7.279  22.829  1.00  0.00           C  
ATOM   2310  O   DMS   236       4.636  -4.903  23.328  1.00  0.00           O  
ATOM   2311  CT2 DMS   236       3.348  -6.779  24.487  1.00  0.00           C  
ATOM   2312  HZ1 DMS   236       4.817  -7.210  21.998  1.00  0.00           H  
ATOM   2313  HZ2 DMS   236       5.445  -8.299  23.206  1.00  0.00           H  
ATOM   2314  HZ3 DMS   236       6.509  -7.027  22.447  1.00  0.00           H  
ATOM   2315  HZ4 DMS   236       2.997  -6.154  25.309  1.00  0.00           H  
ATOM   2316  HZ5 DMS   236       3.317  -7.836  24.751  1.00  0.00           H  
ATOM   2317  HZ6 DMS   236       2.825  -6.714  23.532  1.00  0.00           H  
TER    2318      DMS   236 
ATOM   2318  S   DMS   237       1.955  19.319  -0.736  1.00  0.00           S  
ATOM   2319  CT1 DMS   237       1.528  21.067  -1.056  1.00  0.00           C  
ATOM   2320  O   DMS   237       3.206  19.321   0.148  1.00  0.00           O  
ATOM   2321  CT2 DMS   237       0.564  18.763   0.280  1.00  0.00           C  
ATOM   2322  HZ1 DMS   237       0.586  21.172  -1.594  1.00  0.00           H  
ATOM   2323  HZ2 DMS   237       2.339  21.448  -1.677  1.00  0.00           H  
ATOM   2324  HZ3 DMS   237       1.558  21.669  -0.149  1.00  0.00           H  
ATOM   2325  HZ4 DMS   237       0.710  19.007   1.332  1.00  0.00           H  
ATOM   2326  HZ5 DMS   237       0.444  17.689   0.138  1.00  0.00           H  
ATOM   2327  HZ6 DMS   237      -0.410  19.094  -0.080  1.00  0.00           H  
TER    2328      DMS   237 
ATOM   2328  S   DMS   238     -23.726   4.696  -4.454  1.00  0.00           S  
ATOM   2329  CT1 DMS   238     -24.260   3.447  -5.724  1.00  0.00           C  
ATOM   2330  O   DMS   238     -24.918   5.407  -3.850  1.00  0.00           O  
ATOM   2331  CT2 DMS   238     -23.062   3.563  -3.182  1.00  0.00           C  
ATOM   2332  HZ1 DMS   238     -23.473   2.702  -5.838  1.00  0.00           H  
ATOM   2333  HZ2 DMS   238     -24.519   3.990  -6.633  1.00  0.00           H  
ATOM   2334  HZ3 DMS   238     -25.012   2.776  -5.309  1.00  0.00           H  
ATOM   2335  HZ4 DMS   238     -23.780   2.775  -2.955  1.00  0.00           H  
ATOM   2336  HZ5 DMS   238     -22.869   4.050  -2.226  1.00  0.00           H  
ATOM   2337  HZ6 DMS   238     -22.193   3.037  -3.578  1.00  0.00           H  
TER    2338      DMS   238 
ATOM   2338  S   DMS   239      14.825   1.532 -12.844  1.00  0.00           S  
ATOM   2339  CT1 DMS   239      15.800   2.386 -13.996  1.00  0.00           C  
ATOM   2340  O   DMS   239      15.613   1.210 -11.550  1.00  0.00           O  
ATOM   2341  CT2 DMS   239      13.796   2.880 -12.382  1.00  0.00           C  
ATOM   2342  HZ1 DMS   239      16.594   1.754 -14.393  1.00  0.00           H  
ATOM   2343  HZ2 DMS   239      16.423   3.211 -13.652  1.00  0.00           H  
ATOM   2344  HZ3 DMS   239      15.257   2.765 -14.862  1.00  0.00           H  
ATOM   2345  HZ4 DMS   239      13.496   2.753 -11.341  1.00  0.00           H  
ATOM   2346  HZ5 DMS   239      13.021   3.020 -13.135  1.00  0.00           H  
ATOM   2347  HZ6 DMS   239      14.459   3.744 -12.347  1.00  0.00           H  
TER    2348      DMS   239 
ATOM   2348  S   DMS   240       4.724   8.571  13.704  1.00  0.00           S  
ATOM   2349  CT1 DMS   240       3.042   8.176  13.020  1.00  0.00           C  
ATOM   2350  O   DMS   240       5.492   9.112  12.519  1.00  0.00           O  
ATOM   2351  CT2 DMS   240       5.442   6.918  14.095  1.00  0.00           C  
ATOM   2352  HZ1 DMS   240       3.128   7.300  12.376  1.00  0.00           H  
ATOM   2353  HZ2 DMS   240       2.723   9.067  12.480  1.00  0.00           H  
ATOM   2354  HZ3 DMS   240       2.351   7.988  13.842  1.00  0.00           H  
ATOM   2355  HZ4 DMS   240       6.378   6.935  14.654  1.00  0.00           H  
ATOM   2356  HZ5 DMS   240       5.569   6.322  13.192  1.00  0.00           H  
ATOM   2357  HZ6 DMS   240       4.692   6.407  14.699  1.00  0.00           H  
TER    2358      DMS   240 
ATOM   2358  S   DMS   241       0.269  -2.045  17.816  1.00  0.00           S  
ATOM   2359  CT1 DMS   241       0.266  -0.269  18.132  1.00  0.00           C  
ATOM   2360  O   DMS   241      -0.938  -2.684  18.479  1.00  0.00           O  
ATOM   2361  CT2 DMS   241       1.639  -2.564  18.837  1.00  0.00           C  
ATOM   2362  HZ1 DMS   241      -0.699   0.124  17.811  1.00  0.00           H  
ATOM   2363  HZ2 DMS   241       1.133   0.196  17.663  1.00  0.00           H  
ATOM   2364  HZ3 DMS   241       0.222  -0.080  19.205  1.00  0.00           H  
ATOM   2365  HZ4 DMS   241       1.755  -3.648  18.819  1.00  0.00           H  
ATOM   2366  HZ5 DMS   241       1.360  -2.254  19.844  1.00  0.00           H  
ATOM   2367  HZ6 DMS   241       2.534  -2.075  18.453  1.00  0.00           H  
TER    2368      DMS   241 
ATOM   2368  S   DMS   242      12.094   0.952  12.400  1.00  0.00           S  
ATOM   2369  CT1 DMS   242      11.932  -0.816  12.104  1.00  0.00           C  
ATOM   2370  O   DMS   242      12.436   0.911  13.885  1.00  0.00           O  
ATOM   2371  CT2 DMS   242      13.731   0.924  11.637  1.00  0.00           C  
ATOM   2372  HZ1 DMS   242      11.846  -1.039  11.041  1.00  0.00           H  
ATOM   2373  HZ2 DMS   242      10.988  -1.222  12.469  1.00  0.00           H  
ATOM   2374  HZ3 DMS   242      12.692  -1.448  12.563  1.00  0.00           H  
ATOM   2375  HZ4 DMS   242      14.097   1.951  11.630  1.00  0.00           H  
ATOM   2376  HZ5 DMS   242      13.521   0.590  10.621  1.00  0.00           H  
ATOM   2377  HZ6 DMS   242      14.291   0.201  12.231  1.00  0.00           H  
TER    2378      DMS   242 
ATOM   2378  S   DMS   243      15.685   3.495  13.931  1.00  0.00           S  
ATOM   2379  CT1 DMS   243      15.202   5.138  14.526  1.00  0.00           C  
ATOM   2380  O   DMS   243      16.165   3.730  12.493  1.00  0.00           O  
ATOM   2381  CT2 DMS   243      17.249   3.422  14.905  1.00  0.00           C  
ATOM   2382  HZ1 DMS   243      16.023   5.855  14.503  1.00  0.00           H  
ATOM   2383  HZ2 DMS   243      14.897   5.049  15.569  1.00  0.00           H  
ATOM   2384  HZ3 DMS   243      14.438   5.488  13.832  1.00  0.00           H  
ATOM   2385  HZ4 DMS   243      17.057   3.373  15.977  1.00  0.00           H  
ATOM   2386  HZ5 DMS   243      17.815   4.337  14.725  1.00  0.00           H  
ATOM   2387  HZ6 DMS   243      17.904   2.601  14.615  1.00  0.00           H  
TER    2388      DMS   243 
ATOM   2388  S   DMS   244       8.170  -6.097  -9.116  1.00  0.00           S  
ATOM   2389  CT1 DMS   244       6.685  -6.297  -8.074  1.00  0.00           C  
ATOM   2390  O   DMS   244       7.783  -5.057 -10.122  1.00  0.00           O  
ATOM   2391  CT2 DMS   244       9.179  -5.288  -7.832  1.00  0.00           C  
ATOM   2392  HZ1 DMS   244       6.843  -7.100  -7.354  1.00  0.00           H  
ATOM   2393  HZ2 DMS   244       5.921  -6.822  -8.648  1.00  0.00           H  
ATOM   2394  HZ3 DMS   244       6.397  -5.364  -7.589  1.00  0.00           H  
ATOM   2395  HZ4 DMS   244       8.515  -4.554  -7.373  1.00  0.00           H  
ATOM   2396  HZ5 DMS   244      10.059  -4.877  -8.326  1.00  0.00           H  
ATOM   2397  HZ6 DMS   244       9.609  -6.068  -7.204  1.00  0.00           H  
TER    2398      DMS   244 
ATOM   2398  S   DMS   245      18.102  14.954 -11.180  1.00  0.00           S  
ATOM   2399  CT1 DMS   245      17.447  13.301 -11.460  1.00  0.00           C  
ATOM   2400  O   DMS   245      19.230  15.149 -12.149  1.00  0.00           O  
ATOM   2401  CT2 DMS   245      16.745  15.938 -11.836  1.00  0.00           C  
ATOM   2402  HZ1 DMS   245      18.215  12.550 -11.277  1.00  0.00           H  
ATOM   2403  HZ2 DMS   245      17.245  13.094 -12.510  1.00  0.00           H  
ATOM   2404  HZ3 DMS   245      16.632  13.152 -10.751  1.00  0.00           H  
ATOM   2405  HZ4 DMS   245      17.052  16.970 -11.664  1.00  0.00           H  
ATOM   2406  HZ5 DMS   245      15.750  15.716 -11.449  1.00  0.00           H  
ATOM   2407  HZ6 DMS   245      16.763  15.662 -12.891  1.00  0.00           H  
TER    2408      DMS   245 
ATOM   2408  S   DMS   246      16.139  -4.341  15.462  1.00  0.00           S  
ATOM   2409  CT1 DMS   246      17.747  -4.737  14.781  1.00  0.00           C  
ATOM   2410  O   DMS   246      16.425  -2.994  16.079  1.00  0.00           O  
ATOM   2411  CT2 DMS   246      15.373  -4.095  13.884  1.00  0.00           C  
ATOM   2412  HZ1 DMS   246      17.534  -5.398  13.940  1.00  0.00           H  
ATOM   2413  HZ2 DMS   246      18.440  -5.184  15.494  1.00  0.00           H  
ATOM   2414  HZ3 DMS   246      18.275  -3.856  14.416  1.00  0.00           H  
ATOM   2415  HZ4 DMS   246      15.141  -5.071  13.457  1.00  0.00           H  
ATOM   2416  HZ5 DMS   246      16.021  -3.544  13.202  1.00  0.00           H  
ATOM   2417  HZ6 DMS   246      14.502  -3.444  13.957  1.00  0.00           H  
TER    2418      DMS   246 
ATOM   2418  S   DMS   247     -20.506  10.607  13.681  1.00  0.00           S  
ATOM   2419  CT1 DMS   247     -21.444  12.083  14.028  1.00  0.00           C  
ATOM   2420  O   DMS   247     -19.462  10.568  14.812  1.00  0.00           O  
ATOM   2421  CT2 DMS   247     -21.677   9.342  13.977  1.00  0.00           C  
ATOM   2422  HZ1 DMS   247     -20.756  12.923  13.932  1.00  0.00           H  
ATOM   2423  HZ2 DMS   247     -21.847  12.038  15.040  1.00  0.00           H  
ATOM   2424  HZ3 DMS   247     -22.274  12.261  13.345  1.00  0.00           H  
ATOM   2425  HZ4 DMS   247     -21.181   8.371  13.964  1.00  0.00           H  
ATOM   2426  HZ5 DMS   247     -22.502   9.288  13.265  1.00  0.00           H  
ATOM   2427  HZ6 DMS   247     -22.136   9.631  14.922  1.00  0.00           H  
TER    2428      DMS   247 
ATOM   2428  S   DMS   248      -1.474   4.368 -19.419  1.00  0.00           S  
ATOM   2429  CT1 DMS   248      -1.079   3.598 -21.047  1.00  0.00           C  
ATOM   2430  O   DMS   248      -2.991   4.553 -19.283  1.00  0.00           O  
ATOM   2431  CT2 DMS   248      -0.989   2.975 -18.374  1.00  0.00           C  
ATOM   2432  HZ1 DMS   248      -1.855   2.841 -21.167  1.00  0.00           H  
ATOM   2433  HZ2 DMS   248      -0.146   3.044 -20.947  1.00  0.00           H  
ATOM   2434  HZ3 DMS   248      -1.125   4.396 -21.788  1.00  0.00           H  
ATOM   2435  HZ4 DMS   248      -1.195   3.169 -17.321  1.00  0.00           H  
ATOM   2436  HZ5 DMS   248       0.098   2.887 -18.388  1.00  0.00           H  
ATOM   2437  HZ6 DMS   248      -1.505   2.089 -18.744  1.00  0.00           H  
TER    2438      DMS   248 
ATOM   2438  S   DMS   249      11.793   0.329 -16.567  1.00  0.00           S  
ATOM   2439  CT1 DMS   249      11.620  -1.442 -16.054  1.00  0.00           C  
ATOM   2440  O   DMS   249      11.515   0.345 -18.130  1.00  0.00           O  
ATOM   2441  CT2 DMS   249      10.159   0.841 -15.861  1.00  0.00           C  
ATOM   2442  HZ1 DMS   249      12.344  -1.961 -16.682  1.00  0.00           H  
ATOM   2443  HZ2 DMS   249      10.595  -1.793 -16.175  1.00  0.00           H  
ATOM   2444  HZ3 DMS   249      11.825  -1.398 -14.985  1.00  0.00           H  
ATOM   2445  HZ4 DMS   249      10.027   1.913 -16.001  1.00  0.00           H  
ATOM   2446  HZ5 DMS   249      10.020   0.506 -14.833  1.00  0.00           H  
ATOM   2447  HZ6 DMS   249       9.374   0.269 -16.357  1.00  0.00           H  
TER    2448      DMS   249 
ATOM   2448  S   DMS   250     -20.231  -9.396  -3.258  1.00  0.00           S  
ATOM   2449  CT1 DMS   250     -21.706 -10.132  -4.067  1.00  0.00           C  
ATOM   2450  O   DMS   250     -20.265  -9.909  -1.815  1.00  0.00           O  
ATOM   2451  CT2 DMS   250     -18.853 -10.404  -3.895  1.00  0.00           C  
ATOM   2452  HZ1 DMS   250     -22.582 -10.378  -3.467  1.00  0.00           H  
ATOM   2453  HZ2 DMS   250     -21.409 -11.076  -4.525  1.00  0.00           H  
ATOM   2454  HZ3 DMS   250     -21.875  -9.512  -4.947  1.00  0.00           H  
ATOM   2455  HZ4 DMS   250     -17.937 -10.190  -3.345  1.00  0.00           H  
ATOM   2456  HZ5 DMS   250     -18.639 -10.021  -4.893  1.00  0.00           H  
ATOM   2457  HZ6 DMS   250     -19.056 -11.444  -3.639  1.00  0.00           H  
TER    2458      DMS   250 
ATOM   2458  S   DMS   251      -6.965   7.983  -2.268  1.00  0.00           S  
ATOM   2459  CT1 DMS   251      -5.495   7.352  -1.467  1.00  0.00           C  
ATOM   2460  O   DMS   251      -6.420   8.970  -3.313  1.00  0.00           O  
ATOM   2461  CT2 DMS   251      -7.153   6.527  -3.300  1.00  0.00           C  
ATOM   2462  HZ1 DMS   251      -4.921   8.131  -0.966  1.00  0.00           H  
ATOM   2463  HZ2 DMS   251      -4.897   7.042  -2.324  1.00  0.00           H  
ATOM   2464  HZ3 DMS   251      -5.724   6.579  -0.734  1.00  0.00           H  
ATOM   2465  HZ4 DMS   251      -7.172   5.644  -2.662  1.00  0.00           H  
ATOM   2466  HZ5 DMS   251      -6.423   6.416  -4.103  1.00  0.00           H  
ATOM   2467  HZ6 DMS   251      -8.116   6.669  -3.790  1.00  0.00           H  
TER    2468      DMS   251 
ATOM   2468  S   DMS   252      -6.616   7.731  -7.141  1.00  0.00           S  
ATOM   2469  CT1 DMS   252      -7.640   9.052  -6.454  1.00  0.00           C  
ATOM   2470  O   DMS   252      -6.495   7.996  -8.648  1.00  0.00           O  
ATOM   2471  CT2 DMS   252      -5.064   8.327  -6.410  1.00  0.00           C  
ATOM   2472  HZ1 DMS   252      -8.687   9.054  -6.759  1.00  0.00           H  
ATOM   2473  HZ2 DMS   252      -7.087   9.981  -6.594  1.00  0.00           H  
ATOM   2474  HZ3 DMS   252      -7.634   8.882  -5.378  1.00  0.00           H  
ATOM   2475  HZ4 DMS   252      -4.983   9.362  -6.743  1.00  0.00           H  
ATOM   2476  HZ5 DMS   252      -4.234   7.735  -6.797  1.00  0.00           H  
ATOM   2477  HZ6 DMS   252      -5.159   8.255  -5.326  1.00  0.00           H  
TER    2478      DMS   252 
ATOM   2478  S   DMS   253      -1.206  -5.756 -21.507  1.00  0.00           S  
ATOM   2479  CT1 DMS   253      -1.045  -3.975 -21.344  1.00  0.00           C  
ATOM   2480  O   DMS   253      -0.008  -6.390 -20.880  1.00  0.00           O  
ATOM   2481  CT2 DMS   253      -2.502  -5.865 -20.148  1.00  0.00           C  
ATOM   2482  HZ1 DMS   253      -0.315  -3.649 -22.085  1.00  0.00           H  
ATOM   2483  HZ2 DMS   253      -0.710  -3.654 -20.358  1.00  0.00           H  
ATOM   2484  HZ3 DMS   253      -2.013  -3.528 -21.567  1.00  0.00           H  
ATOM   2485  HZ4 DMS   253      -2.097  -5.485 -19.210  1.00  0.00           H  
ATOM   2486  HZ5 DMS   253      -2.673  -6.939 -20.076  1.00  0.00           H  
ATOM   2487  HZ6 DMS   253      -3.457  -5.417 -20.426  1.00  0.00           H  
TER    2488      DMS   253 
ATOM   2488  S   DMS   254      -3.885  17.068 -12.324  1.00  0.00           S  
ATOM   2489  CT1 DMS   254      -4.942  15.595 -12.344  1.00  0.00           C  
ATOM   2490  O   DMS   254      -3.376  17.289 -13.797  1.00  0.00           O  
ATOM   2491  CT2 DMS   254      -5.307  18.176 -12.148  1.00  0.00           C  
ATOM   2492  HZ1 DMS   254      -5.608  15.701 -13.200  1.00  0.00           H  
ATOM   2493  HZ2 DMS   254      -5.522  15.443 -11.433  1.00  0.00           H  
ATOM   2494  HZ3 DMS   254      -4.294  14.729 -12.478  1.00  0.00           H  
ATOM   2495  HZ4 DMS   254      -6.032  17.924 -12.922  1.00  0.00           H  
ATOM   2496  HZ5 DMS   254      -4.876  19.176 -12.187  1.00  0.00           H  
ATOM   2497  HZ6 DMS   254      -5.816  18.128 -11.186  1.00  0.00           H  
TER    2498      DMS   254 
ATOM   2498  S   DMS   255       8.406  15.012   3.902  1.00  0.00           S  
ATOM   2499  CT1 DMS   255       6.674  14.884   3.477  1.00  0.00           C  
ATOM   2500  O   DMS   255       8.702  14.265   5.220  1.00  0.00           O  
ATOM   2501  CT2 DMS   255       9.054  14.002   2.543  1.00  0.00           C  
ATOM   2502  HZ1 DMS   255       6.126  15.133   4.385  1.00  0.00           H  
ATOM   2503  HZ2 DMS   255       6.470  13.850   3.197  1.00  0.00           H  
ATOM   2504  HZ3 DMS   255       6.454  15.627   2.711  1.00  0.00           H  
ATOM   2505  HZ4 DMS   255       8.610  14.386   1.625  1.00  0.00           H  
ATOM   2506  HZ5 DMS   255       8.793  12.947   2.623  1.00  0.00           H  
ATOM   2507  HZ6 DMS   255      10.140  14.093   2.554  1.00  0.00           H  
TER    2508      DMS   255 
ATOM   2508  S   DMS   256       7.546  11.301  17.433  1.00  0.00           S  
ATOM   2509  CT1 DMS   256       6.242  10.585  16.428  1.00  0.00           C  
ATOM   2510  O   DMS   256       8.677  11.595  16.514  1.00  0.00           O  
ATOM   2511  CT2 DMS   256       6.777  12.854  17.809  1.00  0.00           C  
ATOM   2512  HZ1 DMS   256       6.457   9.539  16.209  1.00  0.00           H  
ATOM   2513  HZ2 DMS   256       6.136  11.148  15.501  1.00  0.00           H  
ATOM   2514  HZ3 DMS   256       5.256  10.738  16.867  1.00  0.00           H  
ATOM   2515  HZ4 DMS   256       7.325  13.306  18.635  1.00  0.00           H  
ATOM   2516  HZ5 DMS   256       5.729  12.730  18.082  1.00  0.00           H  
ATOM   2517  HZ6 DMS   256       6.820  13.619  17.033  1.00  0.00           H  
TER    2518      DMS   256 
ATOM   2518  S   DMS   257      11.716 -10.298 -20.535  1.00  0.00           S  
ATOM   2519  CT1 DMS   257      11.454  -8.560 -20.192  1.00  0.00           C  
ATOM   2520  O   DMS   257      10.860 -11.121 -19.657  1.00  0.00           O  
ATOM   2521  CT2 DMS   257      11.169 -10.468 -22.146  1.00  0.00           C  
ATOM   2522  HZ1 DMS   257      12.073  -7.870 -20.767  1.00  0.00           H  
ATOM   2523  HZ2 DMS   257      11.506  -8.231 -19.154  1.00  0.00           H  
ATOM   2524  HZ3 DMS   257      10.426  -8.308 -20.453  1.00  0.00           H  
ATOM   2525  HZ4 DMS   257      10.097 -10.272 -22.106  1.00  0.00           H  
ATOM   2526  HZ5 DMS   257      11.370 -11.482 -22.492  1.00  0.00           H  
ATOM   2527  HZ6 DMS   257      11.754  -9.805 -22.784  1.00  0.00           H  
TER    2528      DMS   257 
ATOM   2528  S   DMS   258      12.033  14.273  -9.286  1.00  0.00           S  
ATOM   2529  CT1 DMS   258      10.851  14.625  -8.014  1.00  0.00           C  
ATOM   2530  O   DMS   258      12.786  12.959  -8.920  1.00  0.00           O  
ATOM   2531  CT2 DMS   258      13.096  15.659  -8.950  1.00  0.00           C  
ATOM   2532  HZ1 DMS   258      10.005  13.938  -8.018  1.00  0.00           H  
ATOM   2533  HZ2 DMS   258      10.411  15.611  -8.168  1.00  0.00           H  
ATOM   2534  HZ3 DMS   258      11.380  14.647  -7.062  1.00  0.00           H  
ATOM   2535  HZ4 DMS   258      14.031  15.687  -9.511  1.00  0.00           H  
ATOM   2536  HZ5 DMS   258      13.255  15.655  -7.872  1.00  0.00           H  
ATOM   2537  HZ6 DMS   258      12.632  16.606  -9.226  1.00  0.00           H  
TER    2538      DMS   258 
ATOM   2538  S   DMS   259      13.370 -11.914  -6.085  1.00  0.00           S  
ATOM   2539  CT1 DMS   259      14.352 -13.435  -5.979  1.00  0.00           C  
ATOM   2540  O   DMS   259      14.428 -10.882  -5.618  1.00  0.00           O  
ATOM   2541  CT2 DMS   259      13.390 -11.850  -7.936  1.00  0.00           C  
ATOM   2542  HZ1 DMS   259      13.750 -14.236  -6.407  1.00  0.00           H  
ATOM   2543  HZ2 DMS   259      14.542 -13.744  -4.951  1.00  0.00           H  
ATOM   2544  HZ3 DMS   259      15.327 -13.290  -6.444  1.00  0.00           H  
ATOM   2545  HZ4 DMS   259      12.667 -12.600  -8.258  1.00  0.00           H  
ATOM   2546  HZ5 DMS   259      14.395 -12.002  -8.330  1.00  0.00           H  
ATOM   2547  HZ6 DMS   259      13.203 -10.814  -8.218  1.00  0.00           H  
TER    2548      DMS   259 
ATOM   2548  S   DMS   260      -0.021  -4.778  14.134  1.00  0.00           S  
ATOM   2549  CT1 DMS   260      -1.105  -4.186  15.397  1.00  0.00           C  
ATOM   2550  O   DMS   260      -0.772  -5.916  13.381  1.00  0.00           O  
ATOM   2551  CT2 DMS   260      -0.039  -3.320  13.097  1.00  0.00           C  
ATOM   2552  HZ1 DMS   260      -1.140  -4.750  16.329  1.00  0.00           H  
ATOM   2553  HZ2 DMS   260      -2.070  -4.230  14.891  1.00  0.00           H  
ATOM   2554  HZ3 DMS   260      -0.837  -3.172  15.691  1.00  0.00           H  
ATOM   2555  HZ4 DMS   260      -1.035  -3.098  12.713  1.00  0.00           H  
ATOM   2556  HZ5 DMS   260       0.568  -3.611  12.239  1.00  0.00           H  
ATOM   2557  HZ6 DMS   260       0.395  -2.416  13.523  1.00  0.00           H  
TER    2558      DMS   260 
ATOM   2558  S   DMS   261      22.956 -13.397  12.109  1.00  0.00           S  
ATOM   2559  CT1 DMS   261      22.134 -14.920  12.688  1.00  0.00           C  
ATOM   2560  O   DMS   261      22.468 -13.212  10.666  1.00  0.00           O  
ATOM   2561  CT2 DMS   261      21.965 -12.259  13.047  1.00  0.00           C  
ATOM   2562  HZ1 DMS   261      21.056 -14.757  12.669  1.00  0.00           H  
ATOM   2563  HZ2 DMS   261      22.549 -14.961  13.695  1.00  0.00           H  
ATOM   2564  HZ3 DMS   261      22.415 -15.804  12.116  1.00  0.00           H  
ATOM   2565  HZ4 DMS   261      20.961 -12.136  12.641  1.00  0.00           H  
ATOM   2566  HZ5 DMS   261      22.462 -11.298  12.919  1.00  0.00           H  
ATOM   2567  HZ6 DMS   261      21.967 -12.633  14.071  1.00  0.00           H  
TER    2568      DMS   261 
ATOM   2568  S   DMS   262     -18.868   6.586  12.859  1.00  0.00           S  
ATOM   2569  CT1 DMS   262     -19.963   5.586  13.846  1.00  0.00           C  
ATOM   2570  O   DMS   262     -19.611   7.606  12.074  1.00  0.00           O  
ATOM   2571  CT2 DMS   262     -18.205   7.411  14.273  1.00  0.00           C  
ATOM   2572  HZ1 DMS   262     -20.790   5.307  13.193  1.00  0.00           H  
ATOM   2573  HZ2 DMS   262     -20.369   6.166  14.674  1.00  0.00           H  
ATOM   2574  HZ3 DMS   262     -19.402   4.742  14.249  1.00  0.00           H  
ATOM   2575  HZ4 DMS   262     -17.768   6.710  14.985  1.00  0.00           H  
ATOM   2576  HZ5 DMS   262     -18.993   7.964  14.784  1.00  0.00           H  
ATOM   2577  HZ6 DMS   262     -17.399   8.093  14.004  1.00  0.00           H  
TER    2578      DMS   262 
ATOM   2578  S   DMS   263     -17.680   2.983 -14.378  1.00  0.00           S  
ATOM   2579  CT1 DMS   263     -19.377   2.602 -14.293  1.00  0.00           C  
ATOM   2580  O   DMS   263     -17.585   3.632 -15.737  1.00  0.00           O  
ATOM   2581  CT2 DMS   263     -17.631   4.215 -13.150  1.00  0.00           C  
ATOM   2582  HZ1 DMS   263     -20.025   3.469 -14.423  1.00  0.00           H  
ATOM   2583  HZ2 DMS   263     -19.515   2.155 -13.309  1.00  0.00           H  
ATOM   2584  HZ3 DMS   263     -19.633   1.857 -15.046  1.00  0.00           H  
ATOM   2585  HZ4 DMS   263     -17.914   3.854 -12.161  1.00  0.00           H  
ATOM   2586  HZ5 DMS   263     -18.207   5.069 -13.507  1.00  0.00           H  
ATOM   2587  HZ6 DMS   263     -16.631   4.641 -13.225  1.00  0.00           H  
TER    2588      DMS   263 
ATOM   2588  S   DMS   264     -10.884   0.744  23.505  1.00  0.00           S  
ATOM   2589  CT1 DMS   264      -9.946  -0.680  24.245  1.00  0.00           C  
ATOM   2590  O   DMS   264     -11.120   1.547  24.751  1.00  0.00           O  
ATOM   2591  CT2 DMS   264      -9.466   1.608  22.761  1.00  0.00           C  
ATOM   2592  HZ1 DMS   264      -9.171  -1.136  23.628  1.00  0.00           H  
ATOM   2593  HZ2 DMS   264     -10.596  -1.486  24.584  1.00  0.00           H  
ATOM   2594  HZ3 DMS   264      -9.358  -0.259  25.061  1.00  0.00           H  
ATOM   2595  HZ4 DMS   264      -9.307   1.136  21.792  1.00  0.00           H  
ATOM   2596  HZ5 DMS   264      -8.527   1.496  23.303  1.00  0.00           H  
ATOM   2597  HZ6 DMS   264      -9.734   2.632  22.502  1.00  0.00           H  
TER    2598      DMS   264 
ATOM   2598  S   DMS   265       5.227 -13.874  24.863  1.00  0.00           S  
ATOM   2599  CT1 DMS   265       4.930 -12.786  23.412  1.00  0.00           C  
ATOM   2600  O   DMS   265       4.796 -15.276  24.440  1.00  0.00           O  
ATOM   2601  CT2 DMS   265       7.046 -13.793  24.835  1.00  0.00           C  
ATOM   2602  HZ1 DMS   265       3.847 -12.742  23.300  1.00  0.00           H  
ATOM   2603  HZ2 DMS   265       5.470 -13.176  22.549  1.00  0.00           H  
ATOM   2604  HZ3 DMS   265       5.310 -11.771  23.531  1.00  0.00           H  
ATOM   2605  HZ4 DMS   265       7.444 -13.953  23.833  1.00  0.00           H  
ATOM   2606  HZ5 DMS   265       7.497 -14.557  25.469  1.00  0.00           H  
ATOM   2607  HZ6 DMS   265       7.449 -12.844  25.187  1.00  0.00           H  
TER    2608      DMS   265 
ATOM   2608  S   DMS   266       4.450 -20.826  -3.326  1.00  0.00           S  
ATOM   2609  CT1 DMS   266       4.673 -20.498  -5.117  1.00  0.00           C  
ATOM   2610  O   DMS   266       3.128 -20.209  -2.974  1.00  0.00           O  
ATOM   2611  CT2 DMS   266       4.446 -22.608  -3.326  1.00  0.00           C  
ATOM   2612  HZ1 DMS   266       5.670 -20.845  -5.388  1.00  0.00           H  
ATOM   2613  HZ2 DMS   266       4.479 -19.450  -5.347  1.00  0.00           H  
ATOM   2614  HZ3 DMS   266       3.916 -20.989  -5.729  1.00  0.00           H  
ATOM   2615  HZ4 DMS   266       4.619 -22.847  -2.277  1.00  0.00           H  
ATOM   2616  HZ5 DMS   266       5.275 -22.944  -3.948  1.00  0.00           H  
ATOM   2617  HZ6 DMS   266       3.524 -23.039  -3.715  1.00  0.00           H  
TER    2618      DMS   266 
ATOM   2618  S   DMS   267      20.167  -1.136 -18.270  1.00  0.00           S  
ATOM   2619  CT1 DMS   267      21.805  -1.105 -18.992  1.00  0.00           C  
ATOM   2620  O   DMS   267      19.989  -2.677 -18.237  1.00  0.00           O  
ATOM   2621  CT2 DMS   267      20.649  -0.651 -16.510  1.00  0.00           C  
ATOM   2622  HZ1 DMS   267      22.401  -1.982 -18.738  1.00  0.00           H  
ATOM   2623  HZ2 DMS   267      22.339  -0.163 -18.867  1.00  0.00           H  
ATOM   2624  HZ3 DMS   267      21.605  -1.016 -20.060  1.00  0.00           H  
ATOM   2625  HZ4 DMS   267      19.727  -0.640 -15.928  1.00  0.00           H  
ATOM   2626  HZ5 DMS   267      21.101   0.332 -16.634  1.00  0.00           H  
ATOM   2627  HZ6 DMS   267      21.472  -1.308 -16.231  1.00  0.00           H  
TER    2628      DMS   267 
ATOM   2628  S   DMS   268     -22.238  11.778  10.082  1.00  0.00           S  
ATOM   2629  CT1 DMS   268     -22.450  12.621   8.496  1.00  0.00           C  
ATOM   2630  O   DMS   268     -21.818  12.918  10.978  1.00  0.00           O  
ATOM   2631  CT2 DMS   268     -23.933  11.475  10.558  1.00  0.00           C  
ATOM   2632  HZ1 DMS   268     -23.118  13.465   8.667  1.00  0.00           H  
ATOM   2633  HZ2 DMS   268     -22.963  11.997   7.765  1.00  0.00           H  
ATOM   2634  HZ3 DMS   268     -21.474  12.930   8.121  1.00  0.00           H  
ATOM   2635  HZ4 DMS   268     -24.088  11.110  11.574  1.00  0.00           H  
ATOM   2636  HZ5 DMS   268     -24.210  10.733   9.809  1.00  0.00           H  
ATOM   2637  HZ6 DMS   268     -24.528  12.384  10.476  1.00  0.00           H  
TER    2638      DMS   268 
ATOM   2638  S   DMS   269       6.925 -16.326   5.529  1.00  0.00           S  
ATOM   2639  CT1 DMS   269       7.317 -18.122   5.494  1.00  0.00           C  
ATOM   2640  O   DMS   269       7.495 -15.879   4.213  1.00  0.00           O  
ATOM   2641  CT2 DMS   269       5.119 -16.459   5.353  1.00  0.00           C  
ATOM   2642  HZ1 DMS   269       8.391 -18.224   5.338  1.00  0.00           H  
ATOM   2643  HZ2 DMS   269       6.797 -18.502   4.615  1.00  0.00           H  
ATOM   2644  HZ3 DMS   269       6.916 -18.666   6.350  1.00  0.00           H  
ATOM   2645  HZ4 DMS   269       4.630 -16.954   6.192  1.00  0.00           H  
ATOM   2646  HZ5 DMS   269       4.817 -16.980   4.445  1.00  0.00           H  
ATOM   2647  HZ6 DMS   269       4.756 -15.449   5.160  1.00  0.00           H  
TER    2648      DMS   269 
ATOM   2648  S   DMS   270      -6.377 -14.247  18.763  1.00  0.00           S  
ATOM   2649  CT1 DMS   270      -5.487 -12.599  18.698  1.00  0.00           C  
ATOM   2650  O   DMS   270      -5.250 -15.163  19.266  1.00  0.00           O  
ATOM   2651  CT2 DMS   270      -6.473 -14.638  17.024  1.00  0.00           C  
ATOM   2652  HZ1 DMS   270      -6.126 -11.847  18.235  1.00  0.00           H  
ATOM   2653  HZ2 DMS   270      -4.609 -12.606  18.053  1.00  0.00           H  
ATOM   2654  HZ3 DMS   270      -5.071 -12.319  19.666  1.00  0.00           H  
ATOM   2655  HZ4 DMS   270      -6.763 -13.718  16.517  1.00  0.00           H  
ATOM   2656  HZ5 DMS   270      -7.113 -15.491  16.797  1.00  0.00           H  
ATOM   2657  HZ6 DMS   270      -5.434 -14.810  16.742  1.00  0.00           H  
TER    2658      DMS   270 
ATOM   2658  S   DMS   271       4.728  14.042  14.210  1.00  0.00           S  
ATOM   2659  CT1 DMS   271       4.295  12.432  13.313  1.00  0.00           C  
ATOM   2660  O   DMS   271       4.656  13.799  15.724  1.00  0.00           O  
ATOM   2661  CT2 DMS   271       6.459  14.255  13.738  1.00  0.00           C  
ATOM   2662  HZ1 DMS   271       5.101  11.707  13.428  1.00  0.00           H  
ATOM   2663  HZ2 DMS   271       4.139  12.593  12.246  1.00  0.00           H  
ATOM   2664  HZ3 DMS   271       3.336  12.059  13.672  1.00  0.00           H  
ATOM   2665  HZ4 DMS   271       6.957  13.330  14.028  1.00  0.00           H  
ATOM   2666  HZ5 DMS   271       6.860  15.146  14.220  1.00  0.00           H  
ATOM   2667  HZ6 DMS   271       6.451  14.328  12.650  1.00  0.00           H  
TER    2668      DMS   271 
ATOM   2668  S   DMS   272      -7.143   1.180  11.833  1.00  0.00           S  
ATOM   2669  CT1 DMS   272      -7.933   2.313  10.718  1.00  0.00           C  
ATOM   2670  O   DMS   272      -5.880   0.657  11.158  1.00  0.00           O  
ATOM   2671  CT2 DMS   272      -6.452   2.307  12.983  1.00  0.00           C  
ATOM   2672  HZ1 DMS   272      -7.155   2.987  10.360  1.00  0.00           H  
ATOM   2673  HZ2 DMS   272      -8.672   2.853  11.310  1.00  0.00           H  
ATOM   2674  HZ3 DMS   272      -8.428   1.742   9.933  1.00  0.00           H  
ATOM   2675  HZ4 DMS   272      -7.247   2.777  13.562  1.00  0.00           H  
ATOM   2676  HZ5 DMS   272      -5.880   3.090  12.485  1.00  0.00           H  
ATOM   2677  HZ6 DMS   272      -5.867   1.616  13.590  1.00  0.00           H  
TER    2678      DMS   272 
ATOM   2678  S   DMS   273       5.296  -9.916  17.626  1.00  0.00           S  
ATOM   2679  CT1 DMS   273       5.885 -11.629  17.809  1.00  0.00           C  
ATOM   2680  O   DMS   273       5.366  -9.779  16.104  1.00  0.00           O  
ATOM   2681  CT2 DMS   273       3.600 -10.220  18.111  1.00  0.00           C  
ATOM   2682  HZ1 DMS   273       6.974 -11.624  17.766  1.00  0.00           H  
ATOM   2683  HZ2 DMS   273       5.522 -12.352  17.078  1.00  0.00           H  
ATOM   2684  HZ3 DMS   273       5.721 -12.103  18.776  1.00  0.00           H  
ATOM   2685  HZ4 DMS   273       2.987  -9.439  17.662  1.00  0.00           H  
ATOM   2686  HZ5 DMS   273       3.419 -10.296  19.183  1.00  0.00           H  
ATOM   2687  HZ6 DMS   273       3.139 -11.099  17.659  1.00  0.00           H  
TER    2688      DMS   273 
ATOM   2688  S   DMS   274       3.973   4.541  23.752  1.00  0.00           S  
ATOM   2689  CT1 DMS   274       4.364   5.444  22.192  1.00  0.00           C  
ATOM   2690  O   DMS   274       3.404   3.119  23.486  1.00  0.00           O  
ATOM   2691  CT2 DMS   274       5.623   4.308  24.449  1.00  0.00           C  
ATOM   2692  HZ1 DMS   274       3.473   5.498  21.567  1.00  0.00           H  
ATOM   2693  HZ2 DMS   274       5.190   4.900  21.733  1.00  0.00           H  
ATOM   2694  HZ3 DMS   274       4.608   6.498  22.328  1.00  0.00           H  
ATOM   2695  HZ4 DMS   274       5.656   3.641  25.311  1.00  0.00           H  
ATOM   2696  HZ5 DMS   274       6.114   5.241  24.725  1.00  0.00           H  
ATOM   2697  HZ6 DMS   274       6.226   3.923  23.627  1.00  0.00           H  
TER    2698      DMS   274 
ATOM   2698  S   DMS   275      13.494  13.373 -13.269  1.00  0.00           S  
ATOM   2699  CT1 DMS   275      14.889  13.409 -14.432  1.00  0.00           C  
ATOM   2700  O   DMS   275      12.188  13.545 -14.091  1.00  0.00           O  
ATOM   2701  CT2 DMS   275      13.536  11.552 -13.170  1.00  0.00           C  
ATOM   2702  HZ1 DMS   275      14.541  12.913 -15.338  1.00  0.00           H  
ATOM   2703  HZ2 DMS   275      15.644  12.672 -14.159  1.00  0.00           H  
ATOM   2704  HZ3 DMS   275      15.278  14.402 -14.655  1.00  0.00           H  
ATOM   2705  HZ4 DMS   275      12.649  11.224 -12.629  1.00  0.00           H  
ATOM   2706  HZ5 DMS   275      14.445  11.191 -12.689  1.00  0.00           H  
ATOM   2707  HZ6 DMS   275      13.428  11.208 -14.199  1.00  0.00           H  
TER    2708      DMS   275 
ATOM   2708  S   DMS   276      -7.693  20.194  17.801  1.00  0.00           S  
ATOM   2709  CT1 DMS   276      -7.166  21.977  18.088  1.00  0.00           C  
ATOM   2710  O   DMS   276      -8.184  19.792  19.189  1.00  0.00           O  
ATOM   2711  CT2 DMS   276      -9.199  20.529  16.924  1.00  0.00           C  
ATOM   2712  HZ1 DMS   276      -7.943  22.607  18.522  1.00  0.00           H  
ATOM   2713  HZ2 DMS   276      -6.815  22.401  17.147  1.00  0.00           H  
ATOM   2714  HZ3 DMS   276      -6.320  22.027  18.774  1.00  0.00           H  
ATOM   2715  HZ4 DMS   276      -9.172  20.718  15.851  1.00  0.00           H  
ATOM   2716  HZ5 DMS   276      -9.801  21.301  17.405  1.00  0.00           H  
ATOM   2717  HZ6 DMS   276      -9.827  19.642  17.008  1.00  0.00           H  
TER    2718      DMS   276 
ATOM   2718  S   DMS   277      -4.477 -17.194   6.568  1.00  0.00           S  
ATOM   2719  CT1 DMS   277      -3.033 -16.265   6.099  1.00  0.00           C  
ATOM   2720  O   DMS   277      -4.501 -17.133   8.095  1.00  0.00           O  
ATOM   2721  CT2 DMS   277      -5.744 -16.003   6.128  1.00  0.00           C  
ATOM   2722  HZ1 DMS   277      -2.170 -16.732   6.574  1.00  0.00           H  
ATOM   2723  HZ2 DMS   277      -3.086 -15.296   6.595  1.00  0.00           H  
ATOM   2724  HZ3 DMS   277      -3.044 -16.280   5.009  1.00  0.00           H  
ATOM   2725  HZ4 DMS   277      -6.716 -16.207   6.577  1.00  0.00           H  
ATOM   2726  HZ5 DMS   277      -5.893 -16.256   5.078  1.00  0.00           H  
ATOM   2727  HZ6 DMS   277      -5.432 -14.987   6.370  1.00  0.00           H  
TER    2728      DMS   277 
ATOM   2728  S   DMS   278     -10.571  12.709  -3.983  1.00  0.00           S  
ATOM   2729  CT1 DMS   278     -11.548  11.273  -3.472  1.00  0.00           C  
ATOM   2730  O   DMS   278     -10.900  13.777  -2.990  1.00  0.00           O  
ATOM   2731  CT2 DMS   278      -8.963  12.115  -3.587  1.00  0.00           C  
ATOM   2732  HZ1 DMS   278     -11.286  10.952  -2.464  1.00  0.00           H  
ATOM   2733  HZ2 DMS   278     -11.331  10.495  -4.205  1.00  0.00           H  
ATOM   2734  HZ3 DMS   278     -12.609  11.511  -3.543  1.00  0.00           H  
ATOM   2735  HZ4 DMS   278      -8.175  12.867  -3.589  1.00  0.00           H  
ATOM   2736  HZ5 DMS   278      -8.781  11.306  -4.294  1.00  0.00           H  
ATOM   2737  HZ6 DMS   278      -8.974  11.765  -2.555  1.00  0.00           H  
TER    2738      DMS   278 
ATOM   2738  S   DMS   279      11.146  19.281   5.317  1.00  0.00           S  
ATOM   2739  CT1 DMS   279      12.011  18.355   4.018  1.00  0.00           C  
ATOM   2740  O   DMS   279      11.628  20.682   5.115  1.00  0.00           O  
ATOM   2741  CT2 DMS   279       9.507  19.393   4.575  1.00  0.00           C  
ATOM   2742  HZ1 DMS   279      13.058  18.225   4.290  1.00  0.00           H  
ATOM   2743  HZ2 DMS   279      11.869  18.973   3.132  1.00  0.00           H  
ATOM   2744  HZ3 DMS   279      11.575  17.360   3.930  1.00  0.00           H  
ATOM   2745  HZ4 DMS   279       8.701  19.708   5.238  1.00  0.00           H  
ATOM   2746  HZ5 DMS   279       9.323  18.549   3.911  1.00  0.00           H  
ATOM   2747  HZ6 DMS   279       9.500  20.342   4.040  1.00  0.00           H  
TER    2748      DMS   279 
ATOM   2748  S   DMS   280      21.223  -7.497  -8.681  1.00  0.00           S  
ATOM   2749  CT1 DMS   280      22.823  -6.840  -8.959  1.00  0.00           C  
ATOM   2750  O   DMS   280      20.169  -6.417  -8.848  1.00  0.00           O  
ATOM   2751  CT2 DMS   280      21.220  -8.571 -10.176  1.00  0.00           C  
ATOM   2752  HZ1 DMS   280      22.765  -6.257  -9.877  1.00  0.00           H  
ATOM   2753  HZ2 DMS   280      23.520  -7.647  -9.186  1.00  0.00           H  
ATOM   2754  HZ3 DMS   280      23.101  -6.222  -8.105  1.00  0.00           H  
ATOM   2755  HZ4 DMS   280      20.191  -8.925 -10.251  1.00  0.00           H  
ATOM   2756  HZ5 DMS   280      21.928  -9.399 -10.175  1.00  0.00           H  
ATOM   2757  HZ6 DMS   280      21.283  -7.948 -11.069  1.00  0.00           H  
TER    2758      DMS   280 
ATOM   2758  S   DMS   281       8.780  23.879   5.854  1.00  0.00           S  
ATOM   2759  CT1 DMS   281       8.120  24.869   4.539  1.00  0.00           C  
ATOM   2760  O   DMS   281       8.213  24.562   7.068  1.00  0.00           O  
ATOM   2761  CT2 DMS   281       7.927  22.372   5.481  1.00  0.00           C  
ATOM   2762  HZ1 DMS   281       8.141  24.277   3.624  1.00  0.00           H  
ATOM   2763  HZ2 DMS   281       8.708  25.771   4.369  1.00  0.00           H  
ATOM   2764  HZ3 DMS   281       7.054  25.015   4.712  1.00  0.00           H  
ATOM   2765  HZ4 DMS   281       7.991  21.608   6.256  1.00  0.00           H  
ATOM   2766  HZ5 DMS   281       8.331  21.964   4.554  1.00  0.00           H  
ATOM   2767  HZ6 DMS   281       6.853  22.524   5.379  1.00  0.00           H  
TER    2768      DMS   281 
ATOM   2768  S   DMS   282      20.539 -10.526   3.135  1.00  0.00           S  
ATOM   2769  CT1 DMS   282      21.874 -10.139   4.315  1.00  0.00           C  
ATOM   2770  O   DMS   282      19.350 -10.886   4.068  1.00  0.00           O  
ATOM   2771  CT2 DMS   282      20.221  -8.837   2.654  1.00  0.00           C  
ATOM   2772  HZ1 DMS   282      22.781  -9.752   3.850  1.00  0.00           H  
ATOM   2773  HZ2 DMS   282      22.021 -11.022   4.938  1.00  0.00           H  
ATOM   2774  HZ3 DMS   282      21.579  -9.377   5.035  1.00  0.00           H  
ATOM   2775  HZ4 DMS   282      20.209  -8.288   3.596  1.00  0.00           H  
ATOM   2776  HZ5 DMS   282      19.277  -8.843   2.109  1.00  0.00           H  
ATOM   2777  HZ6 DMS   282      21.041  -8.577   1.985  1.00  0.00           H  
TER    2778      DMS   282 
ATOM   2778  S   DMS   283       3.273  -9.066   1.730  1.00  0.00           S  
ATOM   2779  CT1 DMS   283       3.885  -9.284   0.040  1.00  0.00           C  
ATOM   2780  O   DMS   283       4.330  -9.642   2.663  1.00  0.00           O  
ATOM   2781  CT2 DMS   283       3.479  -7.269   1.858  1.00  0.00           C  
ATOM   2782  HZ1 DMS   283       4.770  -8.654  -0.055  1.00  0.00           H  
ATOM   2783  HZ2 DMS   283       3.122  -8.851  -0.607  1.00  0.00           H  
ATOM   2784  HZ3 DMS   283       3.907 -10.353  -0.172  1.00  0.00           H  
ATOM   2785  HZ4 DMS   283       4.541  -7.177   1.634  1.00  0.00           H  
ATOM   2786  HZ5 DMS   283       3.149  -6.930   2.840  1.00  0.00           H  
ATOM   2787  HZ6 DMS   283       2.992  -6.878   0.965  1.00  0.00           H  
TER    2788      DMS   283 
ATOM   2788  S   DMS   284      -7.412  21.467   9.888  1.00  0.00           S  
ATOM   2789  CT1 DMS   284      -7.168  21.546   8.113  1.00  0.00           C  
ATOM   2790  O   DMS   284      -8.691  20.599  10.014  1.00  0.00           O  
ATOM   2791  CT2 DMS   284      -6.050  20.474  10.270  1.00  0.00           C  
ATOM   2792  HZ1 DMS   284      -6.307  22.193   7.945  1.00  0.00           H  
ATOM   2793  HZ2 DMS   284      -7.960  22.146   7.663  1.00  0.00           H  
ATOM   2794  HZ3 DMS   284      -7.108  20.508   7.788  1.00  0.00           H  
ATOM   2795  HZ4 DMS   284      -5.950  20.391  11.352  1.00  0.00           H  
ATOM   2796  HZ5 DMS   284      -5.187  21.052   9.939  1.00  0.00           H  
ATOM   2797  HZ6 DMS   284      -6.043  19.522   9.740  1.00  0.00           H  
TER    2798      DMS   284 
ATOM   2798  S   DMS   285      -5.153   7.844   7.059  1.00  0.00           S  
ATOM   2799  CT1 DMS   285      -3.707   8.301   8.018  1.00  0.00           C  
ATOM   2800  O   DMS   285      -5.108   6.295   7.170  1.00  0.00           O  
ATOM   2801  CT2 DMS   285      -6.376   8.410   8.293  1.00  0.00           C  
ATOM   2802  HZ1 DMS   285      -3.416   9.351   8.065  1.00  0.00           H  
ATOM   2803  HZ2 DMS   285      -2.798   7.794   7.693  1.00  0.00           H  
ATOM   2804  HZ3 DMS   285      -3.844   8.088   9.078  1.00  0.00           H  
ATOM   2805  HZ4 DMS   285      -6.383   7.805   9.200  1.00  0.00           H  
ATOM   2806  HZ5 DMS   285      -7.347   8.316   7.806  1.00  0.00           H  
ATOM   2807  HZ6 DMS   285      -6.165   9.454   8.522  1.00  0.00           H  
TER    2808      DMS   285 
ATOM   2808  S   DMS   286      -7.586  -1.281 -21.689  1.00  0.00           S  
ATOM   2809  CT1 DMS   286      -6.932  -2.394 -20.429  1.00  0.00           C  
ATOM   2810  O   DMS   286      -7.212   0.069 -20.993  1.00  0.00           O  
ATOM   2811  CT2 DMS   286      -9.312  -1.370 -21.228  1.00  0.00           C  
ATOM   2812  HZ1 DMS   286      -5.854  -2.247 -20.372  1.00  0.00           H  
ATOM   2813  HZ2 DMS   286      -7.199  -3.391 -20.779  1.00  0.00           H  
ATOM   2814  HZ3 DMS   286      -7.371  -2.283 -19.437  1.00  0.00           H  
ATOM   2815  HZ4 DMS   286      -9.551  -0.945 -20.253  1.00  0.00           H  
ATOM   2816  HZ5 DMS   286      -9.660  -2.402 -21.270  1.00  0.00           H  
ATOM   2817  HZ6 DMS   286      -9.805  -0.759 -21.984  1.00  0.00           H  
TER    2818      DMS   286 
ATOM   2818  S   DMS   287      -4.097   9.919  12.558  1.00  0.00           S  
ATOM   2819  CT1 DMS   287      -4.219   9.271  14.319  1.00  0.00           C  
ATOM   2820  O   DMS   287      -3.550   8.793  11.671  1.00  0.00           O  
ATOM   2821  CT2 DMS   287      -5.824  10.027  12.221  1.00  0.00           C  
ATOM   2822  HZ1 DMS   287      -4.715  10.023  14.933  1.00  0.00           H  
ATOM   2823  HZ2 DMS   287      -3.194   9.241  14.688  1.00  0.00           H  
ATOM   2824  HZ3 DMS   287      -4.733   8.312  14.397  1.00  0.00           H  
ATOM   2825  HZ4 DMS   287      -6.035  10.986  12.695  1.00  0.00           H  
ATOM   2826  HZ5 DMS   287      -6.379   9.182  12.629  1.00  0.00           H  
ATOM   2827  HZ6 DMS   287      -6.075  10.035  11.160  1.00  0.00           H  
TER    2828      DMS   287 
ATOM   2828  S   DMS   288      -1.342  19.376 -10.453  1.00  0.00           S  
ATOM   2829  CT1 DMS   288      -0.509  20.173 -11.845  1.00  0.00           C  
ATOM   2830  O   DMS   288      -0.934  17.943 -10.466  1.00  0.00           O  
ATOM   2831  CT2 DMS   288      -0.282  20.280  -9.257  1.00  0.00           C  
ATOM   2832  HZ1 DMS   288       0.572  20.030 -11.821  1.00  0.00           H  
ATOM   2833  HZ2 DMS   288      -0.684  21.248 -11.852  1.00  0.00           H  
ATOM   2834  HZ3 DMS   288      -0.995  19.819 -12.754  1.00  0.00           H  
ATOM   2835  HZ4 DMS   288       0.782  20.088  -9.397  1.00  0.00           H  
ATOM   2836  HZ5 DMS   288      -0.524  20.086  -8.212  1.00  0.00           H  
ATOM   2837  HZ6 DMS   288      -0.539  21.333  -9.364  1.00  0.00           H  
TER    2838      DMS   288 
ATOM   2838  S   DMS   289      16.695  -9.887  -9.097  1.00  0.00           S  
ATOM   2839  CT1 DMS   289      16.053  -8.165  -8.929  1.00  0.00           C  
ATOM   2840  O   DMS   289      17.547  -9.813 -10.369  1.00  0.00           O  
ATOM   2841  CT2 DMS   289      17.820 -10.002  -7.640  1.00  0.00           C  
ATOM   2842  HZ1 DMS   289      16.866  -7.457  -9.092  1.00  0.00           H  
ATOM   2843  HZ2 DMS   289      15.611  -8.002  -7.946  1.00  0.00           H  
ATOM   2844  HZ3 DMS   289      15.212  -8.049  -9.612  1.00  0.00           H  
ATOM   2845  HZ4 DMS   289      18.491  -9.154  -7.501  1.00  0.00           H  
ATOM   2846  HZ5 DMS   289      18.390 -10.930  -7.689  1.00  0.00           H  
ATOM   2847  HZ6 DMS   289      17.209 -10.081  -6.741  1.00  0.00           H  
TER    2848      DMS   289 
ATOM   2848  S   DMS   290      -1.879   0.153  15.126  1.00  0.00           S  
ATOM   2849  CT1 DMS   290      -3.125  -0.490  14.040  1.00  0.00           C  
ATOM   2850  O   DMS   290      -0.535  -0.481  14.765  1.00  0.00           O  
ATOM   2851  CT2 DMS   290      -1.774   1.760  14.318  1.00  0.00           C  
ATOM   2852  HZ1 DMS   290      -2.759  -0.530  13.014  1.00  0.00           H  
ATOM   2853  HZ2 DMS   290      -4.144  -0.105  14.054  1.00  0.00           H  
ATOM   2854  HZ3 DMS   290      -3.431  -1.458  14.437  1.00  0.00           H  
ATOM   2855  HZ4 DMS   290      -1.504   1.651  13.267  1.00  0.00           H  
ATOM   2856  HZ5 DMS   290      -1.163   2.540  14.772  1.00  0.00           H  
ATOM   2857  HZ6 DMS   290      -2.790   2.107  14.131  1.00  0.00           H  
TER    2858      DMS   290 
ATOM   2858  S   DMS   291      -6.866  15.962  -0.475  1.00  0.00           S  
ATOM   2859  CT1 DMS   291      -7.327  17.670  -0.346  1.00  0.00           C  
ATOM   2860  O   DMS   291      -7.577  15.312   0.657  1.00  0.00           O  
ATOM   2861  CT2 DMS   291      -7.868  15.576  -1.863  1.00  0.00           C  
ATOM   2862  HZ1 DMS   291      -6.730  18.257  -1.044  1.00  0.00           H  
ATOM   2863  HZ2 DMS   291      -7.190  18.063   0.661  1.00  0.00           H  
ATOM   2864  HZ3 DMS   291      -8.369  17.818  -0.632  1.00  0.00           H  
ATOM   2865  HZ4 DMS   291      -7.389  16.071  -2.708  1.00  0.00           H  
ATOM   2866  HZ5 DMS   291      -8.915  15.772  -1.635  1.00  0.00           H  
ATOM   2867  HZ6 DMS   291      -7.693  14.515  -2.044  1.00  0.00           H  
TER    2868      DMS   291 
ATOM   2868  S   DMS   292       9.488   1.742  -4.275  1.00  0.00           S  
ATOM   2869  CT1 DMS   292       7.927   1.583  -3.426  1.00  0.00           C  
ATOM   2870  O   DMS   292       9.288   2.345  -5.694  1.00  0.00           O  
ATOM   2871  CT2 DMS   292       9.815  -0.012  -4.548  1.00  0.00           C  
ATOM   2872  HZ1 DMS   292       8.122   1.543  -2.354  1.00  0.00           H  
ATOM   2873  HZ2 DMS   292       7.323   0.755  -3.797  1.00  0.00           H  
ATOM   2874  HZ3 DMS   292       7.344   2.497  -3.539  1.00  0.00           H  
ATOM   2875  HZ4 DMS   292      10.018  -0.525  -3.607  1.00  0.00           H  
ATOM   2876  HZ5 DMS   292      10.686   0.061  -5.199  1.00  0.00           H  
ATOM   2877  HZ6 DMS   292       9.022  -0.497  -5.117  1.00  0.00           H  
TER    2878      DMS   292 
ATOM   2878  S   DMS   293     -14.929   3.559 -22.708  1.00  0.00           S  
ATOM   2879  CT1 DMS   293     -16.595   3.668 -21.932  1.00  0.00           C  
ATOM   2880  O   DMS   293     -15.053   3.015 -24.116  1.00  0.00           O  
ATOM   2881  CT2 DMS   293     -14.838   5.341 -22.927  1.00  0.00           C  
ATOM   2882  HZ1 DMS   293     -16.485   4.041 -20.914  1.00  0.00           H  
ATOM   2883  HZ2 DMS   293     -16.982   2.650 -21.892  1.00  0.00           H  
ATOM   2884  HZ3 DMS   293     -17.298   4.268 -22.510  1.00  0.00           H  
ATOM   2885  HZ4 DMS   293     -15.314   5.560 -23.882  1.00  0.00           H  
ATOM   2886  HZ5 DMS   293     -13.794   5.590 -23.115  1.00  0.00           H  
ATOM   2887  HZ6 DMS   293     -15.344   5.836 -22.098  1.00  0.00           H  
TER    2888      DMS   293 
ATOM   2888  S   DMS   294      -0.033  15.914  15.679  1.00  0.00           S  
ATOM   2889  CT1 DMS   294       0.512  17.461  15.037  1.00  0.00           C  
ATOM   2890  O   DMS   294      -0.157  14.876  14.589  1.00  0.00           O  
ATOM   2891  CT2 DMS   294       1.402  15.327  16.677  1.00  0.00           C  
ATOM   2892  HZ1 DMS   294       0.736  18.203  15.804  1.00  0.00           H  
ATOM   2893  HZ2 DMS   294      -0.180  17.989  14.380  1.00  0.00           H  
ATOM   2894  HZ3 DMS   294       1.356  17.358  14.354  1.00  0.00           H  
ATOM   2895  HZ4 DMS   294       1.564  16.031  17.493  1.00  0.00           H  
ATOM   2896  HZ5 DMS   294       2.357  15.265  16.155  1.00  0.00           H  
ATOM   2897  HZ6 DMS   294       1.316  14.340  17.132  1.00  0.00           H  
TER    2898      DMS   294 
ATOM   2898  S   DMS   295       2.163 -11.311  -8.498  1.00  0.00           S  
ATOM   2899  CT1 DMS   295       0.549 -11.119  -7.741  1.00  0.00           C  
ATOM   2900  O   DMS   295       2.266 -12.805  -8.516  1.00  0.00           O  
ATOM   2901  CT2 DMS   295       1.802 -10.881 -10.201  1.00  0.00           C  
ATOM   2902  HZ1 DMS   295       0.303 -10.060  -7.821  1.00  0.00           H  
ATOM   2903  HZ2 DMS   295       0.680 -11.423  -6.702  1.00  0.00           H  
ATOM   2904  HZ3 DMS   295      -0.221 -11.732  -8.210  1.00  0.00           H  
ATOM   2905  HZ4 DMS   295       2.752 -11.104 -10.689  1.00  0.00           H  
ATOM   2906  HZ5 DMS   295       1.776  -9.792 -10.160  1.00  0.00           H  
ATOM   2907  HZ6 DMS   295       0.967 -11.300 -10.762  1.00  0.00           H  
TER    2908      DMS   295 
ATOM   2908  S   DMS   296      17.530   3.259   3.274  1.00  0.00           S  
ATOM   2909  CT1 DMS   296      16.854   4.609   4.284  1.00  0.00           C  
ATOM   2910  O   DMS   296      18.898   3.816   2.837  1.00  0.00           O  
ATOM   2911  CT2 DMS   296      17.786   1.949   4.482  1.00  0.00           C  
ATOM   2912  HZ1 DMS   296      15.894   4.264   4.668  1.00  0.00           H  
ATOM   2913  HZ2 DMS   296      16.604   5.484   3.684  1.00  0.00           H  
ATOM   2914  HZ3 DMS   296      17.572   4.918   5.043  1.00  0.00           H  
ATOM   2915  HZ4 DMS   296      18.563   1.412   3.938  1.00  0.00           H  
ATOM   2916  HZ5 DMS   296      16.812   1.459   4.476  1.00  0.00           H  
ATOM   2917  HZ6 DMS   296      17.990   2.284   5.499  1.00  0.00           H  
TER    2918      DMS   296 
ATOM   2918  S   DMS   297     -11.197  -4.528 -12.566  1.00  0.00           S  
ATOM   2919  CT1 DMS   297     -12.642  -3.638 -11.832  1.00  0.00           C  
ATOM   2920  O   DMS   297     -10.285  -3.429 -13.113  1.00  0.00           O  
ATOM   2921  CT2 DMS   297     -10.406  -4.810 -10.897  1.00  0.00           C  
ATOM   2922  HZ1 DMS   297     -12.184  -2.824 -11.270  1.00  0.00           H  
ATOM   2923  HZ2 DMS   297     -13.325  -4.294 -11.293  1.00  0.00           H  
ATOM   2924  HZ3 DMS   297     -13.180  -3.240 -12.693  1.00  0.00           H  
ATOM   2925  HZ4 DMS   297     -10.351  -3.842 -10.400  1.00  0.00           H  
ATOM   2926  HZ5 DMS   297      -9.423  -5.266 -11.017  1.00  0.00           H  
ATOM   2927  HZ6 DMS   297     -11.174  -5.369 -10.361  1.00  0.00           H  
TER    2928      DMS   297 
ATOM   2928  S   DMS   298       6.606  -5.808   3.612  1.00  0.00           S  
ATOM   2929  CT1 DMS   298       7.942  -5.654   4.791  1.00  0.00           C  
ATOM   2930  O   DMS   298       7.216  -5.373   2.305  1.00  0.00           O  
ATOM   2931  CT2 DMS   298       6.568  -7.622   3.576  1.00  0.00           C  
ATOM   2932  HZ1 DMS   298       8.815  -6.136   4.351  1.00  0.00           H  
ATOM   2933  HZ2 DMS   298       7.670  -6.226   5.678  1.00  0.00           H  
ATOM   2934  HZ3 DMS   298       8.085  -4.574   4.788  1.00  0.00           H  
ATOM   2935  HZ4 DMS   298       6.152  -7.973   4.520  1.00  0.00           H  
ATOM   2936  HZ5 DMS   298       7.591  -7.977   3.456  1.00  0.00           H  
ATOM   2937  HZ6 DMS   298       5.986  -7.938   2.710  1.00  0.00           H  
TER    2938      DMS   298 
ATOM   2938  S   DMS   299     -22.898   1.553  12.374  1.00  0.00           S  
ATOM   2939  CT1 DMS   299     -23.768   3.102  12.774  1.00  0.00           C  
ATOM   2940  O   DMS   299     -23.959   0.693  11.718  1.00  0.00           O  
ATOM   2941  CT2 DMS   299     -21.815   2.077  11.072  1.00  0.00           C  
ATOM   2942  HZ1 DMS   299     -24.589   2.865  13.450  1.00  0.00           H  
ATOM   2943  HZ2 DMS   299     -24.079   3.564  11.837  1.00  0.00           H  
ATOM   2944  HZ3 DMS   299     -23.099   3.800  13.276  1.00  0.00           H  
ATOM   2945  HZ4 DMS   299     -22.402   2.388  10.208  1.00  0.00           H  
ATOM   2946  HZ5 DMS   299     -21.176   1.280  10.691  1.00  0.00           H  
ATOM   2947  HZ6 DMS   299     -21.225   2.906  11.463  1.00  0.00           H  
TER    2948      DMS   299 
ATOM   2948  S   DMS   300     -18.599   1.946  -1.527  1.00  0.00           S  
ATOM   2949  CT1 DMS   300     -18.580   3.726  -1.426  1.00  0.00           C  
ATOM   2950  O   DMS   300     -20.013   1.505  -1.171  1.00  0.00           O  
ATOM   2951  CT2 DMS   300     -18.349   1.959  -3.285  1.00  0.00           C  
ATOM   2952  HZ1 DMS   300     -18.996   3.918  -0.437  1.00  0.00           H  
ATOM   2953  HZ2 DMS   300     -19.216   4.244  -2.145  1.00  0.00           H  
ATOM   2954  HZ3 DMS   300     -17.511   3.924  -1.493  1.00  0.00           H  
ATOM   2955  HZ4 DMS   300     -18.361   0.912  -3.587  1.00  0.00           H  
ATOM   2956  HZ5 DMS   300     -17.391   2.449  -3.461  1.00  0.00           H  
ATOM   2957  HZ6 DMS   300     -19.144   2.470  -3.828  1.00  0.00           H  
TER    2958      DMS   300 
ATOM   2958  S   DMS   301       3.447 -15.723  19.861  1.00  0.00           S  
ATOM   2959  CT1 DMS   301       4.647 -15.520  21.186  1.00  0.00           C  
ATOM   2960  O   DMS   301       2.449 -16.848  19.998  1.00  0.00           O  
ATOM   2961  CT2 DMS   301       2.440 -14.251  20.130  1.00  0.00           C  
ATOM   2962  HZ1 DMS   301       5.175 -14.584  21.006  1.00  0.00           H  
ATOM   2963  HZ2 DMS   301       5.229 -16.437  21.101  1.00  0.00           H  
ATOM   2964  HZ3 DMS   301       4.091 -15.391  22.115  1.00  0.00           H  
ATOM   2965  HZ4 DMS   301       2.953 -13.307  20.316  1.00  0.00           H  
ATOM   2966  HZ5 DMS   301       1.846 -14.409  21.030  1.00  0.00           H  
ATOM   2967  HZ6 DMS   301       1.708 -14.206  19.324  1.00  0.00           H  
TER    2968      DMS   301 
ATOM   2968  S   DMS   302       1.474  -6.471  -7.181  1.00  0.00           S  
ATOM   2969  CT1 DMS   302       2.965  -6.629  -8.060  1.00  0.00           C  
ATOM   2970  O   DMS   302       1.422  -7.767  -6.352  1.00  0.00           O  
ATOM   2971  CT2 DMS   302       2.002  -5.133  -6.144  1.00  0.00           C  
ATOM   2972  HZ1 DMS   302       3.783  -6.579  -7.341  1.00  0.00           H  
ATOM   2973  HZ2 DMS   302       3.054  -5.755  -8.706  1.00  0.00           H  
ATOM   2974  HZ3 DMS   302       2.893  -7.603  -8.542  1.00  0.00           H  
ATOM   2975  HZ4 DMS   302       1.262  -4.786  -5.424  1.00  0.00           H  
ATOM   2976  HZ5 DMS   302       2.204  -4.264  -6.771  1.00  0.00           H  
ATOM   2977  HZ6 DMS   302       2.842  -5.498  -5.553  1.00  0.00           H  
TER    2978      DMS   302 
ATOM   2978  S   DMS   303       2.635 -17.008  14.564  1.00  0.00           S  
ATOM   2979  CT1 DMS   303       0.997 -16.611  13.977  1.00  0.00           C  
ATOM   2980  O   DMS   303       3.459 -15.743  14.264  1.00  0.00           O  
ATOM   2981  CT2 DMS   303       2.280 -16.976  16.346  1.00  0.00           C  
ATOM   2982  HZ1 DMS   303       1.097 -16.538  12.894  1.00  0.00           H  
ATOM   2983  HZ2 DMS   303       0.486 -15.760  14.428  1.00  0.00           H  
ATOM   2984  HZ3 DMS   303       0.364 -17.491  14.094  1.00  0.00           H  
ATOM   2985  HZ4 DMS   303       3.198 -17.274  16.852  1.00  0.00           H  
ATOM   2986  HZ5 DMS   303       1.661 -17.835  16.604  1.00  0.00           H  
ATOM   2987  HZ6 DMS   303       1.718 -16.089  16.637  1.00  0.00           H  
TER    2988      DMS   303 
ATOM   2988  S   DMS   304       6.165  -7.718 -20.980  1.00  0.00           S  
ATOM   2989  CT1 DMS   304       6.336  -6.484 -22.248  1.00  0.00           C  
ATOM   2990  O   DMS   304       6.458  -7.148 -19.564  1.00  0.00           O  
ATOM   2991  CT2 DMS   304       4.421  -7.900 -21.192  1.00  0.00           C  
ATOM   2992  HZ1 DMS   304       6.198  -6.913 -23.240  1.00  0.00           H  
ATOM   2993  HZ2 DMS   304       7.306  -5.991 -22.188  1.00  0.00           H  
ATOM   2994  HZ3 DMS   304       5.591  -5.690 -22.189  1.00  0.00           H  
ATOM   2995  HZ4 DMS   304       3.988  -6.983 -20.792  1.00  0.00           H  
ATOM   2996  HZ5 DMS   304       4.155  -8.803 -20.643  1.00  0.00           H  
ATOM   2997  HZ6 DMS   304       4.269  -8.048 -22.261  1.00  0.00           H  
TER    2998      DMS   304 
ATOM   2998  S   DMS   305     -11.096  11.003  -8.170  1.00  0.00           S  
ATOM   2999  CT1 DMS   305     -10.876  11.963  -9.643  1.00  0.00           C  
ATOM   3000  O   DMS   305      -9.751  10.978  -7.495  1.00  0.00           O  
ATOM   3001  CT2 DMS   305     -11.948  12.226  -7.189  1.00  0.00           C  
ATOM   3002  HZ1 DMS   305     -10.145  11.418 -10.241  1.00  0.00           H  
ATOM   3003  HZ2 DMS   305     -10.395  12.891  -9.334  1.00  0.00           H  
ATOM   3004  HZ3 DMS   305     -11.741  12.046 -10.302  1.00  0.00           H  
ATOM   3005  HZ4 DMS   305     -12.895  12.524  -7.639  1.00  0.00           H  
ATOM   3006  HZ5 DMS   305     -11.211  13.024  -7.093  1.00  0.00           H  
ATOM   3007  HZ6 DMS   305     -12.118  11.704  -6.248  1.00  0.00           H  
TER    3008      DMS   305 
ATOM   3008  S   DMS   306     -18.939  11.461   3.260  1.00  0.00           S  
ATOM   3009  CT1 DMS   306     -17.479  11.389   4.304  1.00  0.00           C  
ATOM   3010  O   DMS   306     -18.817  10.262   2.319  1.00  0.00           O  
ATOM   3011  CT2 DMS   306     -20.234  11.179   4.470  1.00  0.00           C  
ATOM   3012  HZ1 DMS   306     -16.648  11.652   3.649  1.00  0.00           H  
ATOM   3013  HZ2 DMS   306     -17.400  10.418   4.792  1.00  0.00           H  
ATOM   3014  HZ3 DMS   306     -17.616  12.121   5.101  1.00  0.00           H  
ATOM   3015  HZ4 DMS   306     -21.003  10.553   4.019  1.00  0.00           H  
ATOM   3016  HZ5 DMS   306     -20.622  12.174   4.686  1.00  0.00           H  
ATOM   3017  HZ6 DMS   306     -19.787  10.723   5.354  1.00  0.00           H  
TER    3018      DMS   306 
ATOM   3018  S   DMS   307       5.243   9.093   7.727  1.00  0.00           S  
ATOM   3019  CT1 DMS   307       3.434   8.903   7.902  1.00  0.00           C  
ATOM   3020  O   DMS   307       5.389  10.492   7.182  1.00  0.00           O  
ATOM   3021  CT2 DMS   307       5.637   9.209   9.489  1.00  0.00           C  
ATOM   3022  HZ1 DMS   307       3.014   8.612   6.939  1.00  0.00           H  
ATOM   3023  HZ2 DMS   307       3.082   9.904   8.149  1.00  0.00           H  
ATOM   3024  HZ3 DMS   307       3.250   8.101   8.617  1.00  0.00           H  
ATOM   3025  HZ4 DMS   307       5.269  10.190   9.790  1.00  0.00           H  
ATOM   3026  HZ5 DMS   307       6.722   9.280   9.559  1.00  0.00           H  
ATOM   3027  HZ6 DMS   307       5.116   8.440  10.059  1.00  0.00           H  
TER    3028      DMS   307 
ATOM   3028  S   DMS   308      -4.265  22.131 -10.032  1.00  0.00           S  
ATOM   3029  CT1 DMS   308      -4.166  23.645  -8.966  1.00  0.00           C  
ATOM   3030  O   DMS   308      -2.917  22.000 -10.621  1.00  0.00           O  
ATOM   3031  CT2 DMS   308      -4.253  20.933  -8.725  1.00  0.00           C  
ATOM   3032  HZ1 DMS   308      -3.422  23.416  -8.203  1.00  0.00           H  
ATOM   3033  HZ2 DMS   308      -5.202  23.831  -8.684  1.00  0.00           H  
ATOM   3034  HZ3 DMS   308      -3.906  24.455  -9.647  1.00  0.00           H  
ATOM   3035  HZ4 DMS   308      -3.254  20.958  -8.289  1.00  0.00           H  
ATOM   3036  HZ5 DMS   308      -4.418  19.949  -9.166  1.00  0.00           H  
ATOM   3037  HZ6 DMS   308      -5.055  21.136  -8.015  1.00  0.00           H  
TER    3038      DMS   308 
ATOM   3038  S   DMS   309       5.624 -14.320  -9.716  1.00  0.00           S  
ATOM   3039  CT1 DMS   309       5.078 -16.025  -9.894  1.00  0.00           C  
ATOM   3040  O   DMS   309       6.993 -14.265 -10.370  1.00  0.00           O  
ATOM   3041  CT2 DMS   309       4.344 -13.756 -10.864  1.00  0.00           C  
ATOM   3042  HZ1 DMS   309       5.287 -16.391 -10.899  1.00  0.00           H  
ATOM   3043  HZ2 DMS   309       4.000 -15.991  -9.737  1.00  0.00           H  
ATOM   3044  HZ3 DMS   309       5.417 -16.656  -9.072  1.00  0.00           H  
ATOM   3045  HZ4 DMS   309       3.353 -13.739 -10.409  1.00  0.00           H  
ATOM   3046  HZ5 DMS   309       4.347 -14.304 -11.806  1.00  0.00           H  
ATOM   3047  HZ6 DMS   309       4.500 -12.718 -11.158  1.00  0.00           H  
TER    3048      DMS   309 
ATOM   3048  S   DMS   310      -9.828 -24.602   3.281  1.00  0.00           S  
ATOM   3049  CT1 DMS   310      -9.592 -25.324   4.921  1.00  0.00           C  
ATOM   3050  O   DMS   310      -9.324 -25.642   2.269  1.00  0.00           O  
ATOM   3051  CT2 DMS   310     -11.549 -24.339   3.238  1.00  0.00           C  
ATOM   3052  HZ1 DMS   310      -8.535 -25.303   5.187  1.00  0.00           H  
ATOM   3053  HZ2 DMS   310      -9.838 -26.376   4.770  1.00  0.00           H  
ATOM   3054  HZ3 DMS   310     -10.169 -24.798   5.681  1.00  0.00           H  
ATOM   3055  HZ4 DMS   310     -11.788 -23.533   2.544  1.00  0.00           H  
ATOM   3056  HZ5 DMS   310     -12.030 -24.090   4.184  1.00  0.00           H  
ATOM   3057  HZ6 DMS   310     -12.041 -25.254   2.906  1.00  0.00           H  
TER    3058      DMS   310 
ATOM   3058  S   DMS   311      -1.528  13.711 -16.270  1.00  0.00           S  
ATOM   3059  CT1 DMS   311      -0.835  15.322 -16.700  1.00  0.00           C  
ATOM   3060  O   DMS   311      -1.499  13.035 -17.638  1.00  0.00           O  
ATOM   3061  CT2 DMS   311      -3.262  14.245 -15.951  1.00  0.00           C  
ATOM   3062  HZ1 DMS   311      -0.638  15.675 -15.688  1.00  0.00           H  
ATOM   3063  HZ2 DMS   311      -1.488  15.964 -17.290  1.00  0.00           H  
ATOM   3064  HZ3 DMS   311       0.106  15.133 -17.218  1.00  0.00           H  
ATOM   3065  HZ4 DMS   311      -3.442  14.778 -16.885  1.00  0.00           H  
ATOM   3066  HZ5 DMS   311      -3.167  14.775 -15.003  1.00  0.00           H  
ATOM   3067  HZ6 DMS   311      -3.944  13.397 -16.003  1.00  0.00           H  
TER    3068      DMS   311 
ATOM   3068  S   DMS   312       6.095   9.798   2.614  1.00  0.00           S  
ATOM   3069  CT1 DMS   312       5.114   8.710   1.524  1.00  0.00           C  
ATOM   3070  O   DMS   312       6.520  10.938   1.629  1.00  0.00           O  
ATOM   3071  CT2 DMS   312       4.850  10.473   3.784  1.00  0.00           C  
ATOM   3072  HZ1 DMS   312       4.589   8.006   2.170  1.00  0.00           H  
ATOM   3073  HZ2 DMS   312       5.802   8.276   0.799  1.00  0.00           H  
ATOM   3074  HZ3 DMS   312       4.468   9.472   1.088  1.00  0.00           H  
ATOM   3075  HZ4 DMS   312       5.337  11.015   4.595  1.00  0.00           H  
ATOM   3076  HZ5 DMS   312       4.270   9.633   4.166  1.00  0.00           H  
ATOM   3077  HZ6 DMS   312       4.075  11.111   3.360  1.00  0.00           H  
TER    3078      DMS   312 
ATOM   3078  S   DMS   313     -16.037 -21.055  -2.039  1.00  0.00           S  
ATOM   3079  CT1 DMS   313     -17.065 -21.712  -0.792  1.00  0.00           C  
ATOM   3080  O   DMS   313     -15.560 -19.745  -1.315  1.00  0.00           O  
ATOM   3081  CT2 DMS   313     -17.365 -20.548  -3.106  1.00  0.00           C  
ATOM   3082  HZ1 DMS   313     -16.464 -21.756   0.115  1.00  0.00           H  
ATOM   3083  HZ2 DMS   313     -17.379 -22.690  -1.158  1.00  0.00           H  
ATOM   3084  HZ3 DMS   313     -18.000 -21.155  -0.728  1.00  0.00           H  
ATOM   3085  HZ4 DMS   313     -16.925 -20.151  -4.021  1.00  0.00           H  
ATOM   3086  HZ5 DMS   313     -18.086 -19.827  -2.720  1.00  0.00           H  
ATOM   3087  HZ6 DMS   313     -18.043 -21.360  -3.368  1.00  0.00           H  
TER    3088      DMS   313 
ATOM   3088  S   DMS   314     -16.958 -10.570   1.005  1.00  0.00           S  
ATOM   3089  CT1 DMS   314     -17.791  -9.142   0.406  1.00  0.00           C  
ATOM   3090  O   DMS   314     -17.217 -10.596   2.528  1.00  0.00           O  
ATOM   3091  CT2 DMS   314     -18.194 -11.755   0.460  1.00  0.00           C  
ATOM   3092  HZ1 DMS   314     -17.252  -8.217   0.610  1.00  0.00           H  
ATOM   3093  HZ2 DMS   314     -18.754  -9.070   0.912  1.00  0.00           H  
ATOM   3094  HZ3 DMS   314     -17.813  -9.187  -0.683  1.00  0.00           H  
ATOM   3095  HZ4 DMS   314     -17.939 -12.678   0.982  1.00  0.00           H  
ATOM   3096  HZ5 DMS   314     -18.047 -11.851  -0.615  1.00  0.00           H  
ATOM   3097  HZ6 DMS   314     -19.187 -11.401   0.739  1.00  0.00           H  
TER    3098      DMS   314 
ATOM   3098  S   DMS   315      -2.006  16.708   8.152  1.00  0.00           S  
ATOM   3099  CT1 DMS   315      -2.325  15.086   7.327  1.00  0.00           C  
ATOM   3100  O   DMS   315      -0.483  16.542   8.393  1.00  0.00           O  
ATOM   3101  CT2 DMS   315      -2.062  17.836   6.746  1.00  0.00           C  
ATOM   3102  HZ1 DMS   315      -1.709  14.901   6.447  1.00  0.00           H  
ATOM   3103  HZ2 DMS   315      -3.353  14.965   6.983  1.00  0.00           H  
ATOM   3104  HZ3 DMS   315      -2.076  14.298   8.036  1.00  0.00           H  
ATOM   3105  HZ4 DMS   315      -1.467  17.284   6.019  1.00  0.00           H  
ATOM   3106  HZ5 DMS   315      -1.630  18.822   6.919  1.00  0.00           H  
ATOM   3107  HZ6 DMS   315      -3.110  17.975   6.481  1.00  0.00           H  
TER    3108      DMS   315 
ATOM   3108  S   DMS   316      -8.849 -10.216   0.567  1.00  0.00           S  
ATOM   3109  CT1 DMS   316      -8.175 -10.822  -1.016  1.00  0.00           C  
ATOM   3110  O   DMS   316      -7.641  -9.576   1.200  1.00  0.00           O  
ATOM   3111  CT2 DMS   316      -9.788  -8.771  -0.141  1.00  0.00           C  
ATOM   3112  HZ1 DMS   316      -8.930 -11.115  -1.745  1.00  0.00           H  
ATOM   3113  HZ2 DMS   316      -7.441 -11.613  -0.865  1.00  0.00           H  
ATOM   3114  HZ3 DMS   316      -7.587 -10.019  -1.461  1.00  0.00           H  
ATOM   3115  HZ4 DMS   316      -9.104  -8.323  -0.862  1.00  0.00           H  
ATOM   3116  HZ5 DMS   316     -10.090  -8.112   0.673  1.00  0.00           H  
ATOM   3117  HZ6 DMS   316     -10.641  -9.174  -0.687  1.00  0.00           H  
TER    3118      DMS   316 
ATOM   3118  S   DMS   317      15.912 -13.900   4.815  1.00  0.00           S  
ATOM   3119  CT1 DMS   317      15.128 -12.311   4.480  1.00  0.00           C  
ATOM   3120  O   DMS   317      16.514 -14.465   3.532  1.00  0.00           O  
ATOM   3121  CT2 DMS   317      17.336 -13.197   5.668  1.00  0.00           C  
ATOM   3122  HZ1 DMS   317      15.589 -11.886   3.589  1.00  0.00           H  
ATOM   3123  HZ2 DMS   317      15.094 -11.630   5.330  1.00  0.00           H  
ATOM   3124  HZ3 DMS   317      14.106 -12.573   4.205  1.00  0.00           H  
ATOM   3125  HZ4 DMS   317      16.911 -12.880   6.620  1.00  0.00           H  
ATOM   3126  HZ5 DMS   317      17.673 -12.296   5.155  1.00  0.00           H  
ATOM   3127  HZ6 DMS   317      18.077 -13.992   5.759  1.00  0.00           H  
TER    3128      DMS   317 
ATOM   3128  S   DMS   318      15.324   9.679  13.846  1.00  0.00           S  
ATOM   3129  CT1 DMS   318      15.715   8.685  12.387  1.00  0.00           C  
ATOM   3130  O   DMS   318      15.287  11.161  13.390  1.00  0.00           O  
ATOM   3131  CT2 DMS   318      13.654   9.056  14.067  1.00  0.00           C  
ATOM   3132  HZ1 DMS   318      15.618   7.619  12.590  1.00  0.00           H  
ATOM   3133  HZ2 DMS   318      16.713   9.066  12.167  1.00  0.00           H  
ATOM   3134  HZ3 DMS   318      15.054   9.004  11.581  1.00  0.00           H  
ATOM   3135  HZ4 DMS   318      13.635   7.970  14.161  1.00  0.00           H  
ATOM   3136  HZ5 DMS   318      13.192   9.234  13.096  1.00  0.00           H  
ATOM   3137  HZ6 DMS   318      13.132   9.531  14.898  1.00  0.00           H  
TER    3138      DMS   318 
ATOM   3138  S   DMS   319      -5.976   6.499  11.854  1.00  0.00           S  
ATOM   3139  CT1 DMS   319      -5.760   5.755  13.495  1.00  0.00           C  
ATOM   3140  O   DMS   319      -7.346   6.027  11.349  1.00  0.00           O  
ATOM   3141  CT2 DMS   319      -4.819   5.502  10.886  1.00  0.00           C  
ATOM   3142  HZ1 DMS   319      -6.514   4.992  13.687  1.00  0.00           H  
ATOM   3143  HZ2 DMS   319      -6.146   6.547  14.136  1.00  0.00           H  
ATOM   3144  HZ3 DMS   319      -4.715   5.515  13.693  1.00  0.00           H  
ATOM   3145  HZ4 DMS   319      -3.778   5.790  11.031  1.00  0.00           H  
ATOM   3146  HZ5 DMS   319      -4.905   5.652   9.809  1.00  0.00           H  
ATOM   3147  HZ6 DMS   319      -4.889   4.440  11.122  1.00  0.00           H  
TER    3148      DMS   319 
ATOM   3148  S   DMS   320      -4.407  -8.776  -1.800  1.00  0.00           S  
ATOM   3149  CT1 DMS   320      -4.668  -7.586  -0.595  1.00  0.00           C  
ATOM   3150  O   DMS   320      -2.900  -8.811  -2.011  1.00  0.00           O  
ATOM   3151  CT2 DMS   320      -4.795 -10.196  -0.655  1.00  0.00           C  
ATOM   3152  HZ1 DMS   320      -4.817  -6.623  -1.083  1.00  0.00           H  
ATOM   3153  HZ2 DMS   320      -3.809  -7.565   0.076  1.00  0.00           H  
ATOM   3154  HZ3 DMS   320      -5.527  -7.963  -0.040  1.00  0.00           H  
ATOM   3155  HZ4 DMS   320      -4.642 -11.145  -1.170  1.00  0.00           H  
ATOM   3156  HZ5 DMS   320      -5.801  -9.965  -0.306  1.00  0.00           H  
ATOM   3157  HZ6 DMS   320      -4.093 -10.171   0.178  1.00  0.00           H  
TER    3158      DMS   320 
ATOM   3158  S   DMS   321      24.199  17.652   6.404  1.00  0.00           S  
ATOM   3159  CT1 DMS   321      25.334  16.693   7.448  1.00  0.00           C  
ATOM   3160  O   DMS   321      24.509  17.145   5.021  1.00  0.00           O  
ATOM   3161  CT2 DMS   321      22.776  16.683   6.861  1.00  0.00           C  
ATOM   3162  HZ1 DMS   321      25.624  15.746   6.993  1.00  0.00           H  
ATOM   3163  HZ2 DMS   321      24.936  16.488   8.442  1.00  0.00           H  
ATOM   3164  HZ3 DMS   321      26.253  17.280   7.468  1.00  0.00           H  
ATOM   3165  HZ4 DMS   321      22.299  17.051   7.769  1.00  0.00           H  
ATOM   3166  HZ5 DMS   321      23.117  15.668   7.065  1.00  0.00           H  
ATOM   3167  HZ6 DMS   321      22.154  16.618   5.969  1.00  0.00           H  
TER    3168      DMS   321 
ATOM   3168  S   DMS   322     -19.653  -1.936  -0.456  1.00  0.00           S  
ATOM   3169  CT1 DMS   322     -21.059  -1.623  -1.493  1.00  0.00           C  
ATOM   3170  O   DMS   322     -20.110  -3.047   0.541  1.00  0.00           O  
ATOM   3171  CT2 DMS   322     -18.485  -2.747  -1.575  1.00  0.00           C  
ATOM   3172  HZ1 DMS   322     -21.857  -1.200  -0.883  1.00  0.00           H  
ATOM   3173  HZ2 DMS   322     -21.343  -2.590  -1.907  1.00  0.00           H  
ATOM   3174  HZ3 DMS   322     -20.803  -0.949  -2.310  1.00  0.00           H  
ATOM   3175  HZ4 DMS   322     -18.836  -3.688  -1.999  1.00  0.00           H  
ATOM   3176  HZ5 DMS   322     -17.573  -2.928  -1.005  1.00  0.00           H  
ATOM   3177  HZ6 DMS   322     -18.179  -2.000  -2.307  1.00  0.00           H  
TER    3178      DMS   322 
ATOM   3178  S   DMS   323       7.693  24.627  11.457  1.00  0.00           S  
ATOM   3179  CT1 DMS   323       7.175  25.699  12.743  1.00  0.00           C  
ATOM   3180  O   DMS   323       6.621  23.570  11.319  1.00  0.00           O  
ATOM   3181  CT2 DMS   323       7.613  25.845  10.167  1.00  0.00           C  
ATOM   3182  HZ1 DMS   323       6.160  26.006  12.490  1.00  0.00           H  
ATOM   3183  HZ2 DMS   323       7.819  26.578  12.723  1.00  0.00           H  
ATOM   3184  HZ3 DMS   323       7.240  25.185  13.702  1.00  0.00           H  
ATOM   3185  HZ4 DMS   323       6.766  26.500  10.369  1.00  0.00           H  
ATOM   3186  HZ5 DMS   323       7.527  25.310   9.221  1.00  0.00           H  
ATOM   3187  HZ6 DMS   323       8.527  26.432  10.084  1.00  0.00           H  
TER    3188      DMS   323 
ATOM   3188  S   DMS   324      -8.424 -15.070  -5.799  1.00  0.00           S  
ATOM   3189  CT1 DMS   324      -8.787 -16.467  -6.929  1.00  0.00           C  
ATOM   3190  O   DMS   324      -6.943 -14.784  -5.978  1.00  0.00           O  
ATOM   3191  CT2 DMS   324      -9.266 -13.789  -6.618  1.00  0.00           C  
ATOM   3192  HZ1 DMS   324      -8.864 -17.379  -6.337  1.00  0.00           H  
ATOM   3193  HZ2 DMS   324      -7.992 -16.386  -7.670  1.00  0.00           H  
ATOM   3194  HZ3 DMS   324      -9.736 -16.363  -7.455  1.00  0.00           H  
ATOM   3195  HZ4 DMS   324      -9.263 -12.868  -6.035  1.00  0.00           H  
ATOM   3196  HZ5 DMS   324     -10.330 -13.999  -6.727  1.00  0.00           H  
ATOM   3197  HZ6 DMS   324      -8.801 -13.698  -7.600  1.00  0.00           H  
TER    3198      DMS   324 
ATOM   3198  S   DMS   325     -11.466 -12.019   9.148  1.00  0.00           S  
ATOM   3199  CT1 DMS   325     -12.137 -12.299   7.523  1.00  0.00           C  
ATOM   3200  O   DMS   325     -12.577 -11.596  10.121  1.00  0.00           O  
ATOM   3201  CT2 DMS   325     -11.151 -13.716   9.542  1.00  0.00           C  
ATOM   3202  HZ1 DMS   325     -12.734 -11.424   7.267  1.00  0.00           H  
ATOM   3203  HZ2 DMS   325     -12.734 -13.195   7.353  1.00  0.00           H  
ATOM   3204  HZ3 DMS   325     -11.253 -12.305   6.884  1.00  0.00           H  
ATOM   3205  HZ4 DMS   325     -10.556 -13.780  10.453  1.00  0.00           H  
ATOM   3206  HZ5 DMS   325     -10.750 -14.158   8.629  1.00  0.00           H  
ATOM   3207  HZ6 DMS   325     -12.115 -14.160   9.789  1.00  0.00           H  
TER    3208      DMS   325 
ATOM   3208  S   DMS   326       1.076 -18.577   8.902  1.00  0.00           S  
ATOM   3209  CT1 DMS   326       0.818 -18.427  10.719  1.00  0.00           C  
ATOM   3210  O   DMS   326       1.550 -20.021   8.640  1.00  0.00           O  
ATOM   3211  CT2 DMS   326      -0.630 -18.360   8.328  1.00  0.00           C  
ATOM   3212  HZ1 DMS   326       0.202 -19.280  11.004  1.00  0.00           H  
ATOM   3213  HZ2 DMS   326       0.378 -17.446  10.899  1.00  0.00           H  
ATOM   3214  HZ3 DMS   326       1.823 -18.488  11.136  1.00  0.00           H  
ATOM   3215  HZ4 DMS   326      -0.683 -18.690   7.291  1.00  0.00           H  
ATOM   3216  HZ5 DMS   326      -0.875 -17.298   8.304  1.00  0.00           H  
ATOM   3217  HZ6 DMS   326      -1.143 -19.019   9.028  1.00  0.00           H  
TER    3218      DMS   326 
ATOM   3218  S   DMS   327      19.709 -16.648  -0.821  1.00  0.00           S  
ATOM   3219  CT1 DMS   327      18.194 -17.437  -0.303  1.00  0.00           C  
ATOM   3220  O   DMS   327      20.453 -17.650  -1.705  1.00  0.00           O  
ATOM   3221  CT2 DMS   327      18.928 -15.597  -2.024  1.00  0.00           C  
ATOM   3222  HZ1 DMS   327      17.696 -17.844  -1.183  1.00  0.00           H  
ATOM   3223  HZ2 DMS   327      17.522 -16.776   0.243  1.00  0.00           H  
ATOM   3224  HZ3 DMS   327      18.568 -18.266   0.299  1.00  0.00           H  
ATOM   3225  HZ4 DMS   327      18.339 -16.170  -2.740  1.00  0.00           H  
ATOM   3226  HZ5 DMS   327      19.726 -15.188  -2.644  1.00  0.00           H  
ATOM   3227  HZ6 DMS   327      18.327 -14.767  -1.651  1.00  0.00           H  
TER    3228      DMS   327 
ATOM   3228  S   DMS   328     -15.029 -21.119   4.202  1.00  0.00           S  
ATOM   3229  CT1 DMS   328     -14.408 -21.944   2.764  1.00  0.00           C  
ATOM   3230  O   DMS   328     -14.333 -19.692   4.092  1.00  0.00           O  
ATOM   3231  CT2 DMS   328     -16.632 -20.960   3.628  1.00  0.00           C  
ATOM   3232  HZ1 DMS   328     -13.318 -21.977   2.768  1.00  0.00           H  
ATOM   3233  HZ2 DMS   328     -14.573 -21.386   1.843  1.00  0.00           H  
ATOM   3234  HZ3 DMS   328     -14.875 -22.929   2.760  1.00  0.00           H  
ATOM   3235  HZ4 DMS   328     -17.118 -21.936   3.645  1.00  0.00           H  
ATOM   3236  HZ5 DMS   328     -16.585 -20.604   2.599  1.00  0.00           H  
ATOM   3237  HZ6 DMS   328     -17.182 -20.279   4.276  1.00  0.00           H  
TER    3238      DMS   328 
ATOM   3238  S   DMS   329       3.305  14.705  -0.210  1.00  0.00           S  
ATOM   3239  CT1 DMS   329       3.567  14.279   1.517  1.00  0.00           C  
ATOM   3240  O   DMS   329       1.776  14.743  -0.307  1.00  0.00           O  
ATOM   3241  CT2 DMS   329       3.870  16.403  -0.008  1.00  0.00           C  
ATOM   3242  HZ1 DMS   329       4.576  14.585   1.792  1.00  0.00           H  
ATOM   3243  HZ2 DMS   329       3.453  13.214   1.722  1.00  0.00           H  
ATOM   3244  HZ3 DMS   329       2.838  14.855   2.086  1.00  0.00           H  
ATOM   3245  HZ4 DMS   329       4.956  16.308  -0.015  1.00  0.00           H  
ATOM   3246  HZ5 DMS   329       3.420  16.876   0.864  1.00  0.00           H  
ATOM   3247  HZ6 DMS   329       3.644  16.995  -0.895  1.00  0.00           H  
TER    3248      DMS   329 
ATOM   3248  S   DMS   330     -20.688  16.648  -4.597  1.00  0.00           S  
ATOM   3249  CT1 DMS   330     -19.636  16.946  -3.157  1.00  0.00           C  
ATOM   3250  O   DMS   330     -20.344  17.806  -5.568  1.00  0.00           O  
ATOM   3251  CT2 DMS   330     -22.165  17.115  -3.850  1.00  0.00           C  
ATOM   3252  HZ1 DMS   330     -18.567  16.900  -3.367  1.00  0.00           H  
ATOM   3253  HZ2 DMS   330     -19.879  16.181  -2.421  1.00  0.00           H  
ATOM   3254  HZ3 DMS   330     -19.847  17.947  -2.780  1.00  0.00           H  
ATOM   3255  HZ4 DMS   330     -22.123  16.866  -2.790  1.00  0.00           H  
ATOM   3256  HZ5 DMS   330     -23.037  16.787  -4.414  1.00  0.00           H  
ATOM   3257  HZ6 DMS   330     -22.362  18.187  -3.863  1.00  0.00           H  
TER    3258      DMS   330 
ATOM   3258  S   DMS   331     -15.434   5.088  16.620  1.00  0.00           S  
ATOM   3259  CT1 DMS   331     -15.257   5.646  14.949  1.00  0.00           C  
ATOM   3260  O   DMS   331     -16.790   5.558  16.970  1.00  0.00           O  
ATOM   3261  CT2 DMS   331     -15.503   3.277  16.324  1.00  0.00           C  
ATOM   3262  HZ1 DMS   331     -14.301   5.249  14.608  1.00  0.00           H  
ATOM   3263  HZ2 DMS   331     -15.146   6.727  14.862  1.00  0.00           H  
ATOM   3264  HZ3 DMS   331     -16.103   5.308  14.351  1.00  0.00           H  
ATOM   3265  HZ4 DMS   331     -16.349   2.994  15.699  1.00  0.00           H  
ATOM   3266  HZ5 DMS   331     -15.812   2.995  17.331  1.00  0.00           H  
ATOM   3267  HZ6 DMS   331     -14.513   2.918  16.041  1.00  0.00           H  
TER    3268      DMS   331 
ATOM   3268  S   DMS   332      22.464  -8.647  -1.957  1.00  0.00           S  
ATOM   3269  CT1 DMS   332      20.699  -8.183  -1.680  1.00  0.00           C  
ATOM   3270  O   DMS   332      22.439 -10.029  -2.629  1.00  0.00           O  
ATOM   3271  CT2 DMS   332      22.848  -7.381  -3.246  1.00  0.00           C  
ATOM   3272  HZ1 DMS   332      20.655  -7.105  -1.525  1.00  0.00           H  
ATOM   3273  HZ2 DMS   332      20.280  -8.799  -0.884  1.00  0.00           H  
ATOM   3274  HZ3 DMS   332      20.167  -8.279  -2.626  1.00  0.00           H  
ATOM   3275  HZ4 DMS   332      22.203  -7.662  -4.079  1.00  0.00           H  
ATOM   3276  HZ5 DMS   332      23.886  -7.568  -3.520  1.00  0.00           H  
ATOM   3277  HZ6 DMS   332      22.685  -6.369  -2.878  1.00  0.00           H  
TER    3278      DMS   332 
ATOM   3278  S   DMS   333      -5.201  -8.489   5.055  1.00  0.00           S  
ATOM   3279  CT1 DMS   333      -5.274  -8.577   3.288  1.00  0.00           C  
ATOM   3280  O   DMS   333      -3.811  -8.927   5.457  1.00  0.00           O  
ATOM   3281  CT2 DMS   333      -5.214  -6.708   5.096  1.00  0.00           C  
ATOM   3282  HZ1 DMS   333      -4.461  -8.043   2.797  1.00  0.00           H  
ATOM   3283  HZ2 DMS   333      -6.212  -8.154   2.929  1.00  0.00           H  
ATOM   3284  HZ3 DMS   333      -5.207  -9.620   2.977  1.00  0.00           H  
ATOM   3285  HZ4 DMS   333      -4.635  -6.287   4.274  1.00  0.00           H  
ATOM   3286  HZ5 DMS   333      -4.741  -6.321   5.998  1.00  0.00           H  
ATOM   3287  HZ6 DMS   333      -6.250  -6.417   4.927  1.00  0.00           H  
TER    3288      DMS   333 
ATOM   3288  S   DMS   334       6.395  -0.078  11.435  1.00  0.00           S  
ATOM   3289  CT1 DMS   334       8.187  -0.162  11.419  1.00  0.00           C  
ATOM   3290  O   DMS   334       6.194   0.511  12.827  1.00  0.00           O  
ATOM   3291  CT2 DMS   334       6.293   1.257  10.322  1.00  0.00           C  
ATOM   3292  HZ1 DMS   334       8.596  -0.714  12.266  1.00  0.00           H  
ATOM   3293  HZ2 DMS   334       8.682   0.775  11.676  1.00  0.00           H  
ATOM   3294  HZ3 DMS   334       8.470  -0.685  10.505  1.00  0.00           H  
ATOM   3295  HZ4 DMS   334       6.453   2.182  10.876  1.00  0.00           H  
ATOM   3296  HZ5 DMS   334       5.274   1.392   9.961  1.00  0.00           H  
ATOM   3297  HZ6 DMS   334       7.088   1.297   9.577  1.00  0.00           H  
TER    3298      DMS   334 
ATOM   3298  S   DMS   335      -7.560  -8.195  18.838  1.00  0.00           S  
ATOM   3299  CT1 DMS   335      -8.075  -9.841  19.229  1.00  0.00           C  
ATOM   3300  O   DMS   335      -7.445  -7.511  20.174  1.00  0.00           O  
ATOM   3301  CT2 DMS   335      -5.833  -8.509  18.474  1.00  0.00           C  
ATOM   3302  HZ1 DMS   335      -9.018  -9.929  19.770  1.00  0.00           H  
ATOM   3303  HZ2 DMS   335      -7.238 -10.364  19.690  1.00  0.00           H  
ATOM   3304  HZ3 DMS   335      -8.221 -10.289  18.246  1.00  0.00           H  
ATOM   3305  HZ4 DMS   335      -5.308  -7.590  18.214  1.00  0.00           H  
ATOM   3306  HZ5 DMS   335      -5.680  -9.320  17.762  1.00  0.00           H  
ATOM   3307  HZ6 DMS   335      -5.295  -8.909  19.334  1.00  0.00           H  
TER    3308      DMS   335 
ATOM   3308  S   DMS   336      -2.074  19.576 -19.040  1.00  0.00           S  
ATOM   3309  CT1 DMS   336      -3.719  19.662 -19.863  1.00  0.00           C  
ATOM   3310  O   DMS   336      -1.991  21.020 -18.525  1.00  0.00           O  
ATOM   3311  CT2 DMS   336      -2.413  18.652 -17.564  1.00  0.00           C  
ATOM   3312  HZ1 DMS   336      -3.753  18.970 -20.704  1.00  0.00           H  
ATOM   3313  HZ2 DMS   336      -3.957  20.694 -20.119  1.00  0.00           H  
ATOM   3314  HZ3 DMS   336      -4.404  19.299 -19.096  1.00  0.00           H  
ATOM   3315  HZ4 DMS   336      -1.643  18.849 -16.819  1.00  0.00           H  
ATOM   3316  HZ5 DMS   336      -2.527  17.590 -17.781  1.00  0.00           H  
ATOM   3317  HZ6 DMS   336      -3.366  19.097 -17.281  1.00  0.00           H  
TER    3318      DMS   336 
ATOM   3318  S   DMS   337      -1.680  -4.418   3.425  1.00  0.00           S  
ATOM   3319  CT1 DMS   337      -0.825  -5.923   3.935  1.00  0.00           C  
ATOM   3320  O   DMS   337      -2.998  -4.477   4.191  1.00  0.00           O  
ATOM   3321  CT2 DMS   337      -0.552  -3.191   4.201  1.00  0.00           C  
ATOM   3322  HZ1 DMS   337      -1.370  -6.810   3.611  1.00  0.00           H  
ATOM   3323  HZ2 DMS   337      -0.715  -5.987   5.018  1.00  0.00           H  
ATOM   3324  HZ3 DMS   337       0.118  -5.909   3.387  1.00  0.00           H  
ATOM   3325  HZ4 DMS   337      -0.939  -2.180   4.079  1.00  0.00           H  
ATOM   3326  HZ5 DMS   337       0.482  -3.229   3.857  1.00  0.00           H  
ATOM   3327  HZ6 DMS   337      -0.462  -3.368   5.272  1.00  0.00           H  
TER    3328      DMS   337 
ATOM   3328  S   DMS   338       1.890   3.686  -5.663  1.00  0.00           S  
ATOM   3329  CT1 DMS   338       2.788   4.874  -4.591  1.00  0.00           C  
ATOM   3330  O   DMS   338       0.682   3.208  -4.892  1.00  0.00           O  
ATOM   3331  CT2 DMS   338       1.226   4.860  -6.843  1.00  0.00           C  
ATOM   3332  HZ1 DMS   338       2.156   5.669  -4.195  1.00  0.00           H  
ATOM   3333  HZ2 DMS   338       3.627   5.363  -5.085  1.00  0.00           H  
ATOM   3334  HZ3 DMS   338       3.216   4.326  -3.751  1.00  0.00           H  
ATOM   3335  HZ4 DMS   338       0.315   4.451  -7.279  1.00  0.00           H  
ATOM   3336  HZ5 DMS   338       1.919   5.159  -7.629  1.00  0.00           H  
ATOM   3337  HZ6 DMS   338       0.976   5.804  -6.358  1.00  0.00           H  
TER    3338      DMS   338 
ATOM   3338  S   DMS   339      14.233  -2.460  -2.386  1.00  0.00           S  
ATOM   3339  CT1 DMS   339      14.405  -0.730  -2.873  1.00  0.00           C  
ATOM   3340  O   DMS   339      13.363  -2.980  -3.485  1.00  0.00           O  
ATOM   3341  CT2 DMS   339      15.952  -2.861  -2.797  1.00  0.00           C  
ATOM   3342  HZ1 DMS   339      14.917  -0.600  -3.826  1.00  0.00           H  
ATOM   3343  HZ2 DMS   339      15.080  -0.306  -2.129  1.00  0.00           H  
ATOM   3344  HZ3 DMS   339      13.479  -0.161  -2.958  1.00  0.00           H  
ATOM   3345  HZ4 DMS   339      16.117  -3.889  -2.473  1.00  0.00           H  
ATOM   3346  HZ5 DMS   339      16.727  -2.273  -2.305  1.00  0.00           H  
ATOM   3347  HZ6 DMS   339      16.132  -2.797  -3.870  1.00  0.00           H  
TER    3348      DMS   339 
ATOM   3348  S   DMS   340     -21.082 -14.143   2.674  1.00  0.00           S  
ATOM   3349  CT1 DMS   340     -21.331 -12.403   3.107  1.00  0.00           C  
ATOM   3350  O   DMS   340     -21.524 -15.018   3.792  1.00  0.00           O  
ATOM   3351  CT2 DMS   340     -22.318 -14.250   1.476  1.00  0.00           C  
ATOM   3352  HZ1 DMS   340     -20.785 -12.118   4.007  1.00  0.00           H  
ATOM   3353  HZ2 DMS   340     -22.416 -12.330   3.173  1.00  0.00           H  
ATOM   3354  HZ3 DMS   340     -21.016 -11.898   2.194  1.00  0.00           H  
ATOM   3355  HZ4 DMS   340     -22.326 -15.141   0.848  1.00  0.00           H  
ATOM   3356  HZ5 DMS   340     -22.191 -13.350   0.874  1.00  0.00           H  
ATOM   3357  HZ6 DMS   340     -23.280 -14.360   1.977  1.00  0.00           H  
TER    3358      DMS   340 
ATOM   3358  S   DMS   341      -9.206  -1.704 -17.294  1.00  0.00           S  
ATOM   3359  CT1 DMS   341      -9.431  -1.921 -15.550  1.00  0.00           C  
ATOM   3360  O   DMS   341     -10.462  -1.113 -17.920  1.00  0.00           O  
ATOM   3361  CT2 DMS   341      -7.860  -0.504 -17.252  1.00  0.00           C  
ATOM   3362  HZ1 DMS   341      -8.658  -2.527 -15.077  1.00  0.00           H  
ATOM   3363  HZ2 DMS   341     -10.318  -2.548 -15.453  1.00  0.00           H  
ATOM   3364  HZ3 DMS   341      -9.741  -0.974 -15.110  1.00  0.00           H  
ATOM   3365  HZ4 DMS   341      -6.991  -0.893 -16.722  1.00  0.00           H  
ATOM   3366  HZ5 DMS   341      -8.219   0.385 -16.732  1.00  0.00           H  
ATOM   3367  HZ6 DMS   341      -7.601  -0.234 -18.275  1.00  0.00           H  
TER    3368      DMS   341 
ATOM   3368  S   DMS   342      -4.798  16.020   4.475  1.00  0.00           S  
ATOM   3369  CT1 DMS   342      -5.880  16.256   3.044  1.00  0.00           C  
ATOM   3370  O   DMS   342      -5.486  16.703   5.667  1.00  0.00           O  
ATOM   3371  CT2 DMS   342      -5.138  14.279   4.801  1.00  0.00           C  
ATOM   3372  HZ1 DMS   342      -5.751  15.606   2.178  1.00  0.00           H  
ATOM   3373  HZ2 DMS   342      -5.794  17.303   2.754  1.00  0.00           H  
ATOM   3374  HZ3 DMS   342      -6.897  16.170   3.426  1.00  0.00           H  
ATOM   3375  HZ4 DMS   342      -6.204  14.054   4.808  1.00  0.00           H  
ATOM   3376  HZ5 DMS   342      -4.692  13.889   5.716  1.00  0.00           H  
ATOM   3377  HZ6 DMS   342      -4.593  13.785   3.997  1.00  0.00           H  
TER    3378      DMS   342 
ATOM   3378  S   DMS   343      11.604   3.804  16.731  1.00  0.00           S  
ATOM   3379  CT1 DMS   343      13.054   2.667  16.708  1.00  0.00           C  
ATOM   3380  O   DMS   343      11.499   4.542  18.085  1.00  0.00           O  
ATOM   3381  CT2 DMS   343      12.020   4.988  15.473  1.00  0.00           C  
ATOM   3382  HZ1 DMS   343      13.948   3.217  17.002  1.00  0.00           H  
ATOM   3383  HZ2 DMS   343      13.091   2.175  15.736  1.00  0.00           H  
ATOM   3384  HZ3 DMS   343      12.827   1.974  17.518  1.00  0.00           H  
ATOM   3385  HZ4 DMS   343      12.883   5.524  15.869  1.00  0.00           H  
ATOM   3386  HZ5 DMS   343      11.208   5.712  15.408  1.00  0.00           H  
ATOM   3387  HZ6 DMS   343      12.224   4.491  14.524  1.00  0.00           H  
TER    3388      DMS   343 
ATOM   3388  S   DMS   344     -24.260  -8.844  12.491  1.00  0.00           S  
ATOM   3389  CT1 DMS   344     -23.712  -7.117  12.470  1.00  0.00           C  
ATOM   3390  O   DMS   344     -25.793  -8.905  12.348  1.00  0.00           O  
ATOM   3391  CT2 DMS   344     -23.741  -9.452  10.909  1.00  0.00           C  
ATOM   3392  HZ1 DMS   344     -24.103  -6.700  11.541  1.00  0.00           H  
ATOM   3393  HZ2 DMS   344     -22.655  -6.853  12.434  1.00  0.00           H  
ATOM   3394  HZ3 DMS   344     -24.102  -6.507  13.285  1.00  0.00           H  
ATOM   3395  HZ4 DMS   344     -24.086  -8.755  10.146  1.00  0.00           H  
ATOM   3396  HZ5 DMS   344     -24.239 -10.400  10.706  1.00  0.00           H  
ATOM   3397  HZ6 DMS   344     -22.659  -9.504  10.782  1.00  0.00           H  
TER    3398      DMS   344 
ATOM   3398  S   DMS   345      -4.514 -25.351 -12.914  1.00  0.00           S  
ATOM   3399  CT1 DMS   345      -3.957 -25.391 -14.613  1.00  0.00           C  
ATOM   3400  O   DMS   345      -4.358 -26.740 -12.305  1.00  0.00           O  
ATOM   3401  CT2 DMS   345      -3.198 -24.344 -12.123  1.00  0.00           C  
ATOM   3402  HZ1 DMS   345      -2.871 -25.468 -14.662  1.00  0.00           H  
ATOM   3403  HZ2 DMS   345      -4.332 -24.504 -15.123  1.00  0.00           H  
ATOM   3404  HZ3 DMS   345      -4.361 -26.316 -15.025  1.00  0.00           H  
ATOM   3405  HZ4 DMS   345      -2.274 -24.873 -12.356  1.00  0.00           H  
ATOM   3406  HZ5 DMS   345      -3.482 -24.263 -11.074  1.00  0.00           H  
ATOM   3407  HZ6 DMS   345      -3.216 -23.400 -12.667  1.00  0.00           H  
TER    3408      DMS   345 
ATOM   3408  S   DMS   346      12.185  -7.774  22.856  1.00  0.00           S  
ATOM   3409  CT1 DMS   346      13.060  -6.169  22.685  1.00  0.00           C  
ATOM   3410  O   DMS   346      10.768  -7.528  22.272  1.00  0.00           O  
ATOM   3411  CT2 DMS   346      13.212  -8.734  21.686  1.00  0.00           C  
ATOM   3412  HZ1 DMS   346      13.850  -6.098  23.432  1.00  0.00           H  
ATOM   3413  HZ2 DMS   346      12.401  -5.345  22.959  1.00  0.00           H  
ATOM   3414  HZ3 DMS   346      13.410  -6.016  21.664  1.00  0.00           H  
ATOM   3415  HZ4 DMS   346      12.995  -8.366  20.683  1.00  0.00           H  
ATOM   3416  HZ5 DMS   346      13.019  -9.801  21.796  1.00  0.00           H  
ATOM   3417  HZ6 DMS   346      14.284  -8.671  21.874  1.00  0.00           H  
TER    3418      DMS   346 
ATOM   3418  S   DMS   347     -23.210   3.459   0.784  1.00  0.00           S  
ATOM   3419  CT1 DMS   347     -23.438   1.791   0.160  1.00  0.00           C  
ATOM   3420  O   DMS   347     -24.317   3.708   1.859  1.00  0.00           O  
ATOM   3421  CT2 DMS   347     -21.628   3.253   1.519  1.00  0.00           C  
ATOM   3422  HZ1 DMS   347     -22.478   1.420  -0.200  1.00  0.00           H  
ATOM   3423  HZ2 DMS   347     -24.174   1.815  -0.643  1.00  0.00           H  
ATOM   3424  HZ3 DMS   347     -23.845   1.276   1.030  1.00  0.00           H  
ATOM   3425  HZ4 DMS   347     -20.950   2.859   0.763  1.00  0.00           H  
ATOM   3426  HZ5 DMS   347     -21.638   2.651   2.427  1.00  0.00           H  
ATOM   3427  HZ6 DMS   347     -21.415   4.220   1.975  1.00  0.00           H  
TER    3428      DMS   347 
ATOM   3428  S   DMS   348      -1.924   3.499 -13.245  1.00  0.00           S  
ATOM   3429  CT1 DMS   348      -2.882   3.574 -11.681  1.00  0.00           C  
ATOM   3430  O   DMS   348      -0.844   4.586 -13.149  1.00  0.00           O  
ATOM   3431  CT2 DMS   348      -1.174   1.832 -12.904  1.00  0.00           C  
ATOM   3432  HZ1 DMS   348      -2.263   3.521 -10.785  1.00  0.00           H  
ATOM   3433  HZ2 DMS   348      -3.724   2.885 -11.620  1.00  0.00           H  
ATOM   3434  HZ3 DMS   348      -3.419   4.521 -11.738  1.00  0.00           H  
ATOM   3435  HZ4 DMS   348      -0.426   1.541 -13.642  1.00  0.00           H  
ATOM   3436  HZ5 DMS   348      -2.036   1.166 -12.870  1.00  0.00           H  
ATOM   3437  HZ6 DMS   348      -0.775   1.839 -11.890  1.00  0.00           H  
TER    3438      DMS   348 
ATOM   3438  S   DMS   349       2.158 -10.377 -24.218  1.00  0.00           S  
ATOM   3439  CT1 DMS   349       3.627  -9.933 -25.181  1.00  0.00           C  
ATOM   3440  O   DMS   349       2.542 -10.371 -22.803  1.00  0.00           O  
ATOM   3441  CT2 DMS   349       1.203  -8.850 -24.399  1.00  0.00           C  
ATOM   3442  HZ1 DMS   349       4.259 -10.820 -25.163  1.00  0.00           H  
ATOM   3443  HZ2 DMS   349       4.096  -9.074 -24.701  1.00  0.00           H  
ATOM   3444  HZ3 DMS   349       3.377  -9.803 -26.234  1.00  0.00           H  
ATOM   3445  HZ4 DMS   349       1.811  -8.079 -23.926  1.00  0.00           H  
ATOM   3446  HZ5 DMS   349       0.358  -8.948 -23.717  1.00  0.00           H  
ATOM   3447  HZ6 DMS   349       0.896  -8.748 -25.440  1.00  0.00           H  
TER    3448      DMS   349 
ATOM   3448  S   DMS   350       9.482   8.612 -15.745  1.00  0.00           S  
ATOM   3449  CT1 DMS   350      10.958   9.671 -15.795  1.00  0.00           C  
ATOM   3450  O   DMS   350       8.361   9.513 -15.218  1.00  0.00           O  
ATOM   3451  CT2 DMS   350       9.264   8.579 -17.520  1.00  0.00           C  
ATOM   3452  HZ1 DMS   350      11.233   9.838 -14.754  1.00  0.00           H  
ATOM   3453  HZ2 DMS   350      10.631  10.507 -16.414  1.00  0.00           H  
ATOM   3454  HZ3 DMS   350      11.694   9.083 -16.344  1.00  0.00           H  
ATOM   3455  HZ4 DMS   350       8.278   8.166 -17.736  1.00  0.00           H  
ATOM   3456  HZ5 DMS   350      10.138   8.073 -17.929  1.00  0.00           H  
ATOM   3457  HZ6 DMS   350       9.270   9.621 -17.838  1.00  0.00           H  
TER    3458      DMS   350 
ATOM   3458  S   DMS   351      16.000 -10.137 -19.700  1.00  0.00           S  
ATOM   3459  CT1 DMS   351      15.201  -8.526 -19.933  1.00  0.00           C  
ATOM   3460  O   DMS   351      15.119 -11.258 -20.326  1.00  0.00           O  
ATOM   3461  CT2 DMS   351      17.294  -9.875 -20.965  1.00  0.00           C  
ATOM   3462  HZ1 DMS   351      15.878  -7.683 -19.797  1.00  0.00           H  
ATOM   3463  HZ2 DMS   351      14.347  -8.342 -19.282  1.00  0.00           H  
ATOM   3464  HZ3 DMS   351      14.771  -8.533 -20.934  1.00  0.00           H  
ATOM   3465  HZ4 DMS   351      17.877  -9.004 -20.669  1.00  0.00           H  
ATOM   3466  HZ5 DMS   351      16.956  -9.945 -21.999  1.00  0.00           H  
ATOM   3467  HZ6 DMS   351      17.960 -10.679 -20.652  1.00  0.00           H  
TER    3468      DMS   351 
ATOM   3468  S   DMS   352      -4.685  14.016  22.409  1.00  0.00           S  
ATOM   3469  CT1 DMS   352      -4.639  15.803  22.613  1.00  0.00           C  
ATOM   3470  O   DMS   352      -4.357  13.475  23.783  1.00  0.00           O  
ATOM   3471  CT2 DMS   352      -6.455  13.769  22.151  1.00  0.00           C  
ATOM   3472  HZ1 DMS   352      -4.712  16.228  21.612  1.00  0.00           H  
ATOM   3473  HZ2 DMS   352      -3.643  15.966  23.025  1.00  0.00           H  
ATOM   3474  HZ3 DMS   352      -5.343  16.019  23.416  1.00  0.00           H  
ATOM   3475  HZ4 DMS   352      -6.941  14.204  23.024  1.00  0.00           H  
ATOM   3476  HZ5 DMS   352      -6.658  12.702  22.051  1.00  0.00           H  
ATOM   3477  HZ6 DMS   352      -6.648  14.316  21.228  1.00  0.00           H  
TER    3478      DMS   352 
ATOM   3478  S   DMS   353      -4.598 -22.902  -5.280  1.00  0.00           S  
ATOM   3479  CT1 DMS   353      -3.059 -23.314  -6.062  1.00  0.00           C  
ATOM   3480  O   DMS   353      -5.623 -22.785  -6.378  1.00  0.00           O  
ATOM   3481  CT2 DMS   353      -4.806 -24.522  -4.455  1.00  0.00           C  
ATOM   3482  HZ1 DMS   353      -2.845 -22.636  -6.887  1.00  0.00           H  
ATOM   3483  HZ2 DMS   353      -3.100 -24.309  -6.505  1.00  0.00           H  
ATOM   3484  HZ3 DMS   353      -2.217 -23.345  -5.370  1.00  0.00           H  
ATOM   3485  HZ4 DMS   353      -4.097 -24.547  -3.627  1.00  0.00           H  
ATOM   3486  HZ5 DMS   353      -4.630 -25.401  -5.074  1.00  0.00           H  
ATOM   3487  HZ6 DMS   353      -5.824 -24.661  -4.091  1.00  0.00           H  
TER    3488      DMS   353 
ATOM   3488  S   DMS   354      11.551   9.832  10.128  1.00  0.00           S  
ATOM   3489  CT1 DMS   354      11.798  10.949  11.550  1.00  0.00           C  
ATOM   3490  O   DMS   354      10.041   9.882   9.841  1.00  0.00           O  
ATOM   3491  CT2 DMS   354      12.360  10.815   8.902  1.00  0.00           C  
ATOM   3492  HZ1 DMS   354      12.862  10.914  11.783  1.00  0.00           H  
ATOM   3493  HZ2 DMS   354      11.366  10.509  12.449  1.00  0.00           H  
ATOM   3494  HZ3 DMS   354      11.322  11.906  11.338  1.00  0.00           H  
ATOM   3495  HZ4 DMS   354      13.331  10.934   9.383  1.00  0.00           H  
ATOM   3496  HZ5 DMS   354      11.781  11.718   8.712  1.00  0.00           H  
ATOM   3497  HZ6 DMS   354      12.498  10.220   7.999  1.00  0.00           H  
TER    3498      DMS   354 
ATOM   3498  S   DMS   355      16.524   2.650   7.780  1.00  0.00           S  
ATOM   3499  CT1 DMS   355      15.019   2.147   6.990  1.00  0.00           C  
ATOM   3500  O   DMS   355      16.632   4.183   7.506  1.00  0.00           O  
ATOM   3501  CT2 DMS   355      16.009   2.407   9.524  1.00  0.00           C  
ATOM   3502  HZ1 DMS   355      15.160   2.015   5.917  1.00  0.00           H  
ATOM   3503  HZ2 DMS   355      14.158   2.713   7.345  1.00  0.00           H  
ATOM   3504  HZ3 DMS   355      14.889   1.110   7.298  1.00  0.00           H  
ATOM   3505  HZ4 DMS   355      15.099   2.997   9.635  1.00  0.00           H  
ATOM   3506  HZ5 DMS   355      16.741   2.853  10.198  1.00  0.00           H  
ATOM   3507  HZ6 DMS   355      15.788   1.367   9.762  1.00  0.00           H  
TER    3508      DMS   355 
ATOM   3508  S   DMS   356       6.407  20.176  -4.389  1.00  0.00           S  
ATOM   3509  CT1 DMS   356       5.399  21.364  -3.483  1.00  0.00           C  
ATOM   3510  O   DMS   356       7.358  19.568  -3.393  1.00  0.00           O  
ATOM   3511  CT2 DMS   356       5.123  18.960  -4.525  1.00  0.00           C  
ATOM   3512  HZ1 DMS   356       6.109  22.155  -3.242  1.00  0.00           H  
ATOM   3513  HZ2 DMS   356       4.922  20.971  -2.585  1.00  0.00           H  
ATOM   3514  HZ3 DMS   356       4.549  21.759  -4.038  1.00  0.00           H  
ATOM   3515  HZ4 DMS   356       4.823  18.578  -3.549  1.00  0.00           H  
ATOM   3516  HZ5 DMS   356       5.543  18.167  -5.144  1.00  0.00           H  
ATOM   3517  HZ6 DMS   356       4.249  19.355  -5.044  1.00  0.00           H  
TER    3518      DMS   356 
ATOM   3518  S   DMS   357     -22.130 -13.961  -7.011  1.00  0.00           S  
ATOM   3519  CT1 DMS   357     -20.897 -15.013  -7.731  1.00  0.00           C  
ATOM   3520  O   DMS   357     -21.394 -12.927  -6.183  1.00  0.00           O  
ATOM   3521  CT2 DMS   357     -22.880 -13.370  -8.472  1.00  0.00           C  
ATOM   3522  HZ1 DMS   357     -21.269 -15.981  -8.066  1.00  0.00           H  
ATOM   3523  HZ2 DMS   357     -20.125 -15.281  -7.010  1.00  0.00           H  
ATOM   3524  HZ3 DMS   357     -20.401 -14.476  -8.539  1.00  0.00           H  
ATOM   3525  HZ4 DMS   357     -22.212 -12.683  -8.993  1.00  0.00           H  
ATOM   3526  HZ5 DMS   357     -23.841 -12.880  -8.316  1.00  0.00           H  
ATOM   3527  HZ6 DMS   357     -23.126 -14.243  -9.077  1.00  0.00           H  
TER    3528      DMS   357 
ATOM   3528  S   DMS   358      19.559   7.106  -5.558  1.00  0.00           S  
ATOM   3529  CT1 DMS   358      18.583   7.686  -6.892  1.00  0.00           C  
ATOM   3530  O   DMS   358      18.787   6.036  -4.768  1.00  0.00           O  
ATOM   3531  CT2 DMS   358      20.900   6.311  -6.530  1.00  0.00           C  
ATOM   3532  HZ1 DMS   358      18.631   6.976  -7.718  1.00  0.00           H  
ATOM   3533  HZ2 DMS   358      18.900   8.638  -7.319  1.00  0.00           H  
ATOM   3534  HZ3 DMS   358      17.536   7.869  -6.650  1.00  0.00           H  
ATOM   3535  HZ4 DMS   358      21.697   5.900  -5.910  1.00  0.00           H  
ATOM   3536  HZ5 DMS   358      21.320   7.042  -7.221  1.00  0.00           H  
ATOM   3537  HZ6 DMS   358      20.421   5.524  -7.113  1.00  0.00           H  
TER    3538      DMS   358 
ATOM   3538  S   DMS   359      -0.846   2.859  21.844  1.00  0.00           S  
ATOM   3539  CT1 DMS   359      -0.682   3.197  23.570  1.00  0.00           C  
ATOM   3540  O   DMS   359      -2.193   3.454  21.463  1.00  0.00           O  
ATOM   3541  CT2 DMS   359       0.423   3.911  21.270  1.00  0.00           C  
ATOM   3542  HZ1 DMS   359       0.347   3.016  23.883  1.00  0.00           H  
ATOM   3543  HZ2 DMS   359      -1.433   2.525  23.984  1.00  0.00           H  
ATOM   3544  HZ3 DMS   359      -0.919   4.247  23.745  1.00  0.00           H  
ATOM   3545  HZ4 DMS   359       0.394   4.109  20.198  1.00  0.00           H  
ATOM   3546  HZ5 DMS   359       1.408   3.514  21.517  1.00  0.00           H  
ATOM   3547  HZ6 DMS   359       0.334   4.919  21.675  1.00  0.00           H  
TER    3548      DMS   359 
ATOM   3548  S   DMS   360      19.691 -18.332   5.480  1.00  0.00           S  
ATOM   3549  CT1 DMS   360      18.528 -19.475   6.240  1.00  0.00           C  
ATOM   3550  O   DMS   360      20.861 -19.221   5.118  1.00  0.00           O  
ATOM   3551  CT2 DMS   360      18.833 -18.104   3.918  1.00  0.00           C  
ATOM   3552  HZ1 DMS   360      18.360 -20.362   5.630  1.00  0.00           H  
ATOM   3553  HZ2 DMS   360      17.544 -19.018   6.351  1.00  0.00           H  
ATOM   3554  HZ3 DMS   360      18.850 -19.636   7.269  1.00  0.00           H  
ATOM   3555  HZ4 DMS   360      18.093 -17.309   4.018  1.00  0.00           H  
ATOM   3556  HZ5 DMS   360      18.251 -18.974   3.612  1.00  0.00           H  
ATOM   3557  HZ6 DMS   360      19.622 -17.852   3.210  1.00  0.00           H  
TER    3558      DMS   360 
ATOM   3558  S   DMS   361      -5.436  11.254   0.481  1.00  0.00           S  
ATOM   3559  CT1 DMS   361      -6.022  11.736  -1.150  1.00  0.00           C  
ATOM   3560  O   DMS   361      -3.921  11.266   0.500  1.00  0.00           O  
ATOM   3561  CT2 DMS   361      -5.837  12.838   1.196  1.00  0.00           C  
ATOM   3562  HZ1 DMS   361      -5.524  12.677  -1.386  1.00  0.00           H  
ATOM   3563  HZ2 DMS   361      -7.103  11.858  -1.211  1.00  0.00           H  
ATOM   3564  HZ3 DMS   361      -5.673  11.027  -1.900  1.00  0.00           H  
ATOM   3565  HZ4 DMS   361      -5.925  12.748   2.278  1.00  0.00           H  
ATOM   3566  HZ5 DMS   361      -6.845  13.044   0.837  1.00  0.00           H  
ATOM   3567  HZ6 DMS   361      -5.180  13.655   0.895  1.00  0.00           H  
TER    3568      DMS   361 
ATOM   3568  S   DMS   362      -9.178   5.355  26.226  1.00  0.00           S  
ATOM   3569  CT1 DMS   362      -8.529   3.761  25.832  1.00  0.00           C  
ATOM   3570  O   DMS   362      -8.131   6.112  27.068  1.00  0.00           O  
ATOM   3571  CT2 DMS   362      -9.194   6.095  24.620  1.00  0.00           C  
ATOM   3572  HZ1 DMS   362      -8.370   3.210  26.759  1.00  0.00           H  
ATOM   3573  HZ2 DMS   362      -7.541   4.000  25.440  1.00  0.00           H  
ATOM   3574  HZ3 DMS   362      -9.173   3.202  25.154  1.00  0.00           H  
ATOM   3575  HZ4 DMS   362      -8.996   7.165  24.696  1.00  0.00           H  
ATOM   3576  HZ5 DMS   362     -10.022   5.831  23.961  1.00  0.00           H  
ATOM   3577  HZ6 DMS   362      -8.216   5.752  24.284  1.00  0.00           H  
TER    3578      DMS   362 
ATOM   3578  S   DMS   363      -4.305   6.057   3.386  1.00  0.00           S  
ATOM   3579  CT1 DMS   363      -5.340   7.177   2.483  1.00  0.00           C  
ATOM   3580  O   DMS   363      -4.046   4.935   2.391  1.00  0.00           O  
ATOM   3581  CT2 DMS   363      -2.861   7.090   3.411  1.00  0.00           C  
ATOM   3582  HZ1 DMS   363      -5.483   8.063   3.102  1.00  0.00           H  
ATOM   3583  HZ2 DMS   363      -6.225   6.674   2.092  1.00  0.00           H  
ATOM   3584  HZ3 DMS   363      -4.811   7.393   1.555  1.00  0.00           H  
ATOM   3585  HZ4 DMS   363      -2.891   7.885   4.156  1.00  0.00           H  
ATOM   3586  HZ5 DMS   363      -2.810   7.485   2.396  1.00  0.00           H  
ATOM   3587  HZ6 DMS   363      -2.086   6.350   3.612  1.00  0.00           H  
TER    3588      DMS   363 
ATOM   3588  S   DMS   364     -23.313  14.069  -3.478  1.00  0.00           S  
ATOM   3589  CT1 DMS   364     -24.877  14.256  -2.592  1.00  0.00           C  
ATOM   3590  O   DMS   364     -22.324  14.386  -2.367  1.00  0.00           O  
ATOM   3591  CT2 DMS   364     -23.321  12.260  -3.661  1.00  0.00           C  
ATOM   3592  HZ1 DMS   364     -25.101  15.299  -2.369  1.00  0.00           H  
ATOM   3593  HZ2 DMS   364     -24.845  13.634  -1.698  1.00  0.00           H  
ATOM   3594  HZ3 DMS   364     -25.613  13.910  -3.318  1.00  0.00           H  
ATOM   3595  HZ4 DMS   364     -22.401  11.819  -4.044  1.00  0.00           H  
ATOM   3596  HZ5 DMS   364     -24.124  12.010  -4.354  1.00  0.00           H  
ATOM   3597  HZ6 DMS   364     -23.504  11.895  -2.650  1.00  0.00           H  
TER    3598      DMS   364 
ATOM   3598  S   DMS   365     -12.887   2.162  -6.809  1.00  0.00           S  
ATOM   3599  CT1 DMS   365     -13.105   0.660  -7.786  1.00  0.00           C  
ATOM   3600  O   DMS   365     -13.422   1.782  -5.422  1.00  0.00           O  
ATOM   3601  CT2 DMS   365     -11.115   2.410  -6.638  1.00  0.00           C  
ATOM   3602  HZ1 DMS   365     -12.647   0.781  -8.768  1.00  0.00           H  
ATOM   3603  HZ2 DMS   365     -14.153   0.361  -7.767  1.00  0.00           H  
ATOM   3604  HZ3 DMS   365     -12.629  -0.167  -7.258  1.00  0.00           H  
ATOM   3605  HZ4 DMS   365     -10.657   1.445  -6.424  1.00  0.00           H  
ATOM   3606  HZ5 DMS   365     -10.898   3.014  -5.757  1.00  0.00           H  
ATOM   3607  HZ6 DMS   365     -10.772   2.852  -7.574  1.00  0.00           H  
TER    3608      DMS   365 
ATOM   3608  S   DMS   366       1.920   0.318 -28.814  1.00  0.00           S  
ATOM   3609  CT1 DMS   366       2.624  -1.337 -28.809  1.00  0.00           C  
ATOM   3610  O   DMS   366       2.002   0.793 -30.230  1.00  0.00           O  
ATOM   3611  CT2 DMS   366       0.145  -0.242 -28.652  1.00  0.00           C  
ATOM   3612  HZ1 DMS   366       2.553  -1.636 -27.763  1.00  0.00           H  
ATOM   3613  HZ2 DMS   366       3.655  -1.158 -29.113  1.00  0.00           H  
ATOM   3614  HZ3 DMS   366       2.267  -2.038 -29.563  1.00  0.00           H  
ATOM   3615  HZ4 DMS   366      -0.076  -0.405 -27.597  1.00  0.00           H  
ATOM   3616  HZ5 DMS   366      -0.011  -1.077 -29.335  1.00  0.00           H  
ATOM   3617  HZ6 DMS   366      -0.450   0.635 -28.903  1.00  0.00           H  
TER    3618      DMS   366 
ATOM   3618  S   DMS   367      23.947 -15.842  -4.891  1.00  0.00           S  
ATOM   3619  CT1 DMS   367      25.043 -17.214  -5.440  1.00  0.00           C  
ATOM   3620  O   DMS   367      22.933 -15.659  -6.008  1.00  0.00           O  
ATOM   3621  CT2 DMS   367      23.018 -16.752  -3.732  1.00  0.00           C  
ATOM   3622  HZ1 DMS   367      25.510 -17.663  -4.564  1.00  0.00           H  
ATOM   3623  HZ2 DMS   367      25.775 -16.926  -6.194  1.00  0.00           H  
ATOM   3624  HZ3 DMS   367      24.389 -17.931  -5.938  1.00  0.00           H  
ATOM   3625  HZ4 DMS   367      22.168 -16.154  -3.405  1.00  0.00           H  
ATOM   3626  HZ5 DMS   367      23.567 -17.030  -2.832  1.00  0.00           H  
ATOM   3627  HZ6 DMS   367      22.564 -17.599  -4.246  1.00  0.00           H  
TER    3628      DMS   367 
ATOM   3628  S   DMS   368     -10.415  16.908   3.514  1.00  0.00           S  
ATOM   3629  CT1 DMS   368     -11.599  16.258   2.347  1.00  0.00           C  
ATOM   3630  O   DMS   368     -11.345  17.537   4.582  1.00  0.00           O  
ATOM   3631  CT2 DMS   368      -9.906  15.291   4.078  1.00  0.00           C  
ATOM   3632  HZ1 DMS   368     -10.967  15.715   1.644  1.00  0.00           H  
ATOM   3633  HZ2 DMS   368     -12.145  17.106   1.934  1.00  0.00           H  
ATOM   3634  HZ3 DMS   368     -12.171  15.471   2.838  1.00  0.00           H  
ATOM   3635  HZ4 DMS   368      -9.285  14.884   3.280  1.00  0.00           H  
ATOM   3636  HZ5 DMS   368     -10.713  14.573   4.228  1.00  0.00           H  
ATOM   3637  HZ6 DMS   368      -9.294  15.484   4.959  1.00  0.00           H  
TER    3638      DMS   368 
ATOM   3638  S   DMS   369      11.086  -5.370  15.128  1.00  0.00           S  
ATOM   3639  CT1 DMS   369      10.668  -4.891  13.454  1.00  0.00           C  
ATOM   3640  O   DMS   369      10.008  -6.250  15.637  1.00  0.00           O  
ATOM   3641  CT2 DMS   369      12.476  -6.436  14.925  1.00  0.00           C  
ATOM   3642  HZ1 DMS   369      11.518  -4.516  12.884  1.00  0.00           H  
ATOM   3643  HZ2 DMS   369       9.869  -4.150  13.470  1.00  0.00           H  
ATOM   3644  HZ3 DMS   369      10.391  -5.798  12.916  1.00  0.00           H  
ATOM   3645  HZ4 DMS   369      13.040  -6.181  14.028  1.00  0.00           H  
ATOM   3646  HZ5 DMS   369      12.150  -7.472  14.834  1.00  0.00           H  
ATOM   3647  HZ6 DMS   369      13.155  -6.341  15.773  1.00  0.00           H  
TER    3648      DMS   369 
ATOM   3648  S   DMS   370     -18.349 -13.398   6.234  1.00  0.00           S  
ATOM   3649  CT1 DMS   370     -18.832 -15.072   6.151  1.00  0.00           C  
ATOM   3650  O   DMS   370     -17.530 -13.272   7.516  1.00  0.00           O  
ATOM   3651  CT2 DMS   370     -17.175 -13.424   4.965  1.00  0.00           C  
ATOM   3652  HZ1 DMS   370     -19.475 -15.245   5.288  1.00  0.00           H  
ATOM   3653  HZ2 DMS   370     -19.375 -15.341   7.057  1.00  0.00           H  
ATOM   3654  HZ3 DMS   370     -17.924 -15.649   5.977  1.00  0.00           H  
ATOM   3655  HZ4 DMS   370     -17.609 -13.738   4.016  1.00  0.00           H  
ATOM   3656  HZ5 DMS   370     -16.372 -14.107   5.240  1.00  0.00           H  
ATOM   3657  HZ6 DMS   370     -16.762 -12.417   4.896  1.00  0.00           H  
TER    3658      DMS   370 
ATOM   3658  S   DMS   371      -9.654   0.932  -1.180  1.00  0.00           S  
ATOM   3659  CT1 DMS   371     -10.783   2.262  -0.666  1.00  0.00           C  
ATOM   3660  O   DMS   371     -10.572  -0.293  -1.158  1.00  0.00           O  
ATOM   3661  CT2 DMS   371      -9.432   1.387  -2.902  1.00  0.00           C  
ATOM   3662  HZ1 DMS   371     -10.256   3.208  -0.791  1.00  0.00           H  
ATOM   3663  HZ2 DMS   371     -10.916   2.140   0.409  1.00  0.00           H  
ATOM   3664  HZ3 DMS   371     -11.752   2.120  -1.144  1.00  0.00           H  
ATOM   3665  HZ4 DMS   371     -10.384   1.611  -3.385  1.00  0.00           H  
ATOM   3666  HZ5 DMS   371      -9.017   0.531  -3.433  1.00  0.00           H  
ATOM   3667  HZ6 DMS   371      -8.758   2.242  -2.953  1.00  0.00           H  
TER    3668      DMS   371 
ATOM   3668  S   DMS   372     -10.816  -4.152  19.543  1.00  0.00           S  
ATOM   3669  CT1 DMS   372      -9.091  -4.230  19.229  1.00  0.00           C  
ATOM   3670  O   DMS   372     -10.900  -4.468  21.052  1.00  0.00           O  
ATOM   3671  CT2 DMS   372     -10.956  -2.312  19.534  1.00  0.00           C  
ATOM   3672  HZ1 DMS   372      -8.476  -3.569  19.839  1.00  0.00           H  
ATOM   3673  HZ2 DMS   372      -8.849  -3.972  18.198  1.00  0.00           H  
ATOM   3674  HZ3 DMS   372      -8.684  -5.237  19.324  1.00  0.00           H  
ATOM   3675  HZ4 DMS   372     -11.554  -2.146  20.430  1.00  0.00           H  
ATOM   3676  HZ5 DMS   372     -11.205  -1.845  18.581  1.00  0.00           H  
ATOM   3677  HZ6 DMS   372      -9.965  -1.978  19.840  1.00  0.00           H  
TER    3678      DMS   372 
ATOM   3678  S   DMS   373      -4.902  20.388 -14.838  1.00  0.00           S  
ATOM   3679  CT1 DMS   373      -3.266  21.175 -14.551  1.00  0.00           C  
ATOM   3680  O   DMS   373      -5.902  20.910 -13.784  1.00  0.00           O  
ATOM   3681  CT2 DMS   373      -5.264  21.126 -16.429  1.00  0.00           C  
ATOM   3682  HZ1 DMS   373      -3.137  21.068 -13.474  1.00  0.00           H  
ATOM   3683  HZ2 DMS   373      -3.268  22.251 -14.729  1.00  0.00           H  
ATOM   3684  HZ3 DMS   373      -2.445  20.720 -15.106  1.00  0.00           H  
ATOM   3685  HZ4 DMS   373      -4.381  21.155 -17.067  1.00  0.00           H  
ATOM   3686  HZ5 DMS   373      -5.577  22.164 -16.321  1.00  0.00           H  
ATOM   3687  HZ6 DMS   373      -6.098  20.606 -16.902  1.00  0.00           H  
TER    3688      DMS   373 
ATOM   3688  S   DMS   374       7.311  17.247  -8.922  1.00  0.00           S  
ATOM   3689  CT1 DMS   374       6.229  18.346  -7.966  1.00  0.00           C  
ATOM   3690  O   DMS   374       7.881  16.337  -7.915  1.00  0.00           O  
ATOM   3691  CT2 DMS   374       6.189  16.395  -9.969  1.00  0.00           C  
ATOM   3692  HZ1 DMS   374       6.808  18.970  -7.285  1.00  0.00           H  
ATOM   3693  HZ2 DMS   374       5.543  17.664  -7.463  1.00  0.00           H  
ATOM   3694  HZ3 DMS   374       5.655  18.937  -8.680  1.00  0.00           H  
ATOM   3695  HZ4 DMS   374       6.716  15.599 -10.495  1.00  0.00           H  
ATOM   3696  HZ5 DMS   374       5.820  17.112 -10.703  1.00  0.00           H  
ATOM   3697  HZ6 DMS   374       5.263  16.027  -9.527  1.00  0.00           H  
TER    3698      DMS   374 
ATOM   3698  S   DMS   375       4.482  11.445  20.465  1.00  0.00           S  
ATOM   3699  CT1 DMS   375       3.644  10.129  21.361  1.00  0.00           C  
ATOM   3700  O   DMS   375       3.479  11.943  19.436  1.00  0.00           O  
ATOM   3701  CT2 DMS   375       4.628  12.648  21.764  1.00  0.00           C  
ATOM   3702  HZ1 DMS   375       4.315   9.758  22.137  1.00  0.00           H  
ATOM   3703  HZ2 DMS   375       3.264   9.409  20.636  1.00  0.00           H  
ATOM   3704  HZ3 DMS   375       2.787  10.517  21.912  1.00  0.00           H  
ATOM   3705  HZ4 DMS   375       4.829  13.628  21.330  1.00  0.00           H  
ATOM   3706  HZ5 DMS   375       5.441  12.396  22.445  1.00  0.00           H  
ATOM   3707  HZ6 DMS   375       3.723  12.701  22.369  1.00  0.00           H  
TER    3708      DMS   375 
ATOM   3708  S   DMS   376     -10.485   7.487   9.008  1.00  0.00           S  
ATOM   3709  CT1 DMS   376      -9.575   8.425  10.151  1.00  0.00           C  
ATOM   3710  O   DMS   376     -10.404   8.139   7.668  1.00  0.00           O  
ATOM   3711  CT2 DMS   376      -9.384   6.160   9.027  1.00  0.00           C  
ATOM   3712  HZ1 DMS   376      -9.965   9.409   9.888  1.00  0.00           H  
ATOM   3713  HZ2 DMS   376      -8.510   8.398   9.922  1.00  0.00           H  
ATOM   3714  HZ3 DMS   376      -9.751   8.097  11.176  1.00  0.00           H  
ATOM   3715  HZ4 DMS   376      -9.101   5.960  10.061  1.00  0.00           H  
ATOM   3716  HZ5 DMS   376      -8.484   6.369   8.449  1.00  0.00           H  
ATOM   3717  HZ6 DMS   376      -9.871   5.307   8.554  1.00  0.00           H  
TER    3718      DMS   376 
ATOM   3718  S   DMS   377     -15.338  11.561  11.479  1.00  0.00           S  
ATOM   3719  CT1 DMS   377     -16.277  10.636  12.861  1.00  0.00           C  
ATOM   3720  O   DMS   377     -16.350  12.559  10.888  1.00  0.00           O  
ATOM   3721  CT2 DMS   377     -14.304  12.696  12.439  1.00  0.00           C  
ATOM   3722  HZ1 DMS   377     -16.867  11.333  13.456  1.00  0.00           H  
ATOM   3723  HZ2 DMS   377     -15.659   9.919  13.403  1.00  0.00           H  
ATOM   3724  HZ3 DMS   377     -17.021   9.945  12.464  1.00  0.00           H  
ATOM   3725  HZ4 DMS   377     -13.887  13.449  11.771  1.00  0.00           H  
ATOM   3726  HZ5 DMS   377     -13.504  12.113  12.895  1.00  0.00           H  
ATOM   3727  HZ6 DMS   377     -14.953  13.067  13.233  1.00  0.00           H  
TER    3728      DMS   377 
ATOM   3728  S   DMS   378      15.550 -20.031   1.652  1.00  0.00           S  
ATOM   3729  CT1 DMS   378      15.096 -19.601  -0.038  1.00  0.00           C  
ATOM   3730  O   DMS   378      17.071 -19.772   1.720  1.00  0.00           O  
ATOM   3731  CT2 DMS   378      14.740 -18.623   2.552  1.00  0.00           C  
ATOM   3732  HZ1 DMS   378      14.087 -19.873  -0.345  1.00  0.00           H  
ATOM   3733  HZ2 DMS   378      15.878 -20.148  -0.566  1.00  0.00           H  
ATOM   3734  HZ3 DMS   378      15.290 -18.529  -0.088  1.00  0.00           H  
ATOM   3735  HZ4 DMS   378      14.832 -17.751   1.905  1.00  0.00           H  
ATOM   3736  HZ5 DMS   378      15.147 -18.413   3.541  1.00  0.00           H  
ATOM   3737  HZ6 DMS   378      13.676 -18.809   2.701  1.00  0.00           H  
TER    3738      DMS   378 
ATOM   3738  S   DMS   379       2.307   7.630 -12.121  1.00  0.00           S  
ATOM   3739  CT1 DMS   379       0.680   7.802 -12.757  1.00  0.00           C  
ATOM   3740  O   DMS   379       2.742   9.056 -11.721  1.00  0.00           O  
ATOM   3741  CT2 DMS   379       2.047   6.743 -10.577  1.00  0.00           C  
ATOM   3742  HZ1 DMS   379       0.398   6.759 -12.901  1.00  0.00           H  
ATOM   3743  HZ2 DMS   379       0.695   8.345 -13.702  1.00  0.00           H  
ATOM   3744  HZ3 DMS   379      -0.006   8.338 -12.101  1.00  0.00           H  
ATOM   3745  HZ4 DMS   379       1.593   7.474  -9.907  1.00  0.00           H  
ATOM   3746  HZ5 DMS   379       3.020   6.343 -10.291  1.00  0.00           H  
ATOM   3747  HZ6 DMS   379       1.419   5.865 -10.724  1.00  0.00           H  
TER    3748      DMS   379 
ATOM   3748  S   DMS   380       5.630 -20.614  17.090  1.00  0.00           S  
ATOM   3749  CT1 DMS   380       4.186 -21.375  16.306  1.00  0.00           C  
ATOM   3750  O   DMS   380       6.331 -21.671  17.915  1.00  0.00           O  
ATOM   3751  CT2 DMS   380       6.651 -20.502  15.608  1.00  0.00           C  
ATOM   3752  HZ1 DMS   380       4.467 -22.378  15.987  1.00  0.00           H  
ATOM   3753  HZ2 DMS   380       3.976 -20.827  15.388  1.00  0.00           H  
ATOM   3754  HZ3 DMS   380       3.393 -21.442  17.051  1.00  0.00           H  
ATOM   3755  HZ4 DMS   380       6.173 -19.889  14.844  1.00  0.00           H  
ATOM   3756  HZ5 DMS   380       6.843 -21.524  15.281  1.00  0.00           H  
ATOM   3757  HZ6 DMS   380       7.571 -20.013  15.925  1.00  0.00           H  
TER    3758      DMS   380 
ATOM   3758  S   DMS   381      11.088  22.392   1.357  1.00  0.00           S  
ATOM   3759  CT1 DMS   381      12.867  22.539   1.203  1.00  0.00           C  
ATOM   3760  O   DMS   381      10.863  20.901   1.667  1.00  0.00           O  
ATOM   3761  CT2 DMS   381      11.099  23.173   2.979  1.00  0.00           C  
ATOM   3762  HZ1 DMS   381      13.339  22.091   2.077  1.00  0.00           H  
ATOM   3763  HZ2 DMS   381      13.120  23.595   1.110  1.00  0.00           H  
ATOM   3764  HZ3 DMS   381      13.298  22.015   0.350  1.00  0.00           H  
ATOM   3765  HZ4 DMS   381      11.130  24.262   2.938  1.00  0.00           H  
ATOM   3766  HZ5 DMS   381      11.930  22.923   3.639  1.00  0.00           H  
ATOM   3767  HZ6 DMS   381      10.194  22.852   3.494  1.00  0.00           H  
TER    3768      DMS   381 
ATOM   3768  S   DMS   382       5.482   9.906 -21.317  1.00  0.00           S  
ATOM   3769  CT1 DMS   382       3.887  10.748 -21.191  1.00  0.00           C  
ATOM   3770  O   DMS   382       6.319  10.868 -22.096  1.00  0.00           O  
ATOM   3771  CT2 DMS   382       5.948  10.251 -19.586  1.00  0.00           C  
ATOM   3772  HZ1 DMS   382       3.480  10.735 -22.202  1.00  0.00           H  
ATOM   3773  HZ2 DMS   382       3.845  11.772 -20.820  1.00  0.00           H  
ATOM   3774  HZ3 DMS   382       3.299  10.081 -20.562  1.00  0.00           H  
ATOM   3775  HZ4 DMS   382       6.984   9.958 -19.418  1.00  0.00           H  
ATOM   3776  HZ5 DMS   382       5.344   9.615 -18.939  1.00  0.00           H  
ATOM   3777  HZ6 DMS   382       5.829  11.319 -19.400  1.00  0.00           H  
TER    3778      DMS   382 
ATOM   3778  S   DMS   383      11.537  -6.245 -22.843  1.00  0.00           S  
ATOM   3779  CT1 DMS   383      11.464  -4.989 -24.180  1.00  0.00           C  
ATOM   3780  O   DMS   383      11.725  -7.563 -23.580  1.00  0.00           O  
ATOM   3781  CT2 DMS   383      13.206  -5.804 -22.233  1.00  0.00           C  
ATOM   3782  HZ1 DMS   383      10.609  -5.158 -24.834  1.00  0.00           H  
ATOM   3783  HZ2 DMS   383      12.332  -5.011 -24.838  1.00  0.00           H  
ATOM   3784  HZ3 DMS   383      11.470  -3.983 -23.760  1.00  0.00           H  
ATOM   3785  HZ4 DMS   383      13.490  -6.585 -21.528  1.00  0.00           H  
ATOM   3786  HZ5 DMS   383      13.212  -4.747 -21.965  1.00  0.00           H  
ATOM   3787  HZ6 DMS   383      13.839  -5.946 -23.109  1.00  0.00           H  
TER    3788      DMS   383 
ATOM   3788  S   DMS   384      16.145  -2.393  22.290  1.00  0.00           S  
ATOM   3789  CT1 DMS   384      14.497  -3.044  22.134  1.00  0.00           C  
ATOM   3790  O   DMS   384      16.366  -1.492  21.041  1.00  0.00           O  
ATOM   3791  CT2 DMS   384      17.081  -3.857  21.699  1.00  0.00           C  
ATOM   3792  HZ1 DMS   384      13.799  -2.207  22.169  1.00  0.00           H  
ATOM   3793  HZ2 DMS   384      14.397  -3.557  23.090  1.00  0.00           H  
ATOM   3794  HZ3 DMS   384      14.396  -3.709  21.276  1.00  0.00           H  
ATOM   3795  HZ4 DMS   384      16.667  -4.170  20.740  1.00  0.00           H  
ATOM   3796  HZ5 DMS   384      17.184  -4.622  22.468  1.00  0.00           H  
ATOM   3797  HZ6 DMS   384      18.102  -3.489  21.603  1.00  0.00           H  
TER    3798      DMS   384 
ATOM   3798  S   DMS   385      21.617   0.989  18.571  1.00  0.00           S  
ATOM   3799  CT1 DMS   385      23.323   1.121  18.573  1.00  0.00           C  
ATOM   3800  O   DMS   385      21.124   1.559  19.922  1.00  0.00           O  
ATOM   3801  CT2 DMS   385      21.194   2.176  17.306  1.00  0.00           C  
ATOM   3802  HZ1 DMS   385      23.770   0.702  17.671  1.00  0.00           H  
ATOM   3803  HZ2 DMS   385      23.766   0.532  19.376  1.00  0.00           H  
ATOM   3804  HZ3 DMS   385      23.616   2.162  18.709  1.00  0.00           H  
ATOM   3805  HZ4 DMS   385      21.685   3.143  17.416  1.00  0.00           H  
ATOM   3806  HZ5 DMS   385      20.113   2.255  17.199  1.00  0.00           H  
ATOM   3807  HZ6 DMS   385      21.665   1.754  16.418  1.00  0.00           H  
TER    3808      DMS   385 
ATOM   3808  S   DMS   386      20.584  -8.458  16.713  1.00  0.00           S  
ATOM   3809  CT1 DMS   386      21.170  -9.133  15.194  1.00  0.00           C  
ATOM   3810  O   DMS   386      19.911  -7.110  16.424  1.00  0.00           O  
ATOM   3811  CT2 DMS   386      19.304  -9.593  17.102  1.00  0.00           C  
ATOM   3812  HZ1 DMS   386      20.410  -9.499  14.504  1.00  0.00           H  
ATOM   3813  HZ2 DMS   386      21.774 -10.000  15.461  1.00  0.00           H  
ATOM   3814  HZ3 DMS   386      21.899  -8.476  14.720  1.00  0.00           H  
ATOM   3815  HZ4 DMS   386      18.640  -9.641  16.238  1.00  0.00           H  
ATOM   3816  HZ5 DMS   386      18.691  -9.468  17.994  1.00  0.00           H  
ATOM   3817  HZ6 DMS   386      19.796 -10.560  17.204  1.00  0.00           H  
TER    3818      DMS   386 
ATOM   3818  S   DMS   387       1.815  -0.454   6.345  1.00  0.00           S  
ATOM   3819  CT1 DMS   387       0.840  -1.636   7.302  1.00  0.00           C  
ATOM   3820  O   DMS   387       1.584  -0.752   4.896  1.00  0.00           O  
ATOM   3821  CT2 DMS   387       0.982   1.085   6.823  1.00  0.00           C  
ATOM   3822  HZ1 DMS   387       1.214  -2.627   7.045  1.00  0.00           H  
ATOM   3823  HZ2 DMS   387      -0.224  -1.566   7.078  1.00  0.00           H  
ATOM   3824  HZ3 DMS   387       1.009  -1.607   8.379  1.00  0.00           H  
ATOM   3825  HZ4 DMS   387       1.344   1.294   7.830  1.00  0.00           H  
ATOM   3826  HZ5 DMS   387      -0.101   0.979   6.883  1.00  0.00           H  
ATOM   3827  HZ6 DMS   387       1.264   1.912   6.171  1.00  0.00           H  
TER    3828      DMS   387 
ATOM   3828  S   DMS   388      10.264  -4.473 -19.118  1.00  0.00           S  
ATOM   3829  CT1 DMS   388      11.164  -3.059 -19.748  1.00  0.00           C  
ATOM   3830  O   DMS   388       9.621  -4.138 -17.760  1.00  0.00           O  
ATOM   3831  CT2 DMS   388       8.968  -4.551 -20.380  1.00  0.00           C  
ATOM   3832  HZ1 DMS   388      12.022  -2.855 -19.107  1.00  0.00           H  
ATOM   3833  HZ2 DMS   388      10.515  -2.186 -19.681  1.00  0.00           H  
ATOM   3834  HZ3 DMS   388      11.505  -3.351 -20.741  1.00  0.00           H  
ATOM   3835  HZ4 DMS   388       8.113  -5.016 -19.890  1.00  0.00           H  
ATOM   3836  HZ5 DMS   388       9.256  -5.184 -21.219  1.00  0.00           H  
ATOM   3837  HZ6 DMS   388       8.799  -3.527 -20.714  1.00  0.00           H  
TER    3838      DMS   388 
ATOM   3838  S   DMS   389      -0.152  -9.387  -2.596  1.00  0.00           S  
ATOM   3839  CT1 DMS   389      -0.314 -10.279  -4.136  1.00  0.00           C  
ATOM   3840  O   DMS   389       0.676 -10.322  -1.623  1.00  0.00           O  
ATOM   3841  CT2 DMS   389       1.112  -8.238  -2.989  1.00  0.00           C  
ATOM   3842  HZ1 DMS   389       0.593 -10.871  -4.256  1.00  0.00           H  
ATOM   3843  HZ2 DMS   389      -0.479  -9.566  -4.944  1.00  0.00           H  
ATOM   3844  HZ3 DMS   389      -1.182 -10.926  -4.006  1.00  0.00           H  
ATOM   3845  HZ4 DMS   389       2.021  -8.661  -3.417  1.00  0.00           H  
ATOM   3846  HZ5 DMS   389       1.457  -7.809  -2.048  1.00  0.00           H  
ATOM   3847  HZ6 DMS   389       0.739  -7.392  -3.567  1.00  0.00           H  
TER    3848      DMS   389 
ATOM   3848  S   DMS   390     -17.261  13.965  -7.623  1.00  0.00           S  
ATOM   3849  CT1 DMS   390     -17.716  15.560  -6.771  1.00  0.00           C  
ATOM   3850  O   DMS   390     -18.103  12.947  -6.869  1.00  0.00           O  
ATOM   3851  CT2 DMS   390     -17.963  14.311  -9.249  1.00  0.00           C  
ATOM   3852  HZ1 DMS   390     -18.699  15.952  -7.032  1.00  0.00           H  
ATOM   3853  HZ2 DMS   390     -17.005  16.330  -7.072  1.00  0.00           H  
ATOM   3854  HZ3 DMS   390     -17.805  15.407  -5.696  1.00  0.00           H  
ATOM   3855  HZ4 DMS   390     -17.559  15.279  -9.545  1.00  0.00           H  
ATOM   3856  HZ5 DMS   390     -19.042  14.461  -9.306  1.00  0.00           H  
ATOM   3857  HZ6 DMS   390     -17.755  13.580 -10.031  1.00  0.00           H  
TER    3858      DMS   390 
ATOM   3858  S   DMS   391     -17.639  -0.676  17.557  1.00  0.00           S  
ATOM   3859  CT1 DMS   391     -19.380  -0.480  17.125  1.00  0.00           C  
ATOM   3860  O   DMS   391     -16.990   0.618  16.988  1.00  0.00           O  
ATOM   3861  CT2 DMS   391     -17.151  -2.024  16.336  1.00  0.00           C  
ATOM   3862  HZ1 DMS   391     -19.488  -0.128  16.099  1.00  0.00           H  
ATOM   3863  HZ2 DMS   391     -19.702   0.197  17.916  1.00  0.00           H  
ATOM   3864  HZ3 DMS   391     -19.882  -1.440  17.242  1.00  0.00           H  
ATOM   3865  HZ4 DMS   391     -16.075  -2.192  16.326  1.00  0.00           H  
ATOM   3866  HZ5 DMS   391     -17.409  -1.621  15.357  1.00  0.00           H  
ATOM   3867  HZ6 DMS   391     -17.652  -2.951  16.614  1.00  0.00           H  
TER    3868      DMS   391 
ATOM   3868  S   DMS   392      19.242   8.655 -11.221  1.00  0.00           S  
ATOM   3869  CT1 DMS   392      20.706   8.064 -10.488  1.00  0.00           C  
ATOM   3870  O   DMS   392      19.513   9.985 -11.798  1.00  0.00           O  
ATOM   3871  CT2 DMS   392      19.085   7.504 -12.503  1.00  0.00           C  
ATOM   3872  HZ1 DMS   392      20.407   7.334  -9.736  1.00  0.00           H  
ATOM   3873  HZ2 DMS   392      21.116   9.003 -10.116  1.00  0.00           H  
ATOM   3874  HZ3 DMS   392      21.210   7.448 -11.233  1.00  0.00           H  
ATOM   3875  HZ4 DMS   392      18.080   7.616 -12.910  1.00  0.00           H  
ATOM   3876  HZ5 DMS   392      19.166   6.476 -12.150  1.00  0.00           H  
ATOM   3877  HZ6 DMS   392      19.879   7.555 -13.248  1.00  0.00           H  
TER    3878      DMS   392 
ATOM   3878  S   DMS   393       2.040  -9.979  22.573  1.00  0.00           S  
ATOM   3879  CT1 DMS   393       0.733 -11.051  21.922  1.00  0.00           C  
ATOM   3880  O   DMS   393       3.300 -10.509  21.917  1.00  0.00           O  
ATOM   3881  CT2 DMS   393       1.743  -8.498  21.572  1.00  0.00           C  
ATOM   3882  HZ1 DMS   393       0.961 -12.083  22.187  1.00  0.00           H  
ATOM   3883  HZ2 DMS   393       0.677 -10.931  20.840  1.00  0.00           H  
ATOM   3884  HZ3 DMS   393      -0.237 -10.704  22.277  1.00  0.00           H  
ATOM   3885  HZ4 DMS   393       0.696  -8.197  21.588  1.00  0.00           H  
ATOM   3886  HZ5 DMS   393       1.988  -8.582  20.513  1.00  0.00           H  
ATOM   3887  HZ6 DMS   393       2.384  -7.749  22.036  1.00  0.00           H  
TER    3888      DMS   393 
ATOM   3888  S   DMS   394     -21.752  -2.873 -17.003  1.00  0.00           S  
ATOM   3889  CT1 DMS   394     -21.256  -3.703 -18.496  1.00  0.00           C  
ATOM   3890  O   DMS   394     -20.682  -1.865 -16.644  1.00  0.00           O  
ATOM   3891  CT2 DMS   394     -23.143  -1.891 -17.619  1.00  0.00           C  
ATOM   3892  HZ1 DMS   394     -21.046  -2.978 -19.282  1.00  0.00           H  
ATOM   3893  HZ2 DMS   394     -22.036  -4.362 -18.879  1.00  0.00           H  
ATOM   3894  HZ3 DMS   394     -20.430  -4.389 -18.306  1.00  0.00           H  
ATOM   3895  HZ4 DMS   394     -23.574  -1.384 -16.755  1.00  0.00           H  
ATOM   3896  HZ5 DMS   394     -23.865  -2.439 -18.224  1.00  0.00           H  
ATOM   3897  HZ6 DMS   394     -22.687  -1.166 -18.294  1.00  0.00           H  
TER    3898      DMS   394 
ATOM   3898  S   DMS   395       1.367 -16.086  -2.499  1.00  0.00           S  
ATOM   3899  CT1 DMS   395       2.713 -17.014  -3.204  1.00  0.00           C  
ATOM   3900  O   DMS   395       0.416 -15.872  -3.638  1.00  0.00           O  
ATOM   3901  CT2 DMS   395       0.627 -17.418  -1.484  1.00  0.00           C  
ATOM   3902  HZ1 DMS   395       3.157 -16.437  -4.015  1.00  0.00           H  
ATOM   3903  HZ2 DMS   395       2.374 -18.022  -3.439  1.00  0.00           H  
ATOM   3904  HZ3 DMS   395       3.442 -17.170  -2.408  1.00  0.00           H  
ATOM   3905  HZ4 DMS   395       1.335 -17.484  -0.658  1.00  0.00           H  
ATOM   3906  HZ5 DMS   395       0.625 -18.341  -2.065  1.00  0.00           H  
ATOM   3907  HZ6 DMS   395      -0.376 -17.181  -1.131  1.00  0.00           H  
TER    3908      DMS   395 
ATOM   3908  S   DMS   396      -6.948 -23.854  -1.374  1.00  0.00           S  
ATOM   3909  CT1 DMS   396      -7.912 -23.363   0.090  1.00  0.00           C  
ATOM   3910  O   DMS   396      -5.495 -23.360  -1.098  1.00  0.00           O  
ATOM   3911  CT2 DMS   396      -7.120 -25.664  -1.244  1.00  0.00           C  
ATOM   3912  HZ1 DMS   396      -8.924 -23.764   0.026  1.00  0.00           H  
ATOM   3913  HZ2 DMS   396      -7.988 -22.291   0.270  1.00  0.00           H  
ATOM   3914  HZ3 DMS   396      -7.376 -23.786   0.939  1.00  0.00           H  
ATOM   3915  HZ4 DMS   396      -6.616 -25.917  -0.311  1.00  0.00           H  
ATOM   3916  HZ5 DMS   396      -6.613 -26.057  -2.126  1.00  0.00           H  
ATOM   3917  HZ6 DMS   396      -8.161 -25.985  -1.241  1.00  0.00           H  
TER    3918      DMS   396 
ATOM   3918  S   DMS   397      23.051  17.946  -4.115  1.00  0.00           S  
ATOM   3919  CT1 DMS   397      22.386  19.649  -4.105  1.00  0.00           C  
ATOM   3920  O   DMS   397      23.659  17.749  -2.726  1.00  0.00           O  
ATOM   3921  CT2 DMS   397      21.525  17.006  -4.182  1.00  0.00           C  
ATOM   3922  HZ1 DMS   397      22.245  20.029  -5.117  1.00  0.00           H  
ATOM   3923  HZ2 DMS   397      23.021  20.311  -3.516  1.00  0.00           H  
ATOM   3924  HZ3 DMS   397      21.404  19.576  -3.637  1.00  0.00           H  
ATOM   3925  HZ4 DMS   397      21.583  15.954  -3.904  1.00  0.00           H  
ATOM   3926  HZ5 DMS   397      21.271  17.004  -5.242  1.00  0.00           H  
ATOM   3927  HZ6 DMS   397      20.784  17.482  -3.540  1.00  0.00           H  
TER    3928      DMS   397 
ATOM   3928  S   DMS   398      -9.441   6.347   4.893  1.00  0.00           S  
ATOM   3929  CT1 DMS   398     -10.684   5.447   4.064  1.00  0.00           C  
ATOM   3930  O   DMS   398      -8.626   6.842   3.710  1.00  0.00           O  
ATOM   3931  CT2 DMS   398      -8.475   5.059   5.632  1.00  0.00           C  
ATOM   3932  HZ1 DMS   398     -10.271   4.640   3.460  1.00  0.00           H  
ATOM   3933  HZ2 DMS   398     -11.229   6.076   3.360  1.00  0.00           H  
ATOM   3934  HZ3 DMS   398     -11.404   5.097   4.804  1.00  0.00           H  
ATOM   3935  HZ4 DMS   398      -8.424   4.307   4.845  1.00  0.00           H  
ATOM   3936  HZ5 DMS   398      -8.964   4.622   6.503  1.00  0.00           H  
ATOM   3937  HZ6 DMS   398      -7.468   5.454   5.769  1.00  0.00           H  
TER    3938      DMS   398 
ATOM   3938  S   DMS   399      -1.146  -5.456   8.155  1.00  0.00           S  
ATOM   3939  CT1 DMS   399      -2.618  -4.480   7.677  1.00  0.00           C  
ATOM   3940  O   DMS   399       0.134  -4.861   7.535  1.00  0.00           O  
ATOM   3941  CT2 DMS   399      -1.110  -4.837   9.888  1.00  0.00           C  
ATOM   3942  HZ1 DMS   399      -2.779  -4.510   6.600  1.00  0.00           H  
ATOM   3943  HZ2 DMS   399      -2.460  -3.448   7.990  1.00  0.00           H  
ATOM   3944  HZ3 DMS   399      -3.430  -4.896   8.273  1.00  0.00           H  
ATOM   3945  HZ4 DMS   399      -1.279  -3.760   9.873  1.00  0.00           H  
ATOM   3946  HZ5 DMS   399      -0.145  -5.075  10.334  1.00  0.00           H  
ATOM   3947  HZ6 DMS   399      -1.865  -5.250  10.558  1.00  0.00           H  
TER    3948      DMS   399 
ATOM   3948  S   DMS   400      14.846 -14.912 -10.186  1.00  0.00           S  
ATOM   3949  CT1 DMS   400      16.288 -15.332  -9.231  1.00  0.00           C  
ATOM   3950  O   DMS   400      13.746 -14.695  -9.145  1.00  0.00           O  
ATOM   3951  CT2 DMS   400      15.371 -13.240 -10.582  1.00  0.00           C  
ATOM   3952  HZ1 DMS   400      16.279 -16.405  -9.036  1.00  0.00           H  
ATOM   3953  HZ2 DMS   400      16.217 -14.815  -8.274  1.00  0.00           H  
ATOM   3954  HZ3 DMS   400      17.201 -14.989  -9.718  1.00  0.00           H  
ATOM   3955  HZ4 DMS   400      16.165 -13.214 -11.328  1.00  0.00           H  
ATOM   3956  HZ5 DMS   400      15.818 -12.851  -9.668  1.00  0.00           H  
ATOM   3957  HZ6 DMS   400      14.513 -12.674 -10.946  1.00  0.00           H  
TER    3958      DMS   400 
ATOM   3958  S   DMS   401      22.511   9.777   0.742  1.00  0.00           S  
ATOM   3959  CT1 DMS   401      23.844   8.758   0.126  1.00  0.00           C  
ATOM   3960  O   DMS   401      21.225   9.010   0.723  1.00  0.00           O  
ATOM   3961  CT2 DMS   401      22.988   9.590   2.468  1.00  0.00           C  
ATOM   3962  HZ1 DMS   401      23.837   7.779   0.605  1.00  0.00           H  
ATOM   3963  HZ2 DMS   401      24.757   9.330   0.295  1.00  0.00           H  
ATOM   3964  HZ3 DMS   401      23.765   8.639  -0.955  1.00  0.00           H  
ATOM   3965  HZ4 DMS   401      24.015   9.931   2.599  1.00  0.00           H  
ATOM   3966  HZ5 DMS   401      22.891   8.549   2.776  1.00  0.00           H  
ATOM   3967  HZ6 DMS   401      22.221  10.052   3.090  1.00  0.00           H  
TER    3968      DMS   401 
ATOM   3968  S   DMS   402      18.570 -17.559  13.170  1.00  0.00           S  
ATOM   3969  CT1 DMS   402      18.863 -19.324  12.906  1.00  0.00           C  
ATOM   3970  O   DMS   402      19.781 -16.861  12.632  1.00  0.00           O  
ATOM   3971  CT2 DMS   402      17.366 -17.247  11.865  1.00  0.00           C  
ATOM   3972  HZ1 DMS   402      19.267 -19.424  11.898  1.00  0.00           H  
ATOM   3973  HZ2 DMS   402      17.974 -19.926  13.092  1.00  0.00           H  
ATOM   3974  HZ3 DMS   402      19.641 -19.638  13.602  1.00  0.00           H  
ATOM   3975  HZ4 DMS   402      17.071 -16.205  11.744  1.00  0.00           H  
ATOM   3976  HZ5 DMS   402      16.459 -17.820  12.062  1.00  0.00           H  
ATOM   3977  HZ6 DMS   402      17.705 -17.637  10.905  1.00  0.00           H  
TER    3978      DMS   402 
ATOM   3978  S   DMS   403      -1.763  -0.122 -21.697  1.00  0.00           S  
ATOM   3979  CT1 DMS   403      -3.476  -0.757 -21.649  1.00  0.00           C  
ATOM   3980  O   DMS   403      -1.070  -0.943 -20.616  1.00  0.00           O  
ATOM   3981  CT2 DMS   403      -1.382  -0.869 -23.273  1.00  0.00           C  
ATOM   3982  HZ1 DMS   403      -3.941  -0.138 -20.881  1.00  0.00           H  
ATOM   3983  HZ2 DMS   403      -3.597  -1.809 -21.391  1.00  0.00           H  
ATOM   3984  HZ3 DMS   403      -4.145  -0.472 -22.461  1.00  0.00           H  
ATOM   3985  HZ4 DMS   403      -0.327  -0.795 -23.534  1.00  0.00           H  
ATOM   3986  HZ5 DMS   403      -1.964  -0.438 -24.088  1.00  0.00           H  
ATOM   3987  HZ6 DMS   403      -1.553  -1.942 -23.184  1.00  0.00           H  
TER    3988      DMS   403 
ATOM   3988  S   DMS   404       4.755   8.380  -8.286  1.00  0.00           S  
ATOM   3989  CT1 DMS   404       6.093   7.844  -9.339  1.00  0.00           C  
ATOM   3990  O   DMS   404       3.737   7.209  -8.088  1.00  0.00           O  
ATOM   3991  CT2 DMS   404       5.607   8.276  -6.727  1.00  0.00           C  
ATOM   3992  HZ1 DMS   404       6.858   8.614  -9.242  1.00  0.00           H  
ATOM   3993  HZ2 DMS   404       5.782   7.733 -10.378  1.00  0.00           H  
ATOM   3994  HZ3 DMS   404       6.552   6.897  -9.058  1.00  0.00           H  
ATOM   3995  HZ4 DMS   404       4.958   8.386  -5.858  1.00  0.00           H  
ATOM   3996  HZ5 DMS   404       6.382   9.038  -6.799  1.00  0.00           H  
ATOM   3997  HZ6 DMS   404       6.076   7.293  -6.674  1.00  0.00           H  
TER    3998      DMS   404 
ATOM   3998  S   DMS   405     -12.851 -13.598   2.073  1.00  0.00           S  
ATOM   3999  CT1 DMS   405     -14.632 -13.353   2.347  1.00  0.00           C  
ATOM   4000  O   DMS   405     -12.518 -12.943   0.710  1.00  0.00           O  
ATOM   4001  CT2 DMS   405     -12.142 -12.520   3.292  1.00  0.00           C  
ATOM   4002  HZ1 DMS   405     -14.958 -13.596   3.359  1.00  0.00           H  
ATOM   4003  HZ2 DMS   405     -15.197 -14.008   1.685  1.00  0.00           H  
ATOM   4004  HZ3 DMS   405     -14.875 -12.300   2.202  1.00  0.00           H  
ATOM   4005  HZ4 DMS   405     -11.072 -12.511   3.085  1.00  0.00           H  
ATOM   4006  HZ5 DMS   405     -12.427 -13.034   4.210  1.00  0.00           H  
ATOM   4007  HZ6 DMS   405     -12.489 -11.492   3.190  1.00  0.00           H  
TER    4008      DMS   405 
ATOM   4008  S   DMS   406       3.742  -1.428  14.494  1.00  0.00           S  
ATOM   4009  CT1 DMS   406       4.749  -2.695  13.735  1.00  0.00           C  
ATOM   4010  O   DMS   406       2.830  -2.241  15.406  1.00  0.00           O  
ATOM   4011  CT2 DMS   406       2.898  -1.070  12.986  1.00  0.00           C  
ATOM   4012  HZ1 DMS   406       4.144  -3.554  13.446  1.00  0.00           H  
ATOM   4013  HZ2 DMS   406       5.426  -3.112  14.480  1.00  0.00           H  
ATOM   4014  HZ3 DMS   406       5.272  -2.345  12.845  1.00  0.00           H  
ATOM   4015  HZ4 DMS   406       2.328  -0.150  13.114  1.00  0.00           H  
ATOM   4016  HZ5 DMS   406       2.328  -1.941  12.659  1.00  0.00           H  
ATOM   4017  HZ6 DMS   406       3.691  -0.826  12.279  1.00  0.00           H  
TER    4018      DMS   406 
ATOM   4018  S   DMS   407     -16.600 -15.002  -2.940  1.00  0.00           S  
ATOM   4019  CT1 DMS   407     -16.304 -14.962  -1.155  1.00  0.00           C  
ATOM   4020  O   DMS   407     -15.267 -15.098  -3.677  1.00  0.00           O  
ATOM   4021  CT2 DMS   407     -17.346 -16.647  -3.090  1.00  0.00           C  
ATOM   4022  HZ1 DMS   407     -15.837 -13.985  -1.030  1.00  0.00           H  
ATOM   4023  HZ2 DMS   407     -15.682 -15.840  -0.979  1.00  0.00           H  
ATOM   4024  HZ3 DMS   407     -17.205 -15.031  -0.545  1.00  0.00           H  
ATOM   4025  HZ4 DMS   407     -18.237 -16.585  -2.466  1.00  0.00           H  
ATOM   4026  HZ5 DMS   407     -16.673 -17.422  -2.724  1.00  0.00           H  
ATOM   4027  HZ6 DMS   407     -17.618 -16.866  -4.123  1.00  0.00           H  
TER    4028      DMS   407 
ATOM   4028  S   DMS   408      18.484 -13.787 -13.897  1.00  0.00           S  
ATOM   4029  CT1 DMS   408      20.184 -14.201 -13.356  1.00  0.00           C  
ATOM   4030  O   DMS   408      17.553 -14.547 -12.973  1.00  0.00           O  
ATOM   4031  CT2 DMS   408      18.486 -12.080 -13.272  1.00  0.00           C  
ATOM   4032  HZ1 DMS   408      20.536 -13.771 -12.419  1.00  0.00           H  
ATOM   4033  HZ2 DMS   408      20.836 -13.881 -14.169  1.00  0.00           H  
ATOM   4034  HZ3 DMS   408      20.365 -15.275 -13.311  1.00  0.00           H  
ATOM   4035  HZ4 DMS   408      19.004 -11.350 -13.893  1.00  0.00           H  
ATOM   4036  HZ5 DMS   408      18.976 -12.047 -12.299  1.00  0.00           H  
ATOM   4037  HZ6 DMS   408      17.463 -11.734 -13.123  1.00  0.00           H  
TER    4038      DMS   408 
ATOM   4038  S   DMS   409     -21.102   7.283  -0.719  1.00  0.00           S  
ATOM   4039  CT1 DMS   409     -19.281   7.823  -0.822  1.00  0.00           C  
ATOM   4040  O   DMS   409     -20.949   5.770  -0.968  1.00  0.00           O  
ATOM   4041  CT2 DMS   409     -21.342   7.478   1.110  1.00  0.00           C  
ATOM   4042  HZ1 DMS   409     -18.891   7.793  -1.839  1.00  0.00           H  
ATOM   4043  HZ2 DMS   409     -18.637   7.268  -0.140  1.00  0.00           H  
ATOM   4044  HZ3 DMS   409     -19.064   8.805  -0.401  1.00  0.00           H  
ATOM   4045  HZ4 DMS   409     -20.360   7.632   1.557  1.00  0.00           H  
ATOM   4046  HZ5 DMS   409     -21.888   6.641   1.546  1.00  0.00           H  
ATOM   4047  HZ6 DMS   409     -21.843   8.431   1.281  1.00  0.00           H  
TER    4048      DMS   409 
ATOM   4048  S   DMS   410       6.372   6.085 -20.334  1.00  0.00           S  
ATOM   4049  CT1 DMS   410       5.459   4.811 -19.505  1.00  0.00           C  
ATOM   4050  O   DMS   410       6.478   7.233 -19.351  1.00  0.00           O  
ATOM   4051  CT2 DMS   410       8.014   5.278 -20.220  1.00  0.00           C  
ATOM   4052  HZ1 DMS   410       5.760   4.795 -18.458  1.00  0.00           H  
ATOM   4053  HZ2 DMS   410       5.745   3.873 -19.980  1.00  0.00           H  
ATOM   4054  HZ3 DMS   410       4.379   4.943 -19.561  1.00  0.00           H  
ATOM   4055  HZ4 DMS   410       8.366   5.130 -19.199  1.00  0.00           H  
ATOM   4056  HZ5 DMS   410       8.675   5.965 -20.747  1.00  0.00           H  
ATOM   4057  HZ6 DMS   410       8.051   4.365 -20.815  1.00  0.00           H  
TER    4058      DMS   410 
ATOM   4058  S   DMS   411       2.716  24.345  -3.462  1.00  0.00           S  
ATOM   4059  CT1 DMS   411       3.001  24.765  -1.720  1.00  0.00           C  
ATOM   4060  O   DMS   411       1.616  23.265  -3.462  1.00  0.00           O  
ATOM   4061  CT2 DMS   411       2.076  25.893  -4.043  1.00  0.00           C  
ATOM   4062  HZ1 DMS   411       2.054  25.109  -1.305  1.00  0.00           H  
ATOM   4063  HZ2 DMS   411       3.764  25.541  -1.775  1.00  0.00           H  
ATOM   4064  HZ3 DMS   411       3.474  23.925  -1.210  1.00  0.00           H  
ATOM   4065  HZ4 DMS   411       1.585  25.805  -5.012  1.00  0.00           H  
ATOM   4066  HZ5 DMS   411       3.009  26.448  -4.139  1.00  0.00           H  
ATOM   4067  HZ6 DMS   411       1.329  26.375  -3.412  1.00  0.00           H  
TER    4068      DMS   411 
ATOM   4068  S   DMS   412     -10.317   0.530   2.766  1.00  0.00           S  
ATOM   4069  CT1 DMS   412     -11.447  -0.847   3.138  1.00  0.00           C  
ATOM   4070  O   DMS   412     -11.017   1.773   3.225  1.00  0.00           O  
ATOM   4071  CT2 DMS   412      -9.028   0.147   3.973  1.00  0.00           C  
ATOM   4072  HZ1 DMS   412     -10.998  -1.802   2.864  1.00  0.00           H  
ATOM   4073  HZ2 DMS   412     -12.329  -0.709   2.513  1.00  0.00           H  
ATOM   4074  HZ3 DMS   412     -11.789  -0.814   4.172  1.00  0.00           H  
ATOM   4075  HZ4 DMS   412      -9.399   0.126   4.997  1.00  0.00           H  
ATOM   4076  HZ5 DMS   412      -8.224   0.883   3.933  1.00  0.00           H  
ATOM   4077  HZ6 DMS   412      -8.628  -0.848   3.781  1.00  0.00           H  
TER    4078      DMS   412 
ATOM   4078  S   DMS   413      11.217   1.261 -22.968  1.00  0.00           S  
ATOM   4079  CT1 DMS   413      11.578   1.634 -21.268  1.00  0.00           C  
ATOM   4080  O   DMS   413      12.288   2.030 -23.728  1.00  0.00           O  
ATOM   4081  CT2 DMS   413      11.713  -0.410 -23.117  1.00  0.00           C  
ATOM   4082  HZ1 DMS   413      11.598   2.723 -21.241  1.00  0.00           H  
ATOM   4083  HZ2 DMS   413      12.616   1.326 -21.141  1.00  0.00           H  
ATOM   4084  HZ3 DMS   413      10.845   1.157 -20.617  1.00  0.00           H  
ATOM   4085  HZ4 DMS   413      12.560  -0.670 -22.482  1.00  0.00           H  
ATOM   4086  HZ5 DMS   413      11.966  -0.569 -24.166  1.00  0.00           H  
ATOM   4087  HZ6 DMS   413      10.830  -1.021 -22.931  1.00  0.00           H  
TER    4088      DMS   413 
ATOM   4088  S   DMS   414     -13.685  -1.926 -18.686  1.00  0.00           S  
ATOM   4089  CT1 DMS   414     -13.171  -0.215 -18.942  1.00  0.00           C  
ATOM   4090  O   DMS   414     -15.146  -2.002 -18.952  1.00  0.00           O  
ATOM   4091  CT2 DMS   414     -12.841  -2.838 -20.006  1.00  0.00           C  
ATOM   4092  HZ1 DMS   414     -13.895   0.468 -18.497  1.00  0.00           H  
ATOM   4093  HZ2 DMS   414     -13.395  -0.055 -19.996  1.00  0.00           H  
ATOM   4094  HZ3 DMS   414     -12.142  -0.075 -18.613  1.00  0.00           H  
ATOM   4095  HZ4 DMS   414     -11.849  -3.092 -19.632  1.00  0.00           H  
ATOM   4096  HZ5 DMS   414     -12.919  -2.188 -20.877  1.00  0.00           H  
ATOM   4097  HZ6 DMS   414     -13.307  -3.763 -20.347  1.00  0.00           H  
TER    4098      DMS   414 
ATOM   4098  S   DMS   415      -3.278  19.812  -0.695  1.00  0.00           S  
ATOM   4099  CT1 DMS   415      -3.137  21.018   0.563  1.00  0.00           C  
ATOM   4100  O   DMS   415      -3.883  18.552  -0.084  1.00  0.00           O  
ATOM   4101  CT2 DMS   415      -4.600  20.517  -1.692  1.00  0.00           C  
ATOM   4102  HZ1 DMS   415      -2.398  20.742   1.316  1.00  0.00           H  
ATOM   4103  HZ2 DMS   415      -4.080  21.134   1.097  1.00  0.00           H  
ATOM   4104  HZ3 DMS   415      -2.968  22.014   0.154  1.00  0.00           H  
ATOM   4105  HZ4 DMS   415      -4.207  21.468  -2.051  1.00  0.00           H  
ATOM   4106  HZ5 DMS   415      -5.539  20.773  -1.200  1.00  0.00           H  
ATOM   4107  HZ6 DMS   415      -4.757  19.750  -2.450  1.00  0.00           H  
TER    4108      DMS   415 
ATOM   4108  S   DMS   416       2.771  22.467 -13.115  1.00  0.00           S  
ATOM   4109  CT1 DMS   416       1.913  23.892 -13.796  1.00  0.00           C  
ATOM   4110  O   DMS   416       2.212  22.186 -11.723  1.00  0.00           O  
ATOM   4111  CT2 DMS   416       2.041  21.156 -14.182  1.00  0.00           C  
ATOM   4112  HZ1 DMS   416       0.855  23.750 -13.573  1.00  0.00           H  
ATOM   4113  HZ2 DMS   416       1.987  23.881 -14.884  1.00  0.00           H  
ATOM   4114  HZ3 DMS   416       2.372  24.772 -13.346  1.00  0.00           H  
ATOM   4115  HZ4 DMS   416       0.972  21.131 -13.971  1.00  0.00           H  
ATOM   4116  HZ5 DMS   416       2.431  20.164 -13.956  1.00  0.00           H  
ATOM   4117  HZ6 DMS   416       2.210  21.364 -15.239  1.00  0.00           H  
TER    4118      DMS   416 
ATOM   4118  S   DMS   417      19.478  -7.519 -16.029  1.00  0.00           S  
ATOM   4119  CT1 DMS   417      18.322  -8.873 -15.854  1.00  0.00           C  
ATOM   4120  O   DMS   417      20.160  -7.315 -14.712  1.00  0.00           O  
ATOM   4121  CT2 DMS   417      18.410  -6.061 -16.370  1.00  0.00           C  
ATOM   4122  HZ1 DMS   417      17.435  -8.579 -15.294  1.00  0.00           H  
ATOM   4123  HZ2 DMS   417      18.878  -9.674 -15.366  1.00  0.00           H  
ATOM   4124  HZ3 DMS   417      18.107  -9.208 -16.869  1.00  0.00           H  
ATOM   4125  HZ4 DMS   417      17.697  -5.824 -15.581  1.00  0.00           H  
ATOM   4126  HZ5 DMS   417      17.896  -6.242 -17.314  1.00  0.00           H  
ATOM   4127  HZ6 DMS   417      19.016  -5.181 -16.585  1.00  0.00           H  
TER    4128      DMS   417 
ATOM   4128  S   DMS   418       5.076  -4.467   9.258  1.00  0.00           S  
ATOM   4129  CT1 DMS   418       5.407  -4.996   7.556  1.00  0.00           C  
ATOM   4130  O   DMS   418       5.969  -3.248   9.338  1.00  0.00           O  
ATOM   4131  CT2 DMS   418       3.333  -3.920   9.066  1.00  0.00           C  
ATOM   4132  HZ1 DMS   418       6.405  -5.433   7.533  1.00  0.00           H  
ATOM   4133  HZ2 DMS   418       5.365  -4.126   6.899  1.00  0.00           H  
ATOM   4134  HZ3 DMS   418       4.652  -5.728   7.268  1.00  0.00           H  
ATOM   4135  HZ4 DMS   418       3.260  -3.271   8.193  1.00  0.00           H  
ATOM   4136  HZ5 DMS   418       3.106  -3.380   9.985  1.00  0.00           H  
ATOM   4137  HZ6 DMS   418       2.627  -4.746   8.988  1.00  0.00           H  
TER    4138      DMS   418 
ATOM   4138  S   DMS   419     -15.859 -16.965   3.169  1.00  0.00           S  
ATOM   4139  CT1 DMS   419     -14.718 -17.370   1.857  1.00  0.00           C  
ATOM   4140  O   DMS   419     -15.151 -15.907   4.020  1.00  0.00           O  
ATOM   4141  CT2 DMS   419     -17.178 -16.046   2.347  1.00  0.00           C  
ATOM   4142  HZ1 DMS   419     -13.999 -18.009   2.370  1.00  0.00           H  
ATOM   4143  HZ2 DMS   419     -14.175 -16.545   1.395  1.00  0.00           H  
ATOM   4144  HZ3 DMS   419     -15.322 -17.927   1.142  1.00  0.00           H  
ATOM   4145  HZ4 DMS   419     -16.870 -15.046   2.041  1.00  0.00           H  
ATOM   4146  HZ5 DMS   419     -18.023 -16.005   3.034  1.00  0.00           H  
ATOM   4147  HZ6 DMS   419     -17.674 -16.701   1.632  1.00  0.00           H  
TER    4148      DMS   419 
ATOM   4148  S   DMS   420       4.481 -16.180   9.421  1.00  0.00           S  
ATOM   4149  CT1 DMS   420       5.098 -14.503   9.117  1.00  0.00           C  
ATOM   4150  O   DMS   420       5.497 -17.061   8.768  1.00  0.00           O  
ATOM   4151  CT2 DMS   420       4.884 -16.246  11.204  1.00  0.00           C  
ATOM   4152  HZ1 DMS   420       4.730 -13.687   9.739  1.00  0.00           H  
ATOM   4153  HZ2 DMS   420       4.816 -14.238   8.098  1.00  0.00           H  
ATOM   4154  HZ3 DMS   420       6.187 -14.514   9.167  1.00  0.00           H  
ATOM   4155  HZ4 DMS   420       4.378 -15.366  11.600  1.00  0.00           H  
ATOM   4156  HZ5 DMS   420       5.965 -16.182  11.335  1.00  0.00           H  
ATOM   4157  HZ6 DMS   420       4.571 -17.164  11.700  1.00  0.00           H  
TER    4158      DMS   420 
ATOM   4158  S   DMS   421      -3.592   7.889 -23.161  1.00  0.00           S  
ATOM   4159  CT1 DMS   421      -2.096   6.999 -22.628  1.00  0.00           C  
ATOM   4160  O   DMS   421      -3.558   8.874 -21.998  1.00  0.00           O  
ATOM   4161  CT2 DMS   421      -2.820   8.716 -24.514  1.00  0.00           C  
ATOM   4162  HZ1 DMS   421      -1.354   7.685 -22.218  1.00  0.00           H  
ATOM   4163  HZ2 DMS   421      -1.657   6.491 -23.486  1.00  0.00           H  
ATOM   4164  HZ3 DMS   421      -2.429   6.283 -21.877  1.00  0.00           H  
ATOM   4165  HZ4 DMS   421      -1.963   9.259 -24.115  1.00  0.00           H  
ATOM   4166  HZ5 DMS   421      -3.516   9.434 -24.947  1.00  0.00           H  
ATOM   4167  HZ6 DMS   421      -2.547   8.060 -25.341  1.00  0.00           H  
TER    4168      DMS   421 
ATOM   4168  S   DMS   422      -2.061 -16.820 -15.354  1.00  0.00           S  
ATOM   4169  CT1 DMS   422      -0.315 -16.722 -15.573  1.00  0.00           C  
ATOM   4170  O   DMS   422      -2.461 -16.605 -13.899  1.00  0.00           O  
ATOM   4171  CT2 DMS   422      -2.418 -15.403 -16.336  1.00  0.00           C  
ATOM   4172  HZ1 DMS   422       0.146 -17.652 -15.241  1.00  0.00           H  
ATOM   4173  HZ2 DMS   422       0.039 -15.843 -15.034  1.00  0.00           H  
ATOM   4174  HZ3 DMS   422      -0.130 -16.685 -16.647  1.00  0.00           H  
ATOM   4175  HZ4 DMS   422      -2.148 -14.569 -15.688  1.00  0.00           H  
ATOM   4176  HZ5 DMS   422      -3.474 -15.380 -16.606  1.00  0.00           H  
ATOM   4177  HZ6 DMS   422      -1.793 -15.426 -17.229  1.00  0.00           H  
TER    4178      DMS   422 
ATOM   4178  S   DMS   423       1.852 -11.015  11.625  1.00  0.00           S  
ATOM   4179  CT1 DMS   423       2.591 -11.938  12.942  1.00  0.00           C  
ATOM   4180  O   DMS   423       3.031 -10.621  10.725  1.00  0.00           O  
ATOM   4181  CT2 DMS   423       1.005 -12.345  10.814  1.00  0.00           C  
ATOM   4182  HZ1 DMS   423       2.909 -11.248  13.723  1.00  0.00           H  
ATOM   4183  HZ2 DMS   423       3.418 -12.591  12.661  1.00  0.00           H  
ATOM   4184  HZ3 DMS   423       1.873 -12.643  13.362  1.00  0.00           H  
ATOM   4185  HZ4 DMS   423       0.585 -12.039   9.856  1.00  0.00           H  
ATOM   4186  HZ5 DMS   423       0.197 -12.679  11.464  1.00  0.00           H  
ATOM   4187  HZ6 DMS   423       1.789 -13.099  10.756  1.00  0.00           H  
TER    4188      DMS   423 
ATOM   4188  S   DMS   424      -7.271  -6.173  -2.696  1.00  0.00           S  
ATOM   4189  CT1 DMS   424      -6.169  -4.754  -2.730  1.00  0.00           C  
ATOM   4190  O   DMS   424      -8.542  -5.730  -1.910  1.00  0.00           O  
ATOM   4191  CT2 DMS   424      -7.673  -6.135  -4.419  1.00  0.00           C  
ATOM   4192  HZ1 DMS   424      -5.685  -4.767  -1.753  1.00  0.00           H  
ATOM   4193  HZ2 DMS   424      -6.826  -3.898  -2.875  1.00  0.00           H  
ATOM   4194  HZ3 DMS   424      -5.418  -5.051  -3.463  1.00  0.00           H  
ATOM   4195  HZ4 DMS   424      -6.884  -6.174  -5.170  1.00  0.00           H  
ATOM   4196  HZ5 DMS   424      -8.188  -5.177  -4.496  1.00  0.00           H  
ATOM   4197  HZ6 DMS   424      -8.368  -6.938  -4.664  1.00  0.00           H  
TER    4198      DMS   424 
ATOM   4198  S   DMS   425     -15.675  14.321  -4.065  1.00  0.00           S  
ATOM   4199  CT1 DMS   425     -14.757  13.375  -2.893  1.00  0.00           C  
ATOM   4200  O   DMS   425     -15.663  15.697  -3.463  1.00  0.00           O  
ATOM   4201  CT2 DMS   425     -14.405  14.345  -5.244  1.00  0.00           C  
ATOM   4202  HZ1 DMS   425     -14.716  12.320  -3.166  1.00  0.00           H  
ATOM   4203  HZ2 DMS   425     -15.120  13.365  -1.865  1.00  0.00           H  
ATOM   4204  HZ3 DMS   425     -13.719  13.704  -2.863  1.00  0.00           H  
ATOM   4205  HZ4 DMS   425     -14.665  15.119  -5.966  1.00  0.00           H  
ATOM   4206  HZ5 DMS   425     -14.329  13.322  -5.613  1.00  0.00           H  
ATOM   4207  HZ6 DMS   425     -13.410  14.560  -4.855  1.00  0.00           H  
TER    4208      DMS   425 
ATOM   4208  S   DMS   426     -19.873   5.089  -4.931  1.00  0.00           S  
ATOM   4209  CT1 DMS   426     -20.336   5.221  -6.648  1.00  0.00           C  
ATOM   4210  O   DMS   426     -18.337   4.965  -4.869  1.00  0.00           O  
ATOM   4211  CT2 DMS   426     -20.346   6.740  -4.411  1.00  0.00           C  
ATOM   4212  HZ1 DMS   426     -21.407   5.421  -6.629  1.00  0.00           H  
ATOM   4213  HZ2 DMS   426     -20.009   4.302  -7.134  1.00  0.00           H  
ATOM   4214  HZ3 DMS   426     -19.801   6.065  -7.084  1.00  0.00           H  
ATOM   4215  HZ4 DMS   426     -21.431   6.811  -4.486  1.00  0.00           H  
ATOM   4216  HZ5 DMS   426     -19.758   7.469  -4.969  1.00  0.00           H  
ATOM   4217  HZ6 DMS   426     -20.104   6.934  -3.366  1.00  0.00           H  
TER    4218      DMS   426 
ATOM   4218  S   DMS   427      15.396   7.667  18.908  1.00  0.00           S  
ATOM   4219  CT1 DMS   427      16.523   6.906  20.056  1.00  0.00           C  
ATOM   4220  O   DMS   427      16.059   8.161  17.666  1.00  0.00           O  
ATOM   4221  CT2 DMS   427      14.368   6.282  18.461  1.00  0.00           C  
ATOM   4222  HZ1 DMS   427      15.947   6.795  20.974  1.00  0.00           H  
ATOM   4223  HZ2 DMS   427      17.181   7.700  20.407  1.00  0.00           H  
ATOM   4224  HZ3 DMS   427      17.051   6.015  19.714  1.00  0.00           H  
ATOM   4225  HZ4 DMS   427      14.928   5.363  18.287  1.00  0.00           H  
ATOM   4226  HZ5 DMS   427      13.920   6.521  17.496  1.00  0.00           H  
ATOM   4227  HZ6 DMS   427      13.549   6.137  19.166  1.00  0.00           H  
TER    4228      DMS   427 
ATOM   4228  S   DMS   428     -18.706   9.987   8.125  1.00  0.00           S  
ATOM   4229  CT1 DMS   428     -18.962   9.848   9.873  1.00  0.00           C  
ATOM   4230  O   DMS   428     -19.731  11.015   7.642  1.00  0.00           O  
ATOM   4231  CT2 DMS   428     -17.076  10.825   8.103  1.00  0.00           C  
ATOM   4232  HZ1 DMS   428     -19.006  10.869  10.252  1.00  0.00           H  
ATOM   4233  HZ2 DMS   428     -18.178   9.293  10.388  1.00  0.00           H  
ATOM   4234  HZ3 DMS   428     -19.926   9.389  10.091  1.00  0.00           H  
ATOM   4235  HZ4 DMS   428     -16.304  10.242   8.606  1.00  0.00           H  
ATOM   4236  HZ5 DMS   428     -17.212  11.759   8.648  1.00  0.00           H  
ATOM   4237  HZ6 DMS   428     -16.844  11.179   7.099  1.00  0.00           H  
TER    4238      DMS   428 
ATOM   4238  S   DMS   429     -24.295   1.638 -13.988  1.00  0.00           S  
ATOM   4239  CT1 DMS   429     -23.087   1.738 -15.313  1.00  0.00           C  
ATOM   4240  O   DMS   429     -25.249   2.846 -14.280  1.00  0.00           O  
ATOM   4241  CT2 DMS   429     -25.061   0.144 -14.685  1.00  0.00           C  
ATOM   4242  HZ1 DMS   429     -22.671   0.757 -15.544  1.00  0.00           H  
ATOM   4243  HZ2 DMS   429     -22.320   2.404 -14.919  1.00  0.00           H  
ATOM   4244  HZ3 DMS   429     -23.512   2.343 -16.114  1.00  0.00           H  
ATOM   4245  HZ4 DMS   429     -24.384  -0.690 -14.503  1.00  0.00           H  
ATOM   4246  HZ5 DMS   429     -25.300   0.276 -15.740  1.00  0.00           H  
ATOM   4247  HZ6 DMS   429     -26.039  -0.099 -14.268  1.00  0.00           H  
TER    4248      DMS   429 
ATOM   4248  S   DMS   430      -9.802   9.871  16.954  1.00  0.00           S  
ATOM   4249  CT1 DMS   430     -11.336   9.936  16.056  1.00  0.00           C  
ATOM   4250  O   DMS   430      -9.575   8.380  17.136  1.00  0.00           O  
ATOM   4251  CT2 DMS   430     -10.555  10.204  18.572  1.00  0.00           C  
ATOM   4252  HZ1 DMS   430     -11.749   8.932  15.954  1.00  0.00           H  
ATOM   4253  HZ2 DMS   430     -11.160  10.337  15.058  1.00  0.00           H  
ATOM   4254  HZ3 DMS   430     -12.001  10.567  16.645  1.00  0.00           H  
ATOM   4255  HZ4 DMS   430      -9.861  10.467  19.370  1.00  0.00           H  
ATOM   4256  HZ5 DMS   430     -11.259   9.472  18.969  1.00  0.00           H  
ATOM   4257  HZ6 DMS   430     -11.194  11.087  18.572  1.00  0.00           H  
TER    4258      DMS   430 
ATOM   4258  S   DMS   431      -3.526 -14.730  10.785  1.00  0.00           S  
ATOM   4259  CT1 DMS   431      -1.930 -15.511  11.251  1.00  0.00           C  
ATOM   4260  O   DMS   431      -3.583 -13.385  11.545  1.00  0.00           O  
ATOM   4261  CT2 DMS   431      -2.985 -14.242   9.169  1.00  0.00           C  
ATOM   4262  HZ1 DMS   431      -2.077 -15.783  12.296  1.00  0.00           H  
ATOM   4263  HZ2 DMS   431      -1.099 -14.810  11.173  1.00  0.00           H  
ATOM   4264  HZ3 DMS   431      -1.719 -16.343  10.579  1.00  0.00           H  
ATOM   4265  HZ4 DMS   431      -2.491 -13.272   9.222  1.00  0.00           H  
ATOM   4266  HZ5 DMS   431      -3.736 -14.167   8.382  1.00  0.00           H  
ATOM   4267  HZ6 DMS   431      -2.210 -14.908   8.791  1.00  0.00           H  
TER    4268      DMS   431 
ATOM   4268  S   DMS   432       9.762  -1.138  -8.161  1.00  0.00           S  
ATOM   4269  CT1 DMS   432       9.532  -2.323  -9.589  1.00  0.00           C  
ATOM   4270  O   DMS   432      10.110  -2.006  -6.948  1.00  0.00           O  
ATOM   4271  CT2 DMS   432      11.356  -0.463  -8.608  1.00  0.00           C  
ATOM   4272  HZ1 DMS   432       8.629  -2.893  -9.373  1.00  0.00           H  
ATOM   4273  HZ2 DMS   432      10.368  -3.022  -9.607  1.00  0.00           H  
ATOM   4274  HZ3 DMS   432       9.460  -1.789 -10.537  1.00  0.00           H  
ATOM   4275  HZ4 DMS   432      11.274   0.214  -9.458  1.00  0.00           H  
ATOM   4276  HZ5 DMS   432      12.089  -1.269  -8.651  1.00  0.00           H  
ATOM   4277  HZ6 DMS   432      11.603   0.303  -7.872  1.00  0.00           H  
TER    4278      DMS   432 
ATOM   4278  S   DMS   433      -3.319  17.667  -7.542  1.00  0.00           S  
ATOM   4279  CT1 DMS   433      -2.217  16.325  -7.799  1.00  0.00           C  
ATOM   4280  O   DMS   433      -3.261  17.867  -6.024  1.00  0.00           O  
ATOM   4281  CT2 DMS   433      -4.728  16.639  -7.896  1.00  0.00           C  
ATOM   4282  HZ1 DMS   433      -2.488  15.508  -7.130  1.00  0.00           H  
ATOM   4283  HZ2 DMS   433      -1.226  16.664  -7.499  1.00  0.00           H  
ATOM   4284  HZ3 DMS   433      -2.324  15.903  -8.798  1.00  0.00           H  
ATOM   4285  HZ4 DMS   433      -4.739  16.166  -8.878  1.00  0.00           H  
ATOM   4286  HZ5 DMS   433      -5.626  17.235  -7.738  1.00  0.00           H  
ATOM   4287  HZ6 DMS   433      -4.737  15.825  -7.171  1.00  0.00           H  
TER    4288      DMS   433 
ATOM   4288  S   DMS   434     -20.905  13.861 -12.079  1.00  0.00           S  
ATOM   4289  CT1 DMS   434     -22.209  15.076 -11.977  1.00  0.00           C  
ATOM   4290  O   DMS   434     -20.636  13.279 -10.660  1.00  0.00           O  
ATOM   4291  CT2 DMS   434     -21.778  12.624 -13.089  1.00  0.00           C  
ATOM   4292  HZ1 DMS   434     -21.707  15.919 -11.503  1.00  0.00           H  
ATOM   4293  HZ2 DMS   434     -23.046  14.742 -11.365  1.00  0.00           H  
ATOM   4294  HZ3 DMS   434     -22.526  15.230 -13.008  1.00  0.00           H  
ATOM   4295  HZ4 DMS   434     -22.053  13.112 -14.024  1.00  0.00           H  
ATOM   4296  HZ5 DMS   434     -22.655  12.306 -12.524  1.00  0.00           H  
ATOM   4297  HZ6 DMS   434     -21.183  11.711 -13.068  1.00  0.00           H  
TER    4298      DMS   434 
ATOM   4298  S   DMS   435     -17.839 -16.461  -8.885  1.00  0.00           S  
ATOM   4299  CT1 DMS   435     -17.162 -16.382  -7.218  1.00  0.00           C  
ATOM   4300  O   DMS   435     -17.870 -14.995  -9.282  1.00  0.00           O  
ATOM   4301  CT2 DMS   435     -16.433 -17.001  -9.817  1.00  0.00           C  
ATOM   4302  HZ1 DMS   435     -16.876 -17.373  -6.867  1.00  0.00           H  
ATOM   4303  HZ2 DMS   435     -17.915 -15.909  -6.587  1.00  0.00           H  
ATOM   4304  HZ3 DMS   435     -16.207 -15.855  -7.222  1.00  0.00           H  
ATOM   4305  HZ4 DMS   435     -16.759 -16.909 -10.853  1.00  0.00           H  
ATOM   4306  HZ5 DMS   435     -16.271 -18.068  -9.666  1.00  0.00           H  
ATOM   4307  HZ6 DMS   435     -15.585 -16.334  -9.660  1.00  0.00           H  
TER    4308      DMS   435 
ATOM   4308  S   DMS   436      15.066 -15.442  14.034  1.00  0.00           S  
ATOM   4309  CT1 DMS   436      13.683 -14.404  14.324  1.00  0.00           C  
ATOM   4310  O   DMS   436      16.092 -15.193  15.168  1.00  0.00           O  
ATOM   4311  CT2 DMS   436      14.301 -17.074  14.400  1.00  0.00           C  
ATOM   4312  HZ1 DMS   436      13.959 -13.352  14.386  1.00  0.00           H  
ATOM   4313  HZ2 DMS   436      13.204 -14.680  15.263  1.00  0.00           H  
ATOM   4314  HZ3 DMS   436      12.919 -14.702  13.605  1.00  0.00           H  
ATOM   4315  HZ4 DMS   436      14.078 -17.256  15.451  1.00  0.00           H  
ATOM   4316  HZ5 DMS   436      15.014 -17.869  14.182  1.00  0.00           H  
ATOM   4317  HZ6 DMS   436      13.330 -17.250  13.937  1.00  0.00           H  
TER    4318      DMS   436 
ATOM   4318  S   DMS   437     -11.099 -12.822 -14.564  1.00  0.00           S  
ATOM   4319  CT1 DMS   437     -12.960 -12.807 -14.533  1.00  0.00           C  
ATOM   4320  O   DMS   437     -10.543 -12.461 -13.202  1.00  0.00           O  
ATOM   4321  CT2 DMS   437     -10.736 -14.611 -14.752  1.00  0.00           C  
ATOM   4322  HZ1 DMS   437     -13.316 -13.491 -13.763  1.00  0.00           H  
ATOM   4323  HZ2 DMS   437     -13.265 -12.965 -15.568  1.00  0.00           H  
ATOM   4324  HZ3 DMS   437     -13.185 -11.802 -14.176  1.00  0.00           H  
ATOM   4325  HZ4 DMS   437      -9.687 -14.739 -14.484  1.00  0.00           H  
ATOM   4326  HZ5 DMS   437     -10.967 -14.928 -15.769  1.00  0.00           H  
ATOM   4327  HZ6 DMS   437     -11.274 -15.223 -14.028  1.00  0.00           H  
TER    4328      DMS   437 
ATOM   4328  S   DMS   438     -12.890  -4.189  -0.041  1.00  0.00           S  
ATOM   4329  CT1 DMS   438     -12.492  -5.911   0.219  1.00  0.00           C  
ATOM   4330  O   DMS   438     -12.599  -3.580   1.331  1.00  0.00           O  
ATOM   4331  CT2 DMS   438     -11.537  -3.759  -1.147  1.00  0.00           C  
ATOM   4332  HZ1 DMS   438     -13.061  -6.419   0.998  1.00  0.00           H  
ATOM   4333  HZ2 DMS   438     -11.416  -6.045   0.326  1.00  0.00           H  
ATOM   4334  HZ3 DMS   438     -12.864  -6.388  -0.688  1.00  0.00           H  
ATOM   4335  HZ4 DMS   438     -10.606  -3.937  -0.610  1.00  0.00           H  
ATOM   4336  HZ5 DMS   438     -11.632  -2.688  -1.325  1.00  0.00           H  
ATOM   4337  HZ6 DMS   438     -11.708  -4.309  -2.073  1.00  0.00           H  
TER    4338      DMS   438 
ATOM   4338  S   DMS   439     -20.090  -8.540  13.322  1.00  0.00           S  
ATOM   4339  CT1 DMS   439     -19.064  -7.021  13.642  1.00  0.00           C  
ATOM   4340  O   DMS   439     -20.398  -8.404  11.842  1.00  0.00           O  
ATOM   4341  CT2 DMS   439     -18.785  -9.730  13.528  1.00  0.00           C  
ATOM   4342  HZ1 DMS   439     -18.593  -7.155  14.616  1.00  0.00           H  
ATOM   4343  HZ2 DMS   439     -19.657  -6.109  13.701  1.00  0.00           H  
ATOM   4344  HZ3 DMS   439     -18.309  -6.932  12.860  1.00  0.00           H  
ATOM   4345  HZ4 DMS   439     -19.166 -10.675  13.140  1.00  0.00           H  
ATOM   4346  HZ5 DMS   439     -18.459  -9.763  14.567  1.00  0.00           H  
ATOM   4347  HZ6 DMS   439     -17.977  -9.381  12.885  1.00  0.00           H  
TER    4348      DMS   439 
ATOM   4348  S   DMS   440       9.277   8.231  14.035  1.00  0.00           S  
ATOM   4349  CT1 DMS   440       9.105   7.405  12.457  1.00  0.00           C  
ATOM   4350  O   DMS   440      10.792   8.227  14.215  1.00  0.00           O  
ATOM   4351  CT2 DMS   440       8.766   9.894  13.559  1.00  0.00           C  
ATOM   4352  HZ1 DMS   440       9.360   8.009  11.587  1.00  0.00           H  
ATOM   4353  HZ2 DMS   440       8.027   7.247  12.430  1.00  0.00           H  
ATOM   4354  HZ3 DMS   440       9.786   6.555  12.406  1.00  0.00           H  
ATOM   4355  HZ4 DMS   440       7.735   9.892  13.205  1.00  0.00           H  
ATOM   4356  HZ5 DMS   440       9.367  10.232  12.715  1.00  0.00           H  
ATOM   4357  HZ6 DMS   440       8.881  10.609  14.374  1.00  0.00           H  
TER    4358      DMS   440 
ATOM   4358  S   DMS   441      -4.011  -1.035 -12.977  1.00  0.00           S  
ATOM   4359  CT1 DMS   441      -4.361   0.037 -11.582  1.00  0.00           C  
ATOM   4360  O   DMS   441      -3.472  -2.313 -12.333  1.00  0.00           O  
ATOM   4361  CT2 DMS   441      -5.710  -1.439 -13.438  1.00  0.00           C  
ATOM   4362  HZ1 DMS   441      -3.394   0.412 -11.248  1.00  0.00           H  
ATOM   4363  HZ2 DMS   441      -4.724  -0.556 -10.742  1.00  0.00           H  
ATOM   4364  HZ3 DMS   441      -5.098   0.814 -11.785  1.00  0.00           H  
ATOM   4365  HZ4 DMS   441      -5.702  -2.065 -14.330  1.00  0.00           H  
ATOM   4366  HZ5 DMS   441      -6.212  -0.491 -13.631  1.00  0.00           H  
ATOM   4367  HZ6 DMS   441      -6.192  -1.959 -12.610  1.00  0.00           H  
TER    4368      DMS   441 
ATOM   4368  S   DMS   442      18.518  17.305   6.587  1.00  0.00           S  
ATOM   4369  CT1 DMS   442      17.585  16.948   5.165  1.00  0.00           C  
ATOM   4370  O   DMS   442      19.773  16.448   6.541  1.00  0.00           O  
ATOM   4371  CT2 DMS   442      19.163  18.869   5.925  1.00  0.00           C  
ATOM   4372  HZ1 DMS   442      16.811  17.691   4.975  1.00  0.00           H  
ATOM   4373  HZ2 DMS   442      17.141  15.962   5.304  1.00  0.00           H  
ATOM   4374  HZ3 DMS   442      18.319  16.848   4.365  1.00  0.00           H  
ATOM   4375  HZ4 DMS   442      18.439  19.677   5.826  1.00  0.00           H  
ATOM   4376  HZ5 DMS   442      19.674  18.685   4.980  1.00  0.00           H  
ATOM   4377  HZ6 DMS   442      19.852  19.293   6.655  1.00  0.00           H  
TER    4378      DMS   442 
ATOM   4378  S   DMS   443     -10.327 -13.761  -2.392  1.00  0.00           S  
ATOM   4379  CT1 DMS   443     -10.486 -15.165  -1.371  1.00  0.00           C  
ATOM   4380  O   DMS   443      -8.878 -13.874  -2.967  1.00  0.00           O  
ATOM   4381  CT2 DMS   443     -11.402 -14.046  -3.795  1.00  0.00           C  
ATOM   4382  HZ1 DMS   443     -10.507 -16.070  -1.978  1.00  0.00           H  
ATOM   4383  HZ2 DMS   443     -11.371 -15.190  -0.736  1.00  0.00           H  
ATOM   4384  HZ3 DMS   443      -9.576 -15.274  -0.780  1.00  0.00           H  
ATOM   4385  HZ4 DMS   443     -11.328 -15.116  -3.990  1.00  0.00           H  
ATOM   4386  HZ5 DMS   443     -11.113 -13.251  -4.482  1.00  0.00           H  
ATOM   4387  HZ6 DMS   443     -12.419 -13.834  -3.462  1.00  0.00           H  
TER    4388      DMS   443 
ATOM   4388  S   DMS   444      22.736 -11.707  -6.775  1.00  0.00           S  
ATOM   4389  CT1 DMS   444      21.824 -10.456  -5.781  1.00  0.00           C  
ATOM   4390  O   DMS   444      23.080 -11.004  -8.061  1.00  0.00           O  
ATOM   4391  CT2 DMS   444      24.203 -11.633  -5.774  1.00  0.00           C  
ATOM   4392  HZ1 DMS   444      21.509 -10.883  -4.829  1.00  0.00           H  
ATOM   4393  HZ2 DMS   444      20.991 -10.079  -6.375  1.00  0.00           H  
ATOM   4394  HZ3 DMS   444      22.560  -9.729  -5.437  1.00  0.00           H  
ATOM   4395  HZ4 DMS   444      25.040 -11.605  -6.472  1.00  0.00           H  
ATOM   4396  HZ5 DMS   444      24.220 -12.528  -5.152  1.00  0.00           H  
ATOM   4397  HZ6 DMS   444      24.295 -10.798  -5.079  1.00  0.00           H  
TER    4398      DMS   444 
ATOM   4398  S   DMS   445      11.043  16.052  -0.021  1.00  0.00           S  
ATOM   4399  CT1 DMS   445      12.520  16.761   0.798  1.00  0.00           C  
ATOM   4400  O   DMS   445      11.013  16.442  -1.477  1.00  0.00           O  
ATOM   4401  CT2 DMS   445      11.633  14.354  -0.077  1.00  0.00           C  
ATOM   4402  HZ1 DMS   445      13.339  16.206   0.342  1.00  0.00           H  
ATOM   4403  HZ2 DMS   445      12.596  16.508   1.856  1.00  0.00           H  
ATOM   4404  HZ3 DMS   445      12.521  17.830   0.585  1.00  0.00           H  
ATOM   4405  HZ4 DMS   445      11.911  14.069   0.938  1.00  0.00           H  
ATOM   4406  HZ5 DMS   445      12.527  14.216  -0.686  1.00  0.00           H  
ATOM   4407  HZ6 DMS   445      10.814  13.659  -0.263  1.00  0.00           H  
TER    4408      DMS   445 
ATOM   4408  S   DMS   446      -9.165   7.980 -12.205  1.00  0.00           S  
ATOM   4409  CT1 DMS   446      -8.487   8.567 -10.784  1.00  0.00           C  
ATOM   4410  O   DMS   446      -8.858   6.490 -12.291  1.00  0.00           O  
ATOM   4411  CT2 DMS   446     -10.890   7.992 -11.779  1.00  0.00           C  
ATOM   4412  HZ1 DMS   446      -8.884   8.270  -9.813  1.00  0.00           H  
ATOM   4413  HZ2 DMS   446      -8.720   9.632 -10.791  1.00  0.00           H  
ATOM   4414  HZ3 DMS   446      -7.409   8.442 -10.882  1.00  0.00           H  
ATOM   4415  HZ4 DMS   446     -11.087   7.113 -11.165  1.00  0.00           H  
ATOM   4416  HZ5 DMS   446     -11.367   7.825 -12.745  1.00  0.00           H  
ATOM   4417  HZ6 DMS   446     -11.148   8.983 -11.407  1.00  0.00           H  
TER    4418      DMS   446 
ATOM   4418  S   DMS   447      10.861  -1.592  21.837  1.00  0.00           S  
ATOM   4419  CT1 DMS   447      11.125  -2.242  20.167  1.00  0.00           C  
ATOM   4420  O   DMS   447      12.120  -0.716  22.170  1.00  0.00           O  
ATOM   4421  CT2 DMS   447       9.562  -0.303  21.347  1.00  0.00           C  
ATOM   4422  HZ1 DMS   447      11.434  -1.413  19.530  1.00  0.00           H  
ATOM   4423  HZ2 DMS   447      10.208  -2.710  19.809  1.00  0.00           H  
ATOM   4424  HZ3 DMS   447      11.909  -2.997  20.214  1.00  0.00           H  
ATOM   4425  HZ4 DMS   447       8.713  -0.887  20.990  1.00  0.00           H  
ATOM   4426  HZ5 DMS   447       9.974   0.336  20.566  1.00  0.00           H  
ATOM   4427  HZ6 DMS   447       9.528   0.296  22.257  1.00  0.00           H  
TER    4428      DMS   447 
ATOM   4428  S   DMS   448     -24.584  -4.418  -0.578  1.00  0.00           S  
ATOM   4429  CT1 DMS   448     -24.991  -3.526   0.958  1.00  0.00           C  
ATOM   4430  O   DMS   448     -25.267  -5.817  -0.488  1.00  0.00           O  
ATOM   4431  CT2 DMS   448     -22.903  -4.806  -0.088  1.00  0.00           C  
ATOM   4432  HZ1 DMS   448     -24.387  -2.624   1.062  1.00  0.00           H  
ATOM   4433  HZ2 DMS   448     -24.892  -4.213   1.798  1.00  0.00           H  
ATOM   4434  HZ3 DMS   448     -26.022  -3.187   0.862  1.00  0.00           H  
ATOM   4435  HZ4 DMS   448     -22.502  -5.588  -0.733  1.00  0.00           H  
ATOM   4436  HZ5 DMS   448     -22.845  -5.146   0.946  1.00  0.00           H  
ATOM   4437  HZ6 DMS   448     -22.347  -3.869  -0.045  1.00  0.00           H  
TER    4438      DMS   448 
ATOM   4438  S   DMS   449      14.524  21.553  -4.463  1.00  0.00           S  
ATOM   4439  CT1 DMS   449      14.176  20.217  -5.620  1.00  0.00           C  
ATOM   4440  O   DMS   449      15.879  21.148  -3.884  1.00  0.00           O  
ATOM   4441  CT2 DMS   449      14.849  22.683  -5.769  1.00  0.00           C  
ATOM   4442  HZ1 DMS   449      13.793  19.368  -5.054  1.00  0.00           H  
ATOM   4443  HZ2 DMS   449      15.038  19.873  -6.193  1.00  0.00           H  
ATOM   4444  HZ3 DMS   449      13.328  20.469  -6.257  1.00  0.00           H  
ATOM   4445  HZ4 DMS   449      14.865  22.230  -6.760  1.00  0.00           H  
ATOM   4446  HZ5 DMS   449      15.722  23.291  -5.528  1.00  0.00           H  
ATOM   4447  HZ6 DMS   449      13.957  23.306  -5.708  1.00  0.00           H  
TER    4448      DMS   449 
ATOM   4448  S   DMS   450      16.141  -6.592   3.168  1.00  0.00           S  
ATOM   4449  CT1 DMS   450      16.118  -8.401   3.092  1.00  0.00           C  
ATOM   4450  O   DMS   450      17.499  -6.268   2.510  1.00  0.00           O  
ATOM   4451  CT2 DMS   450      14.925  -6.299   1.952  1.00  0.00           C  
ATOM   4452  HZ1 DMS   450      16.539  -8.776   2.160  1.00  0.00           H  
ATOM   4453  HZ2 DMS   450      15.067  -8.670   3.193  1.00  0.00           H  
ATOM   4454  HZ3 DMS   450      16.703  -8.824   3.909  1.00  0.00           H  
ATOM   4455  HZ4 DMS   450      14.943  -5.224   1.774  1.00  0.00           H  
ATOM   4456  HZ5 DMS   450      13.948  -6.690   2.239  1.00  0.00           H  
ATOM   4457  HZ6 DMS   450      15.202  -6.877   1.070  1.00  0.00           H  
TER    4458      DMS   450 
ATOM   4458  S   DMS   451       4.544   7.474 -14.978  1.00  0.00           S  
ATOM   4459  CT1 DMS   451       5.349   7.862 -16.510  1.00  0.00           C  
ATOM   4460  O   DMS   451       4.687   5.946 -14.775  1.00  0.00           O  
ATOM   4461  CT2 DMS   451       5.925   8.119 -14.005  1.00  0.00           C  
ATOM   4462  HZ1 DMS   451       4.742   7.500 -17.340  1.00  0.00           H  
ATOM   4463  HZ2 DMS   451       6.275   7.291 -16.442  1.00  0.00           H  
ATOM   4464  HZ3 DMS   451       5.435   8.937 -16.673  1.00  0.00           H  
ATOM   4465  HZ4 DMS   451       5.596   8.218 -12.970  1.00  0.00           H  
ATOM   4466  HZ5 DMS   451       6.115   9.106 -14.425  1.00  0.00           H  
ATOM   4467  HZ6 DMS   451       6.810   7.485 -14.067  1.00  0.00           H  
TER    4468      DMS   451 
ATOM   4468  S   DMS   452      19.038 -10.328  10.992  1.00  0.00           S  
ATOM   4469  CT1 DMS   452      18.877  -8.526  10.861  1.00  0.00           C  
ATOM   4470  O   DMS   452      17.919 -10.993  10.168  1.00  0.00           O  
ATOM   4471  CT2 DMS   452      20.506 -10.538   9.936  1.00  0.00           C  
ATOM   4472  HZ1 DMS   452      19.759  -7.976  11.190  1.00  0.00           H  
ATOM   4473  HZ2 DMS   452      18.064  -8.233  11.526  1.00  0.00           H  
ATOM   4474  HZ3 DMS   452      18.576  -8.384   9.823  1.00  0.00           H  
ATOM   4475  HZ4 DMS   452      20.236 -10.270   8.914  1.00  0.00           H  
ATOM   4476  HZ5 DMS   452      20.835 -11.572  10.044  1.00  0.00           H  
ATOM   4477  HZ6 DMS   452      21.298  -9.916  10.354  1.00  0.00           H  
TER    4478      DMS   452 
ATOM   4478  S   DMS   453      -9.387 -21.716  -5.441  1.00  0.00           S  
ATOM   4479  CT1 DMS   453      -9.872 -21.158  -3.846  1.00  0.00           C  
ATOM   4480  O   DMS   453     -10.241 -22.938  -5.659  1.00  0.00           O  
ATOM   4481  CT2 DMS   453     -10.270 -20.395  -6.294  1.00  0.00           C  
ATOM   4482  HZ1 DMS   453     -10.768 -21.629  -3.442  1.00  0.00           H  
ATOM   4483  HZ2 DMS   453     -10.101 -20.092  -3.827  1.00  0.00           H  
ATOM   4484  HZ3 DMS   453      -9.094 -21.326  -3.101  1.00  0.00           H  
ATOM   4485  HZ4 DMS   453      -9.967 -19.411  -5.936  1.00  0.00           H  
ATOM   4486  HZ5 DMS   453     -11.348 -20.556  -6.300  1.00  0.00           H  
ATOM   4487  HZ6 DMS   453     -10.141 -20.450  -7.375  1.00  0.00           H  
TER    4488      DMS   453 
ATOM   4488  S   DMS   454      -9.847  18.887 -15.463  1.00  0.00           S  
ATOM   4489  CT1 DMS   454      -9.188  20.574 -15.410  1.00  0.00           C  
ATOM   4490  O   DMS   454      -9.236  18.214 -16.703  1.00  0.00           O  
ATOM   4491  CT2 DMS   454      -8.954  18.086 -14.008  1.00  0.00           C  
ATOM   4492  HZ1 DMS   454      -8.158  20.574 -15.055  1.00  0.00           H  
ATOM   4493  HZ2 DMS   454      -9.608  21.286 -14.699  1.00  0.00           H  
ATOM   4494  HZ3 DMS   454      -9.216  20.982 -16.421  1.00  0.00           H  
ATOM   4495  HZ4 DMS   454      -7.876  18.225 -14.090  1.00  0.00           H  
ATOM   4496  HZ5 DMS   454      -9.240  17.035 -13.979  1.00  0.00           H  
ATOM   4497  HZ6 DMS   454      -9.249  18.566 -13.075  1.00  0.00           H  
TER    4498      DMS   454 
ATOM   4498  S   DMS   455      14.009   2.579   3.607  1.00  0.00           S  
ATOM   4499  CT1 DMS   455      14.353   2.944   1.838  1.00  0.00           C  
ATOM   4500  O   DMS   455      14.388   1.116   3.812  1.00  0.00           O  
ATOM   4501  CT2 DMS   455      12.254   2.606   3.407  1.00  0.00           C  
ATOM   4502  HZ1 DMS   455      13.813   2.215   1.234  1.00  0.00           H  
ATOM   4503  HZ2 DMS   455      15.386   2.643   1.660  1.00  0.00           H  
ATOM   4504  HZ3 DMS   455      14.240   3.968   1.484  1.00  0.00           H  
ATOM   4505  HZ4 DMS   455      11.971   3.648   3.254  1.00  0.00           H  
ATOM   4506  HZ5 DMS   455      11.656   2.269   4.253  1.00  0.00           H  
ATOM   4507  HZ6 DMS   455      11.986   2.060   2.502  1.00  0.00           H  
TER    4508      DMS   455 
ATOM   4508  S   DMS   456      -6.210  13.298   8.746  1.00  0.00           S  
ATOM   4509  CT1 DMS   456      -5.586  15.012   9.089  1.00  0.00           C  
ATOM   4510  O   DMS   456      -6.823  12.776  10.055  1.00  0.00           O  
ATOM   4511  CT2 DMS   456      -7.566  13.648   7.825  1.00  0.00           C  
ATOM   4512  HZ1 DMS   456      -5.729  15.551   8.152  1.00  0.00           H  
ATOM   4513  HZ2 DMS   456      -4.535  15.032   9.377  1.00  0.00           H  
ATOM   4514  HZ3 DMS   456      -6.247  15.514   9.796  1.00  0.00           H  
ATOM   4515  HZ4 DMS   456      -8.042  14.401   8.454  1.00  0.00           H  
ATOM   4516  HZ5 DMS   456      -8.204  12.828   7.497  1.00  0.00           H  
ATOM   4517  HZ6 DMS   456      -7.201  14.153   6.931  1.00  0.00           H  
TER    4518      DMS   456 
ATOM   4518  S   DMS   457     -13.051 -23.299 -11.478  1.00  0.00           S  
ATOM   4519  CT1 DMS   457     -11.932 -24.050 -10.257  1.00  0.00           C  
ATOM   4520  O   DMS   457     -12.830 -24.197 -12.680  1.00  0.00           O  
ATOM   4521  CT2 DMS   457     -12.219 -21.727 -11.917  1.00  0.00           C  
ATOM   4522  HZ1 DMS   457     -11.727 -23.461  -9.363  1.00  0.00           H  
ATOM   4523  HZ2 DMS   457     -10.995 -24.368 -10.714  1.00  0.00           H  
ATOM   4524  HZ3 DMS   457     -12.468 -24.949  -9.951  1.00  0.00           H  
ATOM   4525  HZ4 DMS   457     -12.658 -21.340 -12.836  1.00  0.00           H  
ATOM   4526  HZ5 DMS   457     -11.155 -21.956 -11.979  1.00  0.00           H  
ATOM   4527  HZ6 DMS   457     -12.389 -21.017 -11.108  1.00  0.00           H  
TER    4528      DMS   457 
ATOM   4528  S   DMS   458       3.670   0.891 -20.020  1.00  0.00           S  
ATOM   4529  CT1 DMS   458       1.987   1.520 -20.063  1.00  0.00           C  
ATOM   4530  O   DMS   458       4.558   1.988 -20.552  1.00  0.00           O  
ATOM   4531  CT2 DMS   458       3.969   1.174 -18.258  1.00  0.00           C  
ATOM   4532  HZ1 DMS   458       1.867   1.946 -21.059  1.00  0.00           H  
ATOM   4533  HZ2 DMS   458       1.943   2.352 -19.359  1.00  0.00           H  
ATOM   4534  HZ3 DMS   458       1.330   0.665 -19.903  1.00  0.00           H  
ATOM   4535  HZ4 DMS   458       5.043   1.046 -18.129  1.00  0.00           H  
ATOM   4536  HZ5 DMS   458       3.448   0.431 -17.653  1.00  0.00           H  
ATOM   4537  HZ6 DMS   458       3.734   2.180 -17.911  1.00  0.00           H  
TER    4538      DMS   458 
ATOM   4538  S   DMS   459     -20.986   0.116  -5.458  1.00  0.00           S  
ATOM   4539  CT1 DMS   459     -20.827  -0.807  -6.991  1.00  0.00           C  
ATOM   4540  O   DMS   459     -21.354   1.533  -5.860  1.00  0.00           O  
ATOM   4541  CT2 DMS   459     -22.538  -0.563  -4.817  1.00  0.00           C  
ATOM   4542  HZ1 DMS   459     -20.745  -1.886  -6.860  1.00  0.00           H  
ATOM   4543  HZ2 DMS   459     -19.932  -0.407  -7.469  1.00  0.00           H  
ATOM   4544  HZ3 DMS   459     -21.660  -0.410  -7.571  1.00  0.00           H  
ATOM   4545  HZ4 DMS   459     -22.462  -1.633  -4.621  1.00  0.00           H  
ATOM   4546  HZ5 DMS   459     -23.342  -0.353  -5.523  1.00  0.00           H  
ATOM   4547  HZ6 DMS   459     -22.736  -0.034  -3.885  1.00  0.00           H  
TER    4548      DMS   459 
ATOM   4548  S   DMS   460      -9.328  17.629   8.723  1.00  0.00           S  
ATOM   4549  CT1 DMS   460     -10.632  16.889   7.739  1.00  0.00           C  
ATOM   4550  O   DMS   460      -8.747  16.476   9.579  1.00  0.00           O  
ATOM   4551  CT2 DMS   460      -8.209  17.905   7.315  1.00  0.00           C  
ATOM   4552  HZ1 DMS   460     -10.333  16.005   7.174  1.00  0.00           H  
ATOM   4553  HZ2 DMS   460     -11.076  17.649   7.096  1.00  0.00           H  
ATOM   4554  HZ3 DMS   460     -11.434  16.544   8.391  1.00  0.00           H  
ATOM   4555  HZ4 DMS   460      -7.335  18.452   7.670  1.00  0.00           H  
ATOM   4556  HZ5 DMS   460      -8.589  18.622   6.587  1.00  0.00           H  
ATOM   4557  HZ6 DMS   460      -8.113  16.915   6.870  1.00  0.00           H  
TER    4558      DMS   460 
ATOM   4558  S   DMS   461      -2.527   4.314   7.687  1.00  0.00           S  
ATOM   4559  CT1 DMS   461      -1.885   5.355   6.324  1.00  0.00           C  
ATOM   4560  O   DMS   461      -1.756   2.975   7.588  1.00  0.00           O  
ATOM   4561  CT2 DMS   461      -1.828   5.150   9.094  1.00  0.00           C  
ATOM   4562  HZ1 DMS   461      -2.002   4.844   5.368  1.00  0.00           H  
ATOM   4563  HZ2 DMS   461      -0.836   5.633   6.428  1.00  0.00           H  
ATOM   4564  HZ3 DMS   461      -2.339   6.344   6.266  1.00  0.00           H  
ATOM   4565  HZ4 DMS   461      -0.788   5.379   8.860  1.00  0.00           H  
ATOM   4566  HZ5 DMS   461      -1.938   4.709  10.085  1.00  0.00           H  
ATOM   4567  HZ6 DMS   461      -2.176   6.179   9.186  1.00  0.00           H  
TER    4568      DMS   461 
ATOM   4568  S   DMS   462     -16.599  -7.300  -6.944  1.00  0.00           S  
ATOM   4569  CT1 DMS   462     -17.100  -8.130  -8.482  1.00  0.00           C  
ATOM   4570  O   DMS   462     -17.619  -7.703  -5.917  1.00  0.00           O  
ATOM   4571  CT2 DMS   462     -15.184  -8.394  -6.635  1.00  0.00           C  
ATOM   4572  HZ1 DMS   462     -17.034  -9.208  -8.333  1.00  0.00           H  
ATOM   4573  HZ2 DMS   462     -16.387  -7.858  -9.261  1.00  0.00           H  
ATOM   4574  HZ3 DMS   462     -18.116  -7.792  -8.685  1.00  0.00           H  
ATOM   4575  HZ4 DMS   462     -14.326  -8.238  -7.289  1.00  0.00           H  
ATOM   4576  HZ5 DMS   462     -15.554  -9.391  -6.873  1.00  0.00           H  
ATOM   4577  HZ6 DMS   462     -15.075  -8.240  -5.561  1.00  0.00           H  
TER    4578      DMS   462 
ATOM   4578  S   DMS   463      17.027   2.912  19.278  1.00  0.00           S  
ATOM   4579  CT1 DMS   463      17.795   3.175  20.892  1.00  0.00           C  
ATOM   4580  O   DMS   463      17.895   3.709  18.332  1.00  0.00           O  
ATOM   4581  CT2 DMS   463      17.562   1.167  19.129  1.00  0.00           C  
ATOM   4582  HZ1 DMS   463      17.800   4.252  21.061  1.00  0.00           H  
ATOM   4583  HZ2 DMS   463      18.840   2.865  20.927  1.00  0.00           H  
ATOM   4584  HZ3 DMS   463      17.149   2.656  21.599  1.00  0.00           H  
ATOM   4585  HZ4 DMS   463      17.833   1.031  18.082  1.00  0.00           H  
ATOM   4586  HZ5 DMS   463      16.726   0.573  19.501  1.00  0.00           H  
ATOM   4587  HZ6 DMS   463      18.459   1.048  19.736  1.00  0.00           H  
TER    4588      DMS   463 
ATOM   4588  S   DMS   464     -15.487   6.948 -14.279  1.00  0.00           S  
ATOM   4589  CT1 DMS   464     -16.453   6.816 -15.777  1.00  0.00           C  
ATOM   4590  O   DMS   464     -14.597   5.680 -14.311  1.00  0.00           O  
ATOM   4591  CT2 DMS   464     -14.486   8.292 -14.786  1.00  0.00           C  
ATOM   4592  HZ1 DMS   464     -15.863   6.813 -16.694  1.00  0.00           H  
ATOM   4593  HZ2 DMS   464     -17.185   7.623 -15.810  1.00  0.00           H  
ATOM   4594  HZ3 DMS   464     -16.950   5.847 -15.729  1.00  0.00           H  
ATOM   4595  HZ4 DMS   464     -13.560   8.182 -14.222  1.00  0.00           H  
ATOM   4596  HZ5 DMS   464     -14.931   9.251 -14.519  1.00  0.00           H  
ATOM   4597  HZ6 DMS   464     -14.231   8.179 -15.840  1.00  0.00           H  
TER    4598      DMS   464 
ATOM   4598  S   DMS   465     -19.403  11.528  -2.245  1.00  0.00           S  
ATOM   4599  CT1 DMS   465     -20.679  12.061  -1.063  1.00  0.00           C  
ATOM   4600  O   DMS   465     -19.758  10.099  -2.746  1.00  0.00           O  
ATOM   4601  CT2 DMS   465     -19.541  12.678  -3.639  1.00  0.00           C  
ATOM   4602  HZ1 DMS   465     -20.496  13.085  -0.738  1.00  0.00           H  
ATOM   4603  HZ2 DMS   465     -20.593  11.299  -0.289  1.00  0.00           H  
ATOM   4604  HZ3 DMS   465     -21.636  12.002  -1.582  1.00  0.00           H  
ATOM   4605  HZ4 DMS   465     -20.307  12.408  -4.366  1.00  0.00           H  
ATOM   4606  HZ5 DMS   465     -18.674  12.582  -4.292  1.00  0.00           H  
ATOM   4607  HZ6 DMS   465     -19.608  13.714  -3.308  1.00  0.00           H  
TER    4608      DMS   465 
ATOM   4608  S   DMS   466     -15.666  -2.643  -4.524  1.00  0.00           S  
ATOM   4609  CT1 DMS   466     -15.263  -1.314  -5.686  1.00  0.00           C  
ATOM   4610  O   DMS   466     -15.641  -2.057  -3.125  1.00  0.00           O  
ATOM   4611  CT2 DMS   466     -17.405  -2.705  -5.002  1.00  0.00           C  
ATOM   4612  HZ1 DMS   466     -15.531  -1.520  -6.723  1.00  0.00           H  
ATOM   4613  HZ2 DMS   466     -14.175  -1.283  -5.736  1.00  0.00           H  
ATOM   4614  HZ3 DMS   466     -15.743  -0.405  -5.322  1.00  0.00           H  
ATOM   4615  HZ4 DMS   466     -17.880  -1.740  -4.825  1.00  0.00           H  
ATOM   4616  HZ5 DMS   466     -17.946  -3.459  -4.430  1.00  0.00           H  
ATOM   4617  HZ6 DMS   466     -17.434  -2.869  -6.080  1.00  0.00           H  
TER    4618      DMS   466 
ATOM   4618  S   DMS   467      11.634  -4.779   4.966  1.00  0.00           S  
ATOM   4619  CT1 DMS   467      11.108  -6.073   6.090  1.00  0.00           C  
ATOM   4620  O   DMS   467      11.622  -3.490   5.833  1.00  0.00           O  
ATOM   4621  CT2 DMS   467      13.333  -5.227   4.882  1.00  0.00           C  
ATOM   4622  HZ1 DMS   467      11.442  -5.893   7.112  1.00  0.00           H  
ATOM   4623  HZ2 DMS   467      11.645  -6.967   5.772  1.00  0.00           H  
ATOM   4624  HZ3 DMS   467      10.049  -6.329   6.071  1.00  0.00           H  
ATOM   4625  HZ4 DMS   467      13.920  -4.841   5.715  1.00  0.00           H  
ATOM   4626  HZ5 DMS   467      13.695  -4.711   3.993  1.00  0.00           H  
ATOM   4627  HZ6 DMS   467      13.471  -6.307   4.823  1.00  0.00           H  
TER    4628      DMS   467 
ATOM   4628  S   DMS   468      -3.307  -0.778  22.329  1.00  0.00           S  
ATOM   4629  CT1 DMS   468      -3.196  -0.097  20.699  1.00  0.00           C  
ATOM   4630  O   DMS   468      -3.581  -2.253  22.173  1.00  0.00           O  
ATOM   4631  CT2 DMS   468      -1.656  -0.677  22.916  1.00  0.00           C  
ATOM   4632  HZ1 DMS   468      -4.164  -0.345  20.264  1.00  0.00           H  
ATOM   4633  HZ2 DMS   468      -2.337  -0.395  20.097  1.00  0.00           H  
ATOM   4634  HZ3 DMS   468      -3.063   0.978  20.821  1.00  0.00           H  
ATOM   4635  HZ4 DMS   468      -1.424   0.352  23.191  1.00  0.00           H  
ATOM   4636  HZ5 DMS   468      -1.045  -0.990  22.070  1.00  0.00           H  
ATOM   4637  HZ6 DMS   468      -1.549  -1.401  23.724  1.00  0.00           H  
TER    4638      DMS   468 
ATOM   4638  S   DMS   469      22.835   0.312   3.495  1.00  0.00           S  
ATOM   4639  CT1 DMS   469      21.855   1.596   2.803  1.00  0.00           C  
ATOM   4640  O   DMS   469      23.214  -0.611   2.305  1.00  0.00           O  
ATOM   4641  CT2 DMS   469      24.209   1.310   3.980  1.00  0.00           C  
ATOM   4642  HZ1 DMS   469      21.851   2.392   3.547  1.00  0.00           H  
ATOM   4643  HZ2 DMS   469      20.836   1.304   2.549  1.00  0.00           H  
ATOM   4644  HZ3 DMS   469      22.238   1.906   1.830  1.00  0.00           H  
ATOM   4645  HZ4 DMS   469      25.007   0.713   4.421  1.00  0.00           H  
ATOM   4646  HZ5 DMS   469      23.979   2.144   4.642  1.00  0.00           H  
ATOM   4647  HZ6 DMS   469      24.661   1.669   3.055  1.00  0.00           H  
TER    4648      DMS   469 
ATOM   4648  S   DMS   470      -8.264  -5.717  15.350  1.00  0.00           S  
ATOM   4649  CT1 DMS   470      -6.592  -5.978  16.001  1.00  0.00           C  
ATOM   4650  O   DMS   470      -9.182  -6.644  16.219  1.00  0.00           O  
ATOM   4651  CT2 DMS   470      -8.102  -6.766  13.933  1.00  0.00           C  
ATOM   4652  HZ1 DMS   470      -6.597  -5.612  17.028  1.00  0.00           H  
ATOM   4653  HZ2 DMS   470      -5.898  -5.510  15.303  1.00  0.00           H  
ATOM   4654  HZ3 DMS   470      -6.340  -7.037  16.063  1.00  0.00           H  
ATOM   4655  HZ4 DMS   470      -9.110  -7.113  13.706  1.00  0.00           H  
ATOM   4656  HZ5 DMS   470      -7.395  -7.546  14.215  1.00  0.00           H  
ATOM   4657  HZ6 DMS   470      -7.741  -6.216  13.064  1.00  0.00           H  
TER    4658      DMS   470 
ATOM   4658  S   DMS   471       2.927   3.549  14.920  1.00  0.00           S  
ATOM   4659  CT1 DMS   471       3.907   2.986  13.561  1.00  0.00           C  
ATOM   4660  O   DMS   471       1.774   4.376  14.249  1.00  0.00           O  
ATOM   4661  CT2 DMS   471       2.186   1.921  15.170  1.00  0.00           C  
ATOM   4662  HZ1 DMS   471       3.191   2.785  12.765  1.00  0.00           H  
ATOM   4663  HZ2 DMS   471       4.486   2.081  13.746  1.00  0.00           H  
ATOM   4664  HZ3 DMS   471       4.571   3.784  13.228  1.00  0.00           H  
ATOM   4665  HZ4 DMS   471       1.636   1.697  14.256  1.00  0.00           H  
ATOM   4666  HZ5 DMS   471       1.461   1.922  15.984  1.00  0.00           H  
ATOM   4667  HZ6 DMS   471       3.046   1.250  15.175  1.00  0.00           H  
TER    4668      DMS   471 
ATOM   4668  S   DMS   472       3.941 -24.086 -16.305  1.00  0.00           S  
ATOM   4669  CT1 DMS   472       3.386 -22.369 -16.675  1.00  0.00           C  
ATOM   4670  O   DMS   472       2.644 -24.724 -15.826  1.00  0.00           O  
ATOM   4671  CT2 DMS   472       4.054 -24.533 -18.063  1.00  0.00           C  
ATOM   4672  HZ1 DMS   472       4.143 -21.894 -17.299  1.00  0.00           H  
ATOM   4673  HZ2 DMS   472       3.229 -21.763 -15.783  1.00  0.00           H  
ATOM   4674  HZ3 DMS   472       2.466 -22.329 -17.258  1.00  0.00           H  
ATOM   4675  HZ4 DMS   472       4.668 -23.812 -18.602  1.00  0.00           H  
ATOM   4676  HZ5 DMS   472       3.040 -24.450 -18.454  1.00  0.00           H  
ATOM   4677  HZ6 DMS   472       4.549 -25.485 -18.256  1.00  0.00           H  
TER    4678      DMS   472 
ATOM   4678  S   DMS   473     -10.012 -20.084   0.975  1.00  0.00           S  
ATOM   4679  CT1 DMS   473     -11.062 -19.639   2.377  1.00  0.00           C  
ATOM   4680  O   DMS   473     -10.507 -21.457   0.550  1.00  0.00           O  
ATOM   4681  CT2 DMS   473     -10.654 -18.889  -0.261  1.00  0.00           C  
ATOM   4682  HZ1 DMS   473     -10.870 -20.275   3.241  1.00  0.00           H  
ATOM   4683  HZ2 DMS   473     -12.101 -19.557   2.058  1.00  0.00           H  
ATOM   4684  HZ3 DMS   473     -10.746 -18.625   2.622  1.00  0.00           H  
ATOM   4685  HZ4 DMS   473     -11.618 -19.244  -0.629  1.00  0.00           H  
ATOM   4686  HZ5 DMS   473      -9.974 -18.777  -1.106  1.00  0.00           H  
ATOM   4687  HZ6 DMS   473     -10.788 -17.903   0.183  1.00  0.00           H  
TER    4688      DMS   473 
ATOM   4688  S   DMS   474      -9.429  -7.698 -13.544  1.00  0.00           S  
ATOM   4689  CT1 DMS   474     -10.768  -8.379 -14.493  1.00  0.00           C  
ATOM   4690  O   DMS   474      -9.781  -7.758 -12.073  1.00  0.00           O  
ATOM   4691  CT2 DMS   474      -8.356  -9.174 -13.785  1.00  0.00           C  
ATOM   4692  HZ1 DMS   474     -11.039  -9.266 -13.921  1.00  0.00           H  
ATOM   4693  HZ2 DMS   474     -10.358  -8.794 -15.413  1.00  0.00           H  
ATOM   4694  HZ3 DMS   474     -11.649  -7.753 -14.632  1.00  0.00           H  
ATOM   4695  HZ4 DMS   474      -7.433  -8.994 -13.233  1.00  0.00           H  
ATOM   4696  HZ5 DMS   474      -8.085  -9.302 -14.833  1.00  0.00           H  
ATOM   4697  HZ6 DMS   474      -8.884 -10.002 -13.311  1.00  0.00           H  
TER    4698      DMS   474 
ATOM   4698  S   DMS   475       4.701 -20.545  -8.462  1.00  0.00           S  
ATOM   4699  CT1 DMS   475       4.333 -18.836  -7.879  1.00  0.00           C  
ATOM   4700  O   DMS   475       3.246 -20.939  -8.887  1.00  0.00           O  
ATOM   4701  CT2 DMS   475       5.489 -20.340 -10.092  1.00  0.00           C  
ATOM   4702  HZ1 DMS   475       3.578 -18.961  -7.102  1.00  0.00           H  
ATOM   4703  HZ2 DMS   475       3.985 -18.241  -8.723  1.00  0.00           H  
ATOM   4704  HZ3 DMS   475       5.260 -18.499  -7.415  1.00  0.00           H  
ATOM   4705  HZ4 DMS   475       4.731 -19.802 -10.661  1.00  0.00           H  
ATOM   4706  HZ5 DMS   475       5.749 -21.286 -10.568  1.00  0.00           H  
ATOM   4707  HZ6 DMS   475       6.345 -19.666 -10.046  1.00  0.00           H  
TER    4708      DMS   475 
ATOM   4708  S   DMS   476       6.234  19.255  13.906  1.00  0.00           S  
ATOM   4709  CT1 DMS   476       5.564  19.969  15.412  1.00  0.00           C  
ATOM   4710  O   DMS   476       7.659  18.809  14.244  1.00  0.00           O  
ATOM   4711  CT2 DMS   476       5.182  17.785  13.892  1.00  0.00           C  
ATOM   4712  HZ1 DMS   476       6.111  20.905  15.531  1.00  0.00           H  
ATOM   4713  HZ2 DMS   476       5.869  19.434  16.312  1.00  0.00           H  
ATOM   4714  HZ3 DMS   476       4.481  20.088  15.363  1.00  0.00           H  
ATOM   4715  HZ4 DMS   476       5.057  17.384  14.898  1.00  0.00           H  
ATOM   4716  HZ5 DMS   476       5.670  17.016  13.294  1.00  0.00           H  
ATOM   4717  HZ6 DMS   476       4.246  18.280  13.634  1.00  0.00           H  
TER    4718      DMS   476 
ATOM   4718  S   DMS   477      18.506 -11.654  -3.613  1.00  0.00           S  
ATOM   4719  CT1 DMS   477      16.773 -11.045  -3.539  1.00  0.00           C  
ATOM   4720  O   DMS   477      18.746 -12.378  -2.297  1.00  0.00           O  
ATOM   4721  CT2 DMS   477      18.417 -12.887  -4.927  1.00  0.00           C  
ATOM   4722  HZ1 DMS   477      16.588 -10.445  -4.430  1.00  0.00           H  
ATOM   4723  HZ2 DMS   477      16.720 -10.380  -2.677  1.00  0.00           H  
ATOM   4724  HZ3 DMS   477      16.032 -11.834  -3.407  1.00  0.00           H  
ATOM   4725  HZ4 DMS   477      19.415 -13.258  -5.157  1.00  0.00           H  
ATOM   4726  HZ5 DMS   477      18.123 -12.470  -5.890  1.00  0.00           H  
ATOM   4727  HZ6 DMS   477      17.781 -13.636  -4.454  1.00  0.00           H  
TER    4728      DMS   477 
ATOM   4728  S   DMS   478      -1.010 -10.245 -21.660  1.00  0.00           S  
ATOM   4729  CT1 DMS   478      -1.438 -11.648 -22.596  1.00  0.00           C  
ATOM   4730  O   DMS   478      -2.188  -9.901 -20.788  1.00  0.00           O  
ATOM   4731  CT2 DMS   478       0.147 -11.072 -20.554  1.00  0.00           C  
ATOM   4732  HZ1 DMS   478      -1.644 -12.410 -21.843  1.00  0.00           H  
ATOM   4733  HZ2 DMS   478      -0.558 -11.991 -23.140  1.00  0.00           H  
ATOM   4734  HZ3 DMS   478      -2.243 -11.512 -23.318  1.00  0.00           H  
ATOM   4735  HZ4 DMS   478       0.480 -10.303 -19.856  1.00  0.00           H  
ATOM   4736  HZ5 DMS   478       1.008 -11.439 -21.113  1.00  0.00           H  
ATOM   4737  HZ6 DMS   478      -0.296 -11.903 -20.007  1.00  0.00           H  
TER    4738      DMS   478 
ATOM   4738  S   DMS   479      12.239  -8.577 -11.111  1.00  0.00           S  
ATOM   4739  CT1 DMS   479      12.231  -8.031  -9.428  1.00  0.00           C  
ATOM   4740  O   DMS   479      12.781  -7.337 -11.873  1.00  0.00           O  
ATOM   4741  CT2 DMS   479      10.467  -8.626 -11.487  1.00  0.00           C  
ATOM   4742  HZ1 DMS   479      13.179  -7.516  -9.268  1.00  0.00           H  
ATOM   4743  HZ2 DMS   479      11.958  -8.841  -8.752  1.00  0.00           H  
ATOM   4744  HZ3 DMS   479      11.467  -7.275  -9.245  1.00  0.00           H  
ATOM   4745  HZ4 DMS   479      10.047  -7.621 -11.440  1.00  0.00           H  
ATOM   4746  HZ5 DMS   479       9.929  -9.347 -10.872  1.00  0.00           H  
ATOM   4747  HZ6 DMS   479      10.375  -8.931 -12.530  1.00  0.00           H  
TER    4748      DMS   479 
ATOM   4748  S   DMS   480     -14.251  -7.670   5.026  1.00  0.00           S  
ATOM   4749  CT1 DMS   480     -14.147  -8.001   6.756  1.00  0.00           C  
ATOM   4750  O   DMS   480     -12.938  -8.324   4.508  1.00  0.00           O  
ATOM   4751  CT2 DMS   480     -15.530  -8.827   4.610  1.00  0.00           C  
ATOM   4752  HZ1 DMS   480     -13.666  -8.977   6.822  1.00  0.00           H  
ATOM   4753  HZ2 DMS   480     -15.123  -8.087   7.232  1.00  0.00           H  
ATOM   4754  HZ3 DMS   480     -13.589  -7.196   7.236  1.00  0.00           H  
ATOM   4755  HZ4 DMS   480     -16.495  -8.338   4.743  1.00  0.00           H  
ATOM   4756  HZ5 DMS   480     -15.486  -9.759   5.173  1.00  0.00           H  
ATOM   4757  HZ6 DMS   480     -15.357  -9.205   3.603  1.00  0.00           H  
TER    4758      DMS   480 
ATOM   4758  S   DMS   481       1.647  23.622  -8.557  1.00  0.00           S  
ATOM   4759  CT1 DMS   481       0.378  24.354  -9.542  1.00  0.00           C  
ATOM   4760  O   DMS   481       2.845  24.556  -8.663  1.00  0.00           O  
ATOM   4761  CT2 DMS   481       0.818  23.991  -6.976  1.00  0.00           C  
ATOM   4762  HZ1 DMS   481      -0.578  23.878  -9.326  1.00  0.00           H  
ATOM   4763  HZ2 DMS   481       0.691  24.202 -10.575  1.00  0.00           H  
ATOM   4764  HZ3 DMS   481       0.347  25.434  -9.401  1.00  0.00           H  
ATOM   4765  HZ4 DMS   481       1.299  23.500  -6.130  1.00  0.00           H  
ATOM   4766  HZ5 DMS   481      -0.189  23.574  -6.975  1.00  0.00           H  
ATOM   4767  HZ6 DMS   481       0.803  25.061  -6.768  1.00  0.00           H  
TER    4768      DMS   481 
ATOM   4768  S   DMS   482      11.186  22.353  -2.374  1.00  0.00           S  
ATOM   4769  CT1 DMS   482      11.959  20.745  -2.447  1.00  0.00           C  
ATOM   4770  O   DMS   482      12.317  23.337  -2.753  1.00  0.00           O  
ATOM   4771  CT2 DMS   482      10.215  22.102  -3.822  1.00  0.00           C  
ATOM   4772  HZ1 DMS   482      11.242  20.001  -2.103  1.00  0.00           H  
ATOM   4773  HZ2 DMS   482      12.686  20.616  -1.645  1.00  0.00           H  
ATOM   4774  HZ3 DMS   482      12.295  20.468  -3.447  1.00  0.00           H  
ATOM   4775  HZ4 DMS   482       9.611  23.010  -3.818  1.00  0.00           H  
ATOM   4776  HZ5 DMS   482       9.709  21.140  -3.739  1.00  0.00           H  
ATOM   4777  HZ6 DMS   482      10.926  21.956  -4.635  1.00  0.00           H  
TER    4778      DMS   482
[truncated: 238,838 more chars]
