# Supplementary material for: 1,4-Disubstituted 1H-1,2,3-Triazole Containing Peptidotriazolamers: A New Class of Peptidomimetics With Interesting Foldamer Properties
Source: Front Chem. 2019 Mar 26;7:155. doi: 10.3389/fchem.2019.00155 (PMC6443886; doi:10.3389/fchem.2019.00155)
Supplement: Supplementary file 2 [file Data_Sheet_2.zip › pdb_files/11b_freeMD-Water_LAST50NS_combined_Cluster_clst_c0.pdb]

CRYST1   50.902   50.902   50.902 109.47 109.47 109.47 P 1           1
ATOM      1  C2  BOC     1       5.049   3.713   5.034  1.00  0.00           C  
ATOM      2  H21 BOC     1       5.727   3.081   5.620  1.00  0.00           H  
ATOM      3  H22 BOC     1       4.700   4.471   5.747  1.00  0.00           H  
ATOM      4  H23 BOC     1       5.482   4.228   4.168  1.00  0.00           H  
ATOM      5  C1  BOC     1       3.879   2.860   4.554  1.00  0.00           C  
ATOM      6  C3  BOC     1       4.435   1.719   3.678  1.00  0.00           C  
ATOM      7  H31 BOC     1       3.772   0.847   3.631  1.00  0.00           H  
ATOM      8  H32 BOC     1       5.326   1.267   4.130  1.00  0.00           H  
ATOM      9  H33 BOC     1       4.582   2.050   2.643  1.00  0.00           H  
ATOM     10  C4  BOC     1       2.917   2.464   5.817  1.00  0.00           C  
ATOM     11  H41 BOC     1       3.481   2.225   6.727  1.00  0.00           H  
ATOM     12  H42 BOC     1       2.231   1.635   5.604  1.00  0.00           H  
ATOM     13  H43 BOC     1       2.293   3.342   6.019  1.00  0.00           H  
ATOM     14  OS  BOC     1       3.216   3.820   3.672  1.00  0.00           O  
ATOM     15  C   BOC     1       2.127   3.416   3.002  1.00  0.00           C  
ATOM     16  O   BOC     1       1.561   2.336   3.140  1.00  0.00           O  
ATOM     17  N   ALA     2       1.792   4.357   2.185  1.00  0.00           N  
ATOM     18  H   ALA     2       2.468   5.106   2.226  1.00  0.00           H  
ATOM     19  CA  ALA     2       0.861   4.262   0.988  1.00  0.00           C  
ATOM     20  HA  ALA     2       0.385   3.281   1.010  1.00  0.00           H  
ATOM     21  CB  ALA     2      -0.138   5.372   1.085  1.00  0.00           C  
ATOM     22  HB1 ALA     2       0.319   6.255   0.638  1.00  0.00           H  
ATOM     23  HB2 ALA     2      -1.051   5.173   0.524  1.00  0.00           H  
ATOM     24  HB3 ALA     2      -0.300   5.720   2.105  1.00  0.00           H  
ATOM     25  C   ALA     2       1.659   4.306  -0.265  1.00  0.00           C  
ATOM     26  O   ALA     2       2.815   4.796  -0.259  1.00  0.00           O  
ATOM     27  N   A4n     3       1.131   4.041  -1.444  1.00  0.00           N  
ATOM     28  H   A4n     3       0.157   3.790  -1.535  1.00  0.00           H  
ATOM     29  CA  A4n     3       1.807   3.934  -2.685  1.00  0.00           C  
ATOM     30  HA  A4n     3       2.809   3.529  -2.547  1.00  0.00           H  
ATOM     31  CB  A4n     3       1.973   5.338  -3.295  1.00  0.00           C  
ATOM     32  HB1 A4n     3       2.860   5.724  -2.792  1.00  0.00           H  
ATOM     33  HB2 A4n     3       2.218   5.407  -4.355  1.00  0.00           H  
ATOM     34  HB3 A4n     3       1.143   6.014  -3.089  1.00  0.00           H  
ATOM     35 C4   T14     4       1.025   3.065  -3.565  1.00  0.00          CL  
ATOM     36  N3  T14     4       0.015   2.401  -2.928  1.00  0.00           N  
ATOM     37  N2  T14     4      -0.762   1.793  -3.827  1.00  0.00           N  
ATOM     38  C5  T14     4       0.969   2.828  -4.892  1.00  0.00           C  
ATOM     39  H5  T14     4       1.668   3.131  -5.650  1.00  0.00           H  
ATOM     40  N1  T14     4      -0.168   2.014  -5.053  1.00  0.00           N  
ATOM     41  CA  A4c     5      -0.750   1.566  -6.242  1.00  0.00           C  
ATOM     42  HA  A4c     5      -1.833   1.647  -6.142  1.00  0.00           H  
ATOM     43  CB  A4c     5      -0.466   2.479  -7.443  1.00  0.00           C  
ATOM     44  HB1 A4c     5      -1.123   2.192  -8.264  1.00  0.00           H  
ATOM     45  HB2 A4c     5      -0.605   3.542  -7.241  1.00  0.00           H  
ATOM     46  HB3 A4c     5       0.555   2.318  -7.787  1.00  0.00           H  
ATOM     47  C   A4c     5      -0.486   0.114  -6.553  1.00  0.00           C  
ATOM     48  O   A4c     5      -0.581  -0.360  -7.690  1.00  0.00           O  
ATOM     49  N   A4n     6       0.074  -0.515  -5.576  1.00  0.00           N  
ATOM     50  H   A4n     6       0.337  -0.026  -4.732  1.00  0.00           H  
ATOM     51  CA  A4n     6       0.719  -1.787  -5.634  1.00  0.00           C  
ATOM     52  HA  A4n     6       1.244  -1.878  -6.585  1.00  0.00           H  
ATOM     53  CB  A4n     6      -0.283  -2.923  -5.453  1.00  0.00           C  
ATOM     54  HB1 A4n     6       0.332  -3.824  -5.457  1.00  0.00           H  
ATOM     55  HB2 A4n     6      -0.808  -2.788  -4.508  1.00  0.00           H  
ATOM     56  HB3 A4n     6      -1.019  -2.935  -6.257  1.00  0.00           H  
ATOM     57 C4   T14     7       1.803  -1.756  -4.679  1.00  0.00          CL  
ATOM     58  N3  T14     7       1.827  -0.514  -4.116  1.00  0.00           N  
ATOM     59  N2  T14     7       2.791  -0.447  -3.189  1.00  0.00           N  
ATOM     60  C5  T14     7       2.887  -2.445  -4.138  1.00  0.00           C  
ATOM     61  H5  T14     7       3.339  -3.398  -4.349  1.00  0.00           H  
ATOM     62  N1  T14     7       3.464  -1.616  -3.236  1.00  0.00           N  
ATOM     63  CA  A4c     8       4.603  -1.912  -2.391  1.00  0.00           C  
ATOM     64  HA  A4c     8       5.362  -2.393  -3.008  1.00  0.00           H  
ATOM     65  CB  A4c     8       5.137  -0.669  -1.746  1.00  0.00           C  
ATOM     66  HB1 A4c     8       4.578  -0.274  -0.898  1.00  0.00           H  
ATOM     67  HB2 A4c     8       6.191  -0.609  -1.477  1.00  0.00           H  
ATOM     68  HB3 A4c     8       5.074   0.115  -2.501  1.00  0.00           H  
ATOM     69  C   A4c     8       4.245  -2.943  -1.335  1.00  0.00           C  
ATOM     70  O   A4c     8       5.100  -3.308  -0.533  1.00  0.00           O  
ATOM     71  N   A4n     9       3.033  -3.472  -1.366  1.00  0.00           N  
ATOM     72  H   A4n     9       2.424  -3.272  -2.146  1.00  0.00           H  
ATOM     73  CA  A4n     9       2.472  -4.463  -0.442  1.00  0.00           C  
ATOM     74  HA  A4n     9       2.736  -4.212   0.585  1.00  0.00           H  
ATOM     75  CB  A4n     9       3.079  -5.854  -0.701  1.00  0.00           C  
ATOM     76  HB1 A4n     9       4.159  -5.721  -0.637  1.00  0.00           H  
ATOM     77  HB2 A4n     9       2.729  -6.479   0.120  1.00  0.00           H  
ATOM     78  HB3 A4n     9       2.817  -6.290  -1.664  1.00  0.00           H  
ATOM     79 C4   T14    10       1.046  -4.444  -0.863  1.00  0.00          CL  
ATOM     80  N3  T14    10       0.610  -3.672  -1.944  1.00  0.00           N  
ATOM     81  N2  T14    10      -0.693  -3.937  -2.078  1.00  0.00           N  
ATOM     82  C5  T14    10      -0.067  -5.076  -0.299  1.00  0.00           C  
ATOM     83  H5  T14    10      -0.325  -5.728   0.516  1.00  0.00           H  
ATOM     84  N1  T14    10      -1.096  -4.632  -1.001  1.00  0.00           N  
ATOM     85  CA  A4c    11      -2.443  -5.142  -0.940  1.00  0.00           C  
ATOM     86  HA  A4c    11      -3.109  -4.510  -1.528  1.00  0.00           H  
ATOM     87  CB  A4c    11      -2.534  -6.529  -1.625  1.00  0.00           C  
ATOM     88  HB1 A4c    11      -3.567  -6.875  -1.669  1.00  0.00           H  
ATOM     89  HB2 A4c    11      -2.023  -6.500  -2.587  1.00  0.00           H  
ATOM     90  HB3 A4c    11      -1.881  -7.163  -1.026  1.00  0.00           H  
ATOM     91  C   A4c    11      -3.040  -5.223   0.485  1.00  0.00           C  
ATOM     92  O   A4c    11      -3.519  -6.264   0.935  1.00  0.00           O  
ATOM     93  N   A4n    12      -2.893  -4.156   1.235  1.00  0.00           N  
ATOM     94  H   A4n    12      -2.567  -3.281   0.850  1.00  0.00           H  
ATOM     95  CA  A4n    12      -2.943  -4.079   2.686  1.00  0.00           C  
ATOM     96  HA  A4n    12      -2.739  -5.053   3.130  1.00  0.00           H  
ATOM     97  CB  A4n    12      -4.365  -3.857   3.132  1.00  0.00           C  
ATOM     98  HB1 A4n    12      -4.373  -4.040   4.206  1.00  0.00           H  
ATOM     99  HB2 A4n    12      -4.729  -2.835   3.024  1.00  0.00           H  
ATOM    100  HB3 A4n    12      -5.128  -4.524   2.732  1.00  0.00           H  
ATOM    101 C4   T14    13      -1.951  -3.028   3.113  1.00  0.00          CL  
ATOM    102  N3  T14    13      -2.265  -1.728   3.082  1.00  0.00           N  
ATOM    103  N2  T14    13      -1.225  -1.044   3.414  1.00  0.00           N  
ATOM    104  C5  T14    13      -0.607  -3.149   3.504  1.00  0.00           C  
ATOM    105  H5  T14    13       0.127  -3.929   3.594  1.00  0.00           H  
ATOM    106  N1  T14    13      -0.241  -1.878   3.641  1.00  0.00           N  
ATOM    107  CA  A4c    14       1.078  -1.262   3.938  1.00  0.00           C  
ATOM    108  HA  A4c    14       1.002  -0.257   4.352  1.00  0.00           H  
ATOM    109  CB  A4c    14       1.957  -2.070   4.903  1.00  0.00           C  
ATOM    110  HB1 A4c    14       2.155  -3.102   4.612  1.00  0.00           H  
ATOM    111  HB2 A4c    14       2.903  -1.528   4.886  1.00  0.00           H  
ATOM    112  HB3 A4c    14       1.557  -2.176   5.911  1.00  0.00           H  
ATOM    113  C   A4c    14       1.837  -1.074   2.571  1.00  0.00           C  
ATOM    114  O   A4c    14       3.003  -1.367   2.340  1.00  0.00           O  
ATOM    115  N   A4n    15       1.058  -0.649   1.541  1.00  0.00           N  
ATOM    116  H   A4n    15       0.100  -0.336   1.614  1.00  0.00           H  
ATOM    117  CA  A4n    15       1.434  -0.539   0.149  1.00  0.00           C  
ATOM    118  HA  A4n    15       2.227  -1.243  -0.102  1.00  0.00           H  
ATOM    119  CB  A4n    15       1.929   0.906  -0.108  1.00  0.00           C  
ATOM    120  HB1 A4n    15       2.013   1.146  -1.168  1.00  0.00           H  
ATOM    121  HB2 A4n    15       1.234   1.591   0.378  1.00  0.00           H  
ATOM    122  HB3 A4n    15       2.901   1.123   0.334  1.00  0.00           H  
ATOM    123 C4   T14    16       0.114  -0.937  -0.412  1.00  0.00          CL  
ATOM    124  N3  T14    16      -0.780  -1.613   0.358  1.00  0.00           N  
ATOM    125  N2  T14    16      -1.872  -1.662  -0.370  1.00  0.00           N  
ATOM    126  C5  T14    16      -0.383  -0.531  -1.563  1.00  0.00           C  
ATOM    127  H5  T14    16      -0.006   0.152  -2.302  1.00  0.00           H  
ATOM    128  N1  T14    16      -1.642  -1.026  -1.533  1.00  0.00           N  
ATOM    129  CA  A4c    17      -2.647  -0.678  -2.514  1.00  0.00           C  
ATOM    130  HA  A4c    17      -2.188  -0.582  -3.498  1.00  0.00           H  
ATOM    131  CB  A4c    17      -3.613  -1.859  -2.732  1.00  0.00           C  
ATOM    132  HB1 A4c    17      -4.232  -2.134  -1.878  1.00  0.00           H  
ATOM    133  HB2 A4c    17      -4.400  -1.614  -3.445  1.00  0.00           H  
ATOM    134  HB3 A4c    17      -3.128  -2.764  -3.097  1.00  0.00           H  
ATOM    135  C   A4c    17      -3.347   0.614  -2.139  1.00  0.00           C  
ATOM    136  O   A4c    17      -4.533   0.736  -2.459  1.00  0.00           O  
ATOM    137  N   A4n    18      -2.725   1.532  -1.423  1.00  0.00           N  
ATOM    138  H   A4n    18      -1.719   1.462  -1.358  1.00  0.00           H  
ATOM    139  CA  A4n    18      -3.414   2.534  -0.605  1.00  0.00           C  
ATOM    140  HA  A4n    18      -4.447   2.196  -0.521  1.00  0.00           H  
ATOM    141  CB  A4n    18      -3.218   3.893  -1.258  1.00  0.00           C  
ATOM    142  HB1 A4n    18      -3.680   4.562  -0.532  1.00  0.00           H  
ATOM    143  HB2 A4n    18      -2.202   4.201  -1.506  1.00  0.00           H  
ATOM    144  HB3 A4n    18      -3.788   3.815  -2.183  1.00  0.00           H  
ATOM    145 C4   T14    19      -2.712   2.333   0.640  1.00  0.00          CL  
ATOM    146  N3  T14    19      -1.732   1.437   0.590  1.00  0.00           N  
ATOM    147  N2  T14    19      -1.155   1.345   1.767  1.00  0.00           N  
ATOM    148  C5  T14    19      -2.784   2.849   1.920  1.00  0.00           C  
ATOM    149  H5  T14    19      -3.385   3.629   2.351  1.00  0.00           H  
ATOM    150  N1  T14    19      -1.772   2.157   2.572  1.00  0.00           N  
ATOM    151  CA  A4c    20      -1.472   2.165   4.047  1.00  0.00           C  
ATOM    152  HA  A4c    20      -0.559   1.592   4.204  1.00  0.00           H  
ATOM    153  CB  A4c    20      -1.140   3.590   4.500  1.00  0.00           C  
ATOM    154  HB1 A4c    20      -0.263   4.003   4.002  1.00  0.00           H  
ATOM    155  HB2 A4c    20      -1.973   4.293   4.493  1.00  0.00           H  
ATOM    156  HB3 A4c    20      -0.828   3.475   5.537  1.00  0.00           H  
ATOM    157  C   A4c    20      -2.563   1.537   4.902  1.00  0.00           C  
ATOM    158  O   A4c    20      -2.608   1.589   6.124  1.00  0.00           O  
ATOM    159  O   ALL    21      -3.587   0.981   4.186  1.00  0.00           O  
ATOM    160  C1  ALL    21      -4.771   0.532   4.860  1.00  0.00           C  
ATOM    161  H11 ALL    21      -5.219   1.296   5.507  1.00  0.00           H  
ATOM    162  H12 ALL    21      -4.575  -0.399   5.406  1.00  0.00           H  
ATOM    163  C2  ALL    21      -5.756   0.330   3.719  1.00  0.00           C  
ATOM    164  H21 ALL    21      -6.294  -0.615   3.732  1.00  0.00           H  
ATOM    165  C3  ALL    21      -6.015   1.282   2.783  1.00  0.00           C  
ATOM    166  H31 ALL    21      -5.570   2.274   2.797  1.00  0.00           H  
ATOM    167  H32 ALL    21      -6.855   1.138   2.107  1.00  0.00           H  
TER     168      ALL    21 
ATOM    168  O   WAT    22     -13.581  10.977  -8.115  1.00  0.00           O  
ATOM    169  H1  WAT    22     -13.521  11.903  -7.883  1.00  0.00           H  
ATOM    170  H2  WAT    22     -12.996  10.536  -7.499  1.00  0.00           H  
ATOM    172  O   WAT    23      22.808  12.391  -3.354  1.00  0.00           O  
ATOM    173  H1  WAT    23      22.279  12.298  -2.562  1.00  0.00           H  
ATOM    174  H2  WAT    23      22.368  11.842  -4.003  1.00  0.00           H  
ATOM    176  O   WAT    24     -25.094 -16.478   3.008  1.00  0.00           O  
ATOM    177  H1  WAT    24     -24.458 -16.605   3.712  1.00  0.00           H  
ATOM    178  H2  WAT    24     -25.134 -15.529   2.889  1.00  0.00           H  
ATOM    180  O   WAT    25      -2.440 -11.167  15.678  1.00  0.00           O  
ATOM    181  H1  WAT    25      -2.506 -12.026  16.095  1.00  0.00           H  
ATOM    182  H2  WAT    25      -2.459 -10.546  16.406  1.00  0.00           H  
ATOM    184  O   WAT    26       3.540  -9.728   7.189  1.00  0.00           O  
ATOM    185  H1  WAT    26       4.311  -9.176   7.319  1.00  0.00           H  
ATOM    186  H2  WAT    26       3.441 -10.200   8.016  1.00  0.00           H  
ATOM    188  O   WAT    27       7.714   8.785  22.936  1.00  0.00           O  
ATOM    189  H1  WAT    27       7.375   8.931  22.053  1.00  0.00           H  
ATOM    190  H2  WAT    27       7.063   8.220  23.352  1.00  0.00           H  
ATOM    192  O   WAT    28       4.430  21.570   8.555  1.00  0.00           O  
ATOM    193  H1  WAT    28       3.855  21.567   9.320  1.00  0.00           H  
ATOM    194  H2  WAT    28       4.237  22.398   8.115  1.00  0.00           H  
ATOM    196  O   WAT    29      23.876  -0.052   2.864  1.00  0.00           O  
ATOM    197  H1  WAT    29      24.688  -0.030   2.358  1.00  0.00           H  
ATOM    198  H2  WAT    29      24.095  -0.557   3.647  1.00  0.00           H  
ATOM    200  O   WAT    30       1.535 -19.199 -10.451  1.00  0.00           O  
ATOM    201  H1  WAT    30       2.387 -19.224 -10.017  1.00  0.00           H  
ATOM    202  H2  WAT    30       1.287 -18.275 -10.441  1.00  0.00           H  
ATOM    204  O   WAT    31      18.737  10.597   2.844  1.00  0.00           O  
ATOM    205  H1  WAT    31      19.537  10.815   2.365  1.00  0.00           H  
ATOM    206  H2  WAT    31      18.368   9.853   2.368  1.00  0.00           H  
ATOM    208  O   WAT    32      -2.635  20.830   7.669  1.00  0.00           O  
ATOM    209  H1  WAT    32      -2.898  20.483   6.816  1.00  0.00           H  
ATOM    210  H2  WAT    32      -2.867  21.758   7.632  1.00  0.00           H  
ATOM    212  O   WAT    33     -11.148  14.585  16.144  1.00  0.00           O  
ATOM    213  H1  WAT    33     -10.649  13.836  15.816  1.00  0.00           H  
ATOM    214  H2  WAT    33     -11.883  14.195  16.616  1.00  0.00           H  
ATOM    216  O   WAT    34     -24.179  -9.692 -15.840  1.00  0.00           O  
ATOM    217  H1  WAT    34     -23.694 -10.423 -15.456  1.00  0.00           H  
ATOM    218  H2  WAT    34     -24.277  -9.066 -15.123  1.00  0.00           H  
ATOM    220  O   WAT    35       8.268  12.223 -14.099  1.00  0.00           O  
ATOM    221  H1  WAT    35       8.386  12.983 -13.528  1.00  0.00           H  
ATOM    222  H2  WAT    35       7.644  11.667 -13.633  1.00  0.00           H  
ATOM    224  O   WAT    36      -3.865  11.241  -7.485  1.00  0.00           O  
ATOM    225  H1  WAT    36      -3.152  11.873  -7.585  1.00  0.00           H  
ATOM    226  H2  WAT    36      -4.065  10.963  -8.379  1.00  0.00           H  
ATOM    228  O   WAT    37     -10.406   3.507  17.581  1.00  0.00           O  
ATOM    229  H1  WAT    37      -9.757   3.666  16.895  1.00  0.00           H  
ATOM    230  H2  WAT    37     -10.916   2.763  17.259  1.00  0.00           H  
ATOM    232  O   WAT    38      -6.185   4.038 -20.025  1.00  0.00           O  
ATOM    233  H1  WAT    38      -5.292   3.808 -20.282  1.00  0.00           H  
ATOM    234  H2  WAT    38      -6.083   4.809 -19.468  1.00  0.00           H  
ATOM    236  O   WAT    39       6.219  20.841   1.030  1.00  0.00           O  
ATOM    237  H1  WAT    39       5.568  20.218   0.708  1.00  0.00           H  
ATOM    238  H2  WAT    39       6.065  21.635   0.519  1.00  0.00           H  
ATOM    240  O   WAT    40     -17.320  -9.461  -7.234  1.00  0.00           O  
ATOM    241  H1  WAT    40     -18.186  -9.570  -7.628  1.00  0.00           H  
ATOM    242  H2  WAT    40     -16.878  -8.827  -7.799  1.00  0.00           H  
ATOM    244  O   WAT    41      -4.541   8.614  20.275  1.00  0.00           O  
ATOM    245  H1  WAT    41      -4.452   8.398  21.203  1.00  0.00           H  
ATOM    246  H2  WAT    41      -4.089   7.904  19.819  1.00  0.00           H  
ATOM    248  O   WAT    42     -11.062 -17.665  -3.078  1.00  0.00           O  
ATOM    249  H1  WAT    42     -11.492 -17.884  -3.904  1.00  0.00           H  
ATOM    250  H2  WAT    42     -11.120 -18.466  -2.558  1.00  0.00           H  
ATOM    252  O   WAT    43       8.768  -0.850  26.089  1.00  0.00           O  
ATOM    253  H1  WAT    43       8.298  -0.123  26.498  1.00  0.00           H  
ATOM    254  H2  WAT    43       8.612  -0.739  25.151  1.00  0.00           H  
ATOM    256  O   WAT    44      22.635  18.834  -6.165  1.00  0.00           O  
ATOM    257  H1  WAT    44      22.382  17.945  -6.412  1.00  0.00           H  
ATOM    258  H2  WAT    44      22.413  19.367  -6.928  1.00  0.00           H  
ATOM    260  O   WAT    45      24.857  16.511  -3.894  1.00  0.00           O  
ATOM    261  H1  WAT    45      25.337  15.717  -4.129  1.00  0.00           H  
ATOM    262  H2  WAT    45      25.355  16.885  -3.167  1.00  0.00           H  
ATOM    264  O   WAT    46     -11.619  12.413  -3.973  1.00  0.00           O  
ATOM    265  H1  WAT    46     -11.744  12.698  -3.067  1.00  0.00           H  
ATOM    266  H2  WAT    46     -11.275  13.186  -4.421  1.00  0.00           H  
ATOM    268  O   WAT    47     -13.501  12.276   5.883  1.00  0.00           O  
ATOM    269  H1  WAT    47     -13.326  13.183   6.134  1.00  0.00           H  
ATOM    270  H2  WAT    47     -13.768  12.329   4.965  1.00  0.00           H  
ATOM    272  O   WAT    48       5.503   7.056  24.554  1.00  0.00           O  
ATOM    273  H1  WAT    48       5.870   6.442  25.190  1.00  0.00           H  
ATOM    274  H2  WAT    48       4.647   7.290  24.912  1.00  0.00           H  
ATOM    276  O   WAT    49      -8.095   6.895 -30.595  1.00  0.00           O  
ATOM    277  H1  WAT    49      -8.440   6.693 -29.724  1.00  0.00           H  
ATOM    278  H2  WAT    49      -7.843   7.817 -30.545  1.00  0.00           H  
ATOM    280  O   WAT    50      -7.370  24.171  -6.249  1.00  0.00           O  
ATOM    281  H1  WAT    50      -7.878  24.974  -6.368  1.00  0.00           H  
ATOM    282  H2  WAT    50      -7.247  23.832  -7.136  1.00  0.00           H  
ATOM    284  O   WAT    51      12.845 -17.917   1.399  1.00  0.00           O  
ATOM    285  H1  WAT    51      12.974 -18.690   0.850  1.00  0.00           H  
ATOM    286  H2  WAT    51      12.440 -18.256   2.198  1.00  0.00           H  
ATOM    288  O   WAT    52     -17.252  -0.395  16.193  1.00  0.00           O  
ATOM    289  H1  WAT    52     -16.922  -1.208  15.809  1.00  0.00           H  
ATOM    290  H2  WAT    52     -17.930  -0.101  15.585  1.00  0.00           H  
ATOM    292  O   WAT    53      -8.498  10.164   4.464  1.00  0.00           O  
ATOM    293  H1  WAT    53      -8.913  10.303   5.315  1.00  0.00           H  
ATOM    294  H2  WAT    53      -9.227   9.995   3.867  1.00  0.00           H  
ATOM    296  O   WAT    54     -10.500 -16.746   2.081  1.00  0.00           O  
ATOM    297  H1  WAT    54      -9.981 -16.623   1.285  1.00  0.00           H  
ATOM    298  H2  WAT    54     -11.383 -16.471   1.836  1.00  0.00           H  
ATOM    300  O   WAT    55      23.207  -6.560   6.351  1.00  0.00           O  
ATOM    301  H1  WAT    55      23.417  -7.371   6.813  1.00  0.00           H  
ATOM    302  H2  WAT    55      23.117  -6.823   5.435  1.00  0.00           H  
ATOM    304  O   WAT    56      17.759  -4.357 -21.877  1.00  0.00           O  
ATOM    305  H1  WAT    56      18.450  -4.254 -21.222  1.00  0.00           H  
ATOM    306  H2  WAT    56      17.066  -3.762 -21.590  1.00  0.00           H  
ATOM    308  O   WAT    57     -10.023  12.862 -24.573  1.00  0.00           O  
ATOM    309  H1  WAT    57      -9.923  13.365 -25.381  1.00  0.00           H  
ATOM    310  H2  WAT    57     -10.480  12.065 -24.841  1.00  0.00           H  
ATOM    312  O   WAT    58     -12.780  21.385  -6.758  1.00  0.00           O  
ATOM    313  H1  WAT    58     -13.251  20.839  -7.389  1.00  0.00           H  
ATOM    314  H2  WAT    58     -12.883  22.277  -7.090  1.00  0.00           H  
ATOM    316  O   WAT    59      22.130  -1.777  17.016  1.00  0.00           O  
ATOM    317  H1  WAT    59      23.060  -1.613  16.863  1.00  0.00           H  
ATOM    318  H2  WAT    59      21.891  -1.168  17.715  1.00  0.00           H  
ATOM    320  O   WAT    60     -13.110  16.128   2.870  1.00  0.00           O  
ATOM    321  H1  WAT    60     -12.397  16.745   3.035  1.00  0.00           H  
ATOM    322  H2  WAT    60     -13.876  16.682   2.721  1.00  0.00           H  
ATOM    324  O   WAT    61      -5.274  24.653  -1.146  1.00  0.00           O  
ATOM    325  H1  WAT    61      -5.631  23.792  -1.364  1.00  0.00           H  
ATOM    326  H2  WAT    61      -4.543  24.467  -0.558  1.00  0.00           H  
ATOM    328  O   WAT    62       6.926  -0.345 -28.289  1.00  0.00           O  
ATOM    329  H1  WAT    62       6.696   0.338 -28.918  1.00  0.00           H  
ATOM    330  H2  WAT    62       7.389   0.118 -27.591  1.00  0.00           H  
ATOM    332  O   WAT    63      -0.232  26.659 -13.910  1.00  0.00           O  
ATOM    333  H1  WAT    63      -0.522  26.020 -13.259  1.00  0.00           H  
ATOM    334  H2  WAT    63      -0.453  26.261 -14.752  1.00  0.00           H  
ATOM    336  O   WAT    64     -22.561  -3.167  18.510  1.00  0.00           O  
ATOM    337  H1  WAT    64     -22.707  -3.807  17.814  1.00  0.00           H  
ATOM    338  H2  WAT    64     -21.608  -3.107  18.583  1.00  0.00           H  
ATOM    340  O   WAT    65      -4.208 -20.024   2.182  1.00  0.00           O  
ATOM    341  H1  WAT    65      -5.106 -19.884   2.482  1.00  0.00           H  
ATOM    342  H2  WAT    65      -4.022 -20.937   2.400  1.00  0.00           H  
ATOM    344  O   WAT    66      13.824 -12.346  16.674  1.00  0.00           O  
ATOM    345  H1  WAT    66      14.765 -12.509  16.737  1.00  0.00           H  
ATOM    346  H2  WAT    66      13.741 -11.395  16.748  1.00  0.00           H  
ATOM    348  O   WAT    67     -21.084   3.249  17.234  1.00  0.00           O  
ATOM    349  H1  WAT    67     -20.468   3.309  16.504  1.00  0.00           H  
ATOM    350  H2  WAT    67     -21.643   4.020  17.139  1.00  0.00           H  
ATOM    352  O   WAT    68      13.460  16.351   8.546  1.00  0.00           O  
ATOM    353  H1  WAT    68      12.967  15.531   8.557  1.00  0.00           H  
ATOM    354  H2  WAT    68      12.823  17.009   8.267  1.00  0.00           H  
ATOM    356  O   WAT    69      -5.615  14.419 -15.698  1.00  0.00           O  
ATOM    357  H1  WAT    69      -6.081  14.799 -14.953  1.00  0.00           H  
ATOM    358  H2  WAT    69      -6.299  13.995 -16.218  1.00  0.00           H  
ATOM    360  O   WAT    70       8.108 -16.928  -1.033  1.00  0.00           O  
ATOM    361  H1  WAT    70       8.257 -17.495  -0.277  1.00  0.00           H  
ATOM    362  H2  WAT    70       8.817 -17.145  -1.639  1.00  0.00           H  
ATOM    364  O   WAT    71     -19.364 -19.732  -9.237  1.00  0.00           O  
ATOM    365  H1  WAT    71     -19.945 -18.984  -9.095  1.00  0.00           H  
ATOM    366  H2  WAT    71     -19.849 -20.302  -9.834  1.00  0.00           H  
ATOM    368  O   WAT    72      -7.427  -5.696   9.538  1.00  0.00           O  
ATOM    369  H1  WAT    72      -8.020  -5.284  10.167  1.00  0.00           H  
ATOM    370  H2  WAT    72      -6.572  -5.677   9.968  1.00  0.00           H  
ATOM    372  O   WAT    73     -14.498  -1.746  23.628  1.00  0.00           O  
ATOM    373  H1  WAT    73     -14.156  -0.852  23.614  1.00  0.00           H  
ATOM    374  H2  WAT    73     -14.801  -1.901  22.734  1.00  0.00           H  
ATOM    376  O   WAT    74      19.318 -12.777 -14.661  1.00  0.00           O  
ATOM    377  H1  WAT    74      19.667 -13.260 -15.411  1.00  0.00           H  
ATOM    378  H2  WAT    74      19.581 -11.870 -14.818  1.00  0.00           H  
ATOM    380  O   WAT    75      12.529 -13.500  11.435  1.00  0.00           O  
ATOM    381  H1  WAT    75      12.531 -14.260  10.853  1.00  0.00           H  
ATOM    382  H2  WAT    75      13.212 -13.690  12.079  1.00  0.00           H  
ATOM    384  O   WAT    76     -11.188  -2.499 -12.082  1.00  0.00           O  
ATOM    385  H1  WAT    76     -11.736  -2.602 -12.860  1.00  0.00           H  
ATOM    386  H2  WAT    76     -11.555  -1.741 -11.629  1.00  0.00           H  
ATOM    388  O   WAT    77       3.385  -6.074  -5.457  1.00  0.00           O  
ATOM    389  H1  WAT    77       4.039  -6.319  -4.802  1.00  0.00           H  
ATOM    390  H2  WAT    77       2.602  -5.867  -4.947  1.00  0.00           H  
ATOM    392  O   WAT    78       9.525  -4.619  13.864  1.00  0.00           O  
ATOM    393  H1  WAT    78      10.110  -4.503  13.116  1.00  0.00           H  
ATOM    394  H2  WAT    78       8.695  -4.900  13.479  1.00  0.00           H  
ATOM    396  O   WAT    79      -2.206 -27.291  -1.774  1.00  0.00           O  
ATOM    397  H1  WAT    79      -1.898 -27.628  -0.932  1.00  0.00           H  
ATOM    398  H2  WAT    79      -3.088 -27.652  -1.868  1.00  0.00           H  
ATOM    400  O   WAT    80       3.170  -9.902  25.239  1.00  0.00           O  
ATOM    401  H1  WAT    80       3.352 -10.260  24.371  1.00  0.00           H  
ATOM    402  H2  WAT    80       2.838  -9.020  25.070  1.00  0.00           H  
ATOM    404  O   WAT    81      -2.815  24.144   3.699  1.00  0.00           O  
ATOM    405  H1  WAT    81      -2.221  23.584   3.200  1.00  0.00           H  
ATOM    406  H2  WAT    81      -3.686  23.786   3.522  1.00  0.00           H  
ATOM    408  O   WAT    82       0.801   6.569 -15.055  1.00  0.00           O  
ATOM    409  H1  WAT    82       0.975   6.608 -15.995  1.00  0.00           H  
ATOM    410  H2  WAT    82       1.306   7.295 -14.688  1.00  0.00           H  
ATOM    412  O   WAT    83     -14.559  13.144  -5.369  1.00  0.00           O  
ATOM    413  H1  WAT    83     -14.703  13.636  -6.177  1.00  0.00           H  
ATOM    414  H2  WAT    83     -13.655  12.835  -5.434  1.00  0.00           H  
ATOM    416  O   WAT    84       8.175   5.051 -12.676  1.00  0.00           O  
ATOM    417  H1  WAT    84       8.646   5.798 -12.306  1.00  0.00           H  
ATOM    418  H2  WAT    84       8.476   5.004 -13.583  1.00  0.00           H  
ATOM    420  O   WAT    85     -25.329  -6.462  16.239  1.00  0.00           O  
ATOM    421  H1  WAT    85     -25.142  -7.054  16.968  1.00  0.00           H  
ATOM    422  H2  WAT    85     -24.665  -5.776  16.312  1.00  0.00           H  
ATOM    424  O   WAT    86     -19.730 -17.419  -3.613  1.00  0.00           O  
ATOM    425  H1  WAT    86     -20.318 -17.282  -4.356  1.00  0.00           H  
ATOM    426  H2  WAT    86     -20.050 -18.221  -3.199  1.00  0.00           H  
ATOM    428  O   WAT    87     -13.948  19.438  -8.359  1.00  0.00           O  
ATOM    429  H1  WAT    87     -14.178  19.722  -9.243  1.00  0.00           H  
ATOM    430  H2  WAT    87     -14.570  18.737  -8.163  1.00  0.00           H  
ATOM    432  O   WAT    88      16.685  -7.017   9.658  1.00  0.00           O  
ATOM    433  H1  WAT    88      16.566  -7.404  10.526  1.00  0.00           H  
ATOM    434  H2  WAT    88      17.401  -7.518   9.269  1.00  0.00           H  
ATOM    436  O   WAT    89      -3.945 -28.461   2.579  1.00  0.00           O  
ATOM    437  H1  WAT    89      -4.556 -28.302   3.299  1.00  0.00           H  
ATOM    438  H2  WAT    89      -3.178 -27.931   2.796  1.00  0.00           H  
ATOM    440  O   WAT    90      -7.694   4.881   0.688  1.00  0.00           O  
ATOM    441  H1  WAT    90      -7.334   5.158  -0.155  1.00  0.00           H  
ATOM    442  H2  WAT    90      -8.024   3.997   0.529  1.00  0.00           H  
ATOM    444  O   WAT    91      -1.262  -2.256  11.592  1.00  0.00           O  
ATOM    445  H1  WAT    91      -0.792  -1.424  11.526  1.00  0.00           H  
ATOM    446  H2  WAT    91      -1.515  -2.316  12.513  1.00  0.00           H  
ATOM    448  O   WAT    92      -3.890 -14.109  14.731  1.00  0.00           O  
ATOM    449  H1  WAT    92      -4.521 -14.494  15.340  1.00  0.00           H  
ATOM    450  H2  WAT    92      -4.300 -14.202  13.872  1.00  0.00           H  
ATOM    452  O   WAT    93     -21.196  17.424   8.467  1.00  0.00           O  
ATOM    453  H1  WAT    93     -20.307  17.251   8.779  1.00  0.00           H  
ATOM    454  H2  WAT    93     -21.730  16.743   8.876  1.00  0.00           H  
ATOM    456  O   WAT    94       3.791  18.637   8.241  1.00  0.00           O  
ATOM    457  H1  WAT    94       3.746  18.621   7.285  1.00  0.00           H  
ATOM    458  H2  WAT    94       4.071  19.527   8.453  1.00  0.00           H  
ATOM    460  O   WAT    95     -13.054   4.211 -18.924  1.00  0.00           O  
ATOM    461  H1  WAT    95     -13.405   4.755 -19.629  1.00  0.00           H  
ATOM    462  H2  WAT    95     -12.250   3.839 -19.286  1.00  0.00           H  
ATOM    464  O   WAT    96       4.888 -15.100 -23.795  1.00  0.00           O  
ATOM    465  H1  WAT    96       5.259 -15.981 -23.752  1.00  0.00           H  
ATOM    466  H2  WAT    96       4.529 -14.948 -22.921  1.00  0.00           H  
ATOM    468  O   WAT    97       3.277  21.327 -15.045  1.00  0.00           O  
ATOM    469  H1  WAT    97       4.187  21.161 -14.798  1.00  0.00           H  
ATOM    470  H2  WAT    97       3.320  21.572 -15.969  1.00  0.00           H  
ATOM    472  O   WAT    98      -6.258  10.790  20.516  1.00  0.00           O  
ATOM    473  H1  WAT    98      -7.102  10.470  20.834  1.00  0.00           H  
ATOM    474  H2  WAT    98      -5.693  10.017  20.515  1.00  0.00           H  
ATOM    476  O   WAT    99     -14.546   3.430 -25.571  1.00  0.00           O  
ATOM    477  H1  WAT    99     -14.332   4.247 -26.021  1.00  0.00           H  
ATOM    478  H2  WAT    99     -14.692   3.688 -24.661  1.00  0.00           H  
ATOM    480  O   WAT   100      18.644  -3.750 -18.459  1.00  0.00           O  
ATOM    481  H1  WAT   100      19.110  -4.136 -19.200  1.00  0.00           H  
ATOM    482  H2  WAT   100      19.324  -3.594 -17.804  1.00  0.00           H  
ATOM    484  O   WAT   101      10.653 -13.251  -7.070  1.00  0.00           O  
ATOM    485  H1  WAT   101      10.645 -12.311  -7.248  1.00  0.00           H  
ATOM    486  H2  WAT   101      11.558 -13.519  -7.232  1.00  0.00           H  
ATOM    488  O   WAT   102      -2.051  16.823   7.182  1.00  0.00           O  
ATOM    489  H1  WAT   102      -1.131  17.060   7.305  1.00  0.00           H  
ATOM    490  H2  WAT   102      -2.073  15.875   7.314  1.00  0.00           H  
ATOM    492  O   WAT   103      19.181 -17.612  11.611  1.00  0.00           O  
ATOM    493  H1  WAT   103      19.215 -17.439  10.670  1.00  0.00           H  
ATOM    494  H2  WAT   103      19.266 -18.562  11.684  1.00  0.00           H  
ATOM    496  O   WAT   104      -6.346 -28.848   9.199  1.00  0.00           O  
ATOM    497  H1  WAT   104      -6.852 -29.188   9.936  1.00  0.00           H  
ATOM    498  H2  WAT   104      -5.583 -29.423   9.147  1.00  0.00           H  
ATOM    500  O   WAT   105      -4.655  -6.200  10.701  1.00  0.00           O  
ATOM    501  H1  WAT   105      -4.095  -5.428  10.778  1.00  0.00           H  
ATOM    502  H2  WAT   105      -4.784  -6.494  11.603  1.00  0.00           H  
ATOM    504  O   WAT   106      -7.479 -20.575   0.642  1.00  0.00           O  
ATOM    505  H1  WAT   106      -7.956 -20.010   0.034  1.00  0.00           H  
ATOM    506  H2  WAT   106      -6.616 -20.684   0.241  1.00  0.00           H  
ATOM    508  O   WAT   107      -0.974  -3.499 -28.142  1.00  0.00           O  
ATOM    509  H1  WAT   107      -0.478  -2.904 -27.580  1.00  0.00           H  
ATOM    510  H2  WAT   107      -0.489  -4.323 -28.105  1.00  0.00           H  
ATOM    512  O   WAT   108     -10.314 -27.066  -4.438  1.00  0.00           O  
ATOM    513  H1  WAT   108     -10.607 -26.375  -5.032  1.00  0.00           H  
ATOM    514  H2  WAT   108     -10.470 -27.878  -4.919  1.00  0.00           H  
ATOM    516  O   WAT   109      -0.742  24.908   5.762  1.00  0.00           O  
ATOM    517  H1  WAT   109      -1.223  24.996   4.939  1.00  0.00           H  
ATOM    518  H2  WAT   109      -0.628  23.964   5.873  1.00  0.00           H  
ATOM    520  O   WAT   110      -7.027   4.085  25.587  1.00  0.00           O  
ATOM    521  H1  WAT   110      -7.121   3.372  24.955  1.00  0.00           H  
ATOM    522  H2  WAT   110      -6.626   3.674  26.353  1.00  0.00           H  
ATOM    524  O   WAT   111      23.003  -4.703  10.189  1.00  0.00           O  
ATOM    525  H1  WAT   111      22.885  -5.360   9.503  1.00  0.00           H  
ATOM    526  H2  WAT   111      22.349  -4.032   9.993  1.00  0.00           H  
ATOM    528  O   WAT   112       1.047  -7.901   2.548  1.00  0.00           O  
ATOM    529  H1  WAT   112       0.162  -8.166   2.800  1.00  0.00           H  
ATOM    530  H2  WAT   112       1.612  -8.284   3.220  1.00  0.00           H  
ATOM    532  O   WAT   113       4.683  -4.552  13.566  1.00  0.00           O  
ATOM    533  H1  WAT   113       4.065  -4.492  12.838  1.00  0.00           H  
ATOM    534  H2  WAT   113       4.362  -5.282  14.095  1.00  0.00           H  
ATOM    536  O   WAT   114      23.752   6.963  12.393  1.00  0.00           O  
ATOM    537  H1  WAT   114      23.236   6.373  11.843  1.00  0.00           H  
ATOM    538  H2  WAT   114      23.101   7.453  12.894  1.00  0.00           H  
ATOM    540  O   WAT   115     -20.142   3.401 -19.225  1.00  0.00           O  
ATOM    541  H1  WAT   115     -19.250   3.381 -18.879  1.00  0.00           H  
ATOM    542  H2  WAT   115     -20.684   3.070 -18.510  1.00  0.00           H  
ATOM    544  O   WAT   116      17.780 -10.551   2.065  1.00  0.00           O  
ATOM    545  H1  WAT   116      17.375 -11.396   2.258  1.00  0.00           H  
ATOM    546  H2  WAT   116      17.115  -9.906   2.309  1.00  0.00           H  
ATOM    548  O   WAT   117       1.499  23.283  -7.034  1.00  0.00           O  
ATOM    549  H1  WAT   117       1.745  22.505  -6.534  1.00  0.00           H  
ATOM    550  H2  WAT   117       0.584  23.135  -7.274  1.00  0.00           H  
ATOM    552  O   WAT   118      -2.856 -17.777  10.713  1.00  0.00           O  
ATOM    553  H1  WAT   118      -2.660 -16.855  10.875  1.00  0.00           H  
ATOM    554  H2  WAT   118      -3.461 -18.020  11.413  1.00  0.00           H  
ATOM    556  O   WAT   119      18.754   6.215   3.410  1.00  0.00           O  
ATOM    557  H1  WAT   119      18.915   6.724   4.204  1.00  0.00           H  
ATOM    558  H2  WAT   119      18.570   5.330   3.726  1.00  0.00           H  
ATOM    560  O   WAT   120       3.754  -3.517  -6.871  1.00  0.00           O  
ATOM    561  H1  WAT   120       3.673  -4.447  -6.660  1.00  0.00           H  
ATOM    562  H2  WAT   120       4.646  -3.289  -6.609  1.00  0.00           H  
ATOM    564  O   WAT   121      -6.098   7.071  25.285  1.00  0.00           O  
ATOM    565  H1  WAT   121      -6.311   6.155  25.463  1.00  0.00           H  
ATOM    566  H2  WAT   121      -5.561   7.042  24.493  1.00  0.00           H  
ATOM    568  O   WAT   122       7.010  -9.979  12.817  1.00  0.00           O  
ATOM    569  H1  WAT   122       6.838 -10.587  12.098  1.00  0.00           H  
ATOM    570  H2  WAT   122       6.676 -10.427  13.595  1.00  0.00           H  
ATOM    572  O   WAT   123      13.374  13.704  -4.214  1.00  0.00           O  
ATOM    573  H1  WAT   123      13.504  13.238  -3.388  1.00  0.00           H  
ATOM    574  H2  WAT   123      12.423  13.738  -4.323  1.00  0.00           H  
ATOM    576  O   WAT   124       0.597  -0.244  11.181  1.00  0.00           O  
ATOM    577  H1  WAT   124       0.854  -0.380  12.093  1.00  0.00           H  
ATOM    578  H2  WAT   124       0.028   0.526  11.205  1.00  0.00           H  
ATOM    580  O   WAT   125     -24.015   4.545  -9.952  1.00  0.00           O  
ATOM    581  H1  WAT   125     -24.487   5.285 -10.335  1.00  0.00           H  
ATOM    582  H2  WAT   125     -24.088   3.850 -10.606  1.00  0.00           H  
ATOM    584  O   WAT   126      22.828  17.571  -2.456  1.00  0.00           O  
ATOM    585  H1  WAT   126      23.477  17.220  -3.066  1.00  0.00           H  
ATOM    586  H2  WAT   126      22.290  18.156  -2.989  1.00  0.00           H  
ATOM    588  O   WAT   127      -3.395  11.503  -0.600  1.00  0.00           O  
ATOM    589  H1  WAT   127      -3.448  10.689  -0.100  1.00  0.00           H  
ATOM    590  H2  WAT   127      -3.929  12.124  -0.105  1.00  0.00           H  
ATOM    592  O   WAT   128     -10.603   2.285   4.299  1.00  0.00           O  
ATOM    593  H1  WAT   128     -10.161   1.436   4.306  1.00  0.00           H  
ATOM    594  H2  WAT   128     -10.552   2.573   3.387  1.00  0.00           H  
ATOM    596  O   WAT   129      16.119  -9.439 -13.524  1.00  0.00           O  
ATOM    597  H1  WAT   129      16.387 -10.315 -13.802  1.00  0.00           H  
ATOM    598  H2  WAT   129      15.906  -8.984 -14.339  1.00  0.00           H  
ATOM    600  O   WAT   130      -2.996  24.445  -0.010  1.00  0.00           O  
ATOM    601  H1  WAT   130      -3.036  25.154   0.631  1.00  0.00           H  
ATOM    602  H2  WAT   130      -2.189  23.975   0.202  1.00  0.00           H  
ATOM    604  O   WAT   131       5.535  -2.159  18.323  1.00  0.00           O  
ATOM    605  H1  WAT   131       5.807  -1.742  17.505  1.00  0.00           H  
ATOM    606  H2  WAT   131       6.300  -2.088  18.894  1.00  0.00           H  
ATOM    608  O   WAT   132      11.705  -2.411  16.537  1.00  0.00           O  
ATOM    609  H1  WAT   132      11.576  -3.330  16.772  1.00  0.00           H  
ATOM    610  H2  WAT   132      10.851  -2.004  16.684  1.00  0.00           H  
ATOM    612  O   WAT   133     -19.287  -3.578  15.218  1.00  0.00           O  
ATOM    613  H1  WAT   133     -18.374  -3.307  15.122  1.00  0.00           H  
ATOM    614  H2  WAT   133     -19.787  -2.900  14.762  1.00  0.00           H  
ATOM    616  O   WAT   134       3.700   2.736 -16.603  1.00  0.00           O  
ATOM    617  H1  WAT   134       4.116   2.726 -17.465  1.00  0.00           H  
ATOM    618  H2  WAT   134       2.865   3.182 -16.744  1.00  0.00           H  
ATOM    620  O   WAT   135      13.285 -14.086  -7.225  1.00  0.00           O  
ATOM    621  H1  WAT   135      13.927 -13.536  -6.776  1.00  0.00           H  
ATOM    622  H2  WAT   135      13.526 -14.031  -8.149  1.00  0.00           H  
ATOM    624  O   WAT   136      11.952  10.776  14.073  1.00  0.00           O  
ATOM    625  H1  WAT   136      12.348   9.971  13.738  1.00  0.00           H  
ATOM    626  H2  WAT   136      11.234  10.476  14.629  1.00  0.00           H  
ATOM    628  O   WAT   137     -11.799   9.813  21.414  1.00  0.00           O  
ATOM    629  H1  WAT   137     -12.174  10.194  20.619  1.00  0.00           H  
ATOM    630  H2  WAT   137     -12.024   8.884  21.363  1.00  0.00           H  
ATOM    632  O   WAT   138      10.113  -2.284  23.083  1.00  0.00           O  
ATOM    633  H1  WAT   138      11.037  -2.037  23.039  1.00  0.00           H  
ATOM    634  H2  WAT   138      10.079  -2.967  23.752  1.00  0.00           H  
ATOM    636  O   WAT   139     -24.666  -1.346   6.833  1.00  0.00           O  
ATOM    637  H1  WAT   139     -24.577  -2.097   7.420  1.00  0.00           H  
ATOM    638  H2  WAT   139     -24.427  -0.592   7.371  1.00  0.00           H  
ATOM    640  O   WAT   140      -9.200  15.869  -2.539  1.00  0.00           O  
ATOM    641  H1  WAT   140      -8.285  15.630  -2.393  1.00  0.00           H  
ATOM    642  H2  WAT   140      -9.229  16.814  -2.387  1.00  0.00           H  
ATOM    644  O   WAT   141     -19.708  -2.064 -10.910  1.00  0.00           O  
ATOM    645  H1  WAT   141     -20.026  -2.337 -10.050  1.00  0.00           H  
ATOM    646  H2  WAT   141     -20.453  -2.199 -11.495  1.00  0.00           H  
ATOM    648  O   WAT   142      -7.911 -20.738  14.171  1.00  0.00           O  
ATOM    649  H1  WAT   142      -8.069 -20.548  13.246  1.00  0.00           H  
ATOM    650  H2  WAT   142      -7.001 -20.478  14.316  1.00  0.00           H  
ATOM    652  O   WAT   143      -1.649  18.882  -9.052  1.00  0.00           O  
ATOM    653  H1  WAT   143      -2.421  19.141  -8.549  1.00  0.00           H  
ATOM    654  H2  WAT   143      -1.341  18.084  -8.622  1.00  0.00           H  
ATOM    656  O   WAT   144     -24.229 -12.472   8.513  1.00  0.00           O  
ATOM    657  H1  WAT   144     -23.325 -12.785   8.526  1.00  0.00           H  
ATOM    658  H2  WAT   144     -24.184 -11.628   8.063  1.00  0.00           H  
ATOM    660  O   WAT   145     -23.005  -0.535  -4.210  1.00  0.00           O  
ATOM    661  H1  WAT   145     -23.457  -1.366  -4.058  1.00  0.00           H  
ATOM    662  H2  WAT   145     -23.632  -0.009  -4.706  1.00  0.00           H  
ATOM    664  O   WAT   146     -17.720  -5.617  -7.743  1.00  0.00           O  
ATOM    665  H1  WAT   146     -17.375  -4.942  -8.327  1.00  0.00           H  
ATOM    666  H2  WAT   146     -17.387  -5.378  -6.878  1.00  0.00           H  
ATOM    668  O   WAT   147     -16.152   2.373  21.750  1.00  0.00           O  
ATOM    669  H1  WAT   147     -16.090   2.119  20.829  1.00  0.00           H  
ATOM    670  H2  WAT   147     -16.689   1.689  22.151  1.00  0.00           H  
ATOM    672  O   WAT   148      22.205  -0.440   7.898  1.00  0.00           O  
ATOM    673  H1  WAT   148      21.369  -0.306   7.450  1.00  0.00           H  
ATOM    674  H2  WAT   148      22.864  -0.155   7.265  1.00  0.00           H  
ATOM    676  O   WAT   149      -6.810 -22.103   4.991  1.00  0.00           O  
ATOM    677  H1  WAT   149      -6.842 -21.483   4.262  1.00  0.00           H  
ATOM    678  H2  WAT   149      -5.936 -21.990   5.363  1.00  0.00           H  
ATOM    680  O   WAT   150     -14.666  12.496  -1.215  1.00  0.00           O  
ATOM    681  H1  WAT   150     -13.738  12.557  -1.443  1.00  0.00           H  
ATOM    682  H2  WAT   150     -15.118  12.472  -2.059  1.00  0.00           H  
ATOM    684  O   WAT   151      10.530 -10.785 -14.969  1.00  0.00           O  
ATOM    685  H1  WAT   151      11.378 -10.572 -14.579  1.00  0.00           H  
ATOM    686  H2  WAT   151      10.742 -11.075 -15.857  1.00  0.00           H  
ATOM    688  O   WAT   152      22.464   4.208  16.845  1.00  0.00           O  
ATOM    689  H1  WAT   152      21.615   4.606  17.038  1.00  0.00           H  
ATOM    690  H2  WAT   152      22.377   3.878  15.951  1.00  0.00           H  
ATOM    692  O   WAT   153      -2.157   5.516  -4.275  1.00  0.00           O  
ATOM    693  H1  WAT   153      -1.977   5.942  -5.113  1.00  0.00           H  
ATOM    694  H2  WAT   153      -2.697   4.759  -4.503  1.00  0.00           H  
ATOM    696  O   WAT   154       8.480   8.402 -15.539  1.00  0.00           O  
ATOM    697  H1  WAT   154       7.678   8.739 -15.938  1.00  0.00           H  
ATOM    698  H2  WAT   154       8.242   7.531 -15.223  1.00  0.00           H  
ATOM    700  O   WAT   155      -7.840   7.614 -16.505  1.00  0.00           O  
ATOM    701  H1  WAT   155      -8.415   7.914 -15.801  1.00  0.00           H  
ATOM    702  H2  WAT   155      -8.242   6.802 -16.813  1.00  0.00           H  
ATOM    704  O   WAT   156      16.140 -16.120   0.555  1.00  0.00           O  
ATOM    705  H1  WAT   156      15.656 -16.673  -0.058  1.00  0.00           H  
ATOM    706  H2  WAT   156      16.136 -16.612   1.376  1.00  0.00           H  
ATOM    708  O   WAT   157      -7.459  22.636  10.072  1.00  0.00           O  
ATOM    709  H1  WAT   157      -7.273  23.503   9.712  1.00  0.00           H  
ATOM    710  H2  WAT   157      -6.792  22.508  10.747  1.00  0.00           H  
ATOM    712  O   WAT   158     -17.171  11.369  14.537  1.00  0.00           O  
ATOM    713  H1  WAT   158     -18.058  11.381  14.897  1.00  0.00           H  
ATOM    714  H2  WAT   158     -17.159  12.089  13.906  1.00  0.00           H  
ATOM    716  O   WAT   159     -11.767 -16.200  14.496  1.00  0.00           O  
ATOM    717  H1  WAT   159     -12.192 -16.499  13.692  1.00  0.00           H  
ATOM    718  H2  WAT   159     -12.381 -16.433  15.193  1.00  0.00           H  
ATOM    720  O   WAT   160       0.177  26.466  14.080  1.00  0.00           O  
ATOM    721  H1  WAT   160      -0.087  27.246  14.567  1.00  0.00           H  
ATOM    722  H2  WAT   160       0.981  26.175  14.512  1.00  0.00           H  
ATOM    724  O   WAT   161      14.650   1.160 -18.545  1.00  0.00           O  
ATOM    725  H1  WAT   161      14.507   1.880 -17.930  1.00  0.00           H  
ATOM    726  H2  WAT   161      13.931   1.235 -19.172  1.00  0.00           H  
ATOM    728  O   WAT   162      -6.306  12.808   9.731  1.00  0.00           O  
ATOM    729  H1  WAT   162      -5.979  12.352  10.507  1.00  0.00           H  
ATOM    730  H2  WAT   162      -5.886  13.667   9.763  1.00  0.00           H  
ATOM    732  O   WAT   163      -6.830  20.579 -20.056  1.00  0.00           O  
ATOM    733  H1  WAT   163      -7.246  21.411 -20.281  1.00  0.00           H  
ATOM    734  H2  WAT   163      -6.641  20.170 -20.900  1.00  0.00           H  
ATOM    736  O   WAT   164      18.161   5.746 -14.531  1.00  0.00           O  
ATOM    737  H1  WAT   164      18.006   4.802 -14.570  1.00  0.00           H  
ATOM    738  H2  WAT   164      18.195   5.944 -13.595  1.00  0.00           H  
ATOM    740  O   WAT   165     -11.598   0.944  26.747  1.00  0.00           O  
ATOM    741  H1  WAT   165     -10.657   1.086  26.851  1.00  0.00           H  
ATOM    742  H2  WAT   165     -11.992   1.792  26.946  1.00  0.00           H  
ATOM    744  O   WAT   166      11.784 -11.885  -2.120  1.00  0.00           O  
ATOM    745  H1  WAT   166      11.317 -12.284  -2.855  1.00  0.00           H  
ATOM    746  H2  WAT   166      12.537 -12.458  -1.975  1.00  0.00           H  
ATOM    748  O   WAT   167      -2.876 -13.016   1.933  1.00  0.00           O  
ATOM    749  H1  WAT   167      -2.603 -13.546   2.682  1.00  0.00           H  
ATOM    750  H2  WAT   167      -2.525 -13.478   1.172  1.00  0.00           H  
ATOM    752  O   WAT   168      12.608   0.792 -13.353  1.00  0.00           O  
ATOM    753  H1  WAT   168      12.675   1.096 -12.448  1.00  0.00           H  
ATOM    754  H2  WAT   168      12.495  -0.156 -13.279  1.00  0.00           H  
ATOM    756  O   WAT   169      20.763   2.940   7.641  1.00  0.00           O  
ATOM    757  H1  WAT   169      21.076   2.798   6.748  1.00  0.00           H  
ATOM    758  H2  WAT   169      21.539   3.225   8.124  1.00  0.00           H  
ATOM    760  O   WAT   170      -3.344   4.688 -15.697  1.00  0.00           O  
ATOM    761  H1  WAT   170      -2.834   4.291 -14.991  1.00  0.00           H  
ATOM    762  H2  WAT   170      -3.790   5.427 -15.283  1.00  0.00           H  
ATOM    764  O   WAT   171     -19.682   7.778  -7.288  1.00  0.00           O  
ATOM    765  H1  WAT   171     -20.152   7.318  -7.984  1.00  0.00           H  
ATOM    766  H2  WAT   171     -20.221   7.648  -6.508  1.00  0.00           H  
ATOM    768  O   WAT   172     -19.873 -12.547  -5.832  1.00  0.00           O  
ATOM    769  H1  WAT   172     -20.701 -13.023  -5.895  1.00  0.00           H  
ATOM    770  H2  WAT   172     -20.015 -11.910  -5.132  1.00  0.00           H  
ATOM    772  O   WAT   173      15.975 -15.298   5.519  1.00  0.00           O  
ATOM    773  H1  WAT   173      16.481 -16.108   5.579  1.00  0.00           H  
ATOM    774  H2  WAT   173      15.657 -15.281   4.616  1.00  0.00           H  
ATOM    776  O   WAT   174       1.469   3.546  17.135  1.00  0.00           O  
ATOM    777  H1  WAT   174       1.368   3.758  16.207  1.00  0.00           H  
ATOM    778  H2  WAT   174       1.474   2.589  17.164  1.00  0.00           H  
ATOM    780  O   WAT   175       2.433  23.736 -14.152  1.00  0.00           O  
ATOM    781  H1  WAT   175       2.766  22.859 -14.340  1.00  0.00           H  
ATOM    782  H2  WAT   175       3.064  24.326 -14.564  1.00  0.00           H  
ATOM    784  O   WAT   176     -23.495   5.750 -18.464  1.00  0.00           O  
ATOM    785  H1  WAT   176     -23.528   5.096 -19.162  1.00  0.00           H  
ATOM    786  H2  WAT   176     -24.291   5.597 -17.955  1.00  0.00           H  
ATOM    788  O   WAT   177      -8.833 -16.682  -0.310  1.00  0.00           O  
ATOM    789  H1  WAT   177      -9.100 -15.959  -0.878  1.00  0.00           H  
ATOM    790  H2  WAT   177      -7.894 -16.778  -0.470  1.00  0.00           H  
ATOM    792  O   WAT   178       4.391   7.103 -12.585  1.00  0.00           O  
ATOM    793  H1  WAT   178       3.652   7.497 -13.048  1.00  0.00           H  
ATOM    794  H2  WAT   178       5.113   7.718 -12.720  1.00  0.00           H  
ATOM    796  O   WAT   179       4.057 -16.238 -12.951  1.00  0.00           O  
ATOM    797  H1  WAT   179       3.501 -15.659 -13.472  1.00  0.00           H  
ATOM    798  H2  WAT   179       4.704 -16.573 -13.572  1.00  0.00           H  
ATOM    800  O   WAT   180      12.181   6.743 -16.894  1.00  0.00           O  
ATOM    801  H1  WAT   180      12.269   7.644 -17.205  1.00  0.00           H  
ATOM    802  H2  WAT   180      11.764   6.825 -16.036  1.00  0.00           H  
ATOM    804  O   WAT   181     -20.563   4.940   4.988  1.00  0.00           O  
ATOM    805  H1  WAT   181     -19.615   4.979   5.118  1.00  0.00           H  
ATOM    806  H2  WAT   181     -20.668   4.593   4.102  1.00  0.00           H  
ATOM    808  O   WAT   182      -1.719  15.399  22.139  1.00  0.00           O  
ATOM    809  H1  WAT   182      -2.356  15.965  22.575  1.00  0.00           H  
ATOM    810  H2  WAT   182      -1.113  15.141  22.833  1.00  0.00           H  
ATOM    812  O   WAT   183       8.722  26.540   3.022  1.00  0.00           O  
ATOM    813  H1  WAT   183       8.641  27.418   2.649  1.00  0.00           H  
ATOM    814  H2  WAT   183       8.441  25.954   2.319  1.00  0.00           H  
ATOM    816  O   WAT   184     -16.994  -1.741  21.149  1.00  0.00           O  
ATOM    817  H1  WAT   184     -17.102  -2.687  21.246  1.00  0.00           H  
ATOM    818  H2  WAT   184     -17.229  -1.565  20.238  1.00  0.00           H  
ATOM    820  O   WAT   185      14.584   2.128   9.142  1.00  0.00           O  
ATOM    821  H1  WAT   185      14.122   1.610   8.483  1.00  0.00           H  
ATOM    822  H2  WAT   185      13.970   2.825   9.373  1.00  0.00           H  
ATOM    824  O   WAT   186      -5.758  -0.422 -27.095  1.00  0.00           O  
ATOM    825  H1  WAT   186      -4.999  -0.184 -26.562  1.00  0.00           H  
ATOM    826  H2  WAT   186      -6.509  -0.287 -26.516  1.00  0.00           H  
ATOM    828  O   WAT   187      21.442   5.837  10.737  1.00  0.00           O  
ATOM    829  H1  WAT   187      21.132   6.041   9.854  1.00  0.00           H  
ATOM    830  H2  WAT   187      20.643   5.685  11.242  1.00  0.00           H  
ATOM    832  O   WAT   188       4.691  -1.149  27.029  1.00  0.00           O  
ATOM    833  H1  WAT   188       4.620  -0.195  27.007  1.00  0.00           H  
ATOM    834  H2  WAT   188       4.238  -1.405  27.832  1.00  0.00           H  
ATOM    836  O   WAT   189     -25.105 -13.803   3.172  1.00  0.00           O  
ATOM    837  H1  WAT   189     -25.677 -13.776   3.939  1.00  0.00           H  
ATOM    838  H2  WAT   189     -24.438 -13.139   3.347  1.00  0.00           H  
ATOM    840  O   WAT   190       8.197 -14.182  14.528  1.00  0.00           O  
ATOM    841  H1  WAT   190       7.672 -13.394  14.384  1.00  0.00           H  
ATOM    842  H2  WAT   190       8.921 -14.103  13.907  1.00  0.00           H  
ATOM    844  O   WAT   191       8.041   3.473  17.569  1.00  0.00           O  
ATOM    845  H1  WAT   191       7.268   4.009  17.393  1.00  0.00           H  
ATOM    846  H2  WAT   191       7.883   3.103  18.438  1.00  0.00           H  
ATOM    848  O   WAT   192       7.573  -5.105 -19.679  1.00  0.00           O  
ATOM    849  H1  WAT   192       7.249  -4.405 -20.247  1.00  0.00           H  
ATOM    850  H2  WAT   192       6.924  -5.165 -18.979  1.00  0.00           H  
ATOM    852  O   WAT   193     -16.117   7.392 -21.372  1.00  0.00           O  
ATOM    853  H1  WAT   193     -17.050   7.244 -21.529  1.00  0.00           H  
ATOM    854  H2  WAT   193     -15.951   8.267 -21.723  1.00  0.00           H  
ATOM    856  O   WAT   194      17.418 -14.620   7.991  1.00  0.00           O  
ATOM    857  H1  WAT   194      17.938 -13.816   8.007  1.00  0.00           H  
ATOM    858  H2  WAT   194      17.094 -14.677   7.093  1.00  0.00           H  
ATOM    860  O   WAT   195     -24.456   6.616   4.831  1.00  0.00           O  
ATOM    861  H1  WAT   195     -24.013   7.315   4.350  1.00  0.00           H  
ATOM    862  H2  WAT   195     -25.019   7.074   5.455  1.00  0.00           H  
ATOM    864  O   WAT   196     -12.311  -9.459 -13.375  1.00  0.00           O  
ATOM    865  H1  WAT   196     -12.526  -9.412 -12.443  1.00  0.00           H  
ATOM    866  H2  WAT   196     -12.474  -8.574 -13.703  1.00  0.00           H  
ATOM    868  O   WAT   197      -9.896  -3.055 -22.108  1.00  0.00           O  
ATOM    869  H1  WAT   197     -10.712  -2.677 -22.436  1.00  0.00           H  
ATOM    870  H2  WAT   197      -9.759  -2.630 -21.262  1.00  0.00           H  
ATOM    872  O   WAT   198      -1.002  22.421   0.433  1.00  0.00           O  
ATOM    873  H1  WAT   198      -0.362  21.855   0.002  1.00  0.00           H  
ATOM    874  H2  WAT   198      -0.727  22.438   1.350  1.00  0.00           H  
ATOM    876  O   WAT   199      -5.557   8.548 -17.660  1.00  0.00           O  
ATOM    877  H1  WAT   199      -5.680   9.395 -18.088  1.00  0.00           H  
ATOM    878  H2  WAT   199      -6.355   8.419 -17.148  1.00  0.00           H  
ATOM    880  O   WAT   200     -14.449  -0.143   9.084  1.00  0.00           O  
ATOM    881  H1  WAT   200     -13.513  -0.220   8.898  1.00  0.00           H  
ATOM    882  H2  WAT   200     -14.490   0.343   9.908  1.00  0.00           H  
ATOM    884  O   WAT   201      17.834  -1.136  -0.963  1.00  0.00           O  
ATOM    885  H1  WAT   201      18.213  -0.301  -0.688  1.00  0.00           H  
ATOM    886  H2  WAT   201      17.241  -1.376  -0.251  1.00  0.00           H  
ATOM    888  O   WAT   202      20.997  16.459  -5.511  1.00  0.00           O  
ATOM    889  H1  WAT   202      21.617  15.833  -5.138  1.00  0.00           H  
ATOM    890  H2  WAT   202      20.874  16.164  -6.414  1.00  0.00           H  
ATOM    892  O   WAT   203     -12.649 -11.554 -17.788  1.00  0.00           O  
ATOM    893  H1  WAT   203     -12.833 -11.418 -16.858  1.00  0.00           H  
ATOM    894  H2  WAT   203     -11.769 -11.197 -17.912  1.00  0.00           H  
ATOM    896  O   WAT   204     -21.183   4.516  -1.428  1.00  0.00           O  
ATOM    897  H1  WAT   204     -21.240   3.861  -0.732  1.00  0.00           H  
ATOM    898  H2  WAT   204     -20.541   5.150  -1.108  1.00  0.00           H  
ATOM    900  O   WAT   205      19.612 -16.646 -12.084  1.00  0.00           O  
ATOM    901  H1  WAT   205      19.200 -16.270 -11.306  1.00  0.00           H  
ATOM    902  H2  WAT   205      18.883 -17.006 -12.590  1.00  0.00           H  
ATOM    904  O   WAT   206      14.957 -19.336   3.795  1.00  0.00           O  
ATOM    905  H1  WAT   206      14.965 -19.623   4.708  1.00  0.00           H  
ATOM    906  H2  WAT   206      14.474 -18.509   3.808  1.00  0.00           H  
ATOM    908  O   WAT   207      19.167 -13.309 -11.912  1.00  0.00           O  
ATOM    909  H1  WAT   207      19.251 -13.587 -12.824  1.00  0.00           H  
ATOM    910  H2  WAT   207      18.794 -12.429 -11.963  1.00  0.00           H  
ATOM    912  O   WAT   208      16.253  -4.191  23.532  1.00  0.00           O  
ATOM    913  H1  WAT   208      15.511  -4.747  23.768  1.00  0.00           H  
ATOM    914  H2  WAT   208      15.989  -3.312  23.803  1.00  0.00           H  
ATOM    916  O   WAT   209       6.038 -18.025  -2.317  1.00  0.00           O  
ATOM    917  H1  WAT   209       6.767 -17.594  -1.871  1.00  0.00           H  
ATOM    918  H2  WAT   209       5.862 -18.804  -1.790  1.00  0.00           H  
ATOM    920  O   WAT   210      14.649   1.967 -23.818  1.00  0.00           O  
ATOM    921  H1  WAT   210      15.080   1.495 -23.105  1.00  0.00           H  
ATOM    922  H2  WAT   210      14.664   1.356 -24.554  1.00  0.00           H  
ATOM    924  O   WAT   211      14.587  -6.929  15.859  1.00  0.00           O  
ATOM    925  H1  WAT   211      14.023  -6.324  15.377  1.00  0.00           H  
ATOM    926  H2  WAT   211      15.356  -7.037  15.300  1.00  0.00           H  
ATOM    928  O   WAT   212      18.860 -11.064  -9.155  1.00  0.00           O  
ATOM    929  H1  WAT   212      18.916 -10.853 -10.087  1.00  0.00           H  
ATOM    930  H2  WAT   212      19.689 -10.755  -8.789  1.00  0.00           H  
ATOM    932  O   WAT   213      -5.939  -6.316  23.311  1.00  0.00           O  
ATOM    933  H1  WAT   213      -6.077  -6.379  22.366  1.00  0.00           H  
ATOM    934  H2  WAT   213      -6.664  -6.811  23.693  1.00  0.00           H  
ATOM    936  O   WAT   214       1.958   1.397   8.987  1.00  0.00           O  
ATOM    937  H1  WAT   214       1.666   0.899   9.751  1.00  0.00           H  
ATOM    938  H2  WAT   214       2.793   1.780   9.257  1.00  0.00           H  
ATOM    940  O   WAT   215       5.788  15.723  13.800  1.00  0.00           O  
ATOM    941  H1  WAT   215       5.771  14.781  13.968  1.00  0.00           H  
ATOM    942  H2  WAT   215       6.644  15.880  13.403  1.00  0.00           H  
ATOM    944  O   WAT   216      25.021 -14.684   8.026  1.00  0.00           O  
ATOM    945  H1  WAT   216      25.645 -13.963   8.110  1.00  0.00           H  
ATOM    946  H2  WAT   216      25.560 -15.445   7.813  1.00  0.00           H  
ATOM    948  O   WAT   217      -9.154   9.781 -22.514  1.00  0.00           O  
ATOM    949  H1  WAT   217      -9.776  10.061 -23.185  1.00  0.00           H  
ATOM    950  H2  WAT   217      -8.779  10.595 -22.178  1.00  0.00           H  
ATOM    952  O   WAT   218     -15.482  17.293  -7.788  1.00  0.00           O  
ATOM    953  H1  WAT   218     -16.130  17.471  -8.470  1.00  0.00           H  
ATOM    954  H2  WAT   218     -15.998  17.167  -6.993  1.00  0.00           H  
ATOM    956  O   WAT   219     -14.370  20.964  17.201  1.00  0.00           O  
ATOM    957  H1  WAT   219     -15.109  21.147  17.782  1.00  0.00           H  
ATOM    958  H2  WAT   219     -14.437  21.626  16.513  1.00  0.00           H  
ATOM    960  O   WAT   220      -4.213 -15.923   0.729  1.00  0.00           O  
ATOM    961  H1  WAT   220      -4.514 -15.070   0.417  1.00  0.00           H  
ATOM    962  H2  WAT   220      -4.708 -16.071   1.535  1.00  0.00           H  
ATOM    964  O   WAT   221     -12.717 -11.422  13.988  1.00  0.00           O  
ATOM    965  H1  WAT   221     -13.639 -11.653  14.099  1.00  0.00           H  
ATOM    966  H2  WAT   221     -12.452 -11.076  14.841  1.00  0.00           H  
ATOM    968  O   WAT   222      11.870  -4.443 -23.299  1.00  0.00           O  
ATOM    969  H1  WAT   222      12.136  -4.031 -24.121  1.00  0.00           H  
ATOM    970  H2  WAT   222      11.305  -5.168 -23.566  1.00  0.00           H  
ATOM    972  O   WAT   223      17.837 -17.225  -2.181  1.00  0.00           O  
ATOM    973  H1  WAT   223      16.895 -17.390  -2.142  1.00  0.00           H  
ATOM    974  H2  WAT   223      17.919 -16.422  -2.695  1.00  0.00           H  
ATOM    976  O   WAT   224      22.959  11.748   3.088  1.00  0.00           O  
ATOM    977  H1  WAT   224      23.206  12.651   3.288  1.00  0.00           H  
ATOM    978  H2  WAT   224      23.255  11.245   3.847  1.00  0.00           H  
ATOM    980  O   WAT   225       2.686  26.682   4.000  1.00  0.00           O  
ATOM    981  H1  WAT   225       3.109  27.184   3.304  1.00  0.00           H  
ATOM    982  H2  WAT   225       2.680  27.273   4.753  1.00  0.00           H  
ATOM    984  O   WAT   226      11.301 -14.248  23.585  1.00  0.00           O  
ATOM    985  H1  WAT   226      12.013 -14.528  24.161  1.00  0.00           H  
ATOM    986  H2  WAT   226      11.733 -14.034  22.758  1.00  0.00           H  
ATOM    988  O   WAT   227      -4.810  14.080  -3.558  1.00  0.00           O  
ATOM    989  H1  WAT   227      -4.428  14.036  -4.435  1.00  0.00           H  
ATOM    990  H2  WAT   227      -5.244  13.235  -3.444  1.00  0.00           H  
ATOM    992  O   WAT   228      -1.374 -11.040  -5.727  1.00  0.00           O  
ATOM    993  H1  WAT   228      -1.829 -11.881  -5.777  1.00  0.00           H  
ATOM    994  H2  WAT   228      -0.516 -11.208  -6.118  1.00  0.00           H  
ATOM    996  O   WAT   229      -3.425  21.536  13.355  1.00  0.00           O  
ATOM    997  H1  WAT   229      -4.284  21.422  12.948  1.00  0.00           H  
ATOM    998  H2  WAT   229      -2.809  21.516  12.622  1.00  0.00           H  
ATOM   1000  O   WAT   230      -5.234 -21.658   9.856  1.00  0.00           O  
ATOM   1001  H1  WAT   230      -4.701 -21.279   9.157  1.00  0.00           H  
ATOM   1002  H2  WAT   230      -5.364 -22.569   9.592  1.00  0.00           H  
ATOM   1004  O   WAT   231     -25.474  -5.900   2.463  1.00  0.00           O  
ATOM   1005  H1  WAT   231     -25.492  -5.003   2.796  1.00  0.00           H  
ATOM   1006  H2  WAT   231     -24.543  -6.101   2.366  1.00  0.00           H  
ATOM   1008  O   WAT   232      -8.806  14.749  23.368  1.00  0.00           O  
ATOM   1009  H1  WAT   232      -8.382  14.435  24.167  1.00  0.00           H  
ATOM   1010  H2  WAT   232      -8.205  15.408  23.021  1.00  0.00           H  
ATOM   1012  O   WAT   233       0.237  15.966 -16.573  1.00  0.00           O  
ATOM   1013  H1  WAT   233      -0.508  16.550 -16.430  1.00  0.00           H  
ATOM   1014  H2  WAT   233       0.962  16.552 -16.788  1.00  0.00           H  
ATOM   1016  O   WAT   234      14.683   9.022   7.181  1.00  0.00           O  
ATOM   1017  H1  WAT   234      15.337   9.632   6.838  1.00  0.00           H  
ATOM   1018  H2  WAT   234      13.874   9.260   6.729  1.00  0.00           H  
ATOM   1020  O   WAT   235      -4.621 -17.340 -18.966  1.00  0.00           O  
ATOM   1021  H1  WAT   235      -4.327 -17.201 -19.867  1.00  0.00           H  
ATOM   1022  H2  WAT   235      -5.561 -17.162 -18.992  1.00  0.00           H  
ATOM   1024  O   WAT   236      17.684 -20.369   9.188  1.00  0.00           O  
ATOM   1025  H1  WAT   236      17.970 -20.635  10.061  1.00  0.00           H  
ATOM   1026  H2  WAT   236      17.024 -21.018   8.943  1.00  0.00           H  
ATOM   1028  O   WAT   237      -1.507  14.124   6.758  1.00  0.00           O  
ATOM   1029  H1  WAT   237      -2.277  13.769   6.314  1.00  0.00           H  
ATOM   1030  H2  WAT   237      -1.131  14.740   6.130  1.00  0.00           H  
ATOM   1032  O   WAT   238       3.351 -10.615  -0.428  1.00  0.00           O  
ATOM   1033  H1  WAT   238       3.671  -9.993   0.225  1.00  0.00           H  
ATOM   1034  H2  WAT   238       2.873 -11.271   0.080  1.00  0.00           H  
ATOM   1036  O   WAT   239     -25.194   2.210  -0.969  1.00  0.00           O  
ATOM   1037  H1  WAT   239     -25.052   2.609  -1.828  1.00  0.00           H  
ATOM   1038  H2  WAT   239     -24.340   2.256  -0.540  1.00  0.00           H  
ATOM   1040  O   WAT   240       9.753  13.602  -9.157  1.00  0.00           O  
ATOM   1041  H1  WAT   240       8.803  13.525  -9.240  1.00  0.00           H  
ATOM   1042  H2  WAT   240       9.977  13.023  -8.427  1.00  0.00           H  
ATOM   1044  O   WAT   241     -24.371 -14.375  11.332  1.00  0.00           O  
ATOM   1045  H1  WAT   241     -23.802 -14.625  12.060  1.00  0.00           H  
ATOM   1046  H2  WAT   241     -23.910 -13.653  10.905  1.00  0.00           H  
ATOM   1048  O   WAT   242       7.397 -13.466 -24.048  1.00  0.00           O  
ATOM   1049  H1  WAT   242       6.648 -14.047 -24.178  1.00  0.00           H  
ATOM   1050  H2  WAT   242       7.046 -12.731 -23.544  1.00  0.00           H  
ATOM   1052  O   WAT   243      -2.979  18.044  -1.216  1.00  0.00           O  
ATOM   1053  H1  WAT   243      -3.005  18.776  -0.601  1.00  0.00           H  
ATOM   1054  H2  WAT   243      -3.485  18.346  -1.970  1.00  0.00           H  
ATOM   1056  O   WAT   244      24.238  17.362   8.834  1.00  0.00           O  
ATOM   1057  H1  WAT   244      23.495  17.176   8.259  1.00  0.00           H  
ATOM   1058  H2  WAT   244      24.813  17.920   8.310  1.00  0.00           H  
ATOM   1060  O   WAT   245      11.802 -14.088  16.779  1.00  0.00           O  
ATOM   1061  H1  WAT   245      12.567 -13.608  16.463  1.00  0.00           H  
ATOM   1062  H2  WAT   245      11.055 -13.565  16.490  1.00  0.00           H  
ATOM   1064  O   WAT   246       4.036  10.868  -2.119  1.00  0.00           O  
ATOM   1065  H1  WAT   246       4.162  10.896  -1.170  1.00  0.00           H  
ATOM   1066  H2  WAT   246       4.013   9.934  -2.330  1.00  0.00           H  
ATOM   1068  O   WAT   247      -6.807 -25.606  -9.264  1.00  0.00           O  
ATOM   1069  H1  WAT   247      -6.318 -24.919  -8.810  1.00  0.00           H  
ATOM   1070  H2  WAT   247      -6.138 -26.236  -9.535  1.00  0.00           H  
ATOM   1072  O   WAT   248      12.926  -1.114  23.410  1.00  0.00           O  
ATOM   1073  H1  WAT   248      13.174  -1.921  22.958  1.00  0.00           H  
ATOM   1074  H2  WAT   248      12.831  -0.468  22.710  1.00  0.00           H  
ATOM   1076  O   WAT   249      14.679 -10.874   8.152  1.00  0.00           O  
ATOM   1077  H1  WAT   249      14.023 -11.227   8.753  1.00  0.00           H  
ATOM   1078  H2  WAT   249      14.863 -11.594   7.549  1.00  0.00           H  
ATOM   1080  O   WAT   250      20.569   7.940 -17.214  1.00  0.00           O  
ATOM   1081  H1  WAT   250      20.787   8.868 -17.303  1.00  0.00           H  
ATOM   1082  H2  WAT   250      20.729   7.571 -18.082  1.00  0.00           H  
ATOM   1084  O   WAT   251      12.187  20.391  -5.105  1.00  0.00           O  
ATOM   1085  H1  WAT   251      11.906  19.476  -5.107  1.00  0.00           H  
ATOM   1086  H2  WAT   251      12.454  20.558  -4.201  1.00  0.00           H  
ATOM   1088  O   WAT   252       4.587 -20.703   3.813  1.00  0.00           O  
ATOM   1089  H1  WAT   252       4.315 -19.790   3.722  1.00  0.00           H  
ATOM   1090  H2  WAT   252       4.847 -20.785   4.731  1.00  0.00           H  
ATOM   1092  O   WAT   253     -13.481  -6.956  19.176  1.00  0.00           O  
ATOM   1093  H1  WAT   253     -13.932  -7.078  20.012  1.00  0.00           H  
ATOM   1094  H2  WAT   253     -12.662  -6.519  19.407  1.00  0.00           H  
ATOM   1096  O   WAT   254       5.757  17.253  -6.701  1.00  0.00           O  
ATOM   1097  H1  WAT   254       5.178  17.438  -5.961  1.00  0.00           H  
ATOM   1098  H2  WAT   254       5.172  16.939  -7.390  1.00  0.00           H  
ATOM   1100  O   WAT   255     -16.156   0.993 -15.620  1.00  0.00           O  
ATOM   1101  H1  WAT   255     -16.378   1.003 -16.551  1.00  0.00           H  
ATOM   1102  H2  WAT   255     -16.715   1.666 -15.232  1.00  0.00           H  
ATOM   1104  O   WAT   256      -9.639   9.628  16.092  1.00  0.00           O  
ATOM   1105  H1  WAT   256      -9.535   8.720  15.810  1.00  0.00           H  
ATOM   1106  H2  WAT   256      -9.338   9.633  17.000  1.00  0.00           H  
ATOM   1108  O   WAT   257      21.963 -18.281   5.035  1.00  0.00           O  
ATOM   1109  H1  WAT   257      22.448 -17.545   4.664  1.00  0.00           H  
ATOM   1110  H2  WAT   257      22.495 -19.049   4.827  1.00  0.00           H  
ATOM   1112  O   WAT   258     -23.412 -18.130   4.970  1.00  0.00           O  
ATOM   1113  H1  WAT   258     -23.483 -18.951   5.456  1.00  0.00           H  
ATOM   1114  H2  WAT   258     -23.209 -18.399   4.074  1.00  0.00           H  
ATOM   1116  O   WAT   259       1.260 -15.450   2.871  1.00  0.00           O  
ATOM   1117  H1  WAT   259       1.260 -15.562   1.920  1.00  0.00           H  
ATOM   1118  H2  WAT   259       0.938 -14.559   3.007  1.00  0.00           H  
ATOM   1120  O   WAT   260     -18.367   1.623 -11.934  1.00  0.00           O  
ATOM   1121  H1  WAT   260     -19.004   1.911 -11.281  1.00  0.00           H  
ATOM   1122  H2  WAT   260     -18.898   1.299 -12.661  1.00  0.00           H  
ATOM   1124  O   WAT   261     -20.435 -19.979   3.254  1.00  0.00           O  
ATOM   1125  H1  WAT   261     -20.620 -20.777   2.759  1.00  0.00           H  
ATOM   1126  H2  WAT   261     -20.177 -20.290   4.122  1.00  0.00           H  
ATOM   1128  O   WAT   262     -22.322 -15.439   0.709  1.00  0.00           O  
ATOM   1129  H1  WAT   262     -22.070 -16.162   1.284  1.00  0.00           H  
ATOM   1130  H2  WAT   262     -23.196 -15.673   0.398  1.00  0.00           H  
ATOM   1132  O   WAT   263      -8.972  21.496  -2.362  1.00  0.00           O  
ATOM   1133  H1  WAT   263      -9.689  21.555  -1.730  1.00  0.00           H  
ATOM   1134  H2  WAT   263      -9.303  20.915  -3.047  1.00  0.00           H  
ATOM   1136  O   WAT   264      -9.509  21.738 -15.592  1.00  0.00           O  
ATOM   1137  H1  WAT   264     -10.275  22.311 -15.604  1.00  0.00           H  
ATOM   1138  H2  WAT   264      -8.917  22.116 -16.242  1.00  0.00           H  
ATOM   1140  O   WAT   265      25.231 -11.975  -8.961  1.00  0.00           O  
ATOM   1141  H1  WAT   265      25.749 -11.734  -9.729  1.00  0.00           H  
ATOM   1142  H2  WAT   265      24.323 -11.924  -9.259  1.00  0.00           H  
ATOM   1144  O   WAT   266      -7.582   5.177  29.765  1.00  0.00           O  
ATOM   1145  H1  WAT   266      -7.203   4.705  30.506  1.00  0.00           H  
ATOM   1146  H2  WAT   266      -8.202   5.789  30.163  1.00  0.00           H  
ATOM   1148  O   WAT   267      -5.296 -24.070  -7.928  1.00  0.00           O  
ATOM   1149  H1  WAT   267      -4.461 -23.779  -8.296  1.00  0.00           H  
ATOM   1150  H2  WAT   267      -5.081 -24.352  -7.039  1.00  0.00           H  
ATOM   1152  O   WAT   268      16.584  17.642 -12.854  1.00  0.00           O  
ATOM   1153  H1  WAT   268      16.493  17.062 -12.097  1.00  0.00           H  
ATOM   1154  H2  WAT   268      15.924  18.322 -12.714  1.00  0.00           H  
ATOM   1156  O   WAT   269       1.992  14.929  17.088  1.00  0.00           O  
ATOM   1157  H1  WAT   269       1.296  15.435  17.507  1.00  0.00           H  
ATOM   1158  H2  WAT   269       2.248  14.283  17.746  1.00  0.00           H  
ATOM   1160  O   WAT   270      -3.080  -7.076  22.485  1.00  0.00           O  
ATOM   1161  H1  WAT   270      -2.921  -7.999  22.682  1.00  0.00           H  
ATOM   1162  H2  WAT   270      -4.023  -6.964  22.606  1.00  0.00           H  
ATOM   1164  O   WAT   271      16.593  -7.423 -16.588  1.00  0.00           O  
ATOM   1165  H1  WAT   271      17.156  -7.200 -17.329  1.00  0.00           H  
ATOM   1166  H2  WAT   271      15.834  -7.851 -16.983  1.00  0.00           H  
ATOM   1168  O   WAT   272     -20.678  16.696  -9.191  1.00  0.00           O  
ATOM   1169  H1  WAT   272     -20.949  16.458 -10.078  1.00  0.00           H  
ATOM   1170  H2  WAT   272     -20.191  15.934  -8.877  1.00  0.00           H  
ATOM   1172  O   WAT   273      -8.928  12.275  11.922  1.00  0.00           O  
ATOM   1173  H1  WAT   273      -9.281  12.975  11.371  1.00  0.00           H  
ATOM   1174  H2  WAT   273      -7.980  12.396  11.883  1.00  0.00           H  
ATOM   1176  O   WAT   274      22.499  -7.829  10.733  1.00  0.00           O  
ATOM   1177  H1  WAT   274      22.954  -7.449  11.485  1.00  0.00           H  
ATOM   1178  H2  WAT   274      21.596  -7.523  10.820  1.00  0.00           H  
ATOM   1180  O   WAT   275     -11.331  19.854 -17.633  1.00  0.00           O  
ATOM   1181  H1  WAT   275     -11.483  20.211 -18.508  1.00  0.00           H  
ATOM   1182  H2  WAT   275     -11.785  20.458 -17.046  1.00  0.00           H  
ATOM   1184  O   WAT   276     -16.551 -11.124   9.777  1.00  0.00           O  
ATOM   1185  H1  WAT   276     -16.246 -11.490   8.946  1.00  0.00           H  
ATOM   1186  H2  WAT   276     -17.359 -10.661   9.552  1.00  0.00           H  
ATOM   1188  O   WAT   277     -10.260   8.745 -14.931  1.00  0.00           O  
ATOM   1189  H1  WAT   277     -10.823   9.499 -15.105  1.00  0.00           H  
ATOM   1190  H2  WAT   277      -9.923   8.896 -14.047  1.00  0.00           H  
ATOM   1192  O   WAT   278      -4.883   4.404   6.176  1.00  0.00           O  
ATOM   1193  H1  WAT   278      -4.588   4.752   7.018  1.00  0.00           H  
ATOM   1194  H2  WAT   278      -4.525   5.009   5.528  1.00  0.00           H  
ATOM   1196  O   WAT   279      11.553 -20.813   6.400  1.00  0.00           O  
ATOM   1197  H1  WAT   279      12.358 -21.103   6.828  1.00  0.00           H  
ATOM   1198  H2  WAT   279      11.282 -20.041   6.897  1.00  0.00           H  
ATOM   1200  O   WAT   280      19.465 -10.057 -15.331  1.00  0.00           O  
ATOM   1201  H1  WAT   280      18.996 -10.306 -16.127  1.00  0.00           H  
ATOM   1202  H2  WAT   280      19.242  -9.135 -15.201  1.00  0.00           H  
ATOM   1204  O   WAT   281     -21.699  -0.469 -18.695  1.00  0.00           O  
ATOM   1205  H1  WAT   281     -22.288  -0.916 -18.087  1.00  0.00           H  
ATOM   1206  H2  WAT   281     -20.821  -0.679 -18.377  1.00  0.00           H  
ATOM   1208  O   WAT   282      13.904 -13.166  -3.566  1.00  0.00           O  
ATOM   1209  H1  WAT   282      13.607 -12.443  -4.119  1.00  0.00           H  
ATOM   1210  H2  WAT   282      13.547 -13.949  -3.984  1.00  0.00           H  
ATOM   1212  O   WAT   283     -17.684 -11.044   1.678  1.00  0.00           O  
ATOM   1213  H1  WAT   283     -16.821 -11.277   2.020  1.00  0.00           H  
ATOM   1214  H2  WAT   283     -17.529 -10.840   0.756  1.00  0.00           H  
ATOM   1216  O   WAT   284      -1.964  -1.996  14.234  1.00  0.00           O  
ATOM   1217  H1  WAT   284      -1.508  -1.810  15.054  1.00  0.00           H  
ATOM   1218  H2  WAT   284      -2.490  -1.214  14.069  1.00  0.00           H  
ATOM   1220  O   WAT   285      -7.208 -16.927  14.589  1.00  0.00           O  
ATOM   1221  H1  WAT   285      -8.028 -16.614  14.970  1.00  0.00           H  
ATOM   1222  H2  WAT   285      -6.749 -17.343  15.317  1.00  0.00           H  
ATOM   1224  O   WAT   286       5.463 -10.283 -10.974  1.00  0.00           O  
ATOM   1225  H1  WAT   286       5.675 -10.412 -10.050  1.00  0.00           H  
ATOM   1226  H2  WAT   286       6.236  -9.852 -11.339  1.00  0.00           H  
ATOM   1228  O   WAT   287     -22.263 -19.677  -0.125  1.00  0.00           O  
ATOM   1229  H1  WAT   287     -21.630 -19.762  -0.837  1.00  0.00           H  
ATOM   1230  H2  WAT   287     -23.014 -19.236  -0.522  1.00  0.00           H  
ATOM   1232  O   WAT   288      19.878  -3.934   7.911  1.00  0.00           O  
ATOM   1233  H1  WAT   288      20.331  -4.774   7.995  1.00  0.00           H  
ATOM   1234  H2  WAT   288      18.999  -4.100   8.252  1.00  0.00           H  
ATOM   1236  O   WAT   289      -1.377 -14.925 -11.172  1.00  0.00           O  
ATOM   1237  H1  WAT   289      -1.549 -14.139 -11.691  1.00  0.00           H  
ATOM   1238  H2  WAT   289      -0.931 -14.602 -10.389  1.00  0.00           H  
ATOM   1240  O   WAT   290     -14.394  12.353   3.336  1.00  0.00           O  
ATOM   1241  H1  WAT   290     -15.216  11.865   3.284  1.00  0.00           H  
ATOM   1242  H2  WAT   290     -14.589  13.195   2.925  1.00  0.00           H  
ATOM   1244  O   WAT   291     -12.747  12.816  12.173  1.00  0.00           O  
ATOM   1245  H1  WAT   291     -12.028  13.341  12.526  1.00  0.00           H  
ATOM   1246  H2  WAT   291     -12.794  12.054  12.751  1.00  0.00           H  
ATOM   1248  O   WAT   292       0.360 -20.921  -7.948  1.00  0.00           O  
ATOM   1249  H1  WAT   292       1.000 -21.542  -7.599  1.00  0.00           H  
ATOM   1250  H2  WAT   292       0.839 -20.437  -8.621  1.00  0.00           H  
ATOM   1252  O   WAT   293     -13.142  11.964 -12.969  1.00  0.00           O  
ATOM   1253  H1  WAT   293     -13.803  11.380 -12.598  1.00  0.00           H  
ATOM   1254  H2  WAT   293     -12.850  11.521 -13.766  1.00  0.00           H  
ATOM   1256  O   WAT   294     -18.597 -15.731   1.533  1.00  0.00           O  
ATOM   1257  H1  WAT   294     -19.473 -16.071   1.716  1.00  0.00           H  
ATOM   1258  H2  WAT   294     -18.507 -15.801   0.583  1.00  0.00           H  
ATOM   1260  O   WAT   295      -0.165 -13.162  -9.337  1.00  0.00           O  
ATOM   1261  H1  WAT   295       0.022 -13.014  -8.410  1.00  0.00           H  
ATOM   1262  H2  WAT   295      -0.068 -12.299  -9.741  1.00  0.00           H  
ATOM   1264  O   WAT   296      -3.663  17.464 -20.365  1.00  0.00           O  
ATOM   1265  H1  WAT   296      -3.361  18.291 -19.990  1.00  0.00           H  
ATOM   1266  H2  WAT   296      -3.728  16.871 -19.616  1.00  0.00           H  
ATOM   1268  O   WAT   297       5.892   4.921  12.982  1.00  0.00           O  
ATOM   1269  H1  WAT   297       6.322   4.286  12.410  1.00  0.00           H  
ATOM   1270  H2  WAT   297       5.566   4.400  13.716  1.00  0.00           H  
ATOM   1272  O   WAT   298      -3.390   4.005  19.741  1.00  0.00           O  
ATOM   1273  H1  WAT   298      -2.628   4.265  19.223  1.00  0.00           H  
ATOM   1274  H2  WAT   298      -3.502   4.714  20.374  1.00  0.00           H  
ATOM   1276  O   WAT   299      13.765  18.168  -2.204  1.00  0.00           O  
ATOM   1277  H1  WAT   299      13.346  17.525  -2.776  1.00  0.00           H  
ATOM   1278  H2  WAT   299      13.213  18.947  -2.274  1.00  0.00           H  
ATOM   1280  O   WAT   300      22.021   1.025  10.343  1.00  0.00           O  
ATOM   1281  H1  WAT   300      22.046   0.512   9.535  1.00  0.00           H  
ATOM   1282  H2  WAT   300      22.015   0.371  11.042  1.00  0.00           H  
ATOM   1284  O   WAT   301     -15.193   1.747  16.086  1.00  0.00           O  
ATOM   1285  H1  WAT   301     -15.510   0.846  16.148  1.00  0.00           H  
ATOM   1286  H2  WAT   301     -15.800   2.252  16.627  1.00  0.00           H  
ATOM   1288  O   WAT   302       0.326 -24.050  14.005  1.00  0.00           O  
ATOM   1289  H1  WAT   302       1.195 -24.442  13.916  1.00  0.00           H  
ATOM   1290  H2  WAT   302      -0.260 -24.662  13.561  1.00  0.00           H  
ATOM   1292  O   WAT   303     -16.701 -20.856   5.332  1.00  0.00           O  
ATOM   1293  H1  WAT   303     -17.154 -21.069   4.516  1.00  0.00           H  
ATOM   1294  H2  WAT   303     -16.170 -20.089   5.119  1.00  0.00           H  
ATOM   1296  O   WAT   304       9.048  21.118 -14.580  1.00  0.00           O  
ATOM   1297  H1  WAT   304       9.112  20.166 -14.658  1.00  0.00           H  
ATOM   1298  H2  WAT   304       9.936  21.432 -14.752  1.00  0.00           H  
ATOM   1300  O   WAT   305      -7.759  -2.239   2.450  1.00  0.00           O  
ATOM   1301  H1  WAT   305      -8.308  -2.883   2.003  1.00  0.00           H  
ATOM   1302  H2  WAT   305      -7.002  -2.128   1.875  1.00  0.00           H  
ATOM   1304  O   WAT   306      22.664 -10.466   1.726  1.00  0.00           O  
ATOM   1305  H1  WAT   306      22.481 -11.370   1.983  1.00  0.00           H  
ATOM   1306  H2  WAT   306      21.920  -9.966   2.060  1.00  0.00           H  
ATOM   1308  O   WAT   307      -1.764   0.095 -21.742  1.00  0.00           O  
ATOM   1309  H1  WAT   307      -1.084   0.645 -22.131  1.00  0.00           H  
ATOM   1310  H2  WAT   307      -1.353  -0.764 -21.648  1.00  0.00           H  
ATOM   1312  O   WAT   308     -12.725   0.881   3.408  1.00  0.00           O  
ATOM   1313  H1  WAT   308     -11.982   1.373   3.759  1.00  0.00           H  
ATOM   1314  H2  WAT   308     -12.450   0.631   2.526  1.00  0.00           H  
ATOM   1316  O   WAT   309       3.187 -25.308  -1.318  1.00  0.00           O  
ATOM   1317  H1  WAT   309       3.459 -24.765  -0.578  1.00  0.00           H  
ATOM   1318  H2  WAT   309       2.361 -24.920  -1.608  1.00  0.00           H  
ATOM   1320  O   WAT   310     -12.352 -12.608   6.756  1.00  0.00           O  
ATOM   1321  H1  WAT   310     -12.458 -13.546   6.601  1.00  0.00           H  
ATOM   1322  H2  WAT   310     -11.931 -12.553   7.615  1.00  0.00           H  
ATOM   1324  O   WAT   311      19.930   3.333 -17.345  1.00  0.00           O  
ATOM   1325  H1  WAT   311      20.532   3.629 -16.663  1.00  0.00           H  
ATOM   1326  H2  WAT   311      19.061   3.565 -17.016  1.00  0.00           H  
ATOM   1328  O   WAT   312       2.119  19.996  16.449  1.00  0.00           O  
ATOM   1329  H1  WAT   312       1.961  19.118  16.103  1.00  0.00           H  
ATOM   1330  H2  WAT   312       1.507  20.556  15.972  1.00  0.00           H  
ATOM   1332  O   WAT   313      -1.407  -7.652 -19.407  1.00  0.00           O  
ATOM   1333  H1  WAT   313      -1.425  -8.546 -19.065  1.00  0.00           H  
ATOM   1334  H2  WAT   313      -2.294  -7.322 -19.262  1.00  0.00           H  
ATOM   1336  O   WAT   314      -7.659   9.235  23.616  1.00  0.00           O  
ATOM   1337  H1  WAT   314      -6.983   8.562  23.702  1.00  0.00           H  
ATOM   1338  H2  WAT   314      -7.934   9.413  24.515  1.00  0.00           H  
ATOM   1340  O   WAT   315      20.667  11.053 -11.409  1.00  0.00           O  
ATOM   1341  H1  WAT   315      20.171  11.323 -10.635  1.00  0.00           H  
ATOM   1342  H2  WAT   315      20.009  10.979 -12.100  1.00  0.00           H  
ATOM   1344  O   WAT   316     -15.378  -0.593 -19.921  1.00  0.00           O  
ATOM   1345  H1  WAT   316     -14.465  -0.462 -19.664  1.00  0.00           H  
ATOM   1346  H2  WAT   316     -15.415  -0.296 -20.830  1.00  0.00           H  
ATOM   1348  O   WAT   317     -11.842  -6.711  -1.314  1.00  0.00           O  
ATOM   1349  H1  WAT   317     -11.250  -6.837  -2.055  1.00  0.00           H  
ATOM   1350  H2  WAT   317     -11.306  -6.902  -0.544  1.00  0.00           H  
ATOM   1352  O   WAT   318       4.448 -14.249   0.870  1.00  0.00           O  
ATOM   1353  H1  WAT   318       3.701 -13.690   0.654  1.00  0.00           H  
ATOM   1354  H2  WAT   318       5.160 -13.920   0.321  1.00  0.00           H  
ATOM   1356  O   WAT   319      -3.127  19.924   5.075  1.00  0.00           O  
ATOM   1357  H1  WAT   319      -3.392  20.258   4.218  1.00  0.00           H  
ATOM   1358  H2  WAT   319      -2.209  19.679   4.964  1.00  0.00           H  
ATOM   1360  O   WAT   320      16.337   2.785   6.805  1.00  0.00           O  
ATOM   1361  H1  WAT   320      17.058   3.388   6.625  1.00  0.00           H  
ATOM   1362  H2  WAT   320      16.145   2.912   7.735  1.00  0.00           H  
ATOM   1364  O   WAT   321      24.004 -13.949   5.453  1.00  0.00           O  
ATOM   1365  H1  WAT   321      23.858 -14.842   5.141  1.00  0.00           H  
ATOM   1366  H2  WAT   321      24.131 -14.042   6.397  1.00  0.00           H  
ATOM   1368  O   WAT   322     -23.258 -11.976 -14.134  1.00  0.00           O  
ATOM   1369  H1  WAT   322     -23.836 -12.634 -14.519  1.00  0.00           H  
ATOM   1370  H2  WAT   322     -23.661 -11.767 -13.291  1.00  0.00           H  
ATOM   1372  O   WAT   323     -11.737  22.313  15.063  1.00  0.00           O  
ATOM   1373  H1  WAT   323     -11.667  21.562  15.653  1.00  0.00           H  
ATOM   1374  H2  WAT   323     -11.677  23.076  15.638  1.00  0.00           H  
ATOM   1376  O   WAT   324     -10.775  12.810  19.345  1.00  0.00           O  
ATOM   1377  H1  WAT   324     -10.620  13.206  20.202  1.00  0.00           H  
ATOM   1378  H2  WAT   324      -9.901  12.707  18.968  1.00  0.00           H  
ATOM   1380  O   WAT   325      18.789 -11.652 -17.431  1.00  0.00           O  
ATOM   1381  H1  WAT   325      18.088 -12.163 -17.028  1.00  0.00           H  
ATOM   1382  H2  WAT   325      18.858 -12.000 -18.320  1.00  0.00           H  
ATOM   1384  O   WAT   326       9.481 -20.477   2.730  1.00  0.00           O  
ATOM   1385  H1  WAT   326       9.508 -21.175   3.385  1.00  0.00           H  
ATOM   1386  H2  WAT   326       9.084 -19.735   3.188  1.00  0.00           H  
ATOM   1388  O   WAT   327     -19.973  -2.152  -2.446  1.00  0.00           O  
ATOM   1389  H1  WAT   327     -19.223  -1.599  -2.662  1.00  0.00           H  
ATOM   1390  H2  WAT   327     -20.024  -2.779  -3.167  1.00  0.00           H  
ATOM   1392  O   WAT   328      14.671  25.030   7.638  1.00  0.00           O  
ATOM   1393  H1  WAT   328      15.556  25.358   7.792  1.00  0.00           H  
ATOM   1394  H2  WAT   328      14.139  25.446   8.316  1.00  0.00           H  
ATOM   1396  O   WAT   329     -20.313  -6.039  -7.482  1.00  0.00           O  
ATOM   1397  H1  WAT   329     -19.371  -5.946  -7.337  1.00  0.00           H  
ATOM   1398  H2  WAT   329     -20.474  -6.980  -7.415  1.00  0.00           H  
ATOM   1400  O   WAT   330     -15.340   0.150  18.314  1.00  0.00           O  
ATOM   1401  H1  WAT   330     -15.913   0.912  18.224  1.00  0.00           H  
ATOM   1402  H2  WAT   330     -15.765  -0.532  17.794  1.00  0.00           H  
ATOM   1404  O   WAT   331      19.078 -12.330   7.780  1.00  0.00           O  
ATOM   1405  H1  WAT   331      19.366 -12.415   8.689  1.00  0.00           H  
ATOM   1406  H2  WAT   331      19.877 -12.445   7.265  1.00  0.00           H  
ATOM   1408  O   WAT   332      14.930  -5.520 -17.476  1.00  0.00           O  
ATOM   1409  H1  WAT   332      15.542  -6.072 -16.989  1.00  0.00           H  
ATOM   1410  H2  WAT   332      15.337  -4.654 -17.478  1.00  0.00           H  
ATOM   1412  O   WAT   333       0.338  -7.786  -2.689  1.00  0.00           O  
ATOM   1413  H1  WAT   333      -0.349  -8.413  -2.913  1.00  0.00           H  
ATOM   1414  H2  WAT   333       0.374  -7.801  -1.733  1.00  0.00           H  
ATOM   1416  O   WAT   334     -15.284 -14.371   0.401  1.00  0.00           O  
ATOM   1417  H1  WAT   334     -15.650 -14.418  -0.482  1.00  0.00           H  
ATOM   1418  H2  WAT   334     -15.400 -15.252   0.756  1.00  0.00           H  
ATOM   1420  O   WAT   335      17.361  12.460   4.157  1.00  0.00           O  
ATOM   1421  H1  WAT   335      17.969  13.151   4.418  1.00  0.00           H  
ATOM   1422  H2  WAT   335      17.875  11.893   3.582  1.00  0.00           H  
ATOM   1424  O   WAT   336      15.546   2.898  -2.766  1.00  0.00           O  
ATOM   1425  H1  WAT   336      15.297   2.549  -1.910  1.00  0.00           H  
ATOM   1426  H2  WAT   336      15.239   2.241  -3.390  1.00  0.00           H  
ATOM   1428  O   WAT   337      -4.234  24.492  -7.005  1.00  0.00           O  
ATOM   1429  H1  WAT   337      -5.170  24.639  -7.140  1.00  0.00           H  
ATOM   1430  H2  WAT   337      -3.880  25.361  -6.816  1.00  0.00           H  
ATOM   1432  O   WAT   338     -12.236   9.306  16.779  1.00  0.00           O  
ATOM   1433  H1  WAT   338     -11.279   9.305  16.748  1.00  0.00           H  
ATOM   1434  H2  WAT   338     -12.500   8.757  16.041  1.00  0.00           H  
ATOM   1436  O   WAT   339       7.243 -10.279 -17.137  1.00  0.00           O  
ATOM   1437  H1  WAT   339       7.177  -9.339 -16.973  1.00  0.00           H  
ATOM   1438  H2  WAT   339       8.179 -10.437 -17.259  1.00  0.00           H  
ATOM   1440  O   WAT   340       3.352  21.355  11.012  1.00  0.00           O  
ATOM   1441  H1  WAT   340       3.796  20.616  11.429  1.00  0.00           H  
ATOM   1442  H2  WAT   340       2.455  21.049  10.877  1.00  0.00           H  
ATOM   1444  O   WAT   341       7.853  -4.554 -27.976  1.00  0.00           O  
ATOM   1445  H1  WAT   341       7.189  -4.073 -28.469  1.00  0.00           H  
ATOM   1446  H2  WAT   341       7.390  -5.318 -27.632  1.00  0.00           H  
ATOM   1448  O   WAT   342       4.160   2.073 -21.631  1.00  0.00           O  
ATOM   1449  H1  WAT   342       4.399   2.948 -21.937  1.00  0.00           H  
ATOM   1450  H2  WAT   342       4.939   1.541 -21.795  1.00  0.00           H  
ATOM   1452  O   WAT   343      19.833  -2.267   5.641  1.00  0.00           O  
ATOM   1453  H1  WAT   343      20.063  -1.413   6.007  1.00  0.00           H  
ATOM   1454  H2  WAT   343      19.777  -2.846   6.402  1.00  0.00           H  
ATOM   1456  O   WAT   344      12.920   0.648  -5.976  1.00  0.00           O  
ATOM   1457  H1  WAT   344      12.769   1.384  -6.570  1.00  0.00           H  
ATOM   1458  H2  WAT   344      12.062   0.469  -5.593  1.00  0.00           H  
ATOM   1460  O   WAT   345     -11.941 -15.401   7.223  1.00  0.00           O  
ATOM   1461  H1  WAT   345     -10.989 -15.506   7.231  1.00  0.00           H  
ATOM   1462  H2  WAT   345     -12.224 -15.844   6.423  1.00  0.00           H  
ATOM   1464  O   WAT   346      12.464   9.004  -2.451  1.00  0.00           O  
ATOM   1465  H1  WAT   346      12.719   8.478  -3.209  1.00  0.00           H  
ATOM   1466  H2  WAT   346      11.540   9.206  -2.599  1.00  0.00           H  
ATOM   1468  O   WAT   347      -7.617  19.034   6.227  1.00  0.00           O  
ATOM   1469  H1  WAT   347      -7.153  18.200   6.296  1.00  0.00           H  
ATOM   1470  H2  WAT   347      -8.535  18.788   6.109  1.00  0.00           H  
ATOM   1472  O   WAT   348      -2.229   4.014  15.913  1.00  0.00           O  
ATOM   1473  H1  WAT   348      -1.844   4.087  16.786  1.00  0.00           H  
ATOM   1474  H2  WAT   348      -2.064   4.864  15.506  1.00  0.00           H  
ATOM   1476  O   WAT   349      10.961  -8.958  11.336  1.00  0.00           O  
ATOM   1477  H1  WAT   349      11.622  -8.281  11.194  1.00  0.00           H  
ATOM   1478  H2  WAT   349      10.144  -8.475  11.456  1.00  0.00           H  
ATOM   1480  O   WAT   350      10.938   5.517 -21.172  1.00  0.00           O  
ATOM   1481  H1  WAT   350      10.194   5.227 -20.645  1.00  0.00           H  
ATOM   1482  H2  WAT   350      11.689   5.450 -20.583  1.00  0.00           H  
ATOM   1484  O   WAT   351       7.669  -9.076  23.345  1.00  0.00           O  
ATOM   1485  H1  WAT   351       6.987  -9.706  23.110  1.00  0.00           H  
ATOM   1486  H2  WAT   351       7.509  -8.883  24.269  1.00  0.00           H  
ATOM   1488  O   WAT   352     -11.571   0.370  -1.250  1.00  0.00           O  
ATOM   1489  H1  WAT   352     -12.272   0.714  -0.698  1.00  0.00           H  
ATOM   1490  H2  WAT   352     -11.176   1.147  -1.648  1.00  0.00           H  
ATOM   1492  O   WAT   353      -3.965  -1.234  24.147  1.00  0.00           O  
ATOM   1493  H1  WAT   353      -4.088  -0.348  24.489  1.00  0.00           H  
ATOM   1494  H2  WAT   353      -3.541  -1.106  23.299  1.00  0.00           H  
ATOM   1496  O   WAT   354     -11.621  16.531 -20.177  1.00  0.00           O  
ATOM   1497  H1  WAT   354     -11.941  15.982 -19.461  1.00  0.00           H  
ATOM   1498  H2  WAT   354     -11.446  15.917 -20.890  1.00  0.00           H  
ATOM   1500  O   WAT   355      14.529  -5.480   0.159  1.00  0.00           O  
ATOM   1501  H1  WAT   355      13.817  -6.099   0.320  1.00  0.00           H  
ATOM   1502  H2  WAT   355      15.322  -6.016   0.175  1.00  0.00           H  
ATOM   1504  O   WAT   356      16.714 -17.030  17.233  1.00  0.00           O  
ATOM   1505  H1  WAT   356      16.012 -16.788  17.836  1.00  0.00           H  
ATOM   1506  H2  WAT   356      17.418 -16.410  17.423  1.00  0.00           H  
ATOM   1508  O   WAT   357     -16.492 -18.813   9.230  1.00  0.00           O  
ATOM   1509  H1  WAT   357     -15.565 -18.846   8.991  1.00  0.00           H  
ATOM   1510  H2  WAT   357     -16.822 -18.023   8.801  1.00  0.00           H  
ATOM   1512  O   WAT   358      10.807  11.955   8.216  1.00  0.00           O  
ATOM   1513  H1  WAT   358      10.679  11.770   7.286  1.00  0.00           H  
ATOM   1514  H2  WAT   358       9.934  12.184   8.537  1.00  0.00           H  
ATOM   1516  O   WAT   359     -10.089  20.394 -11.352  1.00  0.00           O  
ATOM   1517  H1  WAT   359     -10.253  20.961 -10.598  1.00  0.00           H  
ATOM   1518  H2  WAT   359      -9.453  20.877 -11.881  1.00  0.00           H  
ATOM   1520  O   WAT   360      -4.123  -5.774  -6.795  1.00  0.00           O  
ATOM   1521  H1  WAT   360      -3.335  -5.513  -7.271  1.00  0.00           H  
ATOM   1522  H2  WAT   360      -3.873  -6.577  -6.339  1.00  0.00           H  
ATOM   1524  O   WAT   361      -5.711  12.502 -25.821  1.00  0.00           O  
ATOM   1525  H1  WAT   361      -5.020  11.945 -26.182  1.00  0.00           H  
ATOM   1526  H2  WAT   361      -5.391  13.395 -25.952  1.00  0.00           H  
ATOM   1528  O   WAT   362      -5.936 -14.772  16.394  1.00  0.00           O  
ATOM   1529  H1  WAT   362      -6.465 -15.148  15.690  1.00  0.00           H  
ATOM   1530  H2  WAT   362      -5.824 -15.488  17.019  1.00  0.00           H  
ATOM   1532  O   WAT   363       9.718   6.913 -23.237  1.00  0.00           O  
ATOM   1533  H1  WAT   363       9.120   6.494 -23.855  1.00  0.00           H  
ATOM   1534  H2  WAT   363      10.029   6.199 -22.681  1.00  0.00           H  
ATOM   1536  O   WAT   364      19.313 -18.947   5.515  1.00  0.00           O  
ATOM   1537  H1  WAT   364      19.125 -19.590   6.199  1.00  0.00           H  
ATOM   1538  H2  WAT   364      20.267 -18.938   5.449  1.00  0.00           H  
ATOM   1540  O   WAT   365       9.203 -15.915  -5.366  1.00  0.00           O  
ATOM   1541  H1  WAT   365       8.484 -15.977  -5.995  1.00  0.00           H  
ATOM   1542  H2  WAT   365       9.994 -15.919  -5.905  1.00  0.00           H  
ATOM   1544  O   WAT   366       7.929  10.117   2.109  1.00  0.00           O  
ATOM   1545  H1  WAT   366       7.623  10.962   1.778  1.00  0.00           H  
ATOM   1546  H2  WAT   366       8.408   9.731   1.375  1.00  0.00           H  
ATOM   1548  O   WAT   367      -0.709  15.050   2.284  1.00  0.00           O  
ATOM   1549  H1  WAT   367      -0.069  15.652   1.905  1.00  0.00           H  
ATOM   1550  H2  WAT   367      -1.398  14.986   1.623  1.00  0.00           H  
ATOM   1552  O   WAT   368      -6.217 -10.934   0.228  1.00  0.00           O  
ATOM   1553  H1  WAT   368      -6.257 -10.234   0.880  1.00  0.00           H  
ATOM   1554  H2  WAT   368      -5.595 -10.616  -0.426  1.00  0.00           H  
ATOM   1556  O   WAT   369     -18.886  16.569 -13.602  1.00  0.00           O  
ATOM   1557  H1  WAT   369     -18.668  15.646 -13.476  1.00  0.00           H  
ATOM   1558  H2  WAT   369     -19.615  16.727 -13.001  1.00  0.00           H  
ATOM   1560  O   WAT   370       2.171  18.723   5.533  1.00  0.00           O  
ATOM   1561  H1  WAT   370       2.612  19.187   4.821  1.00  0.00           H  
ATOM   1562  H2  WAT   370       2.520  17.833   5.492  1.00  0.00           H  
ATOM   1564  O   WAT   371     -12.666 -14.240  17.583  1.00  0.00           O  
ATOM   1565  H1  WAT   371     -11.870 -14.669  17.270  1.00  0.00           H  
ATOM   1566  H2  WAT   371     -12.426 -13.316  17.659  1.00  0.00           H  
ATOM   1568  O   WAT   372       3.175 -10.701 -21.768  1.00  0.00           O  
ATOM   1569  H1  WAT   372       3.297 -10.725 -20.819  1.00  0.00           H  
ATOM   1570  H2  WAT   372       2.490 -10.048 -21.905  1.00  0.00           H  
ATOM   1572  O   WAT   373     -24.894   4.979   1.035  1.00  0.00           O  
ATOM   1573  H1  WAT   373     -24.213   4.353   0.790  1.00  0.00           H  
ATOM   1574  H2  WAT   373     -25.076   5.462   0.230  1.00  0.00           H  
ATOM   1576  O   WAT   374      20.812  12.284  -6.860  1.00  0.00           O  
ATOM   1577  H1  WAT   374      21.435  11.687  -6.445  1.00  0.00           H  
ATOM   1578  H2  WAT   374      20.032  12.238  -6.307  1.00  0.00           H  
ATOM   1580  O   WAT   375       5.666 -16.814 -20.252  1.00  0.00           O  
ATOM   1581  H1  WAT   375       6.546 -16.654 -20.591  1.00  0.00           H  
ATOM   1582  H2  WAT   375       5.789 -16.930 -19.310  1.00  0.00           H  
ATOM   1584  O   WAT   376     -12.478 -20.452  -2.016  1.00  0.00           O  
ATOM   1585  H1  WAT   376     -12.406 -20.974  -2.815  1.00  0.00           H  
ATOM   1586  H2  WAT   376     -11.946 -20.922  -1.374  1.00  0.00           H  
ATOM   1588  O   WAT   377      10.915  12.976  -1.482  1.00  0.00           O  
ATOM   1589  H1  WAT   377      10.623  13.884  -1.405  1.00  0.00           H  
ATOM   1590  H2  WAT   377      11.261  12.761  -0.616  1.00  0.00           H  
ATOM   1592  O   WAT   378     -18.147   0.971  -7.639  1.00  0.00           O  
ATOM   1593  H1  WAT   378     -17.519   1.073  -6.924  1.00  0.00           H  
ATOM   1594  H2  WAT   378     -18.981   0.800  -7.202  1.00  0.00           H  
ATOM   1596  O   WAT   379       3.458 -13.277  20.939  1.00  0.00           O  
ATOM   1597  H1  WAT   379       2.915 -12.656  20.454  1.00  0.00           H  
ATOM   1598  H2  WAT   379       3.482 -14.058  20.386  1.00  0.00           H  
ATOM   1600  O   WAT   380     -12.994  10.250   2.547  1.00  0.00           O  
ATOM   1601  H1  WAT   380     -13.383  11.045   2.911  1.00  0.00           H  
ATOM   1602  H2  WAT   380     -12.219  10.094   3.086  1.00  0.00           H  
ATOM   1604  O   WAT   381     -13.554  22.018 -17.476  1.00  0.00           O  
ATOM   1605  H1  WAT   381     -14.080  21.338 -17.056  1.00  0.00           H  
ATOM   1606  H2  WAT   381     -13.822  22.829 -17.043  1.00  0.00           H  
ATOM   1608  O   WAT   382      -8.624  17.729  -5.109  1.00  0.00           O  
ATOM   1609  H1  WAT   382      -9.236  17.714  -4.372  1.00  0.00           H  
ATOM   1610  H2  WAT   382      -8.794  16.911  -5.577  1.00  0.00           H  
ATOM   1612  O   WAT   383       8.956  19.446  13.167  1.00  0.00           O  
ATOM   1613  H1  WAT   383       8.771  19.076  14.030  1.00  0.00           H  
ATOM   1614  H2  WAT   383       9.764  19.945  13.288  1.00  0.00           H  
ATOM   1616  O   WAT   384      -0.088 -19.795  14.255  1.00  0.00           O  
ATOM   1617  H1  WAT   384      -0.396 -20.497  13.683  1.00  0.00           H  
ATOM   1618  H2  WAT   384      -0.579 -19.023  13.974  1.00  0.00           H  
ATOM   1620  O   WAT   385     -22.033   2.235 -17.901  1.00  0.00           O  
ATOM   1621  H1  WAT   385     -21.801   1.307 -17.937  1.00  0.00           H  
ATOM   1622  H2  WAT   385     -22.319   2.376 -16.998  1.00  0.00           H  
ATOM   1624  O   WAT   386     -13.073   8.222  -1.360  1.00  0.00           O  
ATOM   1625  H1  WAT   386     -13.478   7.447  -0.970  1.00  0.00           H  
ATOM   1626  H2  WAT   386     -13.493   8.960  -0.918  1.00  0.00           H  
ATOM   1628  O   WAT   387       7.722  -1.159  -7.655  1.00  0.00           O  
ATOM   1629  H1  WAT   387       6.898  -1.203  -7.171  1.00  0.00           H  
ATOM   1630  H2  WAT   387       7.540  -1.613  -8.478  1.00  0.00           H  
ATOM   1632  O   WAT   388      13.961  19.625   2.253  1.00  0.00           O  
ATOM   1633  H1  WAT   388      13.018  19.484   2.173  1.00  0.00           H  
ATOM   1634  H2  WAT   388      14.343  19.101   1.549  1.00  0.00           H  
ATOM   1636  O   WAT   389     -12.342  -7.751 -20.613  1.00  0.00           O  
ATOM   1637  H1  WAT   389     -11.594  -7.905 -21.190  1.00  0.00           H  
ATOM   1638  H2  WAT   389     -12.052  -8.065 -19.756  1.00  0.00           H  
ATOM   1640  O   WAT   390       6.208 -19.280  -7.217  1.00  0.00           O  
ATOM   1641  H1  WAT   390       6.694 -19.297  -6.393  1.00  0.00           H  
ATOM   1642  H2  WAT   390       5.384 -19.723  -7.018  1.00  0.00           H  
ATOM   1644  O   WAT   391     -16.814  -0.873  -4.831  1.00  0.00           O  
ATOM   1645  H1  WAT   391     -16.650  -1.151  -3.930  1.00  0.00           H  
ATOM   1646  H2  WAT   391     -17.023   0.059  -4.759  1.00  0.00           H  
ATOM   1648  O   WAT   392     -23.407  -7.820  -3.682  1.00  0.00           O  
ATOM   1649  H1  WAT   392     -23.190  -8.323  -4.467  1.00  0.00           H  
ATOM   1650  H2  WAT   392     -22.770  -8.109  -3.028  1.00  0.00           H  
ATOM   1652  O   WAT   393      -4.050 -24.565 -11.286  1.00  0.00           O  
ATOM   1653  H1  WAT   393      -3.101 -24.514 -11.399  1.00  0.00           H  
ATOM   1654  H2  WAT   393      -4.211 -25.473 -11.027  1.00  0.00           H  
ATOM   1656  O   WAT   394       7.910  27.114   7.482  1.00  0.00           O  
ATOM   1657  H1  WAT   394       7.828  27.106   8.436  1.00  0.00           H  
ATOM   1658  H2  WAT   394       7.335  27.825   7.198  1.00  0.00           H  
ATOM   1660  O   WAT   395      10.252  -9.492  24.336  1.00  0.00           O  
ATOM   1661  H1  WAT   395       9.359  -9.169  24.216  1.00  0.00           H  
ATOM   1662  H2  WAT   395      10.397 -10.075  23.590  1.00  0.00           H  
ATOM   1664  O   WAT   396      -1.819  -2.151 -15.834  1.00  0.00           O  
ATOM   1665  H1  WAT   396      -1.071  -1.559 -15.916  1.00  0.00           H  
ATOM   1666  H2  WAT   396      -1.999  -2.182 -14.895  1.00  0.00           H  
ATOM   1668  O   WAT   397      -0.398  -4.917  11.223  1.00  0.00           O  
ATOM   1669  H1  WAT   397      -0.624  -4.012  11.434  1.00  0.00           H  
ATOM   1670  H2  WAT   397      -0.745  -5.428  11.954  1.00  0.00           H  
ATOM   1672  O   WAT   398       8.191  -2.810  18.963  1.00  0.00           O  
ATOM   1673  H1  WAT   398       8.336  -3.719  18.704  1.00  0.00           H  
ATOM   1674  H2  WAT   398       8.359  -2.799  19.905  1.00  0.00           H  
ATOM   1676  O   WAT   399      21.442  -2.244 -22.037  1.00  0.00           O  
ATOM   1677  H1  WAT   399      21.159  -1.335 -22.139  1.00  0.00           H  
ATOM   1678  H2  WAT   399      21.168  -2.672 -22.847  1.00  0.00           H  
ATOM   1680  O   WAT   400      -5.111  -9.665 -14.911  1.00  0.00           O  
ATOM   1681  H1  WAT   400      -5.191  -8.822 -15.358  1.00  0.00           H  
ATOM   1682  H2  WAT   400      -6.011  -9.910 -14.697  1.00  0.00           H  
ATOM   1684  O   WAT   401       2.717 -17.180  -8.310  1.00  0.00           O  
ATOM   1685  H1  WAT   401       3.259 -17.968  -8.358  1.00  0.00           H  
ATOM   1686  H2  WAT   401       2.477 -16.998  -9.219  1.00  0.00           H  
ATOM   1688  O   WAT   402     -22.252 -18.065   2.221  1.00  0.00           O  
ATOM   1689  H1  WAT   402     -21.536 -18.636   2.498  1.00  0.00           H  
ATOM   1690  H2  WAT   402     -22.630 -18.507   1.461  1.00  0.00           H  
ATOM   1692  O   WAT   403       0.832 -19.307  20.044  1.00  0.00           O  
ATOM   1693  H1  WAT   403       0.648 -18.391  20.255  1.00  0.00           H  
ATOM   1694  H2  WAT   403       1.384 -19.266  19.263  1.00  0.00           H  
ATOM   1696  O   WAT   404       6.020  23.766  -6.528  1.00  0.00           O  
ATOM   1697  H1  WAT   404       5.388  23.832  -7.244  1.00  0.00           H  
ATOM   1698  H2  WAT   404       6.322  24.664  -6.392  1.00  0.00           H  
ATOM   1700  O   WAT   405      -1.139  12.660   0.975  1.00  0.00           O  
ATOM   1701  H1  WAT   405      -1.593  12.577   0.137  1.00  0.00           H  
ATOM   1702  H2  WAT   405      -0.510  11.938   0.981  1.00  0.00           H  
ATOM   1704  O   WAT   406     -20.885 -13.321  -0.621  1.00  0.00           O  
ATOM   1705  H1  WAT   406     -20.443 -13.098   0.198  1.00  0.00           H  
ATOM   1706  H2  WAT   406     -21.514 -14.000  -0.375  1.00  0.00           H  
ATOM   1708  O   WAT   407      13.183   1.333  21.861  1.00  0.00           O  
ATOM   1709  H1  WAT   407      12.759   1.805  22.578  1.00  0.00           H  
ATOM   1710  H2  WAT   407      14.114   1.347  22.083  1.00  0.00           H  
ATOM   1712  O   WAT   408      -0.373  -9.781  25.378  1.00  0.00           O  
ATOM   1713  H1  WAT   408      -0.271  -8.849  25.573  1.00  0.00           H  
ATOM   1714  H2  WAT   408       0.267  -9.953  24.688  1.00  0.00           H  
ATOM   1716  O   WAT   409     -19.342 -13.108   1.691  1.00  0.00           O  
ATOM   1717  H1  WAT   409     -18.850 -13.923   1.591  1.00  0.00           H  
ATOM   1718  H2  WAT   409     -18.699 -12.419   1.524  1.00  0.00           H  
ATOM   1720  O   WAT   410     -13.955  -6.805  14.460  1.00  0.00           O  
ATOM   1721  H1  WAT   410     -13.710  -6.150  15.114  1.00  0.00           H  
ATOM   1722  H2  WAT   410     -13.120  -7.118  14.111  1.00  0.00           H  
ATOM   1724  O   WAT   411       5.746   6.939  11.380  1.00  0.00           O  
ATOM   1725  H1  WAT   411       5.514   7.693  11.921  1.00  0.00           H  
ATOM   1726  H2  WAT   411       5.719   6.195  11.982  1.00  0.00           H  
ATOM   1728  O   WAT   412       1.772  -8.880  -8.939  1.00  0.00           O  
ATOM   1729  H1  WAT   412       0.887  -8.527  -9.028  1.00  0.00           H  
ATOM   1730  H2  WAT   412       2.079  -8.987  -9.840  1.00  0.00           H  
ATOM   1732  O   WAT   413       8.824  -8.877  -4.278  1.00  0.00           O  
ATOM   1733  H1  WAT   413       8.188  -8.276  -4.666  1.00  0.00           H  
ATOM   1734  H2  WAT   413       9.318  -8.338  -3.661  1.00  0.00           H  
ATOM   1736  O   WAT   414      15.953   4.185 -18.228  1.00  0.00           O  
ATOM   1737  H1  WAT   414      15.963   3.953 -19.157  1.00  0.00           H  
ATOM   1738  H2  WAT   414      15.726   5.115 -18.215  1.00  0.00           H  
ATOM   1740  O   WAT   415     -16.284 -14.114  -2.193  1.00  0.00           O  
ATOM   1741  H1  WAT   415     -16.286 -14.512  -3.063  1.00  0.00           H  
ATOM   1742  H2  WAT   415     -15.487 -13.583  -2.174  1.00  0.00           H  
ATOM   1744  O   WAT   416     -15.065   2.216  25.168  1.00  0.00           O  
ATOM   1745  H1  WAT   416     -14.793   2.043  24.267  1.00  0.00           H  
ATOM   1746  H2  WAT   416     -15.901   2.673  25.083  1.00  0.00           H  
ATOM   1748  O   WAT   417     -25.078 -15.518  -0.839  1.00  0.00           O  
ATOM   1749  H1  WAT   417     -25.462 -14.855  -0.266  1.00  0.00           H  
ATOM   1750  H2  WAT   417     -25.599 -15.473  -1.641  1.00  0.00           H  
ATOM   1752  O   WAT   418      22.475  10.195   8.223  1.00  0.00           O  
ATOM   1753  H1  WAT   418      22.491   9.927   9.142  1.00  0.00           H  
ATOM   1754  H2  WAT   418      21.575  10.485   8.074  1.00  0.00           H  
ATOM   1756  O   WAT   419      15.549  23.914  -3.163  1.00  0.00           O  
ATOM   1757  H1  WAT   419      15.942  24.773  -3.313  1.00  0.00           H  
ATOM   1758  H2  WAT   419      14.779  23.899  -3.732  1.00  0.00           H  
ATOM   1760  O   WAT   420       6.815  26.345  -9.963  1.00  0.00           O  
ATOM   1761  H1  WAT   420       7.104  25.479  -9.674  1.00  0.00           H  
ATOM   1762  H2  WAT   420       5.908  26.216 -10.240  1.00  0.00           H  
ATOM   1764  O   WAT   421     -22.966  12.955   8.799  1.00  0.00           O  
ATOM   1765  H1  WAT   421     -22.318  13.121   8.114  1.00  0.00           H  
ATOM   1766  H2  WAT   421     -23.728  12.615   8.330  1.00  0.00           H  
ATOM   1768  O   WAT   422     -12.950 -15.974   1.113  1.00  0.00           O  
ATOM   1769  H1  WAT   422     -13.661 -15.814   1.733  1.00  0.00           H  
ATOM   1770  H2  WAT   422     -13.317 -16.596   0.484  1.00  0.00           H  
ATOM   1772  O   WAT   423      -8.769 -18.528  16.401  1.00  0.00           O  
ATOM   1773  H1  WAT   423      -8.636 -19.316  15.875  1.00  0.00           H  
ATOM   1774  H2  WAT   423      -9.473 -18.759  17.006  1.00  0.00           H  
ATOM   1776  O   WAT   424       0.338 -13.987 -18.095  1.00  0.00           O  
ATOM   1777  H1  WAT   424       0.195 -14.928 -18.191  1.00  0.00           H  
ATOM   1778  H2  WAT   424      -0.526 -13.598 -18.229  1.00  0.00           H  
ATOM   1780  O   WAT   425       8.981  -2.268 -13.777  1.00  0.00           O  
ATOM   1781  H1  WAT   425       8.097  -1.917 -13.669  1.00  0.00           H  
ATOM   1782  H2  WAT   425       9.036  -2.979 -13.139  1.00  0.00           H  
ATOM   1784  O   WAT   426      -4.147  -2.054 -11.113  1.00  0.00           O  
ATOM   1785  H1  WAT   426      -4.874  -1.435 -11.048  1.00  0.00           H  
ATOM   1786  H2  WAT   426      -3.624  -1.892 -10.328  1.00  0.00           H  
ATOM   1788  O   WAT   427      19.728   9.549   5.172  1.00  0.00           O  
ATOM   1789  H1  WAT   427      19.101   9.973   5.758  1.00  0.00           H  
ATOM   1790  H2  WAT   427      19.453   9.815   4.294  1.00  0.00           H  
ATOM   1792  O   WAT   428       8.450  -8.046  11.718  1.00  0.00           O  
ATOM   1793  H1  WAT   428       8.018  -7.296  12.126  1.00  0.00           H  
ATOM   1794  H2  WAT   428       7.987  -8.808  12.066  1.00  0.00           H  
ATOM   1796  O   WAT   429     -13.018  -5.248 -14.933  1.00  0.00           O  
ATOM   1797  H1  WAT   429     -12.256  -5.673 -14.538  1.00  0.00           H  
ATOM   1798  H2  WAT   429     -13.033  -5.572 -15.834  1.00  0.00           H  
ATOM   1800  O   WAT   430     -15.593 -18.254  -2.488  1.00  0.00           O  
ATOM   1801  H1  WAT   430     -14.728 -17.918  -2.253  1.00  0.00           H  
ATOM   1802  H2  WAT   430     -15.443 -18.772  -3.278  1.00  0.00           H  
ATOM   1804  O   WAT   431     -16.510  17.921  -2.899  1.00  0.00           O  
ATOM   1805  H1  WAT   431     -16.035  17.590  -2.136  1.00  0.00           H  
ATOM   1806  H2  WAT   431     -16.403  18.871  -2.854  1.00  0.00           H  
ATOM   1808  O   WAT   432     -22.967  10.536  11.073  1.00  0.00           O  
ATOM   1809  H1  WAT   432     -22.946  10.863  11.972  1.00  0.00           H  
ATOM   1810  H2  WAT   432     -22.659  11.272  10.543  1.00  0.00           H  
ATOM   1812  O   WAT   433      17.815   6.983  -6.668  1.00  0.00           O  
ATOM   1813  H1  WAT   433      16.870   6.850  -6.749  1.00  0.00           H  
ATOM   1814  H2  WAT   433      18.181   6.588  -7.459  1.00  0.00           H  
ATOM   1816  O   WAT   434      11.917 -19.862 -16.687  1.00  0.00           O  
ATOM   1817  H1  WAT   434      12.236 -19.084 -16.230  1.00  0.00           H  
ATOM   1818  H2  WAT   434      11.156 -19.556 -17.180  1.00  0.00           H  
ATOM   1820  O   WAT   435       0.119   1.022 -10.657  1.00  0.00           O  
ATOM   1821  H1  WAT   435       0.697   0.532 -10.072  1.00  0.00           H  
ATOM   1822  H2  WAT   435       0.181   1.927 -10.352  1.00  0.00           H  
ATOM   1824  O   WAT   436     -23.822  -0.722 -17.021  1.00  0.00           O  
ATOM   1825  H1  WAT   436     -24.422   0.023 -16.975  1.00  0.00           H  
ATOM   1826  H2  WAT   436     -24.313  -1.396 -17.492  1.00  0.00           H  
ATOM   1828  O   WAT   437       3.401 -13.697  13.060  1.00  0.00           O  
ATOM   1829  H1  WAT   437       2.813 -14.300  13.513  1.00  0.00           H  
ATOM   1830  H2  WAT   437       2.865 -12.923  12.887  1.00  0.00           H  
ATOM   1832  O   WAT   438      12.103   2.111  24.340  1.00  0.00           O  
ATOM   1833  H1  WAT   438      11.364   2.706  24.467  1.00  0.00           H  
ATOM   1834  H2  WAT   438      12.877   2.662  24.455  1.00  0.00           H  
ATOM   1836  O   WAT   439     -25.050  -4.851  -7.136  1.00  0.00           O  
ATOM   1837  H1  WAT   439     -24.111  -4.784  -6.960  1.00  0.00           H  
ATOM   1838  H2  WAT   439     -25.293  -5.719  -6.814  1.00  0.00           H  
ATOM   1840  O   WAT   440      14.299 -11.717 -15.644  1.00  0.00           O  
ATOM   1841  H1  WAT   440      14.965 -11.860 -14.972  1.00  0.00           H  
ATOM   1842  H2  WAT   440      14.620 -12.199 -16.406  1.00  0.00           H  
ATOM   1844  O   WAT   441     -13.480   3.702  -1.849  1.00  0.00           O  
ATOM   1845  H1  WAT   441     -13.317   3.146  -1.087  1.00  0.00           H  
ATOM   1846  H2  WAT   441     -13.107   3.215  -2.584  1.00  0.00           H  
ATOM   1848  O   WAT   442      -8.006 -28.349  -0.435  1.00  0.00           O  
ATOM   1849  H1  WAT   442      -7.077 -28.360  -0.202  1.00  0.00           H  
ATOM   1850  H2  WAT   442      -8.463 -28.488   0.395  1.00  0.00           H  
ATOM   1852  O   WAT   443      -9.684  17.709 -18.066  1.00  0.00           O  
ATOM   1853  H1  WAT   443     -10.130  17.376 -18.845  1.00  0.00           H  
ATOM   1854  H2  WAT   443     -10.218  18.451 -17.783  1.00  0.00           H  
ATOM   1856  O   WAT   444      -6.437  -0.194   8.117  1.00  0.00           O  
ATOM   1857  H1  WAT   444      -6.926  -0.033   7.310  1.00  0.00           H  
ATOM   1858  H2  WAT   444      -5.731  -0.785   7.855  1.00  0.00           H  
ATOM   1860  O   WAT   445       9.837  10.812 -15.875  1.00  0.00           O  
ATOM   1861  H1  WAT   445       9.756   9.866 -15.751  1.00  0.00           H  
ATOM   1862  H2  WAT   445       9.270  11.191 -15.203  1.00  0.00           H  
ATOM   1864  O   WAT   446       3.976 -23.518  19.269  1.00  0.00           O  
ATOM   1865  H1  WAT   446       4.345 -23.345  18.403  1.00  0.00           H  
ATOM   1866  H2  WAT   446       4.332 -22.824  19.824  1.00  0.00           H  
ATOM   1868  O   WAT   447      10.984  -1.766  -4.508  1.00  0.00           O  
ATOM   1869  H1  WAT   447      10.320  -1.959  -5.170  1.00  0.00           H  
ATOM   1870  H2  WAT   447      11.797  -2.110  -4.878  1.00  0.00           H  
ATOM   1872  O   WAT   448      14.563 -10.093  19.241  1.00  0.00           O  
ATOM   1873  H1  WAT   448      15.026  -9.293  18.995  1.00  0.00           H  
ATOM   1874  H2  WAT   448      13.647  -9.826  19.320  1.00  0.00           H  
ATOM   1876  O   WAT   449     -16.604  16.955 -16.996  1.00  0.00           O  
ATOM   1877  H1  WAT   449     -17.362  16.477 -16.659  1.00  0.00           H  
ATOM   1878  H2  WAT   449     -16.943  17.826 -17.201  1.00  0.00           H  
ATOM   1880  O   WAT   450       5.139  17.671   2.957  1.00  0.00           O  
ATOM   1881  H1  WAT   450       4.632  18.482   2.926  1.00  0.00           H  
ATOM   1882  H2  WAT   450       5.131  17.349   2.055  1.00  0.00           H  
ATOM   1884  O   WAT   451       6.536 -14.099   9.821  1.00  0.00           O  
ATOM   1885  H1  WAT   451       7.249 -14.717   9.660  1.00  0.00           H  
ATOM   1886  H2  WAT   451       6.464 -13.600   9.007  1.00  0.00           H  
ATOM   1888  O   WAT   452       0.191  26.533   2.774  1.00  0.00           O  
ATOM   1889  H1  WAT   452      -0.407  27.114   3.244  1.00  0.00           H  
ATOM   1890  H2  WAT   452       1.035  26.655   3.209  1.00  0.00           H  
ATOM   1892  O   WAT   453     -14.264  20.751  -4.360  1.00  0.00           O  
ATOM   1893  H1  WAT   453     -13.479  20.283  -4.075  1.00  0.00           H  
ATOM   1894  H2  WAT   453     -14.112  20.932  -5.287  1.00  0.00           H  
ATOM   1896  O   WAT   454      -7.055  12.779  16.047  1.00  0.00           O  
ATOM   1897  H1  WAT   454      -7.917  12.828  15.634  1.00  0.00           H  
ATOM   1898  H2  WAT   454      -6.498  13.340  15.508  1.00  0.00           H  
ATOM   1900  O   WAT   455     -13.121 -24.666   4.661  1.00  0.00           O  
ATOM   1901  H1  WAT   455     -12.914 -24.323   3.791  1.00  0.00           H  
ATOM   1902  H2  WAT   455     -14.059 -24.852   4.628  1.00  0.00           H  
ATOM   1904  O   WAT   456       2.687   7.640  -5.205  1.00  0.00           O  
ATOM   1905  H1  WAT   456       3.355   7.330  -5.818  1.00  0.00           H  
ATOM   1906  H2  WAT   456       3.184   7.991  -4.467  1.00  0.00           H  
ATOM   1908  O   WAT   457      20.564 -17.348   1.630  1.00  0.00           O  
ATOM   1909  H1  WAT   457      20.751 -18.284   1.693  1.00  0.00           H  
ATOM   1910  H2  WAT   457      20.254 -17.106   2.503  1.00  0.00           H  
ATOM   1912  O   WAT   458     -13.543   2.783  20.046  1.00  0.00           O  
ATOM   1913  H1  WAT   458     -13.124   3.481  20.549  1.00  0.00           H  
ATOM   1914  H2  WAT   458     -14.366   3.166  19.743  1.00  0.00           H  
ATOM   1916  O   WAT   459     -18.778 -15.454  -8.756  1.00  0.00           O  
ATOM   1917  H1  WAT   459     -18.044 -15.888  -8.321  1.00  0.00           H  
ATOM   1918  H2  WAT   459     -19.397 -16.159  -8.942  1.00  0.00           H  
ATOM   1920  O   WAT   460     -12.930  -1.494   4.937  1.00  0.00           O  
ATOM   1921  H1  WAT   460     -13.195  -0.674   4.522  1.00  0.00           H  
ATOM   1922  H2  WAT   460     -12.051  -1.319   5.274  1.00  0.00           H  
ATOM   1924  O   WAT   461      -8.171 -21.381  -6.692  1.00  0.00           O  
ATOM   1925  H1  WAT   461      -8.620 -20.597  -6.378  1.00  0.00           H  
ATOM   1926  H2  WAT   461      -8.577 -21.568  -7.538  1.00  0.00           H  
ATOM   1928  O   WAT   462      11.243  23.568   6.373  1.00  0.00           O  
ATOM   1929  H1  WAT   462      11.219  24.308   5.766  1.00  0.00           H  
ATOM   1930  H2  WAT   462      12.165  23.491   6.620  1.00  0.00           H  
ATOM   1932  O   WAT   463      17.831  -1.503  12.265  1.00  0.00           O  
ATOM   1933  H1  WAT   463      18.621  -1.436  12.802  1.00  0.00           H  
ATOM   1934  H2  WAT   463      17.170  -1.007  12.749  1.00  0.00           H  
ATOM   1936  O   WAT   464      14.766  -8.853  11.831  1.00  0.00           O  
ATOM   1937  H1  WAT   464      15.026  -9.455  11.134  1.00  0.00           H  
ATOM   1938  H2  WAT   464      15.467  -8.921  12.480  1.00  0.00           H  
ATOM   1940  O   WAT   465       8.060  15.781   2.661  1.00  0.00           O  
ATOM   1941  H1  WAT   465       7.294  16.350   2.587  1.00  0.00           H  
ATOM   1942  H2  WAT   465       8.653  16.251   3.248  1.00  0.00           H  
ATOM   1944  O   WAT   466      -0.747 -18.685  -1.578  1.00  0.00           O  
ATOM   1945  H1  WAT   466      -0.926 -17.870  -2.047  1.00  0.00           H  
ATOM   1946  H2  WAT   466      -0.692 -18.426  -0.658  1.00  0.00           H  
ATOM   1948  O   WAT   467       4.237 -17.154  21.894  1.00  0.00           O  
ATOM   1949  H1  WAT   467       3.614 -17.880  21.863  1.00  0.00           H  
ATOM   1950  H2  WAT   467       4.157 -16.732  21.039  1.00  0.00           H  
ATOM   1952  O   WAT   468      17.300  -0.177  -6.263  1.00  0.00           O  
ATOM   1953  H1  WAT   468      16.925   0.437  -6.894  1.00  0.00           H  
ATOM   1954  H2  WAT   468      18.072   0.273  -5.920  1.00  0.00           H  
ATOM   1956  O   WAT   469       5.962  25.455  -3.089  1.00  0.00           O  
ATOM   1957  H1  WAT   469       6.899  25.258  -3.100  1.00  0.00           H  
ATOM   1958  H2  WAT   469       5.916  26.384  -2.863  1.00  0.00           H  
ATOM   1960  O   WAT   470      14.868   5.563   9.014  1.00  0.00           O  
ATOM   1961  H1  WAT   470      14.445   6.359   9.336  1.00  0.00           H  
ATOM   1962  H2  WAT   470      15.219   5.807   8.157  1.00  0.00           H  
ATOM   1964  O   WAT   471       0.974 -17.396   9.573  1.00  0.00           O  
ATOM   1965  H1  WAT   471       1.062 -16.881  10.375  1.00  0.00           H  
ATOM   1966  H2  WAT   471       0.759 -16.752   8.897  1.00  0.00           H  
ATOM   1968  O   WAT   472      -1.962  15.433  11.391  1.00  0.00           O  
ATOM   1969  H1  WAT   472      -1.564  14.871  10.725  1.00  0.00           H  
ATOM   1970  H2  WAT   472      -1.257  16.023  11.657  1.00  0.00           H  
ATOM   1972  O   WAT   473      -5.434 -11.131 -18.810  1.00  0.00           O  
ATOM   1973  H1  WAT   473      -5.840 -11.976 -18.617  1.00  0.00           H  
ATOM   1974  H2  WAT   473      -4.761 -11.029 -18.138  1.00  0.00           H  
ATOM   1976  O   WAT   474       1.659  -7.411  18.756  1.00  0.00           O  
ATOM   1977  H1  WAT   474       2.409  -7.551  19.335  1.00  0.00           H  
ATOM   1978  H2  WAT   474       1.468  -6.476  18.833  1.00  0.00           H  
ATOM   1980  O   WAT   475     -13.355 -21.561   4.776  1.00  0.00           O  
ATOM   1981  H1  WAT   475     -14.302 -21.429   4.810  1.00  0.00           H  
ATOM   1982  H2  WAT   475     -13.195 -22.301   5.362  1.00  0.00           H  
ATOM   1984  O   WAT   476       0.099  14.355  -8.873  1.00  0.00           O  
ATOM   1985  H1  WAT   476       0.353  14.031  -9.737  1.00  0.00           H  
ATOM   1986  H2  WAT   476      -0.438  13.655  -8.502  1.00  0.00           H  
ATOM   1988  O   WAT   477      18.774   2.501  14.867  1.00  0.00           O  
ATOM   1989  H1  WAT   477      19.274   2.260  14.087  1.00  0.00           H  
ATOM   1990  H2  WAT   477      19.278   2.137  15.596  1.00  0.00           H  
ATOM   1992  O   WAT   478      23.578 -11.199   8.157  1.00  0.00           O  
ATOM   1993  H1  WAT   478      23.040 -11.830   7.678  1.00  0.00           H  
ATOM   1994  H2  WAT   478      23.498 -11.464   9.073  1.00  0.00           H  
ATOM   1996  O   WAT   479     -15.031  14.683  12.184  1.00  0.00           O  
ATOM   1997  H1  WAT   479     -14.282  14.158  11.901  1.00  0.00           H  
ATOM   1998  H2  WAT   479     -15.208  15.265  11.445  1.00  0.00           H  
ATOM   2000  O   WAT   480      -9.074  -8.782  -0.968  1.00  0.00           O  
ATOM   2001  H1  WAT   480      -9.331  -8.615  -1.875  1.00  0.00           H  
ATOM   2002  H2  WAT   480      -8.847  -9.712  -0.951  1.00  0.00           H  
ATOM   2004  O   WAT   481     -22.835  -0.036   5.482  1.00  0.00           O  
ATOM   2005  H1  WAT   481     -23.509  -0.578   5.893  1.00  0.00           H  
ATOM   2006  H2  WAT   481     -22.211  -0.664   5.119  1.00  0.00           H  
ATOM   2008  O   WAT   482      19.973   5.489  17.640  1.00  0.00           O  
ATOM   2009  H1  WAT   482      19.720   6.331  18.019  1.00  0.00           H  
ATOM   2010  H2  WAT   482      19.807   5.589  16.703  1.00  0.00           H  
ATOM   2012  O   WAT   483     -10.257 -14.081 -13.967  1.00  0.00           O  
ATOM   2013  H1  WAT   483      -9.730 -14.670 -14.507  1.00  0.00           H  
ATOM   2014  H2  WAT   483      -9.634 -13.706 -13.344  1.00  0.00           H  
ATOM   2016  O   WAT   484     -14.829   5.630  26.161  1.00  0.00           O  
ATOM   2017  H1  WAT   484     -14.137   4.987  26.318  1.00  0.00           H  
ATOM   2018  H2  WAT   484     -14.464   6.218  25.500  1.00  0.00           H  
ATOM   2020  O   WAT   485      -8.585  -0.584  25.015  1.00  0.00           O  
ATOM   2021  H1  WAT   485      -8.517  -0.175  25.877  1.00  0.00           H  
ATOM   2022  H2  WAT   485      -8.112   0.007  24.431  1.00  0.00           H  
ATOM   2024  O   WAT   486      12.281   1.092 -22.533  1.00  0.00           O  
ATOM   2025  H1  WAT   486      12.895   1.643 -23.018  1.00  0.00           H  
ATOM   2026  H2  WAT   486      12.049   0.395 -23.146  1.00  0.00           H  
ATOM   2028  O   WAT   487      12.586 -11.138   9.836  1.00  0.00           O  
ATOM   2029  H1  WAT   487      12.912 -11.651  10.576  1.00  0.00           H  
ATOM   2030  H2  WAT   487      12.056 -10.449  10.236  1.00  0.00           H  
ATOM   2032  O   WAT   488       1.595  15.778 -14.229  1.00  0.00           O  
ATOM   2033  H1  WAT   488       1.248  15.558 -15.094  1.00  0.00           H  
ATOM   2034  H2  WAT   488       1.004  16.455 -13.899  1.00  0.00           H  
ATOM   2036  O   WAT   489       9.876   1.248  -5.970  1.00  0.00           O  
ATOM   2037  H1  WAT   489       9.417   1.896  -5.436  1.00  0.00           H  
ATOM   2038  H2  WAT   489       9.536   1.384  -6.855  1.00  0.00           H  
ATOM   2040  O   WAT   490       9.491 -11.985  16.301  1.00  0.00           O  
ATOM   2041  H1  WAT   490      10.081 -11.875  15.555  1.00  0.00           H  
ATOM   2042  H2  WAT   490       8.655 -11.629  16.000  1.00  0.00           H  
ATOM   2044  O   WAT   491     -18.473  -8.224  11.571  1.00  0.00           O  
ATOM   2045  H1  WAT   491     -19.168  -8.395  12.207  1.00  0.00           H  
ATOM   2046  H2  WAT   491     -18.799  -8.600  10.753  1.00  0.00           H  
ATOM   2048  O   WAT   492     -12.487  13.600  -7.914  1.00  0.00           O  
ATOM   2049  H1  WAT   492     -12.175  14.432  -8.271  1.00  0.00           H  
ATOM   2050  H2  WAT   492     -11.751  12.999  -8.029  1.00  0.00           H  
ATOM   2052  O   WAT   493      22.911 -13.240 -15.149  1.00  0.00           O  
ATOM   2053  H1  WAT   493      22.581 -12.785 -15.924  1.00  0.00           H  
ATOM   2054  H2  WAT   493      22.142 -13.674 -14.780  1.00  0.00           H  
ATOM   2056  O   WAT   494       4.590  22.342   3.535  1.00  0.00           O  
ATOM   2057  H1  WAT   494       4.368  22.735   2.691  1.00  0.00           H  
ATOM   2058  H2  WAT   494       5.516  22.552   3.660  1.00  0.00           H  
ATOM   2060  O   WAT   495      13.168  25.276   2.525  1.00  0.00           O  
ATOM   2061  H1  WAT   495      12.673  24.767   1.883  1.00  0.00           H  
ATOM   2062  H2  WAT   495      13.742  24.637   2.946  1.00  0.00           H  
ATOM   2064  O   WAT   496       1.557 -16.728  -5.777  1.00  0.00           O  
ATOM   2065  H1  WAT   496       2.092 -16.887  -6.554  1.00  0.00           H  
ATOM   2066  H2  WAT   496       1.567 -15.777  -5.670  1.00  0.00           H  
ATOM   2068  O   WAT   497     -11.089  12.524   4.600  1.00  0.00           O  
ATOM   2069  H1  WAT   497     -10.569  11.756   4.836  1.00  0.00           H  
ATOM   2070  H2  WAT   497     -11.911  12.414   5.078  1.00  0.00           H  
ATOM   2072  O   WAT   498       4.539   6.763  -6.890  1.00  0.00           O  
ATOM   2073  H1  WAT   498       5.340   6.759  -6.365  1.00  0.00           H  
ATOM   2074  H2  WAT   498       4.627   7.531  -7.456  1.00  0.00           H  
ATOM   2076  O   WAT   499      19.134  20.699   7.765  1.00  0.00           O  
ATOM   2077  H1  WAT   499      19.014  21.646   7.829  1.00  0.00           H  
ATOM   2078  H2  WAT   499      18.379  20.395   7.261  1.00  0.00           H  
ATOM   2080  O   WAT   500     -12.107  16.630  -4.978  1.00  0.00           O  
ATOM   2081  H1  WAT   500     -11.494  15.919  -4.790  1.00  0.00           H  
ATOM   2082  H2  WAT   500     -11.997  16.800  -5.913  1.00  0.00           H  
ATOM   2084  O   WAT   501     -21.490 -13.211   8.589  1.00  0.00           O  
ATOM   2085  H1  WAT   501     -21.443 -13.831   9.317  1.00  0.00           H  
ATOM   2086  H2  WAT   501     -20.822 -13.514   7.974  1.00  0.00           H  
ATOM   2088  O   WAT   502      -5.093  -0.331  19.624  1.00  0.00           O  
ATOM   2089  H1  WAT   502      -5.170   0.540  20.012  1.00  0.00           H  
ATOM   2090  H2  WAT   502      -5.704  -0.872  20.125  1.00  0.00           H  
ATOM   2092  O   WAT   503      10.308  23.037  -8.832  1.00  0.00           O  
ATOM   2093  H1  WAT   503       9.413  23.364  -8.931  1.00  0.00           H  
ATOM   2094  H2  WAT   503      10.389  22.840  -7.899  1.00  0.00           H  
ATOM   2096  O   WAT   504       2.764  -0.952 -25.143  1.00  0.00           O  
ATOM   2097  H1  WAT   504       2.599  -1.870 -24.929  1.00  0.00           H  
ATOM   2098  H2  WAT   504       3.573  -0.968 -25.656  1.00  0.00           H  
ATOM   2100  O   WAT   505      19.440   3.062  21.555  1.00  0.00           O  
ATOM   2101  H1  WAT   505      19.454   2.229  21.083  1.00  0.00           H  
ATOM   2102  H2  WAT   505      19.978   3.648  21.023  1.00  0.00           H  
ATOM   2104  O   WAT   506     -16.010  10.491   6.689  1.00  0.00           O  
ATOM   2105  H1  WAT   506     -15.691   9.642   6.384  1.00  0.00           H  
ATOM   2106  H2  WAT   506     -15.247  11.067   6.636  1.00  0.00           H  
ATOM   2108  O   WAT   507      13.720   5.891  20.042  1.00  0.00           O  
ATOM   2109  H1  WAT   507      14.528   5.449  20.303  1.00  0.00           H  
ATOM   2110  H2  WAT   507      13.676   5.770  19.094  1.00  0.00           H  
ATOM   2112  O   WAT   508      -3.828  10.280 -10.210  1.00  0.00           O  
ATOM   2113  H1  WAT   508      -3.645   9.352 -10.064  1.00  0.00           H  
ATOM   2114  H2  WAT   508      -3.503  10.452 -11.094  1.00  0.00           H  
ATOM   2116  O   WAT   509      -3.131  -2.046 -28.208  1.00  0.00           O  
ATOM   2117  H1  WAT   509      -2.232  -2.343 -28.062  1.00  0.00           H  
ATOM   2118  H2  WAT   509      -3.108  -1.628 -29.068  1.00  0.00           H  
ATOM   2120  O   WAT   510       4.862   2.284  19.763  1.00  0.00           O  
ATOM   2121  H1  WAT   510       5.817   2.346  19.740  1.00  0.00           H  
ATOM   2122  H2  WAT   510       4.687   1.374  20.003  1.00  0.00           H  
ATOM   2124  O   WAT   511      -6.751 -20.048   3.162  1.00  0.00           O  
ATOM   2125  H1  WAT   511      -7.096 -20.247   2.292  1.00  0.00           H  
ATOM   2126  H2  WAT   511      -7.225 -19.263   3.435  1.00  0.00           H  
ATOM   2128  O   WAT   512      22.127  -3.650  -2.363  1.00  0.00           O  
ATOM   2129  H1  WAT   512      21.769  -3.040  -1.719  1.00  0.00           H  
ATOM   2130  H2  WAT   512      23.076  -3.571  -2.266  1.00  0.00           H  
ATOM   2132  O   WAT   513       0.609   6.585 -19.735  1.00  0.00           O  
ATOM   2133  H1  WAT   513       1.223   5.853 -19.673  1.00  0.00           H  
ATOM   2134  H2  WAT   513       0.677   6.877 -20.645  1.00  0.00           H  
ATOM   2136  O   WAT   514     -11.891  -6.257   9.665  1.00  0.00           O  
ATOM   2137  H1  WAT   514     -12.592  -6.647  10.187  1.00  0.00           H  
ATOM   2138  H2  WAT   514     -11.531  -6.989   9.164  1.00  0.00           H  
ATOM   2140  O   WAT   515     -20.423   9.384 -16.442  1.00  0.00           O  
ATOM   2141  H1  WAT   515     -20.003  10.231 -16.590  1.00  0.00           H  
ATOM   2142  H2  WAT   515     -20.877   9.486 -15.605  1.00  0.00           H  
ATOM   2144  O   WAT   516       0.154   7.913  -6.491  1.00  0.00           O  
ATOM   2145  H1  WAT   516       0.953   7.831  -5.970  1.00  0.00           H  
ATOM   2146  H2  WAT   516       0.462   7.951  -7.397  1.00  0.00           H  
ATOM   2148  O   WAT   517     -20.692  -0.172  -0.213  1.00  0.00           O  
ATOM   2149  H1  WAT   517     -20.758   0.335  -1.023  1.00  0.00           H  
ATOM   2150  H2  WAT   517     -20.961  -1.056  -0.462  1.00  0.00           H  
ATOM   2152  O   WAT   518      -1.689 -25.700 -14.560  1.00  0.00           O  
ATOM   2153  H1  WAT   518      -0.933 -26.143 -14.175  1.00  0.00           H  
ATOM   2154  H2  WAT   518      -2.221 -25.438 -13.809  1.00  0.00           H  
ATOM   2156  O   WAT   519       7.877 -23.007  16.794  1.00  0.00           O  
ATOM   2157  H1  WAT   519       8.670 -22.856  17.308  1.00  0.00           H  
ATOM   2158  H2  WAT   519       7.888 -23.946  16.608  1.00  0.00           H  
ATOM   2160  O   WAT   520      -3.035   7.019  13.392  1.00  0.00           O  
ATOM   2161  H1  WAT   520      -2.744   7.576  12.670  1.00  0.00           H  
ATOM   2162  H2  WAT   520      -3.792   7.478  13.758  1.00  0.00           H  
ATOM   2164  O   WAT   521     -11.809 -19.778   0.916  1.00  0.00           O  
ATOM   2165  H1  WAT   521     -11.429 -20.087   1.739  1.00  0.00           H  
ATOM   2166  H2  WAT   521     -12.615 -19.332   1.177  1.00  0.00           H  
ATOM   2168  O   WAT   522      -2.851 -12.532  -8.584  1.00  0.00           O  
ATOM   2169  H1  WAT   522      -3.254 -11.680  -8.416  1.00  0.00           H  
ATOM   2170  H2  WAT   522      -2.139 -12.344  -9.195  1.00  0.00           H  
ATOM   2172  O   WAT   523     -17.329   7.869   4.320  1.00  0.00           O  
ATOM   2173  H1  WAT   523     -16.612   7.871   4.955  1.00  0.00           H  
ATOM   2174  H2  WAT   523     -17.673   6.977   4.349  1.00  0.00           H  
ATOM   2176  O   WAT   524      -3.799  18.875  11.874  1.00  0.00           O  
ATOM   2177  H1  WAT   524      -3.805  17.967  11.570  1.00  0.00           H  
ATOM   2178  H2  WAT   524      -4.034  19.388  11.100  1.00  0.00           H  
ATOM   2180  O   WAT   525       1.248  16.257  11.892  1.00  0.00           O  
ATOM   2181  H1  WAT   525       2.065  16.734  12.038  1.00  0.00           H  
ATOM   2182  H2  WAT   525       0.563  16.917  11.999  1.00  0.00           H  
ATOM   2184  O   WAT   526      17.353   3.615  -5.187  1.00  0.00           O  
ATOM   2185  H1  WAT   526      17.632   4.428  -4.765  1.00  0.00           H  
ATOM   2186  H2  WAT   526      17.780   2.924  -4.681  1.00  0.00           H  
ATOM   2188  O   WAT   527       6.390  -2.145  24.943  1.00  0.00           O  
ATOM   2189  H1  WAT   527       7.164  -1.926  25.463  1.00  0.00           H  
ATOM   2190  H2  WAT   527       5.692  -2.257  25.588  1.00  0.00           H  
ATOM   2192  O   WAT   528      -6.396   4.588 -30.287  1.00  0.00           O  
ATOM   2193  H1  WAT   528      -6.993   5.221 -30.686  1.00  0.00           H  
ATOM   2194  H2  WAT   528      -5.854   4.280 -31.013  1.00  0.00           H  
ATOM   2196  O   WAT   529      24.621  -6.151 -11.790  1.00  0.00           O  
ATOM   2197  H1  WAT   529      24.831  -5.769 -10.938  1.00  0.00           H  
ATOM   2198  H2  WAT   529      24.686  -5.419 -12.404  1.00  0.00           H  
ATOM   2200  O   WAT   530     -16.248  12.288  -3.417  1.00  0.00           O  
ATOM   2201  H1  WAT   530     -15.712  12.797  -4.026  1.00  0.00           H  
ATOM   2202  H2  WAT   530     -16.169  11.385  -3.724  1.00  0.00           H  
ATOM   2204  O   WAT   531      23.741   9.823 -10.041  1.00  0.00           O  
ATOM   2205  H1  WAT   531      24.209   9.701 -10.867  1.00  0.00           H  
ATOM   2206  H2  WAT   531      24.184  10.561  -9.621  1.00  0.00           H  
ATOM   2208  O   WAT   532      19.388  -1.675  -6.998  1.00  0.00           O  
ATOM   2209  H1  WAT   532      19.495  -1.596  -7.946  1.00  0.00           H  
ATOM   2210  H2  WAT   532      18.601  -1.166  -6.802  1.00  0.00           H  
ATOM   2212  O   WAT   533      14.865   9.845  -1.634  1.00  0.00           O  
ATOM   2213  H1  WAT   533      15.013  10.739  -1.943  1.00  0.00           H  
ATOM   2214  H2  WAT   533      14.100   9.545  -2.125  1.00  0.00           H  
ATOM   2216  O   WAT   534       2.138   6.597   7.827  1.00  0.00           O  
ATOM   2217  H1  WAT   534       1.392   6.109   7.478  1.00  0.00           H  
ATOM   2218  H2  WAT   534       2.422   7.151   7.100  1.00  0.00           H  
ATOM   2220  O   WAT   535       5.090  -6.269 -27.849  1.00  0.00           O  
ATOM   2221  H1  WAT   535       5.026  -5.363 -27.547  1.00  0.00           H  
ATOM   2222  H2  WAT   535       5.339  -6.197 -28.771  1.00  0.00           H  
ATOM   2224  O   WAT   536     -22.712  -0.004  16.724  1.00  0.00           O  
ATOM   2225  H1  WAT   536     -23.006  -0.718  16.158  1.00  0.00           H  
ATOM   2226  H2  WAT   536     -23.165  -0.154  17.554  1.00  0.00           H  
ATOM   2228  O   WAT   537      -8.125  14.432   1.517  1.00  0.00           O  
ATOM   2229  H1  WAT   537      -7.851  13.785   0.867  1.00  0.00           H  
ATOM   2230  H2  WAT   537      -9.001  14.152   1.780  1.00  0.00           H  
ATOM   2232  O   WAT   538       1.281 -12.345 -16.228  1.00  0.00           O  
ATOM   2233  H1  WAT   538       1.925 -12.765 -15.659  1.00  0.00           H  
ATOM   2234  H2  WAT   538       1.203 -12.934 -16.978  1.00  0.00           H  
ATOM   2236  O   WAT   539     -10.792  -5.268   5.761  1.00  0.00           O  
ATOM   2237  H1  WAT   539     -11.711  -5.536   5.793  1.00  0.00           H  
ATOM   2238  H2  WAT   539     -10.559  -5.324   4.834  1.00  0.00           H  
ATOM   2240  O   WAT   540      25.169   5.022  14.046  1.00  0.00           O  
ATOM   2241  H1  WAT   540      25.114   5.927  13.739  1.00  0.00           H  
ATOM   2242  H2  WAT   540      26.106   4.863  14.159  1.00  0.00           H  
ATOM   2244  O   WAT   541     -25.061  -9.803  11.893  1.00  0.00           O  
ATOM   2245  H1  WAT   541     -24.429  -9.737  11.177  1.00  0.00           H  
ATOM   2246  H2  WAT   541     -24.931  -9.003  12.401  1.00  0.00           H  
ATOM   2248  O   WAT   542      13.408  23.612  -4.929  1.00  0.00           O  
ATOM   2249  H1  WAT   542      13.201  22.697  -5.117  1.00  0.00           H  
ATOM   2250  H2  WAT   542      13.717  23.964  -5.764  1.00  0.00           H  
ATOM   2252  O   WAT   543     -17.271  -2.384   2.829  1.00  0.00           O  
ATOM   2253  H1  WAT   543     -17.039  -3.085   2.220  1.00  0.00           H  
ATOM   2254  H2  WAT   543     -17.663  -1.707   2.276  1.00  0.00           H  
ATOM   2256  O   WAT   544      -3.465   5.285   8.338  1.00  0.00           O  
ATOM   2257  H1  WAT   544      -3.978   5.204   9.142  1.00  0.00           H  
ATOM   2258  H2  WAT   544      -2.931   6.069   8.472  1.00  0.00           H  
ATOM   2260  O   WAT   545      -2.076   3.968 -18.187  1.00  0.00           O  
ATOM   2261  H1  WAT   545      -2.434   4.379 -17.400  1.00  0.00           H  
ATOM   2262  H2  WAT   545      -2.069   4.668 -18.840  1.00  0.00           H  
ATOM   2264  O   WAT   546      18.928   4.782  11.835  1.00  0.00           O  
ATOM   2265  H1  WAT   546      18.462   5.059  11.046  1.00  0.00           H  
ATOM   2266  H2  WAT   546      18.388   4.079  12.197  1.00  0.00           H  
ATOM   2268  O   WAT   547      11.898  -0.918  20.566  1.00  0.00           O  
ATOM   2269  H1  WAT   547      12.414  -1.283  19.847  1.00  0.00           H  
ATOM   2270  H2  WAT   547      12.276  -0.053  20.718  1.00  0.00           H  
ATOM   2272  O   WAT   548       3.157  -1.918  -9.338  1.00  0.00           O  
ATOM   2273  H1  WAT   548       3.165  -2.473  -8.558  1.00  0.00           H  
ATOM   2274  H2  WAT   548       3.383  -1.046  -9.014  1.00  0.00           H  
ATOM   2276  O   WAT   549      21.507 -10.924  15.013  1.00  0.00           O  
ATOM   2277  H1  WAT   549      21.205 -10.450  15.788  1.00  0.00           H  
ATOM   2278  H2  WAT   549      20.848 -10.736  14.345  1.00  0.00           H  
ATOM   2280  O   WAT   550       4.694   5.391  22.489  1.00  0.00           O  
ATOM   2281  H1  WAT   550       3.898   5.887  22.300  1.00  0.00           H  
ATOM   2282  H2  WAT   550       5.123   5.883  23.188  1.00  0.00           H  
ATOM   2284  O   WAT   551      15.233 -11.242  -9.822  1.00  0.00           O  
ATOM   2285  H1  WAT   551      14.826 -10.554 -10.348  1.00  0.00           H  
ATOM   2286  H2  WAT   551      15.548 -10.791  -9.039  1.00  0.00           H  
ATOM   2288  O   WAT   552      -0.511 -16.977  20.589  1.00  0.00           O  
ATOM   2289  H1  WAT   552      -1.014 -16.873  19.782  1.00  0.00           H  
ATOM   2290  H2  WAT   552      -0.576 -16.126  21.023  1.00  0.00           H  
ATOM   2292  O   WAT   553      10.362 -10.969 -24.922  1.00  0.00           O  
ATOM   2293  H1  WAT   553      10.513 -11.632 -25.596  1.00  0.00           H  
ATOM   2294  H2  WAT   553       9.776 -10.336 -25.337  1.00  0.00           H  
ATOM   2296  O   WAT   554       1.806   8.268 -17.719  1.00  0.00           O  
ATOM   2297  H1  WAT   554       1.363   7.561 -18.189  1.00  0.00           H  
ATOM   2298  H2  WAT   554       2.683   8.297 -18.102  1.00  0.00           H  
ATOM   2300  O   WAT   555       5.177  14.570 -14.320  1.00  0.00           O  
ATOM   2301  H1  WAT   555       5.426  13.968 -15.022  1.00  0.00           H  
ATOM   2302  H2  WAT   555       4.856  15.349 -14.775  1.00  0.00           H  
ATOM   2304  O   WAT   556      -9.811 -24.741   2.287  1.00  0.00           O  
ATOM   2305  H1  WAT   556     -10.761 -24.796   2.185  1.00  0.00           H  
ATOM   2306  H2  WAT   556      -9.509 -24.317   1.484  1.00  0.00           H  
ATOM   2308  O   WAT   557       7.731  -4.661  27.434  1.00  0.00           O  
ATOM   2309  H1  WAT   557       7.946  -3.798  27.789  1.00  0.00           H  
ATOM   2310  H2  WAT   557       6.848  -4.840  27.757  1.00  0.00           H  
ATOM   2312  O   WAT   558      10.946  12.121  -6.954  1.00  0.00           O  
ATOM   2313  H1  WAT   558      10.656  12.724  -6.270  1.00  0.00           H  
ATOM   2314  H2  WAT   558      11.825  12.423  -7.184  1.00  0.00           H  
ATOM   2316  O   WAT   559      16.807   1.170  20.175  1.00  0.00           O  
ATOM   2317  H1  WAT   559      17.727   0.910  20.218  1.00  0.00           H  
ATOM   2318  H2  WAT   559      16.479   1.037  21.064  1.00  0.00           H  
ATOM   2320  O   WAT   560       7.935  -7.647 -16.635  1.00  0.00           O  
ATOM   2321  H1  WAT   560       7.299  -7.048 -17.025  1.00  0.00           H  
ATOM   2322  H2  WAT   560       8.109  -7.280 -15.768  1.00  0.00           H  
ATOM   2324  O   WAT   561      11.349  -7.607  27.041  1.00  0.00           O  
ATOM   2325  H1  WAT   561      11.157  -6.895  27.651  1.00  0.00           H  
ATOM   2326  H2  WAT   561      11.423  -7.178  26.188  1.00  0.00           H  
ATOM   2328  O   WAT   562      -4.885 -27.148 -10.642  1.00  0.00           O  
ATOM   2329  H1  WAT   562      -4.929 -27.492 -11.534  1.00  0.00           H  
ATOM   2330  H2  WAT   562      -4.202 -27.668 -10.218  1.00  0.00           H  
ATOM   2332  O   WAT   563     -19.413   5.968 -18.012  1.00  0.00           O  
ATOM   2333  H1  WAT   563     -19.497   5.328 -18.719  1.00  0.00           H  
ATOM   2334  H2  WAT   563     -18.808   6.626 -18.355  1.00  0.00           H  
ATOM   2336  O   WAT   564      -5.416   2.691 -14.067  1.00  0.00           O  
ATOM   2337  H1  WAT   564      -5.387   2.994 -14.974  1.00  0.00           H  
ATOM   2338  H2  WAT   564      -5.879   3.385 -13.597  1.00  0.00           H  
ATOM   2340  O   WAT   565       9.398  -1.241  17.045  1.00  0.00           O  
ATOM   2341  H1  WAT   565       8.903  -1.587  17.788  1.00  0.00           H  
ATOM   2342  H2  WAT   565       9.567  -0.327  17.274  1.00  0.00           H  
ATOM   2344  O   WAT   566      -8.928  11.490  -3.231  1.00  0.00           O  
ATOM   2345  H1  WAT   566      -8.748  10.631  -3.613  1.00  0.00           H  
ATOM   2346  H2  WAT   566      -9.516  11.912  -3.857  1.00  0.00           H  
ATOM   2348  O   WAT   567     -13.890   5.251   2.007  1.00  0.00           O  
ATOM   2349  H1  WAT   567     -13.117   5.382   1.459  1.00  0.00           H  
ATOM   2350  H2  WAT   567     -13.693   5.722   2.817  1.00  0.00           H  
ATOM   2352  O   WAT   568       7.789 -12.735  25.634  1.00  0.00           O  
ATOM   2353  H1  WAT   568       7.429 -13.247  26.358  1.00  0.00           H  
ATOM   2354  H2  WAT   568       8.429 -12.155  26.046  1.00  0.00           H  
ATOM   2356  O   WAT   569     -15.543   7.575   8.665  1.00  0.00           O  
ATOM   2357  H1  WAT   569     -14.740   7.533   9.184  1.00  0.00           H  
ATOM   2358  H2  WAT   569     -15.929   8.422   8.888  1.00  0.00           H  
ATOM   2360  O   WAT   570      11.565   2.434  12.780  1.00  0.00           O  
ATOM   2361  H1  WAT   570      10.614   2.522  12.715  1.00  0.00           H  
ATOM   2362  H2  WAT   570      11.700   1.576  13.182  1.00  0.00           H  
ATOM   2364  O   WAT   571       3.431 -13.448  24.001  1.00  0.00           O  
ATOM   2365  H1  WAT   571       3.431 -13.414  23.044  1.00  0.00           H  
ATOM   2366  H2  WAT   571       4.081 -12.797  24.264  1.00  0.00           H  
ATOM   2368  O   WAT   572      -7.237  18.622  10.766  1.00  0.00           O  
ATOM   2369  H1  WAT   572      -7.155  19.204  10.010  1.00  0.00           H  
ATOM   2370  H2  WAT   572      -7.972  18.979  11.265  1.00  0.00           H  
ATOM   2372  O   WAT   573      -5.322   3.139 -28.241  1.00  0.00           O  
ATOM   2373  H1  WAT   573      -5.155   2.266 -28.598  1.00  0.00           H  
ATOM   2374  H2  WAT   573      -5.798   3.594 -28.936  1.00  0.00           H  
ATOM   2376  O   WAT   574      24.561  -6.485  -0.010  1.00  0.00           O  
ATOM   2377  H1  WAT   574      24.703  -6.340   0.926  1.00  0.00           H  
ATOM   2378  H2  WAT   574      23.793  -5.954  -0.221  1.00  0.00           H  
ATOM   2380  O   WAT   575       1.795  27.457  11.767  1.00  0.00           O  
ATOM   2381  H1  WAT   575       1.224  27.293  12.517  1.00  0.00           H  
ATOM   2382  H2  WAT   575       2.680  27.440  12.132  1.00  0.00           H  
ATOM   2384  O   WAT   576      15.120 -20.464  -2.158  1.00  0.00           O  
ATOM   2385  H1  WAT   576      15.747 -20.493  -1.435  1.00  0.00           H  
ATOM   2386  H2  WAT   576      14.904 -21.382  -2.325  1.00  0.00           H  
ATOM   2388  O   WAT   577       2.104  26.728   6.895  1.00  0.00           O  
ATOM   2389  H1  WAT   577       1.769  25.892   6.571  1.00  0.00           H  
ATOM   2390  H2  WAT   577       1.993  26.679   7.844  1.00  0.00           H  
ATOM   2392  O   WAT   578     -18.024  -1.778 -17.596  1.00  0.00           O  
ATOM   2393  H1  WAT   578     -17.450  -1.022 -17.721  1.00  0.00           H  
ATOM   2394  H2  WAT   578     -18.611  -1.519 -16.886  1.00  0.00           H  
ATOM   2396  O   WAT   579       4.322   9.290  11.946  1.00  0.00           O  
ATOM   2397  H1  WAT   579       4.506  10.006  12.554  1.00  0.00           H  
ATOM   2398  H2  WAT   579       4.350   9.697  11.080  1.00  0.00           H  
ATOM   2400  O   WAT   580      -6.234 -10.370  20.986  1.00  0.00           O  
ATOM   2401  H1  WAT   580      -6.138 -11.255  21.339  1.00  0.00           H  
ATOM   2402  H2  WAT   580      -6.123  -9.796  21.744  1.00  0.00           H  
ATOM   2404  O   WAT   581     -10.336   0.497  -5.986  1.00  0.00           O  
ATOM   2405  H1  WAT   581     -10.463   1.439  -5.871  1.00  0.00           H  
ATOM   2406  H2  WAT   581     -10.622   0.323  -6.882  1.00  0.00           H  
ATOM   2408  O   WAT   582      -5.491  18.421  -8.639  1.00  0.00           O  
ATOM   2409  H1  WAT   582      -6.278  18.966  -8.653  1.00  0.00           H  
ATOM   2410  H2  WAT   582      -5.600  17.863  -7.870  1.00  0.00           H  
ATOM   2412  O   WAT   583       2.388  -9.874 -16.564  1.00  0.00           O  
ATOM   2413  H1  WAT   583       1.829  -9.276 -16.066  1.00  0.00           H  
ATOM   2414  H2  WAT   583       2.037 -10.744 -16.372  1.00  0.00           H  
ATOM   2416  O   WAT   584     -10.731  13.962  -0.991  1.00  0.00           O  
ATOM   2417  H1  WAT   584     -10.432  14.662  -1.572  1.00  0.00           H  
ATOM   2418  H2  WAT   584     -11.479  14.339  -0.528  1.00  0.00           H  
ATOM   2420  O   WAT   585      -8.161  15.332 -22.938  1.00  0.00           O  
ATOM   2421  H1  WAT   585      -7.336  14.847 -22.934  1.00  0.00           H  
ATOM   2422  H2  WAT   585      -8.052  15.996 -22.257  1.00  0.00           H  
ATOM   2424  O   WAT   586     -10.846 -12.499   9.005  1.00  0.00           O  
ATOM   2425  H1  WAT   586     -10.800 -11.594   9.312  1.00  0.00           H  
ATOM   2426  H2  WAT   586      -9.958 -12.696   8.707  1.00  0.00           H  
ATOM   2428  O   WAT   587      -2.692  14.345 -15.607  1.00  0.00           O  
ATOM   2429  H1  WAT   587      -3.512  14.674 -15.976  1.00  0.00           H  
ATOM   2430  H2  WAT   587      -2.200  14.026 -16.363  1.00  0.00           H  
ATOM   2432  O   WAT   588      15.811   0.923 -21.637  1.00  0.00           O  
ATOM   2433  H1  WAT   588      16.623   0.843 -22.137  1.00  0.00           H  
ATOM   2434  H2  WAT   588      15.940   0.352 -20.879  1.00  0.00           H  
ATOM   2436  O   WAT   589       4.374  16.200 -16.260  1.00  0.00           O  
ATOM   2437  H1  WAT   589       4.833  16.075 -17.090  1.00  0.00           H  
ATOM   2438  H2  WAT   589       4.396  17.146 -16.115  1.00  0.00           H  
ATOM   2440  O   WAT   590      -2.710  14.884  13.956  1.00  0.00           O  
ATOM   2441  H1  WAT   590      -2.334  15.146  13.116  1.00  0.00           H  
ATOM   2442  H2  WAT   590      -2.465  15.587  14.558  1.00  0.00           H  
ATOM   2444  O   WAT   591      25.439   5.510  -6.536  1.00  0.00           O  
ATOM   2445  H1  WAT   591      25.494   6.252  -7.138  1.00  0.00           H  
ATOM   2446  H2  WAT   591      24.554   5.167  -6.660  1.00  0.00           H  
ATOM   2448  O   WAT   592       3.215 -13.869  10.116  1.00  0.00           O  
ATOM   2449  H1  WAT   592       3.566 -14.214  10.937  1.00  0.00           H  
ATOM   2450  H2  WAT   592       3.128 -14.636   9.551  1.00  0.00           H  
ATOM   2452  O   WAT   593     -13.746   8.927  19.428  1.00  0.00           O  
ATOM   2453  H1  WAT   593     -14.134   9.794  19.307  1.00  0.00           H  
ATOM   2454  H2  WAT   593     -13.162   8.820  18.677  1.00  0.00           H  
ATOM   2456  O   WAT   594     -14.469   3.385 -13.729  1.00  0.00           O  
ATOM   2457  H1  WAT   594     -14.166   2.737 -13.093  1.00  0.00           H  
ATOM   2458  H2  WAT   594     -14.100   3.094 -14.563  1.00  0.00           H  
ATOM   2460  O   WAT   595      -5.099  -6.336 -16.002  1.00  0.00           O  
ATOM   2461  H1  WAT   595      -6.004  -6.649 -16.026  1.00  0.00           H  
ATOM   2462  H2  WAT   595      -5.050  -5.691 -16.708  1.00  0.00           H  
ATOM   2464  O   WAT   596       1.388  -0.818 -18.691  1.00  0.00           O  
ATOM   2465  H1  WAT   596       0.725  -0.566 -18.048  1.00  0.00           H  
ATOM   2466  H2  WAT   596       2.005  -1.360 -18.198  1.00  0.00           H  
ATOM   2468  O   WAT   597      -6.507   1.935  13.999  1.00  0.00           O  
ATOM   2469  H1  WAT   597      -6.544   1.345  13.246  1.00  0.00           H  
ATOM   2470  H2  WAT   597      -5.642   1.784  14.379  1.00  0.00           H  
ATOM   2472  O   WAT   598     -16.384  -1.017 -23.935  1.00  0.00           O  
ATOM   2473  H1  WAT   598     -16.771  -0.143 -23.971  1.00  0.00           H  
ATOM   2474  H2  WAT   598     -15.563  -0.896 -23.458  1.00  0.00           H  
ATOM   2476  O   WAT   599     -10.275   0.406 -24.384  1.00  0.00           O  
ATOM   2477  H1  WAT   599     -10.793  -0.345 -24.675  1.00  0.00           H  
ATOM   2478  H2  WAT   599     -10.489   1.100 -25.008  1.00  0.00           H  
ATOM   2480  O   WAT   600      -3.357  -7.096   8.543  1.00  0.00           O  
ATOM   2481  H1  WAT   600      -3.538  -6.841   9.448  1.00  0.00           H  
ATOM   2482  H2  WAT   600      -3.942  -7.836   8.381  1.00  0.00           H  
ATOM   2484  O   WAT   601       9.973 -20.877   9.995  1.00  0.00           O  
ATOM   2485  H1  WAT   601       9.401 -20.235  10.415  1.00  0.00           H  
ATOM   2486  H2  WAT   601      10.846 -20.487  10.042  1.00  0.00           H  
ATOM   2488  O   WAT   602     -21.920  -8.985  15.057  1.00  0.00           O  
ATOM   2489  H1  WAT   602     -22.548  -8.420  14.607  1.00  0.00           H  
ATOM   2490  H2  WAT   602     -21.790  -8.568  15.909  1.00  0.00           H  
ATOM   2492  O   WAT   603      10.818  11.925 -11.324  1.00  0.00           O  
ATOM   2493  H1  WAT   603      11.058  12.680 -11.862  1.00  0.00           H  
ATOM   2494  H2  WAT   603      10.348  12.300 -10.580  1.00  0.00           H  
ATOM   2496  O   WAT   604       5.753  -3.154  29.841  1.00  0.00           O  
ATOM   2497  H1  WAT   604       6.610  -3.391  30.196  1.00  0.00           H  
ATOM   2498  H2  WAT   604       5.519  -3.887  29.271  1.00  0.00           H  
ATOM   2500  O   WAT   605     -15.092  14.633  -8.086  1.00  0.00           O  
ATOM   2501  H1  WAT   605     -15.073  15.577  -7.931  1.00  0.00           H  
ATOM   2502  H2  WAT   605     -14.196  14.415  -8.345  1.00  0.00           H  
ATOM   2504  O   WAT   606       3.610  22.887   0.624  1.00  0.00           O  
ATOM   2505  H1  WAT   606       3.178  23.659   0.989  1.00  0.00           H  
ATOM   2506  H2  WAT   606       4.439  23.218   0.278  1.00  0.00           H  
ATOM   2508  O   WAT   607      17.873  12.451 -10.435  1.00  0.00           O  
ATOM   2509  H1  WAT   607      17.310  12.044 -11.094  1.00  0.00           H  
ATOM   2510  H2  WAT   607      17.824  13.388 -10.624  1.00  0.00           H  
ATOM   2512  O   WAT   608      14.008  22.579   6.019  1.00  0.00           O  
ATOM   2513  H1  WAT   608      14.403  23.291   6.523  1.00  0.00           H  
ATOM   2514  H2  WAT   608      14.197  22.797   5.107  1.00  0.00           H  
ATOM   2516  O   WAT   609       3.472 -17.020   8.577  1.00  0.00           O  
ATOM   2517  H1  WAT   609       2.618 -17.368   8.835  1.00  0.00           H  
ATOM   2518  H2  WAT   609       3.342 -16.704   7.683  1.00  0.00           H  
ATOM   2520  O   WAT   610      -8.069   7.363  12.364  1.00  0.00           O  
ATOM   2521  H1  WAT   610      -8.478   7.427  13.227  1.00  0.00           H  
ATOM   2522  H2  WAT   610      -7.914   8.271  12.105  1.00  0.00           H  
ATOM   2524  O   WAT   611      -2.667  13.211 -19.895  1.00  0.00           O  
ATOM   2525  H1  WAT   611      -2.701  14.116 -20.205  1.00  0.00           H  
ATOM   2526  H2  WAT   611      -2.213  13.263 -19.055  1.00  0.00           H  
ATOM   2528  O   WAT   612       8.222 -18.522   4.347  1.00  0.00           O  
ATOM   2529  H1  WAT   612       7.647 -18.343   3.603  1.00  0.00           H  
ATOM   2530  H2  WAT   612       7.947 -17.896   5.017  1.00  0.00           H  
ATOM   2532  O   WAT   613       2.368  17.445  15.489  1.00  0.00           O  
ATOM   2533  H1  WAT   613       2.949  17.114  14.805  1.00  0.00           H  
ATOM   2534  H2  WAT   613       1.903  16.671  15.804  1.00  0.00           H  
ATOM   2536  O   WAT   614       6.280   6.083  20.140  1.00  0.00           O  
ATOM   2537  H1  WAT   614       5.674   5.643  20.737  1.00  0.00           H  
ATOM   2538  H2  WAT   614       5.976   5.836  19.266  1.00  0.00           H  
ATOM   2540  O   WAT   615      -9.083   6.167 -27.999  1.00  0.00           O  
ATOM   2541  H1  WAT   615      -8.497   6.838 -27.649  1.00  0.00           H  
ATOM   2542  H2  WAT   615      -8.737   5.344 -27.654  1.00  0.00           H  
ATOM   2544  O   WAT   616      12.514 -19.204  15.727  1.00  0.00           O  
ATOM   2545  H1  WAT   616      11.686 -19.351  16.185  1.00  0.00           H  
ATOM   2546  H2  WAT   616      12.580 -18.252  15.654  1.00  0.00           H  
ATOM   2548  O   WAT   617     -24.163  16.863   4.628  1.00  0.00           O  
ATOM   2549  H1  WAT   617     -24.049  17.755   4.300  1.00  0.00           H  
ATOM   2550  H2  WAT   617     -25.112  16.746   4.678  1.00  0.00           H  
ATOM   2552  O   WAT   618     -12.049  -6.252 -11.327  1.00  0.00           O  
ATOM   2553  H1  WAT   618     -11.979  -7.192 -11.159  1.00  0.00           H  
ATOM   2554  H2  WAT   618     -12.983  -6.105 -11.476  1.00  0.00           H  
ATOM   2556  O   WAT   619       6.665  13.200 -16.156  1.00  0.00           O  
ATOM   2557  H1  WAT   619       7.413  13.104 -15.567  1.00  0.00           H  
ATOM   2558  H2  WAT   619       7.053  13.252 -17.030  1.00  0.00           H  
ATOM   2560  O   WAT   620       0.940   8.300  -8.856  1.00  0.00           O  
ATOM   2561  H1  WAT   620       0.688   9.118  -9.284  1.00  0.00           H  
ATOM   2562  H2  WAT   620       1.823   8.122  -9.180  1.00  0.00           H  
ATOM   2564  O   WAT   621     -12.849   6.850   9.747  1.00  0.00           O  
ATOM   2565  H1  WAT   621     -12.272   6.855   8.983  1.00  0.00           H  
ATOM   2566  H2  WAT   621     -12.429   7.444  10.369  1.00  0.00           H  
ATOM   2568  O   WAT   622       9.831  20.599  -1.578  1.00  0.00           O  
ATOM   2569  H1  WAT   622       9.081  20.976  -2.038  1.00  0.00           H  
ATOM   2570  H2  WAT   622       9.496  20.389  -0.706  1.00  0.00           H  
ATOM   2572  O   WAT   623      12.311 -15.532   4.428  1.00  0.00           O  
ATOM   2573  H1  WAT   623      11.440 -15.533   4.030  1.00  0.00           H  
ATOM   2574  H2  WAT   623      12.193 -15.984   5.263  1.00  0.00           H  
ATOM   2576  O   WAT   624       0.800  10.783   5.702  1.00  0.00           O  
ATOM   2577  H1  WAT   624      -0.132  10.581   5.777  1.00  0.00           H  
ATOM   2578  H2  WAT   624       0.853  11.402   4.973  1.00  0.00           H  
ATOM   2580  O   WAT   625     -17.696  14.404  -0.975  1.00  0.00           O  
ATOM   2581  H1  WAT   625     -18.417  14.253  -0.363  1.00  0.00           H  
ATOM   2582  H2  WAT   625     -18.028  15.072  -1.575  1.00  0.00           H  
ATOM   2584  O   WAT   626     -15.264  -7.726  -3.799  1.00  0.00           O  
ATOM   2585  H1  WAT   626     -15.709  -7.988  -2.993  1.00  0.00           H  
ATOM   2586  H2  WAT   626     -14.768  -8.501  -4.062  1.00  0.00           H  
ATOM   2588  O   WAT   627      -0.129   8.472   2.577  1.00  0.00           O  
ATOM   2589  H1  WAT   627      -0.834   9.110   2.686  1.00  0.00           H  
ATOM   2590  H2  WAT   627      -0.423   7.705   3.069  1.00  0.00           H  
ATOM   2592  O   WAT   628      15.905 -15.728  -9.515  1.00  0.00           O  
ATOM   2593  H1  WAT   628      15.245 -15.085  -9.776  1.00  0.00           H  
ATOM   2594  H2  WAT   628      15.616 -16.031  -8.654  1.00  0.00           H  
ATOM   2596  O   WAT   629      -8.375 -29.537 -10.150  1.00  0.00           O  
ATOM   2597  H1  WAT   629      -8.182 -30.100  -9.400  1.00  0.00           H  
ATOM   2598  H2  WAT   629      -7.624 -29.649 -10.733  1.00  0.00           H  
ATOM   2600  O   WAT   630       7.063   6.021  -5.594  1.00  0.00           O  
ATOM   2601  H1  WAT   630       7.626   6.321  -4.881  1.00  0.00           H  
ATOM   2602  H2  WAT   630       7.666   5.638  -6.231  1.00  0.00           H  
ATOM   2604  O   WAT   631       2.350  12.312   9.976  1.00  0.00           O  
ATOM   2605  H1  WAT   631       2.309  12.559  10.900  1.00  0.00           H  
ATOM   2606  H2  WAT   631       2.682  13.092   9.533  1.00  0.00           H  
ATOM   2608  O   WAT   632      16.503 -19.136  15.291  1.00  0.00           O  
ATOM   2609  H1  WAT   632      16.997 -18.456  14.832  1.00  0.00           H  
ATOM   2610  H2  WAT   632      16.275 -18.740  16.131  1.00  0.00           H  
ATOM   2612  O   WAT   633      19.596  -1.371   2.810  1.00  0.00           O  
ATOM   2613  H1  WAT   633      19.615  -1.483   3.761  1.00  0.00           H  
ATOM   2614  H2  WAT   633      20.364  -1.849   2.498  1.00  0.00           H  
ATOM   2616  O   WAT   634      -0.934   5.030  18.674  1.00  0.00           O  
ATOM   2617  H1  WAT   634      -0.508   5.019  19.531  1.00  0.00           H  
ATOM   2618  H2  WAT   634      -0.257   4.731  18.066  1.00  0.00           H  
ATOM   2620  O   WAT   635       0.013  21.497  15.339  1.00  0.00           O  
ATOM   2621  H1  WAT   635      -0.006  22.331  14.870  1.00  0.00           H  
ATOM   2622  H2  WAT   635       0.197  21.738  16.247  1.00  0.00           H  
ATOM   2624  O   WAT   636      -2.560  -8.670   4.568  1.00  0.00           O  
ATOM   2625  H1  WAT   636      -2.039  -7.873   4.666  1.00  0.00           H  
ATOM   2626  H2  WAT   636      -3.466  -8.362   4.542  1.00  0.00           H  
ATOM   2628  O   WAT   637      -1.961 -12.495 -18.536  1.00  0.00           O  
ATOM   2629  H1  WAT   637      -2.620 -13.003 -19.009  1.00  0.00           H  
ATOM   2630  H2  WAT   637      -2.458 -12.022 -17.868  1.00  0.00           H  
ATOM   2632  O   WAT   638      -2.657  -1.898  -8.870  1.00  0.00           O  
ATOM   2633  H1  WAT   638      -3.188  -1.998  -8.080  1.00  0.00           H  
ATOM   2634  H2  WAT   638      -1.756  -1.863  -8.550  1.00  0.00           H  
ATOM   2636  O   WAT   639      16.765  -6.114  14.001  1.00  0.00           O  
ATOM   2637  H1  WAT   639      16.918  -5.491  14.712  1.00  0.00           H  
ATOM   2638  H2  WAT   639      17.104  -5.674  13.221  1.00  0.00           H  
ATOM   2640  O   WAT   640       4.117  17.103  -4.142  1.00  0.00           O  
ATOM   2641  H1  WAT   640       4.232  16.358  -3.553  1.00  0.00           H  
ATOM   2642  H2  WAT   640       3.319  17.532  -3.832  1.00  0.00           H  
ATOM   2644  O   WAT   641     -14.312  20.692   2.907  1.00  0.00           O  
ATOM   2645  H1  WAT   641     -13.492  20.330   3.244  1.00  0.00           H  
ATOM   2646  H2  WAT   641     -14.086  21.028   2.039  1.00  0.00           H  
ATOM   2648  O   WAT   642     -13.849   8.395 -13.914  1.00  0.00           O  
ATOM   2649  H1  WAT   642     -13.034   7.954 -14.158  1.00  0.00           H  
ATOM   2650  H2  WAT   642     -14.507   7.700 -13.919  1.00  0.00           H  
ATOM   2652  O   WAT   643       6.343  -1.165  22.304  1.00  0.00           O  
ATOM   2653  H1  WAT   643       6.956  -1.843  22.020  1.00  0.00           H  
ATOM   2654  H2  WAT   643       6.047  -1.456  23.167  1.00  0.00           H  
ATOM   2656  O   WAT   644      -2.727   2.700   8.757  1.00  0.00           O  
ATOM   2657  H1  WAT   644      -2.983   3.608   8.593  1.00  0.00           H  
ATOM   2658  H2  WAT   644      -2.877   2.255   7.923  1.00  0.00           H  
ATOM   2660  O   WAT   645      17.322 -10.947  -2.451  1.00  0.00           O  
ATOM   2661  H1  WAT   645      17.301 -11.904  -2.471  1.00  0.00           H  
ATOM   2662  H2  WAT   645      17.609 -10.696  -3.329  1.00  0.00           H  
ATOM   2664  O   WAT   646     -19.033   5.133   8.562  1.00  0.00           O  
ATOM   2665  H1  WAT   646     -18.294   4.637   8.211  1.00  0.00           H  
ATOM   2666  H2  WAT   646     -19.038   5.947   8.057  1.00  0.00           H  
ATOM   2668  O   WAT   647     -10.040   0.004  -8.642  1.00  0.00           O  
ATOM   2669  H1  WAT   647      -9.311  -0.615  -8.677  1.00  0.00           H  
ATOM   2670  H2  WAT   647      -9.643   0.853  -8.838  1.00  0.00           H  
ATOM   2672  O   WAT   648     -11.433  11.241  -0.367  1.00  0.00           O  
ATOM   2673  H1  WAT   648     -11.843  10.957   0.450  1.00  0.00           H  
ATOM   2674  H2  WAT   648     -11.251  12.171  -0.233  1.00  0.00           H  
ATOM   2676  O   WAT   649      -8.357  10.011  26.198  1.00  0.00           O  
ATOM   2677  H1  WAT   649      -9.274  10.281  26.149  1.00  0.00           H  
ATOM   2678  H2  WAT   649      -8.376   9.184  26.680  1.00  0.00           H  
ATOM   2680  O   WAT   650      -2.434 -24.578  -1.469  1.00  0.00           O  
ATOM   2681  H1  WAT   650      -3.115 -24.399  -0.822  1.00  0.00           H  
ATOM   2682  H2  WAT   650      -2.295 -25.524  -1.414  1.00  0.00           H  
ATOM   2684  O   WAT   651      13.488   0.576  17.218  1.00  0.00           O  
ATOM   2685  H1  WAT   651      13.695   0.934  16.355  1.00  0.00           H  
ATOM   2686  H2  WAT   651      13.460   1.340  17.794  1.00  0.00           H  
ATOM   2688  O   WAT   652      12.383 -19.183 -12.138  1.00  0.00           O  
ATOM   2689  H1  WAT   652      12.210 -19.817 -11.442  1.00  0.00           H  
ATOM   2690  H2  WAT   652      12.833 -18.462 -11.698  1.00  0.00           H  
ATOM   2692  O   WAT   653      23.699  -1.490 -15.989  1.00  0.00           O  
ATOM   2693  H1  WAT   653      23.693  -2.043 -16.770  1.00  0.00           H  
ATOM   2694  H2  WAT   653      22.826  -1.099 -15.965  1.00  0.00           H  
ATOM   2696  O   WAT   654      20.481  -7.227  13.752  1.00  0.00           O  
ATOM   2697  H1  WAT   654      20.291  -7.458  14.661  1.00  0.00           H  
ATOM   2698  H2  WAT   654      20.965  -6.404  13.809  1.00  0.00           H  
ATOM   2700  O   WAT   655      19.951  12.720 -13.842  1.00  0.00           O  
ATOM   2701  H1  WAT   655      19.997  13.109 -14.716  1.00  0.00           H  
ATOM   2702  H2  WAT   655      20.863  12.660 -13.558  1.00  0.00           H  
ATOM   2704  O   WAT   656     -16.947  -6.327   5.637  1.00  0.00           O  
ATOM   2705  H1  WAT   656     -16.268  -5.664   5.764  1.00  0.00           H  
ATOM   2706  H2  WAT   656     -17.625  -5.880   5.130  1.00  0.00           H  
ATOM   2708  O   WAT   657      13.997  -4.323   2.552  1.00  0.00           O  
ATOM   2709  H1  WAT   657      14.267  -4.665   1.700  1.00  0.00           H  
ATOM   2710  H2  WAT   657      13.783  -5.102   3.065  1.00  0.00           H  
ATOM   2712  O   WAT   658      -7.671   8.124 -26.738  1.00  0.00           O  
ATOM   2713  H1  WAT   658      -7.649   7.883 -25.812  1.00  0.00           H  
ATOM   2714  H2  WAT   658      -8.345   8.802 -26.792  1.00  0.00           H  
ATOM   2716  O   WAT   659     -16.122 -11.847 -13.798  1.00  0.00           O  
ATOM   2717  H1  WAT   659     -15.660 -12.685 -13.831  1.00  0.00           H  
ATOM   2718  H2  WAT   659     -16.256 -11.685 -12.864  1.00  0.00           H  
ATOM   2720  O   WAT   660      11.752   9.260   0.235  1.00  0.00           O  
ATOM   2721  H1  WAT   660      12.041   9.033  -0.649  1.00  0.00           H  
ATOM   2722  H2  WAT   660      12.111   8.568   0.790  1.00  0.00           H  
ATOM   2724  O   WAT   661      17.225  13.060  12.974  1.00  0.00           O  
ATOM   2725  H1  WAT   661      17.328  13.907  12.540  1.00  0.00           H  
ATOM   2726  H2  WAT   661      17.114  13.277  13.899  1.00  0.00           H  
ATOM   2728  O   WAT   662      -2.904  23.885  15.954  1.00  0.00           O  
ATOM   2729  H1  WAT   662      -3.787  24.210  15.777  1.00  0.00           H  
ATOM   2730  H2  WAT   662      -3.035  22.984  16.249  1.00  0.00           H  
ATOM   2732  O   WAT   663      -3.551   0.155 -25.382  1.00  0.00           O  
ATOM   2733  H1  WAT   663      -3.354  -0.344 -24.589  1.00  0.00           H  
ATOM   2734  H2  WAT   663      -2.748   0.642 -25.564  1.00  0.00           H  
ATOM   2736  O   WAT   664       2.630  21.644  -3.411  1.00  0.00           O  
ATOM   2737  H1  WAT   664       3.480  21.942  -3.734  1.00  0.00           H  
ATOM   2738  H2  WAT   664       2.048  22.393  -3.544  1.00  0.00           H  
ATOM   2740  O   WAT   665     -14.638  21.251 -13.856  1.00  0.00           O  
ATOM   2741  H1  WAT   665     -13.891  20.779 -13.488  1.00  0.00           H  
ATOM   2742  H2  WAT   665     -15.035  20.631 -14.468  1.00  0.00           H  
ATOM   2744  O   WAT   666      23.448 -16.184   4.056  1.00  0.00           O  
ATOM   2745  H1  WAT   666      22.800 -15.901   3.411  1.00  0.00           H  
ATOM   2746  H2  WAT   666      24.236 -16.362   3.542  1.00  0.00           H  
ATOM   2748  O   WAT   667      20.641   5.064   1.970  1.00  0.00           O  
ATOM   2749  H1  WAT   667      19.963   5.563   2.426  1.00  0.00           H  
ATOM   2750  H2  WAT   667      21.237   4.780   2.663  1.00  0.00           H  
ATOM   2752  O   WAT   668      15.863 -14.723  10.685  1.00  0.00           O  
ATOM   2753  H1  WAT   668      16.338 -14.719   9.854  1.00  0.00           H  
ATOM   2754  H2  WAT   668      15.620 -15.640  10.817  1.00  0.00           H  
ATOM   2756  O   WAT   669      19.953  16.543 -12.264  1.00  0.00           O  
ATOM   2757  H1  WAT   669      19.496  17.039 -11.585  1.00  0.00           H  
ATOM   2758  H2  WAT   669      19.297  15.931 -12.598  1.00  0.00           H  
ATOM   2760  O   WAT   670      -2.802   1.616 -28.489  1.00  0.00           O  
ATOM   2761  H1  WAT   670      -3.632   1.200 -28.721  1.00  0.00           H  
ATOM   2762  H2  WAT   670      -2.482   1.111 -27.742  1.00  0.00           H  
ATOM   2764  O   WAT   671     -14.444  13.085 -21.808  1.00  0.00           O  
ATOM   2765  H1  WAT   671     -14.384  12.929 -20.866  1.00  0.00           H  
ATOM   2766  H2  WAT   671     -15.358  12.900 -22.024  1.00  0.00           H  
ATOM   2768  O   WAT   672     -20.005  -3.669  19.076  1.00  0.00           O  
ATOM   2769  H1  WAT   672     -19.282  -3.042  19.066  1.00  0.00           H  
ATOM   2770  H2  WAT   672     -19.764  -4.324  18.420  1.00  0.00           H  
ATOM   2772  O   WAT   673     -18.731   0.812   5.226  1.00  0.00           O  
ATOM   2773  H1  WAT   673     -19.339   1.408   5.663  1.00  0.00           H  
ATOM   2774  H2  WAT   673     -19.165   0.589   4.402  1.00  0.00           H  
ATOM   2776  O   WAT   674      -9.612  13.523 -13.790  1.00  0.00           O  
ATOM   2777  H1  WAT   674      -9.198  14.372 -13.633  1.00  0.00           H  
ATOM   2778  H2  WAT   674      -8.891  12.894 -13.749  1.00  0.00           H  
ATOM   2780  O   WAT   675       8.912  29.584  -8.496  1.00  0.00           O  
ATOM   2781  H1  WAT   675       8.035  29.413  -8.152  1.00  0.00           H  
ATOM   2782  H2  WAT   675       8.889  30.504  -8.762  1.00  0.00           H  
ATOM   2784  O   WAT   676     -17.615  10.940 -10.833  1.00  0.00           O  
ATOM   2785  H1  WAT   676     -16.939  10.832 -10.165  1.00  0.00           H  
ATOM   2786  H2  WAT   676     -18.420  11.091 -10.338  1.00  0.00           H  
ATOM   2788  O   WAT   677       8.143  22.111  -2.939  1.00  0.00           O  
ATOM   2789  H1  WAT   677       8.392  21.988  -3.855  1.00  0.00           H  
ATOM   2790  H2  WAT   677       8.295  23.041  -2.772  1.00  0.00           H  
ATOM   2792  O   WAT   678      -5.071   0.088  12.020  1.00  0.00           O  
ATOM   2793  H1  WAT   678      -5.141   0.811  11.396  1.00  0.00           H  
ATOM   2794  H2  WAT   678      -4.916  -0.684  11.476  1.00  0.00           H  
ATOM   2796  O   WAT   679     -19.602  19.014  -6.398  1.00  0.00           O  
ATOM   2797  H1  WAT   679     -19.331  19.275  -7.278  1.00  0.00           H  
ATOM   2798  H2  WAT   679     -20.543  19.184  -6.377  1.00  0.00           H  
ATOM   2800  O   WAT   680      -8.877 -25.587  -1.900  1.00  0.00           O  
ATOM   2801  H1  WAT   680      -9.474 -26.090  -2.455  1.00  0.00           H  
ATOM   2802  H2  WAT   680      -8.007 -25.919  -2.122  1.00  0.00           H  
ATOM   2804  O   WAT   681      -0.940  -1.921  23.961  1.00  0.00           O  
ATOM   2805  H1  WAT   681      -1.749  -1.731  24.436  1.00  0.00           H  
ATOM   2806  H2  WAT   681      -0.595  -1.060  23.722  1.00  0.00           H  
ATOM   2808  O   WAT   682     -16.690 -12.234  12.051  1.00  0.00           O  
ATOM   2809  H1  WAT   682     -16.740 -11.729  11.239  1.00  0.00           H  
ATOM   2810  H2  WAT   682     -16.675 -13.147  11.764  1.00  0.00           H  
ATOM   2812  O   WAT   683       5.145  20.280  -7.757  1.00  0.00           O  
ATOM   2813  H1  WAT   683       4.736  20.202  -6.895  1.00  0.00           H  
ATOM   2814  H2  WAT   683       6.026  19.926  -7.637  1.00  0.00           H  
ATOM   2816  O   WAT   684     -13.407  10.193  24.786  1.00  0.00           O  
ATOM   2817  H1  WAT   684     -13.287  11.050  24.376  1.00  0.00           H  
ATOM   2818  H2  WAT   684     -13.853   9.670  24.120  1.00  0.00           H  
ATOM   2820  O   WAT   685      20.220  -6.111  18.280  1.00  0.00           O  
ATOM   2821  H1  WAT   685      21.161  -5.958  18.362  1.00  0.00           H  
ATOM   2822  H2  WAT   685      19.884  -6.017  19.172  1.00  0.00           H  
ATOM   2824  O   WAT   686      -2.107  16.810  15.732  1.00  0.00           O  
ATOM   2825  H1  WAT   686      -2.017  17.624  15.236  1.00  0.00           H  
ATOM   2826  H2  WAT   686      -2.003  17.074  16.646  1.00  0.00           H  
ATOM   2828  O   WAT   687       0.926  -5.711  -4.113  1.00  0.00           O  
ATOM   2829  H1  WAT   687       0.439  -4.982  -3.729  1.00  0.00           H  
ATOM   2830  H2  WAT   687       0.827  -6.424  -3.482  1.00  0.00           H  
ATOM   2832  O   WAT   688      13.843  13.342   5.565  1.00  0.00           O  
ATOM   2833  H1  WAT   688      14.002  14.147   5.073  1.00  0.00           H  
ATOM   2834  H2  WAT   688      13.931  12.644   4.916  1.00  0.00           H  
ATOM   2836  O   WAT   689       9.787 -14.006  20.748  1.00  0.00           O  
ATOM   2837  H1  WAT   689       9.502 -14.840  21.121  1.00  0.00           H  
ATOM   2838  H2  WAT   689       9.812 -13.406  21.494  1.00  0.00           H  
ATOM   2840  O   WAT   690      21.296  13.821   8.202  1.00  0.00           O  
ATOM   2841  H1  WAT   690      22.177  13.671   8.544  1.00  0.00           H  
ATOM   2842  H2  WAT   690      21.219  13.218   7.463  1.00  0.00           H  
ATOM   2844  O   WAT   691     -20.998  18.111   5.771  1.00  0.00           O  
ATOM   2845  H1  WAT   691     -20.195  17.705   5.446  1.00  0.00           H  
ATOM   2846  H2  WAT   691     -20.996  17.928   6.710  1.00  0.00           H  
ATOM   2848  O   WAT   692       0.643  10.330 -16.111  1.00  0.00           O  
ATOM   2849  H1  WAT   692      -0.109  10.414 -16.698  1.00  0.00           H  
ATOM   2850  H2  WAT   692       1.046   9.498 -16.357  1.00  0.00           H  
ATOM   2852  O   WAT   693       7.431 -20.904  20.507  1.00  0.00           O  
ATOM   2853  H1  WAT   693       8.299 -21.113  20.852  1.00  0.00           H  
ATOM   2854  H2  WAT   693       7.590 -20.218  19.858  1.00  0.00           H  
ATOM   2856  O   WAT   694      -9.919   3.351 -16.230  1.00  0.00           O  
ATOM   2857  H1  WAT   694     -10.871   3.426 -16.302  1.00  0.00           H  
ATOM   2858  H2  WAT   694      -9.755   3.278 -15.290  1.00  0.00           H  
ATOM   2860  O   WAT   695      -4.154  -0.637 -22.789  1.00  0.00           O  
ATOM   2861  H1  WAT   695      -3.376  -0.351 -22.311  1.00  0.00           H  
ATOM   2862  H2  WAT   695      -4.887  -0.263 -22.300  1.00  0.00           H  
ATOM   2864  O   WAT   696      -7.543 -27.225  -5.368  1.00  0.00           O  
ATOM   2865  H1  WAT   696      -8.489 -27.187  -5.223  1.00  0.00           H  
ATOM   2866  H2  WAT   696      -7.307 -26.337  -5.638  1.00  0.00           H  
ATOM   2868  O   WAT   697       0.942   7.459 -22.379  1.00  0.00           O  
ATOM   2869  H1  WAT   697       1.341   6.779 -22.922  1.00  0.00           H  
ATOM   2870  H2  WAT   697       0.040   7.517 -22.693  1.00  0.00           H  
ATOM   2872  O   WAT   698     -16.946  -3.873  -9.588  1.00  0.00           O  
ATOM   2873  H1  WAT   698     -16.047  -3.757  -9.897  1.00  0.00           H  
ATOM   2874  H2  WAT   698     -17.327  -2.996  -9.626  1.00  0.00           H  
ATOM   2876  O   WAT   699     -24.228  -7.719  13.905  1.00  0.00           O  
ATOM   2877  H1  WAT   699     -24.592  -7.217  14.634  1.00  0.00           H  
ATOM   2878  H2  WAT   699     -24.267  -7.121  13.159  1.00  0.00           H  
ATOM   2880  O   WAT   700       5.894   0.342  13.108  1.00  0.00           O  
ATOM   2881  H1  WAT   700       6.404  -0.141  12.457  1.00  0.00           H  
ATOM   2882  H2  WAT   700       6.266   0.076  13.949  1.00  0.00           H  
ATOM   2884  O   WAT   701      17.820  -4.018 -11.396  1.00  0.00           O  
ATOM   2885  H1  WAT   701      18.116  -4.796 -10.923  1.00  0.00           H  
ATOM   2886  H2  WAT   701      17.075  -4.323 -11.915  1.00  0.00           H  
ATOM   2888  O   WAT   702       0.552  -6.731 -21.089  1.00  0.00           O  
ATOM   2889  H1  WAT   702      -0.068  -7.188 -20.521  1.00  0.00           H  
ATOM   2890  H2  WAT   702       0.063  -5.979 -21.422  1.00  0.00           H  
ATOM   2892  O   WAT   703      19.284   5.390  14.819  1.00  0.00           O  
ATOM   2893  H1  WAT   703      19.090   4.463  14.676  1.00  0.00           H  
ATOM   2894  H2  WAT   703      19.596   5.703  13.970  1.00  0.00           H  
ATOM   2896  O   WAT   704     -10.211  -6.044  -5.755  1.00  0.00           O  
ATOM   2897  H1  WAT   704      -9.889  -5.955  -4.858  1.00  0.00           H  
ATOM   2898  H2  WAT   704     -10.964  -6.631  -5.683  1.00  0.00           H  
ATOM   2900  O   WAT   705     -10.909   5.195 -10.028  1.00  0.00           O  
ATOM   2901  H1  WAT   705     -11.530   5.729 -10.523  1.00  0.00           H  
ATOM   2902  H2  WAT   705     -11.330   5.064  -9.178  1.00  0.00           H  
ATOM   2904  O   WAT   706      -1.505 -24.385   2.899  1.00  0.00           O  
ATOM   2905  H1  WAT   706      -0.896 -24.533   2.176  1.00  0.00           H  
ATOM   2906  H2  WAT   706      -0.945 -24.318   3.673  1.00  0.00           H  
ATOM   2908  O   WAT   707      10.434  14.322  12.250  1.00  0.00           O  
ATOM   2909  H1  WAT   707       9.638  14.381  12.777  1.00  0.00           H  
ATOM   2910  H2  WAT   707      10.522  13.389  12.052  1.00  0.00           H  
ATOM   2912  O   WAT   708     -12.685 -14.394 -12.967  1.00  0.00           O  
ATOM   2913  H1  WAT   708     -12.707 -13.879 -12.160  1.00  0.00           H  
ATOM   2914  H2  WAT   708     -11.783 -14.317 -13.276  1.00  0.00           H  
ATOM   2916  O   WAT   709       1.364   4.991 -23.491  1.00  0.00           O  
ATOM   2917  H1  WAT   709       0.765   4.453 -24.008  1.00  0.00           H  
ATOM   2918  H2  WAT   709       2.229   4.622 -23.666  1.00  0.00           H  
ATOM   2920  O   WAT   710      13.633   5.740 -20.024  1.00  0.00           O  
ATOM   2921  H1  WAT   710      14.193   5.032 -20.340  1.00  0.00           H  
ATOM   2922  H2  WAT   710      14.106   6.105 -19.276  1.00  0.00           H  
ATOM   2924  O   WAT   711      24.701   1.363  10.693  1.00  0.00           O  
ATOM   2925  H1  WAT   711      24.881   2.294  10.819  1.00  0.00           H  
ATOM   2926  H2  WAT   711      23.808   1.336  10.347  1.00  0.00           H  
ATOM   2928  O   WAT   712      -9.952 -27.082   6.910  1.00  0.00           O  
ATOM   2929  H1  WAT   712     -10.014 -26.915   7.850  1.00  0.00           H  
ATOM   2930  H2  WAT   712     -10.850 -27.277   6.642  1.00  0.00           H  
ATOM   2932  O   WAT   713       0.302   1.433 -23.503  1.00  0.00           O  
ATOM   2933  H1  WAT   713       0.953   1.066 -22.905  1.00  0.00           H  
ATOM   2934  H2  WAT   713       0.101   2.295 -23.139  1.00  0.00           H  
ATOM   2936  O   WAT   714      13.497  -3.423  22.179  1.00  0.00           O  
ATOM   2937  H1  WAT   714      13.035  -4.198  21.858  1.00  0.00           H  
ATOM   2938  H2  WAT   714      13.894  -3.039  21.397  1.00  0.00           H  
ATOM   2940  O   WAT   715      -8.756  -1.931  14.507  1.00  0.00           O  
ATOM   2941  H1  WAT   715      -9.141  -1.696  13.662  1.00  0.00           H  
ATOM   2942  H2  WAT   715      -9.237  -2.712  14.780  1.00  0.00           H  
ATOM   2944  O   WAT   716       8.707 -10.974  27.670  1.00  0.00           O  
ATOM   2945  H1  WAT   716       8.428 -10.673  28.535  1.00  0.00           H  
ATOM   2946  H2  WAT   716       9.287 -11.714  27.849  1.00  0.00           H  
ATOM   2948  O   WAT   717      21.989  -2.159 -11.200  1.00  0.00           O  
ATOM   2949  H1  WAT   717      21.338  -1.577 -10.809  1.00  0.00           H  
ATOM   2950  H2  WAT   717      21.493  -2.685 -11.828  1.00  0.00           H  
ATOM   2952  O   WAT   718     -12.518  10.177  -5.219  1.00  0.00           O  
ATOM   2953  H1  WAT   718     -12.243  10.986  -4.788  1.00  0.00           H  
ATOM   2954  H2  WAT   718     -12.907   9.653  -4.519  1.00  0.00           H  
ATOM   2956  O   WAT   719     -14.312  14.016 -14.341  1.00  0.00           O  
ATOM   2957  H1  WAT   719     -15.122  13.663 -14.708  1.00  0.00           H  
ATOM   2958  H2  WAT   719     -13.910  13.274 -13.889  1.00  0.00           H  
ATOM   2960  O   WAT   720      -8.574  15.972 -16.262  1.00  0.00           O  
ATOM   2961  H1  WAT   720      -8.816  16.179 -15.359  1.00  0.00           H  
ATOM   2962  H2  WAT   720      -8.923  16.700 -16.776  1.00  0.00           H  
ATOM   2964  O   WAT   721     -15.116  -2.463  17.157  1.00  0.00           O  
ATOM   2965  H1  WAT   721     -15.165  -3.405  17.320  1.00  0.00           H  
ATOM   2966  H2  WAT   721     -14.182  -2.287  17.049  1.00  0.00           H  
ATOM   2968  O   WAT   722     -16.743 -19.278  11.882  1.00  0.00           O  
ATOM   2969  H1  WAT   722     -16.574 -18.985  10.987  1.00  0.00           H  
ATOM   2970  H2  WAT   722     -17.697 -19.332  11.940  1.00  0.00           H  
ATOM   2972  O   WAT   723       5.817   7.046  14.888  1.00  0.00           O  
ATOM   2973  H1  WAT   723       6.526   7.482  15.361  1.00  0.00           H  
ATOM   2974  H2  WAT   723       6.229   6.279  14.492  1.00  0.00           H  
ATOM   2976  O   WAT   724      23.909   0.261  14.211  1.00  0.00           O  
ATOM   2977  H1  WAT   724      23.690   1.184  14.085  1.00  0.00           H  
ATOM   2978  H2  WAT   724      23.987   0.161  15.160  1.00  0.00           H  
ATOM   2980  O   WAT   725       7.429   8.562  -6.821  1.00  0.00           O  
ATOM   2981  H1  WAT   725       7.226   8.431  -5.895  1.00  0.00           H  
ATOM   2982  H2  WAT   725       8.360   8.785  -6.833  1.00  0.00           H  
ATOM   2984  O   WAT   726       6.185   7.829   5.199  1.00  0.00           O  
ATOM   2985  H1  WAT   726       6.446   7.314   5.962  1.00  0.00           H  
ATOM   2986  H2  WAT   726       6.971   8.322   4.963  1.00  0.00           H  
ATOM   2988  O   WAT   727      15.259  12.293  11.308  1.00  0.00           O  
ATOM   2989  H1  WAT   727      14.598  12.953  11.518  1.00  0.00           H  
ATOM   2990  H2  WAT   727      15.957  12.442  11.946  1.00  0.00           H  
ATOM   2992  O   WAT   728     -22.562   2.330  -0.110  1.00  0.00           O  
ATOM   2993  H1  WAT   728     -22.367   1.791   0.657  1.00  0.00           H  
ATOM   2994  H2  WAT   728     -22.079   1.914  -0.824  1.00  0.00           H  
ATOM   2996  O   WAT   729       2.544 -13.878 -14.224  1.00  0.00           O  
ATOM   2997  H1  WAT   729       1.719 -14.253 -13.916  1.00  0.00           H  
ATOM   2998  H2  WAT   729       2.973 -13.558 -13.431  1.00  0.00           H  
ATOM   3000  O   WAT   730       0.408  21.925   5.835  1.00  0.00           O  
ATOM   3001  H1  WAT   730       0.231  21.425   6.632  1.00  0.00           H  
ATOM   3002  H2  WAT   730       1.363  21.977   5.792  1.00  0.00           H  
ATOM   3004  O   WAT   731      -4.150  -0.327   1.054  1.00  0.00           O  
ATOM   3005  H1  WAT   731      -4.501  -0.231   1.939  1.00  0.00           H  
ATOM   3006  H2  WAT   731      -3.236  -0.582   1.185  1.00  0.00           H  
ATOM   3008  O   WAT   732       1.652  18.461 -17.230  1.00  0.00           O  
ATOM   3009  H1  WAT   732       2.608  18.503 -17.259  1.00  0.00           H  
ATOM   3010  H2  WAT   732       1.397  19.205 -16.685  1.00  0.00           H  
ATOM   3012  O   WAT   733       0.660  -3.365  13.874  1.00  0.00           O  
ATOM   3013  H1  WAT   733      -0.157  -3.068  14.274  1.00  0.00           H  
ATOM   3014  H2  WAT   733       1.183  -3.686  14.608  1.00  0.00           H  
ATOM   3016  O   WAT   734     -17.078  -8.850 -17.165  1.00  0.00           O  
ATOM   3017  H1  WAT   734     -17.247  -9.704 -16.768  1.00  0.00           H  
ATOM   3018  H2  WAT   734     -17.719  -8.266 -16.760  1.00  0.00           H  
ATOM   3020  O   WAT   735      19.963  14.670  -7.833  1.00  0.00           O  
ATOM   3021  H1  WAT   735      20.030  14.574  -8.784  1.00  0.00           H  
ATOM   3022  H2  WAT   735      20.385  13.886  -7.483  1.00  0.00           H  
ATOM   3024  O   WAT   736     -11.019  17.460  12.221  1.00  0.00           O  
ATOM   3025  H1  WAT   736     -10.853  16.749  11.602  1.00  0.00           H  
ATOM   3026  H2  WAT   736     -11.920  17.320  12.512  1.00  0.00           H  
ATOM   3028  O   WAT   737      -2.168   3.875 -30.103  1.00  0.00           O  
ATOM   3029  H1  WAT   737      -2.213   3.093 -29.554  1.00  0.00           H  
ATOM   3030  H2  WAT   737      -2.791   4.484 -29.706  1.00  0.00           H  
ATOM   3032  O   WAT   738     -23.900   2.166 -20.235  1.00  0.00           O  
ATOM   3033  H1  WAT   738     -23.693   2.104 -19.303  1.00  0.00           H  
ATOM   3034  H2  WAT   738     -23.261   2.788 -20.582  1.00  0.00           H  
ATOM   3036  O   WAT   739     -16.795   7.235  -2.109  1.00  0.00           O  
ATOM   3037  H1  WAT   739     -16.287   6.732  -1.473  1.00  0.00           H  
ATOM   3038  H2  WAT   739     -16.674   8.147  -1.845  1.00  0.00           H  
ATOM   3040  O   WAT   740     -20.871  -5.017 -18.662  1.00  0.00           O  
ATOM   3041  H1  WAT   740     -20.565  -5.886 -18.403  1.00  0.00           H  
ATOM   3042  H2  WAT   740     -20.620  -4.939 -19.582  1.00  0.00           H  
ATOM   3044  O   WAT   741      -2.927  -4.580 -25.702  1.00  0.00           O  
ATOM   3045  H1  WAT   741      -2.418  -4.087 -26.347  1.00  0.00           H  
ATOM   3046  H2  WAT   741      -2.359  -5.311 -25.458  1.00  0.00           H  
ATOM   3048  O   WAT   742      23.528  -8.346   8.215  1.00  0.00           O  
ATOM   3049  H1  WAT   742      23.519  -8.295   9.171  1.00  0.00           H  
ATOM   3050  H2  WAT   742      23.251  -9.241   8.021  1.00  0.00           H  
ATOM   3052  O   WAT   743      24.436   7.791   9.368  1.00  0.00           O  
ATOM   3053  H1  WAT   743      23.562   7.948   9.725  1.00  0.00           H  
ATOM   3054  H2  WAT   743      25.018   7.844  10.127  1.00  0.00           H  
ATOM   3056  O   WAT   744     -10.737   8.244  -5.983  1.00  0.00           O  
ATOM   3057  H1  WAT   744     -10.096   8.610  -6.592  1.00  0.00           H  
ATOM   3058  H2  WAT   744     -11.332   8.970  -5.797  1.00  0.00           H  
ATOM   3060  O   WAT   745      24.933   8.083   6.754  1.00  0.00           O  
ATOM   3061  H1  WAT   745      24.661   7.887   7.651  1.00  0.00           H  
ATOM   3062  H2  WAT   745      24.257   7.682   6.206  1.00  0.00           H  
ATOM   3064  O   WAT   746      15.403  13.104   2.247  1.00  0.00           O  
ATOM   3065  H1  WAT   746      15.995  12.971   2.988  1.00  0.00           H  
ATOM   3066  H2  WAT   746      15.241  12.223   1.909  1.00  0.00           H  
ATOM   3068  O   WAT   747      -6.226  21.377  12.265  1.00  0.00           O  
ATOM   3069  H1  WAT   747      -6.297  20.529  12.702  1.00  0.00           H  
ATOM   3070  H2  WAT   747      -6.435  22.016  12.947  1.00  0.00           H  
ATOM   3072  O   WAT   748      -3.606  13.782 -12.728  1.00  0.00           O  
ATOM   3073  H1  WAT   748      -3.165  13.841 -13.576  1.00  0.00           H  
ATOM   3074  H2  WAT   748      -3.215  13.016 -12.308  1.00  0.00           H  
ATOM   3076  O   WAT   749     -10.892   5.233  -2.214  1.00  0.00           O  
ATOM   3077  H1  WAT   749     -11.352   5.441  -3.027  1.00  0.00           H  
ATOM   3078  H2  WAT   749     -10.048   5.676  -2.296  1.00  0.00           H  
ATOM   3080  O   WAT   750     -13.299  18.422  -0.185  1.00  0.00           O  
ATOM   3081  H1  WAT   750     -13.140  17.480  -0.247  1.00  0.00           H  
ATOM   3082  H2  WAT   750     -12.425  18.814  -0.199  1.00  0.00           H  
ATOM   3084  O   WAT   751     -23.692  -2.189  11.446  1.00  0.00           O  
ATOM   3085  H1  WAT   751     -23.535  -2.618  12.288  1.00  0.00           H  
ATOM   3086  H2  WAT   751     -23.226  -1.356  11.511  1.00  0.00           H  
ATOM   3088  O   WAT   752      17.966   5.970  -3.645  1.00  0.00           O  
ATOM   3089  H1  WAT   752      18.455   5.361  -3.092  1.00  0.00           H  
ATOM   3090  H2  WAT   752      18.543   6.132  -4.391  1.00  0.00           H  
ATOM   3092  O   WAT   753      13.523  -1.750   3.033  1.00  0.00           O  
ATOM   3093  H1  WAT   753      13.659  -2.682   2.865  1.00  0.00           H  
ATOM   3094  H2  WAT   753      13.796  -1.628   3.942  1.00  0.00           H  
ATOM   3096  O   WAT   754      17.475  -6.673  -5.547  1.00  0.00           O  
ATOM   3097  H1  WAT   754      17.792  -7.221  -4.829  1.00  0.00           H  
ATOM   3098  H2  WAT   754      18.210  -6.094  -5.750  1.00  0.00           H  
ATOM   3100  O   WAT   755     -15.578 -11.377  14.312  1.00  0.00           O  
ATOM   3101  H1  WAT   755     -16.034 -11.644  13.513  1.00  0.00           H  
ATOM   3102  H2  WAT   755     -15.448 -10.434  14.210  1.00  0.00           H  
ATOM   3104  O   WAT   756      22.872  19.649  -0.603  1.00  0.00           O  
ATOM   3105  H1  WAT   756      23.726  20.079  -0.633  1.00  0.00           H  
ATOM   3106  H2  WAT   756      22.972  18.878  -1.160  1.00  0.00           H  
ATOM   3108  O   WAT   757      20.192   7.736   8.735  1.00  0.00           O  
ATOM   3109  H1  WAT   757      20.788   8.388   9.104  1.00  0.00           H  
ATOM   3110  H2  WAT   757      19.331   8.153   8.764  1.00  0.00           H  
ATOM   3112  O   WAT   758       5.309 -19.749 -18.466  1.00  0.00           O  
ATOM   3113  H1  WAT   758       5.613 -18.912 -18.114  1.00  0.00           H  
ATOM   3114  H2  WAT   758       4.589 -19.515 -19.052  1.00  0.00           H  
ATOM   3116  O   WAT   759     -21.784  -7.606 -12.951  1.00  0.00           O  
ATOM   3117  H1  WAT   759     -20.860  -7.759 -13.147  1.00  0.00           H  
ATOM   3118  H2  WAT   759     -21.891  -6.658 -13.028  1.00  0.00           H  
ATOM   3120  O   WAT   760       5.479   9.020   1.432  1.00  0.00           O  
ATOM   3121  H1  WAT   760       6.284   9.314   1.859  1.00  0.00           H  
ATOM   3122  H2  WAT   760       5.221   8.238   1.919  1.00  0.00           H  
ATOM   3124  O   WAT   761      20.905  14.720   2.638  1.00  0.00           O  
ATOM   3125  H1  WAT   761      20.438  14.517   3.448  1.00  0.00           H  
ATOM   3126  H2  WAT   761      21.779  14.352   2.767  1.00  0.00           H  
ATOM   3128  O   WAT   762     -11.763  14.206 -12.061  1.00  0.00           O  
ATOM   3129  H1  WAT   762     -12.377  13.474 -12.117  1.00  0.00           H  
ATOM   3130  H2  WAT   762     -10.963  13.880 -12.472  1.00  0.00           H  
ATOM   3132  O   WAT   763      -3.737  13.107   5.521  1.00  0.00           O  
ATOM   3133  H1  WAT   763      -3.379  13.030   4.637  1.00  0.00           H  
ATOM   3134  H2  WAT   763      -4.686  13.119   5.396  1.00  0.00           H  
ATOM   3136  O   WAT   764      11.225   4.760 -14.318  1.00  0.00           O  
ATOM   3137  H1  WAT   764      10.792   3.981 -13.968  1.00  0.00           H  
ATOM   3138  H2  WAT   764      11.945   4.417 -14.847  1.00  0.00           H  
ATOM   3140  O   WAT   765      -8.021   3.278 -27.296  1.00  0.00           O  
ATOM   3141  H1  WAT   765      -7.215   3.263 -27.812  1.00  0.00           H  
ATOM   3142  H2  WAT   765      -8.693   2.944 -27.890  1.00  0.00           H  
ATOM   3144  O   WAT   766     -15.007  10.169 -16.078  1.00  0.00           O  
ATOM   3145  H1  WAT   766     -14.443   9.935 -15.341  1.00  0.00           H  
ATOM   3146  H2  WAT   766     -15.821   9.691 -15.918  1.00  0.00           H  
ATOM   3148  O   WAT   767     -12.613  -0.219  11.416  1.00  0.00           O  
ATOM   3149  H1  WAT   767     -12.838   0.663  11.712  1.00  0.00           H  
ATOM   3150  H2  WAT   767     -13.057  -0.800  12.034  1.00  0.00           H  
ATOM   3152  O   WAT   768      13.644  19.861 -13.482  1.00  0.00           O  
ATOM   3153  H1  WAT   768      13.557  19.113 -14.072  1.00  0.00           H  
ATOM   3154  H2  WAT   768      13.414  19.515 -12.620  1.00  0.00           H  
ATOM   3156  O   WAT   769     -15.165  -5.030  17.898  1.00  0.00           O  
ATOM   3157  H1  WAT   769     -14.620  -5.640  18.396  1.00  0.00           H  
ATOM   3158  H2  WAT   769     -15.822  -5.585  17.478  1.00  0.00           H  
ATOM   3160  O   WAT   770       2.385   4.673 -19.538  1.00  0.00           O  
ATOM   3161  H1  WAT   770       3.233   5.113 -19.592  1.00  0.00           H  
ATOM   3162  H2  WAT   770       2.597   3.740 -19.585  1.00  0.00           H  
ATOM   3164  O   WAT   771     -15.053 -10.935  -6.345  1.00  0.00           O  
ATOM   3165  H1  WAT   771     -15.770 -10.390  -6.668  1.00  0.00           H  
ATOM   3166  H2  WAT   771     -14.464 -11.025  -7.095  1.00  0.00           H  
ATOM   3168  O   WAT   772      17.136  -4.024  15.754  1.00  0.00           O  
ATOM   3169  H1  WAT   772      17.435  -3.115  15.765  1.00  0.00           H  
ATOM   3170  H2  WAT   772      16.204  -3.967  15.546  1.00  0.00           H  
ATOM   3172  O   WAT   773      -4.695 -14.450  11.861  1.00  0.00           O  
ATOM   3173  H1  WAT   773      -3.754 -14.398  11.696  1.00  0.00           H  
ATOM   3174  H2  WAT   773      -5.044 -14.930  11.109  1.00  0.00           H  
ATOM   3176  O   WAT   774     -13.975  -3.794 -22.346  1.00  0.00           O  
ATOM   3177  H1  WAT   774     -14.321  -3.894 -23.233  1.00  0.00           H  
ATOM   3178  H2  WAT   774     -13.200  -4.356 -22.327  1.00  0.00           H  
ATOM   3180  O   WAT   775      25.153   3.739 -15.930  1.00  0.00           O  
ATOM   3181  H1  WAT   775      25.015   2.930 -16.422  1.00  0.00           H  
ATOM   3182  H2  WAT   775      26.044   3.665 -15.591  1.00  0.00           H  
ATOM   3184  O   WAT   776       0.988   3.443 -26.467  1.00  0.00           O  
ATOM   3185  H1  WAT   776       0.052   3.277 -26.358  1.00  0.00           H  
ATOM   3186  H2  WAT   776       1.039   4.364 -26.725  1.00  0.00           H  
ATOM   3188  O   WAT   777      -0.108  19.498 -19.460  1.00  0.00           O  
ATOM   3189  H1  WAT   777       0.427  19.557 -18.668  1.00  0.00           H  
ATOM   3190  H2  WAT   777      -0.970  19.223 -19.147  1.00  0.00           H  
ATOM   3192  O   WAT   778      15.594 -16.083  -6.817  1.00  0.00           O  
ATOM   3193  H1  WAT   778      16.463 -15.718  -6.984  1.00  0.00           H  
ATOM   3194  H2  WAT   778      15.072 -15.336  -6.524  1.00  0.00           H  
ATOM   3196  O   WAT   779      -0.497  21.913 -12.026  1.00  0.00           O  
ATOM   3197  H1  WAT   779      -0.943  22.524 -12.613  1.00  0.00           H  
ATOM   3198  H2  WAT   779      -1.138  21.729 -11.339  1.00  0.00           H  
ATOM   3200  O   WAT   780     -15.188   5.620 -10.347  1.00  0.00           O  
ATOM   3201  H1  WAT   780     -15.404   6.335  -9.748  1.00  0.00           H  
ATOM   3202  H2  WAT   780     -14.377   5.901 -10.772  1.00  0.00           H  
ATOM   3204  O   WAT   781      15.113 -12.701   5.518  1.00  0.00           O  
ATOM   3205  H1  WAT   781      16.007 -12.359   5.538  1.00  0.00           H  
ATOM   3206  H2  WAT   781      15.212 -13.616   5.255  1.00  0.00           H  
ATOM   3208  O   WAT   782      20.060  17.061   1.434  1.00  0.00           O  
ATOM   3209  H1  WAT   782      20.063  16.152   1.735  1.00  0.00           H  
ATOM   3210  H2  WAT   782      20.302  17.008   0.509  1.00  0.00           H  
ATOM   3212  O   WAT   783      15.020  14.841  -1.333  1.00  0.00           O  
ATOM   3213  H1  WAT   783      15.756  15.090  -0.774  1.00  0.00           H  
ATOM   3214  H2  WAT   783      14.428  14.364  -0.752  1.00  0.00           H  
ATOM   3216  O   WAT   784     -11.804  11.072 -15.253  1.00  0.00           O  
ATOM   3217  H1  WAT   784     -11.152  11.749 -15.074  1.00  0.00           H  
ATOM   3218  H2  WAT   784     -12.121  11.271 -16.134  1.00  0.00           H  
ATOM   3220  O   WAT   785      16.930 -20.592  -0.200  1.00  0.00           O  
ATOM   3221  H1  WAT   785      17.537 -19.854  -0.147  1.00  0.00           H  
ATOM   3222  H2  WAT   785      16.956 -20.986   0.672  1.00  0.00           H  
ATOM   3224  O   WAT   786     -18.213   0.470  22.592  1.00  0.00           O  
ATOM   3225  H1  WAT   786     -19.159   0.365  22.486  1.00  0.00           H  
ATOM   3226  H2  WAT   786     -17.837  -0.287  22.144  1.00  0.00           H  
ATOM   3228  O   WAT   787      21.672   5.198 -11.330  1.00  0.00           O  
ATOM   3229  H1  WAT   787      21.692   5.373 -10.390  1.00  0.00           H  
ATOM   3230  H2  WAT   787      21.210   5.948 -11.705  1.00  0.00           H  
ATOM   3232  O   WAT   788     -25.388   9.014  -5.122  1.00  0.00           O  
ATOM   3233  H1  WAT   788     -25.239   8.642  -4.253  1.00  0.00           H  
ATOM   3234  H2  WAT   788     -24.729   8.597  -5.677  1.00  0.00           H  
ATOM   3236  O   WAT   789       1.667  12.495 -16.981  1.00  0.00           O  
ATOM   3237  H1  WAT   789       2.420  12.268 -17.526  1.00  0.00           H  
ATOM   3238  H2  WAT   789       1.314  11.651 -16.697  1.00  0.00           H  
ATOM   3240  O   WAT   790     -16.334   2.814   4.337  1.00  0.00           O  
ATOM   3241  H1  WAT   790     -16.697   2.229   5.002  1.00  0.00           H  
ATOM   3242  H2  WAT   790     -16.212   2.257   3.569  1.00  0.00           H  
ATOM   3244  O   WAT   791      -5.588  -4.543  -0.546  1.00  0.00           O  
ATOM   3245  H1  WAT   791      -5.624  -3.663  -0.170  1.00  0.00           H  
ATOM   3246  H2  WAT   791      -6.064  -5.090   0.079  1.00  0.00           H  
ATOM   3248  O   WAT   792       8.376  18.570  15.608  1.00  0.00           O  
ATOM   3249  H1  WAT   792       8.976  18.891  16.281  1.00  0.00           H  
ATOM   3250  H2  WAT   792       7.557  18.407  16.075  1.00  0.00           H  
ATOM   3252  O   WAT   793       6.281 -18.856  14.255  1.00  0.00           O  
ATOM   3253  H1  WAT   793       7.047 -19.031  14.802  1.00  0.00           H  
ATOM   3254  H2  WAT   793       6.305 -17.910  14.107  1.00  0.00           H  
ATOM   3256  O   WAT   794      20.866  16.346  -1.138  1.00  0.00           O  
ATOM   3257  H1  WAT   794      20.106  16.880  -1.367  1.00  0.00           H  
ATOM   3258  H2  WAT   794      21.595  16.753  -1.607  1.00  0.00           H  
ATOM   3260  O   WAT   795     -21.072   8.973  14.568  1.00  0.00           O  
ATOM   3261  H1  WAT   795     -21.403   8.562  13.769  1.00  0.00           H  
ATOM   3262  H2  WAT   795     -20.419   8.358  14.901  1.00  0.00           H  
ATOM   3264  O   WAT   796     -13.571  -9.770  -4.583  1.00  0.00           O  
ATOM   3265  H1  WAT   796     -14.084 -10.254  -5.230  1.00  0.00           H  
ATOM   3266  H2  WAT   796     -13.712 -10.244  -3.763  1.00  0.00           H  
ATOM   3268  O   WAT   797     -20.867 -19.930  -2.567  1.00  0.00           O  
ATOM   3269  H1  WAT   797     -21.509 -20.380  -3.117  1.00  0.00           H  
ATOM   3270  H2  WAT   797     -20.103 -20.507  -2.571  1.00  0.00           H  
ATOM   3272  O   WAT   798      23.602 -11.653 -12.983  1.00  0.00           O  
ATOM   3273  H1  WAT   798      23.774 -10.887 -13.530  1.00  0.00           H  
ATOM   3274  H2  WAT   798      23.126 -12.254 -13.556  1.00  0.00           H  
ATOM   3276  O   WAT   799     -14.670 -16.663  10.501  1.00  0.00           O  
ATOM   3277  H1  WAT   799     -15.296 -16.380   9.834  1.00  0.00           H  
ATOM   3278  H2  WAT   799     -13.817 -16.397  10.157  1.00  0.00           H  
ATOM   3280  O   WAT   800      23.273   7.806  -1.451  1.00  0.00           O  
ATOM   3281  H1  WAT   800      22.507   7.266  -1.255  1.00  0.00           H  
ATOM   3282  H2  WAT   800      24.004   7.189  -1.462  1.00  0.00           H  
ATOM   3284  O   WAT   801      18.197   6.691 -11.734  1.00  0.00           O  
ATOM   3285  H1  WAT   801      17.484   7.293 -11.948  1.00  0.00           H  
ATOM   3286  H2  WAT   801      18.960   7.256 -11.613  1.00  0.00           H  
ATOM   3288  O   WAT   802      15.955  -2.735 -23.804  1.00  0.00           O  
ATOM   3289  H1  WAT   802      16.367  -2.011 -24.275  1.00  0.00           H  
ATOM   3290  H2  WAT   802      15.977  -2.467 -22.886  1.00  0.00           H  
ATOM   3292  O   WAT   803       5.950   8.141 -16.955  1.00  0.00           O  
ATOM   3293  H1  WAT   803       5.366   7.446 -16.652  1.00  0.00           H  
ATOM   3294  H2  WAT   803       5.523   8.488 -17.738  1.00  0.00           H  
ATOM   3296  O   WAT   804     -12.451 -19.743 -14.187  1.00  0.00           O  
ATOM   3297  H1  WAT   804     -12.344 -19.881 -13.246  1.00  0.00           H  
ATOM   3298  H2  WAT   804     -13.388 -19.587 -14.301  1.00  0.00           H  
ATOM   3300  O   WAT   805       5.378   2.879  -8.942  1.00  0.00           O  
ATOM   3301  H1  WAT   805       4.774   2.864  -8.200  1.00  0.00           H  
ATOM   3302  H2  WAT   805       6.243   2.982  -8.546  1.00  0.00           H  
ATOM   3304  O   WAT   806       2.633  -4.155  11.941  1.00  0.00           O  
ATOM   3305  H1  WAT   806       2.340  -3.615  11.207  1.00  0.00           H  
ATOM   3306  H2  WAT   806       1.992  -3.990  12.632  1.00  0.00           H  
ATOM   3308  O   WAT   807     -11.836  -8.649 -17.653  1.00  0.00           O  
ATOM   3309  H1  WAT   807     -11.222  -7.955 -17.414  1.00  0.00           H  
ATOM   3310  H2  WAT   807     -12.403  -8.741 -16.887  1.00  0.00           H  
ATOM   3312  O   WAT   808       0.612 -24.982  16.612  1.00  0.00           O  
ATOM   3313  H1  WAT   808       0.460 -24.598  15.749  1.00  0.00           H  
ATOM   3314  H2  WAT   808       0.737 -24.230  17.191  1.00  0.00           H  
ATOM   3316  O   WAT   809      -5.077   9.115  -3.585  1.00  0.00           O  
ATOM   3317  H1  WAT   809      -4.318   9.291  -4.140  1.00  0.00           H  
ATOM   3318  H2  WAT   809      -5.349   9.977  -3.270  1.00  0.00           H  
ATOM   3320  O   WAT   810      -6.085 -16.350   6.020  1.00  0.00           O  
ATOM   3321  H1  WAT   810      -5.799 -15.994   5.179  1.00  0.00           H  
ATOM   3322  H2  WAT   810      -5.433 -17.018   6.232  1.00  0.00           H  
ATOM   3324  O   WAT   811     -13.364  18.117 -18.070  1.00  0.00           O  
ATOM   3325  H1  WAT   811     -13.432  18.088 -19.024  1.00  0.00           H  
ATOM   3326  H2  WAT   811     -12.599  18.668 -17.901  1.00  0.00           H  
ATOM   3328  O   WAT   812       8.460  -2.005  14.488  1.00  0.00           O  
ATOM   3329  H1  WAT   812       8.755  -2.904  14.339  1.00  0.00           H  
ATOM   3330  H2  WAT   812       8.717  -1.815  15.390  1.00  0.00           H  
ATOM   3332  O   WAT   813      19.994  -8.009 -12.368  1.00  0.00           O  
ATOM   3333  H1  WAT   813      20.914  -7.930 -12.621  1.00  0.00           H  
ATOM   3334  H2  WAT   813      19.510  -7.617 -13.095  1.00  0.00           H  
ATOM   3336  O   WAT   814      20.414  -6.118   4.335  1.00  0.00           O  
ATOM   3337  H1  WAT   814      20.305  -6.759   5.038  1.00  0.00           H  
ATOM   3338  H2  WAT   814      20.995  -6.548   3.708  1.00  0.00           H  
ATOM   3340  O   WAT   815      13.232  13.784  12.193  1.00  0.00           O  
ATOM   3341  H1  WAT   815      12.301  13.885  12.395  1.00  0.00           H  
ATOM   3342  H2  WAT   815      13.443  14.546  11.653  1.00  0.00           H  
ATOM   3344  O   WAT   816      -4.132  21.543 -20.119  1.00  0.00           O  
ATOM   3345  H1  WAT   816      -3.780  21.241 -20.956  1.00  0.00           H  
ATOM   3346  H2  WAT   816      -5.002  21.148 -20.069  1.00  0.00           H  
ATOM   3348  O   WAT   817       3.326  -2.501 -29.335  1.00  0.00           O  
ATOM   3349  H1  WAT   817       3.108  -3.151 -30.003  1.00  0.00           H  
ATOM   3350  H2  WAT   817       3.003  -1.673 -29.692  1.00  0.00           H  
ATOM   3352  O   WAT   818      11.597 -21.827  -3.445  1.00  0.00           O  
ATOM   3353  H1  WAT   818      10.674 -21.676  -3.244  1.00  0.00           H  
ATOM   3354  H2  WAT   818      11.979 -22.115  -2.616  1.00  0.00           H  
ATOM   3356  O   WAT   819       6.735  -5.648  -1.889  1.00  0.00           O  
ATOM   3357  H1  WAT   819       6.592  -6.330  -1.233  1.00  0.00           H  
ATOM   3358  H2  WAT   819       6.369  -6.011  -2.696  1.00  0.00           H  
ATOM   3360  O   WAT   820      22.052  -4.132  -9.293  1.00  0.00           O  
ATOM   3361  H1  WAT   820      21.114  -4.322  -9.248  1.00  0.00           H  
ATOM   3362  H2  WAT   820      22.107  -3.316  -9.790  1.00  0.00           H  
ATOM   3364  O   WAT   821       1.741 -19.836 -13.021  1.00  0.00           O  
ATOM   3365  H1  WAT   821       1.782 -19.740 -12.069  1.00  0.00           H  
ATOM   3366  H2  WAT   821       2.469 -20.420 -13.234  1.00  0.00           H  
ATOM   3368  O   WAT   822     -12.636 -24.474   1.925  1.00  0.00           O  
ATOM   3369  H1  WAT   822     -12.749 -25.380   1.639  1.00  0.00           H  
ATOM   3370  H2  WAT   822     -12.904 -23.949   1.171  1.00  0.00           H  
ATOM   3372  O   WAT   823       9.461   0.130  20.412  1.00  0.00           O  
ATOM   3373  H1  WAT   823      10.152  -0.246  20.957  1.00  0.00           H  
ATOM   3374  H2  WAT   823       9.921   0.482  19.651  1.00  0.00           H  
ATOM   3376  O   WAT   824      22.759  -1.179  12.168  1.00  0.00           O  
ATOM   3377  H1  WAT   824      23.172  -0.678  12.871  1.00  0.00           H  
ATOM   3378  H2  WAT   824      23.436  -1.252  11.495  1.00  0.00           H  
ATOM   3380  O   WAT   825     -21.368   9.319 -13.818  1.00  0.00           O  
ATOM   3381  H1  WAT   825     -21.757   8.449 -13.720  1.00  0.00           H  
ATOM   3382  H2  WAT   825     -20.631   9.322 -13.207  1.00  0.00           H  
ATOM   3384  O   WAT   826       2.902  -7.936 -27.017  1.00  0.00           O  
ATOM   3385  H1  WAT   826       2.940  -8.730 -27.550  1.00  0.00           H  
ATOM   3386  H2  WAT   826       3.568  -7.362 -27.395  1.00  0.00           H  
ATOM   3388  O   WAT   827      10.910 -15.439 -20.180  1.00  0.00           O  
ATOM   3389  H1  WAT   827      11.240 -16.279 -20.500  1.00  0.00           H  
ATOM   3390  H2  WAT   827      10.502 -15.034 -20.945  1.00  0.00           H  
ATOM   3392  O   WAT   828     -10.789  -3.475  -9.142  1.00  0.00           O  
ATOM   3393  H1  WAT   828     -11.066  -3.262 -10.033  1.00  0.00           H  
ATOM   3394  H2  WAT   828     -10.931  -4.419  -9.067  1.00  0.00           H  
ATOM   3396  O   WAT   829       4.245   1.639  17.141  1.00  0.00           O  
ATOM   3397  H1  WAT   829       4.246   2.138  17.958  1.00  0.00           H  
ATOM   3398  H2  WAT   829       3.982   0.756  17.401  1.00  0.00           H  
ATOM   3400  O   WAT   830     -10.168   1.129  20.523  1.00  0.00           O  
ATOM   3401  H1  WAT   830     -10.306   0.663  19.699  1.00  0.00           H  
ATOM   3402  H2  WAT   830      -9.875   2.001  20.260  1.00  0.00           H  
ATOM   3404  O   WAT   831      20.034  -0.545  -9.865  1.00  0.00           O  
ATOM   3405  H1  WAT   831      20.497   0.155 -10.325  1.00  0.00           H  
ATOM   3406  H2  WAT   831      19.185  -0.599 -10.304  1.00  0.00           H  
ATOM   3408  O   WAT   832       6.200 -16.571  -6.948  1.00  0.00           O  
ATOM   3409  H1  WAT   832       6.298 -17.522  -6.900  1.00  0.00           H  
ATOM   3410  H2  WAT   832       5.706 -16.341  -6.162  1.00  0.00           H  
ATOM   3412  O   WAT   833      -5.236 -24.973  -0.212  1.00  0.00           O  
ATOM   3413  H1  WAT   833      -6.006 -25.234   0.292  1.00  0.00           H  
ATOM   3414  H2  WAT   833      -5.420 -25.272  -1.102  1.00  0.00           H  
ATOM   3416  O   WAT   834       8.577   8.849   4.417  1.00  0.00           O  
ATOM   3417  H1  WAT   834       8.957   8.002   4.183  1.00  0.00           H  
ATOM   3418  H2  WAT   834       8.396   9.271   3.577  1.00  0.00           H  
ATOM   3420  O   WAT   835       0.363  -4.861  19.466  1.00  0.00           O  
ATOM   3421  H1  WAT   835       0.770  -4.675  20.312  1.00  0.00           H  
ATOM   3422  H2  WAT   835      -0.558  -5.021  19.673  1.00  0.00           H  
ATOM   3424  O   WAT   836      -0.674  11.435 -13.465  1.00  0.00           O  
ATOM   3425  H1  WAT   836      -0.378  11.136 -14.324  1.00  0.00           H  
ATOM   3426  H2  WAT   836      -0.577  12.387 -13.495  1.00  0.00           H  
ATOM   3428  O   WAT   837       0.845   8.060  -1.079  1.00  0.00           O  
ATOM   3429  H1  WAT   837       0.483   8.753  -0.527  1.00  0.00           H  
ATOM   3430  H2  WAT   837       0.096   7.497  -1.278  1.00  0.00           H  
ATOM   3432  O   WAT   838     -11.120  18.192   3.093  1.00  0.00           O  
ATOM   3433  H1  WAT   838     -10.921  18.400   4.006  1.00  0.00           H  
ATOM   3434  H2  WAT   838     -11.449  19.013   2.727  1.00  0.00           H  
ATOM   3436  O   WAT   839       1.220 -22.978  11.238  1.00  0.00           O  
ATOM   3437  H1  WAT   839       0.352 -22.584  11.157  1.00  0.00           H  
ATOM   3438  H2  WAT   839       1.334 -23.115  12.179  1.00  0.00           H  
ATOM   3440  O   WAT   840     -25.403  -3.453   3.408  1.00  0.00           O  
ATOM   3441  H1  WAT   840     -24.576  -3.539   3.883  1.00  0.00           H  
ATOM   3442  H2  WAT   840     -25.896  -2.798   3.902  1.00  0.00           H  
ATOM   3444  O   WAT   841     -21.239  -2.321   8.215  1.00  0.00           O  
ATOM   3445  H1  WAT   841     -21.247  -2.641   7.313  1.00  0.00           H  
ATOM   3446  H2  WAT   841     -21.188  -1.369   8.131  1.00  0.00           H  
ATOM   3448  O   WAT   842      22.943 -10.026  -3.312  1.00  0.00           O  
ATOM   3449  H1  WAT   842      23.318  -9.357  -3.885  1.00  0.00           H  
ATOM   3450  H2  WAT   842      23.168  -9.738  -2.428  1.00  0.00           H  
ATOM   3452  O   WAT   843     -18.212  -1.736   5.880  1.00  0.00           O  
ATOM   3453  H1  WAT   843     -18.409  -0.828   5.653  1.00  0.00           H  
ATOM   3454  H2  WAT   843     -17.259  -1.799   5.809  1.00  0.00           H  
ATOM   3456  O   WAT   844      10.176 -16.079 -17.493  1.00  0.00           O  
ATOM   3457  H1  WAT   844       9.480 -15.432 -17.381  1.00  0.00           H  
ATOM   3458  H2  WAT   844      10.526 -15.907 -18.367  1.00  0.00           H  
ATOM   3460  O   WAT   845       1.011   4.405 -13.414  1.00  0.00           O  
ATOM   3461  H1  WAT   845       0.998   5.064 -14.108  1.00  0.00           H  
ATOM   3462  H2  WAT   845       1.359   3.620 -13.836  1.00  0.00           H  
ATOM   3464  O   WAT   846      14.697  -2.996  11.810  1.00  0.00           O  
ATOM   3465  H1  WAT   846      14.609  -2.325  11.133  1.00  0.00           H  
ATOM   3466  H2  WAT   846      14.001  -3.624  11.616  1.00  0.00           H  
ATOM   3468  O   WAT   847     -22.241 -11.500  -7.990  1.00  0.00           O  
ATOM   3469  H1  WAT   847     -22.302 -11.090  -8.853  1.00  0.00           H  
ATOM   3470  H2  WAT   847     -22.053 -12.420  -8.175  1.00  0.00           H  
ATOM   3472  O   WAT   848      13.085   5.192  12.032  1.00  0.00           O  
ATOM   3473  H1  WAT   848      12.762   4.356  12.370  1.00  0.00           H  
ATOM   3474  H2  WAT   848      13.953   5.290  12.423  1.00  0.00           H  
ATOM   3476  O   WAT   849      -6.362   0.257 -21.400  1.00  0.00           O  
ATOM   3477  H1  WAT   849      -5.902   0.644 -20.655  1.00  0.00           H  
ATOM   3478  H2  WAT   849      -6.739  -0.552 -21.054  1.00  0.00           H  
ATOM   3480  O   WAT   850      -8.420  -2.105  -8.874  1.00  0.00           O  
ATOM   3481  H1  WAT   850      -9.190  -2.633  -9.085  1.00  0.00           H  
ATOM   3482  H2  WAT   850      -7.803  -2.725  -8.487  1.00  0.00           H  
ATOM   3484  O   WAT   851      16.755  21.527  -2.884  1.00  0.00           O  
ATOM   3485  H1  WAT   851      16.356  20.678  -2.698  1.00  0.00           H  
ATOM   3486  H2  WAT   851      16.126  22.166  -2.549  1.00  0.00           H  
ATOM   3488  O   WAT   852       2.783  10.602  -5.978  1.00  0.00           O  
ATOM   3489  H1  WAT   852       2.132  10.783  -5.300  1.00  0.00           H  
ATOM   3490  H2  WAT   852       2.980   9.670  -5.880  1.00  0.00           H  
ATOM   3492  O   WAT   853      17.391  15.349  -8.006  1.00  0.00           O  
ATOM   3493  H1  WAT   853      18.283  15.207  -7.687  1.00  0.00           H  
ATOM   3494  H2  WAT   853      17.092  16.130  -7.542  1.00  0.00           H  
ATOM   3496  O   WAT   854       0.589  20.729  -1.358  1.00  0.00           O  
ATOM   3497  H1  WAT   854       0.013  20.083  -1.765  1.00  0.00           H  
ATOM   3498  H2  WAT   854       0.890  21.273  -2.086  1.00  0.00           H  
ATOM   3500  O   WAT   855     -20.198   0.809 -14.029  1.00  0.00           O  
ATOM   3501  H1  WAT   855     -20.814   0.171 -13.669  1.00  0.00           H  
ATOM   3502  H2  WAT   855     -20.634   1.653 -13.917  1.00  0.00           H  
ATOM   3504  O   WAT   856     -12.977   3.102 -16.282  1.00  0.00           O  
ATOM   3505  H1  WAT   856     -13.141   3.413 -17.172  1.00  0.00           H  
ATOM   3506  H2  WAT   856     -12.525   2.266 -16.399  1.00  0.00           H  
ATOM   3508  O   WAT   857     -21.297  15.379 -11.903  1.00  0.00           O  
ATOM   3509  H1  WAT   857     -22.071  15.650 -12.396  1.00  0.00           H  
ATOM   3510  H2  WAT   857     -21.034  14.551 -12.306  1.00  0.00           H  
ATOM   3512  O   WAT   858       3.550 -23.946 -14.509  1.00  0.00           O  
ATOM   3513  H1  WAT   858       3.338 -24.849 -14.272  1.00  0.00           H  
ATOM   3514  H2  WAT   858       4.326 -24.020 -15.064  1.00  0.00           H  
ATOM   3516  O   WAT   859      -8.229  -2.163  -4.459  1.00  0.00           O  
ATOM   3517  H1  WAT   859      -7.927  -1.365  -4.894  1.00  0.00           H  
ATOM   3518  H2  WAT   859      -8.615  -2.687  -5.162  1.00  0.00           H  
ATOM   3520  O   WAT   860      -6.933  23.253  -8.661  1.00  0.00           O  
ATOM   3521  H1  WAT   860      -6.133  23.275  -9.186  1.00  0.00           H  
ATOM   3522  H2  WAT   860      -7.613  23.588  -9.246  1.00  0.00           H  
ATOM   3524  O   WAT   861      17.897 -17.059  13.925  1.00  0.00           O  
ATOM   3525  H1  WAT   861      18.169 -16.970  13.011  1.00  0.00           H  
ATOM   3526  H2  WAT   861      17.624 -16.178  14.180  1.00  0.00           H  
ATOM   3528  O   WAT   862      19.322   1.162  -0.464  1.00  0.00           O  
ATOM   3529  H1  WAT   862      20.231   1.056  -0.745  1.00  0.00           H  
ATOM   3530  H2  WAT   862      19.372   1.224   0.490  1.00  0.00           H  
ATOM   3532  O   WAT   863      -4.573  23.465 -14.304  1.00  0.00           O  
ATOM   3533  H1  WAT   863      -5.009  23.116 -13.526  1.00  0.00           H  
ATOM   3534  H2  WAT   863      -4.773  24.400 -14.291  1.00  0.00           H  
ATOM   3536  O   WAT   864      -1.501   3.189 -13.689  1.00  0.00           O  
ATOM   3537  H1  WAT   864      -0.736   3.723 -13.473  1.00  0.00           H  
ATOM   3538  H2  WAT   864      -1.588   2.586 -12.951  1.00  0.00           H  
ATOM   3540  O   WAT   865     -17.082 -18.789 -11.605  1.00  0.00           O  
ATOM   3541  H1  WAT   865     -16.285 -18.344 -11.317  1.00  0.00           H  
ATOM   3542  H2  WAT   865     -17.475 -19.122 -10.798  1.00  0.00           H  
ATOM   3544  O   WAT   866      19.587   0.888  17.138  1.00  0.00           O  
ATOM   3545  H1  WAT   866      19.018   1.479  17.631  1.00  0.00           H  
ATOM   3546  H2  WAT   866      18.985   0.339  16.636  1.00  0.00           H  
ATOM   3548  O   WAT   867       4.381  -2.394   8.698  1.00  0.00           O  
ATOM   3549  H1  WAT   867       4.704  -1.509   8.865  1.00  0.00           H  
ATOM   3550  H2  WAT   867       3.489  -2.393   9.044  1.00  0.00           H  
ATOM   3552  O   WAT   868      15.315  12.977   8.730  1.00  0.00           O  
ATOM   3553  H1  WAT   868      14.427  13.258   8.510  1.00  0.00           H  
ATOM   3554  H2  WAT   868      15.230  12.568   9.592  1.00  0.00           H  
ATOM   3556  O   WAT   869      23.660  -9.616 -14.611  1.00  0.00           O  
ATOM   3557  H1  WAT   869      24.567  -9.706 -14.901  1.00  0.00           H  
ATOM   3558  H2  WAT   869      23.146  -9.652 -15.418  1.00  0.00           H  
ATOM   3560  O   WAT   870      -2.506   6.675 -19.036  1.00  0.00           O  
ATOM   3561  H1  WAT   870      -1.617   6.947 -19.266  1.00  0.00           H  
ATOM   3562  H2  WAT   870      -2.852   6.285 -19.839  1.00  0.00           H  
ATOM   3564  O   WAT   871     -18.151   3.905  12.285  1.00  0.00           O  
ATOM   3565  H1  WAT   871     -18.176   4.671  11.712  1.00  0.00           H  
ATOM   3566  H2  WAT   871     -19.020   3.514  12.199  1.00  0.00           H  
ATOM   3568  O   WAT   872     -21.092  -9.860  12.581  1.00  0.00           O  
ATOM   3569  H1  WAT   872     -21.499  -9.662  13.425  1.00  0.00           H  
ATOM   3570  H2  WAT   872     -20.507 -10.595  12.764  1.00  0.00           H  
ATOM   3572  O   WAT   873      -0.514  13.992 -13.593  1.00  0.00           O  
ATOM   3573  H1  WAT   873       0.214  14.574 -13.811  1.00  0.00           H  
ATOM   3574  H2  WAT   873      -1.195  14.212 -14.228  1.00  0.00           H  
ATOM   3576  O   WAT   874       0.732  10.413   0.731  1.00  0.00           O  
ATOM   3577  H1  WAT   874       1.440  10.942   1.098  1.00  0.00           H  
ATOM   3578  H2  WAT   874       0.637   9.682   1.342  1.00  0.00           H  
ATOM   3580  O   WAT   875      13.687 -17.416 -10.114  1.00  0.00           O  
ATOM   3581  H1  WAT   875      13.848 -18.073  -9.438  1.00  0.00           H  
ATOM   3582  H2  WAT   875      14.479 -16.879 -10.120  1.00  0.00           H  
ATOM   3584  O   WAT   876      11.590  16.826  12.805  1.00  0.00           O  
ATOM   3585  H1  WAT   876      11.284  17.255  13.603  1.00  0.00           H  
ATOM   3586  H2  WAT   876      11.054  16.036  12.737  1.00  0.00           H  
ATOM   3588  O   WAT   877      -5.723   1.025  17.444  1.00  0.00           O  
ATOM   3589  H1  WAT   877      -4.981   0.990  16.840  1.00  0.00           H  
ATOM   3590  H2  WAT   877      -5.427   0.542  18.215  1.00  0.00           H  
ATOM   3592  O   WAT   878      -7.085  10.487 -10.508  1.00  0.00           O  
ATOM   3593  H1  WAT   878      -6.239  10.780 -10.170  1.00  0.00           H  
ATOM   3594  H2  WAT   878      -7.506  11.285 -10.827  1.00  0.00           H  
ATOM   3596  O   WAT   879      16.734  22.481   7.837  1.00  0.00           O  
ATOM   3597  H1  WAT   879      16.302  22.051   7.099  1.00  0.00           H  
ATOM   3598  H2  WAT   879      16.622  21.873   8.568  1.00  0.00           H  
ATOM   3600  O   WAT   880       3.764   8.686  21.993  1.00  0.00           O  
ATOM   3601  H1  WAT   880       3.569   9.314  22.688  1.00  0.00           H  
ATOM   3602  H2  WAT   880       2.948   8.202  21.870  1.00  0.00           H  
ATOM   3604  O   WAT   881      -7.729   0.060  21.050  1.00  0.00           O  
ATOM   3605  H1  WAT   881      -8.563   0.523  20.969  1.00  0.00           H  
ATOM   3606  H2  WAT   881      -7.943  -0.732  21.544  1.00  0.00           H  
ATOM   3608  O   WAT   882       8.847 -13.218   4.358  1.00  0.00           O  
ATOM   3609  H1  WAT   882       7.917 -13.081   4.179  1.00  0.00           H  
ATOM   3610  H2  WAT   882       9.075 -14.002   3.860  1.00  0.00           H  
ATOM   3612  O   WAT   883     -10.883 -14.293  -7.649  1.00  0.00           O  
ATOM   3613  H1  WAT   883     -11.437 -13.918  -6.965  1.00  0.00           H  
ATOM   3614  H2  WAT   883     -10.320 -13.570  -7.924  1.00  0.00           H  
ATOM   3616  O   WAT   884      -2.503  -0.792  21.399  1.00  0.00           O  
ATOM   3617  H1  WAT   884      -1.857  -1.295  20.903  1.00  0.00           H  
ATOM   3618  H2  WAT   884      -2.628   0.007  20.887  1.00  0.00           H  
ATOM   3620  O   WAT   885      -7.142   4.675 -12.792  1.00  0.00           O  
ATOM   3621  H1  WAT   885      -6.751   4.415 -11.958  1.00  0.00           H  
ATOM   3622  H2  WAT   885      -6.577   5.377 -13.114  1.00  0.00           H  
ATOM   3624  O   WAT   886     -11.997   6.025  -4.706  1.00  0.00           O  
ATOM   3625  H1  WAT   886     -12.739   6.459  -4.285  1.00  0.00           H  
ATOM   3626  H2  WAT   886     -11.460   6.742  -5.045  1.00  0.00           H  
ATOM   3628  O   WAT   887     -12.877 -17.460  -5.389  1.00  0.00           O  
ATOM   3629  H1  WAT   887     -13.355 -18.271  -5.215  1.00  0.00           H  
ATOM   3630  H2  WAT   887     -12.921 -17.355  -6.339  1.00  0.00           H  
ATOM   3632  O   WAT   888     -13.552  10.961 -23.795  1.00  0.00           O  
ATOM   3633  H1  WAT   888     -13.086  11.771 -23.585  1.00  0.00           H  
ATOM   3634  H2  WAT   888     -12.932  10.459 -24.324  1.00  0.00           H  
ATOM   3636  O   WAT   889     -12.462 -22.194  -9.904  1.00  0.00           O  
ATOM   3637  H1  WAT   889     -12.346 -23.029 -10.356  1.00  0.00           H  
ATOM   3638  H2  WAT   889     -13.201 -22.342  -9.313  1.00  0.00           H  
ATOM   3640  O   WAT   890     -23.851   4.897  17.308  1.00  0.00           O  
ATOM   3641  H1  WAT   890     -23.875   4.529  16.424  1.00  0.00           H  
ATOM   3642  H2  WAT   890     -24.256   5.759  17.220  1.00  0.00           H  
ATOM   3644  O   WAT   891     -13.547 -23.629  -0.790  1.00  0.00           O  
ATOM   3645  H1  WAT   891     -13.317 -24.370  -1.350  1.00  0.00           H  
ATOM   3646  H2  WAT   891     -12.729 -23.142  -0.689  1.00  0.00           H  
ATOM   3648  O   WAT   892      -3.402 -11.313  11.755  1.00  0.00           O  
ATOM   3649  H1  WAT   892      -2.845 -10.581  12.019  1.00  0.00           H  
ATOM   3650  H2  WAT   892      -3.865 -10.993  10.980  1.00  0.00           H  
ATOM   3652  O   WAT   893       9.606 -19.355 -20.199  1.00  0.00           O  
ATOM   3653  H1  WAT   893       9.625 -19.899 -20.986  1.00  0.00           H  
ATOM   3654  H2  WAT   893      10.409 -18.836 -20.248  1.00  0.00           H  
ATOM   3656  O   WAT   894     -16.676   4.448  14.558  1.00  0.00           O  
ATOM   3657  H1  WAT   894     -17.223   4.328  13.782  1.00  0.00           H  
ATOM   3658  H2  WAT   894     -16.615   5.397  14.664  1.00  0.00           H  
ATOM   3660  O   WAT   895      11.727  -5.067  17.072  1.00  0.00           O  
ATOM   3661  H1  WAT   895      12.522  -5.281  17.560  1.00  0.00           H  
ATOM   3662  H2  WAT   895      11.703  -5.707  16.361  1.00  0.00           H  
ATOM   3664  O   WAT   896      15.728  -0.042  14.190  1.00  0.00           O  
ATOM   3665  H1  WAT   896      15.009   0.416  13.754  1.00  0.00           H  
ATOM   3666  H2  WAT   896      15.361  -0.892  14.429  1.00  0.00           H  
ATOM   3668  O   WAT   897      22.050  -9.883 -16.765  1.00  0.00           O  
ATOM   3669  H1  WAT   897      21.915  -9.447 -17.606  1.00  0.00           H  
ATOM   3670  H2  WAT   897      21.259  -9.687 -16.264  1.00  0.00           H  
ATOM   3672  O   WAT   898      10.371  11.440   5.529  1.00  0.00           O  
ATOM   3673  H1  WAT   898      10.496  12.384   5.432  1.00  0.00           H  
ATOM   3674  H2  WAT   898       9.425  11.314   5.458  1.00  0.00           H  
ATOM   3676  O   WAT   899      -3.700  -5.610 -22.283  1.00  0.00           O  
ATOM   3677  H1  WAT   899      -3.680  -6.496 -22.643  1.00  0.00           H  
ATOM   3678  H2  WAT   899      -4.198  -5.102 -22.923  1.00  0.00           H  
ATOM   3680  O   WAT   900       7.059  -5.651  22.148  1.00  0.00           O  
ATOM   3681  H1  WAT   900       7.186  -5.745  23.092  1.00  0.00           H  
ATOM   3682  H2  WAT   900       7.568  -6.366  21.765  1.00  0.00           H  
ATOM   3684  O   WAT   901       1.962  -2.491   9.715  1.00  0.00           O  
ATOM   3685  H1  WAT   901       1.470  -1.678   9.825  1.00  0.00           H  
ATOM   3686  H2  WAT   901       1.318  -3.118   9.385  1.00  0.00           H  
ATOM   3688  O   WAT   902       7.164  -5.543 -23.823  1.00  0.00           O  
ATOM   3689  H1  WAT   902       6.607  -6.150 -24.310  1.00  0.00           H  
ATOM   3690  H2  WAT   902       8.034  -5.656 -24.206  1.00  0.00           H  
ATOM   3692  O   WAT   903     -24.428   7.937  11.054  1.00  0.00           O  
ATOM   3693  H1  WAT   903     -24.076   8.804  11.255  1.00  0.00           H  
ATOM   3694  H2  WAT   903     -24.790   7.627  11.884  1.00  0.00           H  
ATOM   3696  O   WAT   904       7.356   1.466  15.967  1.00  0.00           O  
ATOM   3697  H1  WAT   904       6.769   2.095  15.547  1.00  0.00           H  
ATOM   3698  H2  WAT   904       7.850   1.985  16.601  1.00  0.00           H  
ATOM   3700  O   WAT   905       0.276 -24.926  -1.704  1.00  0.00           O  
ATOM   3701  H1  WAT   905      -0.580 -24.569  -1.941  1.00  0.00           H  
ATOM   3702  H2  WAT   905       0.251 -25.832  -2.011  1.00  0.00           H  
ATOM   3704  O   WAT   906     -20.287  -8.903   3.995  1.00  0.00           O  
ATOM   3705  H1  WAT   906     -20.945  -9.139   3.342  1.00  0.00           H  
ATOM   3706  H2  WAT   906     -20.709  -8.230   4.529  1.00  0.00           H  
ATOM   3708  O   WAT   907      10.291  10.912 -20.795  1.00  0.00           O  
ATOM   3709  H1  WAT   907       9.708  10.157 -20.725  1.00  0.00           H  
ATOM   3710  H2  WAT   907      11.170  10.535 -20.815  1.00  0.00           H  
ATOM   3712  O   WAT   908      12.697   7.224   1.789  1.00  0.00           O  
ATOM   3713  H1  WAT   908      12.647   7.014   2.721  1.00  0.00           H  
ATOM   3714  H2  WAT   908      13.633   7.204   1.588  1.00  0.00           H  
ATOM   3716  O   WAT   909      -0.833  13.506  -4.840  1.00  0.00           O  
ATOM   3717  H1  WAT   909      -1.248  13.676  -3.994  1.00  0.00           H  
ATOM   3718  H2  WAT   909      -0.212  12.799  -4.664  1.00  0.00           H  
ATOM   3720  O   WAT   910     -11.170   0.622 -13.858  1.00  0.00           O  
ATOM   3721  H1  WAT   910     -11.422   0.960 -14.717  1.00  0.00           H  
ATOM   3722  H2  WAT   910     -11.824   0.981 -13.257  1.00  0.00           H  
ATOM   3724  O   WAT   911      -0.877 -19.458  10.045  1.00  0.00           O  
ATOM   3725  H1  WAT   911      -0.054 -18.988   9.911  1.00  0.00           H  
ATOM   3726  H2  WAT   911      -1.542 -18.771  10.076  1.00  0.00           H  
ATOM   3728  O   WAT   912       5.953  -9.240  25.916  1.00  0.00           O  
ATOM   3729  H1  WAT   912       5.689  -8.347  26.139  1.00  0.00           H  
ATOM   3730  H2  WAT   912       6.876  -9.286  26.168  1.00  0.00           H  
ATOM   3732  O   WAT   913     -13.631   5.861 -26.604  1.00  0.00           O  
ATOM   3733  H1  WAT   913     -14.515   6.156 -26.823  1.00  0.00           H  
ATOM   3734  H2  WAT   913     -13.061   6.352 -27.195  1.00  0.00           H  
ATOM   3736  O   WAT   914     -20.256  -7.424 -17.532  1.00  0.00           O  
ATOM   3737  H1  WAT   914     -20.882  -8.148 -17.526  1.00  0.00           H  
ATOM   3738  H2  WAT   914     -19.921  -7.390 -16.636  1.00  0.00           H  
ATOM   3740  O   WAT   915       0.119 -17.356  17.068  1.00  0.00           O  
ATOM   3741  H1  WAT   915       0.559 -16.536  17.289  1.00  0.00           H  
ATOM   3742  H2  WAT   915      -0.684 -17.085  16.623  1.00  0.00           H  
ATOM   3744  O   WAT   916      11.133 -12.389  19.014  1.00  0.00           O  
ATOM   3745  H1  WAT   916      10.763 -13.141  19.476  1.00  0.00           H  
ATOM   3746  H2  WAT   916      11.623 -12.773  18.287  1.00  0.00           H  
ATOM   3748  O   WAT   917     -14.352 -22.859  -7.935  1.00  0.00           O  
ATOM   3749  H1  WAT   917     -13.903 -23.642  -7.616  1.00  0.00           H  
ATOM   3750  H2  WAT   917     -15.260 -23.137  -8.058  1.00  0.00           H  
ATOM   3752  O   WAT   918      -8.571  15.998 -13.566  1.00  0.00           O  
ATOM   3753  H1  WAT   918      -7.664  15.818 -13.316  1.00  0.00           H  
ATOM   3754  H2  WAT   918      -8.778  16.827 -13.135  1.00  0.00           H  
ATOM   3756  O   WAT   919     -15.866 -24.209   3.805  1.00  0.00           O  
ATOM   3757  H1  WAT   919     -15.791 -23.498   3.169  1.00  0.00           H  
ATOM   3758  H2  WAT   919     -16.067 -24.982   3.278  1.00  0.00           H  
ATOM   3760  O   WAT   920     -11.311 -13.640  13.151  1.00  0.00           O  
ATOM   3761  H1  WAT   920     -11.925 -12.965  13.441  1.00  0.00           H  
ATOM   3762  H2  WAT   920     -11.341 -14.304  13.840  1.00  0.00           H  
ATOM   3764  O   WAT   921       8.618   6.437  -3.069  1.00  0.00           O  
ATOM   3765  H1  WAT   921       8.094   6.321  -2.276  1.00  0.00           H  
ATOM   3766  H2  WAT   921       9.524   6.358  -2.771  1.00  0.00           H  
ATOM   3768  O   WAT   922      17.435 -13.167   3.043  1.00  0.00           O  
ATOM   3769  H1  WAT   922      16.525 -13.458   3.101  1.00  0.00           H  
ATOM   3770  H2  WAT   922      17.779 -13.606   2.265  1.00  0.00           H  
ATOM   3772  O   WAT   923     -12.525   7.067  -7.810  1.00  0.00           O  
ATOM   3773  H1  WAT   923     -12.057   7.563  -7.138  1.00  0.00           H  
ATOM   3774  H2  WAT   923     -12.517   7.639  -8.578  1.00  0.00           H  
ATOM   3776  O   WAT   924       2.126  18.634  -3.113  1.00  0.00           O  
ATOM   3777  H1  WAT   924       2.177  19.586  -3.027  1.00  0.00           H  
ATOM   3778  H2  WAT   924       1.631  18.350  -2.345  1.00  0.00           H  
ATOM   3780  O   WAT   925      -0.933  18.041  12.210  1.00  0.00           O  
ATOM   3781  H1  WAT   925      -0.450  18.763  11.809  1.00  0.00           H  
ATOM   3782  H2  WAT   925      -1.795  18.408  12.406  1.00  0.00           H  
ATOM   3784  O   WAT   926     -18.752  15.367 -16.271  1.00  0.00           O  
ATOM   3785  H1  WAT   926     -19.618  14.965 -16.342  1.00  0.00           H  
ATOM   3786  H2  WAT   926     -18.829  15.975 -15.537  1.00  0.00           H  
ATOM   3788  O   WAT   927      -6.070 -11.953   9.560  1.00  0.00           O  
ATOM   3789  H1  WAT   927      -6.914 -12.295   9.265  1.00  0.00           H  
ATOM   3790  H2  WAT   927      -5.994 -12.251  10.466  1.00  0.00           H  
ATOM   3792  O   WAT   928      16.253  -8.727   5.442  1.00  0.00           O  
ATOM   3793  H1  WAT   928      15.511  -8.751   6.046  1.00  0.00           H  
ATOM   3794  H2  WAT   928      16.861  -8.102   5.835  1.00  0.00           H  
ATOM   3796  O   WAT   929     -10.479   2.867 -11.375  1.00  0.00           O  
ATOM   3797  H1  WAT   929      -9.727   2.492 -10.916  1.00  0.00           H  
ATOM   3798  H2  WAT   929     -10.839   3.507 -10.761  1.00  0.00           H  
ATOM   3800  O   WAT   930      10.857   1.448  18.083  1.00  0.00           O  
ATOM   3801  H1  WAT   930      11.293   2.091  18.643  1.00  0.00           H  
ATOM   3802  H2  WAT   930      11.568   1.039  17.589  1.00  0.00           H  
ATOM   3804  O   WAT   931     -22.102  -9.690  -5.243  1.00  0.00           O  
ATOM   3805  H1  WAT   931     -21.632  -9.937  -4.445  1.00  0.00           H  
ATOM   3806  H2  WAT   931     -22.701 -10.419  -5.403  1.00  0.00           H  
ATOM   3808  O   WAT   932       2.806  -5.313  26.210  1.00  0.00           O  
ATOM   3809  H1  WAT   932       2.732  -6.144  25.740  1.00  0.00           H  
ATOM   3810  H2  WAT   932       2.196  -4.728  25.761  1.00  0.00           H  
ATOM   3812  O   WAT   933      10.433 -16.762 -13.391  1.00  0.00           O  
ATOM   3813  H1  WAT   933       9.617 -17.193 -13.137  1.00  0.00           H  
ATOM   3814  H2  WAT   933      10.206 -15.834 -13.446  1.00  0.00           H  
ATOM   3816  O   WAT   934     -11.307  20.574   1.473  1.00  0.00           O  
ATOM   3817  H1  WAT   934     -10.969  21.398   1.823  1.00  0.00           H  
ATOM   3818  H2  WAT   934     -11.458  20.751   0.545  1.00  0.00           H  
ATOM   3820  O   WAT   935     -12.909  -8.938 -10.822  1.00  0.00           O  
ATOM   3821  H1  WAT   935     -13.858  -8.829 -10.895  1.00  0.00           H  
ATOM   3822  H2  WAT   935     -12.792  -9.512 -10.065  1.00  0.00           H  
ATOM   3824  O   WAT   936      18.693 -14.766   0.909  1.00  0.00           O  
ATOM   3825  H1  WAT   936      19.213 -15.332   1.480  1.00  0.00           H  
ATOM   3826  H2  WAT   936      17.847 -15.210   0.839  1.00  0.00           H  
ATOM   3828  O   WAT   937      16.208  -8.617 -22.330  1.00  0.00           O  
ATOM   3829  H1  WAT   937      15.599  -8.998 -22.963  1.00  0.00           H  
ATOM   3830  H2  WAT   937      16.545  -7.834 -22.764  1.00  0.00           H  
ATOM   3832  O   WAT   938      14.827  -9.261  -3.481  1.00  0.00           O  
ATOM   3833  H1  WAT   938      15.160  -8.482  -3.926  1.00  0.00           H  
ATOM   3834  H2  WAT   938      15.589  -9.620  -3.026  1.00  0.00           H  
ATOM   3836  O   WAT   939      -7.206  20.479  18.252  1.00  0.00           O  
ATOM   3837  H1  WAT   939      -7.157  19.550  18.027  1.00  0.00           H  
ATOM   3838  H2  WAT   939      -6.328  20.696  18.566  1.00  0.00           H  
ATOM   3840  O   WAT   940       1.381 -23.718 -16.079  1.00  0.00           O  
ATOM   3841  H1  WAT   940       0.792 -23.206 -15.524  1.00  0.00           H  
ATOM   3842  H2  WAT   940       2.171 -23.829 -15.550  1.00  0.00           H  
ATOM   3844  O   WAT   941      19.322  13.461   0.324  1.00  0.00           O  
ATOM   3845  H1  WAT   941      18.704  12.731   0.302  1.00  0.00           H  
ATOM   3846  H2  WAT   941      20.049  13.145   0.860  1.00  0.00           H  
ATOM   3848  O   WAT   942      -1.011 -11.436 -14.831  1.00  0.00           O  
ATOM   3849  H1  WAT   942      -1.576 -11.173 -15.557  1.00  0.00           H  
ATOM   3850  H2  WAT   942      -0.301 -11.927 -15.246  1.00  0.00           H  
ATOM   3852  O   WAT   943       7.350   1.678 -14.436  1.00  0.00           O  
ATOM   3853  H1  WAT   943       6.976   2.330 -15.028  1.00  0.00           H  
ATOM   3854  H2  WAT   943       6.889   0.867 -14.650  1.00  0.00           H  
ATOM   3856  O   WAT   944       5.320   0.192   8.976  1.00  0.00           O  
ATOM   3857  H1  WAT   944       5.894   0.640   8.354  1.00  0.00           H  
ATOM   3858  H2  WAT   944       5.112   0.857   9.632  1.00  0.00           H  
ATOM   3860  O   WAT   945     -14.848 -11.448   7.105  1.00  0.00           O  
ATOM   3861  H1  WAT   945     -14.135 -11.958   6.721  1.00  0.00           H  
ATOM   3862  H2  WAT   945     -14.466 -10.586   7.268  1.00  0.00           H  
ATOM   3864  O   WAT   946      17.774   9.110   9.142  1.00  0.00           O  
ATOM   3865  H1  WAT   946      17.649   9.931   8.665  1.00  0.00           H  
ATOM   3866  H2  WAT   946      17.272   9.224   9.949  1.00  0.00           H  
ATOM   3868  O   WAT   947       1.924 -10.849  19.748  1.00  0.00           O  
ATOM   3869  H1  WAT   947       2.694 -10.487  19.312  1.00  0.00           H  
ATOM   3870  H2  WAT   947       1.182 -10.482  19.269  1.00  0.00           H  
ATOM   3872  O   WAT   948      -7.515 -11.468  18.568  1.00  0.00           O  
ATOM   3873  H1  WAT   948      -7.284 -12.053  19.289  1.00  0.00           H  
ATOM   3874  H2  WAT   948      -6.770 -11.518  17.969  1.00  0.00           H  
ATOM   3876  O   WAT   949       6.336 -11.427   2.067  1.00  0.00           O  
ATOM   3877  H1  WAT   949       5.927 -10.626   1.738  1.00  0.00           H  
ATOM   3878  H2  WAT   949       7.238 -11.172   2.262  1.00  0.00           H  
ATOM   3880  O   WAT   950      -3.052  24.927  10.190  1.00  0.00           O  
ATOM   3881  H1  WAT   950      -2.979  24.102  10.670  1.00  0.00           H  
ATOM   3882  H2  WAT   950      -3.177  25.589  10.870  1.00  0.00           H  
ATOM   3884  O   WAT   951      -8.748 -13.634  11.803  1.00  0.00           O  
ATOM   3885  H1  WAT   951      -9.561 -13.593  12.307  1.00  0.00           H  
ATOM   3886  H2  WAT   951      -8.413 -12.737  11.817  1.00  0.00           H  
ATOM   3888  O   WAT   952      19.647  11.602  15.949  1.00  0.00           O  
ATOM   3889  H1  WAT   952      19.708  10.687  16.223  1.00  0.00           H  
ATOM   3890  H2  WAT   952      20.520  11.959  16.110  1.00  0.00           H  
ATOM   3892  O   WAT   953       9.990 -17.761   8.494  1.00  0.00           O  
ATOM   3893  H1  WAT   953       9.293 -18.302   8.865  1.00  0.00           H  
ATOM   3894  H2  WAT   953       9.683 -16.862   8.608  1.00  0.00           H  
ATOM   3896  O   WAT   954       5.845 -10.937   5.699  1.00  0.00           O  
ATOM   3897  H1  WAT   954       5.176 -10.852   6.378  1.00  0.00           H  
ATOM   3898  H2  WAT   954       5.387 -11.340   4.961  1.00  0.00           H  
ATOM   3900  O   WAT   955       0.841 -14.141  13.847  1.00  0.00           O  
ATOM   3901  H1  WAT   955       0.439 -13.316  13.574  1.00  0.00           H  
ATOM   3902  H2  WAT   955       0.163 -14.578  14.362  1.00  0.00           H  
ATOM   3904  O   WAT   956     -21.760   6.040  -8.646  1.00  0.00           O  
ATOM   3905  H1  WAT   956     -22.325   5.419  -9.107  1.00  0.00           H  
ATOM   3906  H2  WAT   956     -21.097   5.493  -8.224  1.00  0.00           H  
ATOM   3908  O   WAT   957     -16.150  10.623   9.332  1.00  0.00           O  
ATOM   3909  H1  WAT   957     -16.169  10.558   8.377  1.00  0.00           H  
ATOM   3910  H2  WAT   957     -17.017  10.952   9.567  1.00  0.00           H  
ATOM   3912  O   WAT   958       2.592   8.779   6.130  1.00  0.00           O  
ATOM   3913  H1  WAT   958       3.451   9.201   6.100  1.00  0.00           H  
ATOM   3914  H2  WAT   958       1.969   9.494   5.996  1.00  0.00           H  
ATOM   3916  O   WAT   959     -12.344   1.837 -22.604  1.00  0.00           O  
ATOM   3917  H1  WAT   959     -11.836   1.282 -23.197  1.00  0.00           H  
ATOM   3918  H2  WAT   959     -11.777   1.954 -21.841  1.00  0.00           H  
ATOM   3920  O   WAT   960       8.338  20.998   9.660  1.00  0.00           O  
ATOM   3921  H1  WAT   960       7.708  21.507   9.149  1.00  0.00           H  
ATOM   3922  H2  WAT   960       9.154  21.495   9.598  1.00  0.00           H  
ATOM   3924  O   WAT   961      -8.669   3.828 -21.287  1.00  0.00           O  
ATOM   3925  H1  WAT   961      -8.575   3.125 -21.929  1.00  0.00           H  
ATOM   3926  H2  WAT   961      -7.864   3.791 -20.771  1.00  0.00           H  
ATOM   3928  O   WAT   962       8.273   2.227   5.241  1.00  0.00           O  
ATOM   3929  H1  WAT   962       8.207   2.611   4.367  1.00  0.00           H  
ATOM   3930  H2  WAT   962       8.789   1.430   5.114  1.00  0.00           H  
ATOM   3932  O   WAT   963      19.487   1.172   2.097  1.00  0.00           O  
ATOM   3933  H1  WAT   963      19.293   0.287   2.404  1.00  0.00           H  
ATOM   3934  H2  WAT   963      20.428   1.275   2.241  1.00  0.00           H  
ATOM   3936  O   WAT   964     -25.073   6.402  -3.911  1.00  0.00           O  
ATOM   3937  H1  WAT   964     -25.345   6.140  -4.791  1.00  0.00           H  
ATOM   3938  H2  WAT   964     -24.207   6.008  -3.802  1.00  0.00           H  
ATOM   3940  O   WAT   965       9.924  -4.466 -12.371  1.00  0.00           O  
ATOM   3941  H1  WAT   965       9.968  -4.891 -11.515  1.00  0.00           H  
ATOM   3942  H2  WAT   965      10.807  -4.556 -12.730  1.00  0.00           H  
ATOM   3944  O   WAT   966      -4.292   0.141 -13.982  1.00  0.00           O  
ATOM   3945  H1  WAT   966      -3.619   0.268 -13.313  1.00  0.00           H  
ATOM   3946  H2  WAT   966      -4.729   0.990 -14.046  1.00  0.00           H  
ATOM   3948  O   WAT   967      -6.567  13.511   5.172  1.00  0.00           O  
ATOM   3949  H1  WAT   967      -6.829  14.011   5.945  1.00  0.00           H  
ATOM   3950  H2  WAT   967      -7.252  12.850   5.070  1.00  0.00           H  
ATOM   3952  O   WAT   968      15.417  -0.661  -9.127  1.00  0.00           O  
ATOM   3953  H1  WAT   968      15.015   0.200  -9.237  1.00  0.00           H  
ATOM   3954  H2  WAT   968      14.677  -1.264  -9.054  1.00  0.00           H  
ATOM   3956  O   WAT   969       9.624  -0.286 -11.273  1.00  0.00           O  
ATOM   3957  H1  WAT   969       8.973  -0.933 -11.002  1.00  0.00           H  
ATOM   3958  H2  WAT   969      10.241  -0.779 -11.814  1.00  0.00           H  
ATOM   3960  O   WAT   970     -12.358  17.676   9.185  1.00  0.00           O  
ATOM   3961  H1  WAT   970     -13.236  17.420   9.469  1.00  0.00           H  
ATOM   3962  H2  WAT   970     -11.984  18.127   9.942  1.00  0.00           H  
ATOM   3964  O   WAT   971      22.727 -10.394 -10.671  1.00  0.00           O  
ATOM   3965  H1  WAT   971      22.264  -9.579 -10.863  1.00  0.00           H  
ATOM   3966  H2  WAT   971      22.855 -10.803 -11.527  1.00  0.00           H  
ATOM   3968  O   WAT   972     -11.911  15.050 -15.083  1.00  0.00           O  
ATOM   3969  H1  WAT   972     -12.745  14.768 -14.707  1.00  0.00           H  
ATOM   3970  H2  WAT   972     -11.332  14.295 -14.974  1.00  0.00           H  
ATOM   3972  O   WAT   973     -13.067 -24.964  -7.022  1.00  0.00           O  
ATOM   3973  H1  WAT   973     -12.123 -25.073  -7.137  1.00  0.00           H  
ATOM   3974  H2  WAT   973     -13.430 -25.837  -7.172  1.00  0.00           H  
ATOM   3976  O   WAT   974     -23.950  -8.343  -7.734  1.00  0.00           O  
ATOM   3977  H1  WAT   974     -23.756  -9.213  -7.383  1.00  0.00           H  
ATOM   3978  H2  WAT   974     -24.769  -8.457  -8.215  1.00  0.00           H  
ATOM   3980  O   WAT   975      12.198 -19.173   9.606  1.00  0.00           O  
ATOM   3981  H1  WAT   975      12.593 -18.826   8.806  1.00  0.00           H  
ATOM   3982  H2  WAT   975      11.533 -18.526   9.844  1.00  0.00           H  
ATOM   3984  O   WAT   976      -8.262  15.532  -6.921  1.00  0.00           O  
ATOM   3985  H1  WAT   976      -8.448  15.751  -7.835  1.00  0.00           H  
ATOM   3986  H2  WAT   976      -7.307  15.500  -6.872  1.00  0.00           H  
ATOM   3988  O   WAT   977      -5.940   8.986  27.987  1.00  0.00           O  
ATOM   3989  H1  WAT   977      -5.515   9.758  27.612  1.00  0.00           H  
ATOM   3990  H2  WAT   977      -6.462   8.628  27.268  1.00  0.00           H  
ATOM   3992  O   WAT   978      18.820  21.090  -7.459  1.00  0.00           O  
ATOM   3993  H1  WAT   978      18.446  21.270  -6.597  1.00  0.00           H  
ATOM   3994  H2  WAT   978      18.749  20.141  -7.558  1.00  0.00           H  
ATOM   3996  O   WAT   979      15.258   5.520  -3.909  1.00  0.00           O  
ATOM   3997  H1  WAT   979      16.180   5.761  -3.818  1.00  0.00           H  
ATOM   3998  H2  WAT   979      15.148   4.768  -3.327  1.00  0.00           H  
ATOM   4000  O   WAT   980     -17.745  -2.058 -13.191  1.00  0.00           O  
ATOM   4001  H1  WAT   980     -18.290  -2.048 -12.404  1.00  0.00           H  
ATOM   4002  H2  WAT   980     -17.962  -2.884 -13.622  1.00  0.00           H  
ATOM   4004  O   WAT   981      16.763 -10.956  -7.495  1.00  0.00           O  
ATOM   4005  H1  WAT   981      16.520 -10.031  -7.462  1.00  0.00           H  
ATOM   4006  H2  WAT   981      17.402 -11.010  -8.206  1.00  0.00           H  
ATOM   4008  O   WAT   982       6.798   8.222 -23.395  1.00  0.00           O  
ATOM   4009  H1  WAT   982       7.232   8.394 -24.230  1.00  0.00           H  
ATOM   4010  H2  WAT   982       6.414   7.351 -23.499  1.00  0.00           H  
ATOM   4012  O   WAT   983      -4.881  17.471  16.009  1.00  0.00           O  
ATOM   4013  H1  WAT   983      -3.935  17.331  15.972  1.00  0.00           H  
ATOM   4014  H2  WAT   983      -5.065  18.057  15.274  1.00  0.00           H  
ATOM   4016  O   WAT   984      11.933  24.524  12.101  1.00  0.00           O  
ATOM   4017  H1  WAT   984      11.678  24.079  12.909  1.00  0.00           H  
ATOM   4018  H2  WAT   984      11.106  24.705  11.655  1.00  0.00           H  
ATOM   4020  O   WAT   985      16.305  -8.037  -7.446  1.00  0.00           O  
ATOM   4021  H1  WAT   985      16.761  -7.767  -6.649  1.00  0.00           H  
ATOM   4022  H2  WAT   985      15.412  -7.711  -7.334  1.00  0.00           H  
ATOM   4024  O   WAT   986      20.783 -13.438  -9.659  1.00  0.00           O  
ATOM   4025  H1  WAT   986      20.204 -12.884  -9.135  1.00  0.00           H  
ATOM   4026  H2  WAT   986      20.427 -13.386 -10.546  1.00  0.00           H  
ATOM   4028  O   WAT   987       1.521  -5.331   3.292  1.00  0.00           O  
ATOM   4029  H1  WAT   987       2.425  -5.042   3.412  1.00  0.00           H  
ATOM   4030  H2  WAT   987       1.597  -6.237   2.993  1.00  0.00           H  
ATOM   4032  O   WAT   988       6.616   9.195  -4.247  1.00  0.00           O  
ATOM   4033  H1  WAT   988       6.455   8.763  -3.408  1.00  0.00           H  
ATOM   4034  H2  WAT   988       6.604  10.130  -4.041  1.00  0.00           H  
ATOM   4036  O   WAT   989      -4.731  21.068  19.004  1.00  0.00           O  
ATOM   4037  H1  WAT   989      -4.606  21.940  19.380  1.00  0.00           H  
ATOM   4038  H2  WAT   989      -4.385  21.140  18.114  1.00  0.00           H  
ATOM   4040  O   WAT   990      -1.857  19.472  15.054  1.00  0.00           O  
ATOM   4041  H1  WAT   990      -1.174  20.125  15.205  1.00  0.00           H  
ATOM   4042  H2  WAT   990      -2.423  19.866  14.390  1.00  0.00           H  
ATOM   4044  O   WAT   991     -13.991  -2.872  -9.655  1.00  0.00           O  
ATOM   4045  H1  WAT   991     -13.516  -2.137 -10.042  1.00  0.00           H  
ATOM   4046  H2  WAT   991     -13.324  -3.362  -9.174  1.00  0.00           H  
ATOM   4048  O   WAT   992      -0.699  16.045   4.824  1.00  0.00           O  
ATOM   4049  H1  WAT   992      -0.781  16.994   4.727  1.00  0.00           H  
ATOM   4050  H2  WAT   992      -0.692  15.713   3.926  1.00  0.00           H  
ATOM   4052  O   WAT   993       5.263 -18.786  16.919  1.00  0.00           O  
ATOM   4053  H1  WAT   993       4.323 -18.850  17.087  1.00  0.00           H  
ATOM   4054  H2  WAT   993       5.370 -19.115  16.026  1.00  0.00           H  
ATOM   4056  O   WAT   994      -6.436 -16.117   2.928  1.00  0.00           O  
ATOM   4057  H1  WAT   994      -6.811 -15.335   3.332  1.00  0.00           H  
ATOM   4058  H2  WAT   994      -6.941 -16.842   3.297  1.00  0.00           H  
ATOM   4060  O   WAT   995     -17.659   6.182  -6.833  1.00  0.00           O  
ATOM   4061  H1  WAT   995     -18.281   6.909  -6.874  1.00  0.00           H  
ATOM   4062  H2  WAT   995     -17.464   6.085  -5.901  1.00  0.00           H  
ATOM   4064  O   WAT   996      -4.818 -19.405  17.660  1.00  0.00           O  
ATOM   4065  H1  WAT   996      -4.725 -18.455  17.727  1.00  0.00           H  
ATOM   4066  H2  WAT   996      -5.004 -19.691  18.555  1.00  0.00           H  
ATOM   4068  O   WAT   997      17.498   3.500 -16.097  1.00  0.00           O  
ATOM   4069  H1  WAT   997      17.278   2.588 -15.907  1.00  0.00           H  
ATOM   4070  H2  WAT   997      16.891   3.753 -16.793  1.00  0.00           H  
ATOM   4072  O   WAT   998      22.121 -15.806  -2.073  1.00  0.00           O  
ATOM   4073  H1  WAT   998      21.635 -15.027  -1.802  1.00  0.00           H  
ATOM   4074  H2  WAT   998      21.472 -16.348  -2.523  1.00  0.00           H  
ATOM   4076  O   WAT   999     -14.916 -20.013 -10.408  1.00  0.00           O  
ATOM   4077  H1  WAT   999     -15.153 -19.726  -9.527  1.00  0.00           H  
ATOM   4078  H2  WAT   999     -14.362 -20.782 -10.269  1.00  0.00           H  
ATOM   4080  O   WAT  1000      14.302  -6.378   8.485  1.00  0.00           O  
ATOM   4081  H1  WAT  1000      14.052  -7.011   7.813  1.00  0.00           H  
ATOM   4082  H2  WAT  1000      15.099  -6.741   8.872  1.00  0.00           H  
ATOM   4084  O   WAT  1001      -0.322 -13.029  20.323  1.00  0.00           O  
ATOM   4085  H1  WAT  1001       0.360 -12.568  20.812  1.00  0.00           H  
ATOM   4086  H2  WAT  1001      -0.740 -13.595  20.972  1.00  0.00           H  
ATOM   4088  O   WAT  1002     -10.097 -25.261  -7.021  1.00  0.00           O  
ATOM   4089  H1  WAT  1002      -9.520 -24.565  -6.706  1.00  0.00           H  
ATOM   4090  H2  WAT  1002      -9.518 -25.854  -7.500  1.00  0.00           H  
ATOM   4092  O   WAT  1003      12.010  -6.449 -25.976  1.00  0.00           O  
ATOM   4093  H1  WAT  1003      12.318  -5.815 -26.623  1.00  0.00           H  
ATOM   4094  H2  WAT  1003      12.784  -6.649 -25.450  1.00  0.00           H  
ATOM   4096  O   WAT  1004      -1.646  19.331  -5.152  1.00  0.00           O  
ATOM   4097  H1  WAT  1004      -1.175  20.019  -5.623  1.00  0.00           H  
ATOM   4098  H2  WAT  1004      -1.113  18.546  -5.279  1.00  0.00           H  
ATOM   4100  O   WAT  1005     -13.914   5.829 -20.942  1.00  0.00           O  
ATOM   4101  H1  WAT  1005     -14.529   6.493 -21.252  1.00  0.00           H  
ATOM   4102  H2  WAT  1005     -13.804   5.238 -21.686  1.00  0.00           H  
ATOM   4104  O   WAT  1006     -12.576   0.335  -4.191  1.00  0.00           O  
ATOM   4105  H1  WAT  1006     -12.677  -0.224  -4.962  1.00  0.00           H  
ATOM   4106  H2  WAT  1006     -12.447   1.214  -4.548  1.00  0.00           H  
ATOM   4108  O   WAT  1007     -13.632 -13.262  -2.248  1.00  0.00           O  
ATOM   4109  H1  WAT  1007     -13.415 -14.009  -2.806  1.00  0.00           H  
ATOM   4110  H2  WAT  1007     -12.993 -13.300  -1.537  1.00  0.00           H  
ATOM   4112  O   WAT  1008      15.884  12.518  -2.018  1.00  0.00           O  
ATOM   4113  H1  WAT  1008      16.328  12.501  -2.866  1.00  0.00           H  
ATOM   4114  H2  WAT  1008      15.633  13.433  -1.897  1.00  0.00           H  
ATOM   4116  O   WAT  1009      21.995  -3.504   4.454  1.00  0.00           O  
ATOM   4117  H1  WAT  1009      21.293  -2.956   4.804  1.00  0.00           H  
ATOM   4118  H2  WAT  1009      21.770  -4.391   4.734  1.00  0.00           H  
ATOM   4120  O   WAT  1010      -8.742 -23.442  -0.018  1.00  0.00           O  
ATOM   4121  H1  WAT  1010      -8.188 -22.680  -0.184  1.00  0.00           H  
ATOM   4122  H2  WAT  1010      -8.268 -24.175  -0.411  1.00  0.00           H  
ATOM   4124  O   WAT  1011     -24.360   7.781  13.995  1.00  0.00           O  
ATOM   4125  H1  WAT  1011     -24.672   8.673  13.846  1.00  0.00           H  
ATOM   4126  H2  WAT  1011     -23.427   7.882  14.183  1.00  0.00           H  
ATOM   4128  O   WAT  1012      -1.496 -15.112   0.263  1.00  0.00           O  
ATOM   4129  H1  WAT  1012      -2.195 -15.656   0.625  1.00  0.00           H  
ATOM   4130  H2  WAT  1012      -1.594 -15.197  -0.686  1.00  0.00           H  
ATOM   4132  O   WAT  1013       7.391  16.105 -13.688  1.00  0.00           O  
ATOM   4133  H1  WAT  1013       7.731  15.619 -12.936  1.00  0.00           H  
ATOM   4134  H2  WAT  1013       6.735  15.523 -14.072  1.00  0.00           H  
ATOM   4136  O   WAT  1014     -16.255 -17.105   1.355  1.00  0.00           O  
ATOM   4137  H1  WAT  1014     -16.919 -16.430   1.494  1.00  0.00           H  
ATOM   4138  H2  WAT  1014     -16.613 -17.653   0.657  1.00  0.00           H  
ATOM   4140  O   WAT  1015      -4.978   5.990   1.875  1.00  0.00           O  
ATOM   4141  H1  WAT  1015      -4.340   6.344   1.256  1.00  0.00           H  
ATOM   4142  H2  WAT  1015      -5.625   5.547   1.326  1.00  0.00           H  
ATOM   4144  O   WAT  1016     -15.088  -4.054 -20.049  1.00  0.00           O  
ATOM   4145  H1  WAT  1016     -14.804  -3.847 -20.939  1.00  0.00           H  
ATOM   4146  H2  WAT  1016     -15.982  -3.717 -19.997  1.00  0.00           H  
ATOM   4148  O   WAT  1017     -16.967  13.778  -9.812  1.00  0.00           O  
ATOM   4149  H1  WAT  1017     -17.395  13.077  -9.321  1.00  0.00           H  
ATOM   4150  H2  WAT  1017     -16.173  13.971  -9.313  1.00  0.00           H  
ATOM   4152  O   WAT  1018      25.333   6.657 -10.859  1.00  0.00           O  
ATOM   4153  H1  WAT  1018      25.612   7.507 -11.200  1.00  0.00           H  
ATOM   4154  H2  WAT  1018      24.789   6.288 -11.555  1.00  0.00           H  
ATOM   4156  O   WAT  1019      -7.539   9.061  -4.711  1.00  0.00           O  
ATOM   4157  H1  WAT  1019      -7.387   9.290  -5.628  1.00  0.00           H  
ATOM   4158  H2  WAT  1019      -6.665   9.036  -4.323  1.00  0.00           H  
ATOM   4160  O   WAT  1020      12.015   8.999   6.075  1.00  0.00           O  
ATOM   4161  H1  WAT  1020      11.575   9.830   5.899  1.00  0.00           H  
ATOM   4162  H2  WAT  1020      11.595   8.669   6.869  1.00  0.00           H  
ATOM   4164  O   WAT  1021       4.122 -20.712  -6.292  1.00  0.00           O  
ATOM   4165  H1  WAT  1021       3.981 -19.994  -5.675  1.00  0.00           H  
ATOM   4166  H2  WAT  1021       4.729 -21.300  -5.841  1.00  0.00           H  
ATOM   4168  O   WAT  1022      -5.365 -20.508  14.801  1.00  0.00           O  
ATOM   4169  H1  WAT  1022      -5.111 -21.397  14.553  1.00  0.00           H  
ATOM   4170  H2  WAT  1022      -4.947 -20.367  15.650  1.00  0.00           H  
ATOM   4172  O   WAT  1023      -0.086  15.832  18.665  1.00  0.00           O  
ATOM   4173  H1  WAT  1023      -0.287  15.199  19.354  1.00  0.00           H  
ATOM   4174  H2  WAT  1023       0.635  16.352  19.020  1.00  0.00           H  
ATOM   4176  O   WAT  1024     -10.824  15.618   9.959  1.00  0.00           O  
ATOM   4177  H1  WAT  1024     -11.441  16.235   9.565  1.00  0.00           H  
ATOM   4178  H2  WAT  1024     -10.813  14.873   9.358  1.00  0.00           H  
ATOM   4180  O   WAT  1025     -13.228  -4.680  16.032  1.00  0.00           O  
ATOM   4181  H1  WAT  1025     -13.876  -4.627  16.734  1.00  0.00           H  
ATOM   4182  H2  WAT  1025     -13.203  -3.798  15.662  1.00  0.00           H  
ATOM   4184  O   WAT  1026      17.285  -4.382  12.004  1.00  0.00           O  
ATOM   4185  H1  WAT  1026      16.449  -3.937  11.862  1.00  0.00           H  
ATOM   4186  H2  WAT  1026      17.942  -3.692  11.910  1.00  0.00           H  
ATOM   4188  O   WAT  1027      19.444   8.687  12.808  1.00  0.00           O  
ATOM   4189  H1  WAT  1027      19.776   8.890  13.682  1.00  0.00           H  
ATOM   4190  H2  WAT  1027      19.343   9.541  12.387  1.00  0.00           H  
ATOM   4192  O   WAT  1028      19.916   1.400  12.649  1.00  0.00           O  
ATOM   4193  H1  WAT  1028      19.688   1.401  11.719  1.00  0.00           H  
ATOM   4194  H2  WAT  1028      19.983   0.473  12.878  1.00  0.00           H  
ATOM   4196  O   WAT  1029      -1.059 -25.929  12.823  1.00  0.00           O  
ATOM   4197  H1  WAT  1029      -1.395 -25.622  11.981  1.00  0.00           H  
ATOM   4198  H2  WAT  1029      -1.033 -26.882  12.737  1.00  0.00           H  
ATOM   4200  O   WAT  1030      -6.445  -7.788   8.033  1.00  0.00           O  
ATOM   4201  H1  WAT  1030      -6.867  -7.542   7.210  1.00  0.00           H  
ATOM   4202  H2  WAT  1030      -6.764  -7.145   8.667  1.00  0.00           H  
ATOM   4204  O   WAT  1031      24.389  -8.719  -8.943  1.00  0.00           O  
ATOM   4205  H1  WAT  1031      23.845  -7.934  -8.883  1.00  0.00           H  
ATOM   4206  H2  WAT  1031      23.925  -9.285  -9.560  1.00  0.00           H  
ATOM   4208  O   WAT  1032       2.142   1.430 -12.846  1.00  0.00           O  
ATOM   4209  H1  WAT  1032       2.824   1.774 -12.269  1.00  0.00           H  
ATOM   4210  H2  WAT  1032       1.339   1.486 -12.327  1.00  0.00           H  
ATOM   4212  O   WAT  1033     -13.167   2.188   0.376  1.00  0.00           O  
ATOM   4213  H1  WAT  1033     -13.962   2.242   0.908  1.00  0.00           H  
ATOM   4214  H2  WAT  1033     -12.569   2.820   0.775  1.00  0.00           H  
ATOM   4216  O   WAT  1034      10.270  27.605   6.296  1.00  0.00           O  
ATOM   4217  H1  WAT  1034      10.639  26.843   5.850  1.00  0.00           H  
ATOM   4218  H2  WAT  1034       9.377  27.341   6.521  1.00  0.00           H  
ATOM   4220  O   WAT  1035       3.415 -23.110   0.775  1.00  0.00           O  
ATOM   4221  H1  WAT  1035       3.108 -22.789   1.623  1.00  0.00           H  
ATOM   4222  H2  WAT  1035       4.368 -23.138   0.860  1.00  0.00           H  
ATOM   4224  O   WAT  1036     -12.720   6.441   4.852  1.00  0.00           O  
ATOM   4225  H1  WAT  1036     -12.842   5.492   4.825  1.00  0.00           H  
ATOM   4226  H2  WAT  1036     -11.831   6.578   4.524  1.00  0.00           H  
ATOM   4228  O   WAT  1037      11.334 -15.762  -2.302  1.00  0.00           O  
ATOM   4229  H1  WAT  1037      11.402 -15.990  -1.375  1.00  0.00           H  
ATOM   4230  H2  WAT  1037      10.634 -15.110  -2.338  1.00  0.00           H  
ATOM   4232  O   WAT  1038       5.586  17.711 -12.051  1.00  0.00           O  
ATOM   4233  H1  WAT  1038       4.675  17.473 -12.221  1.00  0.00           H  
ATOM   4234  H2  WAT  1038       6.065  17.384 -12.813  1.00  0.00           H  
ATOM   4236  O   WAT  1039      -2.300  -5.510  20.060  1.00  0.00           O  
ATOM   4237  H1  WAT  1039      -3.005  -5.627  19.423  1.00  0.00           H  
ATOM   4238  H2  WAT  1039      -2.463  -6.180  20.723  1.00  0.00           H  
ATOM   4240  O   WAT  1040       3.770 -20.657  12.740  1.00  0.00           O  
ATOM   4241  H1  WAT  1040       4.716 -20.518  12.787  1.00  0.00           H  
ATOM   4242  H2  WAT  1040       3.583 -20.723  11.804  1.00  0.00           H  
ATOM   4244  O   WAT  1041       6.727  -3.530 -22.055  1.00  0.00           O  
ATOM   4245  H1  WAT  1041       5.868  -3.108 -22.071  1.00  0.00           H  
ATOM   4246  H2  WAT  1041       6.593  -4.363 -22.507  1.00  0.00           H  
ATOM   4248  O   WAT  1042     -18.083  12.790   2.243  1.00  0.00           O  
ATOM   4249  H1  WAT  1042     -17.300  13.323   2.383  1.00  0.00           H  
ATOM   4250  H2  WAT  1042     -17.757  11.891   2.208  1.00  0.00           H  
ATOM   4252  O   WAT  1043      -2.755  -3.188 -13.206  1.00  0.00           O  
ATOM   4253  H1  WAT  1043      -3.210  -2.905 -12.412  1.00  0.00           H  
ATOM   4254  H2  WAT  1043      -1.901  -3.490 -12.897  1.00  0.00           H  
ATOM   4256  O   WAT  1044      -0.403   8.693  -3.909  1.00  0.00           O  
ATOM   4257  H1  WAT  1044      -0.403   8.274  -4.770  1.00  0.00           H  
ATOM   4258  H2  WAT  1044      -0.769   8.032  -3.322  1.00  0.00           H  
ATOM   4260  O   WAT  1045     -11.786 -14.225  -0.550  1.00  0.00           O  
ATOM   4261  H1  WAT  1045     -11.337 -13.552  -0.039  1.00  0.00           H  
ATOM   4262  H2  WAT  1045     -12.257 -14.745   0.101  1.00  0.00           H  
ATOM   4264  O   WAT  1046      -1.057 -27.021  -5.100  1.00  0.00           O  
ATOM   4265  H1  WAT  1046      -1.609 -27.742  -5.403  1.00  0.00           H  
ATOM   4266  H2  WAT  1046      -1.417 -26.247  -5.533  1.00  0.00           H  
ATOM   4268  O   WAT  1047     -17.579 -11.319 -15.920  1.00  0.00           O  
ATOM   4269  H1  WAT  1047     -17.376 -12.017 -16.544  1.00  0.00           H  
ATOM   4270  H2  WAT  1047     -17.183 -11.611 -15.099  1.00  0.00           H  
ATOM   4272  O   WAT  1048      -5.722  -0.340  -8.671  1.00  0.00           O  
ATOM   4273  H1  WAT  1048      -6.384  -0.659  -8.059  1.00  0.00           H  
ATOM   4274  H2  WAT  1048      -6.117  -0.458  -9.535  1.00  0.00           H  
ATOM   4276  O   WAT  1049      -2.982 -27.318   6.285  1.00  0.00           O  
ATOM   4277  H1  WAT  1049      -2.713 -27.043   5.408  1.00  0.00           H  
ATOM   4278  H2  WAT  1049      -3.031 -28.273   6.231  1.00  0.00           H  
ATOM   4280  O   WAT  1050       0.222  20.843 -16.885  1.00  0.00           O  
ATOM   4281  H1  WAT  1050       0.930  21.263 -17.373  1.00  0.00           H  
ATOM   4282  H2  WAT  1050       0.296  21.202 -16.000  1.00  0.00           H  
ATOM   4284  O   WAT  1051      10.902  -8.659 -27.280  1.00  0.00           O  
ATOM   4285  H1  WAT  1051      10.089  -8.789 -26.791  1.00  0.00           H  
ATOM   4286  H2  WAT  1051      11.192  -7.781 -27.035  1.00  0.00           H  
ATOM   4288  O   WAT  1052      22.994   7.926  -6.154  1.00  0.00           O  
ATOM   4289  H1  WAT  1052      23.385   7.851  -7.025  1.00  0.00           H  
ATOM   4290  H2  WAT  1052      23.743   7.970  -5.559  1.00  0.00           H  
ATOM   4292  O   WAT  1053      22.189  -3.563  -6.517  1.00  0.00           O  
ATOM   4293  H1  WAT  1053      21.237  -3.483  -6.575  1.00  0.00           H  
ATOM   4294  H2  WAT  1053      22.494  -3.445  -7.417  1.00  0.00           H  
ATOM   4296  O   WAT  1054      13.338   7.605  -4.625  1.00  0.00           O  
ATOM   4297  H1  WAT  1054      13.882   6.819  -4.583  1.00  0.00           H  
ATOM   4298  H2  WAT  1054      12.473   7.283  -4.882  1.00  0.00           H  
ATOM   4300  O   WAT  1055      14.849   8.166  -7.007  1.00  0.00           O  
ATOM   4301  H1  WAT  1055      14.870   8.975  -7.517  1.00  0.00           H  
ATOM   4302  H2  WAT  1055      14.141   8.298  -6.377  1.00  0.00           H  
ATOM   4304  O   WAT  1056      17.384   0.080   6.051  1.00  0.00           O  
ATOM   4305  H1  WAT  1056      16.820  -0.427   6.635  1.00  0.00           H  
ATOM   4306  H2  WAT  1056      17.076   0.982   6.145  1.00  0.00           H  
ATOM   4308  O   WAT  1057      -8.151  13.177  18.397  1.00  0.00           O  
ATOM   4309  H1  WAT  1057      -7.783  12.899  17.558  1.00  0.00           H  
ATOM   4310  H2  WAT  1057      -7.424  13.099  19.015  1.00  0.00           H  
ATOM   4312  O   WAT  1058       0.066  -0.363 -16.315  1.00  0.00           O  
ATOM   4313  H1  WAT  1058      -0.328   0.490 -16.130  1.00  0.00           H  
ATOM   4314  H2  WAT  1058       0.747  -0.462 -15.650  1.00  0.00           H  
ATOM   4316  O   WAT  1059       6.079  -2.647 -29.397  1.00  0.00           O  
ATOM   4317  H1  WAT  1059       6.400  -1.805 -29.074  1.00  0.00           H  
ATOM   4318  H2  WAT  1059       5.126  -2.581 -29.330  1.00  0.00           H  
ATOM   4320  O   WAT  1060     -17.548  -8.932  -4.416  1.00  0.00           O  
ATOM   4321  H1  WAT  1060     -16.635  -8.654  -4.347  1.00  0.00           H  
ATOM   4322  H2  WAT  1060     -17.668  -9.130  -5.345  1.00  0.00           H  
ATOM   4324  O   WAT  1061      24.635 -16.762 -11.109  1.00  0.00           O  
ATOM   4325  H1  WAT  1061      23.904 -16.364 -10.637  1.00  0.00           H  
ATOM   4326  H2  WAT  1061      24.379 -16.718 -12.030  1.00  0.00           H  
ATOM   4328  O   WAT  1062     -14.979  -5.998   2.265  1.00  0.00           O  
ATOM   4329  H1  WAT  1062     -15.774  -5.651   2.669  1.00  0.00           H  
ATOM   4330  H2  WAT  1062     -14.493  -5.222   1.988  1.00  0.00           H  
ATOM   4332  O   WAT  1063       0.453  20.143  10.988  1.00  0.00           O  
ATOM   4333  H1  WAT  1063       0.104  20.956  11.354  1.00  0.00           H  
ATOM   4334  H2  WAT  1063       0.252  20.196  10.053  1.00  0.00           H  
ATOM   4336  O   WAT  1064      20.395  -8.681 -19.847  1.00  0.00           O  
ATOM   4337  H1  WAT  1064      19.747  -9.017 -20.466  1.00  0.00           H  
ATOM   4338  H2  WAT  1064      19.878  -8.230 -19.180  1.00  0.00           H  
ATOM   4340  O   WAT  1065      25.329   9.490   2.228  1.00  0.00           O  
ATOM   4341  H1  WAT  1065      25.280   9.548   1.274  1.00  0.00           H  
ATOM   4342  H2  WAT  1065      24.776   8.741   2.451  1.00  0.00           H  
ATOM   4344  O   WAT  1066     -11.960 -12.734  -5.220  1.00  0.00           O  
ATOM   4345  H1  WAT  1066     -11.940 -12.202  -4.425  1.00  0.00           H  
ATOM   4346  H2  WAT  1066     -12.721 -13.304  -5.108  1.00  0.00           H  
ATOM   4348  O   WAT  1067      18.833 -16.931   8.989  1.00  0.00           O  
ATOM   4349  H1  WAT  1067      18.348 -17.595   8.499  1.00  0.00           H  
ATOM   4350  H2  WAT  1067      18.281 -16.150   8.944  1.00  0.00           H  
ATOM   4352  O   WAT  1068       8.592   2.798  22.646  1.00  0.00           O  
ATOM   4353  H1  WAT  1068       8.691   1.894  22.944  1.00  0.00           H  
ATOM   4354  H2  WAT  1068       7.698   3.036  22.894  1.00  0.00           H  
ATOM   4356  O   WAT  1069     -23.246   4.101  14.752  1.00  0.00           O  
ATOM   4357  H1  WAT  1069     -22.634   4.682  14.301  1.00  0.00           H  
ATOM   4358  H2  WAT  1069     -22.927   3.219  14.557  1.00  0.00           H  
ATOM   4360  O   WAT  1070      -2.879 -16.918   4.059  1.00  0.00           O  
ATOM   4361  H1  WAT  1070      -3.698 -17.234   4.440  1.00  0.00           H  
ATOM   4362  H2  WAT  1070      -2.590 -17.629   3.487  1.00  0.00           H  
ATOM   4364  O   WAT  1071     -22.975  -5.008  -3.402  1.00  0.00           O  
ATOM   4365  H1  WAT  1071     -23.025  -5.934  -3.639  1.00  0.00           H  
ATOM   4366  H2  WAT  1071     -22.362  -4.981  -2.668  1.00  0.00           H  
ATOM   4368  O   WAT  1072       5.605   4.713   8.459  1.00  0.00           O  
ATOM   4369  H1  WAT  1072       5.312   4.045   9.080  1.00  0.00           H  
ATOM   4370  H2  WAT  1072       5.352   5.543   8.863  1.00  0.00           H  
ATOM   4372  O   WAT  1073       2.776  -6.435  -8.630  1.00  0.00           O  
ATOM   4373  H1  WAT  1073       2.831  -6.629  -7.695  1.00  0.00           H  
ATOM   4374  H2  WAT  1073       2.274  -7.163  -8.997  1.00  0.00           H  
ATOM   4376  O   WAT  1074       8.431  -3.265   3.270  1.00  0.00           O  
ATOM   4377  H1  WAT  1074       7.681  -3.712   3.663  1.00  0.00           H  
ATOM   4378  H2  WAT  1074       8.508  -3.649   2.397  1.00  0.00           H  
ATOM   4380  O   WAT  1075     -15.805  -2.012  12.429  1.00  0.00           O  
ATOM   4381  H1  WAT  1075     -15.301  -2.766  12.124  1.00  0.00           H  
ATOM   4382  H2  WAT  1075     -16.624  -2.054  11.935  1.00  0.00           H  
ATOM   4384  O   WAT  1076       3.232  19.887   3.317  1.00  0.00           O  
ATOM   4385  H1  WAT  1076       2.649  20.017   2.569  1.00  0.00           H  
ATOM   4386  H2  WAT  1076       3.504  20.771   3.565  1.00  0.00           H  
ATOM   4388  O   WAT  1077     -10.159  10.430   6.588  1.00  0.00           O  
ATOM   4389  H1  WAT  1077      -9.523  10.775   7.216  1.00  0.00           H  
ATOM   4390  H2  WAT  1077     -10.881  10.111   7.129  1.00  0.00           H  
ATOM   4392  O   WAT  1078      -0.908  23.766  13.865  1.00  0.00           O  
ATOM   4393  H1  WAT  1078      -1.596  23.890  14.519  1.00  0.00           H  
ATOM   4394  H2  WAT  1078      -0.509  24.631  13.770  1.00  0.00           H  
ATOM   4396  O   WAT  1079       7.827   3.145   2.729  1.00  0.00           O  
ATOM   4397  H1  WAT  1079       7.418   2.839   1.919  1.00  0.00           H  
ATOM   4398  H2  WAT  1079       8.538   3.716   2.437  1.00  0.00           H  
ATOM   4400  O   WAT  1080      10.275   4.056   1.888  1.00  0.00           O  
ATOM   4401  H1  WAT  1080      10.994   3.697   2.407  1.00  0.00           H  
ATOM   4402  H2  WAT  1080      10.706   4.509   1.163  1.00  0.00           H  
ATOM   4404  O   WAT  1081      -2.212   6.651  -7.056  1.00  0.00           O  
ATOM   4405  H1  WAT  1081      -1.342   7.048  -7.032  1.00  0.00           H  
ATOM   4406  H2  WAT  1081      -2.205   6.106  -7.842  1.00  0.00           H  
ATOM   4408  O   WAT  1082     -13.344  -4.560  -1.688  1.00  0.00           O  
ATOM   4409  H1  WAT  1082     -12.978  -5.434  -1.553  1.00  0.00           H  
ATOM   4410  H2  WAT  1082     -13.561  -4.253  -0.808  1.00  0.00           H  
ATOM   4412  O   WAT  1083     -12.864   1.516 -12.064  1.00  0.00           O  
ATOM   4413  H1  WAT  1083     -12.038   1.974 -11.908  1.00  0.00           H  
ATOM   4414  H2  WAT  1083     -12.798   0.718 -11.541  1.00  0.00           H  
ATOM   4416  O   WAT  1084     -24.713   1.249  -5.797  1.00  0.00           O  
ATOM   4417  H1  WAT  1084     -25.566   0.909  -6.067  1.00  0.00           H  
ATOM   4418  H2  WAT  1084     -24.453   1.836  -6.508  1.00  0.00           H  
ATOM   4420  O   WAT  1085     -16.212   2.655  10.711  1.00  0.00           O  
ATOM   4421  H1  WAT  1085     -16.651   3.204  11.361  1.00  0.00           H  
ATOM   4422  H2  WAT  1085     -15.588   3.243  10.284  1.00  0.00           H  
ATOM   4424  O   WAT  1086      17.968  14.019   8.834  1.00  0.00           O  
ATOM   4425  H1  WAT  1086      18.063  14.971   8.814  1.00  0.00           H  
ATOM   4426  H2  WAT  1086      17.050  13.874   9.063  1.00  0.00           H  
ATOM   4428  O   WAT  1087      11.945 -17.253 -15.793  1.00  0.00           O  
ATOM   4429  H1  WAT  1087      11.370 -16.794 -16.405  1.00  0.00           H  
ATOM   4430  H2  WAT  1087      11.719 -16.891 -14.936  1.00  0.00           H  
ATOM   4432  O   WAT  1088      -2.124  -4.032  22.630  1.00  0.00           O  
ATOM   4433  H1  WAT  1088      -1.610  -3.348  23.061  1.00  0.00           H  
ATOM   4434  H2  WAT  1088      -2.550  -3.585  21.899  1.00  0.00           H  
ATOM   4436  O   WAT  1089      12.430   7.885  12.297  1.00  0.00           O  
ATOM   4437  H1  WAT  1089      13.168   8.481  12.170  1.00  0.00           H  
ATOM   4438  H2  WAT  1089      12.770   7.026  12.044  1.00  0.00           H  
ATOM   4440  O   WAT  1090     -19.287  -7.474 -10.319  1.00  0.00           O  
ATOM   4441  H1  WAT  1090     -19.047  -7.337  -9.402  1.00  0.00           H  
ATOM   4442  H2  WAT  1090     -20.244  -7.484 -10.317  1.00  0.00           H  
ATOM   4444  O   WAT  1091       4.081   6.168 -15.833  1.00  0.00           O  
ATOM   4445  H1  WAT  1091       4.691   5.578 -15.389  1.00  0.00           H  
ATOM   4446  H2  WAT  1091       3.258   5.679 -15.868  1.00  0.00           H  
ATOM   4448  O   WAT  1092      -8.308  -1.738  10.586  1.00  0.00           O  
ATOM   4449  H1  WAT  1092      -7.655  -2.438  10.602  1.00  0.00           H  
ATOM   4450  H2  WAT  1092      -8.530  -1.638   9.660  1.00  0.00           H  
ATOM   4452  O   WAT  1093     -15.539   8.856  11.525  1.00  0.00           O  
ATOM   4453  H1  WAT  1093     -16.282   8.954  12.120  1.00  0.00           H  
ATOM   4454  H2  WAT  1093     -15.668   9.539  10.866  1.00  0.00           H  
ATOM   4456  O   WAT  1094     -23.495  13.367  -1.509  1.00  0.00           O  
ATOM   4457  H1  WAT  1094     -23.712  14.033  -2.162  1.00  0.00           H  
ATOM   4458  H2  WAT  1094     -24.341  13.095  -1.153  1.00  0.00           H  
ATOM   4460  O   WAT  1095      -1.505 -22.012  -2.159  1.00  0.00           O  
ATOM   4461  H1  WAT  1095      -1.913 -22.601  -1.524  1.00  0.00           H  
ATOM   4462  H2  WAT  1095      -2.179 -21.360  -2.349  1.00  0.00           H  
ATOM   4464  O   WAT  1096     -15.184  -7.478 -18.351  1.00  0.00           O  
ATOM   4465  H1  WAT  1096     -15.617  -6.977 -19.043  1.00  0.00           H  
ATOM   4466  H2  WAT  1096     -15.896  -7.944 -17.912  1.00  0.00           H  
ATOM   4468  O   WAT  1097     -10.165  -3.515  -1.487  1.00  0.00           O  
ATOM   4469  H1  WAT  1097     -10.280  -2.925  -2.232  1.00  0.00           H  
ATOM   4470  H2  WAT  1097     -11.039  -3.589  -1.103  1.00  0.00           H  
ATOM   4472  O   WAT  1098     -24.867 -10.240   6.938  1.00  0.00           O  
ATOM   4473  H1  WAT  1098     -24.890 -10.107   5.990  1.00  0.00           H  
ATOM   4474  H2  WAT  1098     -25.772 -10.446   7.173  1.00  0.00           H  
ATOM   4476  O   WAT  1099      22.761  -7.151   3.398  1.00  0.00           O  
ATOM   4477  H1  WAT  1099      23.389  -7.861   3.532  1.00  0.00           H  
ATOM   4478  H2  WAT  1099      23.293  -6.412   3.104  1.00  0.00           H  
ATOM   4480  O   WAT  1100     -22.350 -19.269   8.441  1.00  0.00           O  
ATOM   4481  H1  WAT  1100     -21.809 -18.638   7.967  1.00  0.00           H  
ATOM   4482  H2  WAT  1100     -22.822 -19.743   7.756  1.00  0.00           H  
ATOM   4484  O   WAT  1101      -1.775  13.075  -7.385  1.00  0.00           O  
ATOM   4485  H1  WAT  1101      -2.381  13.814  -7.325  1.00  0.00           H  
ATOM   4486  H2  WAT  1101      -1.444  12.965  -6.494  1.00  0.00           H  
ATOM   4488  O   WAT  1102     -11.221  -0.199   1.362  1.00  0.00           O  
ATOM   4489  H1  WAT  1102     -11.359  -1.127   1.551  1.00  0.00           H  
ATOM   4490  H2  WAT  1102     -11.175  -0.154   0.407  1.00  0.00           H  
ATOM   4492  O   WAT  1103       2.808   4.990  -9.010  1.00  0.00           O  
ATOM   4493  H1  WAT  1103       3.282   4.818  -8.197  1.00  0.00           H  
ATOM   4494  H2  WAT  1103       3.070   5.877  -9.257  1.00  0.00           H  
ATOM   4496  O   WAT  1104     -22.901  -4.991  16.194  1.00  0.00           O  
ATOM   4497  H1  WAT  1104     -22.515  -5.829  16.449  1.00  0.00           H  
ATOM   4498  H2  WAT  1104     -22.587  -4.845  15.301  1.00  0.00           H  
ATOM   4500  O   WAT  1105      13.814 -21.452   1.965  1.00  0.00           O  
ATOM   4501  H1  WAT  1105      13.943 -20.658   2.484  1.00  0.00           H  
ATOM   4502  H2  WAT  1105      13.982 -22.168   2.577  1.00  0.00           H  
ATOM   4504  O   WAT  1106     -14.134  17.821 -15.305  1.00  0.00           O  
ATOM   4505  H1  WAT  1106     -14.203  17.521 -16.211  1.00  0.00           H  
ATOM   4506  H2  WAT  1106     -13.192  17.901 -15.150  1.00  0.00           H  
ATOM   4508  O   WAT  1107      13.814   7.632 -10.682  1.00  0.00           O  
ATOM   4509  H1  WAT  1107      14.114   7.095  -9.949  1.00  0.00           H  
ATOM   4510  H2  WAT  1107      13.634   8.488 -10.294  1.00  0.00           H  
ATOM   4512  O   WAT  1108     -16.351  20.596  -2.847  1.00  0.00           O  
ATOM   4513  H1  WAT  1108     -16.996  20.748  -3.537  1.00  0.00           H  
ATOM   4514  H2  WAT  1108     -15.505  20.698  -3.283  1.00  0.00           H  
ATOM   4516  O   WAT  1109      -8.129  -0.636 -25.755  1.00  0.00           O  
ATOM   4517  H1  WAT  1109      -8.880  -0.326 -25.248  1.00  0.00           H  
ATOM   4518  H2  WAT  1109      -7.929  -1.496 -25.385  1.00  0.00           H  
ATOM   4520  O   WAT  1110     -22.995  16.836  -7.358  1.00  0.00           O  
ATOM   4521  H1  WAT  1110     -22.188  16.842  -7.872  1.00  0.00           H  
ATOM   4522  H2  WAT  1110     -22.821  17.433  -6.631  1.00  0.00           H  
ATOM   4524  O   WAT  1111     -10.615   9.281   3.372  1.00  0.00           O  
ATOM   4525  H1  WAT  1111     -10.680   8.418   3.782  1.00  0.00           H  
ATOM   4526  H2  WAT  1111     -10.803   9.121   2.447  1.00  0.00           H  
ATOM   4528  O   WAT  1112      -1.928  17.874  18.130  1.00  0.00           O  
ATOM   4529  H1  WAT  1112      -1.328  17.224  18.496  1.00  0.00           H  
ATOM   4530  H2  WAT  1112      -1.407  18.674  18.066  1.00  0.00           H  
ATOM   4532  O   WAT  1113       0.696   1.741  29.553  1.00  0.00           O  
ATOM   4533  H1  WAT  1113      -0.183   1.562  29.218  1.00  0.00           H  
ATOM   4534  H2  WAT  1113       0.730   2.694  29.639  1.00  0.00           H  
ATOM   4536  O   WAT  1114      14.642  18.718   4.889  1.00  0.00           O  
ATOM   4537  H1  WAT  1114      13.961  19.167   5.390  1.00  0.00           H  
ATOM   4538  H2  WAT  1114      14.523  19.029   3.991  1.00  0.00           H  
ATOM   4540  O   WAT  1115      -2.504 -12.774 -12.457  1.00  0.00           O  
ATOM   4541  H1  WAT  1115      -3.256 -12.182 -12.447  1.00  0.00           H  
ATOM   4542  H2  WAT  1115      -2.024 -12.537 -13.250  1.00  0.00           H  
ATOM   4544  O   WAT  1116       4.060  25.939 -10.548  1.00  0.00           O  
ATOM   4545  H1  WAT  1116       3.285  25.817  -9.999  1.00  0.00           H  
ATOM   4546  H2  WAT  1116       4.133  25.123 -11.043  1.00  0.00           H  
ATOM   4548  O   WAT  1117      -6.713   3.502  18.456  1.00  0.00           O  
ATOM   4549  H1  WAT  1117      -6.337   2.653  18.222  1.00  0.00           H  
ATOM   4550  H2  WAT  1117      -5.991   4.121  18.349  1.00  0.00           H  
ATOM   4552  O   WAT  1118     -19.337  13.125   9.139  1.00  0.00           O  
ATOM   4553  H1  WAT  1118     -19.669  13.403   8.285  1.00  0.00           H  
ATOM   4554  H2  WAT  1118     -19.788  13.690   9.766  1.00  0.00           H  
ATOM   4556  O   WAT  1119     -18.898  12.547  -3.629  1.00  0.00           O  
ATOM   4557  H1  WAT  1119     -17.947  12.484  -3.548  1.00  0.00           H  
ATOM   4558  H2  WAT  1119     -19.234  11.871  -3.040  1.00  0.00           H  
ATOM   4560  O   WAT  1120      -2.165  -6.522 -10.769  1.00  0.00           O  
ATOM   4561  H1  WAT  1120      -1.626  -5.929 -11.293  1.00  0.00           H  
ATOM   4562  H2  WAT  1120      -2.381  -6.019  -9.983  1.00  0.00           H  
ATOM   4564  O   WAT  1121      -4.211  -6.838 -19.772  1.00  0.00           O  
ATOM   4565  H1  WAT  1121      -5.130  -7.099 -19.724  1.00  0.00           H  
ATOM   4566  H2  WAT  1121      -4.142  -6.353 -20.595  1.00  0.00           H  
ATOM   4568  O   WAT  1122      -5.546  11.573  -2.600  1.00  0.00           O  
ATOM   4569  H1  WAT  1122      -4.776  11.585  -2.032  1.00  0.00           H  
ATOM   4570  H2  WAT  1122      -6.281  11.744  -2.011  1.00  0.00           H  
ATOM   4572  O   WAT  1123     -11.783 -27.569  -8.599  1.00  0.00           O  
ATOM   4573  H1  WAT  1123     -11.934 -27.591  -9.544  1.00  0.00           H  
ATOM   4574  H2  WAT  1123     -10.849 -27.377  -8.511  1.00  0.00           H  
ATOM   4576  O   WAT  1124     -22.080  -7.804  -9.931  1.00  0.00           O  
ATOM   4577  H1  WAT  1124     -22.647  -8.233  -9.291  1.00  0.00           H  
ATOM   4578  H2  WAT  1124     -22.207  -8.305 -10.737  1.00  0.00           H  
ATOM   4580  O   WAT  1125       8.928  -2.134 -16.488  1.00  0.00           O  
ATOM   4581  H1  WAT  1125       8.075  -1.879 -16.840  1.00  0.00           H  
ATOM   4582  H2  WAT  1125       8.928  -1.796 -15.592  1.00  0.00           H  
ATOM   4584  O   WAT  1126     -17.710  19.677   0.432  1.00  0.00           O  
ATOM   4585  H1  WAT  1126     -17.517  18.768   0.663  1.00  0.00           H  
ATOM   4586  H2  WAT  1126     -16.908  19.994   0.015  1.00  0.00           H  
ATOM   4588  O   WAT  1127     -21.934   2.691 -12.783  1.00  0.00           O  
ATOM   4589  H1  WAT  1127     -21.405   3.294 -12.260  1.00  0.00           H  
ATOM   4590  H2  WAT  1127     -22.818   2.778 -12.427  1.00  0.00           H  
ATOM   4592  O   WAT  1128      12.058  -8.223   2.762  1.00  0.00           O  
ATOM   4593  H1  WAT  1128      12.676  -7.721   3.293  1.00  0.00           H  
ATOM   4594  H2  WAT  1128      12.314  -8.038   1.858  1.00  0.00           H  
ATOM   4596  O   WAT  1129       6.211  -7.549 -25.712  1.00  0.00           O  
ATOM   4597  H1  WAT  1129       5.535  -8.196 -25.511  1.00  0.00           H  
ATOM   4598  H2  WAT  1129       5.982  -7.227 -26.584  1.00  0.00           H  
ATOM   4600  O   WAT  1130      11.064  22.508   9.053  1.00  0.00           O  
ATOM   4601  H1  WAT  1130      11.016  22.435   8.100  1.00  0.00           H  
ATOM   4602  H2  WAT  1130      10.599  23.320   9.255  1.00  0.00           H  
ATOM   4604  O   WAT  1131      12.545  17.737 -15.218  1.00  0.00           O  
ATOM   4605  H1  WAT  1131      12.225  16.863 -15.443  1.00  0.00           H  
ATOM   4606  H2  WAT  1131      11.768  18.295 -15.259  1.00  0.00           H  
ATOM   4608  O   WAT  1132      13.577   0.318   6.936  1.00  0.00           O  
ATOM   4609  H1  WAT  1132      12.675   0.009   6.857  1.00  0.00           H  
ATOM   4610  H2  WAT  1132      14.112  -0.452   6.743  1.00  0.00           H  
ATOM   4612  O   WAT  1133      -1.820 -15.355  11.969  1.00  0.00           O  
ATOM   4613  H1  WAT  1133      -0.899 -15.487  11.744  1.00  0.00           H  
ATOM   4614  H2  WAT  1133      -2.001 -16.016  12.637  1.00  0.00           H  
ATOM   4616  O   WAT  1134     -11.943  17.796  -7.527  1.00  0.00           O  
ATOM   4617  H1  WAT  1134     -12.579  18.446  -7.826  1.00  0.00           H  
ATOM   4618  H2  WAT  1134     -11.861  17.187  -8.261  1.00  0.00           H  
ATOM   4620  O   WAT  1135     -15.391  18.417  12.011  1.00  0.00           O  
ATOM   4621  H1  WAT  1135     -14.774  17.994  12.608  1.00  0.00           H  
ATOM   4622  H2  WAT  1135     -15.041  19.299  11.890  1.00  0.00           H  
ATOM   4624  O   WAT  1136     -10.921   7.405 -23.619  1.00  0.00           O  
ATOM   4625  H1  WAT  1136     -10.939   7.492 -22.666  1.00  0.00           H  
ATOM   4626  H2  WAT  1136     -10.003   7.232 -23.827  1.00  0.00           H  
ATOM   4628  O   WAT  1137      -0.060 -11.520  -1.601  1.00  0.00           O  
ATOM   4629  H1  WAT  1137      -0.337 -11.425  -0.690  1.00  0.00           H  
ATOM   4630  H2  WAT  1137      -0.504 -10.809  -2.062  1.00  0.00           H  
ATOM   4632  O   WAT  1138      -3.899   1.985  15.075  1.00  0.00           O  
ATOM   4633  H1  WAT  1138      -3.208   1.818  14.434  1.00  0.00           H  
ATOM   4634  H2  WAT  1138      -3.530   2.646  15.660  1.00  0.00           H  
ATOM   4636  O   WAT  1139      18.569 -15.343  -9.917  1.00  0.00           O  
ATOM   4637  H1  WAT  1139      18.754 -14.494 -10.319  1.00  0.00           H  
ATOM   4638  H2  WAT  1139      17.613 -15.392  -9.889  1.00  0.00           H  
ATOM   4640  O   WAT  1140      -5.729   4.169  27.863  1.00  0.00           O  
ATOM   4641  H1  WAT  1140      -6.517   4.564  28.237  1.00  0.00           H  
ATOM   4642  H2  WAT  1140      -5.417   4.812  27.227  1.00  0.00           H  
ATOM   4644  O   WAT  1141      -5.133  15.888 -18.596  1.00  0.00           O  
ATOM   4645  H1  WAT  1141      -5.751  15.164 -18.490  1.00  0.00           H  
ATOM   4646  H2  WAT  1141      -5.681  16.673 -18.597  1.00  0.00           H  
ATOM   4648  O   WAT  1142       0.827 -18.743 -16.550  1.00  0.00           O  
ATOM   4649  H1  WAT  1142       0.709 -19.690 -16.625  1.00  0.00           H  
ATOM   4650  H2  WAT  1142       1.301 -18.497 -17.344  1.00  0.00           H  
ATOM   4652  O   WAT  1143      -5.610 -15.143 -16.973  1.00  0.00           O  
ATOM   4653  H1  WAT  1143      -6.553 -15.263 -17.083  1.00  0.00           H  
ATOM   4654  H2  WAT  1143      -5.293 -15.996 -16.677  1.00  0.00           H  
ATOM   4656  O   WAT  1144      13.065  -2.262  -8.843  1.00  0.00           O  
ATOM   4657  H1  WAT  1144      12.165  -2.034  -8.609  1.00  0.00           H  
ATOM   4658  H2  WAT  1144      13.145  -3.188  -8.614  1.00  0.00           H  
ATOM   4660  O   WAT  1145     -21.063   5.066  13.294  1.00  0.00           O  
ATOM   4661  H1  WAT  1145     -20.182   5.072  13.667  1.00  0.00           H  
ATOM   4662  H2  WAT  1145     -21.147   5.917  12.864  1.00  0.00           H  
ATOM   4664  O   WAT  1146     -20.549  -3.300  -8.445  1.00  0.00           O  
ATOM   4665  H1  WAT  1146     -19.803  -3.059  -7.896  1.00  0.00           H  
ATOM   4666  H2  WAT  1146     -20.519  -4.256  -8.483  1.00  0.00           H  
ATOM   4668  O   WAT  1147       0.695   5.400  10.122  1.00  0.00           O  
ATOM   4669  H1  WAT  1147       1.353   5.402   9.426  1.00  0.00           H  
ATOM   4670  H2  WAT  1147       0.312   4.524  10.088  1.00  0.00           H  
ATOM   4672  O   WAT  1148      17.481   5.005   9.434  1.00  0.00           O  
ATOM   4673  H1  WAT  1148      17.626   4.932   8.491  1.00  0.00           H  
ATOM   4674  H2  WAT  1148      16.538   5.146   9.521  1.00  0.00           H  
ATOM   4676  O   WAT  1149       0.536  -5.030  -8.171  1.00  0.00           O  
ATOM   4677  H1  WAT  1149       1.331  -5.522  -8.375  1.00  0.00           H  
ATOM   4678  H2  WAT  1149       0.194  -5.445  -7.379  1.00  0.00           H  
ATOM   4680  O   WAT  1150       0.607  23.408  10.127  1.00  0.00           O  
ATOM   4681  H1  WAT  1150       1.423  23.885  10.282  1.00  0.00           H  
ATOM   4682  H2  WAT  1150       0.218  23.841   9.367  1.00  0.00           H  
ATOM   4684  O   WAT  1151     -19.664   8.187   2.607  1.00  0.00           O  
ATOM   4685  H1  WAT  1151     -20.072   8.900   3.098  1.00  0.00           H  
ATOM   4686  H2  WAT  1151     -18.803   8.080   3.010  1.00  0.00           H  
ATOM   4688  O   WAT  1152     -23.497  -0.451 -10.523  1.00  0.00           O  
ATOM   4689  H1  WAT  1152     -23.511  -1.378 -10.284  1.00  0.00           H  
ATOM   4690  H2  WAT  1152     -24.313  -0.316 -11.006  1.00  0.00           H  
ATOM   4692  O   WAT  1153      22.922   4.769  -6.900  1.00  0.00           O  
ATOM   4693  H1  WAT  1153      22.430   5.316  -7.512  1.00  0.00           H  
ATOM   4694  H2  WAT  1153      22.740   3.872  -7.181  1.00  0.00           H  
ATOM   4696  O   WAT  1154      19.500  10.971  -8.828  1.00  0.00           O  
ATOM   4697  H1  WAT  1154      19.886  11.560  -8.180  1.00  0.00           H  
ATOM   4698  H2  WAT  1154      18.754  11.457  -9.180  1.00  0.00           H  
ATOM   4700  O   WAT  1155     -21.385  13.440  13.327  1.00  0.00           O  
ATOM   4701  H1  WAT  1155     -21.951  14.081  13.758  1.00  0.00           H  
ATOM   4702  H2  WAT  1155     -21.839  12.605  13.440  1.00  0.00           H  
ATOM   4704  O   WAT  1156      24.200   7.711  -8.555  1.00  0.00           O  
ATOM   4705  H1  WAT  1156      24.261   8.630  -8.815  1.00  0.00           H  
ATOM   4706  H2  WAT  1156      24.447   7.224  -9.341  1.00  0.00           H  
ATOM   4708  O   WAT  1157       7.197   0.779  27.599  1.00  0.00           O  
ATOM   4709  H1  WAT  1157       6.665   1.352  27.048  1.00  0.00           H  
ATOM   4710  H2  WAT  1157       6.562   0.298  28.129  1.00  0.00           H  
ATOM   4712  O   WAT  1158     -24.510   0.350  13.218  1.00  0.00           O  
ATOM   4713  H1  WAT  1158     -24.825   0.312  12.315  1.00  0.00           H  
ATOM   4714  H2  WAT  1158     -25.286   0.569  13.734  1.00  0.00           H  
ATOM   4716  O   WAT  1159       8.860  20.419 -11.093  1.00  0.00           O  
ATOM   4717  H1  WAT  1159       9.003  19.853 -11.851  1.00  0.00           H  
ATOM   4718  H2  WAT  1159       8.487  21.220 -11.459  1.00  0.00           H  
ATOM   4720  O   WAT  1160     -14.643 -18.670   5.187  1.00  0.00           O  
ATOM   4721  H1  WAT  1160     -15.474 -18.200   5.116  1.00  0.00           H  
ATOM   4722  H2  WAT  1160     -14.647 -19.029   6.075  1.00  0.00           H  
ATOM   4724  O   WAT  1161     -19.845  10.496   8.187  1.00  0.00           O  
ATOM   4725  H1  WAT  1161     -19.865  11.429   8.399  1.00  0.00           H  
ATOM   4726  H2  WAT  1161     -20.764  10.261   8.053  1.00  0.00           H  
ATOM   4728  O   WAT  1162      -2.134 -21.806   6.098  1.00  0.00           O  
ATOM   4729  H1  WAT  1162      -2.295 -21.172   6.797  1.00  0.00           H  
ATOM   4730  H2  WAT  1162      -2.608 -22.591   6.373  1.00  0.00           H  
ATOM   4732  O   WAT  1163     -19.173   1.852  -4.014  1.00  0.00           O  
ATOM   4733  H1  WAT  1163     -19.542   1.422  -4.785  1.00  0.00           H  
ATOM   4734  H2  WAT  1163     -18.231   1.878  -4.182  1.00  0.00           H  
ATOM   4736  O   WAT  1164      10.151 -19.698  16.898  1.00  0.00           O  
ATOM   4737  H1  WAT  1164       9.384 -19.971  16.394  1.00  0.00           H  
ATOM   4738  H2  WAT  1164       9.799 -19.447  17.752  1.00  0.00           H  
ATOM   4740  O   WAT  1165      -4.206   3.569  30.135  1.00  0.00           O  
ATOM   4741  H1  WAT  1165      -4.742   3.928  30.842  1.00  0.00           H  
ATOM   4742  H2  WAT  1165      -4.826   3.402  29.425  1.00  0.00           H  
ATOM   4744  O   WAT  1166     -14.626   6.010  -0.658  1.00  0.00           O  
ATOM   4745  H1  WAT  1166     -14.653   5.687   0.242  1.00  0.00           H  
ATOM   4746  H2  WAT  1166     -14.272   5.279  -1.164  1.00  0.00           H  
ATOM   4748  O   WAT  1167       4.023  -4.979   3.820  1.00  0.00           O  
ATOM   4749  H1  WAT  1167       4.587  -4.287   3.474  1.00  0.00           H  
ATOM   4750  H2  WAT  1167       3.980  -4.804   4.760  1.00  0.00           H  
ATOM   4752  O   WAT  1168     -14.814  -0.321  -2.189  1.00  0.00           O  
ATOM   4753  H1  WAT  1168     -15.050   0.606  -2.214  1.00  0.00           H  
ATOM   4754  H2  WAT  1168     -13.943  -0.358  -2.584  1.00  0.00           H  
ATOM   4756  O   WAT  1169      24.421   1.605   6.987  1.00  0.00           O  
ATOM   4757  H1  WAT  1169      25.358   1.490   7.147  1.00  0.00           H  
ATOM   4758  H2  WAT  1169      24.373   1.985   6.110  1.00  0.00           H  
ATOM   4760  O   WAT  1170      19.406  -6.785  10.987  1.00  0.00           O  
ATOM   4761  H1  WAT  1170      19.449  -5.840  10.840  1.00  0.00           H  
ATOM   4762  H2  WAT  1170      19.720  -6.903  11.883  1.00  0.00           H  
ATOM   4764  O   WAT  1171       3.591 -18.163   3.632  1.00  0.00           O  
ATOM   4765  H1  WAT  1171       4.189 -17.715   3.033  1.00  0.00           H  
ATOM   4766  H2  WAT  1171       2.862 -18.443   3.078  1.00  0.00           H  
ATOM   4768  O   WAT  1172       8.467  29.127  -3.305  1.00  0.00           O  
ATOM   4769  H1  WAT  1172       8.383  29.958  -3.773  1.00  0.00           H  
ATOM   4770  H2  WAT  1172       9.173  28.667  -3.758  1.00  0.00           H  
ATOM   4772  O   WAT  1173       2.750  13.213  19.171  1.00  0.00           O  
ATOM   4773  H1  WAT  1173       2.742  13.437  20.102  1.00  0.00           H  
ATOM   4774  H2  WAT  1173       3.396  12.510  19.100  1.00  0.00           H  
ATOM   4776  O   WAT  1174       2.648  -0.917  24.971  1.00  0.00           O  
ATOM   4777  H1  WAT  1174       2.237  -0.576  25.766  1.00  0.00           H  
ATOM   4778  H2  WAT  1174       3.419  -1.389  25.284  1.00  0.00           H  
ATOM   4780  O   WAT  1175      13.737  -8.974   6.475  1.00  0.00           O  
ATOM   4781  H1  WAT  1175      13.171  -9.565   5.978  1.00  0.00           H  
ATOM   4782  H2  WAT  1175      14.127  -9.528   7.151  1.00  0.00           H  
ATOM   4784  O   WAT  1176     -13.806  -0.232 -16.469  1.00  0.00           O  
ATOM   4785  H1  WAT  1176     -13.627  -0.971 -15.888  1.00  0.00           H  
ATOM   4786  H2  WAT  1176     -14.569   0.198 -16.082  1.00  0.00           H  
ATOM   4788  O   WAT  1177      16.371  22.649  -6.094  1.00  0.00           O  
ATOM   4789  H1  WAT  1177      16.024  21.766  -5.966  1.00  0.00           H  
ATOM   4790  H2  WAT  1177      16.716  22.897  -5.237  1.00  0.00           H  
ATOM   4792  O   WAT  1178      -3.491  17.068   4.823  1.00  0.00           O  
ATOM   4793  H1  WAT  1178      -3.308  18.005   4.893  1.00  0.00           H  
ATOM   4794  H2  WAT  1178      -2.936  16.665   5.491  1.00  0.00           H  
ATOM   4796  O   WAT  1179      11.073 -16.445  -9.120  1.00  0.00           O  
ATOM   4797  H1  WAT  1179      11.893 -16.684  -9.552  1.00  0.00           H  
ATOM   4798  H2  WAT  1179      11.209 -16.680  -8.202  1.00  0.00           H  
ATOM   4800  O   WAT  1180      -4.497   0.699  -5.083  1.00  0.00           O  
ATOM   4801  H1  WAT  1180      -5.320   0.850  -5.548  1.00  0.00           H  
ATOM   4802  H2  WAT  1180      -4.741   0.693  -4.158  1.00  0.00           H  
ATOM   4804  O   WAT  1181      25.302  13.940 -11.050  1.00  0.00           O  
ATOM   4805  H1  WAT  1181      25.688  14.592 -10.465  1.00  0.00           H  
ATOM   4806  H2  WAT  1181      24.468  14.324 -11.319  1.00  0.00           H  
ATOM   4808  O   WAT  1182      -3.473  -1.741  -5.918  1.00  0.00           O  
ATOM   4809  H1  WAT  1182      -3.678  -2.467  -5.328  1.00  0.00           H  
ATOM   4810  H2  WAT  1182      -4.014  -1.017  -5.603  1.00  0.00           H  
ATOM   4812  O   WAT  1183     -16.760  19.599   2.920  1.00  0.00           O  
ATOM   4813  H1  WAT  1183     -17.229  19.853   2.126  1.00  0.00           H  
ATOM   4814  H2  WAT  1183     -15.903  20.016   2.837  1.00  0.00           H  
ATOM   4816  O   WAT  1184       4.844  15.152  16.706  1.00  0.00           O  
ATOM   4817  H1  WAT  1184       5.017  14.646  15.912  1.00  0.00           H  
ATOM   4818  H2  WAT  1184       3.892  15.251  16.723  1.00  0.00           H  
ATOM   4820  O   WAT  1185      22.826  14.630  -5.006  1.00  0.00           O  
ATOM   4821  H1  WAT  1185      23.558  15.226  -4.847  1.00  0.00           H  
ATOM   4822  H2  WAT  1185      22.925  13.946  -4.343  1.00  0.00           H  
ATOM   4824  O   WAT  1186       0.510  15.644 -21.834  1.00  0.00           O  
ATOM   4825  H1  WAT  1186      -0.367  15.569 -21.459  1.00  0.00           H  
ATOM   4826  H2  WAT  1186       1.040  16.021 -21.131  1.00  0.00           H  
ATOM   4828  O   WAT  1187       5.109  10.289 -15.212  1.00  0.00           O  
ATOM   4829  H1  WAT  1187       5.766  10.902 -15.541  1.00  0.00           H  
ATOM   4830  H2  WAT  1187       5.261   9.485 -15.709  1.00  0.00           H  
ATOM   4832  O   WAT  1188     -23.872   3.395  -7.354  1.00  0.00           O  
ATOM   4833  H1  WAT  1188     -24.019   3.683  -8.255  1.00  0.00           H  
ATOM   4834  H2  WAT  1188     -24.410   3.983  -6.824  1.00  0.00           H  
ATOM   4836  O   WAT  1189      -6.439  -5.844 -24.094  1.00  0.00           O  
ATOM   4837  H1  WAT  1189      -5.897  -6.574 -23.794  1.00  0.00           H  
ATOM   4838  H2  WAT  1189      -6.124  -5.659 -24.979  1.00  0.00           H  
ATOM   4840  O   WAT  1190      16.839  -7.502 -19.939  1.00  0.00           O  
ATOM   4841  H1  WAT  1190      16.350  -8.322 -20.004  1.00  0.00           H  
ATOM   4842  H2  WAT  1190      16.400  -6.912 -20.551  1.00  0.00           H  
ATOM   4844  O   WAT  1191      -7.967 -12.368  14.712  1.00  0.00           O  
ATOM   4845  H1  WAT  1191      -7.237 -12.065  14.173  1.00  0.00           H  
ATOM   4846  H2  WAT  1191      -8.276 -11.581  15.161  1.00  0.00           H  
ATOM   4848  O   WAT  1192     -22.631 -13.934  -2.827  1.00  0.00           O  
ATOM   4849  H1  WAT  1192     -21.879 -13.825  -2.244  1.00  0.00           H  
ATOM   4850  H2  WAT  1192     -22.956 -14.814  -2.635  1.00  0.00           H  
ATOM   4852  O   WAT  1193     -10.717   3.436  25.876  1.00  0.00           O  
ATOM   4853  H1  WAT  1193     -11.596   3.519  26.247  1.00  0.00           H  
ATOM   4854  H2  WAT  1193     -10.212   4.132  26.296  1.00  0.00           H  
ATOM   4856  O   WAT  1194      -5.373   5.051  10.491  1.00  0.00           O  
ATOM   4857  H1  WAT  1194      -5.674   5.173  11.392  1.00  0.00           H  
ATOM   4858  H2  WAT  1194      -5.885   4.311  10.166  1.00  0.00           H  
ATOM   4860  O   WAT  1195       9.747   6.431   3.780  1.00  0.00           O  
ATOM   4861  H1  WAT  1195       9.609   5.850   3.032  1.00  0.00           H  
ATOM   4862  H2  WAT  1195       9.418   5.936   4.531  1.00  0.00           H  
ATOM   4864  O   WAT  1196      -1.604   7.808 -23.857  1.00  0.00           O  
ATOM   4865  H1  WAT  1196      -2.237   8.300 -23.334  1.00  0.00           H  
ATOM   4866  H2  WAT  1196      -2.039   6.975 -24.038  1.00  0.00           H  
ATOM   4868  O   WAT  1197     -11.823   9.022 -18.313  1.00  0.00           O  
ATOM   4869  H1  WAT  1197     -12.028   8.316 -17.699  1.00  0.00           H  
ATOM   4870  H2  WAT  1197     -11.998   8.647 -19.176  1.00  0.00           H  
ATOM   4872  O   WAT  1198       8.444 -20.597   6.117  1.00  0.00           O  
ATOM   4873  H1  WAT  1198       8.388 -19.907   5.456  1.00  0.00           H  
ATOM   4874  H2  WAT  1198       7.575 -20.615   6.518  1.00  0.00           H  
ATOM   4876  O   WAT  1199      18.139  14.555 -12.773  1.00  0.00           O  
ATOM   4877  H1  WAT  1199      17.364  14.478 -13.329  1.00  0.00           H  
ATOM   4878  H2  WAT  1199      18.689  13.813 -13.024  1.00  0.00           H  
ATOM   4880  O   WAT  1200      11.438 -16.919  11.185  1.00  0.00           O  
ATOM   4881  H1  WAT  1200      12.294 -16.898  11.613  1.00  0.00           H  
ATOM   4882  H2  WAT  1200      11.523 -16.313  10.448  1.00  0.00           H  
ATOM   4884  O   WAT  1201     -21.246   0.934  -2.487  1.00  0.00           O  
ATOM   4885  H1  WAT  1201     -20.434   1.268  -2.867  1.00  0.00           H  
ATOM   4886  H2  WAT  1201     -21.688   0.494  -3.213  1.00  0.00           H  
ATOM   4888  O   WAT  1202      22.415   8.472  14.088  1.00  0.00           O  
ATOM   4889  H1  WAT  1202      21.654   8.345  14.654  1.00  0.00           H  
ATOM   4890  H2  WAT  1202      22.341   9.376  13.784  1.00  0.00           H  
ATOM   4892  O   WAT  1203     -15.983   7.274  19.639  1.00  0.00           O  
ATOM   4893  H1  WAT  1203     -16.395   7.755  20.356  1.00  0.00           H  
ATOM   4894  H2  WAT  1203     -15.170   7.750  19.468  1.00  0.00           H  
ATOM   4896  O   WAT  1204      13.600  -7.375  -6.694  1.00  0.00           O  
ATOM   4897  H1  WAT  1204      12.975  -7.957  -6.261  1.00  0.00           H  
ATOM   4898  H2  WAT  1204      13.647  -6.608  -6.124  1.00  0.00           H  
ATOM   4900  O   WAT  1205     -13.410   7.248  24.468  1.00  0.00           O  
ATOM   4901  H1  WAT  1205     -12.522   7.578  24.332  1.00  0.00           H  
ATOM   4902  H2  WAT  1205     -13.921   7.636  23.758  1.00  0.00           H  
ATOM   4904  O   WAT  1206     -12.813  -1.798  15.780  1.00  0.00           O  
ATOM   4905  H1  WAT  1206     -13.201  -1.457  14.974  1.00  0.00           H  
ATOM   4906  H2  WAT  1206     -12.025  -1.271  15.908  1.00  0.00           H  
ATOM   4908  O   WAT  1207      12.153 -21.800 -14.518  1.00  0.00           O  
ATOM   4909  H1  WAT  1207      11.497 -21.295 -14.036  1.00  0.00           H  
ATOM   4910  H2  WAT  1207      12.158 -21.412 -15.393  1.00  0.00           H  
ATOM   4912  O   WAT  1208      22.913   6.479  18.141  1.00  0.00           O  
ATOM   4913  H1  WAT  1208      22.855   5.706  17.580  1.00  0.00           H  
ATOM   4914  H2  WAT  1208      23.808   6.462  18.480  1.00  0.00           H  
ATOM   4916  O   WAT  1209      -5.486 -26.928  12.436  1.00  0.00           O  
ATOM   4917  H1  WAT  1209      -5.983 -26.114  12.520  1.00  0.00           H  
ATOM   4918  H2  WAT  1209      -5.199 -26.940  11.524  1.00  0.00           H  
ATOM   4920  O   WAT  1210       5.728 -14.633   5.373  1.00  0.00           O  
ATOM   4921  H1  WAT  1210       5.130 -14.126   5.923  1.00  0.00           H  
ATOM   4922  H2  WAT  1210       5.276 -14.704   4.532  1.00  0.00           H  
ATOM   4924  O   WAT  1211     -13.865  10.404 -21.014  1.00  0.00           O  
ATOM   4925  H1  WAT  1211     -13.987  10.974 -21.774  1.00  0.00           H  
ATOM   4926  H2  WAT  1211     -13.221   9.756 -21.302  1.00  0.00           H  
ATOM   4928  O   WAT  1212      20.089  -9.801  12.931  1.00  0.00           O  
ATOM   4929  H1  WAT  1212      19.162  -9.617  13.080  1.00  0.00           H  
ATOM   4930  H2  WAT  1212      20.544  -9.028  13.264  1.00  0.00           H  
ATOM   4932  O   WAT  1213      -4.862 -14.449 -12.788  1.00  0.00           O  
ATOM   4933  H1  WAT  1213      -5.508 -14.834 -12.196  1.00  0.00           H  
ATOM   4934  H2  WAT  1213      -4.424 -13.780 -12.262  1.00  0.00           H  
ATOM   4936  O   WAT  1214       7.360   6.875  -9.003  1.00  0.00           O  
ATOM   4937  H1  WAT  1214       7.215   7.480  -8.275  1.00  0.00           H  
ATOM   4938  H2  WAT  1214       6.482   6.678  -9.328  1.00  0.00           H  
ATOM   4940  O   WAT  1215      17.352   2.445  -7.530  1.00  0.00           O  
ATOM   4941  H1  WAT  1215      18.204   2.304  -7.942  1.00  0.00           H  
ATOM   4942  H2  WAT  1215      17.558   2.843  -6.684  1.00  0.00           H  
ATOM   4944  O   WAT  1216      -1.800   4.584  12.894  1.00  0.00           O  
ATOM   4945  H1  WAT  1216      -2.331   3.995  13.430  1.00  0.00           H  
ATOM   4946  H2  WAT  1216      -2.258   5.423  12.935  1.00  0.00           H  
ATOM   4948  O   WAT  1217     -11.228   9.943 -24.696  1.00  0.00           O  
ATOM   4949  H1  WAT  1217     -10.793   9.981 -25.548  1.00  0.00           H  
ATOM   4950  H2  WAT  1217     -11.236   9.013 -24.472  1.00  0.00           H  
ATOM   4952  O   WAT  1218       5.157  13.314  -3.203  1.00  0.00           O  
ATOM   4953  H1  WAT  1218       4.872  13.282  -4.117  1.00  0.00           H  
ATOM   4954  H2  WAT  1218       4.937  12.450  -2.854  1.00  0.00           H  
ATOM   4956  O   WAT  1219     -19.153 -10.063 -10.715  1.00  0.00           O  
ATOM   4957  H1  WAT  1219     -19.221 -10.440  -9.838  1.00  0.00           H  
ATOM   4958  H2  WAT  1219     -19.227  -9.119 -10.576  1.00  0.00           H  
ATOM   4960  O   WAT  1220      22.539  17.120   6.896  1.00  0.00           O  
ATOM   4961  H1  WAT  1220      22.107  17.974   6.877  1.00  0.00           H  
ATOM   4962  H2  WAT  1220      21.821  16.488   6.862  1.00  0.00           H  
ATOM   4964  O   WAT  1221     -12.360  -9.937   1.214  1.00  0.00           O  
ATOM   4965  H1  WAT  1221     -12.681 -10.078   2.105  1.00  0.00           H  
ATOM   4966  H2  WAT  1221     -13.062  -9.450   0.781  1.00  0.00           H  
ATOM   4968  O   WAT  1222     -18.297  -7.936   2.165  1.00  0.00           O  
ATOM   4969  H1  WAT  1222     -17.879  -8.797   2.140  1.00  0.00           H  
ATOM   4970  H2  WAT  1222     -19.183  -8.109   2.484  1.00  0.00           H  
ATOM   4972  O   WAT  1223      17.280  -7.572  -2.700  1.00  0.00           O  
ATOM   4973  H1  WAT  1223      16.924  -8.029  -1.938  1.00  0.00           H  
ATOM   4974  H2  WAT  1223      18.202  -7.825  -2.723  1.00  0.00           H  
ATOM   4976  O   WAT  1224      11.875  10.184   9.962  1.00  0.00           O  
ATOM   4977  H1  WAT  1224      11.607  10.823   9.301  1.00  0.00           H  
ATOM   4978  H2  WAT  1224      11.565  10.551  10.790  1.00  0.00           H  
ATOM   4980  O   WAT  1225       5.940  -2.617  -5.336  1.00  0.00           O  
ATOM   4981  H1  WAT  1225       6.534  -3.129  -4.786  1.00  0.00           H  
ATOM   4982  H2  WAT  1225       6.072  -1.712  -5.052  1.00  0.00           H  
ATOM   4984  O   WAT  1226     -22.034   6.807 -13.711  1.00  0.00           O  
ATOM   4985  H1  WAT  1226     -21.860   6.611 -14.631  1.00  0.00           H  
ATOM   4986  H2  WAT  1226     -21.718   6.036 -13.238  1.00  0.00           H  
ATOM   4988  O   WAT  1227      -5.059   3.010  23.429  1.00  0.00           O  
ATOM   4989  H1  WAT  1227      -5.800   2.418  23.565  1.00  0.00           H  
ATOM   4990  H2  WAT  1227      -4.779   2.840  22.530  1.00  0.00           H  
ATOM   4992  O   WAT  1228     -16.787  16.700 -10.781  1.00  0.00           O  
ATOM   4993  H1  WAT  1228     -16.352  16.806 -11.627  1.00  0.00           H  
ATOM   4994  H2  WAT  1228     -16.732  15.762 -10.599  1.00  0.00           H  
ATOM   4996  O   WAT  1229       8.751 -20.389  12.880  1.00  0.00           O  
ATOM   4997  H1  WAT  1229       8.929 -19.449  12.898  1.00  0.00           H  
ATOM   4998  H2  WAT  1229       9.606 -20.793  12.734  1.00  0.00           H  
ATOM   5000  O   WAT  1230       7.322  -9.315 -20.610  1.00  0.00           O  
ATOM   5001  H1  WAT  1230       7.340  -9.042 -21.527  1.00  0.00           H  
ATOM   5002  H2  WAT  1230       6.393  -9.315 -20.378  1.00  0.00           H  
ATOM   5004  O   WAT  1231     -14.911   0.769 -22.163  1.00  0.00           O  
ATOM   5005  H1  WAT  1231     -14.136   1.313 -22.303  1.00  0.00           H  
ATOM   5006  H2  WAT  1231     -15.613   1.394 -21.986  1.00  0.00           H  
ATOM   5008  O   WAT  1232     -20.028  -5.215   7.420  1.00  0.00           O  
ATOM   5009  H1  WAT  1232     -20.620  -5.396   8.151  1.00  0.00           H  
ATOM   5010  H2  WAT  1232     -19.154  -5.228   7.810  1.00  0.00           H  
ATOM   5012  O   WAT  1233     -16.996  -2.043  -2.322  1.00  0.00           O  
ATOM   5013  H1  WAT  1233     -16.243  -1.575  -1.960  1.00  0.00           H  
ATOM   5014  H2  WAT  1233     -16.785  -2.968  -2.195  1.00  0.00           H  
ATOM   5016  O   WAT  1234      14.325   9.627 -16.330  1.00  0.00           O  
ATOM   5017  H1  WAT  1234      14.404   8.887 -15.727  1.00  0.00           H  
ATOM   5018  H2  WAT  1234      13.939  10.326 -15.802  1.00  0.00           H  
ATOM   5020  O   WAT  1235      -8.180  -7.353 -12.259  1.00  0.00           O  
ATOM   5021  H1  WAT  1235      -8.620  -8.187 -12.422  1.00  0.00           H  
ATOM   5022  H2  WAT  1235      -7.635  -7.516 -11.490  1.00  0.00           H  
ATOM   5024  O   WAT  1236      -5.148   1.986 -23.811  1.00  0.00           O  
ATOM   5025  H1  WAT  1236      -4.661   1.231 -24.142  1.00  0.00           H  
ATOM   5026  H2  WAT  1236      -5.950   1.612 -23.446  1.00  0.00           H  
ATOM   5028  O   WAT  1237     -16.500  -7.901  -1.291  1.00  0.00           O  
ATOM   5029  H1  WAT  1237     -17.133  -7.276  -0.938  1.00  0.00           H  
ATOM   5030  H2  WAT  1237     -15.754  -7.849  -0.695  1.00  0.00           H  
ATOM   5032  O   WAT  1238      10.810 -17.520   5.844  1.00  0.00           O  
ATOM   5033  H1  WAT  1238      10.249 -18.174   5.426  1.00  0.00           H  
ATOM   5034  H2  WAT  1238      10.556 -17.542   6.767  1.00  0.00           H  
ATOM   5036  O   WAT  1239     -24.399  12.298   2.514  1.00  0.00           O  
ATOM   5037  H1  WAT  1239     -24.862  11.461   2.516  1.00  0.00           H  
ATOM   5038  H2  WAT  1239     -24.343  12.539   1.590  1.00  0.00           H  
ATOM   5040  O   WAT  1240       5.805  26.604  -5.747  1.00  0.00           O  
ATOM   5041  H1  WAT  1240       6.030  26.340  -4.855  1.00  0.00           H  
ATOM   5042  H2  WAT  1240       4.855  26.494  -5.797  1.00  0.00           H  
ATOM   5044  O   WAT  1241       7.319   8.865  16.131  1.00  0.00           O  
ATOM   5045  H1  WAT  1241       8.197   8.898  15.750  1.00  0.00           H  
ATOM   5046  H2  WAT  1241       7.393   9.362  16.945  1.00  0.00           H  
ATOM   5048  O   WAT  1242      -0.744  18.815   4.203  1.00  0.00           O  
ATOM   5049  H1  WAT  1242      -0.535  18.939   3.277  1.00  0.00           H  
ATOM   5050  H2  WAT  1242       0.108  18.783   4.638  1.00  0.00           H  
ATOM   5052  O   WAT  1243       1.732 -19.618  -2.633  1.00  0.00           O  
ATOM   5053  H1  WAT  1243       1.090 -19.274  -2.011  1.00  0.00           H  
ATOM   5054  H2  WAT  1243       1.244 -20.259  -3.150  1.00  0.00           H  
ATOM   5056  O   WAT  1244     -10.268   2.610  -1.949  1.00  0.00           O  
ATOM   5057  H1  WAT  1244     -10.772   3.322  -2.343  1.00  0.00           H  
ATOM   5058  H2  WAT  1244      -9.554   2.452  -2.568  1.00  0.00           H  
ATOM   5060  O   WAT  1245       6.527  -7.062  16.056  1.00  0.00           O  
ATOM   5061  H1  WAT  1245       6.340  -7.892  16.494  1.00  0.00           H  
ATOM   5062  H2  WAT  1245       6.416  -6.401  16.739  1.00  0.00           H  
ATOM   5064  O   WAT  1246      -6.318   9.470  -7.378  1.00  0.00           O  
ATOM   5065  H1  WAT  1246      -5.508   9.970  -7.279  1.00  0.00           H  
ATOM   5066  H2  WAT  1246      -6.045   8.555  -7.300  1.00  0.00           H  
ATOM   5068  O   WAT  1247      -3.894   6.393   4.315  1.00  0.00           O  
ATOM   5069  H1  WAT  1247      -4.205   6.289   3.416  1.00  0.00           H  
ATOM   5070  H2  WAT  1247      -4.382   7.144   4.652  1.00  0.00           H  
ATOM   5072  O   WAT  1248      -5.134  14.775  23.911  1.00  0.00           O  
ATOM   5073  H1  WAT  1248      -5.458  14.982  23.034  1.00  0.00           H  
ATOM   5074  H2  WAT  1248      -5.880  14.941  24.487  1.00  0.00           H  
ATOM   5076  O   WAT  1249       9.534 -11.168   9.984  1.00  0.00           O  
ATOM   5077  H1  WAT  1249      10.271 -11.579   9.533  1.00  0.00           H  
ATOM   5078  H2  WAT  1249       9.904 -10.377  10.377  1.00  0.00           H  
ATOM   5080  O   WAT  1250     -13.699   2.935   5.787  1.00  0.00           O  
ATOM   5081  H1  WAT  1250     -14.589   3.192   5.546  1.00  0.00           H  
ATOM   5082  H2  WAT  1250     -13.526   2.151   5.265  1.00  0.00           H  
ATOM   5084  O   WAT  1251      21.872  -2.436   1.919  1.00  0.00           O  
ATOM   5085  H1  WAT  1251      22.763  -2.157   1.706  1.00  0.00           H  
ATOM   5086  H2  WAT  1251      21.956  -2.881   2.763  1.00  0.00           H  
ATOM   5088  O   WAT  1252      -3.765 -22.591   2.910  1.00  0.00           O  
ATOM   5089  H1  WAT  1252      -4.608 -23.016   3.071  1.00  0.00           H  
ATOM   5090  H2  WAT  1252      -3.116 -23.272   3.088  1.00  0.00           H  
ATOM   5092  O   WAT  1253       9.812 -14.364 -22.763  1.00  0.00           O  
ATOM   5093  H1  WAT  1253      10.324 -13.559 -22.842  1.00  0.00           H  
ATOM   5094  H2  WAT  1253       8.903 -14.079 -22.856  1.00  0.00           H  
ATOM   5096  O   WAT  1254      19.887  12.663  10.280  1.00  0.00           O  
ATOM   5097  H1  WAT  1254      19.193  13.241   9.964  1.00  0.00           H  
ATOM   5098  H2  WAT  1254      20.607  12.793   9.663  1.00  0.00           H  
ATOM   5100  O   WAT  1255       9.387 -22.338 -17.783  1.00  0.00           O  
ATOM   5101  H1  WAT  1255       8.837 -21.965 -18.472  1.00  0.00           H  
ATOM   5102  H2  WAT  1255       9.387 -21.676 -17.092  1.00  0.00           H  
ATOM   5104  O   WAT  1256      -7.050   1.132  23.351  1.00  0.00           O  
ATOM   5105  H1  WAT  1256      -7.053   0.419  22.712  1.00  0.00           H  
ATOM   5106  H2  WAT  1256      -7.644   1.786  22.984  1.00  0.00           H  
ATOM   5108  O   WAT  1257      13.799   2.058  14.950  1.00  0.00           O  
ATOM   5109  H1  WAT  1257      13.717   2.335  14.037  1.00  0.00           H  
ATOM   5110  H2  WAT  1257      14.743   2.038  15.111  1.00  0.00           H  
ATOM   5112  O   WAT  1258      -3.252  21.997  -2.484  1.00  0.00           O  
ATOM   5113  H1  WAT  1258      -3.465  22.439  -1.662  1.00  0.00           H  
ATOM   5114  H2  WAT  1258      -3.496  22.625  -3.164  1.00  0.00           H  
ATOM   5116  O   WAT  1259      25.035  11.906  -8.389  1.00  0.00           O  
ATOM   5117  H1  WAT  1259      25.527  12.509  -8.947  1.00  0.00           H  
ATOM   5118  H2  WAT  1259      25.107  12.280  -7.511  1.00  0.00           H  
ATOM   5120  O   WAT  1260     -11.307 -20.546  -6.535  1.00  0.00           O  
ATOM   5121  H1  WAT  1260     -10.899 -20.845  -7.348  1.00  0.00           H  
ATOM   5122  H2  WAT  1260     -10.793 -19.781  -6.277  1.00  0.00           H  
ATOM   5124  O   WAT  1261      21.235   8.737  -9.349  1.00  0.00           O  
ATOM   5125  H1  WAT  1261      20.561   9.391  -9.166  1.00  0.00           H  
ATOM   5126  H2  WAT  1261      21.980   9.244  -9.672  1.00  0.00           H  
ATOM   5128  O   WAT  1262      -7.610  -6.663   0.222  1.00  0.00           O  
ATOM   5129  H1  WAT  1262      -7.879  -7.118  -0.576  1.00  0.00           H  
ATOM   5130  H2  WAT  1262      -7.154  -7.330   0.735  1.00  0.00           H  
ATOM   5132  O   WAT  1263      -9.476  12.535  15.077  1.00  0.00           O  
ATOM   5133  H1  WAT  1263      -9.503  11.606  15.307  1.00  0.00           H  
ATOM   5134  H2  WAT  1263      -9.388  12.543  14.124  1.00  0.00           H  
ATOM   5136  O   WAT  1264       8.162 -16.841 -21.405  1.00  0.00           O  
ATOM   5137  H1  WAT  1264       8.695 -16.200 -21.875  1.00  0.00           H  
ATOM   5138  H2  WAT  1264       8.781 -17.525 -21.149  1.00  0.00           H  
ATOM   5140  O   WAT  1265      -4.474 -28.341  -2.480  1.00  0.00           O  
ATOM   5141  H1  WAT  1265      -4.610 -29.288  -2.509  1.00  0.00           H  
ATOM   5142  H2  WAT  1265      -4.532 -28.119  -1.551  1.00  0.00           H  
ATOM   5144  O   WAT  1266      -6.446  -0.605 -11.370  1.00  0.00           O  
ATOM   5145  H1  WAT  1266      -6.220  -0.280 -12.241  1.00  0.00           H  
ATOM   5146  H2  WAT  1266      -7.130  -1.256 -11.527  1.00  0.00           H  
ATOM   5148  O   WAT  1267       3.657   0.590  -8.306  1.00  0.00           O  
ATOM   5149  H1  WAT  1267       4.236   0.845  -9.024  1.00  0.00           H  
ATOM   5150  H2  WAT  1267       4.192   0.690  -7.519  1.00  0.00           H  
ATOM   5152  O   WAT  1268      -4.608 -10.884 -12.232  1.00  0.00           O  
ATOM   5153  H1  WAT  1268      -4.825 -10.410 -13.035  1.00  0.00           H  
ATOM   5154  H2  WAT  1268      -4.286 -10.209 -11.635  1.00  0.00           H  
ATOM   5156  O   WAT  1269     -17.719  16.820   0.817  1.00  0.00           O  
ATOM   5157  H1  WAT  1269     -18.667  16.720   0.907  1.00  0.00           H  
ATOM   5158  H2  WAT  1269     -17.478  16.202   0.126  1.00  0.00           H  
ATOM   5160  O   WAT  1270     -13.765 -14.792  -4.830  1.00  0.00           O  
ATOM   5161  H1  WAT  1270     -14.710 -14.910  -4.931  1.00  0.00           H  
ATOM   5162  H2  WAT  1270     -13.397 -15.661  -4.992  1.00  0.00           H  
ATOM   5164  O   WAT  1271       9.810 -15.505   3.157  1.00  0.00           O  
ATOM   5165  H1  WAT  1271      10.308 -15.637   2.350  1.00  0.00           H  
ATOM   5166  H2  WAT  1271       9.493 -16.378   3.388  1.00  0.00           H  
ATOM   5168  O   WAT  1272     -23.161   8.163   2.951  1.00  0.00           O  
ATOM   5169  H1  WAT  1272     -23.990   8.518   2.630  1.00  0.00           H  
ATOM   5170  H2  WAT  1272     -22.651   8.934   3.201  1.00  0.00           H  
ATOM   5172  O   WAT  1273      -8.825  18.929 -14.547  1.00  0.00           O  
ATOM   5173  H1  WAT  1273      -9.017  19.835 -14.786  1.00  0.00           H  
ATOM   5174  H2  WAT  1273      -7.995  18.736 -14.982  1.00  0.00           H  
ATOM   5176  O   WAT  1274      24.371 -15.009  -3.089  1.00  0.00           O  
ATOM   5177  H1  WAT  1274      23.668 -15.349  -2.534  1.00  0.00           H  
ATOM   5178  H2  WAT  1274      23.969 -14.282  -3.565  1.00  0.00           H  
ATOM   5180  O   WAT  1275       9.311   4.629   5.907  1.00  0.00           O  
ATOM   5181  H1  WAT  1275       9.064   3.805   5.487  1.00  0.00           H  
ATOM   5182  H2  WAT  1275      10.253   4.549   6.057  1.00  0.00           H  
ATOM   5184  O   WAT  1276     -10.471 -17.152  11.461  1.00  0.00           O  
ATOM   5185  H1  WAT  1276     -11.094 -16.617  10.970  1.00  0.00           H  
ATOM   5186  H2  WAT  1276      -9.642 -16.678  11.392  1.00  0.00           H  
ATOM   5188  O   WAT  1277      -3.819  11.853  24.103  1.00  0.00           O  
ATOM   5189  H1  WAT  1277      -4.307  12.662  24.254  1.00  0.00           H  
ATOM   5190  H2  WAT  1277      -3.399  11.982  23.252  1.00  0.00           H  
ATOM   5192  O   WAT  1278       6.425   0.442 -18.971  1.00  0.00           O  
ATOM   5193  H1  WAT  1278       7.323   0.251 -19.242  1.00  0.00           H  
ATOM   5194  H2  WAT  1278       6.121  -0.367 -18.560  1.00  0.00           H  
ATOM   5196  O   WAT  1279      16.181  -3.060 -17.467  1.00  0.00           O  
ATOM   5197  H1  WAT  1279      17.009  -3.277 -17.897  1.00  0.00           H  
ATOM   5198  H2  WAT  1279      16.213  -2.110 -17.352  1.00  0.00           H  
ATOM   5200  O   WAT  1280      -1.724  -8.702   2.060  1.00  0.00           O  
ATOM   5201  H1  WAT  1280      -1.902  -8.789   2.996  1.00  0.00           H  
ATOM   5202  H2  WAT  1280      -2.305  -7.998   1.770  1.00  0.00           H  
ATOM   5204  O   WAT  1281       9.882  -7.934 -22.866  1.00  0.00           O  
ATOM   5205  H1  WAT  1281      10.815  -8.149 -22.862  1.00  0.00           H  
ATOM   5206  H2  WAT  1281       9.665  -7.789 -21.945  1.00  0.00           H  
ATOM   5208  O   WAT  1282       1.763 -13.797   6.010  1.00  0.00           O  
ATOM   5209  H1  WAT  1282       1.515 -13.568   5.114  1.00  0.00           H  
ATOM   5210  H2  WAT  1282       1.938 -14.737   5.977  1.00  0.00           H  
ATOM   5212  O   WAT  1283      12.555 -15.408   9.137  1.00  0.00           O  
ATOM   5213  H1  WAT  1283      13.366 -15.520   8.640  1.00  0.00           H  
ATOM   5214  H2  WAT  1283      12.148 -14.629   8.760  1.00  0.00           H  
ATOM   5216  O   WAT  1284      -9.778 -10.931 -18.046  1.00  0.00           O  
ATOM   5217  H1  WAT  1284      -9.657 -10.637 -18.949  1.00  0.00           H  
ATOM   5218  H2  WAT  1284      -9.905 -10.124 -17.546  1.00  0.00           H  
ATOM   5220  O   WAT  1285      21.336  -3.386  15.169  1.00  0.00           O  
ATOM   5221  H1  WAT  1285      21.757  -2.931  15.898  1.00  0.00           H  
ATOM   5222  H2  WAT  1285      20.688  -3.955  15.585  1.00  0.00           H  
ATOM   5224  O   WAT  1286     -20.819   2.281  22.654  1.00  0.00           O  
ATOM   5225  H1  WAT  1286     -21.358   2.913  23.130  1.00  0.00           H  
ATOM   5226  H2  WAT  1286     -21.258   1.441  22.791  1.00  0.00           H  
ATOM   5228  O   WAT  1287       7.826 -20.900  -9.631  1.00  0.00           O  
ATOM   5229  H1  WAT  1287       8.578 -21.332 -10.036  1.00  0.00           H  
ATOM   5230  H2  WAT  1287       7.969 -19.968  -9.793  1.00  0.00           H  
ATOM   5232  O   WAT  1288      20.724  -2.995 -16.699  1.00  0.00           O  
ATOM   5233  H1  WAT  1288      20.925  -2.064 -16.602  1.00  0.00           H  
ATOM   5234  H2  WAT  1288      21.205  -3.419 -15.987  1.00  0.00           H  
ATOM   5236  O   WAT  1289     -10.032 -11.762  -8.314  1.00  0.00           O  
ATOM   5237  H1  WAT  1289      -9.515 -11.467  -9.064  1.00  0.00           H  
ATOM   5238  H2  WAT  1289      -9.561 -11.427  -7.551  1.00  0.00           H  
ATOM   5240  O   WAT  1290      10.942   1.871  -0.572  1.00  0.00           O  
ATOM   5241  H1  WAT  1290      10.930   1.642  -1.502  1.00  0.00           H  
ATOM   5242  H2  WAT  1290      10.042   2.133  -0.379  1.00  0.00           H  
ATOM   5244  O   WAT  1291      -0.272   3.642 -21.901  1.00  0.00           O  
ATOM   5245  H1  WAT  1291       0.335   4.320 -22.199  1.00  0.00           H  
ATOM   5246  H2  WAT  1291       0.172   3.232 -21.159  1.00  0.00           H  
ATOM   5248  O   WAT  1292       0.610  -7.299  10.381  1.00  0.00           O  
ATOM   5249  H1  WAT  1292       1.556  -7.180  10.459  1.00  0.00           H  
ATOM   5250  H2  WAT  1292       0.242  -6.442  10.600  1.00  0.00           H  
ATOM   5252  O   WAT  1293       9.739  -3.102 -25.638  1.00  0.00           O  
ATOM   5253  H1  WAT  1293       9.348  -3.119 -26.511  1.00  0.00           H  
ATOM   5254  H2  WAT  1293       9.781  -4.021 -25.376  1.00  0.00           H  
ATOM   5256  O   WAT  1294      -6.264  -6.178  -8.518  1.00  0.00           O  
ATOM   5257  H1  WAT  1294      -5.999  -5.523  -9.164  1.00  0.00           H  
ATOM   5258  H2  WAT  1294      -5.478  -6.326  -7.991  1.00  0.00           H  
ATOM   5260  O   WAT  1295       8.554  -0.015  23.580  1.00  0.00           O  
ATOM   5261  H1  WAT  1295       7.745   0.024  23.070  1.00  0.00           H  
ATOM   5262  H2  WAT  1295       9.017  -0.779  23.237  1.00  0.00           H  
ATOM   5264  O   WAT  1296     -24.785   5.161   9.562  1.00  0.00           O  
ATOM   5265  H1  WAT  1296     -25.282   4.752  10.271  1.00  0.00           H  
ATOM   5266  H2  WAT  1296     -24.930   6.100   9.679  1.00  0.00           H  
ATOM   5268  O   WAT  1297       8.215  -9.878 -11.495  1.00  0.00           O  
ATOM   5269  H1  WAT  1297       8.740 -10.653 -11.695  1.00  0.00           H  
ATOM   5270  H2  WAT  1297       8.321  -9.313 -12.260  1.00  0.00           H  
ATOM   5272  O   WAT  1298      -2.988  21.359  16.853  1.00  0.00           O  
ATOM   5273  H1  WAT  1298      -2.774  20.862  16.063  1.00  0.00           H  
ATOM   5274  H2  WAT  1298      -2.313  21.108  17.484  1.00  0.00           H  
ATOM   5276  O   WAT  1299      -8.234  16.953  21.760  1.00  0.00           O  
ATOM   5277  H1  WAT  1299      -8.581  17.196  20.902  1.00  0.00           H  
ATOM   5278  H2  WAT  1299      -7.855  17.763  22.104  1.00  0.00           H  
ATOM   5280  O   WAT  1300     -21.383  -2.646   4.952  1.00  0.00           O  
ATOM   5281  H1  WAT  1300     -20.599  -3.171   4.791  1.00  0.00           H  
ATOM   5282  H2  WAT  1300     -22.103  -3.277   4.928  1.00  0.00           H  
ATOM   5284  O   WAT  1301     -13.250  -6.403   5.486  1.00  0.00           O  
ATOM   5285  H1  WAT  1301     -13.705  -6.749   4.718  1.00  0.00           H  
ATOM   5286  H2  WAT  1301     -13.949  -6.070   6.048  1.00  0.00           H  
ATOM   5288  O   WAT  1302      -9.802  20.096  19.229  1.00  0.00           O  
ATOM   5289  H1  WAT  1302      -8.948  20.345  18.874  1.00  0.00           H  
ATOM   5290  H2  WAT  1302      -9.878  20.594  20.042  1.00  0.00           H  
ATOM   5292  O   WAT  1303      -6.921  -8.306 -10.013  1.00  0.00           O  
ATOM   5293  H1  WAT  1303      -7.093  -7.579  -9.414  1.00  0.00           H  
ATOM   5294  H2  WAT  1303      -5.972  -8.294 -10.137  1.00  0.00           H  
ATOM   5296  O   WAT  1304       6.845  21.351   6.803  1.00  0.00           O  
ATOM   5297  H1  WAT  1304       7.527  20.693   6.668  1.00  0.00           H  
ATOM   5298  H2  WAT  1304       6.104  20.859   7.154  1.00  0.00           H  
ATOM   5300  O   WAT  1305      -8.683  22.120   2.514  1.00  0.00           O  
ATOM   5301  H1  WAT  1305      -8.115  21.445   2.886  1.00  0.00           H  
ATOM   5302  H2  WAT  1305      -8.790  22.758   3.219  1.00  0.00           H  
ATOM   5304  O   WAT  1306      21.884 -12.960   3.013  1.00  0.00           O  
ATOM   5305  H1  WAT  1306      22.010 -13.720   2.445  1.00  0.00           H  
ATOM   5306  H2  WAT  1306      21.370 -13.294   3.749  1.00  0.00           H  
ATOM   5308  O   WAT  1307      18.288   1.263  -3.684  1.00  0.00           O  
ATOM   5309  H1  WAT  1307      17.507   0.948  -3.228  1.00  0.00           H  
ATOM   5310  H2  WAT  1307      18.889   0.518  -3.673  1.00  0.00           H  
ATOM   5312  O   WAT  1308       6.739  20.951  12.052  1.00  0.00           O  
ATOM   5313  H1  WAT  1308       7.398  20.316  12.331  1.00  0.00           H  
ATOM   5314  H2  WAT  1308       6.974  21.158  11.147  1.00  0.00           H  
ATOM   5316  O   WAT  1309       9.400 -16.638  15.269  1.00  0.00           O  
ATOM   5317  H1  WAT  1309       8.884 -15.832  15.261  1.00  0.00           H  
ATOM   5318  H2  WAT  1309       9.232 -17.021  16.130  1.00  0.00           H  
ATOM   5320  O   WAT  1310     -23.688  -5.661  -9.730  1.00  0.00           O  
ATOM   5321  H1  WAT  1310     -23.969  -5.761  -8.821  1.00  0.00           H  
ATOM   5322  H2  WAT  1310     -23.067  -6.376  -9.869  1.00  0.00           H  
ATOM   5324  O   WAT  1311       0.945  -4.150  24.043  1.00  0.00           O  
ATOM   5325  H1  WAT  1311       0.561  -4.941  23.664  1.00  0.00           H  
ATOM   5326  H2  WAT  1311       0.202  -3.563  24.177  1.00  0.00           H  
ATOM   5328  O   WAT  1312       6.299  27.367   4.467  1.00  0.00           O  
ATOM   5329  H1  WAT  1312       6.016  26.737   5.129  1.00  0.00           H  
ATOM   5330  H2  WAT  1312       7.204  27.122   4.274  1.00  0.00           H  
ATOM   5332  O   WAT  1313     -13.070  -2.563 -14.071  1.00  0.00           O  
ATOM   5333  H1  WAT  1313     -13.262  -3.465 -14.327  1.00  0.00           H  
ATOM   5334  H2  WAT  1313     -13.929  -2.167 -13.925  1.00  0.00           H  
ATOM   5336  O   WAT  1314       4.973 -13.343  15.278  1.00  0.00           O  
ATOM   5337  H1  WAT  1314       4.411 -13.348  14.502  1.00  0.00           H  
ATOM   5338  H2  WAT  1314       4.380 -13.138  16.001  1.00  0.00           H  
ATOM   5340  O   WAT  1315      14.562  -9.090 -16.471  1.00  0.00           O  
ATOM   5341  H1  WAT  1315      14.423  -9.974 -16.131  1.00  0.00           H  
ATOM   5342  H2  WAT  1315      13.841  -8.578 -16.106  1.00  0.00           H  
ATOM   5344  O   WAT  1316       2.203  16.831 -19.861  1.00  0.00           O  
ATOM   5345  H1  WAT  1316       2.491  16.133 -19.273  1.00  0.00           H  
ATOM   5346  H2  WAT  1316       1.831  17.495 -19.280  1.00  0.00           H  
ATOM   5348  O   WAT  1317      16.992   7.118  -1.000  1.00  0.00           O  
ATOM   5349  H1  WAT  1317      16.139   7.400  -1.331  1.00  0.00           H  
ATOM   5350  H2  WAT  1317      17.580   7.204  -1.750  1.00  0.00           H  
ATOM   5352  O   WAT  1318       7.967  -2.317 -10.091  1.00  0.00           O  
ATOM   5353  H1  WAT  1318       8.438  -3.109  -9.834  1.00  0.00           H  
ATOM   5354  H2  WAT  1318       7.149  -2.637 -10.470  1.00  0.00           H  
ATOM   5356  O   WAT  1319      13.946  22.991  10.479  1.00  0.00           O  
ATOM   5357  H1  WAT  1319      13.098  23.366  10.720  1.00  0.00           H  
ATOM   5358  H2  WAT  1319      14.388  23.690   9.997  1.00  0.00           H  
ATOM   5360  O   WAT  1320      13.549 -10.999  13.338  1.00  0.00           O  
ATOM   5361  H1  WAT  1320      13.647 -10.214  12.799  1.00  0.00           H  
ATOM   5362  H2  WAT  1320      13.508 -10.669  14.236  1.00  0.00           H  
ATOM   5364  O   WAT  1321      -1.831 -26.662   8.779  1.00  0.00           O  
ATOM   5365  H1  WAT  1321      -1.874 -26.685   7.823  1.00  0.00           H  
ATOM   5366  H2  WAT  1321      -0.989 -27.065   8.991  1.00  0.00           H  
ATOM   5368  O   WAT  1322     -18.712 -18.520   6.819  1.00  0.00           O  
ATOM   5369  H1  WAT  1322     -18.044 -18.181   6.224  1.00  0.00           H  
ATOM   5370  H2  WAT  1322     -19.466 -17.946   6.685  1.00  0.00           H  
ATOM   5372  O   WAT  1323     -15.043 -15.114   3.853  1.00  0.00           O  
ATOM   5373  H1  WAT  1323     -14.470 -14.479   3.423  1.00  0.00           H  
ATOM   5374  H2  WAT  1323     -14.454 -15.811   4.142  1.00  0.00           H  
ATOM   5376  O   WAT  1324      14.854 -16.590   8.114  1.00  0.00           O  
ATOM   5377  H1  WAT  1324      15.660 -16.109   7.926  1.00  0.00           H  
ATOM   5378  H2  WAT  1324      15.102 -17.216   8.794  1.00  0.00           H  
ATOM   5380  O   WAT  1325     -12.307  -2.031  -5.588  1.00  0.00           O  
ATOM   5381  H1  WAT  1325     -11.525  -2.421  -5.979  1.00  0.00           H  
ATOM   5382  H2  WAT  1325     -12.134  -2.042  -4.646  1.00  0.00           H  
ATOM   5384  O   WAT  1326     -18.875  -9.250   9.204  1.00  0.00           O  
ATOM   5385  H1  WAT  1326     -18.301  -8.838   8.559  1.00  0.00           H  
ATOM   5386  H2  WAT  1326     -19.632  -9.546   8.698  1.00  0.00           H  
ATOM   5388  O   WAT  1327       8.973  24.895  -2.740  1.00  0.00           O  
ATOM   5389  H1  WAT  1327       9.696  24.898  -3.368  1.00  0.00           H  
ATOM   5390  H2  WAT  1327       9.328  25.331  -1.965  1.00  0.00           H  
ATOM   5392  O   WAT  1328     -12.023  11.946 -18.043  1.00  0.00           O  
ATOM   5393  H1  WAT  1328     -12.733  12.461 -18.427  1.00  0.00           H  
ATOM   5394  H2  WAT  1328     -12.135  11.071 -18.414  1.00  0.00           H  
ATOM   5396  O   WAT  1329      19.926   9.547  -4.105  1.00  0.00           O  
ATOM   5397  H1  WAT  1329      19.949   8.692  -4.535  1.00  0.00           H  
ATOM   5398  H2  WAT  1329      19.631   9.360  -3.214  1.00  0.00           H  
ATOM   5400  O   WAT  1330      23.690   5.869 -15.431  1.00  0.00           O  
ATOM   5401  H1  WAT  1330      24.363   6.381 -14.983  1.00  0.00           H  
ATOM   5402  H2  WAT  1330      24.175   5.331 -16.057  1.00  0.00           H  
ATOM   5404  O   WAT  1331      20.084  -8.089   6.325  1.00  0.00           O  
ATOM   5405  H1  WAT  1331      20.525  -8.938   6.354  1.00  0.00           H  
ATOM   5406  H2  WAT  1331      20.027  -7.818   7.242  1.00  0.00           H  
ATOM   5408  O   WAT  1332     -16.118   1.833   7.607  1.00  0.00           O  
ATOM   5409  H1  WAT  1332     -15.445   1.201   7.860  1.00  0.00           H  
ATOM   5410  H2  WAT  1332     -16.945   1.386   7.784  1.00  0.00           H  
ATOM   5412  O   WAT  1333      12.810   2.534 -15.741  1.00  0.00           O  
ATOM   5413  H1  WAT  1333      12.591   2.051 -14.944  1.00  0.00           H  
ATOM   5414  H2  WAT  1333      12.174   2.229 -16.388  1.00  0.00           H  
ATOM   5416  O   WAT  1334     -19.159   3.592  18.947  1.00  0.00           O  
ATOM   5417  H1  WAT  1334     -19.940   3.461  18.409  1.00  0.00           H  
ATOM   5418  H2  WAT  1334     -19.468   4.103  19.696  1.00  0.00           H  
ATOM   5420  O   WAT  1335     -15.092  -8.849  10.626  1.00  0.00           O  
ATOM   5421  H1  WAT  1335     -15.649  -9.523  10.238  1.00  0.00           H  
ATOM   5422  H2  WAT  1335     -14.247  -9.280  10.753  1.00  0.00           H  
ATOM   5424  O   WAT  1336       9.169 -17.541  12.543  1.00  0.00           O  
ATOM   5425  H1  WAT  1336       9.982 -17.391  12.060  1.00  0.00           H  
ATOM   5426  H2  WAT  1336       9.374 -17.284  13.442  1.00  0.00           H  
ATOM   5428  O   WAT  1337       5.638  28.259  -2.767  1.00  0.00           O  
ATOM   5429  H1  WAT  1337       6.398  28.842  -2.752  1.00  0.00           H  
ATOM   5430  H2  WAT  1337       4.927  28.802  -3.105  1.00  0.00           H  
ATOM   5432  O   WAT  1338      -7.740 -10.331 -14.580  1.00  0.00           O  
ATOM   5433  H1  WAT  1338      -8.424 -10.316 -13.910  1.00  0.00           H  
ATOM   5434  H2  WAT  1338      -7.714 -11.241 -14.875  1.00  0.00           H  
ATOM   5436  O   WAT  1339       0.056 -16.762   4.811  1.00  0.00           O  
ATOM   5437  H1  WAT  1339      -0.865 -16.523   4.918  1.00  0.00           H  
ATOM   5438  H2  WAT  1339       0.312 -16.360   3.981  1.00  0.00           H  
ATOM   5440  O   WAT  1340     -17.173 -17.736   4.471  1.00  0.00           O  
ATOM   5441  H1  WAT  1340     -17.216 -16.993   3.868  1.00  0.00           H  
ATOM   5442  H2  WAT  1340     -17.420 -18.492   3.937  1.00  0.00           H  
ATOM   5444  O   WAT  1341      -8.959   7.079  -3.550  1.00  0.00           O  
ATOM   5445  H1  WAT  1341      -8.338   7.711  -3.913  1.00  0.00           H  
ATOM   5446  H2  WAT  1341      -9.402   7.556  -2.847  1.00  0.00           H  
ATOM   5448  O   WAT  1342      19.301   2.589 -13.742  1.00  0.00           O  
ATOM   5449  H1  WAT  1342      18.823   2.219 -14.484  1.00  0.00           H  
ATOM   5450  H2  WAT  1342      19.838   3.284 -14.125  1.00  0.00           H  
ATOM   5452  O   WAT  1343      -1.226 -11.188   0.865  1.00  0.00           O  
ATOM   5453  H1  WAT  1343      -1.320 -10.327   1.273  1.00  0.00           H  
ATOM   5454  H2  WAT  1343      -1.755 -11.770   1.410  1.00  0.00           H  
ATOM   5456  O   WAT  1344      -4.113  19.796 -12.510  1.00  0.00           O  
ATOM   5457  H1  WAT  1344      -3.239  19.550 -12.205  1.00  0.00           H  
ATOM   5458  H2  WAT  1344      -4.195  19.375 -13.366  1.00  0.00           H  
ATOM   5460  O   WAT  1345     -10.331   7.825   0.852  1.00  0.00           O  
ATOM   5461  H1  WAT  1345      -9.517   7.465   1.204  1.00  0.00           H  
ATOM   5462  H2  WAT  1345     -10.056   8.357   0.106  1.00  0.00           H  
ATOM   5464  O   WAT  1346       4.800  26.699  -0.163  1.00  0.00           O  
ATOM   5465  H1  WAT  1346       3.996  26.267  -0.451  1.00  0.00           H  
ATOM   5466  H2  WAT  1346       5.095  27.191  -0.929  1.00  0.00           H  
ATOM   5468  O   WAT  1347       3.087 -24.404   4.591  1.00  0.00           O  
ATOM   5469  H1  WAT  1347       2.922 -23.687   3.979  1.00  0.00           H  
ATOM   5470  H2  WAT  1347       2.912 -25.197   4.084  1.00  0.00           H  
ATOM   5472  O   WAT  1348     -20.014 -10.454  -3.886  1.00  0.00           O  
ATOM   5473  H1  WAT  1348     -19.403  -9.730  -4.023  1.00  0.00           H  
ATOM   5474  H2  WAT  1348     -19.569 -11.028  -3.262  1.00  0.00           H  
ATOM   5476  O   WAT  1349       5.688 -11.116 -22.668  1.00  0.00           O  
ATOM   5477  H1  WAT  1349       6.252 -10.383 -22.916  1.00  0.00           H  
ATOM   5478  H2  WAT  1349       4.904 -10.703 -22.306  1.00  0.00           H  
ATOM   5480  O   WAT  1350      14.676  16.078  11.010  1.00  0.00           O  
ATOM   5481  H1  WAT  1350      14.372  16.883  11.430  1.00  0.00           H  
ATOM   5482  H2  WAT  1350      14.311  16.117  10.126  1.00  0.00           H  
ATOM   5484  O   WAT  1351     -12.206 -15.468   9.867  1.00  0.00           O  
ATOM   5485  H1  WAT  1351     -12.130 -14.521   9.982  1.00  0.00           H  
ATOM   5486  H2  WAT  1351     -11.946 -15.621   8.959  1.00  0.00           H  
ATOM   5488  O   WAT  1352      -1.077   1.168 -25.855  1.00  0.00           O  
ATOM   5489  H1  WAT  1352      -0.603   1.290 -25.032  1.00  0.00           H  
ATOM   5490  H2  WAT  1352      -0.709   0.366 -26.226  1.00  0.00           H  
ATOM   5492  O   WAT  1353     -24.611  -3.038  -4.497  1.00  0.00           O  
ATOM   5493  H1  WAT  1353     -25.162  -3.398  -5.192  1.00  0.00           H  
ATOM   5494  H2  WAT  1353     -24.186  -3.802  -4.108  1.00  0.00           H  
ATOM   5496  O   WAT  1354     -12.638   7.142  21.505  1.00  0.00           O  
ATOM   5497  H1  WAT  1354     -12.431   6.212  21.415  1.00  0.00           H  
ATOM   5498  H2  WAT  1354     -13.292   7.309  20.826  1.00  0.00           H  
ATOM   5500  O   WAT  1355      22.052  -5.410   0.173  1.00  0.00           O  
ATOM   5501  H1  WAT  1355      21.877  -4.856  -0.588  1.00  0.00           H  
ATOM   5502  H2  WAT  1355      21.276  -5.312   0.724  1.00  0.00           H  
ATOM   5504  O   WAT  1356      -9.829  -5.130  11.033  1.00  0.00           O  
ATOM   5505  H1  WAT  1356     -10.526  -5.392  10.432  1.00  0.00           H  
ATOM   5506  H2  WAT  1356     -10.259  -4.550  11.660  1.00  0.00           H  
ATOM   5508  O   WAT  1357     -17.998  -0.729   0.732  1.00  0.00           O  
ATOM   5509  H1  WAT  1357     -18.934  -0.924   0.792  1.00  0.00           H  
ATOM   5510  H2  WAT  1357     -17.950   0.037   0.160  1.00  0.00           H  
ATOM   5512  O   WAT  1358     -11.628  -5.310 -22.103  1.00  0.00           O  
ATOM   5513  H1  WAT  1358     -11.786  -5.547 -21.189  1.00  0.00           H  
ATOM   5514  H2  WAT  1358     -11.013  -4.578 -22.058  1.00  0.00           H  
ATOM   5516  O   WAT  1359      -6.238  18.432  -2.642  1.00  0.00           O  
ATOM   5517  H1  WAT  1359      -6.397  18.743  -1.751  1.00  0.00           H  
ATOM   5518  H2  WAT  1359      -5.393  18.813  -2.882  1.00  0.00           H  
ATOM   5520  O   WAT  1360       9.156  -0.447  12.396  1.00  0.00           O  
ATOM   5521  H1  WAT  1360       8.923  -1.092  13.064  1.00  0.00           H  
ATOM   5522  H2  WAT  1360       8.578  -0.647  11.659  1.00  0.00           H  
ATOM   5524  O   WAT  1361     -16.376   9.496  -4.293  1.00  0.00           O  
ATOM   5525  H1  WAT  1361     -16.440   9.467  -5.248  1.00  0.00           H  
ATOM   5526  H2  WAT  1361     -17.284   9.517  -3.993  1.00  0.00           H  
ATOM   5528  O   WAT  1362       6.663 -12.441  -4.130  1.00  0.00           O  
ATOM   5529  H1  WAT  1362       5.831 -12.662  -4.548  1.00  0.00           H  
ATOM   5530  H2  WAT  1362       7.016 -13.281  -3.838  1.00  0.00           H  
ATOM   5532  O   WAT  1363       8.637  -8.995 -13.893  1.00  0.00           O  
ATOM   5533  H1  WAT  1363       8.622  -8.072 -14.148  1.00  0.00           H  
ATOM   5534  H2  WAT  1363       9.250  -9.402 -14.505  1.00  0.00           H  
ATOM   5536  O   WAT  1364      -8.463  -7.710  12.646  1.00  0.00           O  
ATOM   5537  H1  WAT  1364      -8.761  -7.150  11.929  1.00  0.00           H  
ATOM   5538  H2  WAT  1364      -8.511  -7.151  13.422  1.00  0.00           H  
ATOM   5540  O   WAT  1365     -11.298  -3.179  12.528  1.00  0.00           O  
ATOM   5541  H1  WAT  1365     -11.273  -2.742  13.379  1.00  0.00           H  
ATOM   5542  H2  WAT  1365     -12.058  -3.759  12.578  1.00  0.00           H  
ATOM   5544  O   WAT  1366      -4.671  -3.221 -23.568  1.00  0.00           O  
ATOM   5545  H1  WAT  1366      -4.279  -3.205 -24.442  1.00  0.00           H  
ATOM   5546  H2  WAT  1366      -4.558  -2.330 -23.238  1.00  0.00           H  
ATOM   5548  O   WAT  1367     -25.290   6.399  -1.155  1.00  0.00           O  
ATOM   5549  H1  WAT  1367     -24.437   6.826  -1.076  1.00  0.00           H  
ATOM   5550  H2  WAT  1367     -25.404   6.263  -2.095  1.00  0.00           H  
ATOM   5552  O   WAT  1368      17.917   5.327  20.357  1.00  0.00           O  
ATOM   5553  H1  WAT  1368      17.168   4.838  20.697  1.00  0.00           H  
ATOM   5554  H2  WAT  1368      18.379   5.631  21.139  1.00  0.00           H  
ATOM   5556  O   WAT  1369       0.292 -23.759   0.743  1.00  0.00           O  
ATOM   5557  H1  WAT  1369       0.146 -24.380   0.029  1.00  0.00           H  
ATOM   5558  H2  WAT  1369       1.230 -23.572   0.709  1.00  0.00           H  
ATOM   5560  O   WAT  1370      16.500 -16.639 -12.262  1.00  0.00           O  
ATOM   5561  H1  WAT  1370      16.429 -17.585 -12.395  1.00  0.00           H  
ATOM   5562  H2  WAT  1370      16.305 -16.513 -11.333  1.00  0.00           H  
ATOM   5564  O   WAT  1371       6.583 -10.979  -1.955  1.00  0.00           O  
ATOM   5565  H1  WAT  1371       5.972 -10.308  -2.260  1.00  0.00           H  
ATOM   5566  H2  WAT  1371       6.899 -11.396  -2.756  1.00  0.00           H  
ATOM   5568  O   WAT  1372      -9.410  -8.294  -7.968  1.00  0.00           O  
ATOM   5569  H1  WAT  1372      -9.778  -8.911  -7.335  1.00  0.00           H  
ATOM   5570  H2  WAT  1372      -8.857  -8.833  -8.534  1.00  0.00           H  
ATOM   5572  O   WAT  1373     -18.545  -2.262   8.391  1.00  0.00           O  
ATOM   5573  H1  WAT  1373     -19.484  -2.115   8.501  1.00  0.00           H  
ATOM   5574  H2  WAT  1373     -18.350  -1.921   7.518  1.00  0.00           H  
ATOM   5576  O   WAT  1374      14.074  11.630  15.502  1.00  0.00           O  
ATOM   5577  H1  WAT  1374      13.471  11.358  14.810  1.00  0.00           H  
ATOM   5578  H2  WAT  1374      14.837  11.062  15.392  1.00  0.00           H  
ATOM   5580  O   WAT  1375       4.951  18.974 -16.227  1.00  0.00           O  
ATOM   5581  H1  WAT  1375       5.191  19.024 -17.153  1.00  0.00           H  
ATOM   5582  H2  WAT  1375       5.516  19.617 -15.799  1.00  0.00           H  
ATOM   5584  O   WAT  1376     -20.110 -12.511  14.976  1.00  0.00           O  
ATOM   5585  H1  WAT  1376     -20.162 -13.466  15.018  1.00  0.00           H  
ATOM   5586  H2  WAT  1376     -19.630 -12.262  15.765  1.00  0.00           H  
ATOM   5588  O   WAT  1377       6.992  10.721   9.509  1.00  0.00           O  
ATOM   5589  H1  WAT  1377       7.400  10.035   8.981  1.00  0.00           H  
ATOM   5590  H2  WAT  1377       6.055  10.634   9.333  1.00  0.00           H  
ATOM   5592  O   WAT  1378      24.536  -1.105  16.733  1.00  0.00           O  
ATOM   5593  H1  WAT  1378      25.122  -0.495  17.182  1.00  0.00           H  
ATOM   5594  H2  WAT  1378      24.937  -1.964  16.866  1.00  0.00           H  
ATOM   5596  O   WAT  1379      -7.496   4.052 -24.794  1.00  0.00           O  
ATOM   5597  H1  WAT  1379      -7.402   3.549 -25.603  1.00  0.00           H  
ATOM   5598  H2  WAT  1379      -8.225   3.634 -24.335  1.00  0.00           H  
ATOM   5600  O   WAT  1380       6.289  12.356 -21.381  1.00  0.00           O  
ATOM   5601  H1  WAT  1380       6.932  13.063 -21.434  1.00  0.00           H  
ATOM   5602  H2  WAT  1380       6.540  11.861 -20.601  1.00  0.00           H  
ATOM   5604  O   WAT  1381      19.021   9.241  -1.590  1.00  0.00           O  
ATOM   5605  H1  WAT  1381      19.705   9.047  -0.949  1.00  0.00           H  
ATOM   5606  H2  WAT  1381      18.492   9.924  -1.176  1.00  0.00           H  
ATOM   5608  O   WAT  1382      15.496  16.180 -10.160  1.00  0.00           O  
ATOM   5609  H1  WAT  1382      15.467  17.125 -10.008  1.00  0.00           H  
ATOM   5610  H2  WAT  1382      16.188  15.865  -9.579  1.00  0.00           H  
ATOM   5612  O   WAT  1383      -4.938 -17.741 -16.155  1.00  0.00           O  
ATOM   5613  H1  WAT  1383      -4.421 -18.461 -15.794  1.00  0.00           H  
ATOM   5614  H2  WAT  1383      -4.604 -17.629 -17.045  1.00  0.00           H  
ATOM   5616  O   WAT  1384       5.845  16.939   0.183  1.00  0.00           O  
ATOM   5617  H1  WAT  1384       5.485  16.129  -0.177  1.00  0.00           H  
ATOM   5618  H2  WAT  1384       5.418  17.634  -0.319  1.00  0.00           H  
ATOM   5620  O   WAT  1385      11.756  -9.705  18.934  1.00  0.00           O  
ATOM   5621  H1  WAT  1385      11.483 -10.616  18.819  1.00  0.00           H  
ATOM   5622  H2  WAT  1385      11.183  -9.208  18.350  1.00  0.00           H  
ATOM   5624  O   WAT  1386      -0.381 -22.695 -13.763  1.00  0.00           O  
ATOM   5625  H1  WAT  1386       0.376 -22.375 -13.271  1.00  0.00           H  
ATOM   5626  H2  WAT  1386      -0.886 -23.199 -13.125  1.00  0.00           H  
ATOM   5628  O   WAT  1387      -3.535 -19.858 -15.093  1.00  0.00           O  
ATOM   5629  H1  WAT  1387      -2.624 -19.569 -15.038  1.00  0.00           H  
ATOM   5630  H2  WAT  1387      -3.688 -20.327 -14.273  1.00  0.00           H  
ATOM   5632  O   WAT  1388       5.393  -7.277  -3.775  1.00  0.00           O  
ATOM   5633  H1  WAT  1388       5.183  -8.194  -3.598  1.00  0.00           H  
ATOM   5634  H2  WAT  1388       6.187  -7.312  -4.309  1.00  0.00           H  
ATOM   5636  O   WAT  1389       8.493   7.302  11.134  1.00  0.00           O  
ATOM   5637  H1  WAT  1389       7.607   7.048  11.394  1.00  0.00           H  
ATOM   5638  H2  WAT  1389       9.003   6.495  11.203  1.00  0.00           H  
ATOM   5640  O   WAT  1390      10.481  14.487 -17.923  1.00  0.00           O  
ATOM   5641  H1  WAT  1390      10.771  13.585 -17.793  1.00  0.00           H  
ATOM   5642  H2  WAT  1390       9.543  14.467 -17.734  1.00  0.00           H  
ATOM   5644  O   WAT  1391     -15.997   5.813 -17.218  1.00  0.00           O  
ATOM   5645  H1  WAT  1391     -16.281   6.627 -17.635  1.00  0.00           H  
ATOM   5646  H2  WAT  1391     -15.969   6.020 -16.284  1.00  0.00           H  
ATOM   5648  O   WAT  1392      -4.516 -16.352  -6.556  1.00  0.00           O  
ATOM   5649  H1  WAT  1392      -4.628 -17.196  -6.993  1.00  0.00           H  
ATOM   5650  H2  WAT  1392      -4.681 -15.704  -7.241  1.00  0.00           H  
ATOM   5652  O   WAT  1393     -13.809   4.137 -23.031  1.00  0.00           O  
ATOM   5653  H1  WAT  1393     -13.383   3.290 -22.899  1.00  0.00           H  
ATOM   5654  H2  WAT  1393     -13.154   4.667 -23.485  1.00  0.00           H  
ATOM   5656  O   WAT  1394       0.855   2.532  25.601  1.00  0.00           O  
ATOM   5657  H1  WAT  1394       1.322   1.968  26.218  1.00  0.00           H  
ATOM   5658  H2  WAT  1394       0.297   1.934  25.105  1.00  0.00           H  
ATOM   5660  O   WAT  1395      -1.049   3.786  23.115  1.00  0.00           O  
ATOM   5661  H1  WAT  1395      -0.400   4.119  22.496  1.00  0.00           H  
ATOM   5662  H2  WAT  1395      -1.257   2.908  22.796  1.00  0.00           H  
ATOM   5664  O   WAT  1396      -6.580  -6.535  20.650  1.00  0.00           O  
ATOM   5665  H1  WAT  1396      -6.082  -5.774  20.352  1.00  0.00           H  
ATOM   5666  H2  WAT  1396      -6.584  -7.129  19.900  1.00  0.00           H  
ATOM   5668  O   WAT  1397      12.069  -7.684 -19.747  1.00  0.00           O  
ATOM   5669  H1  WAT  1397      11.189  -7.378 -19.968  1.00  0.00           H  
ATOM   5670  H2  WAT  1397      12.637  -6.937 -19.936  1.00  0.00           H  
ATOM   5672  O   WAT  1398     -22.913   4.823  -3.819  1.00  0.00           O  
ATOM   5673  H1  WAT  1398     -23.346   4.007  -3.569  1.00  0.00           H  
ATOM   5674  H2  WAT  1398     -22.081   4.546  -4.202  1.00  0.00           H  
ATOM   5676  O   WAT  1399      13.495  10.505 -13.457  1.00  0.00           O  
ATOM   5677  H1  WAT  1399      14.241  10.629 -12.870  1.00  0.00           H  
ATOM   5678  H2  WAT  1399      12.771  10.268 -12.877  1.00  0.00           H  
ATOM   5680  O   WAT  1400       3.476 -22.713  14.630  1.00  0.00           O  
ATOM   5681  H1  WAT  1400       3.563 -22.031  13.965  1.00  0.00           H  
ATOM   5682  H2  WAT  1400       3.712 -23.523  14.177  1.00  0.00           H  
ATOM   5684  O   WAT  1401      11.674  18.748  14.951  1.00  0.00           O  
ATOM   5685  H1  WAT  1401      11.610  19.544  14.422  1.00  0.00           H  
ATOM   5686  H2  WAT  1401      12.483  18.857  15.450  1.00  0.00           H  
ATOM   5688  O   WAT  1402      18.872  18.465 -10.136  1.00  0.00           O  
ATOM   5689  H1  WAT  1402      19.597  18.144  -9.600  1.00  0.00           H  
ATOM   5690  H2  WAT  1402      18.126  18.499  -9.536  1.00  0.00           H  
ATOM   5692  O   WAT  1403       7.787  15.742  -5.584  1.00  0.00           O  
ATOM   5693  H1  WAT  1403       7.054  16.019  -6.133  1.00  0.00           H  
ATOM   5694  H2  WAT  1403       7.705  16.271  -4.790  1.00  0.00           H  
ATOM   5696  O   WAT  1404     -18.241 -22.175   0.909  1.00  0.00           O  
ATOM   5697  H1  WAT  1404     -19.142 -22.226   1.229  1.00  0.00           H  
ATOM   5698  H2  WAT  1404     -18.327 -21.916  -0.008  1.00  0.00           H  
ATOM   5700  O   WAT  1405     -20.983   2.163   6.057  1.00  0.00           O  
ATOM   5701  H1  WAT  1405     -21.023   3.118   5.997  1.00  0.00           H  
ATOM   5702  H2  WAT  1405     -21.590   1.855   5.384  1.00  0.00           H  
ATOM   5704  O   WAT  1406     -11.893 -11.613  17.674  1.00  0.00           O  
ATOM   5705  H1  WAT  1406     -11.444 -11.637  18.520  1.00  0.00           H  
ATOM   5706  H2  WAT  1406     -12.499 -10.876  17.746  1.00  0.00           H  
ATOM   5708  O   WAT  1407      20.733   8.579   0.506  1.00  0.00           O  
ATOM   5709  H1  WAT  1407      20.776   7.845  -0.106  1.00  0.00           H  
ATOM   5710  H2  WAT  1407      19.852   8.531   0.877  1.00  0.00           H  
ATOM   5712  O   WAT  1408      -1.471 -17.311  14.161  1.00  0.00           O  
ATOM   5713  H1  WAT  1408      -1.174 -16.521  14.612  1.00  0.00           H  
ATOM   5714  H2  WAT  1408      -2.268 -17.567  14.625  1.00  0.00           H  
ATOM   5716  O   WAT  1409     -18.424   0.901   9.150  1.00  0.00           O  
ATOM   5717  H1  WAT  1409     -17.972   1.539   9.702  1.00  0.00           H  
ATOM   5718  H2  WAT  1409     -18.067   0.055   9.422  1.00  0.00           H  
ATOM   5720  O   WAT  1410      -0.031  11.487   8.895  1.00  0.00           O  
ATOM   5721  H1  WAT  1410       0.088  11.399   7.949  1.00  0.00           H  
ATOM   5722  H2  WAT  1410       0.827  11.759   9.220  1.00  0.00           H  
ATOM   5724  O   WAT  1411      -4.374  16.943 -15.988  1.00  0.00           O  
ATOM   5725  H1  WAT  1411      -4.616  16.228 -15.399  1.00  0.00           H  
ATOM   5726  H2  WAT  1411      -4.592  16.618 -16.861  1.00  0.00           H  
ATOM   5728  O   WAT  1412       1.747  11.317 -20.969  1.00  0.00           O  
ATOM   5729  H1  WAT  1412       0.819  11.090 -21.032  1.00  0.00           H  
ATOM   5730  H2  WAT  1412       2.207  10.496 -21.145  1.00  0.00           H  
ATOM   5732  O   WAT  1413      -1.515 -25.054  -6.979  1.00  0.00           O  
ATOM   5733  H1  WAT  1413      -0.609 -25.304  -7.160  1.00  0.00           H  
ATOM   5734  H2  WAT  1413      -1.716 -24.390  -7.638  1.00  0.00           H  
ATOM   5736  O   WAT  1414       8.542  23.239 -11.848  1.00  0.00           O  
ATOM   5737  H1  WAT  1414       9.484  23.268 -12.014  1.00  0.00           H  
ATOM   5738  H2  WAT  1414       8.144  23.509 -12.676  1.00  0.00           H  
ATOM   5740  O   WAT  1415      15.953  -3.671 -14.830  1.00  0.00           O  
ATOM   5741  H1  WAT  1415      16.270  -2.946 -14.290  1.00  0.00           H  
ATOM   5742  H2  WAT  1415      16.091  -3.377 -15.730  1.00  0.00           H  
ATOM   5744  O   WAT  1416      16.585 -13.434  -2.549  1.00  0.00           O  
ATOM   5745  H1  WAT  1416      15.696 -13.697  -2.787  1.00  0.00           H  
ATOM   5746  H2  WAT  1416      17.148 -13.923  -3.149  1.00  0.00           H  
ATOM   5748  O   WAT  1417      16.456  -8.073  18.472  1.00  0.00           O  
ATOM   5749  H1  WAT  1417      17.326  -8.137  18.867  1.00  0.00           H  
ATOM   5750  H2  WAT  1417      16.365  -7.148  18.243  1.00  0.00           H  
ATOM   5752  O   WAT  1418       2.876  25.736  -6.511  1.00  0.00           O  
ATOM   5753  H1  WAT  1418       2.653  26.337  -7.222  1.00  0.00           H  
ATOM   5754  H2  WAT  1418       2.374  24.944  -6.702  1.00  0.00           H  
ATOM   5756  O   WAT  1419       3.389 -15.882 -17.277  1.00  0.00           O  
ATOM   5757  H1  WAT  1419       2.604 -15.802 -16.734  1.00  0.00           H  
ATOM   5758  H2  WAT  1419       3.991 -15.226 -16.926  1.00  0.00           H  
ATOM   5760  O   WAT  1420      -6.301  19.023 -16.005  1.00  0.00           O  
ATOM   5761  H1  WAT  1420      -6.384  18.733 -16.913  1.00  0.00           H  
ATOM   5762  H2  WAT  1420      -5.650  18.434 -15.624  1.00  0.00           H  
ATOM   5764  O   WAT  1421      10.802   1.059 -17.159  1.00  0.00           O  
ATOM   5765  H1  WAT  1421      11.325   0.288 -17.380  1.00  0.00           H  
ATOM   5766  H2  WAT  1421      10.475   0.881 -16.277  1.00  0.00           H  
ATOM   5768  O   WAT  1422      14.159  -5.606  18.388  1.00  0.00           O  
ATOM   5769  H1  WAT  1422      15.022  -5.402  18.750  1.00  0.00           H  
ATOM   5770  H2  WAT  1422      14.333  -6.257  17.708  1.00  0.00           H  
ATOM   5772  O   WAT  1423     -15.648  17.170   2.684  1.00  0.00           O  
ATOM   5773  H1  WAT  1423     -16.394  16.755   2.250  1.00  0.00           H  
ATOM   5774  H2  WAT  1423     -15.934  18.070   2.843  1.00  0.00           H  
ATOM   5776  O   WAT  1424     -15.762 -23.539   6.657  1.00  0.00           O  
ATOM   5777  H1  WAT  1424     -16.235 -24.277   7.043  1.00  0.00           H  
ATOM   5778  H2  WAT  1424     -15.879 -23.648   5.713  1.00  0.00           H  
ATOM   5780  O   WAT  1425     -14.660 -24.147  10.906  1.00  0.00           O  
ATOM   5781  H1  WAT  1425     -14.289 -23.313  11.195  1.00  0.00           H  
ATOM   5782  H2  WAT  1425     -15.570 -23.942  10.690  1.00  0.00           H  
ATOM   5784  O   WAT  1426     -13.788   7.875  -3.995  1.00  0.00           O  
ATOM   5785  H1  WAT  1426     -14.736   8.006  -4.000  1.00  0.00           H  
ATOM   5786  H2  WAT  1426     -13.559   7.821  -3.067  1.00  0.00           H  
ATOM   5788  O   WAT  1427       8.737   3.178  -4.245  1.00  0.00           O  
ATOM   5789  H1  WAT  1427       8.649   2.772  -3.383  1.00  0.00           H  
ATOM   5790  H2  WAT  1427       9.043   4.066  -4.062  1.00  0.00           H  
ATOM   5792  O   WAT  1428      -3.183  10.868 -12.918  1.00  0.00           O  
ATOM   5793  H1  WAT  1428      -2.262  10.963 -13.163  1.00  0.00           H  
ATOM   5794  H2  WAT  1428      -3.664  11.296 -13.627  1.00  0.00           H  
ATOM   5796  O   WAT  1429     -11.642   5.459   0.541  1.00  0.00           O  
ATOM   5797  H1  WAT  1429     -11.843   5.474  -0.395  1.00  0.00           H  
ATOM   5798  H2  WAT  1429     -10.982   6.143   0.655  1.00  0.00           H  
ATOM   5800  O   WAT  1430      -9.412   6.017 -20.179  1.00  0.00           O  
ATOM   5801  H1  WAT  1430      -9.709   5.805 -19.294  1.00  0.00           H  
ATOM   5802  H2  WAT  1430      -9.109   5.182 -20.536  1.00  0.00           H  
ATOM   5804  O   WAT  1431       9.036  19.347   1.062  1.00  0.00           O  
ATOM   5805  H1  WAT  1431       9.806  19.190   1.610  1.00  0.00           H  
ATOM   5806  H2  WAT  1431       8.300  19.329   1.673  1.00  0.00           H  
ATOM   5808  O   WAT  1432     -22.651  -9.059  10.487  1.00  0.00           O  
ATOM   5809  H1  WAT  1432     -22.333  -9.496   9.697  1.00  0.00           H  
ATOM   5810  H2  WAT  1432     -22.226  -9.526  11.207  1.00  0.00           H  
ATOM   5812  O   WAT  1433       6.063   8.874  20.664  1.00  0.00           O  
ATOM   5813  H1  WAT  1433       6.165   7.922  20.643  1.00  0.00           H  
ATOM   5814  H2  WAT  1433       5.146   9.011  20.906  1.00  0.00           H  
ATOM   5816  O   WAT  1434      -1.256   6.723  -2.001  1.00  0.00           O  
ATOM   5817  H1  WAT  1434      -1.410   6.042  -2.656  1.00  0.00           H  
ATOM   5818  H2  WAT  1434      -2.057   6.737  -1.478  1.00  0.00           H  
ATOM   5820  O   WAT  1435     -10.616  -2.320 -18.931  1.00  0.00           O  
ATOM   5821  H1  WAT  1435     -10.759  -2.293 -17.985  1.00  0.00           H  
ATOM   5822  H2  WAT  1435     -10.957  -3.172 -19.201  1.00  0.00           H  
ATOM   5824  O   WAT  1436       4.165  27.632  12.791  1.00  0.00           O  
ATOM   5825  H1  WAT  1436       4.565  28.501  12.751  1.00  0.00           H  
ATOM   5826  H2  WAT  1436       4.865  27.061  13.108  1.00  0.00           H  
ATOM   5828  O   WAT  1437     -18.329 -21.092  -6.986  1.00  0.00           O  
ATOM   5829  H1  WAT  1437     -18.533 -21.977  -7.289  1.00  0.00           H  
ATOM   5830  H2  WAT  1437     -19.026 -20.548  -7.353  1.00  0.00           H  
ATOM   5832  O   WAT  1438     -22.806   9.533  -9.653  1.00  0.00           O  
ATOM   5833  H1  WAT  1438     -21.861   9.416  -9.556  1.00  0.00           H  
ATOM   5834  H2  WAT  1438     -22.973  10.416  -9.324  1.00  0.00           H  
ATOM   5836  O   WAT  1439      13.630 -16.397  12.846  1.00  0.00           O  
ATOM   5837  H1  WAT  1439      13.913 -15.483  12.866  1.00  0.00           H  
ATOM   5838  H2  WAT  1439      13.100 -16.501  13.636  1.00  0.00           H  
ATOM   5840  O   WAT  1440      -5.302 -12.019   3.425  1.00  0.00           O  
ATOM   5841  H1  WAT  1440      -4.427 -12.395   3.523  1.00  0.00           H  
ATOM   5842  H2  WAT  1440      -5.401 -11.887   2.482  1.00  0.00           H  
ATOM   5844  O   WAT  1441     -19.811  -4.145  -4.521  1.00  0.00           O  
ATOM   5845  H1  WAT  1441     -19.814  -3.989  -5.465  1.00  0.00           H  
ATOM   5846  H2  WAT  1441     -19.552  -5.062  -4.430  1.00  0.00           H  
ATOM   5848  O   WAT  1442      -5.166   2.184  20.598  1.00  0.00           O  
ATOM   5849  H1  WAT  1442      -6.038   2.556  20.732  1.00  0.00           H  
ATOM   5850  H2  WAT  1442      -4.694   2.850  20.100  1.00  0.00           H  
ATOM   5852  O   WAT  1443       8.136 -20.684  15.517  1.00  0.00           O  
ATOM   5853  H1  WAT  1443       7.819 -21.453  15.991  1.00  0.00           H  
ATOM   5854  H2  WAT  1443       8.277 -20.996  14.623  1.00  0.00           H  
ATOM   5856  O   WAT  1444     -20.938  10.306   3.775  1.00  0.00           O  
ATOM   5857  H1  WAT  1444     -21.330  10.373   4.646  1.00  0.00           H  
ATOM   5858  H2  WAT  1444     -20.883  11.210   3.466  1.00  0.00           H  
ATOM   5860  O   WAT  1445       2.331 -14.158  -9.540  1.00  0.00           O  
ATOM   5861  H1  WAT  1445       1.446 -13.817  -9.405  1.00  0.00           H  
ATOM   5862  H2  WAT  1445       2.678 -13.640 -10.267  1.00  0.00           H  
ATOM   5864  O   WAT  1446      16.615 -10.271  10.154  1.00  0.00           O  
ATOM   5865  H1  WAT  1446      17.501  -9.945  10.000  1.00  0.00           H  
ATOM   5866  H2  WAT  1446      16.295 -10.516   9.286  1.00  0.00           H  
ATOM   5868  O   WAT  1447     -15.146  -6.653 -21.351  1.00  0.00           O  
ATOM   5869  H1  WAT  1447     -14.305  -7.095 -21.233  1.00  0.00           H  
ATOM   5870  H2  WAT  1447     -15.025  -5.796 -20.944  1.00  0.00           H  
ATOM   5872  O   WAT  1448     -15.176  -4.614   6.602  1.00  0.00           O  
ATOM   5873  H1  WAT  1448     -15.270  -3.780   6.141  1.00  0.00           H  
ATOM   5874  H2  WAT  1448     -14.352  -4.531   7.081  1.00  0.00           H  
ATOM   5876  O   WAT  1449      -4.620 -26.844   9.748  1.00  0.00           O  
ATOM   5877  H1  WAT  1449      -3.783 -27.033   9.324  1.00  0.00           H  
ATOM   5878  H2  WAT  1449      -5.166 -27.605   9.549  1.00  0.00           H  
ATOM   5880  O   WAT  1450       6.334   5.260   1.494  1.00  0.00           O  
ATOM   5881  H1  WAT  1450       6.707   4.712   2.185  1.00  0.00           H  
ATOM   5882  H2  WAT  1450       5.797   5.900   1.960  1.00  0.00           H  
ATOM   5884  O   WAT  1451      21.555  -6.027   8.257  1.00  0.00           O  
ATOM   5885  H1  WAT  1451      22.045  -6.172   7.448  1.00  0.00           H  
ATOM   5886  H2  WAT  1451      21.646  -6.847   8.743  1.00  0.00           H  
ATOM   5888  O   WAT  1452      10.844  -8.373   5.539  1.00  0.00           O  
ATOM   5889  H1  WAT  1452      11.294  -8.636   4.737  1.00  0.00           H  
ATOM   5890  H2  WAT  1452      10.522  -9.193   5.914  1.00  0.00           H  
ATOM   5892  O   WAT  1453      -0.605  25.333   8.372  1.00  0.00           O  
ATOM   5893  H1  WAT  1453      -0.846  25.199   7.456  1.00  0.00           H  
ATOM   5894  H2  WAT  1453      -1.407  25.149   8.860  1.00  0.00           H  
ATOM   5896  O   WAT  1454       4.416  23.771  11.688  1.00  0.00           O  
ATOM   5897  H1  WAT  1454       4.656  23.963  12.595  1.00  0.00           H  
ATOM   5898  H2  WAT  1454       4.076  22.876  11.715  1.00  0.00           H  
ATOM   5900  O   WAT  1455     -11.000  15.374 -22.553  1.00  0.00           O  
ATOM   5901  H1  WAT  1455     -11.103  16.039 -23.234  1.00  0.00           H  
ATOM   5902  H2  WAT  1455     -10.111  15.041 -22.677  1.00  0.00           H  
ATOM   5904  O   WAT  1456       8.139   8.458   8.657  1.00  0.00           O  
ATOM   5905  H1  WAT  1456       8.255   8.006   9.492  1.00  0.00           H  
ATOM   5906  H2  WAT  1456       7.771   7.793   8.074  1.00  0.00           H  
ATOM   5908  O   WAT  1457       1.819  -0.861  13.543  1.00  0.00           O  
ATOM   5909  H1  WAT  1457       1.498  -1.763  13.565  1.00  0.00           H  
ATOM   5910  H2  WAT  1457       2.712  -0.916  13.884  1.00  0.00           H  
ATOM   5912  O   WAT  1458     -10.044 -18.211 -14.989  1.00  0.00           O  
ATOM   5913  H1  WAT  1458      -9.327 -18.844 -14.947  1.00  0.00           H  
ATOM   5914  H2  WAT  1458     -10.769 -18.639 -14.533  1.00  0.00           H  
ATOM   5916  O   WAT  1459      -8.070   1.685 -22.853  1.00  0.00           O  
ATOM   5917  H1  WAT  1459      -8.650   1.088 -23.326  1.00  0.00           H  
ATOM   5918  H2  WAT  1459      -7.583   1.120 -22.252  1.00  0.00           H  
ATOM   5920  O   WAT  1460     -21.040  -7.985  -2.294  1.00  0.00           O  
ATOM   5921  H1  WAT  1460     -21.249  -7.446  -1.531  1.00  0.00           H  
ATOM   5922  H2  WAT  1460     -20.719  -8.808  -1.926  1.00  0.00           H  
ATOM   5924  O   WAT  1461     -15.709  10.312 -18.959  1.00  0.00           O  
ATOM   5925  H1  WAT  1461     -15.040  10.424 -19.634  1.00  0.00           H  
ATOM   5926  H2  WAT  1461     -15.256  10.503 -18.138  1.00  0.00           H  
ATOM   5928  O   WAT  1462     -16.993   5.740   1.090  1.00  0.00           O  
ATOM   5929  H1  WAT  1462     -16.958   6.695   1.041  1.00  0.00           H  
ATOM   5930  H2  WAT  1462     -16.297   5.506   1.704  1.00  0.00           H  
ATOM   5932  O   WAT  1463       6.729  13.105  17.887  1.00  0.00           O  
ATOM   5933  H1  WAT  1463       5.838  13.224  18.216  1.00  0.00           H  
ATOM   5934  H2  WAT  1463       6.973  13.964  17.543  1.00  0.00           H  
ATOM   5936  O   WAT  1464     -18.450  10.707 -20.308  1.00  0.00           O  
ATOM   5937  H1  WAT  1464     -18.038  11.174 -21.034  1.00  0.00           H  
ATOM   5938  H2  WAT  1464     -17.760  10.635 -19.648  1.00  0.00           H  
ATOM   5940  O   WAT  1465      19.967   0.157   6.750  1.00  0.00           O  
ATOM   5941  H1  WAT  1465      19.025   0.201   6.583  1.00  0.00           H  
ATOM   5942  H2  WAT  1465      20.199   1.036   7.047  1.00  0.00           H  
ATOM   5944  O   WAT  1466      10.688 -22.577  17.619  1.00  0.00           O  
ATOM   5945  H1  WAT  1466      10.787 -23.031  16.782  1.00  0.00           H  
ATOM   5946  H2  WAT  1466      10.643 -21.650  17.385  1.00  0.00           H  
ATOM   5948  O   WAT  1467       7.149  -7.283   0.236  1.00  0.00           O  
ATOM   5949  H1  WAT  1467       7.752  -7.853  -0.241  1.00  0.00           H  
ATOM   5950  H2  WAT  1467       7.685  -6.888   0.924  1.00  0.00           H  
ATOM   5952  O   WAT  1468      22.032   1.861   2.469  1.00  0.00           O  
ATOM   5953  H1  WAT  1468      22.553   1.059   2.450  1.00  0.00           H  
ATOM   5954  H2  WAT  1468      22.514   2.473   1.912  1.00  0.00           H  
ATOM   5956  O   WAT  1469      -4.263  11.652   8.400  1.00  0.00           O  
ATOM   5957  H1  WAT  1469      -4.937  12.187   8.819  1.00  0.00           H  
ATOM   5958  H2  WAT  1469      -4.051  12.123   7.594  1.00  0.00           H  
ATOM   5960  O   WAT  1470       8.559   2.734 -17.852  1.00  0.00           O  
ATOM   5961  H1  WAT  1470       9.293   2.131 -17.975  1.00  0.00           H  
ATOM   5962  H2  WAT  1470       8.961   3.535 -17.515  1.00  0.00           H  
ATOM   5964  O   WAT  1471     -10.419  18.159   5.596  1.00  0.00           O  
ATOM   5965  H1  WAT  1471     -11.123  18.417   6.191  1.00  0.00           H  
ATOM   5966  H2  WAT  1471     -10.316  17.218   5.741  1.00  0.00           H  
ATOM   5968  O   WAT  1472      16.974   8.061  12.123  1.00  0.00           O  
ATOM   5969  H1  WAT  1472      16.789   7.142  12.317  1.00  0.00           H  
ATOM   5970  H2  WAT  1472      17.906   8.165  12.317  1.00  0.00           H  
ATOM   5972  O   WAT  1473       6.700 -10.692 -14.603  1.00  0.00           O  
ATOM   5973  H1  WAT  1473       7.385 -10.122 -14.254  1.00  0.00           H  
ATOM   5974  H2  WAT  1473       6.777 -10.605 -15.553  1.00  0.00           H  
ATOM   5976  O   WAT  1474      -4.909  -9.770   8.461  1.00  0.00           O  
ATOM   5977  H1  WAT  1474      -5.314 -10.574   8.784  1.00  0.00           H  
ATOM   5978  H2  WAT  1474      -5.623  -9.132   8.446  1.00  0.00           H  
ATOM   5980  O   WAT  1475     -23.256  -2.973  -9.684  1.00  0.00           O  
ATOM   5981  H1  WAT  1475     -22.444  -3.002  -9.179  1.00  0.00           H  
ATOM   5982  H2  WAT  1475     -23.589  -3.870  -9.654  1.00  0.00           H  
ATOM   5984  O   WAT  1476     -25.118   0.465  18.383  1.00  0.00           O  
ATOM   5985  H1  WAT  1476     -25.215   0.035  19.233  1.00  0.00           H  
ATOM   5986  H2  WAT  1476     -24.998   1.391  18.596  1.00  0.00           H  
ATOM   5988  O   WAT  1477     -17.551 -21.304  -3.967  1.00  0.00           O  
ATOM   5989  H1  WAT  1477     -16.646 -21.597  -4.073  1.00  0.00           H  
ATOM   5990  H2  WAT  1477     -17.907 -21.301  -4.856  1.00  0.00           H  
ATOM   5992  O   WAT  1478     -11.282   0.947 -16.640  1.00  0.00           O  
ATOM   5993  H1  WAT  1478     -11.962   0.448 -17.093  1.00  0.00           H  
ATOM   5994  H2  WAT  1478     -10.497   0.821 -17.172  1.00  0.00           H  
ATOM   5996  O   WAT  1479     -13.683   0.764  23.001  1.00  0.00           O  
ATOM   5997  H1  WAT  1479     -13.904   1.132  22.145  1.00  0.00           H  
ATOM   5998  H2  WAT  1479     -12.813   1.113  23.195  1.00  0.00           H  
ATOM   6000  O   WAT  1480      19.961   8.591  15.719  1.00  0.00           O  
ATOM   6001  H1  WAT  1480      20.683   8.545  16.346  1.00  0.00           H  
ATOM   6002  H2  WAT  1480      19.249   8.108  16.138  1.00  0.00           H  
ATOM   6004  O   WAT  1481     -15.353 -11.541   3.288  1.00  0.00           O  
ATOM   6005  H1  WAT  1481     -14.538 -11.107   3.540  1.00  0.00           H  
ATOM   6006  H2  WAT  1481     -15.861 -11.587   4.098  1.00  0.00           H  
ATOM   6008  O   WAT  1482      23.824   3.270   0.905  1.00  0.00           O  
ATOM   6009  H1  WAT  1482      24.369   2.798   0.276  1.00  0.00           H  
ATOM   6010  H2  WAT  1482      24.145   4.171   0.872  1.00  0.00           H  
ATOM   6012  O   WAT  1483      15.886 -18.342   9.680  1.00  0.00           O  
ATOM   6013  H1  WAT  1483      16.497 -18.952   9.265  1.00  0.00           H  
ATOM   6014  H2  WAT  1483      15.676 -18.749  10.521  1.00  0.00           H  
ATOM   6016  O   WAT  1484       7.672 -10.825  -6.076  1.00  0.00           O  
ATOM   6017  H1  WAT  1484       7.550 -11.586  -5.508  1.00  0.00           H  
ATOM   6018  H2  WAT  1484       8.174 -10.207  -5.545  1.00  0.00           H  
ATOM   6020  O   WAT  1485      18.263  -5.360   2.862  1.00  0.00           O  
ATOM   6021  H1  WAT  1485      19.116  -5.526   3.264  1.00  0.00           H  
ATOM   6022  H2  WAT  1485      18.304  -4.446   2.581  1.00  0.00           H  
ATOM   6024  O   WAT  1486     -12.351 -19.905 -11.472  1.00  0.00           O  
ATOM   6025  H1  WAT  1486     -13.143 -19.510 -11.109  1.00  0.00           H  
ATOM   6026  H2  WAT  1486     -12.443 -20.840 -11.287  1.00  0.00           H  
ATOM   6028  O   WAT  1487      10.444 -11.943   0.387  1.00  0.00           O  
ATOM   6029  H1  WAT  1487      11.190 -11.756  -0.182  1.00  0.00           H  
ATOM   6030  H2  WAT  1487       9.943 -12.608  -0.085  1.00  0.00           H  
ATOM   6032  O   WAT  1488      17.468  -4.502   5.629  1.00  0.00           O  
ATOM   6033  H1  WAT  1488      17.581  -3.654   6.057  1.00  0.00           H  
ATOM   6034  H2  WAT  1488      17.412  -4.294   4.696  1.00  0.00           H  
ATOM   6036  O   WAT  1489     -24.463   0.139   1.817  1.00  0.00           O  
ATOM   6037  H1  WAT  1489     -23.869   0.730   2.280  1.00  0.00           H  
ATOM   6038  H2  WAT  1489     -23.945  -0.652   1.669  1.00  0.00           H  
ATOM   6040  O   WAT  1490      24.597  -2.708   0.607  1.00  0.00           O  
ATOM   6041  H1  WAT  1490      24.484  -1.831   0.241  1.00  0.00           H  
ATOM   6042  H2  WAT  1490      25.072  -2.566   1.426  1.00  0.00           H  
ATOM   6044  O   WAT  1491      -2.390  13.128  -2.514  1.00  0.00           O  
ATOM   6045  H1  WAT  1491      -3.231  13.534  -2.723  1.00  0.00           H  
ATOM   6046  H2  WAT  1491      -2.621  12.333  -2.032  1.00  0.00           H  
ATOM   6048  O   WAT  1492     -17.077   3.247 -14.100  1.00  0.00           O  
ATOM   6049  H1  WAT  1492     -16.143   3.368 -13.930  1.00  0.00           H  
ATOM   6050  H2  WAT  1492     -17.357   2.598 -13.454  1.00  0.00           H  
ATOM   6052  O   WAT  1493     -13.295 -11.227  -8.281  1.00  0.00           O  
ATOM   6053  H1  WAT  1493     -12.485 -11.502  -7.853  1.00  0.00           H  
ATOM   6054  H2  WAT  1493     -13.422 -11.863  -8.985  1.00  0.00           H  
ATOM   6056  O   WAT  1494      16.889  -1.539 -13.490  1.00  0.00           O  
ATOM   6057  H1  WAT  1494      17.397  -0.881 -13.965  1.00  0.00           H  
ATOM   6058  H2  WAT  1494      16.797  -1.179 -12.608  1.00  0.00           H  
ATOM   6060  O   WAT  1495     -25.652  -1.772  -8.274  1.00  0.00           O  
ATOM   6061  H1  WAT  1495     -25.688  -2.716  -8.118  1.00  0.00           H  
ATOM   6062  H2  WAT  1495     -24.762  -1.522  -8.025  1.00  0.00           H  
ATOM   6064  O   WAT  1496      16.308 -18.239 -15.665  1.00  0.00           O  
ATOM   6065  H1  WAT  1496      15.756 -18.868 -15.202  1.00  0.00           H  
ATOM   6066  H2  WAT  1496      17.203 -18.492 -15.437  1.00  0.00           H  
ATOM   6068  O   WAT  1497       5.617 -21.512   9.016  1.00  0.00           O  
ATOM   6069  H1  WAT  1497       6.061 -21.509   9.864  1.00  0.00           H  
ATOM   6070  H2  WAT  1497       4.693 -21.386   9.229  1.00  0.00           H  
ATOM   6072  O   WAT  1498      13.306  -2.340  -5.845  1.00  0.00           O  
ATOM   6073  H1  WAT  1498      13.137  -1.655  -6.493  1.00  0.00           H  
ATOM   6074  H2  WAT  1498      14.240  -2.528  -5.935  1.00  0.00           H  
ATOM   6076  O   WAT  1499      -6.598  -8.752   1.709  1.00  0.00           O  
ATOM   6077  H1  WAT  1499      -5.979  -8.210   2.198  1.00  0.00           H  
ATOM   6078  H2  WAT  1499      -7.338  -8.868   2.306  1.00  0.00           H  
ATOM   6080  O   WAT  1500      -7.905  15.840  10.271  1.00  0.00           O  
ATOM   6081  H1  WAT  1500      -8.860  15.775  10.250  1.00  0.00           H  
ATOM   6082  H2  WAT  1500      -7.730  16.781  10.283  1.00  0.00           H  
ATOM   6084  O   WAT  1501     -17.747  16.192  14.342  1.00  0.00           O  
ATOM   6085  H1  WAT  1501     -18.275  15.499  14.738  1.00  0.00           H  
ATOM   6086  H2  WAT  1501     -16.843  15.948  14.542  1.00  0.00           H  
ATOM   6088  O   WAT  1502       6.335  12.443   5.799  1.00  0.00           O  
ATOM   6089  H1  WAT  1502       6.935  12.627   6.522  1.00  0.00           H  
ATOM   6090  H2  WAT  1502       6.030  11.551   5.962  1.00  0.00           H  
ATOM   6092  O   WAT  1503      -4.306  11.771 -15.640  1.00  0.00           O  
ATOM   6093  H1  WAT  1503      -4.227  12.699 -15.861  1.00  0.00           H  
ATOM   6094  H2  WAT  1503      -5.240  11.583 -15.725  1.00  0.00           H  
ATOM   6096  O   WAT  1504      -8.837 -24.301 -10.911  1.00  0.00           O  
ATOM   6097  H1  WAT  1504      -8.681 -23.362 -11.009  1.00  0.00           H  
ATOM   6098  H2  WAT  1504      -8.139 -24.601 -10.329  1.00  0.00           H  
ATOM   6100  O   WAT  1505      23.630   0.305 -18.998  1.00  0.00           O  
ATOM   6101  H1  WAT  1505      23.083   0.929 -19.474  1.00  0.00           H  
ATOM   6102  H2  WAT  1505      23.485  -0.530 -19.444  1.00  0.00           H  
ATOM   6104  O   WAT  1506      20.158 -14.074  -1.382  1.00  0.00           O  
ATOM   6105  H1  WAT  1506      20.382 -13.145  -1.326  1.00  0.00           H  
ATOM   6106  H2  WAT  1506      19.748 -14.273  -0.540  1.00  0.00           H  
ATOM   6108  O   WAT  1507      24.547  -4.378 -13.799  1.00  0.00           O  
ATOM   6109  H1  WAT  1507      24.959  -4.668 -14.613  1.00  0.00           H  
ATOM   6110  H2  WAT  1507      23.684  -4.063 -14.066  1.00  0.00           H  
ATOM   6112  O   WAT  1508      12.655  -0.189  13.379  1.00  0.00           O  
ATOM   6113  H1  WAT  1508      12.348  -0.502  14.231  1.00  0.00           H  
ATOM   6114  H2  WAT  1508      12.180  -0.724  12.743  1.00  0.00           H  
ATOM   6116  O   WAT  1509      -8.393   9.651  18.544  1.00  0.00           O  
ATOM   6117  H1  WAT  1509      -8.586  10.011  19.409  1.00  0.00           H  
ATOM   6118  H2  WAT  1509      -7.445   9.746  18.451  1.00  0.00           H  
ATOM   6120  O   WAT  1510       0.347 -15.151   8.202  1.00  0.00           O  
ATOM   6121  H1  WAT  1510       0.413 -14.549   8.944  1.00  0.00           H  
ATOM   6122  H2  WAT  1510       0.584 -14.620   7.442  1.00  0.00           H  
ATOM   6124  O   WAT  1511       4.560  23.332  -4.012  1.00  0.00           O  
ATOM   6125  H1  WAT  1511       4.988  24.136  -3.718  1.00  0.00           H  
ATOM   6126  H2  WAT  1511       4.892  23.195  -4.900  1.00  0.00           H  
ATOM   6128  O   WAT  1512      11.899 -13.059 -16.096  1.00  0.00           O  
ATOM   6129  H1  WAT  1512      12.530 -12.397 -15.813  1.00  0.00           H  
ATOM   6130  H2  WAT  1512      12.108 -13.211 -17.017  1.00  0.00           H  
ATOM   6132  O   WAT  1513       3.770 -12.904  -2.605  1.00  0.00           O  
ATOM   6133  H1  WAT  1513       3.937 -12.357  -3.372  1.00  0.00           H  
ATOM   6134  H2  WAT  1513       3.830 -12.302  -1.863  1.00  0.00           H  
ATOM   6136  O   WAT  1514     -11.221 -10.438   5.860  1.00  0.00           O  
ATOM   6137  H1  WAT  1514     -10.288 -10.646   5.885  1.00  0.00           H  
ATOM   6138  H2  WAT  1514     -11.653 -11.235   6.169  1.00  0.00           H  
ATOM   6140  O   WAT  1515     -19.342  -8.840 -13.351  1.00  0.00           O  
ATOM   6141  H1  WAT  1515     -19.638  -9.500 -13.978  1.00  0.00           H  
ATOM   6142  H2  WAT  1515     -19.064  -9.344 -12.586  1.00  0.00           H  
ATOM   6144  O   WAT  1516      -9.130  -9.116  -3.767  1.00  0.00           O  
ATOM   6145  H1  WAT  1516      -8.777 -10.002  -3.693  1.00  0.00           H  
ATOM   6146  H2  WAT  1516      -8.357  -8.550  -3.774  1.00  0.00           H  
ATOM   6148  O   WAT  1517       4.663  11.194  18.966  1.00  0.00           O  
ATOM   6149  H1  WAT  1517       5.113  11.378  19.791  1.00  0.00           H  
ATOM   6150  H2  WAT  1517       5.331  11.330  18.294  1.00  0.00           H  
ATOM   6152  O   WAT  1518      -9.750  -4.293 -15.828  1.00  0.00           O  
ATOM   6153  H1  WAT  1518     -10.197  -3.451 -15.906  1.00  0.00           H  
ATOM   6154  H2  WAT  1518      -9.629  -4.415 -14.887  1.00  0.00           H  
ATOM   6156  O   WAT  1519      -5.562  -3.666  22.443  1.00  0.00           O  
ATOM   6157  H1  WAT  1519      -4.842  -3.143  22.793  1.00  0.00           H  
ATOM   6158  H2  WAT  1519      -5.527  -4.484  22.938  1.00  0.00           H  
ATOM   6160  O   WAT  1520      -7.949   1.202  10.967  1.00  0.00           O  
ATOM   6161  H1  WAT  1520      -7.552   0.366  10.724  1.00  0.00           H  
ATOM   6162  H2  WAT  1520      -8.786   0.964  11.365  1.00  0.00           H  
ATOM   6164  O   WAT  1521       4.391  -9.817  -3.023  1.00  0.00           O  
ATOM   6165  H1  WAT  1521       3.839  -9.757  -3.803  1.00  0.00           H  
ATOM   6166  H2  WAT  1521       3.772  -9.854  -2.294  1.00  0.00           H  
ATOM   6168  O   WAT  1522     -11.445   2.317  23.463  1.00  0.00           O  
ATOM   6169  H1  WAT  1522     -11.391   2.403  24.415  1.00  0.00           H  
ATOM   6170  H2  WAT  1522     -10.551   2.109  23.190  1.00  0.00           H  
ATOM   6172  O   WAT  1523     -18.995 -14.379 -12.577  1.00  0.00           O  
ATOM   6173  H1  WAT  1523     -19.594 -15.123 -12.521  1.00  0.00           H  
ATOM   6174  H2  WAT  1523     -19.264 -13.913 -13.368  1.00  0.00           H  
ATOM   6176  O   WAT  1524      -1.008 -15.856  -2.318  1.00  0.00           O  
ATOM   6177  H1  WAT  1524      -0.316 -15.311  -2.690  1.00  0.00           H  
ATOM   6178  H2  WAT  1524      -1.695 -15.861  -2.985  1.00  0.00           H  
ATOM   6180  O   WAT  1525      -8.435 -24.673   4.571  1.00  0.00           O  
ATOM   6181  H1  WAT  1525      -9.029 -24.730   3.822  1.00  0.00           H  
ATOM   6182  H2  WAT  1525      -8.043 -23.803   4.500  1.00  0.00           H  
ATOM   6184  O   WAT  1526      25.237  15.938   0.804  1.00  0.00           O  
ATOM   6185  H1  WAT  1526      24.368  15.537   0.788  1.00  0.00           H  
ATOM   6186  H2  WAT  1526      25.152  16.668   1.417  1.00  0.00           H  
ATOM   6188  O   WAT  1527       6.622  16.042 -10.098  1.00  0.00           O  
ATOM   6189  H1  WAT  1527       6.318  16.672 -10.751  1.00  0.00           H  
ATOM   6190  H2  WAT  1527       7.537  16.278  -9.944  1.00  0.00           H  
ATOM   6192  O   WAT  1528       6.006  -4.990  18.177  1.00  0.00           O  
ATOM   6193  H1  WAT  1528       5.914  -4.040  18.246  1.00  0.00           H  
ATOM   6194  H2  WAT  1528       6.929  -5.157  18.369  1.00  0.00           H  
ATOM   6196  O   WAT  1529       8.376   9.902  11.657  1.00  0.00           O  
ATOM   6197  H1  WAT  1529       8.458   8.951  11.578  1.00  0.00           H  
ATOM   6198  H2  WAT  1529       7.792  10.152  10.942  1.00  0.00           H  
ATOM   6200  O   WAT  1530      -1.096  -6.356  13.353  1.00  0.00           O  
ATOM   6201  H1  WAT  1530      -1.746  -5.871  13.861  1.00  0.00           H  
ATOM   6202  H2  WAT  1530      -0.304  -6.331  13.891  1.00  0.00           H  
ATOM   6204  O   WAT  1531     -16.986  21.071 -12.605  1.00  0.00           O  
ATOM   6205  H1  WAT  1531     -17.090  20.133 -12.766  1.00  0.00           H  
ATOM   6206  H2  WAT  1531     -16.215  21.317 -13.116  1.00  0.00           H  
ATOM   6208  O   WAT  1532      -8.612  -7.609   5.739  1.00  0.00           O  
ATOM   6209  H1  WAT  1532      -8.757  -8.192   4.994  1.00  0.00           H  
ATOM   6210  H2  WAT  1532      -9.396  -7.062   5.772  1.00  0.00           H  
ATOM   6212  O   WAT  1533      -5.850 -13.899   7.065  1.00  0.00           O  
ATOM   6213  H1  WAT  1533      -6.150 -13.455   7.857  1.00  0.00           H  
ATOM   6214  H2  WAT  1533      -6.041 -14.824   7.222  1.00  0.00           H  
ATOM   6216  O   WAT  1534       8.640  -5.595  18.465  1.00  0.00           O  
ATOM   6217  H1  WAT  1534       8.786  -6.454  18.863  1.00  0.00           H  
ATOM   6218  H2  WAT  1534       8.940  -5.696  17.561  1.00  0.00           H  
ATOM   6220  O   WAT  1535      22.712 -15.181  -9.502  1.00  0.00           O  
ATOM   6221  H1  WAT  1535      22.347 -16.039  -9.285  1.00  0.00           H  
ATOM   6222  H2  WAT  1535      21.979 -14.574  -9.394  1.00  0.00           H  
ATOM   6224  O   WAT  1536      15.617   4.050  20.858  1.00  0.00           O  
ATOM   6225  H1  WAT  1536      15.445   3.210  20.432  1.00  0.00           H  
ATOM   6226  H2  WAT  1536      15.078   4.031  21.649  1.00  0.00           H  
ATOM   6228  O   WAT  1537      16.166   2.310  16.183  1.00  0.00           O  
ATOM   6229  H1  WAT  1537      16.740   2.218  15.422  1.00  0.00           H  
ATOM   6230  H2  WAT  1537      16.760   2.488  16.912  1.00  0.00           H  
ATOM   6232  O   WAT  1538      -8.565 -27.412  -8.565  1.00  0.00           O  
ATOM   6233  H1  WAT  1538      -8.431 -28.084  -9.233  1.00  0.00           H  
ATOM   6234  H2  WAT  1538      -7.929 -26.730  -8.781  1.00  0.00           H  
ATOM   6236  O   WAT  1539     -20.557   8.068  18.929  1.00  0.00           O  
ATOM   6237  H1  WAT  1539     -19.745   7.624  18.684  1.00  0.00           H  
ATOM   6238  H2  WAT  1539     -20.344   9.000  18.880  1.00  0.00           H  
ATOM   6240  O   WAT  1540       5.418   3.404  -0.088  1.00  0.00           O  
ATOM   6241  H1  WAT  1540       4.498   3.443   0.172  1.00  0.00           H  
ATOM   6242  H2  WAT  1540       5.840   4.100   0.416  1.00  0.00           H  
ATOM   6244  O   WAT  1541      15.220  23.512   3.806  1.00  0.00           O  
ATOM   6245  H1  WAT  1541      15.151  22.838   3.130  1.00  0.00           H  
ATOM   6246  H2  WAT  1541      16.160  23.680   3.881  1.00  0.00           H  
ATOM   6248  O   WAT  1542       4.367  -8.288  12.559  1.00  0.00           O  
ATOM   6249  H1  WAT  1542       5.268  -8.092  12.815  1.00  0.00           H  
ATOM   6250  H2  WAT  1542       4.132  -7.586  11.952  1.00  0.00           H  
ATOM   6252  O   WAT  1543       9.301  -8.272  -9.243  1.00  0.00           O  
ATOM   6253  H1  WAT  1543       9.911  -7.561  -9.440  1.00  0.00           H  
ATOM   6254  H2  WAT  1543       9.184  -8.726 -10.078  1.00  0.00           H  
ATOM   6256  O   WAT  1544     -17.192   8.505  21.710  1.00  0.00           O  
ATOM   6257  H1  WAT  1544     -17.555   7.665  21.990  1.00  0.00           H  
ATOM   6258  H2  WAT  1544     -17.954   9.076  21.615  1.00  0.00           H  
ATOM   6260  O   WAT  1545      -8.124   6.891 -24.140  1.00  0.00           O  
ATOM   6261  H1  WAT  1545      -7.759   6.051 -24.415  1.00  0.00           H  
ATOM   6262  H2  WAT  1545      -7.400   7.334 -23.698  1.00  0.00           H  
ATOM   6264  O   WAT  1546       4.114  -3.035 -13.526  1.00  0.00           O  
ATOM   6265  H1  WAT  1546       4.628  -3.599 -14.103  1.00  0.00           H  
ATOM   6266  H2  WAT  1546       4.513  -3.147 -12.663  1.00  0.00           H  
ATOM   6268  O   WAT  1547     -12.872  14.630  18.776  1.00  0.00           O  
ATOM   6269  H1  WAT  1547     -12.038  14.181  18.910  1.00  0.00           H  
ATOM   6270  H2  WAT  1547     -12.628  15.529  18.556  1.00  0.00           H  
ATOM   6272  O   WAT  1548       5.465   4.583 -12.788  1.00  0.00           O  
ATOM   6273  H1  WAT  1548       6.354   4.761 -12.479  1.00  0.00           H  
ATOM   6274  H2  WAT  1548       5.030   5.435 -12.770  1.00  0.00           H  
ATOM   6276  O   WAT  1549       1.067   0.321  17.368  1.00  0.00           O  
ATOM   6277  H1  WAT  1549       1.712  -0.363  17.549  1.00  0.00           H  
ATOM   6278  H2  WAT  1549       0.487  -0.064  16.711  1.00  0.00           H  
ATOM   6280  O   WAT  1550      22.185  10.524  -5.132  1.00  0.00           O  
ATOM   6281  H1  WAT  1550      21.459  10.090  -4.683  1.00  0.00           H  
ATOM   6282  H2  WAT  1550      22.656   9.813  -5.567  1.00  0.00           H  
ATOM   6284  O   WAT  1551       7.972 -18.819  10.114  1.00  0.00           O  
ATOM   6285  H1  WAT  1551       7.145 -18.738   9.639  1.00  0.00           H  
ATOM   6286  H2  WAT  1551       7.781 -18.478  10.988  1.00  0.00           H  
ATOM   6288  O   WAT  1552     -13.671  14.972  -3.300  1.00  0.00           O  
ATOM   6289  H1  WAT  1552     -14.135  14.502  -3.992  1.00  0.00           H  
ATOM   6290  H2  WAT  1552     -13.250  15.705  -3.749  1.00  0.00           H  
ATOM   6292  O   WAT  1553       0.083 -11.007 -22.214  1.00  0.00           O  
ATOM   6293  H1  WAT  1553       0.649 -11.758 -22.394  1.00  0.00           H  
ATOM   6294  H2  WAT  1553      -0.080 -11.051 -21.272  1.00  0.00           H  
ATOM   6296  O   WAT  1554      -8.082  23.897   0.799  1.00  0.00           O  
ATOM   6297  H1  WAT  1554      -7.826  23.457  -0.012  1.00  0.00           H  
ATOM   6298  H2  WAT  1554      -8.172  23.189   1.437  1.00  0.00           H  
ATOM   6300  O   WAT  1555      -2.194  -1.833   6.251  1.00  0.00           O  
ATOM   6301  H1  WAT  1555      -2.107  -1.793   5.299  1.00  0.00           H  
ATOM   6302  H2  WAT  1555      -1.500  -1.262   6.580  1.00  0.00           H  
ATOM   6304  O   WAT  1556       9.125   5.790  20.776  1.00  0.00           O  
ATOM   6305  H1  WAT  1556       8.179   5.878  20.656  1.00  0.00           H  
ATOM   6306  H2  WAT  1556       9.420   5.308  20.003  1.00  0.00           H  
ATOM   6308  O   WAT  1557      -8.806  19.571  15.021  1.00  0.00           O  
ATOM   6309  H1  WAT  1557      -8.223  19.105  15.620  1.00  0.00           H  
ATOM   6310  H2  WAT  1557      -9.674  19.486  15.415  1.00  0.00           H  
ATOM   6312  O   WAT  1558     -11.570   7.770 -20.741  1.00  0.00           O  
ATOM   6313  H1  WAT  1558     -10.963   7.121 -20.385  1.00  0.00           H  
ATOM   6314  H2  WAT  1558     -12.355   7.268 -20.962  1.00  0.00           H  
ATOM   6316  O   WAT  1559      16.269 -20.732  -5.581  1.00  0.00           O  
ATOM   6317  H1  WAT  1559      16.537 -19.840  -5.800  1.00  0.00           H  
ATOM   6318  H2  WAT  1559      15.504 -20.620  -5.016  1.00  0.00           H  
ATOM   6320  O   WAT  1560      -0.021 -20.804   4.365  1.00  0.00           O  
ATOM   6321  H1  WAT  1560      -0.749 -21.252   4.795  1.00  0.00           H  
ATOM   6322  H2  WAT  1560      -0.431 -20.085   3.885  1.00  0.00           H  
ATOM   6324  O   WAT  1561      19.203   3.860  -2.070  1.00  0.00           O  
ATOM   6325  H1  WAT  1561      19.116   3.008  -1.641  1.00  0.00           H  
ATOM   6326  H2  WAT  1561      19.674   3.671  -2.882  1.00  0.00           H  
ATOM   6328  O   WAT  1562     -10.293  21.058  -4.958  1.00  0.00           O  
ATOM   6329  H1  WAT  1562      -9.711  20.911  -5.703  1.00  0.00           H  
ATOM   6330  H2  WAT  1562     -11.124  21.324  -5.352  1.00  0.00           H  
ATOM   6332  O   WAT  1563     -17.825 -18.374  -0.632  1.00  0.00           O  
ATOM   6333  H1  WAT  1563     -18.566 -17.779  -0.751  1.00  0.00           H  
ATOM   6334  H2  WAT  1563     -17.342 -18.323  -1.456  1.00  0.00           H  
ATOM   6336  O   WAT  1564       3.140 -18.572  -4.475  1.00  0.00           O  
ATOM   6337  H1  WAT  1564       2.515 -18.021  -4.945  1.00  0.00           H  
ATOM   6338  H2  WAT  1564       2.668 -18.858  -3.693  1.00  0.00           H  
ATOM   6340  O   WAT  1565      22.976  -7.647  16.099  1.00  0.00           O  
ATOM   6341  H1  WAT  1565      23.705  -7.039  15.981  1.00  0.00           H  
ATOM   6342  H2  WAT  1565      23.173  -8.375  15.510  1.00  0.00           H  
ATOM   6344  O   WAT  1566     -17.199   1.673  -0.144  1.00  0.00           O  
ATOM   6345  H1  WAT  1566     -16.745   1.513   0.683  1.00  0.00           H  
ATOM   6346  H2  WAT  1566     -17.879   2.311   0.076  1.00  0.00           H  
ATOM   6348  O   WAT  1567     -16.733  -2.729  14.890  1.00  0.00           O  
ATOM   6349  H1  WAT  1567     -16.365  -2.620  14.013  1.00  0.00           H  
ATOM   6350  H2  WAT  1567     -15.990  -2.597  15.479  1.00  0.00           H  
ATOM   6352  O   WAT  1568      21.567   0.571  18.786  1.00  0.00           O  
ATOM   6353  H1  WAT  1568      22.105   1.349  18.935  1.00  0.00           H  
ATOM   6354  H2  WAT  1568      21.022   0.797  18.033  1.00  0.00           H  
ATOM   6356  O   WAT  1569       8.961  -1.159   0.478  1.00  0.00           O  
ATOM   6357  H1  WAT  1569       9.781  -0.859   0.871  1.00  0.00           H  
ATOM   6358  H2  WAT  1569       8.325  -1.120   1.193  1.00  0.00           H  
ATOM   6360  O   WAT  1570     -14.045  13.322 -19.041  1.00  0.00           O  
ATOM   6361  H1  WAT  1570     -13.558  14.103 -18.777  1.00  0.00           H  
ATOM   6362  H2  WAT  1570     -14.935  13.477 -18.726  1.00  0.00           H  
ATOM   6364  O   WAT  1571     -19.394  11.858 -16.250  1.00  0.00           O  
ATOM   6365  H1  WAT  1571     -18.515  12.068 -15.937  1.00  0.00           H  
ATOM   6366  H2  WAT  1571     -19.968  12.459 -15.775  1.00  0.00           H  
ATOM   6368  O   WAT  1572     -22.562   7.054  -1.291  1.00  0.00           O  
ATOM   6369  H1  WAT  1572     -22.406   6.279  -1.830  1.00  0.00           H  
ATOM   6370  H2  WAT  1572     -21.992   6.936  -0.531  1.00  0.00           H  
ATOM   6372  O   WAT  1573      15.069  -5.303  -9.943  1.00  0.00           O  
ATOM   6373  H1  WAT  1573      15.020  -4.839 -10.779  1.00  0.00           H  
ATOM   6374  H2  WAT  1573      15.752  -4.845  -9.454  1.00  0.00           H  
ATOM   6376  O   WAT  1574       3.434 -12.169  17.367  1.00  0.00           O  
ATOM   6377  H1  WAT  1574       4.241 -12.048  17.866  1.00  0.00           H  
ATOM   6378  H2  WAT  1574       3.270 -11.315  16.966  1.00  0.00           H  
ATOM   6380  O   WAT  1575      -0.295  -0.047   7.478  1.00  0.00           O  
ATOM   6381  H1  WAT  1575       0.593   0.172   7.193  1.00  0.00           H  
ATOM   6382  H2  WAT  1575      -0.720   0.801   7.609  1.00  0.00           H  
ATOM   6384  O   WAT  1576      -1.038 -18.858   2.641  1.00  0.00           O  
ATOM   6385  H1  WAT  1576      -0.154 -18.702   2.309  1.00  0.00           H  
ATOM   6386  H2  WAT  1576      -1.542 -19.113   1.868  1.00  0.00           H  
ATOM   6388  O   WAT  1577      10.010   5.105 -17.566  1.00  0.00           O  
ATOM   6389  H1  WAT  1577       9.776   6.012 -17.762  1.00  0.00           H  
ATOM   6390  H2  WAT  1577      10.859   5.166 -17.129  1.00  0.00           H  
ATOM   6392  O   WAT  1578     -19.335  17.398  12.612  1.00  0.00           O  
ATOM   6393  H1  WAT  1578     -19.914  17.726  13.300  1.00  0.00           H  
ATOM   6394  H2  WAT  1578     -18.672  16.890  13.079  1.00  0.00           H  
ATOM   6396  O   WAT  1579      -4.804  23.745 -18.699  1.00  0.00           O  
ATOM   6397  H1  WAT  1579      -4.521  23.042 -19.284  1.00  0.00           H  
ATOM   6398  H2  WAT  1579      -4.873  23.328 -17.840  1.00  0.00           H  
ATOM   6400  O   WAT  1580      -0.673  -6.733  -6.141  1.00  0.00           O  
ATOM   6401  H1  WAT  1580      -0.131  -6.353  -5.450  1.00  0.00           H  
ATOM   6402  H2  WAT  1580      -1.180  -7.415  -5.702  1.00  0.00           H  
ATOM   6404  O   WAT  1581     -12.705  -0.604 -19.794  1.00  0.00           O  
ATOM   6405  H1  WAT  1581     -12.090  -1.259 -19.466  1.00  0.00           H  
ATOM   6406  H2  WAT  1581     -12.200   0.209 -19.818  1.00  0.00           H  
ATOM   6408  O   WAT  1582      11.211  -3.209 -20.966  1.00  0.00           O  
ATOM   6409  H1  WAT  1582      11.977  -2.927 -20.466  1.00  0.00           H  
ATOM   6410  H2  WAT  1582      11.575  -3.658 -21.729  1.00  0.00           H  
ATOM   6412  O   WAT  1583     -14.082   3.765  14.389  1.00  0.00           O  
ATOM   6413  H1  WAT  1583     -13.934   3.071  15.032  1.00  0.00           H  
ATOM   6414  H2  WAT  1583     -15.002   4.005  14.503  1.00  0.00           H  
ATOM   6416  O   WAT  1584      12.949 -20.044  -0.177  1.00  0.00           O  
ATOM   6417  H1  WAT  1584      13.612 -20.097  -0.865  1.00  0.00           H  
ATOM   6418  H2  WAT  1584      13.304 -20.569   0.540  1.00  0.00           H  
ATOM   6420  O   WAT  1585      22.411   3.445  11.571  1.00  0.00           O  
ATOM   6421  H1  WAT  1585      21.866   4.190  11.315  1.00  0.00           H  
ATOM   6422  H2  WAT  1585      22.141   2.738  10.984  1.00  0.00           H  
ATOM   6424  O   WAT  1586       6.250  17.528  16.998  1.00  0.00           O  
ATOM   6425  H1  WAT  1586       5.787  16.692  16.968  1.00  0.00           H  
ATOM   6426  H2  WAT  1586       5.810  18.021  17.690  1.00  0.00           H  
ATOM   6428  O   WAT  1587       0.518  -3.128 -10.108  1.00  0.00           O  
ATOM   6429  H1  WAT  1587       0.410  -3.806  -9.440  1.00  0.00           H  
ATOM   6430  H2  WAT  1587       1.120  -2.497  -9.714  1.00  0.00           H  
ATOM   6432  O   WAT  1588      13.546 -19.442  18.507  1.00  0.00           O  
ATOM   6433  H1  WAT  1588      13.148 -19.348  17.641  1.00  0.00           H  
ATOM   6434  H2  WAT  1588      13.661 -20.386  18.616  1.00  0.00           H  
ATOM   6436  O   WAT  1589      -5.432  -7.468  13.140  1.00  0.00           O  
ATOM   6437  H1  WAT  1589      -6.361  -7.671  13.034  1.00  0.00           H  
ATOM   6438  H2  WAT  1589      -5.376  -7.040  13.994  1.00  0.00           H  
ATOM   6440  O   WAT  1590      10.511 -13.492  13.482  1.00  0.00           O  
ATOM   6441  H1  WAT  1590      10.162 -12.602  13.526  1.00  0.00           H  
ATOM   6442  H2  WAT  1590      11.259 -13.426  12.887  1.00  0.00           H  
ATOM   6444  O   WAT  1591      20.009  -3.216 -12.851  1.00  0.00           O  
ATOM   6445  H1  WAT  1591      19.225  -3.405 -12.336  1.00  0.00           H  
ATOM   6446  H2  WAT  1591      20.013  -2.262 -12.939  1.00  0.00           H  
ATOM   6448  O   WAT  1592       1.297   2.044 -19.911  1.00  0.00           O  
ATOM   6449  H1  WAT  1592       1.028   1.158 -19.669  1.00  0.00           H  
ATOM   6450  H2  WAT  1592       1.836   1.926 -20.693  1.00  0.00           H  
ATOM   6452  O   WAT  1593      -9.445 -27.518   3.551  1.00  0.00           O  
ATOM   6453  H1  WAT  1593      -9.050 -27.040   4.280  1.00  0.00           H  
ATOM   6454  H2  WAT  1593     -10.384 -27.352   3.636  1.00  0.00           H  
ATOM   6456  O   WAT  1594     -10.734  14.287   2.443  1.00  0.00           O  
ATOM   6457  H1  WAT  1594     -10.837  13.732   3.215  1.00  0.00           H  
ATOM   6458  H2  WAT  1594     -11.575  14.738   2.357  1.00  0.00           H  
ATOM   6460  O   WAT  1595       2.608  24.180   4.848  1.00  0.00           O  
ATOM   6461  H1  WAT  1595       3.346  23.726   4.440  1.00  0.00           H  
ATOM   6462  H2  WAT  1595       2.750  25.103   4.639  1.00  0.00           H  
ATOM   6464  O   WAT  1596     -17.819   5.534 -12.067  1.00  0.00           O  
ATOM   6465  H1  WAT  1596     -17.395   5.607 -11.212  1.00  0.00           H  
ATOM   6466  H2  WAT  1596     -17.635   4.638 -12.349  1.00  0.00           H  
ATOM   6468  O   WAT  1597       2.592  10.325  23.885  1.00  0.00           O  
ATOM   6469  H1  WAT  1597       3.064  11.139  23.709  1.00  0.00           H  
ATOM   6470  H2  WAT  1597       1.683  10.522  23.658  1.00  0.00           H  
ATOM   6472  O   WAT  1598     -23.938  -5.877  11.673  1.00  0.00           O  
ATOM   6473  H1  WAT  1598     -23.107  -5.665  12.098  1.00  0.00           H  
ATOM   6474  H2  WAT  1598     -23.687  -6.355  10.882  1.00  0.00           H  
ATOM   6476  O   WAT  1599       6.788  -3.790  10.398  1.00  0.00           O  
ATOM   6477  H1  WAT  1599       5.916  -3.627  10.038  1.00  0.00           H  
ATOM   6478  H2  WAT  1599       7.353  -3.872   9.630  1.00  0.00           H  
ATOM   6480  O   WAT  1600     -17.723  -5.580  10.949  1.00  0.00           O  
ATOM   6481  H1  WAT  1600     -18.014  -6.489  11.028  1.00  0.00           H  
ATOM   6482  H2  WAT  1600     -17.516  -5.475  10.021  1.00  0.00           H  
ATOM   6484  O   WAT  1601      15.507  19.996  -5.925  1.00  0.00           O  
ATOM   6485  H1  WAT  1601      14.553  19.921  -5.954  1.00  0.00           H  
ATOM   6486  H2  WAT  1601      15.758  19.551  -5.115  1.00  0.00           H  
ATOM   6488  O   WAT  1602       0.371   1.343  19.812  1.00  0.00           O  
ATOM   6489  H1  WAT  1602       0.543   0.899  18.982  1.00  0.00           H  
ATOM   6490  H2  WAT  1602       1.233   1.624  20.117  1.00  0.00           H  
ATOM   6492  O   WAT  1603       7.673  -7.169   4.388  1.00  0.00           O  
ATOM   6493  H1  WAT  1603       6.806  -7.400   4.054  1.00  0.00           H  
ATOM   6494  H2  WAT  1603       8.038  -7.998   4.699  1.00  0.00           H  
ATOM   6496  O   WAT  1604      -6.988 -12.884 -15.542  1.00  0.00           O  
ATOM   6497  H1  WAT  1604      -6.693 -13.735 -15.220  1.00  0.00           H  
ATOM   6498  H2  WAT  1604      -7.413 -13.078 -16.378  1.00  0.00           H  
ATOM   6500  O   WAT  1605      -3.562   1.057  -9.241  1.00  0.00           O  
ATOM   6501  H1  WAT  1605      -4.420   0.651  -9.115  1.00  0.00           H  
ATOM   6502  H2  WAT  1605      -2.958   0.497  -8.753  1.00  0.00           H  
ATOM   6504  O   WAT  1606      14.696 -13.798 -20.197  1.00  0.00           O  
ATOM   6505  H1  WAT  1606      14.984 -12.892 -20.314  1.00  0.00           H  
ATOM   6506  H2  WAT  1606      13.847 -13.725 -19.761  1.00  0.00           H  
ATOM   6508  O   WAT  1607       9.851   2.972 -12.290  1.00  0.00           O  
ATOM   6509  H1  WAT  1607       9.555   2.258 -11.726  1.00  0.00           H  
ATOM   6510  H2  WAT  1607       9.162   3.633 -12.223  1.00  0.00           H  
ATOM   6512  O   WAT  1608      -5.193 -23.292  14.469  1.00  0.00           O  
ATOM   6513  H1  WAT  1608      -4.506 -23.346  13.804  1.00  0.00           H  
ATOM   6514  H2  WAT  1608      -5.980 -23.607  14.025  1.00  0.00           H  
ATOM   6516  O   WAT  1609      17.347  -6.365 -23.739  1.00  0.00           O  
ATOM   6517  H1  WAT  1609      16.692  -5.955 -24.305  1.00  0.00           H  
ATOM   6518  H2  WAT  1609      17.559  -5.693 -23.092  1.00  0.00           H  
ATOM   6520  O   WAT  1610     -11.838  21.092   4.826  1.00  0.00           O  
ATOM   6521  H1  WAT  1610     -11.174  21.730   5.086  1.00  0.00           H  
ATOM   6522  H2  WAT  1610     -12.203  20.775   5.652  1.00  0.00           H  
ATOM   6524  O   WAT  1611     -23.161  13.243  -8.627  1.00  0.00           O  
ATOM   6525  H1  WAT  1611     -23.405  14.120  -8.921  1.00  0.00           H  
ATOM   6526  H2  WAT  1611     -22.877  13.364  -7.721  1.00  0.00           H
[truncated: 424,286 more chars]
