# Supplementary material for: 1,4-Disubstituted 1H-1,2,3-Triazole Containing Peptidotriazolamers: A New Class of Peptidomimetics With Interesting Foldamer Properties
Source: Front Chem. 2019 Mar 26;7:155. doi: 10.3389/fchem.2019.00155 (PMC6443886; doi:10.3389/fchem.2019.00155)
Supplement: Supplementary file 2 [file Data_Sheet_2.zip › pdb_files/11c_freeMD-DMSO_LAST50NS_combined_Cluster_clst_c0.pdb]

CRYST1   44.220   44.220   44.220 109.47 109.47 109.47 P 1           1
ATOM      1  C2  BOC     1      -7.312  -3.118  -3.021  1.00  0.00           C  
ATOM      2  H21 BOC     1      -7.839  -2.246  -2.616  1.00  0.00           H  
ATOM      3  H22 BOC     1      -8.008  -3.966  -3.009  1.00  0.00           H  
ATOM      4  H23 BOC     1      -7.047  -2.860  -4.054  1.00  0.00           H  
ATOM      5  C1  BOC     1      -6.073  -3.346  -2.161  1.00  0.00           C  
ATOM      6  C3  BOC     1      -6.432  -3.380  -0.685  1.00  0.00           C  
ATOM      7  H31 BOC     1      -6.614  -2.380  -0.272  1.00  0.00           H  
ATOM      8  H32 BOC     1      -5.691  -3.864  -0.037  1.00  0.00           H  
ATOM      9  H33 BOC     1      -7.280  -4.076  -0.693  1.00  0.00           H  
ATOM     10  C4  BOC     1      -5.404  -4.742  -2.527  1.00  0.00           C  
ATOM     11  H41 BOC     1      -4.718  -5.082  -1.741  1.00  0.00           H  
ATOM     12  H42 BOC     1      -4.870  -4.821  -3.482  1.00  0.00           H  
ATOM     13  H43 BOC     1      -6.196  -5.497  -2.608  1.00  0.00           H  
ATOM     14  OS  BOC     1      -5.127  -2.228  -2.315  1.00  0.00           O  
ATOM     15  C   BOC     1      -4.557  -2.004  -3.602  1.00  0.00           C  
ATOM     16  O   BOC     1      -4.582  -2.638  -4.658  1.00  0.00           O  
ATOM     17  N   ALA     2      -3.733  -0.956  -3.500  1.00  0.00           N  
ATOM     18  H   ALA     2      -3.938  -0.375  -2.699  1.00  0.00           H  
ATOM     19  CA  ALA     2      -3.050  -0.306  -4.594  1.00  0.00           C  
ATOM     20  HA  ALA     2      -3.688  -0.233  -5.474  1.00  0.00           H  
ATOM     21  CB  ALA     2      -2.753   1.166  -4.234  1.00  0.00           C  
ATOM     22  HB1 ALA     2      -3.110   1.524  -3.269  1.00  0.00           H  
ATOM     23  HB2 ALA     2      -1.688   1.301  -4.423  1.00  0.00           H  
ATOM     24  HB3 ALA     2      -3.305   1.838  -4.891  1.00  0.00           H  
ATOM     25  C   ALA     2      -1.800  -1.072  -5.062  1.00  0.00           C  
ATOM     26  O   ALA     2      -1.331  -0.861  -6.204  1.00  0.00           O  
ATOM     27  N   G4n     3      -1.120  -1.857  -4.155  1.00  0.00           N  
ATOM     28  H   G4n     3      -1.321  -1.828  -3.166  1.00  0.00           H  
ATOM     29  CA  G4n     3      -0.012  -2.748  -4.470  1.00  0.00           C  
ATOM     30  HA2 G4n     3      -0.290  -3.757  -4.775  1.00  0.00           H  
ATOM     31  HA3 G4n     3       0.639  -2.314  -5.229  1.00  0.00           H  
ATOM     32 C4   T14     4       0.646  -2.818  -3.148  1.00  0.00          CL  
ATOM     33  N3  T14     4      -0.072  -2.737  -2.020  1.00  0.00           N  
ATOM     34  N2  T14     4       0.715  -2.866  -1.017  1.00  0.00           N  
ATOM     35  C5  T14     4       1.982  -3.078  -2.871  1.00  0.00           C  
ATOM     36  H5  T14     4       2.854  -3.162  -3.494  1.00  0.00           H  
ATOM     37  N1  T14     4       1.944  -3.105  -1.558  1.00  0.00           N  
ATOM     38  CA  A4c     5       2.921  -3.681  -0.600  1.00  0.00           C  
ATOM     39  HA  A4c     5       2.289  -3.983   0.235  1.00  0.00           H  
ATOM     40  CB  A4c     5       3.524  -4.952  -1.240  1.00  0.00           C  
ATOM     41  HB1 A4c     5       4.284  -4.739  -1.991  1.00  0.00           H  
ATOM     42  HB2 A4c     5       4.014  -5.476  -0.419  1.00  0.00           H  
ATOM     43  HB3 A4c     5       2.831  -5.654  -1.704  1.00  0.00           H  
ATOM     44  C   A4c     5       3.899  -2.671  -0.003  1.00  0.00           C  
ATOM     45  O   A4c     5       5.123  -2.791  -0.145  1.00  0.00           O  
ATOM     46  N   G4n     6       3.321  -1.673   0.563  1.00  0.00           N  
ATOM     47  H   G4n     6       2.313  -1.629   0.618  1.00  0.00           H  
ATOM     48  CA  G4n     6       4.031  -0.546   1.217  1.00  0.00           C  
ATOM     49  HA2 G4n     6       4.449  -0.916   2.153  1.00  0.00           H  
ATOM     50  HA3 G4n     6       4.789  -0.075   0.590  1.00  0.00           H  
ATOM     51 C4   T14     7       2.735   0.271   1.452  1.00  0.00          CL  
ATOM     52  N3  T14     7       1.651   0.200   0.662  1.00  0.00           N  
ATOM     53  N2  T14     7       0.772   0.955   1.111  1.00  0.00           N  
ATOM     54  C5  T14     7       2.472   1.069   2.497  1.00  0.00           C  
ATOM     55  H5  T14     7       2.992   1.426   3.368  1.00  0.00           H  
ATOM     56  N1  T14     7       1.254   1.586   2.224  1.00  0.00           N  
ATOM     57  CA  A4c     8       0.393   2.311   3.181  1.00  0.00           C  
ATOM     58  HA  A4c     8       1.077   2.974   3.711  1.00  0.00           H  
ATOM     59  CB  A4c     8      -0.636   3.149   2.434  1.00  0.00           C  
ATOM     60  HB1 A4c     8      -0.249   3.723   1.591  1.00  0.00           H  
ATOM     61  HB2 A4c     8      -1.411   2.510   2.011  1.00  0.00           H  
ATOM     62  HB3 A4c     8      -1.117   3.802   3.162  1.00  0.00           H  
ATOM     63  C   A4c     8      -0.217   1.393   4.277  1.00  0.00           C  
ATOM     64  O   A4c     8      -0.636   1.883   5.338  1.00  0.00           O  
ATOM     65  N   G4n     9      -0.063   0.087   4.112  1.00  0.00           N  
ATOM     66  H   G4n     9       0.444  -0.103   3.259  1.00  0.00           H  
ATOM     67  CA  G4n     9      -0.575  -1.049   4.792  1.00  0.00           C  
ATOM     68  HA2 G4n     9      -0.008  -1.159   5.717  1.00  0.00           H  
ATOM     69  HA3 G4n     9      -1.638  -0.859   4.943  1.00  0.00           H  
ATOM     70 C4   T14    10      -0.195  -2.191   3.848  1.00  0.00          CL  
ATOM     71  N3  T14    10       0.542  -1.808   2.789  1.00  0.00           N  
ATOM     72  N2  T14    10       0.622  -2.841   1.953  1.00  0.00           N  
ATOM     73  C5  T14    10      -0.601  -3.490   3.635  1.00  0.00           C  
ATOM     74  H5  T14    10      -1.283  -4.181   4.097  1.00  0.00           H  
ATOM     75  N1  T14    10      -0.117  -3.853   2.377  1.00  0.00           N  
ATOM     76  CA  A4c    11      -0.410  -5.007   1.526  1.00  0.00           C  
ATOM     77  HA  A4c    11       0.395  -5.171   0.810  1.00  0.00           H  
ATOM     78  CB  A4c    11      -0.609  -6.255   2.487  1.00  0.00           C  
ATOM     79  HB1 A4c    11       0.232  -6.374   3.171  1.00  0.00           H  
ATOM     80  HB2 A4c    11      -1.596  -6.120   2.931  1.00  0.00           H  
ATOM     81  HB3 A4c    11      -0.621  -7.123   1.827  1.00  0.00           H  
ATOM     82  C   A4c    11      -1.703  -4.686   0.772  1.00  0.00           C  
ATOM     83  O   A4c    11      -2.612  -5.552   0.663  1.00  0.00           O  
ATOM     84  N   G4n    12      -1.783  -3.435   0.317  1.00  0.00           N  
ATOM     85  H   G4n    12      -1.064  -2.732   0.412  1.00  0.00           H  
ATOM     86  CA  G4n    12      -2.884  -2.859  -0.276  1.00  0.00           C  
ATOM     87  HA2 G4n    12      -2.690  -2.761  -1.344  1.00  0.00           H  
ATOM     88  HA3 G4n    12      -3.816  -3.419  -0.206  1.00  0.00           H  
ATOM     89 C4   T14    13      -3.038  -1.551   0.315  1.00  0.00          CL  
ATOM     90  N3  T14    13      -2.043  -1.064   1.040  1.00  0.00           N  
ATOM     91  N2  T14    13      -2.388   0.102   1.489  1.00  0.00           N  
ATOM     92  C5  T14    13      -4.054  -0.603   0.200  1.00  0.00           C  
ATOM     93  H5  T14    13      -4.976  -0.613  -0.353  1.00  0.00           H  
ATOM     94  N1  T14    13      -3.619   0.388   0.926  1.00  0.00           N  
ATOM     95  CA  A4c    14      -4.325   1.564   1.105  1.00  0.00           C  
ATOM     96  HA  A4c    14      -5.301   1.312   0.691  1.00  0.00           H  
ATOM     97  CB  A4c    14      -4.318   1.897   2.617  1.00  0.00           C  
ATOM     98  HB1 A4c    14      -4.910   1.072   3.014  1.00  0.00           H  
ATOM     99  HB2 A4c    14      -3.347   2.024   3.095  1.00  0.00           H  
ATOM    100  HB3 A4c    14      -4.973   2.768   2.647  1.00  0.00           H  
ATOM    101  C   A4c    14      -3.713   2.711   0.227  1.00  0.00           C  
ATOM    102  O   A4c    14      -3.821   3.840   0.555  1.00  0.00           O  
ATOM    103  N   G4n    15      -2.905   2.414  -0.826  1.00  0.00           N  
ATOM    104  H   G4n    15      -2.843   1.417  -0.980  1.00  0.00           H  
ATOM    105  CA  G4n    15      -1.826   3.313  -1.289  1.00  0.00           C  
ATOM    106  HA2 G4n    15      -2.112   3.938  -2.135  1.00  0.00           H  
ATOM    107  HA3 G4n    15      -1.484   3.829  -0.392  1.00  0.00           H  
ATOM    108 C4   T14    16      -0.838   2.265  -1.654  1.00  0.00          CL  
ATOM    109  N3  T14    16      -1.224   0.939  -1.483  1.00  0.00           N  
ATOM    110  N2  T14    16      -0.240   0.194  -1.967  1.00  0.00           N  
ATOM    111  C5  T14    16       0.384   2.302  -2.253  1.00  0.00           C  
ATOM    112  H5  T14    16       1.045   3.101  -2.538  1.00  0.00           H  
ATOM    113  N1  T14    16       0.723   1.035  -2.481  1.00  0.00           N  
ATOM    114  CA  A4c    17       1.971   0.487  -2.969  1.00  0.00           C  
ATOM    115  HA  A4c    17       1.910  -0.557  -2.663  1.00  0.00           H  
ATOM    116  CB  A4c    17       2.010   0.486  -4.470  1.00  0.00           C  
ATOM    117  HB1 A4c    17       2.167   1.485  -4.877  1.00  0.00           H  
ATOM    118  HB2 A4c    17       2.789  -0.240  -4.704  1.00  0.00           H  
ATOM    119  HB3 A4c    17       1.099   0.068  -4.896  1.00  0.00           H  
ATOM    120  C   A4c    17       3.242   1.168  -2.485  1.00  0.00           C  
ATOM    121  O   A4c    17       4.283   1.154  -3.183  1.00  0.00           O  
ATOM    122  N   G4n    18       3.256   1.816  -1.314  1.00  0.00           N  
ATOM    123  H   G4n    18       2.477   1.829  -0.671  1.00  0.00           H  
ATOM    124  CA  G4n    18       4.435   2.490  -0.961  1.00  0.00           C  
ATOM    125  HA2 G4n    18       5.013   1.729  -0.436  1.00  0.00           H  
ATOM    126  HA3 G4n    18       4.886   2.956  -1.837  1.00  0.00           H  
ATOM    127 C4   T14    19       3.802   3.532  -0.065  1.00  0.00          CL  
ATOM    128  N3  T14    19       2.414   3.565   0.094  1.00  0.00           N  
ATOM    129  N2  T14    19       2.172   4.441   1.046  1.00  0.00           N  
ATOM    130  C5  T14    19       4.358   4.531   0.648  1.00  0.00           C  
ATOM    131  H5  T14    19       5.335   4.866   0.946  1.00  0.00           H  
ATOM    132  N1  T14    19       3.343   5.076   1.366  1.00  0.00           N  
ATOM    133  CA  A4c    20       3.260   6.137   2.393  1.00  0.00           C  
ATOM    134  HA  A4c    20       3.383   7.094   1.887  1.00  0.00           H  
ATOM    135  CB  A4c    20       1.815   6.115   3.025  1.00  0.00           C  
ATOM    136  HB1 A4c    20       1.088   6.260   2.226  1.00  0.00           H  
ATOM    137  HB2 A4c    20       1.622   5.184   3.559  1.00  0.00           H  
ATOM    138  HB3 A4c    20       1.808   6.969   3.703  1.00  0.00           H  
ATOM    139  C   A4c    20       4.355   6.081   3.395  1.00  0.00           C  
ATOM    140  O   A4c    20       4.123   6.338   4.556  1.00  0.00           O  
ATOM    141  O   ALL    21       5.569   5.787   2.948  1.00  0.00           O  
ATOM    142  C1  ALL    21       6.626   5.847   3.955  1.00  0.00           C  
ATOM    143  H11 ALL    21       6.326   5.067   4.666  1.00  0.00           H  
ATOM    144  H12 ALL    21       6.736   6.863   4.355  1.00  0.00           H  
ATOM    145  C2  ALL    21       7.877   5.304   3.333  1.00  0.00           C  
ATOM    146  H21 ALL    21       7.754   5.082   2.275  1.00  0.00           H  
ATOM    147  C3  ALL    21       9.039   5.154   3.971  1.00  0.00           C  
ATOM    148  H31 ALL    21       9.223   5.372   5.021  1.00  0.00           H  
ATOM    149  H32 ALL    21       9.924   4.837   3.424  1.00  0.00           H  
TER     150      ALL    21 
ATOM    150  S   DMS    22      -3.820   5.530 -14.553  1.00  0.00           S  
ATOM    151  CT1 DMS    22      -4.686   4.702 -15.867  1.00  0.00           C  
ATOM    152  O   DMS    22      -2.723   6.222 -15.325  1.00  0.00           O  
ATOM    153  CT2 DMS    22      -5.000   6.757 -14.015  1.00  0.00           C  
ATOM    154  HZ1 DMS    22      -4.373   3.665 -15.993  1.00  0.00           H  
ATOM    155  HZ2 DMS    22      -4.463   5.181 -16.820  1.00  0.00           H  
ATOM    156  HZ3 DMS    22      -5.744   4.821 -15.634  1.00  0.00           H  
ATOM    157  HZ4 DMS    22      -5.766   6.278 -13.406  1.00  0.00           H  
ATOM    158  HZ5 DMS    22      -5.378   7.315 -14.871  1.00  0.00           H  
ATOM    159  HZ6 DMS    22      -4.441   7.397 -13.331  1.00  0.00           H  
TER     160      DMS    22 
ATOM    160  S   DMS    23     -18.832   6.632 -13.996  1.00  0.00           S  
ATOM    161  CT1 DMS    23     -19.504   4.997 -14.470  1.00  0.00           C  
ATOM    162  O   DMS    23     -18.984   7.455 -15.259  1.00  0.00           O  
ATOM    163  CT2 DMS    23     -20.178   7.062 -12.921  1.00  0.00           C  
ATOM    164  HZ1 DMS    23     -19.466   4.404 -13.557  1.00  0.00           H  
ATOM    165  HZ2 DMS    23     -18.955   4.648 -15.345  1.00  0.00           H  
ATOM    166  HZ3 DMS    23     -20.569   4.945 -14.697  1.00  0.00           H  
ATOM    167  HZ4 DMS    23     -19.904   7.906 -12.287  1.00  0.00           H  
ATOM    168  HZ5 DMS    23     -20.455   6.321 -12.171  1.00  0.00           H  
ATOM    169  HZ6 DMS    23     -21.117   7.072 -13.473  1.00  0.00           H  
TER     170      DMS    23 
ATOM    170  S   DMS    24      -4.036  19.425  15.567  1.00  0.00           S  
ATOM    171  CT1 DMS    24      -5.666  18.690  15.312  1.00  0.00           C  
ATOM    172  O   DMS    24      -4.375  20.882  15.569  1.00  0.00           O  
ATOM    173  CT2 DMS    24      -3.841  18.915  17.296  1.00  0.00           C  
ATOM    174  HZ1 DMS    24      -5.911  18.625  14.252  1.00  0.00           H  
ATOM    175  HZ2 DMS    24      -6.465  19.181  15.868  1.00  0.00           H  
ATOM    176  HZ3 DMS    24      -5.638  17.709  15.788  1.00  0.00           H  
ATOM    177  HZ4 DMS    24      -3.733  17.837  17.424  1.00  0.00           H  
ATOM    178  HZ5 DMS    24      -4.743  19.252  17.807  1.00  0.00           H  
ATOM    179  HZ6 DMS    24      -2.975  19.426  17.717  1.00  0.00           H  
TER     180      DMS    24 
ATOM    180  S   DMS    25       8.738  20.965   4.386  1.00  0.00           S  
ATOM    181  CT1 DMS    25       7.219  20.268   3.811  1.00  0.00           C  
ATOM    182  O   DMS    25       9.213  21.857   3.249  1.00  0.00           O  
ATOM    183  CT2 DMS    25       7.938  22.065   5.552  1.00  0.00           C  
ATOM    184  HZ1 DMS    25       6.638  21.087   3.387  1.00  0.00           H  
ATOM    185  HZ2 DMS    25       6.761  19.714   4.631  1.00  0.00           H  
ATOM    186  HZ3 DMS    25       7.525  19.548   3.052  1.00  0.00           H  
ATOM    187  HZ4 DMS    25       7.035  22.493   5.117  1.00  0.00           H  
ATOM    188  HZ5 DMS    25       8.564  22.925   5.788  1.00  0.00           H  
ATOM    189  HZ6 DMS    25       7.712  21.543   6.482  1.00  0.00           H  
TER     190      DMS    25 
ATOM    190  S   DMS    26     -18.712 -11.465  11.077  1.00  0.00           S  
ATOM    191  CT1 DMS    26     -19.824 -10.495  12.042  1.00  0.00           C  
ATOM    192  O   DMS    26     -18.953 -10.892   9.648  1.00  0.00           O  
ATOM    193  CT2 DMS    26     -17.253 -10.734  11.718  1.00  0.00           C  
ATOM    194  HZ1 DMS    26     -19.562 -10.581  13.096  1.00  0.00           H  
ATOM    195  HZ2 DMS    26     -20.854 -10.830  11.926  1.00  0.00           H  
ATOM    196  HZ3 DMS    26     -19.694  -9.443  11.786  1.00  0.00           H  
ATOM    197  HZ4 DMS    26     -16.983 -11.157  12.685  1.00  0.00           H  
ATOM    198  HZ5 DMS    26     -17.255  -9.651  11.845  1.00  0.00           H  
ATOM    199  HZ6 DMS    26     -16.473 -11.029  11.017  1.00  0.00           H  
TER     200      DMS    26 
ATOM    200  S   DMS    27      13.211  -6.579 -15.352  1.00  0.00           S  
ATOM    201  CT1 DMS    27      12.007  -7.567 -14.435  1.00  0.00           C  
ATOM    202  O   DMS    27      12.426  -5.426 -16.007  1.00  0.00           O  
ATOM    203  CT2 DMS    27      14.297  -5.794 -14.165  1.00  0.00           C  
ATOM    204  HZ1 DMS    27      11.515  -6.962 -13.673  1.00  0.00           H  
ATOM    205  HZ2 DMS    27      12.551  -8.330 -13.877  1.00  0.00           H  
ATOM    206  HZ3 DMS    27      11.454  -8.082 -15.221  1.00  0.00           H  
ATOM    207  HZ4 DMS    27      13.723  -5.219 -13.438  1.00  0.00           H  
ATOM    208  HZ5 DMS    27      14.863  -5.091 -14.776  1.00  0.00           H  
ATOM    209  HZ6 DMS    27      14.906  -6.520 -13.627  1.00  0.00           H  
TER     210      DMS    27 
ATOM    210  S   DMS    28      15.369  11.597  -2.523  1.00  0.00           S  
ATOM    211  CT1 DMS    28      16.044  13.296  -2.730  1.00  0.00           C  
ATOM    212  O   DMS    28      14.627  11.162  -3.801  1.00  0.00           O  
ATOM    213  CT2 DMS    28      17.001  10.807  -2.679  1.00  0.00           C  
ATOM    214  HZ1 DMS    28      16.613  13.555  -1.837  1.00  0.00           H  
ATOM    215  HZ2 DMS    28      15.244  14.012  -2.915  1.00  0.00           H  
ATOM    216  HZ3 DMS    28      16.671  13.168  -3.612  1.00  0.00           H  
ATOM    217  HZ4 DMS    28      17.661  10.955  -1.824  1.00  0.00           H  
ATOM    218  HZ5 DMS    28      17.541  11.092  -3.582  1.00  0.00           H  
ATOM    219  HZ6 DMS    28      16.854   9.731  -2.771  1.00  0.00           H  
TER     220      DMS    28 
ATOM    220  S   DMS    29     -11.318 -15.041 -10.337  1.00  0.00           S  
ATOM    221  CT1 DMS    29     -11.192 -15.697 -12.015  1.00  0.00           C  
ATOM    222  O   DMS    29     -10.006 -15.259  -9.568  1.00  0.00           O  
ATOM    223  CT2 DMS    29     -12.230 -16.440  -9.639  1.00  0.00           C  
ATOM    224  HZ1 DMS    29     -10.712 -16.668 -11.885  1.00  0.00           H  
ATOM    225  HZ2 DMS    29     -10.615 -14.941 -12.548  1.00  0.00           H  
ATOM    226  HZ3 DMS    29     -12.215 -15.817 -12.371  1.00  0.00           H  
ATOM    227  HZ4 DMS    29     -11.620 -17.339  -9.725  1.00  0.00           H  
ATOM    228  HZ5 DMS    29     -13.143 -16.736 -10.155  1.00  0.00           H  
ATOM    229  HZ6 DMS    29     -12.603 -16.363  -8.618  1.00  0.00           H  
TER     230      DMS    29 
ATOM    230  S   DMS    30      13.945  15.140   0.947  1.00  0.00           S  
ATOM    231  CT1 DMS    30      13.331  13.559   0.463  1.00  0.00           C  
ATOM    232  O   DMS    30      14.808  15.599  -0.245  1.00  0.00           O  
ATOM    233  CT2 DMS    30      12.444  16.128   0.892  1.00  0.00           C  
ATOM    234  HZ1 DMS    30      14.184  12.973   0.121  1.00  0.00           H  
ATOM    235  HZ2 DMS    30      12.779  13.741  -0.459  1.00  0.00           H  
ATOM    236  HZ3 DMS    30      12.800  13.097   1.296  1.00  0.00           H  
ATOM    237  HZ4 DMS    30      11.679  15.647   1.502  1.00  0.00           H  
ATOM    238  HZ5 DMS    30      12.117  16.155  -0.148  1.00  0.00           H  
ATOM    239  HZ6 DMS    30      12.628  17.127   1.285  1.00  0.00           H  
TER     240      DMS    30 
ATOM    240  S   DMS    31      13.269 -12.682  -5.863  1.00  0.00           S  
ATOM    241  CT1 DMS    31      12.888 -12.248  -7.565  1.00  0.00           C  
ATOM    242  O   DMS    31      13.877 -14.080  -5.914  1.00  0.00           O  
ATOM    243  CT2 DMS    31      14.707 -11.558  -5.591  1.00  0.00           C  
ATOM    244  HZ1 DMS    31      13.881 -12.440  -7.971  1.00  0.00           H  
ATOM    245  HZ2 DMS    31      12.779 -11.164  -7.575  1.00  0.00           H  
ATOM    246  HZ3 DMS    31      12.126 -12.866  -8.039  1.00  0.00           H  
ATOM    247  HZ4 DMS    31      15.194 -11.901  -4.678  1.00  0.00           H  
ATOM    248  HZ5 DMS    31      14.362 -10.525  -5.646  1.00  0.00           H  
ATOM    249  HZ6 DMS    31      15.451 -11.701  -6.375  1.00  0.00           H  
TER     250      DMS    31 
ATOM    250  S   DMS    32     -13.234   1.922 -19.242  1.00  0.00           S  
ATOM    251  CT1 DMS    32     -12.473   1.025 -17.884  1.00  0.00           C  
ATOM    252  O   DMS    32     -14.664   1.465 -19.295  1.00  0.00           O  
ATOM    253  CT2 DMS    32     -13.275   3.633 -18.605  1.00  0.00           C  
ATOM    254  HZ1 DMS    32     -13.123   1.034 -17.010  1.00  0.00           H  
ATOM    255  HZ2 DMS    32     -11.477   1.438 -17.723  1.00  0.00           H  
ATOM    256  HZ3 DMS    32     -12.237   0.025 -18.249  1.00  0.00           H  
ATOM    257  HZ4 DMS    32     -12.279   4.027 -18.808  1.00  0.00           H  
ATOM    258  HZ5 DMS    32     -13.664   3.680 -17.588  1.00  0.00           H  
ATOM    259  HZ6 DMS    32     -13.912   4.230 -19.258  1.00  0.00           H  
TER     260      DMS    32 
ATOM    260  S   DMS    33       4.086  -1.962  22.587  1.00  0.00           S  
ATOM    261  CT1 DMS    33       3.054  -3.413  22.241  1.00  0.00           C  
ATOM    262  O   DMS    33       3.930  -1.106  21.356  1.00  0.00           O  
ATOM    263  CT2 DMS    33       3.234  -1.124  23.946  1.00  0.00           C  
ATOM    264  HZ1 DMS    33       2.866  -4.026  23.122  1.00  0.00           H  
ATOM    265  HZ2 DMS    33       3.528  -3.960  21.426  1.00  0.00           H  
ATOM    266  HZ3 DMS    33       2.116  -3.003  21.867  1.00  0.00           H  
ATOM    267  HZ4 DMS    33       2.171  -1.122  23.702  1.00  0.00           H  
ATOM    268  HZ5 DMS    33       3.498  -0.068  23.994  1.00  0.00           H  
ATOM    269  HZ6 DMS    33       3.416  -1.602  24.908  1.00  0.00           H  
TER     270      DMS    33 
ATOM    270  S   DMS    34       8.861  -6.000 -14.215  1.00  0.00           S  
ATOM    271  CT1 DMS    34       8.474  -6.130 -15.957  1.00  0.00           C  
ATOM    272  O   DMS    34       8.126  -4.702 -13.794  1.00  0.00           O  
ATOM    273  CT2 DMS    34       7.946  -7.382 -13.662  1.00  0.00           C  
ATOM    274  HZ1 DMS    34       9.157  -5.518 -16.546  1.00  0.00           H  
ATOM    275  HZ2 DMS    34       7.461  -5.737 -16.039  1.00  0.00           H  
ATOM    276  HZ3 DMS    34       8.529  -7.133 -16.378  1.00  0.00           H  
ATOM    277  HZ4 DMS    34       7.975  -7.457 -12.575  1.00  0.00           H  
ATOM    278  HZ5 DMS    34       8.457  -8.190 -14.186  1.00  0.00           H  
ATOM    279  HZ6 DMS    34       6.897  -7.246 -13.926  1.00  0.00           H  
TER     280      DMS    34 
ATOM    280  S   DMS    35     -16.802  -2.295  -4.845  1.00  0.00           S  
ATOM    281  CT1 DMS    35     -17.286  -0.583  -5.258  1.00  0.00           C  
ATOM    282  O   DMS    35     -17.053  -3.036  -6.221  1.00  0.00           O  
ATOM    283  CT2 DMS    35     -15.064  -2.133  -4.610  1.00  0.00           C  
ATOM    284  HZ1 DMS    35     -16.964   0.096  -4.468  1.00  0.00           H  
ATOM    285  HZ2 DMS    35     -18.335  -0.538  -5.551  1.00  0.00           H  
ATOM    286  HZ3 DMS    35     -16.598  -0.376  -6.078  1.00  0.00           H  
ATOM    287  HZ4 DMS    35     -14.744  -3.141  -4.348  1.00  0.00           H  
ATOM    288  HZ5 DMS    35     -14.947  -1.418  -3.796  1.00  0.00           H  
ATOM    289  HZ6 DMS    35     -14.624  -1.881  -5.575  1.00  0.00           H  
TER     290      DMS    35 
ATOM    290  S   DMS    36      19.363   6.041   4.344  1.00  0.00           S  
ATOM    291  CT1 DMS    36      19.812   4.391   4.821  1.00  0.00           C  
ATOM    292  O   DMS    36      19.640   6.203   2.848  1.00  0.00           O  
ATOM    293  CT2 DMS    36      17.632   5.960   4.624  1.00  0.00           C  
ATOM    294  HZ1 DMS    36      20.839   4.218   4.498  1.00  0.00           H  
ATOM    295  HZ2 DMS    36      19.227   3.760   4.153  1.00  0.00           H  
ATOM    296  HZ3 DMS    36      19.649   4.144   5.870  1.00  0.00           H  
ATOM    297  HZ4 DMS    36      17.451   5.658   5.655  1.00  0.00           H  
ATOM    298  HZ5 DMS    36      17.240   5.144   4.018  1.00  0.00           H  
ATOM    299  HZ6 DMS    36      17.199   6.934   4.396  1.00  0.00           H  
TER     300      DMS    36 
ATOM    300  S   DMS    37     -13.790  -0.533   9.463  1.00  0.00           S  
ATOM    301  CT1 DMS    37     -13.791   1.124   9.885  1.00  0.00           C  
ATOM    302  O   DMS    37     -12.730  -0.657   8.429  1.00  0.00           O  
ATOM    303  CT2 DMS    37     -13.069  -1.175  10.947  1.00  0.00           C  
ATOM    304  HZ1 DMS    37     -13.880   1.820   9.051  1.00  0.00           H  
ATOM    305  HZ2 DMS    37     -12.836   1.380  10.345  1.00  0.00           H  
ATOM    306  HZ3 DMS    37     -14.545   1.221  10.666  1.00  0.00           H  
ATOM    307  HZ4 DMS    37     -12.047  -0.802  10.882  1.00  0.00           H  
ATOM    308  HZ5 DMS    37     -13.167  -2.259  11.011  1.00  0.00           H  
ATOM    309  HZ6 DMS    37     -13.657  -0.821  11.794  1.00  0.00           H  
TER     310      DMS    37 
ATOM    310  S   DMS    38      10.090 -10.910 -15.629  1.00  0.00           S  
ATOM    311  CT1 DMS    38       9.578 -12.632 -15.919  1.00  0.00           C  
ATOM    312  O   DMS    38       8.990  -9.977 -16.149  1.00  0.00           O  
ATOM    313  CT2 DMS    38      10.043 -10.789 -13.878  1.00  0.00           C  
ATOM    314  HZ1 DMS    38      10.423 -13.197 -16.314  1.00  0.00           H  
ATOM    315  HZ2 DMS    38       8.644 -12.610 -16.480  1.00  0.00           H  
ATOM    316  HZ3 DMS    38       9.273 -12.995 -14.937  1.00  0.00           H  
ATOM    317  HZ4 DMS    38       9.998  -9.777 -13.477  1.00  0.00           H  
ATOM    318  HZ5 DMS    38      10.838 -11.416 -13.473  1.00  0.00           H  
ATOM    319  HZ6 DMS    38       9.131 -11.309 -13.585  1.00  0.00           H  
TER     320      DMS    38 
ATOM    320  S   DMS    39      10.170 -14.461  -4.250  1.00  0.00           S  
ATOM    321  CT1 DMS    39      11.127 -15.976  -4.595  1.00  0.00           C  
ATOM    322  O   DMS    39       9.471 -14.117  -5.571  1.00  0.00           O  
ATOM    323  CT2 DMS    39       8.858 -14.993  -3.134  1.00  0.00           C  
ATOM    324  HZ1 DMS    39      12.035 -15.805  -5.172  1.00  0.00           H  
ATOM    325  HZ2 DMS    39      10.503 -16.781  -4.983  1.00  0.00           H  
ATOM    326  HZ3 DMS    39      11.405 -16.350  -3.610  1.00  0.00           H  
ATOM    327  HZ4 DMS    39       8.294 -15.803  -3.595  1.00  0.00           H  
ATOM    328  HZ5 DMS    39       8.170 -14.181  -2.897  1.00  0.00           H  
ATOM    329  HZ6 DMS    39       9.266 -15.427  -2.221  1.00  0.00           H  
TER     330      DMS    39 
ATOM    330  S   DMS    40      -0.650  16.534  -0.608  1.00  0.00           S  
ATOM    331  CT1 DMS    40      -1.213  17.719  -1.820  1.00  0.00           C  
ATOM    332  O   DMS    40       0.893  16.415  -0.804  1.00  0.00           O  
ATOM    333  CT2 DMS    40      -0.915  17.448   1.012  1.00  0.00           C  
ATOM    334  HZ1 DMS    40      -0.657  18.608  -1.523  1.00  0.00           H  
ATOM    335  HZ2 DMS    40      -2.296  17.838  -1.775  1.00  0.00           H  
ATOM    336  HZ3 DMS    40      -0.888  17.486  -2.834  1.00  0.00           H  
ATOM    337  HZ4 DMS    40      -0.115  18.148   1.250  1.00  0.00           H  
ATOM    338  HZ5 DMS    40      -0.876  16.780   1.873  1.00  0.00           H  
ATOM    339  HZ6 DMS    40      -1.934  17.822   1.113  1.00  0.00           H  
TER     340      DMS    40 
ATOM    340  S   DMS    41       9.509   0.837  -6.407  1.00  0.00           S  
ATOM    341  CT1 DMS    41       7.758   0.899  -6.416  1.00  0.00           C  
ATOM    342  O   DMS    41       9.954   1.220  -7.794  1.00  0.00           O  
ATOM    343  CT2 DMS    41       9.818   2.281  -5.341  1.00  0.00           C  
ATOM    344  HZ1 DMS    41       7.415   0.693  -7.430  1.00  0.00           H  
ATOM    345  HZ2 DMS    41       7.321   1.879  -6.224  1.00  0.00           H  
ATOM    346  HZ3 DMS    41       7.370   0.275  -5.611  1.00  0.00           H  
ATOM    347  HZ4 DMS    41      10.840   2.443  -4.999  1.00  0.00           H  
ATOM    348  HZ5 DMS    41       9.319   2.140  -4.382  1.00  0.00           H  
ATOM    349  HZ6 DMS    41       9.269   3.115  -5.778  1.00  0.00           H  
TER     350      DMS    41 
ATOM    350  S   DMS    42       8.491 -17.987 -16.813  1.00  0.00           S  
ATOM    351  CT1 DMS    42       9.118 -19.441 -17.662  1.00  0.00           C  
ATOM    352  O   DMS    42       8.061 -18.454 -15.437  1.00  0.00           O  
ATOM    353  CT2 DMS    42      10.035 -17.150 -16.682  1.00  0.00           C  
ATOM    354  HZ1 DMS    42       9.588 -19.223 -18.621  1.00  0.00           H  
ATOM    355  HZ2 DMS    42       8.257 -20.044 -17.951  1.00  0.00           H  
ATOM    356  HZ3 DMS    42       9.733 -20.036 -16.987  1.00  0.00           H  
ATOM    357  HZ4 DMS    42       9.877 -16.455 -15.857  1.00  0.00           H  
ATOM    358  HZ5 DMS    42      10.253 -16.620 -17.609  1.00  0.00           H  
ATOM    359  HZ6 DMS    42      10.763 -17.942 -16.503  1.00  0.00           H  
TER     360      DMS    42 
ATOM    360  S   DMS    43      14.940 -13.072   9.639  1.00  0.00           S  
ATOM    361  CT1 DMS    43      13.664 -14.149  10.183  1.00  0.00           C  
ATOM    362  O   DMS    43      14.350 -12.651   8.286  1.00  0.00           O  
ATOM    363  CT2 DMS    43      14.550 -11.748  10.743  1.00  0.00           C  
ATOM    364  HZ1 DMS    43      12.698 -13.686  10.385  1.00  0.00           H  
ATOM    365  HZ2 DMS    43      14.040 -14.571  11.115  1.00  0.00           H  
ATOM    366  HZ3 DMS    43      13.517 -14.950   9.459  1.00  0.00           H  
ATOM    367  HZ4 DMS    43      14.946 -10.917  10.159  1.00  0.00           H  
ATOM    368  HZ5 DMS    43      14.984 -11.887  11.733  1.00  0.00           H  
ATOM    369  HZ6 DMS    43      13.490 -11.496  10.721  1.00  0.00           H  
TER     370      DMS    43 
ATOM    370  S   DMS    44      16.967  -1.966  -8.937  1.00  0.00           S  
ATOM    371  CT1 DMS    44      18.463  -1.872  -7.896  1.00  0.00           C  
ATOM    372  O   DMS    44      16.031  -2.899  -8.165  1.00  0.00           O  
ATOM    373  CT2 DMS    44      16.277  -0.268  -8.680  1.00  0.00           C  
ATOM    374  HZ1 DMS    44      19.230  -1.197  -8.275  1.00  0.00           H  
ATOM    375  HZ2 DMS    44      18.862  -2.887  -7.911  1.00  0.00           H  
ATOM    376  HZ3 DMS    44      18.189  -1.725  -6.852  1.00  0.00           H  
ATOM    377  HZ4 DMS    44      16.861   0.428  -9.283  1.00  0.00           H  
ATOM    378  HZ5 DMS    44      16.210  -0.159  -7.597  1.00  0.00           H  
ATOM    379  HZ6 DMS    44      15.256  -0.259  -9.061  1.00  0.00           H  
TER     380      DMS    44 
ATOM    380  S   DMS    45      17.940  18.527   3.286  1.00  0.00           S  
ATOM    381  CT1 DMS    45      17.989  18.378   5.084  1.00  0.00           C  
ATOM    382  O   DMS    45      19.367  18.993   2.904  1.00  0.00           O  
ATOM    383  CT2 DMS    45      17.998  16.766   2.952  1.00  0.00           C  
ATOM    384  HZ1 DMS    45      18.755  17.683   5.428  1.00  0.00           H  
ATOM    385  HZ2 DMS    45      16.981  18.093   5.384  1.00  0.00           H  
ATOM    386  HZ3 DMS    45      18.189  19.355   5.523  1.00  0.00           H  
ATOM    387  HZ4 DMS    45      18.817  16.233   3.436  1.00  0.00           H  
ATOM    388  HZ5 DMS    45      18.046  16.712   1.864  1.00  0.00           H  
ATOM    389  HZ6 DMS    45      17.098  16.222   3.238  1.00  0.00           H  
TER     390      DMS    45 
ATOM    390  S   DMS    46      18.267  -2.210  -3.801  1.00  0.00           S  
ATOM    391  CT1 DMS    46      18.333  -2.958  -2.200  1.00  0.00           C  
ATOM    392  O   DMS    46      19.269  -3.019  -4.661  1.00  0.00           O  
ATOM    393  CT2 DMS    46      16.585  -2.836  -4.308  1.00  0.00           C  
ATOM    394  HZ1 DMS    46      17.837  -3.926  -2.275  1.00  0.00           H  
ATOM    395  HZ2 DMS    46      17.796  -2.312  -1.505  1.00  0.00           H  
ATOM    396  HZ3 DMS    46      19.369  -2.989  -1.864  1.00  0.00           H  
ATOM    397  HZ4 DMS    46      15.763  -2.462  -3.698  1.00  0.00           H  
ATOM    398  HZ5 DMS    46      16.638  -3.920  -4.408  1.00  0.00           H  
ATOM    399  HZ6 DMS    46      16.425  -2.452  -5.315  1.00  0.00           H  
TER     400      DMS    46 
ATOM    400  S   DMS    47     -10.817 -15.487   7.109  1.00  0.00           S  
ATOM    401  CT1 DMS    47     -12.046 -15.702   8.363  1.00  0.00           C  
ATOM    402  O   DMS    47     -10.130 -16.896   7.109  1.00  0.00           O  
ATOM    403  CT2 DMS    47     -11.756 -15.338   5.614  1.00  0.00           C  
ATOM    404  HZ1 DMS    47     -12.907 -16.206   7.924  1.00  0.00           H  
ATOM    405  HZ2 DMS    47     -12.466 -14.751   8.691  1.00  0.00           H  
ATOM    406  HZ3 DMS    47     -11.727 -16.246   9.253  1.00  0.00           H  
ATOM    407  HZ4 DMS    47     -11.764 -14.333   5.193  1.00  0.00           H  
ATOM    408  HZ5 DMS    47     -12.752 -15.714   5.849  1.00  0.00           H  
ATOM    409  HZ6 DMS    47     -11.352 -16.015   4.861  1.00  0.00           H  
TER     410      DMS    47 
ATOM    410  S   DMS    48      -8.256  -8.747 -15.015  1.00  0.00           S  
ATOM    411  CT1 DMS    48      -6.526  -8.380 -14.994  1.00  0.00           C  
ATOM    412  O   DMS    48      -8.287 -10.084 -14.424  1.00  0.00           O  
ATOM    413  CT2 DMS    48      -8.541  -7.517 -13.736  1.00  0.00           C  
ATOM    414  HZ1 DMS    48      -5.987  -9.213 -15.444  1.00  0.00           H  
ATOM    415  HZ2 DMS    48      -6.012  -8.389 -14.033  1.00  0.00           H  
ATOM    416  HZ3 DMS    48      -6.347  -7.510 -15.626  1.00  0.00           H  
ATOM    417  HZ4 DMS    48      -8.416  -6.497 -14.100  1.00  0.00           H  
ATOM    418  HZ5 DMS    48      -7.876  -7.690 -12.890  1.00  0.00           H  
ATOM    419  HZ6 DMS    48      -9.543  -7.727 -13.360  1.00  0.00           H  
TER     420      DMS    48 
ATOM    420  S   DMS    49      -3.763  -0.405  24.380  1.00  0.00           S  
ATOM    421  CT1 DMS    49      -5.332  -0.624  23.454  1.00  0.00           C  
ATOM    422  O   DMS    49      -2.797   0.294  23.451  1.00  0.00           O  
ATOM    423  CT2 DMS    49      -4.494   0.730  25.522  1.00  0.00           C  
ATOM    424  HZ1 DMS    49      -5.740   0.334  23.133  1.00  0.00           H  
ATOM    425  HZ2 DMS    49      -6.058  -1.204  24.023  1.00  0.00           H  
ATOM    426  HZ3 DMS    49      -5.215  -1.239  22.562  1.00  0.00           H  
ATOM    427  HZ4 DMS    49      -5.238   0.219  26.132  1.00  0.00           H  
ATOM    428  HZ5 DMS    49      -4.918   1.576  24.981  1.00  0.00           H  
ATOM    429  HZ6 DMS    49      -3.858   1.250  26.239  1.00  0.00           H  
TER     430      DMS    49 
ATOM    430  S   DMS    50      10.036 -14.916   7.812  1.00  0.00           S  
ATOM    431  CT1 DMS    50      11.356 -14.594   6.724  1.00  0.00           C  
ATOM    432  O   DMS    50      10.235 -13.848   8.938  1.00  0.00           O  
ATOM    433  CT2 DMS    50       8.645 -14.226   6.897  1.00  0.00           C  
ATOM    434  HZ1 DMS    50      11.260 -15.321   5.917  1.00  0.00           H  
ATOM    435  HZ2 DMS    50      12.301 -14.791   7.231  1.00  0.00           H  
ATOM    436  HZ3 DMS    50      11.334 -13.574   6.338  1.00  0.00           H  
ATOM    437  HZ4 DMS    50       8.569 -14.813   5.981  1.00  0.00           H  
ATOM    438  HZ5 DMS    50       8.941 -13.219   6.605  1.00  0.00           H  
ATOM    439  HZ6 DMS    50       7.713 -14.296   7.458  1.00  0.00           H  
TER     440      DMS    50 
ATOM    440  S   DMS    51     -18.623   3.364   9.669  1.00  0.00           S  
ATOM    441  CT1 DMS    51     -18.398   3.254  11.397  1.00  0.00           C  
ATOM    442  O   DMS    51     -17.366   3.903   8.950  1.00  0.00           O  
ATOM    443  CT2 DMS    51     -18.730   1.576   9.281  1.00  0.00           C  
ATOM    444  HZ1 DMS    51     -19.152   2.633  11.881  1.00  0.00           H  
ATOM    445  HZ2 DMS    51     -18.280   4.240  11.846  1.00  0.00           H  
ATOM    446  HZ3 DMS    51     -17.529   2.598  11.429  1.00  0.00           H  
ATOM    447  HZ4 DMS    51     -19.680   1.064   9.436  1.00  0.00           H  
ATOM    448  HZ5 DMS    51     -17.887   1.078   9.759  1.00  0.00           H  
ATOM    449  HZ6 DMS    51     -18.419   1.538   8.237  1.00  0.00           H  
TER     450      DMS    51 
ATOM    450  S   DMS    52       2.306  23.612  11.007  1.00  0.00           S  
ATOM    451  CT1 DMS    52       1.004  23.226  12.188  1.00  0.00           C  
ATOM    452  O   DMS    52       2.818  22.308  10.523  1.00  0.00           O  
ATOM    453  CT2 DMS    52       1.210  24.069   9.658  1.00  0.00           C  
ATOM    454  HZ1 DMS    52       0.449  24.158  12.294  1.00  0.00           H  
ATOM    455  HZ2 DMS    52       1.351  22.988  13.193  1.00  0.00           H  
ATOM    456  HZ3 DMS    52       0.335  22.453  11.810  1.00  0.00           H  
ATOM    457  HZ4 DMS    52       0.448  23.298   9.550  1.00  0.00           H  
ATOM    458  HZ5 DMS    52       1.714  23.995   8.694  1.00  0.00           H  
ATOM    459  HZ6 DMS    52       0.704  25.023   9.806  1.00  0.00           H  
TER     460      DMS    52 
ATOM    460  S   DMS    53      12.170   9.814  11.651  1.00  0.00           S  
ATOM    461  CT1 DMS    53      13.188  11.278  11.269  1.00  0.00           C  
ATOM    462  O   DMS    53      11.582   9.362  10.339  1.00  0.00           O  
ATOM    463  CT2 DMS    53      13.474   8.584  11.893  1.00  0.00           C  
ATOM    464  HZ1 DMS    53      13.910  10.972  10.511  1.00  0.00           H  
ATOM    465  HZ2 DMS    53      13.669  11.630  12.181  1.00  0.00           H  
ATOM    466  HZ3 DMS    53      12.503  11.990  10.810  1.00  0.00           H  
ATOM    467  HZ4 DMS    53      12.960   7.630  12.006  1.00  0.00           H  
ATOM    468  HZ5 DMS    53      13.972   8.971  12.782  1.00  0.00           H  
ATOM    469  HZ6 DMS    53      14.187   8.650  11.071  1.00  0.00           H  
TER     470      DMS    53 
ATOM    470  S   DMS    54      17.835   9.824   8.306  1.00  0.00           S  
ATOM    471  CT1 DMS    54      16.853   8.526   7.524  1.00  0.00           C  
ATOM    472  O   DMS    54      16.954  11.050   8.334  1.00  0.00           O  
ATOM    473  CT2 DMS    54      17.796   9.089   9.980  1.00  0.00           C  
ATOM    474  HZ1 DMS    54      15.815   8.443   7.845  1.00  0.00           H  
ATOM    475  HZ2 DMS    54      17.390   7.585   7.635  1.00  0.00           H  
ATOM    476  HZ3 DMS    54      16.714   8.851   6.492  1.00  0.00           H  
ATOM    477  HZ4 DMS    54      18.117   8.048   9.942  1.00  0.00           H  
ATOM    478  HZ5 DMS    54      16.758   9.197  10.293  1.00  0.00           H  
ATOM    479  HZ6 DMS    54      18.496   9.733  10.514  1.00  0.00           H  
TER     480      DMS    54 
ATOM    480  S   DMS    55      13.087   1.544  13.430  1.00  0.00           S  
ATOM    481  CT1 DMS    55      11.519   0.859  12.851  1.00  0.00           C  
ATOM    482  O   DMS    55      13.254   2.712  12.491  1.00  0.00           O  
ATOM    483  CT2 DMS    55      12.699   2.268  15.073  1.00  0.00           C  
ATOM    484  HZ1 DMS    55      11.706   0.460  11.854  1.00  0.00           H  
ATOM    485  HZ2 DMS    55      10.767   1.642  12.753  1.00  0.00           H  
ATOM    486  HZ3 DMS    55      11.198   0.177  13.639  1.00  0.00           H  
ATOM    487  HZ4 DMS    55      13.667   2.526  15.504  1.00  0.00           H  
ATOM    488  HZ5 DMS    55      12.215   1.466  15.632  1.00  0.00           H  
ATOM    489  HZ6 DMS    55      12.026   3.123  15.020  1.00  0.00           H  
TER     490      DMS    55 
ATOM    490  S   DMS    56     -11.200   3.911  -4.809  1.00  0.00           S  
ATOM    491  CT1 DMS    56     -10.378   4.127  -6.415  1.00  0.00           C  
ATOM    492  O   DMS    56     -12.110   2.709  -4.989  1.00  0.00           O  
ATOM    493  CT2 DMS    56      -9.754   3.356  -3.933  1.00  0.00           C  
ATOM    494  HZ1 DMS    56     -11.095   4.744  -6.955  1.00  0.00           H  
ATOM    495  HZ2 DMS    56     -10.167   3.229  -6.996  1.00  0.00           H  
ATOM    496  HZ3 DMS    56      -9.469   4.726  -6.360  1.00  0.00           H  
ATOM    497  HZ4 DMS    56      -9.163   4.272  -3.917  1.00  0.00           H  
ATOM    498  HZ5 DMS    56      -9.190   2.570  -4.434  1.00  0.00           H  
ATOM    499  HZ6 DMS    56     -10.013   3.050  -2.919  1.00  0.00           H  
TER     500      DMS    56 
ATOM    500  S   DMS    57      12.389 -17.382  -9.269  1.00  0.00           S  
ATOM    501  CT1 DMS    57      14.034 -18.055  -9.267  1.00  0.00           C  
ATOM    502  O   DMS    57      11.636 -18.375  -8.415  1.00  0.00           O  
ATOM    503  CT2 DMS    57      12.625 -15.971  -8.182  1.00  0.00           C  
ATOM    504  HZ1 DMS    57      13.964 -19.022  -9.764  1.00  0.00           H  
ATOM    505  HZ2 DMS    57      14.335 -18.258  -8.239  1.00  0.00           H  
ATOM    506  HZ3 DMS    57      14.668 -17.344  -9.796  1.00  0.00           H  
ATOM    507  HZ4 DMS    57      13.182 -16.081  -7.252  1.00  0.00           H  
ATOM    508  HZ5 DMS    57      11.672 -15.602  -7.802  1.00  0.00           H  
ATOM    509  HZ6 DMS    57      12.983 -15.118  -8.759  1.00  0.00           H  
TER     510      DMS    57 
ATOM    510  S   DMS    58     -21.052  12.263   1.464  1.00  0.00           S  
ATOM    511  CT1 DMS    58     -20.246  10.967   0.484  1.00  0.00           C  
ATOM    512  O   DMS    58     -20.282  13.501   1.120  1.00  0.00           O  
ATOM    513  CT2 DMS    58     -20.521  11.754   3.178  1.00  0.00           C  
ATOM    514  HZ1 DMS    58     -20.495  11.094  -0.569  1.00  0.00           H  
ATOM    515  HZ2 DMS    58     -20.661   9.997   0.757  1.00  0.00           H  
ATOM    516  HZ3 DMS    58     -19.174  10.977   0.682  1.00  0.00           H  
ATOM    517  HZ4 DMS    58     -19.440  11.696   3.048  1.00  0.00           H  
ATOM    518  HZ5 DMS    58     -20.811  10.769   3.543  1.00  0.00           H  
ATOM    519  HZ6 DMS    58     -20.854  12.435   3.962  1.00  0.00           H  
TER     520      DMS    58 
ATOM    520  S   DMS    59      -3.347 -18.902   6.080  1.00  0.00           S  
ATOM    521  CT1 DMS    59      -3.373 -18.915   4.228  1.00  0.00           C  
ATOM    522  O   DMS    59      -2.375 -20.058   6.484  1.00  0.00           O  
ATOM    523  CT2 DMS    59      -2.581 -17.271   6.398  1.00  0.00           C  
ATOM    524  HZ1 DMS    59      -3.923 -18.059   3.837  1.00  0.00           H  
ATOM    525  HZ2 DMS    59      -3.745 -19.851   3.813  1.00  0.00           H  
ATOM    526  HZ3 DMS    59      -2.321 -18.920   3.941  1.00  0.00           H  
ATOM    527  HZ4 DMS    59      -3.305 -16.491   6.166  1.00  0.00           H  
ATOM    528  HZ5 DMS    59      -1.754 -17.210   5.691  1.00  0.00           H  
ATOM    529  HZ6 DMS    59      -2.145 -17.285   7.397  1.00  0.00           H  
TER     530      DMS    59 
ATOM    530  S   DMS    60      20.423   0.891 -10.959  1.00  0.00           S  
ATOM    531  CT1 DMS    60      19.680   2.285 -11.974  1.00  0.00           C  
ATOM    532  O   DMS    60      19.367  -0.216 -10.864  1.00  0.00           O  
ATOM    533  CT2 DMS    60      21.606   0.287 -12.199  1.00  0.00           C  
ATOM    534  HZ1 DMS    60      18.916   2.923 -11.529  1.00  0.00           H  
ATOM    535  HZ2 DMS    60      19.290   1.808 -12.873  1.00  0.00           H  
ATOM    536  HZ3 DMS    60      20.402   3.060 -12.230  1.00  0.00           H  
ATOM    537  HZ4 DMS    60      22.325   1.063 -12.462  1.00  0.00           H  
ATOM    538  HZ5 DMS    60      21.008   0.123 -13.096  1.00  0.00           H  
ATOM    539  HZ6 DMS    60      22.245  -0.557 -11.943  1.00  0.00           H  
TER     540      DMS    60 
ATOM    540  S   DMS    61      -2.595 -20.741  11.755  1.00  0.00           S  
ATOM    541  CT1 DMS    61      -2.568 -22.336  12.578  1.00  0.00           C  
ATOM    542  O   DMS    61      -1.159 -20.295  11.959  1.00  0.00           O  
ATOM    543  CT2 DMS    61      -2.676 -21.393  10.104  1.00  0.00           C  
ATOM    544  HZ1 DMS    61      -2.475 -22.163  13.650  1.00  0.00           H  
ATOM    545  HZ2 DMS    61      -1.703 -22.852  12.160  1.00  0.00           H  
ATOM    546  HZ3 DMS    61      -3.516 -22.798  12.301  1.00  0.00           H  
ATOM    547  HZ4 DMS    61      -3.713 -21.675   9.919  1.00  0.00           H  
ATOM    548  HZ5 DMS    61      -1.935 -22.135   9.807  1.00  0.00           H  
ATOM    549  HZ6 DMS    61      -2.406 -20.556   9.460  1.00  0.00           H  
TER     550      DMS    61 
ATOM    550  S   DMS    62       3.843 -13.134   2.127  1.00  0.00           S  
ATOM    551  CT1 DMS    62       4.104 -14.282   3.478  1.00  0.00           C  
ATOM    552  O   DMS    62       2.650 -12.194   2.321  1.00  0.00           O  
ATOM    553  CT2 DMS    62       3.029 -14.373   1.022  1.00  0.00           C  
ATOM    554  HZ1 DMS    62       4.691 -13.783   4.249  1.00  0.00           H  
ATOM    555  HZ2 DMS    62       4.733 -15.091   3.105  1.00  0.00           H  
ATOM    556  HZ3 DMS    62       3.193 -14.720   3.885  1.00  0.00           H  
ATOM    557  HZ4 DMS    62       2.224 -14.923   1.510  1.00  0.00           H  
ATOM    558  HZ5 DMS    62       3.707 -15.115   0.600  1.00  0.00           H  
ATOM    559  HZ6 DMS    62       2.487 -13.814   0.261  1.00  0.00           H  
TER     560      DMS    62 
ATOM    560  S   DMS    63      -8.121  -8.477  -1.516  1.00  0.00           S  
ATOM    561  CT1 DMS    63      -9.726  -8.397  -0.708  1.00  0.00           C  
ATOM    562  O   DMS    63      -7.392  -7.196  -1.095  1.00  0.00           O  
ATOM    563  CT2 DMS    63      -7.451  -9.858  -0.656  1.00  0.00           C  
ATOM    564  HZ1 DMS    63     -10.298  -7.563  -1.113  1.00  0.00           H  
ATOM    565  HZ2 DMS    63      -9.608  -8.274   0.369  1.00  0.00           H  
ATOM    566  HZ3 DMS    63     -10.197  -9.338  -0.992  1.00  0.00           H  
ATOM    567  HZ4 DMS    63      -7.179  -9.533   0.348  1.00  0.00           H  
ATOM    568  HZ5 DMS    63      -6.555 -10.104  -1.224  1.00  0.00           H  
ATOM    569  HZ6 DMS    63      -8.246 -10.604  -0.684  1.00  0.00           H  
TER     570      DMS    63 
ATOM    570  S   DMS    64       9.370 -13.126  -9.963  1.00  0.00           S  
ATOM    571  CT1 DMS    64       9.564 -14.832  -9.286  1.00  0.00           C  
ATOM    572  O   DMS    64      10.624 -12.833 -10.761  1.00  0.00           O  
ATOM    573  CT2 DMS    64       8.169 -13.759 -11.191  1.00  0.00           C  
ATOM    574  HZ1 DMS    64       9.797 -14.802  -8.222  1.00  0.00           H  
ATOM    575  HZ2 DMS    64      10.352 -15.371  -9.812  1.00  0.00           H  
ATOM    576  HZ3 DMS    64       8.683 -15.465  -9.394  1.00  0.00           H  
ATOM    577  HZ4 DMS    64       7.940 -12.895 -11.816  1.00  0.00           H  
ATOM    578  HZ5 DMS    64       7.328 -14.205 -10.660  1.00  0.00           H  
ATOM    579  HZ6 DMS    64       8.638 -14.588 -11.721  1.00  0.00           H  
TER     580      DMS    64 
ATOM    580  S   DMS    65     -15.147   2.415  13.244  1.00  0.00           S  
ATOM    581  CT1 DMS    65     -15.170   1.074  14.385  1.00  0.00           C  
ATOM    582  O   DMS    65     -16.092   3.538  13.658  1.00  0.00           O  
ATOM    583  CT2 DMS    65     -13.494   2.960  13.648  1.00  0.00           C  
ATOM    584  HZ1 DMS    65     -15.262   1.393  15.423  1.00  0.00           H  
ATOM    585  HZ2 DMS    65     -14.303   0.432  14.229  1.00  0.00           H  
ATOM    586  HZ3 DMS    65     -16.033   0.462  14.124  1.00  0.00           H  
ATOM    587  HZ4 DMS    65     -13.158   3.820  13.068  1.00  0.00           H  
ATOM    588  HZ5 DMS    65     -12.805   2.167  13.357  1.00  0.00           H  
ATOM    589  HZ6 DMS    65     -13.411   3.278  14.687  1.00  0.00           H  
TER     590      DMS    65 
ATOM    590  S   DMS    66     -13.396   7.684  15.593  1.00  0.00           S  
ATOM    591  CT1 DMS    66     -14.775   7.695  14.456  1.00  0.00           C  
ATOM    592  O   DMS    66     -13.996   7.801  17.002  1.00  0.00           O  
ATOM    593  CT2 DMS    66     -12.938   5.966  15.331  1.00  0.00           C  
ATOM    594  HZ1 DMS    66     -15.655   8.112  14.945  1.00  0.00           H  
ATOM    595  HZ2 DMS    66     -14.959   6.767  13.915  1.00  0.00           H  
ATOM    596  HZ3 DMS    66     -14.488   8.354  13.636  1.00  0.00           H  
ATOM    597  HZ4 DMS    66     -12.893   5.774  14.259  1.00  0.00           H  
ATOM    598  HZ5 DMS    66     -13.654   5.339  15.862  1.00  0.00           H  
ATOM    599  HZ6 DMS    66     -11.951   5.785  15.754  1.00  0.00           H  
TER     600      DMS    66 
ATOM    600  S   DMS    67      -7.349 -24.048  -0.651  1.00  0.00           S  
ATOM    601  CT1 DMS    67      -6.524 -25.617  -0.803  1.00  0.00           C  
ATOM    602  O   DMS    67      -8.736 -24.309  -1.240  1.00  0.00           O  
ATOM    603  CT2 DMS    67      -7.671 -24.028   1.062  1.00  0.00           C  
ATOM    604  HZ1 DMS    67      -7.088 -26.497  -0.494  1.00  0.00           H  
ATOM    605  HZ2 DMS    67      -5.619 -25.497  -0.208  1.00  0.00           H  
ATOM    606  HZ3 DMS    67      -6.288 -25.815  -1.849  1.00  0.00           H  
ATOM    607  HZ4 DMS    67      -8.367 -24.763   1.467  1.00  0.00           H  
ATOM    608  HZ5 DMS    67      -8.234 -23.103   1.188  1.00  0.00           H  
ATOM    609  HZ6 DMS    67      -6.740 -23.879   1.609  1.00  0.00           H  
TER     610      DMS    67 
ATOM    610  S   DMS    68      15.151  -8.670 -17.781  1.00  0.00           S  
ATOM    611  CT1 DMS    68      15.879 -10.258 -17.664  1.00  0.00           C  
ATOM    612  O   DMS    68      15.812  -8.100 -19.060  1.00  0.00           O  
ATOM    613  CT2 DMS    68      13.488  -9.282 -18.090  1.00  0.00           C  
ATOM    614  HZ1 DMS    68      16.969 -10.300 -17.668  1.00  0.00           H  
ATOM    615  HZ2 DMS    68      15.503 -10.786 -18.540  1.00  0.00           H  
ATOM    616  HZ3 DMS    68      15.542 -10.755 -16.755  1.00  0.00           H  
ATOM    617  HZ4 DMS    68      12.979  -8.364 -18.385  1.00  0.00           H  
ATOM    618  HZ5 DMS    68      13.103  -9.674 -17.148  1.00  0.00           H  
ATOM    619  HZ6 DMS    68      13.414 -10.055 -18.854  1.00  0.00           H  
TER     620      DMS    68 
ATOM    620  S   DMS    69     -12.512  17.568  -8.182  1.00  0.00           S  
ATOM    621  CT1 DMS    69     -11.998  19.332  -8.251  1.00  0.00           C  
ATOM    622  O   DMS    69     -13.796  17.500  -7.406  1.00  0.00           O  
ATOM    623  CT2 DMS    69     -13.028  17.447  -9.845  1.00  0.00           C  
ATOM    624  HZ1 DMS    69     -12.931  19.871  -8.412  1.00  0.00           H  
ATOM    625  HZ2 DMS    69     -11.322  19.419  -9.102  1.00  0.00           H  
ATOM    626  HZ3 DMS    69     -11.542  19.695  -7.330  1.00  0.00           H  
ATOM    627  HZ4 DMS    69     -13.765  18.181 -10.171  1.00  0.00           H  
ATOM    628  HZ5 DMS    69     -13.475  16.454  -9.892  1.00  0.00           H  
ATOM    629  HZ6 DMS    69     -12.166  17.427 -10.512  1.00  0.00           H  
TER     630      DMS    69 
ATOM    630  S   DMS    70      -8.735   3.009  22.089  1.00  0.00           S  
ATOM    631  CT1 DMS    70      -8.328   4.204  20.871  1.00  0.00           C  
ATOM    632  O   DMS    70      -7.739   3.221  23.218  1.00  0.00           O  
ATOM    633  CT2 DMS    70     -10.211   3.961  22.599  1.00  0.00           C  
ATOM    634  HZ1 DMS    70      -8.987   4.156  20.004  1.00  0.00           H  
ATOM    635  HZ2 DMS    70      -7.370   3.970  20.408  1.00  0.00           H  
ATOM    636  HZ3 DMS    70      -8.290   5.202  21.307  1.00  0.00           H  
ATOM    637  HZ4 DMS    70      -9.902   5.005  22.638  1.00  0.00           H  
ATOM    638  HZ5 DMS    70     -10.575   3.671  23.585  1.00  0.00           H  
ATOM    639  HZ6 DMS    70     -11.006   4.011  21.854  1.00  0.00           H  
TER     640      DMS    70 
ATOM    640  S   DMS    71      19.957 -15.465   9.905  1.00  0.00           S  
ATOM    641  CT1 DMS    71      18.511 -14.394   9.846  1.00  0.00           C  
ATOM    642  O   DMS    71      19.965 -16.076   8.492  1.00  0.00           O  
ATOM    643  CT2 DMS    71      21.275 -14.330  10.076  1.00  0.00           C  
ATOM    644  HZ1 DMS    71      18.550 -13.863   8.895  1.00  0.00           H  
ATOM    645  HZ2 DMS    71      18.477 -13.838  10.783  1.00  0.00           H  
ATOM    646  HZ3 DMS    71      17.573 -14.938   9.738  1.00  0.00           H  
ATOM    647  HZ4 DMS    71      21.100 -13.851  11.040  1.00  0.00           H  
ATOM    648  HZ5 DMS    71      21.368 -13.671   9.214  1.00  0.00           H  
ATOM    649  HZ6 DMS    71      22.247 -14.807  10.207  1.00  0.00           H  
TER     650      DMS    71 
ATOM    650  S   DMS    72       6.145  16.121  11.912  1.00  0.00           S  
ATOM    651  CT1 DMS    72       7.834  16.610  11.487  1.00  0.00           C  
ATOM    652  O   DMS    72       5.663  17.213  12.842  1.00  0.00           O  
ATOM    653  CT2 DMS    72       5.428  16.275  10.226  1.00  0.00           C  
ATOM    654  HZ1 DMS    72       8.412  16.685  12.409  1.00  0.00           H  
ATOM    655  HZ2 DMS    72       7.788  17.624  11.090  1.00  0.00           H  
ATOM    656  HZ3 DMS    72       8.281  15.974  10.723  1.00  0.00           H  
ATOM    657  HZ4 DMS    72       5.555  15.354   9.658  1.00  0.00           H  
ATOM    658  HZ5 DMS    72       5.948  17.130   9.795  1.00  0.00           H  
ATOM    659  HZ6 DMS    72       4.344  16.363  10.299  1.00  0.00           H  
TER     660      DMS    72 
ATOM    660  S   DMS    73      -9.065  -9.078  -6.614  1.00  0.00           S  
ATOM    661  CT1 DMS    73      -9.400  -9.537  -4.900  1.00  0.00           C  
ATOM    662  O   DMS    73      -9.019  -7.540  -6.591  1.00  0.00           O  
ATOM    663  CT2 DMS    73      -7.395  -9.646  -6.791  1.00  0.00           C  
ATOM    664  HZ1 DMS    73      -8.613  -9.035  -4.337  1.00  0.00           H  
ATOM    665  HZ2 DMS    73      -9.309 -10.610  -4.734  1.00  0.00           H  
ATOM    666  HZ3 DMS    73     -10.392  -9.183  -4.620  1.00  0.00           H  
ATOM    667  HZ4 DMS    73      -7.305 -10.711  -6.577  1.00  0.00           H  
ATOM    668  HZ5 DMS    73      -6.744  -9.092  -6.115  1.00  0.00           H  
ATOM    669  HZ6 DMS    73      -7.138  -9.571  -7.847  1.00  0.00           H  
TER     670      DMS    73 
ATOM    670  S   DMS    74       5.082   4.091 -18.743  1.00  0.00           S  
ATOM    671  CT1 DMS    74       5.039   4.132 -16.903  1.00  0.00           C  
ATOM    672  O   DMS    74       4.408   5.424 -18.972  1.00  0.00           O  
ATOM    673  CT2 DMS    74       6.767   4.340 -19.244  1.00  0.00           C  
ATOM    674  HZ1 DMS    74       5.748   3.332 -16.691  1.00  0.00           H  
ATOM    675  HZ2 DMS    74       4.031   4.009 -16.507  1.00  0.00           H  
ATOM    676  HZ3 DMS    74       5.407   5.078 -16.508  1.00  0.00           H  
ATOM    677  HZ4 DMS    74       7.062   5.345 -18.943  1.00  0.00           H  
ATOM    678  HZ5 DMS    74       6.925   4.257 -20.319  1.00  0.00           H  
ATOM    679  HZ6 DMS    74       7.397   3.603 -18.745  1.00  0.00           H  
TER     680      DMS    74 
ATOM    680  S   DMS    75       2.863  -8.214   2.245  1.00  0.00           S  
ATOM    681  CT1 DMS    75       4.638  -7.963   1.972  1.00  0.00           C  
ATOM    682  O   DMS    75       2.336  -6.817   1.946  1.00  0.00           O  
ATOM    683  CT2 DMS    75       2.529  -9.112   0.715  1.00  0.00           C  
ATOM    684  HZ1 DMS    75       4.836  -7.556   0.981  1.00  0.00           H  
ATOM    685  HZ2 DMS    75       5.195  -8.898   2.042  1.00  0.00           H  
ATOM    686  HZ3 DMS    75       5.063  -7.256   2.684  1.00  0.00           H  
ATOM    687  HZ4 DMS    75       3.165  -8.640  -0.034  1.00  0.00           H  
ATOM    688  HZ5 DMS    75       1.514  -8.811   0.457  1.00  0.00           H  
ATOM    689  HZ6 DMS    75       2.662 -10.194   0.722  1.00  0.00           H  
TER     690      DMS    75 
ATOM    690  S   DMS    76      -9.032  15.206 -19.787  1.00  0.00           S  
ATOM    691  CT1 DMS    76      -7.963  15.178 -18.284  1.00  0.00           C  
ATOM    692  O   DMS    76      -9.078  13.751 -20.173  1.00  0.00           O  
ATOM    693  CT2 DMS    76     -10.711  15.559 -19.087  1.00  0.00           C  
ATOM    694  HZ1 DMS    76      -7.918  16.086 -17.682  1.00  0.00           H  
ATOM    695  HZ2 DMS    76      -6.896  15.049 -18.467  1.00  0.00           H  
ATOM    696  HZ3 DMS    76      -8.388  14.385 -17.669  1.00  0.00           H  
ATOM    697  HZ4 DMS    76     -10.805  14.899 -18.225  1.00  0.00           H  
ATOM    698  HZ5 DMS    76     -11.534  15.279 -19.745  1.00  0.00           H  
ATOM    699  HZ6 DMS    76     -10.910  16.580 -18.759  1.00  0.00           H  
TER     700      DMS    76 
ATOM    700  S   DMS    77       1.499  -0.035   7.970  1.00  0.00           S  
ATOM    701  CT1 DMS    77       2.121   0.500   9.614  1.00  0.00           C  
ATOM    702  O   DMS    77       1.227  -1.548   7.874  1.00  0.00           O  
ATOM    703  CT2 DMS    77      -0.226   0.538   8.054  1.00  0.00           C  
ATOM    704  HZ1 DMS    77       1.520   0.079  10.420  1.00  0.00           H  
ATOM    705  HZ2 DMS    77       2.118   1.586   9.708  1.00  0.00           H  
ATOM    706  HZ3 DMS    77       3.108   0.061   9.757  1.00  0.00           H  
ATOM    707  HZ4 DMS    77      -0.724   0.050   7.216  1.00  0.00           H  
ATOM    708  HZ5 DMS    77      -0.264   1.606   7.841  1.00  0.00           H  
ATOM    709  HZ6 DMS    77      -0.489   0.294   9.084  1.00  0.00           H  
TER     710      DMS    77 
ATOM    710  S   DMS    78       1.139 -15.463  -2.125  1.00  0.00           S  
ATOM    711  CT1 DMS    78       0.082 -16.496  -3.201  1.00  0.00           C  
ATOM    712  O   DMS    78       2.251 -16.308  -1.494  1.00  0.00           O  
ATOM    713  CT2 DMS    78       1.964 -14.641  -3.483  1.00  0.00           C  
ATOM    714  HZ1 DMS    78       0.800 -17.134  -3.718  1.00  0.00           H  
ATOM    715  HZ2 DMS    78      -0.508 -15.810  -3.808  1.00  0.00           H  
ATOM    716  HZ3 DMS    78      -0.680 -17.130  -2.747  1.00  0.00           H  
ATOM    717  HZ4 DMS    78       2.742 -14.035  -3.019  1.00  0.00           H  
ATOM    718  HZ5 DMS    78       1.301 -13.962  -4.020  1.00  0.00           H  
ATOM    719  HZ6 DMS    78       2.500 -15.333  -4.132  1.00  0.00           H  
TER     720      DMS    78 
ATOM    720  S   DMS    79      -9.953  -6.692  18.866  1.00  0.00           S  
ATOM    721  CT1 DMS    79      -9.778  -6.671  17.165  1.00  0.00           C  
ATOM    722  O   DMS    79      -8.698  -6.246  19.592  1.00  0.00           O  
ATOM    723  CT2 DMS    79     -11.109  -5.275  18.927  1.00  0.00           C  
ATOM    724  HZ1 DMS    79      -9.051  -7.482  17.112  1.00  0.00           H  
ATOM    725  HZ2 DMS    79      -9.279  -5.744  16.882  1.00  0.00           H  
ATOM    726  HZ3 DMS    79     -10.737  -6.968  16.741  1.00  0.00           H  
ATOM    727  HZ4 DMS    79     -11.363  -4.983  19.946  1.00  0.00           H  
ATOM    728  HZ5 DMS    79     -12.062  -5.435  18.423  1.00  0.00           H  
ATOM    729  HZ6 DMS    79     -10.586  -4.449  18.445  1.00  0.00           H  
TER     730      DMS    79 
ATOM    730  S   DMS    80       6.794  10.125  -4.551  1.00  0.00           S  
ATOM    731  CT1 DMS    80       7.794  10.373  -6.001  1.00  0.00           C  
ATOM    732  O   DMS    80       6.354   8.669  -4.518  1.00  0.00           O  
ATOM    733  CT2 DMS    80       8.140  10.277  -3.419  1.00  0.00           C  
ATOM    734  HZ1 DMS    80       7.296   9.972  -6.884  1.00  0.00           H  
ATOM    735  HZ2 DMS    80       8.730   9.862  -5.776  1.00  0.00           H  
ATOM    736  HZ3 DMS    80       7.815  11.413  -6.328  1.00  0.00           H  
ATOM    737  HZ4 DMS    80       7.826   9.934  -2.433  1.00  0.00           H  
ATOM    738  HZ5 DMS    80       8.401  11.336  -3.423  1.00  0.00           H  
ATOM    739  HZ6 DMS    80       8.995   9.704  -3.776  1.00  0.00           H  
TER     740      DMS    80 
ATOM    740  S   DMS    81     -17.932   6.811  16.726  1.00  0.00           S  
ATOM    741  CT1 DMS    81     -16.844   5.489  17.189  1.00  0.00           C  
ATOM    742  O   DMS    81     -19.190   6.322  17.455  1.00  0.00           O  
ATOM    743  CT2 DMS    81     -17.192   8.041  17.845  1.00  0.00           C  
ATOM    744  HZ1 DMS    81     -16.846   5.276  18.258  1.00  0.00           H  
ATOM    745  HZ2 DMS    81     -15.852   5.681  16.780  1.00  0.00           H  
ATOM    746  HZ3 DMS    81     -17.320   4.616  16.743  1.00  0.00           H  
ATOM    747  HZ4 DMS    81     -17.016   7.534  18.794  1.00  0.00           H  
ATOM    748  HZ5 DMS    81     -17.905   8.853  17.986  1.00  0.00           H  
ATOM    749  HZ6 DMS    81     -16.247   8.468  17.512  1.00  0.00           H  
TER     750      DMS    81 
ATOM    750  S   DMS    82     -20.227   7.699  -8.085  1.00  0.00           S  
ATOM    751  CT1 DMS    82     -21.881   8.280  -7.925  1.00  0.00           C  
ATOM    752  O   DMS    82     -19.867   7.837  -9.533  1.00  0.00           O  
ATOM    753  CT2 DMS    82     -19.247   8.933  -7.285  1.00  0.00           C  
ATOM    754  HZ1 DMS    82     -22.232   7.977  -6.939  1.00  0.00           H  
ATOM    755  HZ2 DMS    82     -22.518   7.787  -8.659  1.00  0.00           H  
ATOM    756  HZ3 DMS    82     -22.008   9.342  -8.138  1.00  0.00           H  
ATOM    757  HZ4 DMS    82     -19.550   9.003  -6.241  1.00  0.00           H  
ATOM    758  HZ5 DMS    82     -19.477   9.903  -7.726  1.00  0.00           H  
ATOM    759  HZ6 DMS    82     -18.187   8.710  -7.408  1.00  0.00           H  
TER     760      DMS    82 
ATOM    760  S   DMS    83       0.498 -10.998  15.716  1.00  0.00           S  
ATOM    761  CT1 DMS    83       1.888 -10.133  14.872  1.00  0.00           C  
ATOM    762  O   DMS    83       1.064 -11.002  17.155  1.00  0.00           O  
ATOM    763  CT2 DMS    83      -0.577  -9.578  15.460  1.00  0.00           C  
ATOM    764  HZ1 DMS    83       2.832 -10.674  14.941  1.00  0.00           H  
ATOM    765  HZ2 DMS    83       2.111  -9.178  15.347  1.00  0.00           H  
ATOM    766  HZ3 DMS    83       1.699 -10.140  13.799  1.00  0.00           H  
ATOM    767  HZ4 DMS    83      -0.939  -9.575  14.432  1.00  0.00           H  
ATOM    768  HZ5 DMS    83       0.030  -8.674  15.508  1.00  0.00           H  
ATOM    769  HZ6 DMS    83      -1.252  -9.443  16.305  1.00  0.00           H  
TER     770      DMS    83 
ATOM    770  S   DMS    84      -1.455 -17.404  -0.232  1.00  0.00           S  
ATOM    771  CT1 DMS    84      -1.486 -19.073  -0.941  1.00  0.00           C  
ATOM    772  O   DMS    84      -2.865 -16.870  -0.498  1.00  0.00           O  
ATOM    773  CT2 DMS    84      -1.477 -17.976   1.484  1.00  0.00           C  
ATOM    774  HZ1 DMS    84      -2.346 -19.553  -0.473  1.00  0.00           H  
ATOM    775  HZ2 DMS    84      -0.608 -19.571  -0.530  1.00  0.00           H  
ATOM    776  HZ3 DMS    84      -1.680 -19.029  -2.012  1.00  0.00           H  
ATOM    777  HZ4 DMS    84      -2.292 -18.685   1.626  1.00  0.00           H  
ATOM    778  HZ5 DMS    84      -1.617 -17.155   2.188  1.00  0.00           H  
ATOM    779  HZ6 DMS    84      -0.517 -18.423   1.742  1.00  0.00           H  
TER     780      DMS    84 
ATOM    780  S   DMS    85      14.761  11.913   3.211  1.00  0.00           S  
ATOM    781  CT1 DMS    85      13.277  11.111   3.835  1.00  0.00           C  
ATOM    782  O   DMS    85      15.190  12.788   4.364  1.00  0.00           O  
ATOM    783  CT2 DMS    85      15.873  10.414   3.276  1.00  0.00           C  
ATOM    784  HZ1 DMS    85      12.982  10.224   3.275  1.00  0.00           H  
ATOM    785  HZ2 DMS    85      12.546  11.919   3.821  1.00  0.00           H  
ATOM    786  HZ3 DMS    85      13.352  10.800   4.877  1.00  0.00           H  
ATOM    787  HZ4 DMS    85      15.860  10.083   4.314  1.00  0.00           H  
ATOM    788  HZ5 DMS    85      16.846  10.598   2.819  1.00  0.00           H  
ATOM    789  HZ6 DMS    85      15.320   9.690   2.678  1.00  0.00           H  
TER     790      DMS    85 
ATOM    790  S   DMS    86      10.828   2.350 -15.720  1.00  0.00           S  
ATOM    791  CT1 DMS    86       9.059   2.412 -15.394  1.00  0.00           C  
ATOM    792  O   DMS    86      10.928   3.443 -16.785  1.00  0.00           O  
ATOM    793  CT2 DMS    86      11.193   3.273 -14.158  1.00  0.00           C  
ATOM    794  HZ1 DMS    86       8.489   1.934 -16.191  1.00  0.00           H  
ATOM    795  HZ2 DMS    86       8.885   3.483 -15.291  1.00  0.00           H  
ATOM    796  HZ3 DMS    86       8.876   1.939 -14.430  1.00  0.00           H  
ATOM    797  HZ4 DMS    86      12.273   3.353 -14.028  1.00  0.00           H  
ATOM    798  HZ5 DMS    86      10.846   2.676 -13.314  1.00  0.00           H  
ATOM    799  HZ6 DMS    86      10.730   4.257 -14.228  1.00  0.00           H  
TER     800      DMS    86 
ATOM    800  S   DMS    87      16.436  13.106 -12.341  1.00  0.00           S  
ATOM    801  CT1 DMS    87      18.188  12.969 -12.141  1.00  0.00           C  
ATOM    802  O   DMS    87      16.211  13.270 -13.827  1.00  0.00           O  
ATOM    803  CT2 DMS    87      16.129  11.318 -12.068  1.00  0.00           C  
ATOM    804  HZ1 DMS    87      18.726  13.866 -12.445  1.00  0.00           H  
ATOM    805  HZ2 DMS    87      18.650  12.220 -12.785  1.00  0.00           H  
ATOM    806  HZ3 DMS    87      18.383  12.772 -11.086  1.00  0.00           H  
ATOM    807  HZ4 DMS    87      16.321  11.227 -10.999  1.00  0.00           H  
ATOM    808  HZ5 DMS    87      16.813  10.672 -12.618  1.00  0.00           H  
ATOM    809  HZ6 DMS    87      15.127  10.957 -12.298  1.00  0.00           H  
TER     810      DMS    87 
ATOM    810  S   DMS    88       6.346  12.106  13.361  1.00  0.00           S  
ATOM    811  CT1 DMS    88       5.977  12.810  11.724  1.00  0.00           C  
ATOM    812  O   DMS    88       6.712  13.424  14.043  1.00  0.00           O  
ATOM    813  CT2 DMS    88       4.686  11.775  13.823  1.00  0.00           C  
ATOM    814  HZ1 DMS    88       5.150  13.514  11.813  1.00  0.00           H  
ATOM    815  HZ2 DMS    88       5.749  11.993  11.040  1.00  0.00           H  
ATOM    816  HZ3 DMS    88       6.759  13.441  11.301  1.00  0.00           H  
ATOM    817  HZ4 DMS    88       4.290  10.993  13.176  1.00  0.00           H  
ATOM    818  HZ5 DMS    88       4.089  12.682  13.723  1.00  0.00           H  
ATOM    819  HZ6 DMS    88       4.714  11.569  14.893  1.00  0.00           H  
TER     820      DMS    88 
ATOM    820  S   DMS    89      11.389  -9.181   8.800  1.00  0.00           S  
ATOM    821  CT1 DMS    89      10.564  -8.568   7.265  1.00  0.00           C  
ATOM    822  O   DMS    89      10.565  -8.970  10.057  1.00  0.00           O  
ATOM    823  CT2 DMS    89      11.240 -10.929   8.463  1.00  0.00           C  
ATOM    824  HZ1 DMS    89       9.598  -9.039   7.082  1.00  0.00           H  
ATOM    825  HZ2 DMS    89      11.195  -8.652   6.380  1.00  0.00           H  
ATOM    826  HZ3 DMS    89      10.250  -7.554   7.512  1.00  0.00           H  
ATOM    827  HZ4 DMS    89      10.175 -11.149   8.548  1.00  0.00           H  
ATOM    828  HZ5 DMS    89      11.775 -11.595   9.140  1.00  0.00           H  
ATOM    829  HZ6 DMS    89      11.604 -11.117   7.453  1.00  0.00           H  
TER     830      DMS    89 
ATOM    830  S   DMS    90       5.241  -1.238  -7.463  1.00  0.00           S  
ATOM    831  CT1 DMS    90       4.619   0.306  -6.944  1.00  0.00           C  
ATOM    832  O   DMS    90       5.190  -2.213  -6.216  1.00  0.00           O  
ATOM    833  CT2 DMS    90       3.844  -1.542  -8.555  1.00  0.00           C  
ATOM    834  HZ1 DMS    90       3.537   0.306  -6.806  1.00  0.00           H  
ATOM    835  HZ2 DMS    90       4.933   1.064  -7.661  1.00  0.00           H  
ATOM    836  HZ3 DMS    90       5.028   0.558  -5.965  1.00  0.00           H  
ATOM    837  HZ4 DMS    90       3.905  -2.471  -9.120  1.00  0.00           H  
ATOM    838  HZ5 DMS    90       3.887  -0.687  -9.229  1.00  0.00           H  
ATOM    839  HZ6 DMS    90       3.030  -1.519  -7.830  1.00  0.00           H  
TER     840      DMS    90 
ATOM    840  S   DMS    91      -2.059  -4.049 -18.565  1.00  0.00           S  
ATOM    841  CT1 DMS    91      -3.780  -4.228 -17.969  1.00  0.00           C  
ATOM    842  O   DMS    91      -2.070  -4.365 -20.075  1.00  0.00           O  
ATOM    843  CT2 DMS    91      -1.946  -2.251 -18.438  1.00  0.00           C  
ATOM    844  HZ1 DMS    91      -4.491  -3.714 -18.615  1.00  0.00           H  
ATOM    845  HZ2 DMS    91      -3.848  -3.813 -16.963  1.00  0.00           H  
ATOM    846  HZ3 DMS    91      -4.082  -5.260 -17.792  1.00  0.00           H  
ATOM    847  HZ4 DMS    91      -2.220  -2.165 -17.386  1.00  0.00           H  
ATOM    848  HZ5 DMS    91      -2.732  -1.691 -18.944  1.00  0.00           H  
ATOM    849  HZ6 DMS    91      -0.948  -1.818 -18.508  1.00  0.00           H  
TER     850      DMS    91 
ATOM    850  S   DMS    92     -10.055  -1.528  19.041  1.00  0.00           S  
ATOM    851  CT1 DMS    92     -11.000  -1.647  20.565  1.00  0.00           C  
ATOM    852  O   DMS    92     -10.925  -0.680  18.124  1.00  0.00           O  
ATOM    853  CT2 DMS    92      -8.917  -0.300  19.686  1.00  0.00           C  
ATOM    854  HZ1 DMS    92     -11.531  -0.729  20.816  1.00  0.00           H  
ATOM    855  HZ2 DMS    92     -10.401  -2.000  21.404  1.00  0.00           H  
ATOM    856  HZ3 DMS    92     -11.699  -2.469  20.415  1.00  0.00           H  
ATOM    857  HZ4 DMS    92      -8.154  -0.757  20.316  1.00  0.00           H  
ATOM    858  HZ5 DMS    92      -9.472   0.508  20.163  1.00  0.00           H  
ATOM    859  HZ6 DMS    92      -8.421   0.208  18.859  1.00  0.00           H  
TER     860      DMS    92 
ATOM    860  S   DMS    93      -9.426 -13.698  10.023  1.00  0.00           S  
ATOM    861  CT1 DMS    93      -8.405 -15.103   9.569  1.00  0.00           C  
ATOM    862  O   DMS    93      -9.906 -14.031  11.438  1.00  0.00           O  
ATOM    863  CT2 DMS    93      -8.237 -12.360  10.131  1.00  0.00           C  
ATOM    864  HZ1 DMS    93      -9.091 -15.938   9.423  1.00  0.00           H  
ATOM    865  HZ2 DMS    93      -7.633 -15.203  10.332  1.00  0.00           H  
ATOM    866  HZ3 DMS    93      -7.907 -14.970   8.608  1.00  0.00           H  
ATOM    867  HZ4 DMS    93      -7.831 -12.290   9.122  1.00  0.00           H  
ATOM    868  HZ5 DMS    93      -7.488 -12.660  10.864  1.00  0.00           H  
ATOM    869  HZ6 DMS    93      -8.796 -11.481  10.453  1.00  0.00           H  
TER     870      DMS    93 
ATOM    870  S   DMS    94       2.864  -6.470 -24.051  1.00  0.00           S  
ATOM    871  CT1 DMS    94       2.035  -6.255 -22.429  1.00  0.00           C  
ATOM    872  O   DMS    94       4.374  -6.573 -23.823  1.00  0.00           O  
ATOM    873  CT2 DMS    94       2.076  -8.061 -24.602  1.00  0.00           C  
ATOM    874  HZ1 DMS    94       1.071  -6.756 -22.520  1.00  0.00           H  
ATOM    875  HZ2 DMS    94       1.945  -5.193 -22.201  1.00  0.00           H  
ATOM    876  HZ3 DMS    94       2.631  -6.845 -21.734  1.00  0.00           H  
ATOM    877  HZ4 DMS    94       2.429  -8.240 -25.618  1.00  0.00           H  
ATOM    878  HZ5 DMS    94       0.991  -7.976 -24.649  1.00  0.00           H  
ATOM    879  HZ6 DMS    94       2.422  -8.905 -24.007  1.00  0.00           H  
TER     880      DMS    94 
ATOM    880  S   DMS    95     -16.888  -2.182 -10.161  1.00  0.00           S  
ATOM    881  CT1 DMS    95     -15.631  -2.524  -8.949  1.00  0.00           C  
ATOM    882  O   DMS    95     -16.480  -0.990 -10.993  1.00  0.00           O  
ATOM    883  CT2 DMS    95     -16.707  -3.632 -11.173  1.00  0.00           C  
ATOM    884  HZ1 DMS    95     -14.652  -2.545  -9.428  1.00  0.00           H  
ATOM    885  HZ2 DMS    95     -15.751  -3.482  -8.442  1.00  0.00           H  
ATOM    886  HZ3 DMS    95     -15.597  -1.820  -8.117  1.00  0.00           H  
ATOM    887  HZ4 DMS    95     -16.964  -4.489 -10.551  1.00  0.00           H  
ATOM    888  HZ5 DMS    95     -15.636  -3.532 -11.352  1.00  0.00           H  
ATOM    889  HZ6 DMS    95     -17.271  -3.583 -12.104  1.00  0.00           H  
TER     890      DMS    95 
ATOM    890  S   DMS    96      -4.037  13.932 -14.710  1.00  0.00           S  
ATOM    891  CT1 DMS    96      -4.904  15.527 -14.585  1.00  0.00           C  
ATOM    892  O   DMS    96      -2.727  14.334 -14.109  1.00  0.00           O  
ATOM    893  CT2 DMS    96      -4.912  13.114 -13.406  1.00  0.00           C  
ATOM    894  HZ1 DMS    96      -4.363  16.383 -14.988  1.00  0.00           H  
ATOM    895  HZ2 DMS    96      -5.138  15.720 -13.539  1.00  0.00           H  
ATOM    896  HZ3 DMS    96      -5.833  15.617 -15.148  1.00  0.00           H  
ATOM    897  HZ4 DMS    96      -5.985  13.170 -13.590  1.00  0.00           H  
ATOM    898  HZ5 DMS    96      -4.562  13.551 -12.470  1.00  0.00           H  
ATOM    899  HZ6 DMS    96      -4.654  12.056 -13.365  1.00  0.00           H  
TER     900      DMS    96 
ATOM    900  S   DMS    97      18.084   0.336  12.025  1.00  0.00           S  
ATOM    901  CT1 DMS    97      18.774  -1.032  10.991  1.00  0.00           C  
ATOM    902  O   DMS    97      18.406   1.625  11.257  1.00  0.00           O  
ATOM    903  CT2 DMS    97      16.367  -0.052  11.666  1.00  0.00           C  
ATOM    904  HZ1 DMS    97      18.138  -1.158  10.115  1.00  0.00           H  
ATOM    905  HZ2 DMS    97      18.771  -1.942  11.591  1.00  0.00           H  
ATOM    906  HZ3 DMS    97      19.801  -0.925  10.639  1.00  0.00           H  
ATOM    907  HZ4 DMS    97      15.805   0.710  12.206  1.00  0.00           H  
ATOM    908  HZ5 DMS    97      16.130  -1.043  12.053  1.00  0.00           H  
ATOM    909  HZ6 DMS    97      16.213  -0.040  10.587  1.00  0.00           H  
TER     910      DMS    97 
ATOM    910  S   DMS    98     -21.063  -3.780  -9.300  1.00  0.00           S  
ATOM    911  CT1 DMS    98     -21.942  -2.367  -8.692  1.00  0.00           C  
ATOM    912  O   DMS    98     -20.490  -3.295 -10.594  1.00  0.00           O  
ATOM    913  CT2 DMS    98     -19.617  -3.784  -8.130  1.00  0.00           C  
ATOM    914  HZ1 DMS    98     -22.619  -2.736  -7.922  1.00  0.00           H  
ATOM    915  HZ2 DMS    98     -22.530  -1.997  -9.532  1.00  0.00           H  
ATOM    916  HZ3 DMS    98     -21.193  -1.649  -8.358  1.00  0.00           H  
ATOM    917  HZ4 DMS    98     -18.929  -4.559  -8.467  1.00  0.00           H  
ATOM    918  HZ5 DMS    98     -20.023  -4.027  -7.149  1.00  0.00           H  
ATOM    919  HZ6 DMS    98     -19.122  -2.831  -7.943  1.00  0.00           H  
TER     920      DMS    98 
ATOM    920  S   DMS    99       0.957  17.132 -13.147  1.00  0.00           S  
ATOM    921  CT1 DMS    99       2.352  16.460 -12.256  1.00  0.00           C  
ATOM    922  O   DMS    99       1.411  17.050 -14.594  1.00  0.00           O  
ATOM    923  CT2 DMS    99      -0.139  15.702 -12.981  1.00  0.00           C  
ATOM    924  HZ1 DMS    99       2.641  15.465 -12.594  1.00  0.00           H  
ATOM    925  HZ2 DMS    99       2.132  16.497 -11.189  1.00  0.00           H  
ATOM    926  HZ3 DMS    99       3.167  17.171 -12.388  1.00  0.00           H  
ATOM    927  HZ4 DMS    99       0.483  14.839 -13.222  1.00  0.00           H  
ATOM    928  HZ5 DMS    99      -0.983  15.892 -13.644  1.00  0.00           H  
ATOM    929  HZ6 DMS    99      -0.543  15.649 -11.970  1.00  0.00           H  
TER     930      DMS    99 
ATOM    930  S   DMS   100      -7.706  11.058 -10.901  1.00  0.00           S  
ATOM    931  CT1 DMS   100      -7.284  10.191 -12.354  1.00  0.00           C  
ATOM    932  O   DMS   100      -7.272  12.484 -11.092  1.00  0.00           O  
ATOM    933  CT2 DMS   100      -9.472  11.096 -11.208  1.00  0.00           C  
ATOM    934  HZ1 DMS   100      -6.195  10.144 -12.341  1.00  0.00           H  
ATOM    935  HZ2 DMS   100      -7.668  10.601 -13.288  1.00  0.00           H  
ATOM    936  HZ3 DMS   100      -7.585   9.166 -12.138  1.00  0.00           H  
ATOM    937  HZ4 DMS   100      -9.718  11.280 -12.254  1.00  0.00           H  
ATOM    938  HZ5 DMS   100      -9.813  11.889 -10.543  1.00  0.00           H  
ATOM    939  HZ6 DMS   100      -9.982  10.190 -10.879  1.00  0.00           H  
TER     940      DMS   100 
ATOM    940  S   DMS   101      22.408   4.431  -9.974  1.00  0.00           S  
ATOM    941  CT1 DMS   101      21.575   3.768  -8.600  1.00  0.00           C  
ATOM    942  O   DMS   101      22.425   3.402 -11.104  1.00  0.00           O  
ATOM    943  CT2 DMS   101      21.112   5.661 -10.419  1.00  0.00           C  
ATOM    944  HZ1 DMS   101      22.002   2.818  -8.278  1.00  0.00           H  
ATOM    945  HZ2 DMS   101      20.560   3.468  -8.859  1.00  0.00           H  
ATOM    946  HZ3 DMS   101      21.459   4.453  -7.760  1.00  0.00           H  
ATOM    947  HZ4 DMS   101      20.293   5.134 -10.910  1.00  0.00           H  
ATOM    948  HZ5 DMS   101      21.517   6.255 -11.238  1.00  0.00           H  
ATOM    949  HZ6 DMS   101      20.855   6.326  -9.595  1.00  0.00           H  
TER     950      DMS   101 
ATOM    950  S   DMS   102     -10.631 -12.512   1.003  1.00  0.00           S  
ATOM    951  CT1 DMS   102     -11.545 -11.304   1.986  1.00  0.00           C  
ATOM    952  O   DMS   102      -9.172 -12.297   1.424  1.00  0.00           O  
ATOM    953  CT2 DMS   102     -11.220 -13.915   1.930  1.00  0.00           C  
ATOM    954  HZ1 DMS   102     -11.202 -10.315   1.682  1.00  0.00           H  
ATOM    955  HZ2 DMS   102     -11.351 -11.506   3.040  1.00  0.00           H  
ATOM    956  HZ3 DMS   102     -12.625 -11.404   1.877  1.00  0.00           H  
ATOM    957  HZ4 DMS   102     -10.864 -13.780   2.951  1.00  0.00           H  
ATOM    958  HZ5 DMS   102     -10.802 -14.814   1.476  1.00  0.00           H  
ATOM    959  HZ6 DMS   102     -12.294 -13.903   1.747  1.00  0.00           H  
TER     960      DMS   102 
ATOM    960  S   DMS   103      21.010   6.565   8.627  1.00  0.00           S  
ATOM    961  CT1 DMS   103      21.662   8.229   8.300  1.00  0.00           C  
ATOM    962  O   DMS   103      20.200   6.067   7.426  1.00  0.00           O  
ATOM    963  CT2 DMS   103      22.601   5.786   8.329  1.00  0.00           C  
ATOM    964  HZ1 DMS   103      22.303   8.602   9.098  1.00  0.00           H  
ATOM    965  HZ2 DMS   103      20.778   8.861   8.392  1.00  0.00           H  
ATOM    966  HZ3 DMS   103      22.162   8.217   7.332  1.00  0.00           H  
ATOM    967  HZ4 DMS   103      22.417   4.713   8.376  1.00  0.00           H  
ATOM    968  HZ5 DMS   103      23.331   6.076   9.084  1.00  0.00           H  
ATOM    969  HZ6 DMS   103      22.912   6.147   7.348  1.00  0.00           H  
TER     970      DMS   103 
ATOM    970  S   DMS   104       8.118   0.908   6.993  1.00  0.00           S  
ATOM    971  CT1 DMS   104       8.679   2.244   5.819  1.00  0.00           C  
ATOM    972  O   DMS   104       6.648   1.185   7.371  1.00  0.00           O  
ATOM    973  CT2 DMS   104       7.965  -0.374   5.732  1.00  0.00           C  
ATOM    974  HZ1 DMS   104       9.128   3.025   6.432  1.00  0.00           H  
ATOM    975  HZ2 DMS   104       7.845   2.702   5.286  1.00  0.00           H  
ATOM    976  HZ3 DMS   104       9.576   1.933   5.283  1.00  0.00           H  
ATOM    977  HZ4 DMS   104       7.542  -1.286   6.153  1.00  0.00           H  
ATOM    978  HZ5 DMS   104       8.946  -0.584   5.306  1.00  0.00           H  
ATOM    979  HZ6 DMS   104       7.367  -0.026   4.890  1.00  0.00           H  
TER     980      DMS   104 
ATOM    980  S   DMS   105       7.205  -0.792  11.608  1.00  0.00           S  
ATOM    981  CT1 DMS   105       8.782  -0.100  11.115  1.00  0.00           C  
ATOM    982  O   DMS   105       7.095  -0.620  13.109  1.00  0.00           O  
ATOM    983  CT2 DMS   105       6.229   0.506  10.763  1.00  0.00           C  
ATOM    984  HZ1 DMS   105       8.825  -0.351  10.055  1.00  0.00           H  
ATOM    985  HZ2 DMS   105       9.558  -0.659  11.637  1.00  0.00           H  
ATOM    986  HZ3 DMS   105       9.001   0.915  11.446  1.00  0.00           H  
ATOM    987  HZ4 DMS   105       6.396   0.625   9.692  1.00  0.00           H  
ATOM    988  HZ5 DMS   105       6.546   1.420  11.265  1.00  0.00           H  
ATOM    989  HZ6 DMS   105       5.169   0.427  11.004  1.00  0.00           H  
TER     990      DMS   105 
ATOM    990  S   DMS   106      -8.251  19.115  10.589  1.00  0.00           S  
ATOM    991  CT1 DMS   106      -8.485  20.650  11.524  1.00  0.00           C  
ATOM    992  O   DMS   106      -6.746  18.845  10.533  1.00  0.00           O  
ATOM    993  CT2 DMS   106      -8.926  17.957  11.761  1.00  0.00           C  
ATOM    994  HZ1 DMS   106      -8.284  20.488  12.583  1.00  0.00           H  
ATOM    995  HZ2 DMS   106      -9.483  21.064  11.381  1.00  0.00           H  
ATOM    996  HZ3 DMS   106      -7.693  21.268  11.101  1.00  0.00           H  
ATOM    997  HZ4 DMS   106      -9.936  18.187  12.100  1.00  0.00           H  
ATOM    998  HZ5 DMS   106      -8.203  17.900  12.575  1.00  0.00           H  
ATOM    999  HZ6 DMS   106      -8.935  16.930  11.395  1.00  0.00           H  
TER    1000      DMS   106 
ATOM   1000  S   DMS   107      -7.923   7.415  -5.898  1.00  0.00           S  
ATOM   1001  CT1 DMS   107      -6.385   7.561  -5.077  1.00  0.00           C  
ATOM   1002  O   DMS   107      -8.943   6.723  -5.010  1.00  0.00           O  
ATOM   1003  CT2 DMS   107      -8.426   9.120  -5.749  1.00  0.00           C  
ATOM   1004  HZ1 DMS   107      -6.572   7.952  -4.077  1.00  0.00           H  
ATOM   1005  HZ2 DMS   107      -5.823   8.260  -5.696  1.00  0.00           H  
ATOM   1006  HZ3 DMS   107      -5.868   6.612  -4.936  1.00  0.00           H  
ATOM   1007  HZ4 DMS   107      -8.811   9.304  -4.746  1.00  0.00           H  
ATOM   1008  HZ5 DMS   107      -9.264   9.310  -6.420  1.00  0.00           H  
ATOM   1009  HZ6 DMS   107      -7.478   9.613  -5.965  1.00  0.00           H  
TER    1010      DMS   107 
ATOM   1010  S   DMS   108     -17.592  -8.975   1.748  1.00  0.00           S  
ATOM   1011  CT1 DMS   108     -18.717 -10.021   2.572  1.00  0.00           C  
ATOM   1012  O   DMS   108     -17.094  -7.892   2.788  1.00  0.00           O  
ATOM   1013  CT2 DMS   108     -18.745  -8.130   0.684  1.00  0.00           C  
ATOM   1014  HZ1 DMS   108     -18.270 -10.355   3.508  1.00  0.00           H  
ATOM   1015  HZ2 DMS   108     -18.996 -10.872   1.951  1.00  0.00           H  
ATOM   1016  HZ3 DMS   108     -19.603  -9.431   2.807  1.00  0.00           H  
ATOM   1017  HZ4 DMS   108     -18.341  -7.233   0.214  1.00  0.00           H  
ATOM   1018  HZ5 DMS   108     -19.541  -7.663   1.264  1.00  0.00           H  
ATOM   1019  HZ6 DMS   108     -19.066  -8.811  -0.104  1.00  0.00           H  
TER    1020      DMS   108 
ATOM   1020  S   DMS   109      -1.905 -14.317  17.513  1.00  0.00           S  
ATOM   1021  CT1 DMS   109      -3.061 -14.452  18.884  1.00  0.00           C  
ATOM   1022  O   DMS   109      -1.920 -15.651  16.773  1.00  0.00           O  
ATOM   1023  CT2 DMS   109      -2.765 -13.107  16.596  1.00  0.00           C  
ATOM   1024  HZ1 DMS   109      -3.153 -13.514  19.431  1.00  0.00           H  
ATOM   1025  HZ2 DMS   109      -2.853 -15.245  19.602  1.00  0.00           H  
ATOM   1026  HZ3 DMS   109      -4.046 -14.758  18.533  1.00  0.00           H  
ATOM   1027  HZ4 DMS   109      -2.123 -12.732  15.798  1.00  0.00           H  
ATOM   1028  HZ5 DMS   109      -2.979 -12.268  17.257  1.00  0.00           H  
ATOM   1029  HZ6 DMS   109      -3.727 -13.495  16.260  1.00  0.00           H  
TER    1030      DMS   109 
ATOM   1030  S   DMS   110      -9.821  -0.530 -10.262  1.00  0.00           S  
ATOM   1031  CT1 DMS   110      -8.288   0.468 -10.329  1.00  0.00           C  
ATOM   1032  O   DMS   110     -10.827   0.312 -11.051  1.00  0.00           O  
ATOM   1033  CT2 DMS   110      -9.384  -1.848 -11.391  1.00  0.00           C  
ATOM   1034  HZ1 DMS   110      -8.378   1.407  -9.783  1.00  0.00           H  
ATOM   1035  HZ2 DMS   110      -8.042   0.749 -11.354  1.00  0.00           H  
ATOM   1036  HZ3 DMS   110      -7.471  -0.188 -10.029  1.00  0.00           H  
ATOM   1037  HZ4 DMS   110     -10.213  -2.555 -11.406  1.00  0.00           H  
ATOM   1038  HZ5 DMS   110      -8.645  -2.521 -10.957  1.00  0.00           H  
ATOM   1039  HZ6 DMS   110      -9.150  -1.449 -12.378  1.00  0.00           H  
TER    1040      DMS   110 
ATOM   1040  S   DMS   111       1.679   1.767 -18.625  1.00  0.00           S  
ATOM   1041  CT1 DMS   111       1.993   2.936 -19.969  1.00  0.00           C  
ATOM   1042  O   DMS   111       1.980   2.549 -17.360  1.00  0.00           O  
ATOM   1043  CT2 DMS   111       3.160   0.755 -18.838  1.00  0.00           C  
ATOM   1044  HZ1 DMS   111       2.039   2.446 -20.942  1.00  0.00           H  
ATOM   1045  HZ2 DMS   111       2.945   3.414 -19.735  1.00  0.00           H  
ATOM   1046  HZ3 DMS   111       1.170   3.608 -20.212  1.00  0.00           H  
ATOM   1047  HZ4 DMS   111       3.101   0.152 -19.743  1.00  0.00           H  
ATOM   1048  HZ5 DMS   111       3.315   0.184 -17.922  1.00  0.00           H  
ATOM   1049  HZ6 DMS   111       4.039   1.391 -18.942  1.00  0.00           H  
TER    1050      DMS   111 
ATOM   1050  S   DMS   112      -6.615 -20.456   1.438  1.00  0.00           S  
ATOM   1051  CT1 DMS   112      -8.012 -19.392   1.554  1.00  0.00           C  
ATOM   1052  O   DMS   112      -6.776 -21.290   0.149  1.00  0.00           O  
ATOM   1053  CT2 DMS   112      -5.539 -19.086   0.888  1.00  0.00           C  
ATOM   1054  HZ1 DMS   112      -8.172 -18.956   0.568  1.00  0.00           H  
ATOM   1055  HZ2 DMS   112      -7.916 -18.582   2.277  1.00  0.00           H  
ATOM   1056  HZ3 DMS   112      -8.774 -20.050   1.974  1.00  0.00           H  
ATOM   1057  HZ4 DMS   112      -5.416 -18.353   1.686  1.00  0.00           H  
ATOM   1058  HZ5 DMS   112      -5.923 -18.612  -0.015  1.00  0.00           H  
ATOM   1059  HZ6 DMS   112      -4.587 -19.588   0.715  1.00  0.00           H  
TER    1060      DMS   112 
ATOM   1060  S   DMS   113       5.281  -1.905 -24.766  1.00  0.00           S  
ATOM   1061  CT1 DMS   113       5.360  -1.881 -26.572  1.00  0.00           C  
ATOM   1062  O   DMS   113       4.250  -0.844 -24.365  1.00  0.00           O  
ATOM   1063  CT2 DMS   113       4.554  -3.497 -24.652  1.00  0.00           C  
ATOM   1064  HZ1 DMS   113       5.989  -2.659 -27.004  1.00  0.00           H  
ATOM   1065  HZ2 DMS   113       5.544  -0.851 -26.876  1.00  0.00           H  
ATOM   1066  HZ3 DMS   113       4.346  -2.082 -26.919  1.00  0.00           H  
ATOM   1067  HZ4 DMS   113       3.623  -3.560 -25.215  1.00  0.00           H  
ATOM   1068  HZ5 DMS   113       4.326  -3.798 -23.630  1.00  0.00           H  
ATOM   1069  HZ6 DMS   113       5.232  -4.262 -25.029  1.00  0.00           H  
TER    1070      DMS   113 
ATOM   1070  S   DMS   114       1.029  18.740   9.058  1.00  0.00           S  
ATOM   1071  CT1 DMS   114       2.576  19.375   8.280  1.00  0.00           C  
ATOM   1072  O   DMS   114       1.014  17.217   8.880  1.00  0.00           O  
ATOM   1073  CT2 DMS   114       1.499  19.117  10.818  1.00  0.00           C  
ATOM   1074  HZ1 DMS   114       2.711  20.453   8.367  1.00  0.00           H  
ATOM   1075  HZ2 DMS   114       2.597  19.134   7.217  1.00  0.00           H  
ATOM   1076  HZ3 DMS   114       3.496  18.956   8.687  1.00  0.00           H  
ATOM   1077  HZ4 DMS   114       2.422  18.660  11.175  1.00  0.00           H  
ATOM   1078  HZ5 DMS   114       0.650  18.928  11.475  1.00  0.00           H  
ATOM   1079  HZ6 DMS   114       1.683  20.190  10.855  1.00  0.00           H  
TER    1080      DMS   114 
ATOM   1080  S   DMS   115     -10.324   4.517   0.812  1.00  0.00           S  
ATOM   1081  CT1 DMS   115     -11.405   3.801  -0.475  1.00  0.00           C  
ATOM   1082  O   DMS   115      -9.060   3.718   0.746  1.00  0.00           O  
ATOM   1083  CT2 DMS   115     -11.386   3.995   2.103  1.00  0.00           C  
ATOM   1084  HZ1 DMS   115     -11.183   4.208  -1.462  1.00  0.00           H  
ATOM   1085  HZ2 DMS   115     -12.476   3.976  -0.372  1.00  0.00           H  
ATOM   1086  HZ3 DMS   115     -11.173   2.740  -0.567  1.00  0.00           H  
ATOM   1087  HZ4 DMS   115     -10.856   4.231   3.025  1.00  0.00           H  
ATOM   1088  HZ5 DMS   115     -11.667   2.951   1.962  1.00  0.00           H  
ATOM   1089  HZ6 DMS   115     -12.331   4.536   2.041  1.00  0.00           H  
TER    1090      DMS   115 
ATOM   1090  S   DMS   116      -6.632 -25.389  -5.329  1.00  0.00           S  
ATOM   1091  CT1 DMS   116      -7.184 -24.152  -4.160  1.00  0.00           C  
ATOM   1092  O   DMS   116      -7.845 -25.888  -6.103  1.00  0.00           O  
ATOM   1093  CT2 DMS   116      -5.823 -24.335  -6.615  1.00  0.00           C  
ATOM   1094  HZ1 DMS   116      -7.944 -23.515  -4.612  1.00  0.00           H  
ATOM   1095  HZ2 DMS   116      -6.319 -23.599  -3.794  1.00  0.00           H  
ATOM   1096  HZ3 DMS   116      -7.704 -24.722  -3.390  1.00  0.00           H  
ATOM   1097  HZ4 DMS   116      -5.721 -24.993  -7.478  1.00  0.00           H  
ATOM   1098  HZ5 DMS   116      -4.872 -24.141  -6.119  1.00  0.00           H  
ATOM   1099  HZ6 DMS   116      -6.409 -23.437  -6.813  1.00  0.00           H  
TER    1100      DMS   116 
ATOM   1100  S   DMS   117      22.142  -2.878  13.765  1.00  0.00           S  
ATOM   1101  CT1 DMS   117      20.435  -2.467  14.248  1.00  0.00           C  
ATOM   1102  O   DMS   117      22.851  -3.101  15.108  1.00  0.00           O  
ATOM   1103  CT2 DMS   117      22.642  -1.286  13.260  1.00  0.00           C  
ATOM   1104  HZ1 DMS   117      20.508  -1.647  14.963  1.00  0.00           H  
ATOM   1105  HZ2 DMS   117      19.915  -3.275  14.763  1.00  0.00           H  
ATOM   1106  HZ3 DMS   117      19.797  -2.168  13.417  1.00  0.00           H  
ATOM   1107  HZ4 DMS   117      23.684  -1.328  12.942  1.00  0.00           H  
ATOM   1108  HZ5 DMS   117      22.722  -0.589  14.094  1.00  0.00           H  
ATOM   1109  HZ6 DMS   117      21.960  -0.984  12.465  1.00  0.00           H  
TER    1110      DMS   117 
ATOM   1110  S   DMS   118     -19.048  -6.599 -14.578  1.00  0.00           S  
ATOM   1111  CT1 DMS   118     -19.756  -5.055 -15.180  1.00  0.00           C  
ATOM   1112  O   DMS   118     -17.792  -6.750 -15.409  1.00  0.00           O  
ATOM   1113  CT2 DMS   118     -18.486  -6.143 -12.923  1.00  0.00           C  
ATOM   1114  HZ1 DMS   118     -19.032  -4.356 -15.597  1.00  0.00           H  
ATOM   1115  HZ2 DMS   118     -20.397  -4.557 -14.452  1.00  0.00           H  
ATOM   1116  HZ3 DMS   118     -20.371  -5.254 -16.057  1.00  0.00           H  
ATOM   1117  HZ4 DMS   118     -18.473  -7.081 -12.367  1.00  0.00           H  
ATOM   1118  HZ5 DMS   118     -19.215  -5.479 -12.459  1.00  0.00           H  
ATOM   1119  HZ6 DMS   118     -17.415  -5.938 -12.902  1.00  0.00           H  
TER    1120      DMS   118 
ATOM   1120  S   DMS   119     -20.392  -2.057  -3.514  1.00  0.00           S  
ATOM   1121  CT1 DMS   119     -21.822  -2.052  -4.669  1.00  0.00           C  
ATOM   1122  O   DMS   119     -20.278  -0.610  -3.077  1.00  0.00           O  
ATOM   1123  CT2 DMS   119     -21.315  -2.964  -2.194  1.00  0.00           C  
ATOM   1124  HZ1 DMS   119     -22.038  -3.051  -5.047  1.00  0.00           H  
ATOM   1125  HZ2 DMS   119     -21.664  -1.368  -5.502  1.00  0.00           H  
ATOM   1126  HZ3 DMS   119     -22.709  -1.761  -4.106  1.00  0.00           H  
ATOM   1127  HZ4 DMS   119     -21.564  -3.934  -2.625  1.00  0.00           H  
ATOM   1128  HZ5 DMS   119     -22.150  -2.339  -1.880  1.00  0.00           H  
ATOM   1129  HZ6 DMS   119     -20.698  -3.114  -1.308  1.00  0.00           H  
TER    1130      DMS   119 
ATOM   1130  S   DMS   120     -19.062   9.649   8.319  1.00  0.00           S  
ATOM   1131  CT1 DMS   120     -19.376  10.899   7.125  1.00  0.00           C  
ATOM   1132  O   DMS   120     -19.058   8.318   7.591  1.00  0.00           O  
ATOM   1133  CT2 DMS   120     -17.360  10.133   8.434  1.00  0.00           C  
ATOM   1134  HZ1 DMS   120     -20.374  10.679   6.745  1.00  0.00           H  
ATOM   1135  HZ2 DMS   120     -18.650  10.944   6.313  1.00  0.00           H  
ATOM   1136  HZ3 DMS   120     -19.451  11.912   7.522  1.00  0.00           H  
ATOM   1137  HZ4 DMS   120     -17.210  11.174   8.718  1.00  0.00           H  
ATOM   1138  HZ5 DMS   120     -16.811   9.909   7.518  1.00  0.00           H  
ATOM   1139  HZ6 DMS   120     -16.992   9.588   9.304  1.00  0.00           H  
TER    1140      DMS   120 
ATOM   1140  S   DMS   121      16.839  -2.750   1.177  1.00  0.00           S  
ATOM   1141  CT1 DMS   121      16.815  -2.997   2.934  1.00  0.00           C  
ATOM   1142  O   DMS   121      17.740  -3.853   0.673  1.00  0.00           O  
ATOM   1143  CT2 DMS   121      15.098  -3.272   0.845  1.00  0.00           C  
ATOM   1144  HZ1 DMS   121      17.814  -3.146   3.343  1.00  0.00           H  
ATOM   1145  HZ2 DMS   121      16.302  -3.944   3.099  1.00  0.00           H  
ATOM   1146  HZ3 DMS   121      16.281  -2.187   3.430  1.00  0.00           H  
ATOM   1147  HZ4 DMS   121      14.966  -4.324   1.095  1.00  0.00           H  
ATOM   1148  HZ5 DMS   121      15.050  -3.137  -0.235  1.00  0.00           H  
ATOM   1149  HZ6 DMS   121      14.328  -2.662   1.319  1.00  0.00           H  
TER    1150      DMS   121 
ATOM   1150  S   DMS   122       6.741  -5.193  12.463  1.00  0.00           S  
ATOM   1151  CT1 DMS   122       7.715  -4.526  13.820  1.00  0.00           C  
ATOM   1152  O   DMS   122       7.661  -6.152  11.745  1.00  0.00           O  
ATOM   1153  CT2 DMS   122       5.574  -6.222  13.430  1.00  0.00           C  
ATOM   1154  HZ1 DMS   122       8.697  -4.999  13.793  1.00  0.00           H  
ATOM   1155  HZ2 DMS   122       7.163  -4.790  14.722  1.00  0.00           H  
ATOM   1156  HZ3 DMS   122       7.877  -3.452  13.729  1.00  0.00           H  
ATOM   1157  HZ4 DMS   122       6.169  -6.692  14.214  1.00  0.00           H  
ATOM   1158  HZ5 DMS   122       5.067  -7.005  12.866  1.00  0.00           H  
ATOM   1159  HZ6 DMS   122       4.879  -5.564  13.951  1.00  0.00           H  
TER    1160      DMS   122 
ATOM   1160  S   DMS   123      20.414  -0.314 -16.497  1.00  0.00           S  
ATOM   1161  CT1 DMS   123      20.646  -1.847 -17.366  1.00  0.00           C  
ATOM   1162  O   DMS   123      20.211  -0.764 -15.046  1.00  0.00           O  
ATOM   1163  CT2 DMS   123      22.111   0.213 -16.728  1.00  0.00           C  
ATOM   1164  HZ1 DMS   123      19.696  -2.354 -17.200  1.00  0.00           H  
ATOM   1165  HZ2 DMS   123      21.560  -2.222 -16.905  1.00  0.00           H  
ATOM   1166  HZ3 DMS   123      20.857  -1.578 -18.401  1.00  0.00           H  
ATOM   1167  HZ4 DMS   123      22.360   0.381 -17.776  1.00  0.00           H  
ATOM   1168  HZ5 DMS   123      22.701  -0.599 -16.303  1.00  0.00           H  
ATOM   1169  HZ6 DMS   123      22.320   1.191 -16.294  1.00  0.00           H  
TER    1170      DMS   123 
ATOM   1170  S   DMS   124      -2.702   7.452   2.269  1.00  0.00           S  
ATOM   1171  CT1 DMS   124      -3.283   8.756   3.378  1.00  0.00           C  
ATOM   1172  O   DMS   124      -1.158   7.528   2.436  1.00  0.00           O  
ATOM   1173  CT2 DMS   124      -3.338   6.142   3.277  1.00  0.00           C  
ATOM   1174  HZ1 DMS   124      -3.035   8.446   4.393  1.00  0.00           H  
ATOM   1175  HZ2 DMS   124      -4.369   8.716   3.296  1.00  0.00           H  
ATOM   1176  HZ3 DMS   124      -2.945   9.721   2.999  1.00  0.00           H  
ATOM   1177  HZ4 DMS   124      -2.715   5.979   4.156  1.00  0.00           H  
ATOM   1178  HZ5 DMS   124      -3.272   5.234   2.678  1.00  0.00           H  
ATOM   1179  HZ6 DMS   124      -4.346   6.410   3.595  1.00  0.00           H  
TER    1180      DMS   124 
ATOM   1180  S   DMS   125       0.040   1.589  11.974  1.00  0.00           S  
ATOM   1181  CT1 DMS   125       0.182   1.723  13.777  1.00  0.00           C  
ATOM   1182  O   DMS   125      -1.389   1.107  11.665  1.00  0.00           O  
ATOM   1183  CT2 DMS   125       0.060   3.284  11.557  1.00  0.00           C  
ATOM   1184  HZ1 DMS   125      -0.762   1.948  14.273  1.00  0.00           H  
ATOM   1185  HZ2 DMS   125       0.984   2.428  13.996  1.00  0.00           H  
ATOM   1186  HZ3 DMS   125       0.449   0.750  14.189  1.00  0.00           H  
ATOM   1187  HZ4 DMS   125       0.217   3.265  10.478  1.00  0.00           H  
ATOM   1188  HZ5 DMS   125       0.881   3.790  12.066  1.00  0.00           H  
ATOM   1189  HZ6 DMS   125      -0.809   3.731  12.039  1.00  0.00           H  
TER    1190      DMS   125 
ATOM   1190  S   DMS   126       0.734   7.352 -23.366  1.00  0.00           S  
ATOM   1191  CT1 DMS   126      -0.595   6.865 -24.389  1.00  0.00           C  
ATOM   1192  O   DMS   126       0.250   8.743 -22.890  1.00  0.00           O  
ATOM   1193  CT2 DMS   126       0.509   6.406 -21.768  1.00  0.00           C  
ATOM   1194  HZ1 DMS   126      -0.642   7.494 -25.278  1.00  0.00           H  
ATOM   1195  HZ2 DMS   126      -1.533   6.875 -23.833  1.00  0.00           H  
ATOM   1196  HZ3 DMS   126      -0.385   5.847 -24.715  1.00  0.00           H  
ATOM   1197  HZ4 DMS   126      -0.338   6.807 -21.211  1.00  0.00           H  
ATOM   1198  HZ5 DMS   126       1.385   6.487 -21.126  1.00  0.00           H  
ATOM   1199  HZ6 DMS   126       0.323   5.351 -21.969  1.00  0.00           H  
TER    1200      DMS   126 
ATOM   1200  S   DMS   127      -6.790 -14.245 -12.195  1.00  0.00           S  
ATOM   1201  CT1 DMS   127      -7.767 -15.686 -12.602  1.00  0.00           C  
ATOM   1202  O   DMS   127      -5.620 -14.855 -11.449  1.00  0.00           O  
ATOM   1203  CT2 DMS   127      -6.228 -13.865 -13.826  1.00  0.00           C  
ATOM   1204  HZ1 DMS   127      -8.572 -15.097 -13.040  1.00  0.00           H  
ATOM   1205  HZ2 DMS   127      -8.027 -16.117 -11.635  1.00  0.00           H  
ATOM   1206  HZ3 DMS   127      -7.263 -16.304 -13.345  1.00  0.00           H  
ATOM   1207  HZ4 DMS   127      -5.727 -14.702 -14.313  1.00  0.00           H  
ATOM   1208  HZ5 DMS   127      -5.452 -13.122 -13.641  1.00  0.00           H  
ATOM   1209  HZ6 DMS   127      -7.006 -13.501 -14.498  1.00  0.00           H  
TER    1210      DMS   127 
ATOM   1210  S   DMS   128       1.652   6.306 -15.986  1.00  0.00           S  
ATOM   1211  CT1 DMS   128       1.178   5.890 -17.699  1.00  0.00           C  
ATOM   1212  O   DMS   128       0.888   7.580 -15.828  1.00  0.00           O  
ATOM   1213  CT2 DMS   128       0.736   5.080 -15.215  1.00  0.00           C  
ATOM   1214  HZ1 DMS   128       1.940   6.187 -18.419  1.00  0.00           H  
ATOM   1215  HZ2 DMS   128       0.291   6.451 -17.991  1.00  0.00           H  
ATOM   1216  HZ3 DMS   128       0.970   4.822 -17.767  1.00  0.00           H  
ATOM   1217  HZ4 DMS   128      -0.290   5.122 -15.581  1.00  0.00           H  
ATOM   1218  HZ5 DMS   128       0.540   5.260 -14.158  1.00  0.00           H  
ATOM   1219  HZ6 DMS   128       1.221   4.104 -15.220  1.00  0.00           H  
TER    1220      DMS   128 
ATOM   1220  S   DMS   129       0.928   7.770  -0.451  1.00  0.00           S  
ATOM   1221  CT1 DMS   129      -0.836   7.682  -0.960  1.00  0.00           C  
ATOM   1222  O   DMS   129       1.348   9.042  -1.118  1.00  0.00           O  
ATOM   1223  CT2 DMS   129       1.651   6.501  -1.504  1.00  0.00           C  
ATOM   1224  HZ1 DMS   129      -1.506   8.416  -0.512  1.00  0.00           H  
ATOM   1225  HZ2 DMS   129      -1.189   6.683  -0.705  1.00  0.00           H  
ATOM   1226  HZ3 DMS   129      -0.849   7.776  -2.046  1.00  0.00           H  
ATOM   1227  HZ4 DMS   129       1.356   5.545  -1.072  1.00  0.00           H  
ATOM   1228  HZ5 DMS   129       2.735   6.550  -1.403  1.00  0.00           H  
ATOM   1229  HZ6 DMS   129       1.476   6.569  -2.578  1.00  0.00           H  
TER    1230      DMS   129 
ATOM   1230  S   DMS   130      12.907  -2.442   4.686  1.00  0.00           S  
ATOM   1231  CT1 DMS   130      11.239  -2.946   5.098  1.00  0.00           C  
ATOM   1232  O   DMS   130      13.464  -3.373   3.634  1.00  0.00           O  
ATOM   1233  CT2 DMS   130      12.606  -0.867   3.909  1.00  0.00           C  
ATOM   1234  HZ1 DMS   130      10.776  -2.295   5.840  1.00  0.00           H  
ATOM   1235  HZ2 DMS   130      11.312  -3.889   5.640  1.00  0.00           H  
ATOM   1236  HZ3 DMS   130      10.642  -3.045   4.192  1.00  0.00           H  
ATOM   1237  HZ4 DMS   130      11.988  -1.050   3.030  1.00  0.00           H  
ATOM   1238  HZ5 DMS   130      13.463  -0.225   3.707  1.00  0.00           H  
ATOM   1239  HZ6 DMS   130      12.002  -0.279   4.599  1.00  0.00           H  
TER    1240      DMS   130 
ATOM   1240  S   DMS   131      -2.553 -13.548  -4.088  1.00  0.00           S  
ATOM   1241  CT1 DMS   131      -3.164 -12.015  -3.479  1.00  0.00           C  
ATOM   1242  O   DMS   131      -1.172 -13.598  -3.516  1.00  0.00           O  
ATOM   1243  CT2 DMS   131      -3.395 -14.627  -2.901  1.00  0.00           C  
ATOM   1244  HZ1 DMS   131      -3.054 -11.989  -2.395  1.00  0.00           H  
ATOM   1245  HZ2 DMS   131      -4.232 -11.822  -3.576  1.00  0.00           H  
ATOM   1246  HZ3 DMS   131      -2.655 -11.187  -3.971  1.00  0.00           H  
ATOM   1247  HZ4 DMS   131      -3.199 -15.663  -3.176  1.00  0.00           H  
ATOM   1248  HZ5 DMS   131      -4.478 -14.534  -2.988  1.00  0.00           H  
ATOM   1249  HZ6 DMS   131      -3.120 -14.352  -1.882  1.00  0.00           H  
TER    1250      DMS   131 
ATOM   1250  S   DMS   132      11.597  -7.965 -10.526  1.00  0.00           S  
ATOM   1251  CT1 DMS   132      10.574  -7.020  -9.419  1.00  0.00           C  
ATOM   1252  O   DMS   132      12.841  -7.036 -10.735  1.00  0.00           O  
ATOM   1253  CT2 DMS   132      12.197  -9.275  -9.434  1.00  0.00           C  
ATOM   1254  HZ1 DMS   132      10.418  -6.029  -9.845  1.00  0.00           H  
ATOM   1255  HZ2 DMS   132      11.121  -6.838  -8.494  1.00  0.00           H  
ATOM   1256  HZ3 DMS   132       9.600  -7.473  -9.235  1.00  0.00           H  
ATOM   1257  HZ4 DMS   132      11.302  -9.712  -8.992  1.00  0.00           H  
ATOM   1258  HZ5 DMS   132      12.921  -8.877  -8.723  1.00  0.00           H  
ATOM   1259  HZ6 DMS   132      12.753 -10.081  -9.912  1.00  0.00           H  
TER    1260      DMS   132 
ATOM   1260  S   DMS   133     -11.632  10.318 -17.974  1.00  0.00           S  
ATOM   1261  CT1 DMS   133     -10.973  11.837 -18.577  1.00  0.00           C  
ATOM   1262  O   DMS   133     -10.568   9.336 -18.485  1.00  0.00           O  
ATOM   1263  CT2 DMS   133     -11.486  10.515 -16.226  1.00  0.00           C  
ATOM   1264  HZ1 DMS   133     -11.601  12.638 -18.187  1.00  0.00           H  
ATOM   1265  HZ2 DMS   133     -11.066  11.842 -19.663  1.00  0.00           H  
ATOM   1266  HZ3 DMS   133      -9.968  11.977 -18.179  1.00  0.00           H  
ATOM   1267  HZ4 DMS   133     -10.488  10.952 -16.195  1.00  0.00           H  
ATOM   1268  HZ5 DMS   133     -11.657   9.646 -15.590  1.00  0.00           H  
ATOM   1269  HZ6 DMS   133     -12.060  11.405 -15.969  1.00  0.00           H  
TER    1270      DMS   133 
ATOM   1270  S   DMS   134      12.539   8.699   0.733  1.00  0.00           S  
ATOM   1271  CT1 DMS   134      11.927   8.238  -0.855  1.00  0.00           C  
ATOM   1272  O   DMS   134      11.897  10.034   1.113  1.00  0.00           O  
ATOM   1273  CT2 DMS   134      11.741   7.396   1.791  1.00  0.00           C  
ATOM   1274  HZ1 DMS   134      12.140   9.102  -1.485  1.00  0.00           H  
ATOM   1275  HZ2 DMS   134      10.854   8.047  -0.840  1.00  0.00           H  
ATOM   1276  HZ3 DMS   134      12.408   7.304  -1.144  1.00  0.00           H  
ATOM   1277  HZ4 DMS   134      12.017   6.412   1.412  1.00  0.00           H  
ATOM   1278  HZ5 DMS   134      10.662   7.523   1.878  1.00  0.00           H  
ATOM   1279  HZ6 DMS   134      12.096   7.499   2.816  1.00  0.00           H  
TER    1280      DMS   134 
ATOM   1280  S   DMS   135      12.985  18.673  -6.301  1.00  0.00           S  
ATOM   1281  CT1 DMS   135      13.835  18.938  -4.730  1.00  0.00           C  
ATOM   1282  O   DMS   135      13.126  19.976  -6.982  1.00  0.00           O  
ATOM   1283  CT2 DMS   135      14.295  17.646  -7.067  1.00  0.00           C  
ATOM   1284  HZ1 DMS   135      14.002  17.960  -4.279  1.00  0.00           H  
ATOM   1285  HZ2 DMS   135      13.332  19.640  -4.065  1.00  0.00           H  
ATOM   1286  HZ3 DMS   135      14.858  19.235  -4.962  1.00  0.00           H  
ATOM   1287  HZ4 DMS   135      14.587  16.809  -6.432  1.00  0.00           H  
ATOM   1288  HZ5 DMS   135      15.120  18.339  -7.228  1.00  0.00           H  
ATOM   1289  HZ6 DMS   135      13.966  17.409  -8.079  1.00  0.00           H  
TER    1290      DMS   135 
ATOM   1290  S   DMS   136       5.853  14.434 -12.716  1.00  0.00           S  
ATOM   1291  CT1 DMS   136       6.339  16.019 -13.221  1.00  0.00           C  
ATOM   1292  O   DMS   136       5.683  14.502 -11.188  1.00  0.00           O  
ATOM   1293  CT2 DMS   136       7.308  13.513 -13.215  1.00  0.00           C  
ATOM   1294  HZ1 DMS   136       6.735  16.074 -14.235  1.00  0.00           H  
ATOM   1295  HZ2 DMS   136       7.018  16.379 -12.449  1.00  0.00           H  
ATOM   1296  HZ3 DMS   136       5.412  16.579 -13.100  1.00  0.00           H  
ATOM   1297  HZ4 DMS   136       8.142  14.155 -12.929  1.00  0.00           H  
ATOM   1298  HZ5 DMS   136       7.385  13.365 -14.293  1.00  0.00           H  
ATOM   1299  HZ6 DMS   136       7.408  12.542 -12.730  1.00  0.00           H  
TER    1300      DMS   136 
ATOM   1300  S   DMS   137      -4.290  15.863   0.482  1.00  0.00           S  
ATOM   1301  CT1 DMS   137      -5.954  15.427   1.123  1.00  0.00           C  
ATOM   1302  O   DMS   137      -3.347  15.502   1.591  1.00  0.00           O  
ATOM   1303  CT2 DMS   137      -4.109  14.563  -0.703  1.00  0.00           C  
ATOM   1304  HZ1 DMS   137      -5.955  14.380   1.426  1.00  0.00           H  
ATOM   1305  HZ2 DMS   137      -6.787  15.598   0.442  1.00  0.00           H  
ATOM   1306  HZ3 DMS   137      -6.106  15.986   2.047  1.00  0.00           H  
ATOM   1307  HZ4 DMS   137      -3.333  14.988  -1.340  1.00  0.00           H  
ATOM   1308  HZ5 DMS   137      -4.935  14.461  -1.407  1.00  0.00           H  
ATOM   1309  HZ6 DMS   137      -3.905  13.620  -0.196  1.00  0.00           H  
TER    1310      DMS   137 
ATOM   1310  S   DMS   138       9.282   4.853  11.004  1.00  0.00           S  
ATOM   1311  CT1 DMS   138       9.305   4.079   9.337  1.00  0.00           C  
ATOM   1312  O   DMS   138       8.869   3.777  12.020  1.00  0.00           O  
ATOM   1313  CT2 DMS   138      11.070   5.024  11.079  1.00  0.00           C  
ATOM   1314  HZ1 DMS   138       8.279   3.781   9.120  1.00  0.00           H  
ATOM   1315  HZ2 DMS   138       9.977   3.231   9.467  1.00  0.00           H  
ATOM   1316  HZ3 DMS   138       9.601   4.732   8.516  1.00  0.00           H  
ATOM   1317  HZ4 DMS   138      11.260   5.822  11.797  1.00  0.00           H  
ATOM   1318  HZ5 DMS   138      11.573   5.152  10.121  1.00  0.00           H  
ATOM   1319  HZ6 DMS   138      11.565   4.128  11.454  1.00  0.00           H  
TER    1320      DMS   138 
ATOM   1320  S   DMS   139      17.222  -6.443 -10.734  1.00  0.00           S  
ATOM   1321  CT1 DMS   139      15.776  -5.378 -10.956  1.00  0.00           C  
ATOM   1322  O   DMS   139      17.802  -6.971 -12.066  1.00  0.00           O  
ATOM   1323  CT2 DMS   139      18.429  -5.298 -10.206  1.00  0.00           C  
ATOM   1324  HZ1 DMS   139      16.115  -4.440 -11.397  1.00  0.00           H  
ATOM   1325  HZ2 DMS   139      15.332  -5.230  -9.971  1.00  0.00           H  
ATOM   1326  HZ3 DMS   139      15.036  -5.784 -11.646  1.00  0.00           H  
ATOM   1327  HZ4 DMS   139      18.482  -4.637 -11.071  1.00  0.00           H  
ATOM   1328  HZ5 DMS   139      19.415  -5.747 -10.083  1.00  0.00           H  
ATOM   1329  HZ6 DMS   139      18.035  -4.719  -9.370  1.00  0.00           H  
TER    1330      DMS   139 
ATOM   1330  S   DMS   140      -4.232  -8.159   2.047  1.00  0.00           S  
ATOM   1331  CT1 DMS   140      -5.456  -7.166   1.209  1.00  0.00           C  
ATOM   1332  O   DMS   140      -5.026  -9.035   2.940  1.00  0.00           O  
ATOM   1333  CT2 DMS   140      -3.964  -9.258   0.609  1.00  0.00           C  
ATOM   1334  HZ1 DMS   140      -4.914  -6.772   0.350  1.00  0.00           H  
ATOM   1335  HZ2 DMS   140      -5.675  -6.408   1.962  1.00  0.00           H  
ATOM   1336  HZ3 DMS   140      -6.336  -7.753   0.948  1.00  0.00           H  
ATOM   1337  HZ4 DMS   140      -3.433 -10.151   0.937  1.00  0.00           H  
ATOM   1338  HZ5 DMS   140      -3.325  -8.805  -0.149  1.00  0.00           H  
ATOM   1339  HZ6 DMS   140      -4.914  -9.472   0.118  1.00  0.00           H  
TER    1340      DMS   140 
ATOM   1340  S   DMS   141     -18.277 -10.664  -3.390  1.00  0.00           S  
ATOM   1341  CT1 DMS   141     -18.374 -12.042  -2.206  1.00  0.00           C  
ATOM   1342  O   DMS   141     -17.122  -9.763  -2.910  1.00  0.00           O  
ATOM   1343  CT2 DMS   141     -17.695 -11.515  -4.795  1.00  0.00           C  
ATOM   1344  HZ1 DMS   141     -18.311 -11.499  -1.263  1.00  0.00           H  
ATOM   1345  HZ2 DMS   141     -17.513 -12.682  -2.399  1.00  0.00           H  
ATOM   1346  HZ3 DMS   141     -19.334 -12.538  -2.351  1.00  0.00           H  
ATOM   1347  HZ4 DMS   141     -16.748 -11.952  -4.478  1.00  0.00           H  
ATOM   1348  HZ5 DMS   141     -17.596 -10.784  -5.597  1.00  0.00           H  
ATOM   1349  HZ6 DMS   141     -18.383 -12.319  -5.059  1.00  0.00           H  
TER    1350      DMS   141 
ATOM   1350  S   DMS   142      11.887  -3.959 -10.480  1.00  0.00           S  
ATOM   1351  CT1 DMS   142      12.105  -3.385  -8.763  1.00  0.00           C  
ATOM   1352  O   DMS   142      10.397  -3.764 -10.874  1.00  0.00           O  
ATOM   1353  CT2 DMS   142      12.796  -2.756 -11.439  1.00  0.00           C  
ATOM   1354  HZ1 DMS   142      11.651  -3.983  -7.973  1.00  0.00           H  
ATOM   1355  HZ2 DMS   142      11.699  -2.373  -8.761  1.00  0.00           H  
ATOM   1356  HZ3 DMS   142      13.170  -3.233  -8.590  1.00  0.00           H  
ATOM   1357  HZ4 DMS   142      12.175  -1.862 -11.495  1.00  0.00           H  
ATOM   1358  HZ5 DMS   142      13.021  -3.234 -12.393  1.00  0.00           H  
ATOM   1359  HZ6 DMS   142      13.761  -2.598 -10.958  1.00  0.00           H  
TER    1360      DMS   142 
ATOM   1360  S   DMS   143      -9.938 -10.271 -11.202  1.00  0.00           S  
ATOM   1361  CT1 DMS   143      -9.316 -11.950 -11.107  1.00  0.00           C  
ATOM   1362  O   DMS   143     -11.053 -10.064 -10.154  1.00  0.00           O  
ATOM   1363  CT2 DMS   143      -8.557  -9.297 -10.623  1.00  0.00           C  
ATOM   1364  HZ1 DMS   143      -8.927 -12.230 -10.128  1.00  0.00           H  
ATOM   1365  HZ2 DMS   143      -8.561 -11.993 -11.892  1.00  0.00           H  
ATOM   1366  HZ3 DMS   143     -10.179 -12.581 -11.320  1.00  0.00           H  
ATOM   1367  HZ4 DMS   143      -8.905  -8.265 -10.646  1.00  0.00           H  
ATOM   1368  HZ5 DMS   143      -7.730  -9.447 -11.318  1.00  0.00           H  
ATOM   1369  HZ6 DMS   143      -8.286  -9.547  -9.597  1.00  0.00           H  
TER    1370      DMS   143 
ATOM   1370  S   DMS   144       1.164 -14.484  15.758  1.00  0.00           S  
ATOM   1371  CT1 DMS   144       2.735 -14.139  16.554  1.00  0.00           C  
ATOM   1372  O   DMS   144       1.246 -14.136  14.263  1.00  0.00           O  
ATOM   1373  CT2 DMS   144       1.136 -16.183  15.749  1.00  0.00           C  
ATOM   1374  HZ1 DMS   144       2.960 -13.073  16.517  1.00  0.00           H  
ATOM   1375  HZ2 DMS   144       3.542 -14.604  15.988  1.00  0.00           H  
ATOM   1376  HZ3 DMS   144       2.780 -14.474  17.590  1.00  0.00           H  
ATOM   1377  HZ4 DMS   144       1.934 -16.578  15.119  1.00  0.00           H  
ATOM   1378  HZ5 DMS   144       0.252 -16.693  15.367  1.00  0.00           H  
ATOM   1379  HZ6 DMS   144       1.320 -16.554  16.757  1.00  0.00           H  
TER    1380      DMS   144 
ATOM   1380  S   DMS   145      -5.439 -14.737  13.636  1.00  0.00           S  
ATOM   1381  CT1 DMS   145      -6.772 -15.538  12.732  1.00  0.00           C  
ATOM   1382  O   DMS   145      -6.093 -14.272  14.926  1.00  0.00           O  
ATOM   1383  CT2 DMS   145      -4.592 -16.199  14.213  1.00  0.00           C  
ATOM   1384  HZ1 DMS   145      -7.395 -16.285  13.224  1.00  0.00           H  
ATOM   1385  HZ2 DMS   145      -6.323 -15.894  11.805  1.00  0.00           H  
ATOM   1386  HZ3 DMS   145      -7.452 -14.754  12.400  1.00  0.00           H  
ATOM   1387  HZ4 DMS   145      -3.760 -15.841  14.819  1.00  0.00           H  
ATOM   1388  HZ5 DMS   145      -4.188 -16.762  13.371  1.00  0.00           H  
ATOM   1389  HZ6 DMS   145      -5.281 -16.817  14.788  1.00  0.00           H  
TER    1390      DMS   145 
ATOM   1390  S   DMS   146       3.045   4.676 -23.707  1.00  0.00           S  
ATOM   1391  CT1 DMS   146       3.979   3.252 -24.147  1.00  0.00           C  
ATOM   1392  O   DMS   146       1.629   4.163 -23.463  1.00  0.00           O  
ATOM   1393  CT2 DMS   146       3.860   4.988 -22.152  1.00  0.00           C  
ATOM   1394  HZ1 DMS   146       3.669   2.940 -25.144  1.00  0.00           H  
ATOM   1395  HZ2 DMS   146       3.736   2.419 -23.487  1.00  0.00           H  
ATOM   1396  HZ3 DMS   146       5.054   3.430 -24.119  1.00  0.00           H  
ATOM   1397  HZ4 DMS   146       3.992   3.970 -21.784  1.00  0.00           H  
ATOM   1398  HZ5 DMS   146       3.293   5.627 -21.476  1.00  0.00           H  
ATOM   1399  HZ6 DMS   146       4.862   5.389 -22.302  1.00  0.00           H  
TER    1400      DMS   146 
ATOM   1400  S   DMS   147      18.267   3.453  13.991  1.00  0.00           S  
ATOM   1401  CT1 DMS   147      16.466   3.145  13.943  1.00  0.00           C  
ATOM   1402  O   DMS   147      18.489   4.716  14.872  1.00  0.00           O  
ATOM   1403  CT2 DMS   147      18.780   2.098  15.061  1.00  0.00           C  
ATOM   1404  HZ1 DMS   147      16.161   3.186  14.988  1.00  0.00           H  
ATOM   1405  HZ2 DMS   147      16.263   2.163  13.517  1.00  0.00           H  
ATOM   1406  HZ3 DMS   147      15.971   3.931  13.372  1.00  0.00           H  
ATOM   1407  HZ4 DMS   147      18.505   1.187  14.530  1.00  0.00           H  
ATOM   1408  HZ5 DMS   147      18.248   2.002  16.008  1.00  0.00           H  
ATOM   1409  HZ6 DMS   147      19.822   2.227  15.354  1.00  0.00           H  
TER    1410      DMS   147 
ATOM   1410  S   DMS   148       8.439 -17.129  11.570  1.00  0.00           S  
ATOM   1411  CT1 DMS   148      10.153 -16.640  11.201  1.00  0.00           C  
ATOM   1412  O   DMS   148       8.529 -18.435  10.856  1.00  0.00           O  
ATOM   1413  CT2 DMS   148       8.772 -17.667  13.206  1.00  0.00           C  
ATOM   1414  HZ1 DMS   148      10.083 -16.391  10.142  1.00  0.00           H  
ATOM   1415  HZ2 DMS   148      10.795 -17.503  11.376  1.00  0.00           H  
ATOM   1416  HZ3 DMS   148      10.389 -15.754  11.791  1.00  0.00           H  
ATOM   1417  HZ4 DMS   148       8.897 -16.760  13.797  1.00  0.00           H  
ATOM   1418  HZ5 DMS   148       9.734 -18.180  13.223  1.00  0.00           H  
ATOM   1419  HZ6 DMS   148       7.967 -18.270  13.626  1.00  0.00           H  
TER    1420      DMS   148 
ATOM   1420  S   DMS   149       8.061  -4.746  23.588  1.00  0.00           S  
ATOM   1421  CT1 DMS   149       6.545  -5.608  23.438  1.00  0.00           C  
ATOM   1422  O   DMS   149       8.258  -3.946  22.310  1.00  0.00           O  
ATOM   1423  CT2 DMS   149       7.711  -3.644  24.955  1.00  0.00           C  
ATOM   1424  HZ1 DMS   149       6.611  -6.255  22.563  1.00  0.00           H  
ATOM   1425  HZ2 DMS   149       5.717  -4.904  23.354  1.00  0.00           H  
ATOM   1426  HZ3 DMS   149       6.381  -6.132  24.380  1.00  0.00           H  
ATOM   1427  HZ4 DMS   149       8.369  -2.779  24.876  1.00  0.00           H  
ATOM   1428  HZ5 DMS   149       7.845  -4.170  25.901  1.00  0.00           H  
ATOM   1429  HZ6 DMS   149       6.669  -3.325  24.941  1.00  0.00           H  
TER    1430      DMS   149 
ATOM   1430  S   DMS   150       9.685  18.228   7.618  1.00  0.00           S  
ATOM   1431  CT1 DMS   150      10.831  19.153   8.691  1.00  0.00           C  
ATOM   1432  O   DMS   150       9.663  18.851   6.267  1.00  0.00           O  
ATOM   1433  CT2 DMS   150      10.474  16.619   7.578  1.00  0.00           C  
ATOM   1434  HZ1 DMS   150      11.116  18.678   9.630  1.00  0.00           H  
ATOM   1435  HZ2 DMS   150      10.241  20.005   9.028  1.00  0.00           H  
ATOM   1436  HZ3 DMS   150      11.679  19.540   8.127  1.00  0.00           H  
ATOM   1437  HZ4 DMS   150      11.416  16.597   7.029  1.00  0.00           H  
ATOM   1438  HZ5 DMS   150       9.780  15.901   7.143  1.00  0.00           H  
ATOM   1439  HZ6 DMS   150      10.735  16.227   8.562  1.00  0.00           H  
TER    1440      DMS   150 
ATOM   1440  S   DMS   151     -16.325 -15.348   8.340  1.00  0.00           S  
ATOM   1441  CT1 DMS   151     -17.654 -14.407   9.062  1.00  0.00           C  
ATOM   1442  O   DMS   151     -14.964 -14.700   8.718  1.00  0.00           O  
ATOM   1443  CT2 DMS   151     -16.458 -16.785   9.415  1.00  0.00           C  
ATOM   1444  HZ1 DMS   151     -17.685 -13.496   8.465  1.00  0.00           H  
ATOM   1445  HZ2 DMS   151     -17.548 -14.207  10.129  1.00  0.00           H  
ATOM   1446  HZ3 DMS   151     -18.522 -15.021   8.822  1.00  0.00           H  
ATOM   1447  HZ4 DMS   151     -16.156 -16.562  10.438  1.00  0.00           H  
ATOM   1448  HZ5 DMS   151     -15.742 -17.473   8.964  1.00  0.00           H  
ATOM   1449  HZ6 DMS   151     -17.492 -17.119   9.333  1.00  0.00           H  
TER    1450      DMS   151 
ATOM   1450  S   DMS   152      14.290  -5.204  18.580  1.00  0.00           S  
ATOM   1451  CT1 DMS   152      15.377  -6.687  18.777  1.00  0.00           C  
ATOM   1452  O   DMS   152      15.245  -4.024  18.963  1.00  0.00           O  
ATOM   1453  CT2 DMS   152      14.175  -5.093  16.818  1.00  0.00           C  
ATOM   1454  HZ1 DMS   152      14.623  -7.456  18.612  1.00  0.00           H  
ATOM   1455  HZ2 DMS   152      15.871  -6.591  19.744  1.00  0.00           H  
ATOM   1456  HZ3 DMS   152      16.119  -6.530  17.995  1.00  0.00           H  
ATOM   1457  HZ4 DMS   152      15.155  -5.279  16.380  1.00  0.00           H  
ATOM   1458  HZ5 DMS   152      13.910  -4.092  16.477  1.00  0.00           H  
ATOM   1459  HZ6 DMS   152      13.539  -5.852  16.363  1.00  0.00           H  
TER    1460      DMS   152 
ATOM   1460  S   DMS   153      -3.384  -3.849  15.849  1.00  0.00           S  
ATOM   1461  CT1 DMS   153      -2.030  -2.678  16.054  1.00  0.00           C  
ATOM   1462  O   DMS   153      -4.447  -3.157  14.978  1.00  0.00           O  
ATOM   1463  CT2 DMS   153      -2.714  -5.165  14.879  1.00  0.00           C  
ATOM   1464  HZ1 DMS   153      -1.632  -2.405  15.076  1.00  0.00           H  
ATOM   1465  HZ2 DMS   153      -1.391  -3.273  16.706  1.00  0.00           H  
ATOM   1466  HZ3 DMS   153      -2.432  -1.789  16.540  1.00  0.00           H  
ATOM   1467  HZ4 DMS   153      -3.609  -5.671  14.516  1.00  0.00           H  
ATOM   1468  HZ5 DMS   153      -2.034  -5.832  15.410  1.00  0.00           H  
ATOM   1469  HZ6 DMS   153      -2.110  -4.854  14.027  1.00  0.00           H  
TER    1470      DMS   153 
ATOM   1470  S   DMS   154       9.422  -4.429  18.800  1.00  0.00           S  
ATOM   1471  CT1 DMS   154       8.343  -5.884  18.943  1.00  0.00           C  
ATOM   1472  O   DMS   154      10.810  -5.096  18.663  1.00  0.00           O  
ATOM   1473  CT2 DMS   154       9.111  -4.070  17.093  1.00  0.00           C  
ATOM   1474  HZ1 DMS   154       8.571  -6.588  18.142  1.00  0.00           H  
ATOM   1475  HZ2 DMS   154       7.294  -5.610  18.826  1.00  0.00           H  
ATOM   1476  HZ3 DMS   154       8.365  -6.158  19.997  1.00  0.00           H  
ATOM   1477  HZ4 DMS   154       8.175  -3.518  17.010  1.00  0.00           H  
ATOM   1478  HZ5 DMS   154       9.034  -5.066  16.659  1.00  0.00           H  
ATOM   1479  HZ6 DMS   154       9.896  -3.475  16.625  1.00  0.00           H  
TER    1480      DMS   154 
ATOM   1480  S   DMS   155     -13.999 -19.940   7.947  1.00  0.00           S  
ATOM   1481  CT1 DMS   155     -12.217 -20.177   7.963  1.00  0.00           C  
ATOM   1482  O   DMS   155     -14.602 -20.264   6.615  1.00  0.00           O  
ATOM   1483  CT2 DMS   155     -14.616 -21.275   8.928  1.00  0.00           C  
ATOM   1484  HZ1 DMS   155     -11.833 -20.305   8.975  1.00  0.00           H  
ATOM   1485  HZ2 DMS   155     -11.717 -19.307   7.538  1.00  0.00           H  
ATOM   1486  HZ3 DMS   155     -12.012 -21.089   7.403  1.00  0.00           H  
ATOM   1487  HZ4 DMS   155     -15.696 -21.144   8.980  1.00  0.00           H  
ATOM   1488  HZ5 DMS   155     -14.243 -21.117   9.940  1.00  0.00           H  
ATOM   1489  HZ6 DMS   155     -14.131 -22.132   8.460  1.00  0.00           H  
TER    1490      DMS   155 
ATOM   1490  S   DMS   156      12.291  -3.415  12.338  1.00  0.00           S  
ATOM   1491  CT1 DMS   156      11.890  -3.271  14.094  1.00  0.00           C  
ATOM   1492  O   DMS   156      11.379  -2.344  11.688  1.00  0.00           O  
ATOM   1493  CT2 DMS   156      14.057  -2.942  12.487  1.00  0.00           C  
ATOM   1494  HZ1 DMS   156      12.407  -2.420  14.537  1.00  0.00           H  
ATOM   1495  HZ2 DMS   156      12.267  -4.154  14.609  1.00  0.00           H  
ATOM   1496  HZ3 DMS   156      10.810  -3.193  14.218  1.00  0.00           H  
ATOM   1497  HZ4 DMS   156      14.735  -3.548  13.088  1.00  0.00           H  
ATOM   1498  HZ5 DMS   156      14.019  -1.920  12.864  1.00  0.00           H  
ATOM   1499  HZ6 DMS   156      14.510  -2.958  11.496  1.00  0.00           H  
TER    1500      DMS   156 
ATOM   1500  S   DMS   157      11.695   1.712 -20.574  1.00  0.00           S  
ATOM   1501  CT1 DMS   157      13.053   2.169 -21.569  1.00  0.00           C  
ATOM   1502  O   DMS   157      11.374   0.237 -20.894  1.00  0.00           O  
ATOM   1503  CT2 DMS   157      12.734   1.630 -19.033  1.00  0.00           C  
ATOM   1504  HZ1 DMS   157      13.960   1.606 -21.348  1.00  0.00           H  
ATOM   1505  HZ2 DMS   157      13.141   3.188 -21.192  1.00  0.00           H  
ATOM   1506  HZ3 DMS   157      12.679   2.011 -22.581  1.00  0.00           H  
ATOM   1507  HZ4 DMS   157      12.291   0.916 -18.338  1.00  0.00           H  
ATOM   1508  HZ5 DMS   157      12.782   2.637 -18.620  1.00  0.00           H  
ATOM   1509  HZ6 DMS   157      13.735   1.228 -19.187  1.00  0.00           H  
TER    1510      DMS   157 
ATOM   1510  S   DMS   158      -8.511   4.686   6.191  1.00  0.00           S  
ATOM   1511  CT1 DMS   158      -9.999   3.625   6.068  1.00  0.00           C  
ATOM   1512  O   DMS   158      -8.233   5.205   4.744  1.00  0.00           O  
ATOM   1513  CT2 DMS   158      -9.224   6.083   7.165  1.00  0.00           C  
ATOM   1514  HZ1 DMS   158      -9.799   2.728   5.482  1.00  0.00           H  
ATOM   1515  HZ2 DMS   158     -10.847   4.197   5.692  1.00  0.00           H  
ATOM   1516  HZ3 DMS   158     -10.373   3.286   7.034  1.00  0.00           H  
ATOM   1517  HZ4 DMS   158     -10.115   6.407   6.626  1.00  0.00           H  
ATOM   1518  HZ5 DMS   158      -8.443   6.842   7.164  1.00  0.00           H  
ATOM   1519  HZ6 DMS   158      -9.486   5.690   8.148  1.00  0.00           H  
TER    1520      DMS   158 
ATOM   1520  S   DMS   159      15.648  -3.515   8.966  1.00  0.00           S  
ATOM   1521  CT1 DMS   159      17.105  -3.552   7.819  1.00  0.00           C  
ATOM   1522  O   DMS   159      15.448  -2.001   9.049  1.00  0.00           O  
ATOM   1523  CT2 DMS   159      14.342  -3.829   7.756  1.00  0.00           C  
ATOM   1524  HZ1 DMS   159      18.046  -3.350   8.331  1.00  0.00           H  
ATOM   1525  HZ2 DMS   159      17.030  -2.958   6.909  1.00  0.00           H  
ATOM   1526  HZ3 DMS   159      17.160  -4.507   7.296  1.00  0.00           H  
ATOM   1527  HZ4 DMS   159      14.263  -4.828   7.328  1.00  0.00           H  
ATOM   1528  HZ5 DMS   159      14.509  -3.192   6.887  1.00  0.00           H  
ATOM   1529  HZ6 DMS   159      13.394  -3.574   8.229  1.00  0.00           H  
TER    1530      DMS   159 
ATOM   1530  S   DMS   160      12.689   9.195  -5.232  1.00  0.00           S  
ATOM   1531  CT1 DMS   160      12.800   8.010  -6.602  1.00  0.00           C  
ATOM   1532  O   DMS   160      11.183   9.361  -4.901  1.00  0.00           O  
ATOM   1533  CT2 DMS   160      13.316   8.037  -4.098  1.00  0.00           C  
ATOM   1534  HZ1 DMS   160      13.805   7.607  -6.731  1.00  0.00           H  
ATOM   1535  HZ2 DMS   160      12.696   8.715  -7.427  1.00  0.00           H  
ATOM   1536  HZ3 DMS   160      12.058   7.221  -6.483  1.00  0.00           H  
ATOM   1537  HZ4 DMS   160      13.667   8.563  -3.210  1.00  0.00           H  
ATOM   1538  HZ5 DMS   160      14.157   7.596  -4.633  1.00  0.00           H  
ATOM   1539  HZ6 DMS   160      12.512   7.314  -3.953  1.00  0.00           H  
TER    1540      DMS   160 
ATOM   1540  S   DMS   161      14.720 -11.090 -13.847  1.00  0.00           S  
ATOM   1541  CT1 DMS   161      13.746 -11.737 -12.516  1.00  0.00           C  
ATOM   1542  O   DMS   161      13.662 -10.678 -14.839  1.00  0.00           O  
ATOM   1543  CT2 DMS   161      15.192  -9.701 -12.847  1.00  0.00           C  
ATOM   1544  HZ1 DMS   161      14.378 -11.990 -11.665  1.00  0.00           H  
ATOM   1545  HZ2 DMS   161      13.195 -12.598 -12.893  1.00  0.00           H  
ATOM   1546  HZ3 DMS   161      12.877 -11.165 -12.187  1.00  0.00           H  
ATOM   1547  HZ4 DMS   161      15.938 -10.036 -12.126  1.00  0.00           H  
ATOM   1548  HZ5 DMS   161      14.274  -9.403 -12.339  1.00  0.00           H  
ATOM   1549  HZ6 DMS   161      15.684  -8.948 -13.462  1.00  0.00           H  
TER    1550      DMS   161 
ATOM   1550  S   DMS   162      -9.818 -11.311  15.302  1.00  0.00           S  
ATOM   1551  CT1 DMS   162      -8.152 -11.268  14.800  1.00  0.00           C  
ATOM   1552  O   DMS   162     -10.238  -9.882  15.665  1.00  0.00           O  
ATOM   1553  CT2 DMS   162     -10.765 -11.735  13.841  1.00  0.00           C  
ATOM   1554  HZ1 DMS   162      -8.026 -10.361  14.209  1.00  0.00           H  
ATOM   1555  HZ2 DMS   162      -7.913 -12.071  14.103  1.00  0.00           H  
ATOM   1556  HZ3 DMS   162      -7.447 -11.327  15.629  1.00  0.00           H  
ATOM   1557  HZ4 DMS   162     -10.297 -11.066  13.119  1.00  0.00           H  
ATOM   1558  HZ5 DMS   162     -11.805 -11.431  13.961  1.00  0.00           H  
ATOM   1559  HZ6 DMS   162     -10.679 -12.757  13.471  1.00  0.00           H  
TER    1560      DMS   162 
ATOM   1560  S   DMS   163       3.701  23.292   6.217  1.00  0.00           S  
ATOM   1561  CT1 DMS   163       4.765  22.315   7.217  1.00  0.00           C  
ATOM   1562  O   DMS   163       4.291  22.972   4.809  1.00  0.00           O  
ATOM   1563  CT2 DMS   163       2.252  22.250   6.397  1.00  0.00           C  
ATOM   1564  HZ1 DMS   163       4.928  21.356   6.723  1.00  0.00           H  
ATOM   1565  HZ2 DMS   163       4.292  22.017   8.152  1.00  0.00           H  
ATOM   1566  HZ3 DMS   163       5.765  22.740   7.297  1.00  0.00           H  
ATOM   1567  HZ4 DMS   163       1.405  22.587   5.800  1.00  0.00           H  
ATOM   1568  HZ5 DMS   163       1.931  22.237   7.439  1.00  0.00           H  
ATOM   1569  HZ6 DMS   163       2.589  21.288   6.012  1.00  0.00           H  
TER    1570      DMS   163 
ATOM   1570  S   DMS   164      20.626  -3.786 -14.445  1.00  0.00           S  
ATOM   1571  CT1 DMS   164      20.525  -3.789 -12.640  1.00  0.00           C  
ATOM   1572  O   DMS   164      21.412  -5.030 -14.856  1.00  0.00           O  
ATOM   1573  CT2 DMS   164      18.824  -4.249 -14.760  1.00  0.00           C  
ATOM   1574  HZ1 DMS   164      20.124  -4.769 -12.382  1.00  0.00           H  
ATOM   1575  HZ2 DMS   164      19.884  -3.013 -12.223  1.00  0.00           H  
ATOM   1576  HZ3 DMS   164      21.502  -3.732 -12.161  1.00  0.00           H  
ATOM   1577  HZ4 DMS   164      18.569  -5.168 -14.233  1.00  0.00           H  
ATOM   1578  HZ5 DMS   164      18.767  -4.475 -15.825  1.00  0.00           H  
ATOM   1579  HZ6 DMS   164      18.132  -3.446 -14.504  1.00  0.00           H  
TER    1580      DMS   164 
ATOM   1580  S   DMS   165      -5.958  11.083 -17.014  1.00  0.00           S  
ATOM   1581  CT1 DMS   165      -6.687  11.445 -18.620  1.00  0.00           C  
ATOM   1582  O   DMS   165      -6.551  12.003 -15.961  1.00  0.00           O  
ATOM   1583  CT2 DMS   165      -6.757   9.502 -16.858  1.00  0.00           C  
ATOM   1584  HZ1 DMS   165      -7.759  11.246 -18.594  1.00  0.00           H  
ATOM   1585  HZ2 DMS   165      -6.182  10.796 -19.336  1.00  0.00           H  
ATOM   1586  HZ3 DMS   165      -6.617  12.518 -18.799  1.00  0.00           H  
ATOM   1587  HZ4 DMS   165      -7.803   9.623 -17.137  1.00  0.00           H  
ATOM   1588  HZ5 DMS   165      -6.566   9.158 -15.842  1.00  0.00           H  
ATOM   1589  HZ6 DMS   165      -6.268   8.839 -17.573  1.00  0.00           H  
TER    1590      DMS   165 
ATOM   1590  S   DMS   166      -3.177  22.347  -2.176  1.00  0.00           S  
ATOM   1591  CT1 DMS   166      -3.260  20.625  -1.719  1.00  0.00           C  
ATOM   1592  O   DMS   166      -4.584  22.870  -2.236  1.00  0.00           O  
ATOM   1593  CT2 DMS   166      -2.379  22.903  -0.651  1.00  0.00           C  
ATOM   1594  HZ1 DMS   166      -3.937  20.388  -0.898  1.00  0.00           H  
ATOM   1595  HZ2 DMS   166      -2.299  20.122  -1.605  1.00  0.00           H  
ATOM   1596  HZ3 DMS   166      -3.689  20.101  -2.573  1.00  0.00           H  
ATOM   1597  HZ4 DMS   166      -2.312  23.990  -0.684  1.00  0.00           H  
ATOM   1598  HZ5 DMS   166      -1.442  22.374  -0.473  1.00  0.00           H  
ATOM   1599  HZ6 DMS   166      -2.983  22.628   0.214  1.00  0.00           H  
TER    1600      DMS   166 
ATOM   1600  S   DMS   167       5.317  -2.900   9.496  1.00  0.00           S  
ATOM   1601  CT1 DMS   167       4.786  -2.449   7.888  1.00  0.00           C  
ATOM   1602  O   DMS   167       4.517  -2.255  10.598  1.00  0.00           O  
ATOM   1603  CT2 DMS   167       4.698  -4.632   9.401  1.00  0.00           C  
ATOM   1604  HZ1 DMS   167       5.310  -2.955   7.078  1.00  0.00           H  
ATOM   1605  HZ2 DMS   167       4.890  -1.364   7.927  1.00  0.00           H  
ATOM   1606  HZ3 DMS   167       3.700  -2.503   7.810  1.00  0.00           H  
ATOM   1607  HZ4 DMS   167       4.352  -4.955  10.383  1.00  0.00           H  
ATOM   1608  HZ5 DMS   167       5.433  -5.337   9.013  1.00  0.00           H  
ATOM   1609  HZ6 DMS   167       3.807  -4.691   8.775  1.00  0.00           H  
TER    1610      DMS   167 
ATOM   1610  S   DMS   168      20.131   5.221  -4.873  1.00  0.00           S  
ATOM   1611  CT1 DMS   168      18.812   4.649  -5.920  1.00  0.00           C  
ATOM   1612  O   DMS   168      21.085   6.074  -5.688  1.00  0.00           O  
ATOM   1613  CT2 DMS   168      18.968   6.299  -3.880  1.00  0.00           C  
ATOM   1614  HZ1 DMS   168      19.294   4.272  -6.822  1.00  0.00           H  
ATOM   1615  HZ2 DMS   168      18.159   5.499  -6.115  1.00  0.00           H  
ATOM   1616  HZ3 DMS   168      18.355   3.826  -5.372  1.00  0.00           H  
ATOM   1617  HZ4 DMS   168      18.314   5.613  -3.341  1.00  0.00           H  
ATOM   1618  HZ5 DMS   168      18.282   6.972  -4.396  1.00  0.00           H  
ATOM   1619  HZ6 DMS   168      19.501   6.926  -3.166  1.00  0.00           H  
TER    1620      DMS   168 
ATOM   1620  S   DMS   169      -0.254  -8.876 -20.575  1.00  0.00           S  
ATOM   1621  CT1 DMS   169      -1.660  -8.211 -19.734  1.00  0.00           C  
ATOM   1622  O   DMS   169       0.893  -8.563 -19.742  1.00  0.00           O  
ATOM   1623  CT2 DMS   169      -0.592 -10.600 -20.440  1.00  0.00           C  
ATOM   1624  HZ1 DMS   169      -1.449  -7.184 -19.434  1.00  0.00           H  
ATOM   1625  HZ2 DMS   169      -1.680  -8.715 -18.769  1.00  0.00           H  
ATOM   1626  HZ3 DMS   169      -2.612  -8.393 -20.232  1.00  0.00           H  
ATOM   1627  HZ4 DMS   169      -1.605 -10.666 -20.837  1.00  0.00           H  
ATOM   1628  HZ5 DMS   169      -0.336 -10.969 -19.446  1.00  0.00           H  
ATOM   1629  HZ6 DMS   169      -0.047 -11.168 -21.194  1.00  0.00           H  
TER    1630      DMS   169 
ATOM   1630  S   DMS   170       5.366 -14.730 -17.875  1.00  0.00           S  
ATOM   1631  CT1 DMS   170       5.356 -16.489 -17.880  1.00  0.00           C  
ATOM   1632  O   DMS   170       6.139 -14.413 -16.597  1.00  0.00           O  
ATOM   1633  CT2 DMS   170       6.505 -14.453 -19.252  1.00  0.00           C  
ATOM   1634  HZ1 DMS   170       6.364 -16.903 -17.864  1.00  0.00           H  
ATOM   1635  HZ2 DMS   170       4.779 -16.806 -18.749  1.00  0.00           H  
ATOM   1636  HZ3 DMS   170       4.835 -16.831 -16.985  1.00  0.00           H  
ATOM   1637  HZ4 DMS   170       6.920 -13.463 -19.065  1.00  0.00           H  
ATOM   1638  HZ5 DMS   170       6.071 -14.499 -20.251  1.00  0.00           H  
ATOM   1639  HZ6 DMS   170       7.336 -15.147 -19.129  1.00  0.00           H  
TER    1640      DMS   170 
ATOM   1640  S   DMS   171      -1.516   9.780 -15.799  1.00  0.00           S  
ATOM   1641  CT1 DMS   171      -1.170  11.153 -14.815  1.00  0.00           C  
ATOM   1642  O   DMS   171      -1.638  10.411 -17.203  1.00  0.00           O  
ATOM   1643  CT2 DMS   171      -3.299   9.762 -15.276  1.00  0.00           C  
ATOM   1644  HZ1 DMS   171      -1.404  10.829 -13.800  1.00  0.00           H  
ATOM   1645  HZ2 DMS   171      -1.863  11.900 -15.203  1.00  0.00           H  
ATOM   1646  HZ3 DMS   171      -0.167  11.562 -14.931  1.00  0.00           H  
ATOM   1647  HZ4 DMS   171      -3.769  10.512 -15.912  1.00  0.00           H  
ATOM   1648  HZ5 DMS   171      -3.450  10.073 -14.243  1.00  0.00           H  
ATOM   1649  HZ6 DMS   171      -3.735   8.782 -15.472  1.00  0.00           H  
TER    1650      DMS   171 
ATOM   1650  S   DMS   172       4.441   2.484   5.272  1.00  0.00           S  
ATOM   1651  CT1 DMS   172       4.249   0.693   5.184  1.00  0.00           C  
ATOM   1652  O   DMS   172       3.570   3.111   4.137  1.00  0.00           O  
ATOM   1653  CT2 DMS   172       3.454   2.838   6.826  1.00  0.00           C  
ATOM   1654  HZ1 DMS   172       3.231   0.457   5.495  1.00  0.00           H  
ATOM   1655  HZ2 DMS   172       4.870   0.381   6.023  1.00  0.00           H  
ATOM   1656  HZ3 DMS   172       4.525   0.344   4.189  1.00  0.00           H  
ATOM   1657  HZ4 DMS   172       3.550   3.854   7.210  1.00  0.00           H  
ATOM   1658  HZ5 DMS   172       3.934   2.077   7.442  1.00  0.00           H  
ATOM   1659  HZ6 DMS   172       2.383   2.734   6.655  1.00  0.00           H  
TER    1660      DMS   172 
ATOM   1660  S   DMS   173     -10.507  16.577   2.044  1.00  0.00           S  
ATOM   1661  CT1 DMS   173      -9.512  18.028   1.703  1.00  0.00           C  
ATOM   1662  O   DMS   173     -11.356  16.337   0.738  1.00  0.00           O  
ATOM   1663  CT2 DMS   173      -9.366  15.254   2.005  1.00  0.00           C  
ATOM   1664  HZ1 DMS   173      -8.871  18.163   2.575  1.00  0.00           H  
ATOM   1665  HZ2 DMS   173     -10.099  18.943   1.631  1.00  0.00           H  
ATOM   1666  HZ3 DMS   173      -8.994  17.908   0.751  1.00  0.00           H  
ATOM   1667  HZ4 DMS   173      -9.792  14.318   2.366  1.00  0.00           H  
ATOM   1668  HZ5 DMS   173      -8.579  15.569   2.689  1.00  0.00           H  
ATOM   1669  HZ6 DMS   173      -9.075  15.096   0.966  1.00  0.00           H  
TER    1670      DMS   173 
ATOM   1670  S   DMS   174      13.457   4.182  -4.110  1.00  0.00           S  
ATOM   1671  CT1 DMS   174      12.956   4.346  -5.817  1.00  0.00           C  
ATOM   1672  O   DMS   174      13.602   2.665  -4.009  1.00  0.00           O  
ATOM   1673  CT2 DMS   174      15.195   4.758  -4.212  1.00  0.00           C  
ATOM   1674  HZ1 DMS   174      13.104   5.388  -6.098  1.00  0.00           H  
ATOM   1675  HZ2 DMS   174      11.896   4.163  -5.995  1.00  0.00           H  
ATOM   1676  HZ3 DMS   174      13.523   3.769  -6.548  1.00  0.00           H  
ATOM   1677  HZ4 DMS   174      15.750   4.318  -3.384  1.00  0.00           H  
ATOM   1678  HZ5 DMS   174      15.463   5.814  -4.246  1.00  0.00           H  
ATOM   1679  HZ6 DMS   174      15.473   4.335  -5.177  1.00  0.00           H  
TER    1680      DMS   174 
ATOM   1680  S   DMS   175     -19.210 -12.936   5.045  1.00  0.00           S  
ATOM   1681  CT1 DMS   175     -19.396 -14.404   6.119  1.00  0.00           C  
ATOM   1682  O   DMS   175     -18.417 -13.261   3.768  1.00  0.00           O  
ATOM   1683  CT2 DMS   175     -20.918 -12.592   4.640  1.00  0.00           C  
ATOM   1684  HZ1 DMS   175     -19.936 -15.207   5.618  1.00  0.00           H  
ATOM   1685  HZ2 DMS   175     -19.968 -14.196   7.023  1.00  0.00           H  
ATOM   1686  HZ3 DMS   175     -18.427 -14.819   6.397  1.00  0.00           H  
ATOM   1687  HZ4 DMS   175     -20.970 -11.563   4.285  1.00  0.00           H  
ATOM   1688  HZ5 DMS   175     -21.463 -12.678   5.580  1.00  0.00           H  
ATOM   1689  HZ6 DMS   175     -21.391 -13.370   4.041  1.00  0.00           H  
TER    1690      DMS   175 
ATOM   1690  S   DMS   176      -8.417  19.678 -12.052  1.00  0.00           S  
ATOM   1691  CT1 DMS   176      -9.855  20.475 -11.494  1.00  0.00           C  
ATOM   1692  O   DMS   176      -8.727  18.158 -12.198  1.00  0.00           O  
ATOM   1693  CT2 DMS   176      -8.261  20.371 -13.720  1.00  0.00           C  
ATOM   1694  HZ1 DMS   176     -10.580  20.677 -12.283  1.00  0.00           H  
ATOM   1695  HZ2 DMS   176      -9.524  21.480 -11.230  1.00  0.00           H  
ATOM   1696  HZ3 DMS   176     -10.204  19.938 -10.612  1.00  0.00           H  
ATOM   1697  HZ4 DMS   176      -8.039  21.424 -13.889  1.00  0.00           H  
ATOM   1698  HZ5 DMS   176      -9.275  20.117 -14.031  1.00  0.00           H  
ATOM   1699  HZ6 DMS   176      -7.480  19.747 -14.156  1.00  0.00           H  
TER    1700      DMS   176 
ATOM   1700  S   DMS   177      15.511  -8.653  -0.892  1.00  0.00           S  
ATOM   1701  CT1 DMS   177      16.560  -7.277  -1.211  1.00  0.00           C  
ATOM   1702  O   DMS   177      15.617  -9.454  -2.141  1.00  0.00           O  
ATOM   1703  CT2 DMS   177      16.602  -9.510   0.291  1.00  0.00           C  
ATOM   1704  HZ1 DMS   177      16.165  -6.626  -1.991  1.00  0.00           H  
ATOM   1705  HZ2 DMS   177      17.568  -7.618  -1.446  1.00  0.00           H  
ATOM   1706  HZ3 DMS   177      16.543  -6.651  -0.319  1.00  0.00           H  
ATOM   1707  HZ4 DMS   177      15.963 -10.255   0.764  1.00  0.00           H  
ATOM   1708  HZ5 DMS   177      16.951  -8.757   0.998  1.00  0.00           H  
ATOM   1709  HZ6 DMS   177      17.486  -9.864  -0.240  1.00  0.00           H  
TER    1710      DMS   177 
ATOM   1710  S   DMS   178      16.292   6.831  14.242  1.00  0.00           S  
ATOM   1711  CT1 DMS   178      14.779   6.594  15.134  1.00  0.00           C  
ATOM   1712  O   DMS   178      16.215   8.041  13.281  1.00  0.00           O  
ATOM   1713  CT2 DMS   178      17.254   7.400  15.639  1.00  0.00           C  
ATOM   1714  HZ1 DMS   178      14.426   7.567  15.478  1.00  0.00           H  
ATOM   1715  HZ2 DMS   178      14.920   5.849  15.917  1.00  0.00           H  
ATOM   1716  HZ3 DMS   178      13.991   6.194  14.496  1.00  0.00           H  
ATOM   1717  HZ4 DMS   178      18.197   7.773  15.240  1.00  0.00           H  
ATOM   1718  HZ5 DMS   178      17.466   6.538  16.272  1.00  0.00           H  
ATOM   1719  HZ6 DMS   178      16.694   8.214  16.100  1.00  0.00           H  
TER    1720      DMS   178 
ATOM   1720  S   DMS   179      -4.643  15.491 -10.390  1.00  0.00           S  
ATOM   1721  CT1 DMS   179      -6.306  15.569 -11.180  1.00  0.00           C  
ATOM   1722  O   DMS   179      -4.439  16.940  -9.973  1.00  0.00           O  
ATOM   1723  CT2 DMS   179      -5.078  14.623  -8.821  1.00  0.00           C  
ATOM   1724  HZ1 DMS   179      -7.100  15.710 -10.447  1.00  0.00           H  
ATOM   1725  HZ2 DMS   179      -6.502  14.681 -11.780  1.00  0.00           H  
ATOM   1726  HZ3 DMS   179      -6.298  16.448 -11.825  1.00  0.00           H  
ATOM   1727  HZ4 DMS   179      -5.788  15.312  -8.363  1.00  0.00           H  
ATOM   1728  HZ5 DMS   179      -4.134  14.565  -8.280  1.00  0.00           H  
ATOM   1729  HZ6 DMS   179      -5.641  13.690  -8.840  1.00  0.00           H  
TER    1730      DMS   179 
ATOM   1730  S   DMS   180       0.782 -15.491  -8.383  1.00  0.00           S  
ATOM   1731  CT1 DMS   180      -0.305 -16.646  -9.224  1.00  0.00           C  
ATOM   1732  O   DMS   180       0.427 -14.143  -8.906  1.00  0.00           O  
ATOM   1733  CT2 DMS   180       0.115 -15.713  -6.661  1.00  0.00           C  
ATOM   1734  HZ1 DMS   180      -1.267 -16.165  -9.048  1.00  0.00           H  
ATOM   1735  HZ2 DMS   180      -0.385 -17.528  -8.590  1.00  0.00           H  
ATOM   1736  HZ3 DMS   180      -0.037 -16.630 -10.281  1.00  0.00           H  
ATOM   1737  HZ4 DMS   180      -0.905 -15.334  -6.605  1.00  0.00           H  
ATOM   1738  HZ5 DMS   180       0.751 -15.125  -5.999  1.00  0.00           H  
ATOM   1739  HZ6 DMS   180       0.151 -16.759  -6.357  1.00  0.00           H  
TER    1740      DMS   180 
ATOM   1740  S   DMS   181      12.911  -7.959   3.763  1.00  0.00           S  
ATOM   1741  CT1 DMS   181      11.673  -7.853   2.450  1.00  0.00           C  
ATOM   1742  O   DMS   181      14.229  -8.284   3.000  1.00  0.00           O  
ATOM   1743  CT2 DMS   181      12.958  -6.217   4.134  1.00  0.00           C  
ATOM   1744  HZ1 DMS   181      12.108  -7.249   1.654  1.00  0.00           H  
ATOM   1745  HZ2 DMS   181      10.688  -7.484   2.734  1.00  0.00           H  
ATOM   1746  HZ3 DMS   181      11.443  -8.843   2.056  1.00  0.00           H  
ATOM   1747  HZ4 DMS   181      11.995  -5.706   4.147  1.00  0.00           H  
ATOM   1748  HZ5 DMS   181      13.482  -5.784   3.281  1.00  0.00           H  
ATOM   1749  HZ6 DMS   181      13.554  -5.969   5.012  1.00  0.00           H  
TER    1750      DMS   181 
ATOM   1750  S   DMS   182       9.765  -1.871   1.059  1.00  0.00           S  
ATOM   1751  CT1 DMS   182       8.372  -2.737   0.335  1.00  0.00           C  
ATOM   1752  O   DMS   182       9.467  -1.900   2.581  1.00  0.00           O  
ATOM   1753  CT2 DMS   182      10.873  -3.237   0.787  1.00  0.00           C  
ATOM   1754  HZ1 DMS   182       8.260  -2.735  -0.749  1.00  0.00           H  
ATOM   1755  HZ2 DMS   182       7.466  -2.287   0.740  1.00  0.00           H  
ATOM   1756  HZ3 DMS   182       8.335  -3.705   0.834  1.00  0.00           H  
ATOM   1757  HZ4 DMS   182      10.666  -3.998   1.539  1.00  0.00           H  
ATOM   1758  HZ5 DMS   182      11.846  -2.782   0.972  1.00  0.00           H  
ATOM   1759  HZ6 DMS   182      10.801  -3.642  -0.223  1.00  0.00           H  
TER    1760      DMS   182 
ATOM   1760  S   DMS   183      -3.688   6.321  -2.684  1.00  0.00           S  
ATOM   1761  CT1 DMS   183      -4.674   4.904  -3.180  1.00  0.00           C  
ATOM   1762  O   DMS   183      -3.912   7.327  -3.831  1.00  0.00           O  
ATOM   1763  CT2 DMS   183      -4.667   6.876  -1.271  1.00  0.00           C  
ATOM   1764  HZ1 DMS   183      -4.711   4.130  -2.414  1.00  0.00           H  
ATOM   1765  HZ2 DMS   183      -4.275   4.317  -4.007  1.00  0.00           H  
ATOM   1766  HZ3 DMS   183      -5.712   5.122  -3.431  1.00  0.00           H  
ATOM   1767  HZ4 DMS   183      -5.690   7.096  -1.577  1.00  0.00           H  
ATOM   1768  HZ5 DMS   183      -4.295   7.793  -0.813  1.00  0.00           H  
ATOM   1769  HZ6 DMS   183      -4.675   6.102  -0.505  1.00  0.00           H  
TER    1770      DMS   183 
ATOM   1770  S   DMS   184      -5.025 -14.080  -6.813  1.00  0.00           S  
ATOM   1771  CT1 DMS   184      -4.363 -13.798  -8.405  1.00  0.00           C  
ATOM   1772  O   DMS   184      -5.581 -12.755  -6.363  1.00  0.00           O  
ATOM   1773  CT2 DMS   184      -6.462 -14.940  -7.440  1.00  0.00           C  
ATOM   1774  HZ1 DMS   184      -3.614 -13.023  -8.243  1.00  0.00           H  
ATOM   1775  HZ2 DMS   184      -5.131 -13.400  -9.068  1.00  0.00           H  
ATOM   1776  HZ3 DMS   184      -3.917 -14.645  -8.928  1.00  0.00           H  
ATOM   1777  HZ4 DMS   184      -6.222 -15.848  -7.993  1.00  0.00           H  
ATOM   1778  HZ5 DMS   184      -6.990 -14.274  -8.123  1.00  0.00           H  
ATOM   1779  HZ6 DMS   184      -7.097 -15.227  -6.601  1.00  0.00           H  
TER    1780      DMS   184 
ATOM   1780  S   DMS   185      -5.142   3.508 -11.915  1.00  0.00           S  
ATOM   1781  CT1 DMS   185      -4.997   1.770 -12.302  1.00  0.00           C  
ATOM   1782  O   DMS   185      -6.214   3.705 -10.868  1.00  0.00           O  
ATOM   1783  CT2 DMS   185      -3.641   3.665 -10.946  1.00  0.00           C  
ATOM   1784  HZ1 DMS   185      -6.000   1.348 -12.369  1.00  0.00           H  
ATOM   1785  HZ2 DMS   185      -4.541   1.121 -11.555  1.00  0.00           H  
ATOM   1786  HZ3 DMS   185      -4.364   1.649 -13.180  1.00  0.00           H  
ATOM   1787  HZ4 DMS   185      -3.677   2.951 -10.123  1.00  0.00           H  
ATOM   1788  HZ5 DMS   185      -3.810   4.686 -10.602  1.00  0.00           H  
ATOM   1789  HZ6 DMS   185      -2.732   3.573 -11.540  1.00  0.00           H  
TER    1790      DMS   185 
ATOM   1790  S   DMS   186      -4.711   8.587   7.490  1.00  0.00           S  
ATOM   1791  CT1 DMS   186      -4.845  10.263   6.981  1.00  0.00           C  
ATOM   1792  O   DMS   186      -5.370   8.376   8.847  1.00  0.00           O  
ATOM   1793  CT2 DMS   186      -5.835   7.792   6.259  1.00  0.00           C  
ATOM   1794  HZ1 DMS   186      -5.834  10.720   6.931  1.00  0.00           H  
ATOM   1795  HZ2 DMS   186      -4.488  10.312   5.953  1.00  0.00           H  
ATOM   1796  HZ3 DMS   186      -4.223  10.812   7.688  1.00  0.00           H  
ATOM   1797  HZ4 DMS   186      -5.842   6.710   6.393  1.00  0.00           H  
ATOM   1798  HZ5 DMS   186      -5.487   8.136   5.286  1.00  0.00           H  
ATOM   1799  HZ6 DMS   186      -6.868   8.038   6.506  1.00  0.00           H  
TER    1800      DMS   186 
ATOM   1800  S   DMS   187      10.499  13.140  13.578  1.00  0.00           S  
ATOM   1801  CT1 DMS   187      10.098  13.116  11.814  1.00  0.00           C  
ATOM   1802  O   DMS   187      11.998  12.974  13.334  1.00  0.00           O  
ATOM   1803  CT2 DMS   187      10.187  14.838  13.885  1.00  0.00           C  
ATOM   1804  HZ1 DMS   187      10.525  13.990  11.322  1.00  0.00           H  
ATOM   1805  HZ2 DMS   187       9.021  13.268  11.749  1.00  0.00           H  
ATOM   1806  HZ3 DMS   187      10.345  12.163  11.347  1.00  0.00           H  
ATOM   1807  HZ4 DMS   187      10.457  14.952  14.935  1.00  0.00           H  
ATOM   1808  HZ5 DMS   187       9.113  15.015  13.843  1.00  0.00           H  
ATOM   1809  HZ6 DMS   187      10.718  15.585  13.294  1.00  0.00           H  
TER    1810      DMS   187 
ATOM   1810  S   DMS   188     -17.730  -1.654  11.945  1.00  0.00           S  
ATOM   1811  CT1 DMS   188     -16.732  -2.516  13.164  1.00  0.00           C  
ATOM   1812  O   DMS   188     -17.299  -0.204  11.949  1.00  0.00           O  
ATOM   1813  CT2 DMS   188     -16.960  -2.265  10.462  1.00  0.00           C  
ATOM   1814  HZ1 DMS   188     -15.682  -2.396  12.895  1.00  0.00           H  
ATOM   1815  HZ2 DMS   188     -17.026  -3.561  13.074  1.00  0.00           H  
ATOM   1816  HZ3 DMS   188     -16.828  -2.149  14.186  1.00  0.00           H  
ATOM   1817  HZ4 DMS   188     -17.345  -3.277  10.340  1.00  0.00           H  
ATOM   1818  HZ5 DMS   188     -15.887  -2.184  10.637  1.00  0.00           H  
ATOM   1819  HZ6 DMS   188     -17.283  -1.534   9.720  1.00  0.00           H  
TER    1820      DMS   188 
ATOM   1820  S   DMS   189       9.078   5.457  -6.975  1.00  0.00           S  
ATOM   1821  CT1 DMS   189       7.761   4.569  -7.789  1.00  0.00           C  
ATOM   1822  O   DMS   189      10.217   5.386  -8.014  1.00  0.00           O  
ATOM   1823  CT2 DMS   189       8.456   7.145  -7.088  1.00  0.00           C  
ATOM   1824  HZ1 DMS   189       7.692   4.972  -8.800  1.00  0.00           H  
ATOM   1825  HZ2 DMS   189       6.810   4.663  -7.264  1.00  0.00           H  
ATOM   1826  HZ3 DMS   189       8.024   3.511  -7.786  1.00  0.00           H  
ATOM   1827  HZ4 DMS   189       8.523   7.618  -8.068  1.00  0.00           H  
ATOM   1828  HZ5 DMS   189       9.040   7.834  -6.479  1.00  0.00           H  
ATOM   1829  HZ6 DMS   189       7.414   7.259  -6.787  1.00  0.00           H  
TER    1830      DMS   189 
ATOM   1830  S   DMS   190       2.994  -9.382  -4.865  1.00  0.00           S  
ATOM   1831  CT1 DMS   190       3.454  -9.045  -3.209  1.00  0.00           C  
ATOM   1832  O   DMS   190       4.279  -9.936  -5.468  1.00  0.00           O  
ATOM   1833  CT2 DMS   190       1.880 -10.832  -4.671  1.00  0.00           C  
ATOM   1834  HZ1 DMS   190       3.906  -9.883  -2.678  1.00  0.00           H  
ATOM   1835  HZ2 DMS   190       2.626  -8.708  -2.585  1.00  0.00           H  
ATOM   1836  HZ3 DMS   190       4.263  -8.315  -3.201  1.00  0.00           H  
ATOM   1837  HZ4 DMS   190       1.562 -11.085  -5.682  1.00  0.00           H  
ATOM   1838  HZ5 DMS   190       0.981 -10.494  -4.156  1.00  0.00           H  
ATOM   1839  HZ6 DMS   190       2.382 -11.719  -4.283  1.00  0.00           H  
TER    1840      DMS   190 
ATOM   1840  S   DMS   191      13.753 -17.930 -12.746  1.00  0.00           S  
ATOM   1841  CT1 DMS   191      14.972 -18.890 -13.555  1.00  0.00           C  
ATOM   1842  O   DMS   191      12.701 -18.906 -12.189  1.00  0.00           O  
ATOM   1843  CT2 DMS   191      13.027 -17.297 -14.135  1.00  0.00           C  
ATOM   1844  HZ1 DMS   191      14.664 -19.539 -14.374  1.00  0.00           H  
ATOM   1845  HZ2 DMS   191      15.411 -19.533 -12.792  1.00  0.00           H  
ATOM   1846  HZ3 DMS   191      15.801 -18.249 -13.855  1.00  0.00           H  
ATOM   1847  HZ4 DMS   191      12.619 -18.135 -14.701  1.00  0.00           H  
ATOM   1848  HZ5 DMS   191      13.753 -16.808 -14.784  1.00  0.00           H  
ATOM   1849  HZ6 DMS   191      12.232 -16.594 -13.885  1.00  0.00           H  
TER    1850      DMS   191 
ATOM   1850  S   DMS   192       3.316 -19.537  15.963  1.00  0.00           S  
ATOM   1851  CT1 DMS   192       3.626 -21.101  15.247  1.00  0.00           C  
ATOM   1852  O   DMS   192       3.668 -19.676  17.445  1.00  0.00           O  
ATOM   1853  CT2 DMS   192       1.506 -19.567  15.910  1.00  0.00           C  
ATOM   1854  HZ1 DMS   192       3.599 -20.937  14.169  1.00  0.00           H  
ATOM   1855  HZ2 DMS   192       2.916 -21.867  15.558  1.00  0.00           H  
ATOM   1856  HZ3 DMS   192       4.658 -21.402  15.426  1.00  0.00           H  
ATOM   1857  HZ4 DMS   192       1.179 -19.533  14.871  1.00  0.00           H  
ATOM   1858  HZ5 DMS   192       1.034 -18.825  16.555  1.00  0.00           H  
ATOM   1859  HZ6 DMS   192       1.252 -20.528  16.357  1.00  0.00           H  
TER    1860      DMS   192 
ATOM   1860  S   DMS   193      -3.215 -12.636   7.594  1.00  0.00           S  
ATOM   1861  CT1 DMS   193      -4.152 -12.884   9.111  1.00  0.00           C  
ATOM   1862  O   DMS   193      -2.471 -13.916   7.252  1.00  0.00           O  
ATOM   1863  CT2 DMS   193      -4.603 -12.659   6.516  1.00  0.00           C  
ATOM   1864  HZ1 DMS   193      -3.624 -13.117  10.036  1.00  0.00           H  
ATOM   1865  HZ2 DMS   193      -4.863 -13.637   8.774  1.00  0.00           H  
ATOM   1866  HZ3 DMS   193      -4.617 -11.943   9.403  1.00  0.00           H  
ATOM   1867  HZ4 DMS   193      -4.280 -12.767   5.480  1.00  0.00           H  
ATOM   1868  HZ5 DMS   193      -5.225 -11.776   6.662  1.00  0.00           H  
ATOM   1869  HZ6 DMS   193      -5.294 -13.469   6.750  1.00  0.00           H  
TER    1870      DMS   193 
ATOM   1870  S   DMS   194      10.613  -1.032 -14.757  1.00  0.00           S  
ATOM   1871  CT1 DMS   194      10.894  -2.818 -14.407  1.00  0.00           C  
ATOM   1872  O   DMS   194      11.325  -0.330 -13.629  1.00  0.00           O  
ATOM   1873  CT2 DMS   194      11.433  -0.836 -16.302  1.00  0.00           C  
ATOM   1874  HZ1 DMS   194      11.972  -2.940 -14.510  1.00  0.00           H  
ATOM   1875  HZ2 DMS   194      10.427  -3.427 -15.181  1.00  0.00           H  
ATOM   1876  HZ3 DMS   194      10.449  -3.062 -13.442  1.00  0.00           H  
ATOM   1877  HZ4 DMS   194      11.941  -1.704 -16.721  1.00  0.00           H  
ATOM   1878  HZ5 DMS   194      12.221  -0.085 -16.239  1.00  0.00           H  
ATOM   1879  HZ6 DMS   194      10.690  -0.493 -17.021  1.00  0.00           H  
TER    1880      DMS   194 
ATOM   1880  S   DMS   195     -18.146 -14.669   0.712  1.00  0.00           S  
ATOM   1881  CT1 DMS   195     -16.333 -14.727   0.716  1.00  0.00           C  
ATOM   1882  O   DMS   195     -18.569 -15.362  -0.586  1.00  0.00           O  
ATOM   1883  CT2 DMS   195     -18.395 -15.930   2.005  1.00  0.00           C  
ATOM   1884  HZ1 DMS   195     -15.970 -14.366   1.678  1.00  0.00           H  
ATOM   1885  HZ2 DMS   195     -15.955 -14.153  -0.130  1.00  0.00           H  
ATOM   1886  HZ3 DMS   195     -15.949 -15.727   0.514  1.00  0.00           H  
ATOM   1887  HZ4 DMS   195     -19.318 -16.464   1.778  1.00  0.00           H  
ATOM   1888  HZ5 DMS   195     -18.465 -15.378   2.942  1.00  0.00           H  
ATOM   1889  HZ6 DMS   195     -17.540 -16.600   1.911  1.00  0.00           H  
TER    1890      DMS   195 
ATOM   1890  S   DMS   196      20.283   4.521  -0.594  1.00  0.00           S  
ATOM   1891  CT1 DMS   196      20.922   3.229  -1.749  1.00  0.00           C  
ATOM   1892  O   DMS   196      18.777   4.473  -0.851  1.00  0.00           O  
ATOM   1893  CT2 DMS   196      20.497   3.511   0.809  1.00  0.00           C  
ATOM   1894  HZ1 DMS   196      21.950   2.956  -1.514  1.00  0.00           H  
ATOM   1895  HZ2 DMS   196      20.833   3.601  -2.769  1.00  0.00           H  
ATOM   1896  HZ3 DMS   196      20.364   2.321  -1.521  1.00  0.00           H  
ATOM   1897  HZ4 DMS   196      21.564   3.289   0.850  1.00  0.00           H  
ATOM   1898  HZ5 DMS   196      19.950   2.577   0.682  1.00  0.00           H  
ATOM   1899  HZ6 DMS   196      20.196   4.086   1.684  1.00  0.00           H  
TER    1900      DMS   196 
ATOM   1900  S   DMS   197     -13.526 -16.068  -1.190  1.00  0.00           S  
ATOM   1901  CT1 DMS   197     -12.172 -17.193  -1.691  1.00  0.00           C  
ATOM   1902  O   DMS   197     -12.778 -14.823  -0.835  1.00  0.00           O  
ATOM   1903  CT2 DMS   197     -14.241 -15.686  -2.812  1.00  0.00           C  
ATOM   1904  HZ1 DMS   197     -12.487 -17.976  -2.381  1.00  0.00           H  
ATOM   1905  HZ2 DMS   197     -11.664 -17.596  -0.815  1.00  0.00           H  
ATOM   1906  HZ3 DMS   197     -11.384 -16.688  -2.251  1.00  0.00           H  
ATOM   1907  HZ4 DMS   197     -15.228 -16.147  -2.864  1.00  0.00           H  
ATOM   1908  HZ5 DMS   197     -13.511 -15.910  -3.589  1.00  0.00           H  
ATOM   1909  HZ6 DMS   197     -14.362 -14.604  -2.870  1.00  0.00           H  
TER    1910      DMS   197 
ATOM   1910  S   DMS   198      -0.796  13.863  16.393  1.00  0.00           S  
ATOM   1911  CT1 DMS   198      -0.796  13.623  18.156  1.00  0.00           C  
ATOM   1912  O   DMS   198      -1.737  12.762  15.878  1.00  0.00           O  
ATOM   1913  CT2 DMS   198      -1.633  15.519  16.253  1.00  0.00           C  
ATOM   1914  HZ1 DMS   198      -0.753  12.567  18.419  1.00  0.00           H  
ATOM   1915  HZ2 DMS   198      -1.694  14.056  18.597  1.00  0.00           H  
ATOM   1916  HZ3 DMS   198       0.073  14.076  18.634  1.00  0.00           H  
ATOM   1917  HZ4 DMS   198      -1.372  15.886  15.260  1.00  0.00           H  
ATOM   1918  HZ5 DMS   198      -1.270  16.153  17.061  1.00  0.00           H  
ATOM   1919  HZ6 DMS   198      -2.711  15.374  16.323  1.00  0.00           H  
TER    1920      DMS   198 
ATOM   1920  S   DMS   199      21.452   2.134  10.988  1.00  0.00           S  
ATOM   1921  CT1 DMS   199      21.149   2.070   9.228  1.00  0.00           C  
ATOM   1922  O   DMS   199      22.649   1.205  11.231  1.00  0.00           O  
ATOM   1923  CT2 DMS   199      22.045   3.840  11.212  1.00  0.00           C  
ATOM   1924  HZ1 DMS   199      20.846   1.058   8.961  1.00  0.00           H  
ATOM   1925  HZ2 DMS   199      22.081   2.415   8.779  1.00  0.00           H  
ATOM   1926  HZ3 DMS   199      20.391   2.737   8.818  1.00  0.00           H  
ATOM   1927  HZ4 DMS   199      21.312   4.575  10.879  1.00  0.00           H  
ATOM   1928  HZ5 DMS   199      22.900   4.054  10.570  1.00  0.00           H  
ATOM   1929  HZ6 DMS   199      22.325   4.029  12.249  1.00  0.00           H  
TER    1930      DMS   199 
ATOM   1930  S   DMS   200      -3.827 -22.548   5.126  1.00  0.00           S  
ATOM   1931  CT1 DMS   200      -4.372 -22.490   6.793  1.00  0.00           C  
ATOM   1932  O   DMS   200      -3.704 -23.965   4.728  1.00  0.00           O  
ATOM   1933  CT2 DMS   200      -5.446 -22.196   4.365  1.00  0.00           C  
ATOM   1934  HZ1 DMS   200      -4.660 -21.461   7.010  1.00  0.00           H  
ATOM   1935  HZ2 DMS   200      -3.566 -22.768   7.472  1.00  0.00           H  
ATOM   1936  HZ3 DMS   200      -5.159 -23.236   6.900  1.00  0.00           H  
ATOM   1937  HZ4 DMS   200      -5.409 -22.415   3.298  1.00  0.00           H  
ATOM   1938  HZ5 DMS   200      -5.718 -21.150   4.508  1.00  0.00           H  
ATOM   1939  HZ6 DMS   200      -6.159 -22.891   4.807  1.00  0.00           H  
TER    1940      DMS   200 
ATOM   1940  S   DMS   201     -10.119  -6.816 -17.879  1.00  0.00           S  
ATOM   1941  CT1 DMS   201     -11.710  -7.138 -17.211  1.00  0.00           C  
ATOM   1942  O   DMS   201      -9.301  -8.119 -17.857  1.00  0.00           O  
ATOM   1943  CT2 DMS   201     -10.584  -6.675 -19.579  1.00  0.00           C  
ATOM   1944  HZ1 DMS   201     -12.237  -7.933 -17.740  1.00  0.00           H  
ATOM   1945  HZ2 DMS   201     -12.213  -6.175 -17.293  1.00  0.00           H  
ATOM   1946  HZ3 DMS   201     -11.431  -7.377 -16.185  1.00  0.00           H  
ATOM   1947  HZ4 DMS   201      -9.724  -6.324 -20.149  1.00  0.00           H  
ATOM   1948  HZ5 DMS   201     -11.420  -5.981 -19.671  1.00  0.00           H  
ATOM   1949  HZ6 DMS   201     -10.901  -7.657 -19.930  1.00  0.00           H  
TER    1950      DMS   201 
ATOM   1950  S   DMS   202       0.485  -0.034  16.922  1.00  0.00           S  
ATOM   1951  CT1 DMS   202       1.885   0.732  17.726  1.00  0.00           C  
ATOM   1952  O   DMS   202       0.008  -1.131  17.859  1.00  0.00           O  
ATOM   1953  CT2 DMS   202      -0.585   1.326  17.261  1.00  0.00           C  
ATOM   1954  HZ1 DMS   202       1.510   1.069  18.693  1.00  0.00           H  
ATOM   1955  HZ2 DMS   202       2.236   1.570  17.125  1.00  0.00           H  
ATOM   1956  HZ3 DMS   202       2.761   0.099  17.868  1.00  0.00           H  
ATOM   1957  HZ4 DMS   202      -1.546   1.134  16.785  1.00  0.00           H  
ATOM   1958  HZ5 DMS   202      -0.161   2.164  16.709  1.00  0.00           H  
ATOM   1959  HZ6 DMS   202      -0.621   1.487  18.339  1.00  0.00           H  
TER    1960      DMS   202 
ATOM   1960  S   DMS   203     -13.722   8.257  -1.816  1.00  0.00           S  
ATOM   1961  CT1 DMS   203     -13.885   6.617  -1.181  1.00  0.00           C  
ATOM   1962  O   DMS   203     -13.942   8.029  -3.316  1.00  0.00           O  
ATOM   1963  CT2 DMS   203     -15.208   8.920  -1.123  1.00  0.00           C  
ATOM   1964  HZ1 DMS   203     -13.465   6.581  -0.175  1.00  0.00           H  
ATOM   1965  HZ2 DMS   203     -13.404   5.918  -1.866  1.00  0.00           H  
ATOM   1966  HZ3 DMS   203     -14.925   6.291  -1.152  1.00  0.00           H  
ATOM   1967  HZ4 DMS   203     -15.345   9.983  -1.320  1.00  0.00           H  
ATOM   1968  HZ5 DMS   203     -15.269   8.829  -0.038  1.00  0.00           H  
ATOM   1969  HZ6 DMS   203     -16.010   8.276  -1.483  1.00  0.00           H  
TER    1970      DMS   203 
ATOM   1970  S   DMS   204      -2.448  -9.810 -16.454  1.00  0.00           S  
ATOM   1971  CT1 DMS   204      -2.920 -11.301 -15.673  1.00  0.00           C  
ATOM   1972  O   DMS   204      -3.603  -8.789 -16.489  1.00  0.00           O  
ATOM   1973  CT2 DMS   204      -1.196  -9.128 -15.286  1.00  0.00           C  
ATOM   1974  HZ1 DMS   204      -2.905 -11.142 -14.595  1.00  0.00           H  
ATOM   1975  HZ2 DMS   204      -2.232 -12.081 -16.002  1.00  0.00           H  
ATOM   1976  HZ3 DMS   204      -3.872 -11.599 -16.113  1.00  0.00           H  
ATOM   1977  HZ4 DMS   204      -0.791  -8.224 -15.741  1.00  0.00           H  
ATOM   1978  HZ5 DMS   204      -0.334  -9.757 -15.060  1.00  0.00           H  
ATOM   1979  HZ6 DMS   204      -1.640  -8.918 -14.313  1.00  0.00           H  
TER    1980      DMS   204 
ATOM   1980  S   DMS   205      15.825   1.169  -2.946  1.00  0.00           S  
ATOM   1981  CT1 DMS   205      16.399   0.988  -4.596  1.00  0.00           C  
ATOM   1982  O   DMS   205      15.794  -0.280  -2.432  1.00  0.00           O  
ATOM   1983  CT2 DMS   205      17.302   2.058  -2.270  1.00  0.00           C  
ATOM   1984  HZ1 DMS   205      15.734   0.456  -5.276  1.00  0.00           H  
ATOM   1985  HZ2 DMS   205      17.333   0.429  -4.544  1.00  0.00           H  
ATOM   1986  HZ3 DMS   205      16.599   1.986  -4.986  1.00  0.00           H  
ATOM   1987  HZ4 DMS   205      17.314   3.011  -2.798  1.00  0.00           H  
ATOM   1988  HZ5 DMS   205      18.224   1.522  -2.496  1.00  0.00           H  
ATOM   1989  HZ6 DMS   205      17.082   2.297  -1.229  1.00  0.00           H  
TER    1990      DMS   205 
ATOM   1990  S   DMS   206       1.562 -17.867   7.553  1.00  0.00           S  
ATOM   1991  CT1 DMS   206       0.934 -19.145   8.602  1.00  0.00           C  
ATOM   1992  O   DMS   206       0.721 -16.671   7.770  1.00  0.00           O  
ATOM   1993  CT2 DMS   206       1.047 -18.438   5.912  1.00  0.00           C  
ATOM   1994  HZ1 DMS   206       1.445 -20.058   8.296  1.00  0.00           H  
ATOM   1995  HZ2 DMS   206      -0.119 -19.157   8.323  1.00  0.00           H  
ATOM   1996  HZ3 DMS   206       1.087 -18.979   9.668  1.00  0.00           H  
ATOM   1997  HZ4 DMS   206       1.310 -17.711   5.144  1.00  0.00           H  
ATOM   1998  HZ5 DMS   206      -0.008 -18.708   5.874  1.00  0.00           H  
ATOM   1999  HZ6 DMS   206       1.655 -19.334   5.782  1.00  0.00           H  
TER    2000      DMS   206 
ATOM   2000  S   DMS   207       3.806  -7.157   6.069  1.00  0.00           S  
ATOM   2001  CT1 DMS   207       2.285  -6.368   6.399  1.00  0.00           C  
ATOM   2002  O   DMS   207       4.860  -6.342   6.799  1.00  0.00           O  
ATOM   2003  CT2 DMS   207       3.613  -8.585   7.113  1.00  0.00           C  
ATOM   2004  HZ1 DMS   207       1.471  -6.708   5.759  1.00  0.00           H  
ATOM   2005  HZ2 DMS   207       2.369  -5.288   6.280  1.00  0.00           H  
ATOM   2006  HZ3 DMS   207       1.908  -6.579   7.400  1.00  0.00           H  
ATOM   2007  HZ4 DMS   207       2.985  -9.287   6.565  1.00  0.00           H  
ATOM   2008  HZ5 DMS   207       3.237  -8.290   8.093  1.00  0.00           H  
ATOM   2009  HZ6 DMS   207       4.551  -9.100   7.318  1.00  0.00           H  
TER    2010      DMS   207 
ATOM   2010  S   DMS   208      16.928   4.217   9.239  1.00  0.00           S  
ATOM   2011  CT1 DMS   208      15.721   3.179  10.050  1.00  0.00           C  
ATOM   2012  O   DMS   208      16.105   5.215   8.454  1.00  0.00           O  
ATOM   2013  CT2 DMS   208      17.677   4.925  10.752  1.00  0.00           C  
ATOM   2014  HZ1 DMS   208      16.224   2.491  10.729  1.00  0.00           H  
ATOM   2015  HZ2 DMS   208      15.189   2.599   9.294  1.00  0.00           H  
ATOM   2016  HZ3 DMS   208      15.039   3.785  10.646  1.00  0.00           H  
ATOM   2017  HZ4 DMS   208      18.420   5.673  10.474  1.00  0.00           H  
ATOM   2018  HZ5 DMS   208      18.155   4.103  11.284  1.00  0.00           H  
ATOM   2019  HZ6 DMS   208      16.976   5.483  11.373  1.00  0.00           H  
TER    2020      DMS   208 
ATOM   2020  S   DMS   209       6.624   0.447 -21.187  1.00  0.00           S  
ATOM   2021  CT1 DMS   209       8.187   0.710 -20.393  1.00  0.00           C  
ATOM   2022  O   DMS   209       5.789   1.599 -20.704  1.00  0.00           O  
ATOM   2023  CT2 DMS   209       7.170   0.816 -22.888  1.00  0.00           C  
ATOM   2024  HZ1 DMS   209       8.768  -0.168 -20.675  1.00  0.00           H  
ATOM   2025  HZ2 DMS   209       8.205   1.044 -19.355  1.00  0.00           H  
ATOM   2026  HZ3 DMS   209       8.654   1.597 -20.821  1.00  0.00           H  
ATOM   2027  HZ4 DMS   209       6.230   0.860 -23.438  1.00  0.00           H  
ATOM   2028  HZ5 DMS   209       7.919   0.136 -23.294  1.00  0.00           H  
ATOM   2029  HZ6 DMS   209       7.607   1.806 -23.017  1.00  0.00           H  
TER    2030      DMS   209 
ATOM   2030  S   DMS   210     -21.126 -15.725  -4.128  1.00  0.00           S  
ATOM   2031  CT1 DMS   210     -20.011 -16.584  -3.000  1.00  0.00           C  
ATOM   2032  O   DMS   210     -22.595 -15.979  -3.808  1.00  0.00           O  
ATOM   2033  CT2 DMS   210     -20.658 -14.159  -3.607  1.00  0.00           C  
ATOM   2034  HZ1 DMS   210     -18.957 -16.347  -3.143  1.00  0.00           H  
ATOM   2035  HZ2 DMS   210     -20.084 -17.667  -3.093  1.00  0.00           H  
ATOM   2036  HZ3 DMS   210     -20.260 -16.365  -1.961  1.00  0.00           H  
ATOM   2037  HZ4 DMS   210     -21.385 -13.453  -4.009  1.00  0.00           H  
ATOM   2038  HZ5 DMS   210     -19.620 -13.976  -3.885  1.00  0.00           H  
ATOM   2039  HZ6 DMS   210     -20.708 -14.217  -2.520  1.00  0.00           H  
TER    2040      DMS   210 
ATOM   2040  S   DMS   211     -17.263 -14.755  -6.661  1.00  0.00           S  
ATOM   2041  CT1 DMS   211     -17.265 -16.346  -7.430  1.00  0.00           C  
ATOM   2042  O   DMS   211     -18.118 -15.052  -5.391  1.00  0.00           O  
ATOM   2043  CT2 DMS   211     -15.618 -14.911  -6.120  1.00  0.00           C  
ATOM   2044  HZ1 DMS   211     -16.465 -16.387  -8.169  1.00  0.00           H  
ATOM   2045  HZ2 DMS   211     -18.275 -16.538  -7.792  1.00  0.00           H  
ATOM   2046  HZ3 DMS   211     -17.166 -17.061  -6.614  1.00  0.00           H  
ATOM   2047  HZ4 DMS   211     -15.506 -14.112  -5.388  1.00  0.00           H  
ATOM   2048  HZ5 DMS   211     -14.893 -14.741  -6.916  1.00  0.00           H  
ATOM   2049  HZ6 DMS   211     -15.437 -15.880  -5.654  1.00  0.00           H  
TER    2050      DMS   211 
ATOM   2050  S   DMS   212       0.599   4.953   6.904  1.00  0.00           S  
ATOM   2051  CT1 DMS   212       1.753   6.300   6.644  1.00  0.00           C  
ATOM   2052  O   DMS   212       0.229   5.193   8.374  1.00  0.00           O  
ATOM   2053  CT2 DMS   212      -0.728   5.764   6.059  1.00  0.00           C  
ATOM   2054  HZ1 DMS   212       2.701   5.876   6.978  1.00  0.00           H  
ATOM   2055  HZ2 DMS   212       1.453   7.168   7.231  1.00  0.00           H  
ATOM   2056  HZ3 DMS   212       1.902   6.639   5.619  1.00  0.00           H  
ATOM   2057  HZ4 DMS   212      -0.493   5.870   5.000  1.00  0.00           H  
ATOM   2058  HZ5 DMS   212      -1.002   6.684   6.574  1.00  0.00           H  
ATOM   2059  HZ6 DMS   212      -1.642   5.193   6.217  1.00  0.00           H  
TER    2060      DMS   212 
ATOM   2060  S   DMS   213     -13.225 -10.426  10.231  1.00  0.00           S  
ATOM   2061  CT1 DMS   213     -13.862 -11.468   8.951  1.00  0.00           C  
ATOM   2062  O   DMS   213     -12.963  -9.041   9.594  1.00  0.00           O  
ATOM   2063  CT2 DMS   213     -11.594 -11.130  10.301  1.00  0.00           C  
ATOM   2064  HZ1 DMS   213     -14.892 -11.217   8.698  1.00  0.00           H  
ATOM   2065  HZ2 DMS   213     -13.669 -12.475   9.321  1.00  0.00           H  
ATOM   2066  HZ3 DMS   213     -13.265 -11.205   8.078  1.00  0.00           H  
ATOM   2067  HZ4 DMS   213     -11.638 -12.067  10.856  1.00  0.00           H  
ATOM   2068  HZ5 DMS   213     -10.989 -10.364  10.786  1.00  0.00           H  
ATOM   2069  HZ6 DMS   213     -11.238 -11.439   9.318  1.00  0.00           H  
TER    2070      DMS   213 
ATOM   2070  S   DMS   214     -18.233 -18.106   5.361  1.00  0.00           S  
ATOM   2071  CT1 DMS   214     -17.810 -19.710   5.942  1.00  0.00           C  
ATOM   2072  O   DMS   214     -18.624 -17.306   6.605  1.00  0.00           O  
ATOM   2073  CT2 DMS   214     -16.563 -17.431   5.268  1.00  0.00           C  
ATOM   2074  HZ1 DMS   214     -18.676 -20.172   6.415  1.00  0.00           H  
ATOM   2075  HZ2 DMS   214     -17.052 -19.596   6.717  1.00  0.00           H  
ATOM   2076  HZ3 DMS   214     -17.310 -20.264   5.148  1.00  0.00           H  
ATOM   2077  HZ4 DMS   214     -16.186 -17.535   6.285  1.00  0.00           H  
ATOM   2078  HZ5 DMS   214     -16.664 -16.412   4.894  1.00  0.00           H  
ATOM   2079  HZ6 DMS   214     -16.084 -17.935   4.429  1.00  0.00           H  
TER    2080      DMS   214 
ATOM   2080  S   DMS   215       4.007   3.678  11.302  1.00  0.00           S  
ATOM   2081  CT1 DMS   215       4.919   4.337  12.727  1.00  0.00           C  
ATOM   2082  O   DMS   215       3.091   2.521  11.805  1.00  0.00           O  
ATOM   2083  CT2 DMS   215       2.900   5.016  10.792  1.00  0.00           C  
ATOM   2084  HZ1 DMS   215       4.172   4.653  13.455  1.00  0.00           H  
ATOM   2085  HZ2 DMS   215       5.557   5.196  12.518  1.00  0.00           H  
ATOM   2086  HZ3 DMS   215       5.579   3.598  13.181  1.00  0.00           H  
ATOM   2087  HZ4 DMS   215       2.193   4.716  10.018  1.00  0.00           H  
ATOM   2088  HZ5 DMS   215       3.405   5.866  10.333  1.00  0.00           H  
ATOM   2089  HZ6 DMS   215       2.407   5.268  11.730  1.00  0.00           H  
TER    2090      DMS   215 
ATOM   2090  S   DMS   216       5.465  -9.811  15.419  1.00  0.00           S  
ATOM   2091  CT1 DMS   216       6.958  -9.174  16.271  1.00  0.00           C  
ATOM   2092  O   DMS   216       5.697  -9.616  13.887  1.00  0.00           O  
ATOM   2093  CT2 DMS   216       5.684 -11.509  15.787  1.00  0.00           C  
ATOM   2094  HZ1 DMS   216       6.922  -9.456  17.324  1.00  0.00           H  
ATOM   2095  HZ2 DMS   216       6.774  -8.104  16.169  1.00  0.00           H  
ATOM   2096  HZ3 DMS   216       7.881  -9.502  15.794  1.00  0.00           H  
ATOM   2097  HZ4 DMS   216       5.017 -12.055  15.120  1.00  0.00           H  
ATOM   2098  HZ5 DMS   216       5.376 -11.684  16.818  1.00  0.00           H  
ATOM   2099  HZ6 DMS   216       6.695 -11.867  15.593  1.00  0.00           H  
TER    2100      DMS   216 
ATOM   2100  S   DMS   217       0.012 -10.730  -7.873  1.00  0.00           S  
ATOM   2101  CT1 DMS   217      -0.733 -11.052  -9.447  1.00  0.00           C  
ATOM   2102  O   DMS   217      -0.376  -9.300  -7.550  1.00  0.00           O  
ATOM   2103  CT2 DMS   217      -1.168 -11.747  -6.972  1.00  0.00           C  
ATOM   2104  HZ1 DMS   217      -0.900 -10.082  -9.915  1.00  0.00           H  
ATOM   2105  HZ2 DMS   217      -1.766 -11.386  -9.347  1.00  0.00           H  
ATOM   2106  HZ3 DMS   217      -0.139 -11.709 -10.083  1.00  0.00           H  
ATOM   2107  HZ4 DMS   217      -1.049 -12.711  -7.466  1.00  0.00           H  
ATOM   2108  HZ5 DMS   217      -2.169 -11.317  -7.016  1.00  0.00           H  
ATOM   2109  HZ6 DMS   217      -0.989 -11.872  -5.904  1.00  0.00           H  
TER    2110      DMS   217 
ATOM   2110  S   DMS   218      -7.388  19.786  -2.095  1.00  0.00           S  
ATOM   2111  CT1 DMS   218      -8.970  20.406  -1.747  1.00  0.00           C  
ATOM   2112  O   DMS   218      -7.363  18.441  -1.460  1.00  0.00           O  
ATOM   2113  CT2 DMS   218      -7.798  19.454  -3.829  1.00  0.00           C  
ATOM   2114  HZ1 DMS   218      -9.068  20.598  -0.679  1.00  0.00           H  
ATOM   2115  HZ2 DMS   218      -9.790  19.772  -2.083  1.00  0.00           H  
ATOM   2116  HZ3 DMS   218      -9.001  21.335  -2.317  1.00  0.00           H  
ATOM   2117  HZ4 DMS   218      -8.626  18.745  -3.857  1.00  0.00           H  
ATOM   2118  HZ5 DMS   218      -7.076  18.869  -4.399  1.00  0.00           H  
ATOM   2119  HZ6 DMS   218      -8.033  20.382  -4.350  1.00  0.00           H  
TER    2120      DMS   218 
ATOM   2120  S   DMS   219     -10.618  14.780 -14.292  1.00  0.00           S  
ATOM   2121  CT1 DMS   219      -9.390  13.494 -14.416  1.00  0.00           C  
ATOM   2122  O   DMS   219     -11.951  14.054 -14.444  1.00  0.00           O  
ATOM   2123  CT2 DMS   219     -10.470  15.081 -12.525  1.00  0.00           C  
ATOM   2124  HZ1 DMS   219      -9.736  12.670 -13.791  1.00  0.00           H  
ATOM   2125  HZ2 DMS   219      -8.454  13.928 -14.064  1.00  0.00           H  
ATOM   2126  HZ3 DMS   219      -9.279  13.104 -15.427  1.00  0.00           H  
ATOM   2127  HZ4 DMS   219     -11.029  15.973 -12.240  1.00  0.00           H  
ATOM   2128  HZ5 DMS   219      -9.497  15.188 -12.045  1.00  0.00           H  
ATOM   2129  HZ6 DMS   219     -10.964  14.216 -12.081  1.00  0.00           H  
TER    2130      DMS   219 
ATOM   2130  S   DMS   220      -8.851   5.634 -13.851  1.00  0.00           S  
ATOM   2131  CT1 DMS   220     -10.042   6.175 -15.013  1.00  0.00           C  
ATOM   2132  O   DMS   220      -8.129   6.854 -13.370  1.00  0.00           O  
ATOM   2133  CT2 DMS   220      -9.984   5.062 -12.573  1.00  0.00           C  
ATOM   2134  HZ1 DMS   220     -10.751   6.854 -14.540  1.00  0.00           H  
ATOM   2135  HZ2 DMS   220     -10.483   5.371 -15.604  1.00  0.00           H  
ATOM   2136  HZ3 DMS   220      -9.446   6.802 -15.676  1.00  0.00           H  
ATOM   2137  HZ4 DMS   220      -9.377   4.484 -11.877  1.00  0.00           H  
ATOM   2138  HZ5 DMS   220     -10.909   4.576 -12.883  1.00  0.00           H  
ATOM   2139  HZ6 DMS   220     -10.346   5.987 -12.123  1.00  0.00           H  
TER    2140      DMS   220 
ATOM   2140  S   DMS   221     -14.221   5.448   7.179  1.00  0.00           S  
ATOM   2141  CT1 DMS   221     -15.523   6.723   7.053  1.00  0.00           C  
ATOM   2142  O   DMS   221     -12.982   6.142   6.653  1.00  0.00           O  
ATOM   2143  CT2 DMS   221     -14.093   5.398   8.941  1.00  0.00           C  
ATOM   2144  HZ1 DMS   221     -16.465   6.338   7.445  1.00  0.00           H  
ATOM   2145  HZ2 DMS   221     -15.793   7.037   6.044  1.00  0.00           H  
ATOM   2146  HZ3 DMS   221     -15.255   7.601   7.640  1.00  0.00           H  
ATOM   2147  HZ4 DMS   221     -13.273   4.767   9.281  1.00  0.00           H  
ATOM   2148  HZ5 DMS   221     -15.066   5.149   9.364  1.00  0.00           H  
ATOM   2149  HZ6 DMS   221     -13.744   6.374   9.279  1.00  0.00           H  
TER    2150      DMS   221 
ATOM   2150  S   DMS   222      -8.631  19.794 -18.234  1.00  0.00           S  
ATOM   2151  CT1 DMS   222      -7.355  19.129 -17.122  1.00  0.00           C  
ATOM   2152  O   DMS   222      -9.839  18.810 -18.332  1.00  0.00           O  
ATOM   2153  CT2 DMS   222      -9.215  21.104 -17.176  1.00  0.00           C  
ATOM   2154  HZ1 DMS   222      -6.794  18.374 -17.671  1.00  0.00           H  
ATOM   2155  HZ2 DMS   222      -7.893  18.806 -16.230  1.00  0.00           H  
ATOM   2156  HZ3 DMS   222      -6.700  19.939 -16.801  1.00  0.00           H  
ATOM   2157  HZ4 DMS   222      -9.655  20.584 -16.325  1.00  0.00           H  
ATOM   2158  HZ5 DMS   222     -10.065  21.600 -17.646  1.00  0.00           H  
ATOM   2159  HZ6 DMS   222      -8.482  21.836 -16.839  1.00  0.00           H  
TER    2160      DMS   222 
ATOM   2160  S   DMS   223      -4.085   5.677 -22.903  1.00  0.00           S  
ATOM   2161  CT1 DMS   223      -5.689   6.436 -22.749  1.00  0.00           C  
ATOM   2162  O   DMS   223      -4.078   5.300 -24.384  1.00  0.00           O  
ATOM   2163  CT2 DMS   223      -4.290   4.153 -22.042  1.00  0.00           C  
ATOM   2164  HZ1 DMS   223      -6.264   6.327 -23.668  1.00  0.00           H  
ATOM   2165  HZ2 DMS   223      -5.648   7.493 -22.486  1.00  0.00           H  
ATOM   2166  HZ3 DMS   223      -6.289   6.011 -21.945  1.00  0.00           H  
ATOM   2167  HZ4 DMS   223      -4.689   4.376 -21.053  1.00  0.00           H  
ATOM   2168  HZ5 DMS   223      -3.264   3.789 -21.990  1.00  0.00           H  
ATOM   2169  HZ6 DMS   223      -4.959   3.464 -22.558  1.00  0.00           H  
TER    2170      DMS   223 
ATOM   2170  S   DMS   224      17.697  -0.410   5.272  1.00  0.00           S  
ATOM   2171  CT1 DMS   224      18.450   0.682   6.566  1.00  0.00           C  
ATOM   2172  O   DMS   224      18.437  -1.731   5.169  1.00  0.00           O  
ATOM   2173  CT2 DMS   224      16.050  -0.612   6.080  1.00  0.00           C  
ATOM   2174  HZ1 DMS   224      18.416   0.207   7.546  1.00  0.00           H  
ATOM   2175  HZ2 DMS   224      17.901   1.623   6.594  1.00  0.00           H  
ATOM   2176  HZ3 DMS   224      19.469   0.874   6.230  1.00  0.00           H  
ATOM   2177  HZ4 DMS   224      16.236  -0.944   7.102  1.00  0.00           H  
ATOM   2178  HZ5 DMS   224      15.484  -1.360   5.524  1.00  0.00           H  
ATOM   2179  HZ6 DMS   224      15.570   0.366   6.087  1.00  0.00           H  
TER    2180      DMS   224 
ATOM   2180  S   DMS   225       2.847  -5.973  -6.543  1.00  0.00           S  
ATOM   2181  CT1 DMS   225       3.497  -4.934  -5.233  1.00  0.00           C  
ATOM   2182  O   DMS   225       1.327  -5.815  -6.463  1.00  0.00           O  
ATOM   2183  CT2 DMS   225       3.447  -5.053  -7.966  1.00  0.00           C  
ATOM   2184  HZ1 DMS   225       3.131  -3.911  -5.321  1.00  0.00           H  
ATOM   2185  HZ2 DMS   225       4.575  -4.775  -5.278  1.00  0.00           H  
ATOM   2186  HZ3 DMS   225       3.191  -5.320  -4.260  1.00  0.00           H  
ATOM   2187  HZ4 DMS   225       4.396  -4.617  -7.655  1.00  0.00           H  
ATOM   2188  HZ5 DMS   225       2.850  -4.150  -8.087  1.00  0.00           H  
ATOM   2189  HZ6 DMS   225       3.307  -5.668  -8.855  1.00  0.00           H  
TER    2190      DMS   225 
ATOM   2190  S   DMS   226     -20.005  -7.414  14.467  1.00  0.00           S  
ATOM   2191  CT1 DMS   226     -21.573  -7.114  13.617  1.00  0.00           C  
ATOM   2192  O   DMS   226     -18.866  -7.382  13.419  1.00  0.00           O  
ATOM   2193  CT2 DMS   226     -19.949  -5.789  15.213  1.00  0.00           C  
ATOM   2194  HZ1 DMS   226     -21.378  -6.227  13.014  1.00  0.00           H  
ATOM   2195  HZ2 DMS   226     -22.386  -6.986  14.331  1.00  0.00           H  
ATOM   2196  HZ3 DMS   226     -21.820  -7.898  12.902  1.00  0.00           H  
ATOM   2197  HZ4 DMS   226     -19.988  -5.030  14.432  1.00  0.00           H  
ATOM   2198  HZ5 DMS   226     -19.083  -5.645  15.860  1.00  0.00           H  
ATOM   2199  HZ6 DMS   226     -20.847  -5.658  15.817  1.00  0.00           H  
TER    2200      DMS   226 
ATOM   2200  S   DMS   227     -13.456   9.250   9.769  1.00  0.00           S  
ATOM   2201  CT1 DMS   227     -12.305   9.994  10.898  1.00  0.00           C  
ATOM   2202  O   DMS   227     -14.590   8.890  10.686  1.00  0.00           O  
ATOM   2203  CT2 DMS   227     -14.016  10.754   9.086  1.00  0.00           C  
ATOM   2204  HZ1 DMS   227     -12.240   9.325  11.756  1.00  0.00           H  
ATOM   2205  HZ2 DMS   227     -12.709  10.916  11.314  1.00  0.00           H  
ATOM   2206  HZ3 DMS   227     -11.322  10.238  10.496  1.00  0.00           H  
ATOM   2207  HZ4 DMS   227     -14.416  11.350   9.906  1.00  0.00           H  
ATOM   2208  HZ5 DMS   227     -14.639  10.650   8.198  1.00  0.00           H  
ATOM   2209  HZ6 DMS   227     -13.118  11.219   8.678  1.00  0.00           H  
TER    2210      DMS   227 
ATOM   2210  S   DMS   228      10.170 -14.614   2.569  1.00  0.00           S  
ATOM   2211  CT1 DMS   228       8.517 -13.932   2.865  1.00  0.00           C  
ATOM   2212  O   DMS   228      10.497 -15.745   3.540  1.00  0.00           O  
ATOM   2213  CT2 DMS   228       9.814 -15.235   0.869  1.00  0.00           C  
ATOM   2214  HZ1 DMS   228       8.709 -13.593   3.883  1.00  0.00           H  
ATOM   2215  HZ2 DMS   228       7.673 -14.620   2.836  1.00  0.00           H  
ATOM   2216  HZ3 DMS   228       8.309 -13.121   2.167  1.00  0.00           H  
ATOM   2217  HZ4 DMS   228      10.643 -15.772   0.407  1.00  0.00           H  
ATOM   2218  HZ5 DMS   228       9.683 -14.359   0.233  1.00  0.00           H  
ATOM   2219  HZ6 DMS   228       8.961 -15.904   0.755  1.00  0.00           H  
TER    2220      DMS   228 
ATOM   2220  S   DMS   229      -9.216  -0.759  -6.776  1.00  0.00           S  
ATOM   2221  CT1 DMS   229      -9.454   0.977  -6.911  1.00  0.00           C  
ATOM   2222  O   DMS   229      -9.038  -1.123  -5.300  1.00  0.00           O  
ATOM   2223  CT2 DMS   229     -10.948  -1.105  -7.060  1.00  0.00           C  
ATOM   2224  HZ1 DMS   229     -10.197   1.148  -6.132  1.00  0.00           H  
ATOM   2225  HZ2 DMS   229      -9.810   1.335  -7.876  1.00  0.00           H  
ATOM   2226  HZ3 DMS   229      -8.516   1.403  -6.556  1.00  0.00           H  
ATOM   2227  HZ4 DMS   229     -11.486  -0.530  -6.307  1.00  0.00           H  
ATOM   2228  HZ5 DMS   229     -11.209  -2.163  -7.033  1.00  0.00           H  
ATOM   2229  HZ6 DMS   229     -11.253  -0.844  -8.074  1.00  0.00           H  
TER    2230      DMS   229 
ATOM   2230  S   DMS   230      -4.075  -1.226 -23.350  1.00  0.00           S  
ATOM   2231  CT1 DMS   230      -3.722  -1.476 -21.536  1.00  0.00           C  
ATOM   2232  O   DMS   230      -3.885  -2.555 -23.981  1.00  0.00           O  
ATOM   2233  CT2 DMS   230      -5.861  -1.026 -23.352  1.00  0.00           C  
ATOM   2234  HZ1 DMS   230      -3.865  -2.537 -21.332  1.00  0.00           H  
ATOM   2235  HZ2 DMS   230      -4.350  -0.838 -20.915  1.00  0.00           H  
ATOM   2236  HZ3 DMS   230      -2.649  -1.304 -21.457  1.00  0.00           H  
ATOM   2237  HZ4 DMS   230      -6.145  -0.023 -23.034  1.00  0.00           H  
ATOM   2238  HZ5 DMS   230      -6.304  -1.760 -22.679  1.00  0.00           H  
ATOM   2239  HZ6 DMS   230      -6.368  -1.300 -24.277  1.00  0.00           H  
TER    2240      DMS   230 
ATOM   2240  S   DMS   231      17.418 -13.353  -0.441  1.00  0.00           S  
ATOM   2241  CT1 DMS   231      18.946 -13.013  -1.371  1.00  0.00           C  
ATOM   2242  O   DMS   231      17.141 -14.815  -0.746  1.00  0.00           O  
ATOM   2243  CT2 DMS   231      18.104 -13.440   1.241  1.00  0.00           C  
ATOM   2244  HZ1 DMS   231      18.796 -13.066  -2.450  1.00  0.00           H  
ATOM   2245  HZ2 DMS   231      19.609 -13.829  -1.083  1.00  0.00           H  
ATOM   2246  HZ3 DMS   231      19.408 -12.051  -1.150  1.00  0.00           H  
ATOM   2247  HZ4 DMS   231      17.318 -13.685   1.955  1.00  0.00           H  
ATOM   2248  HZ5 DMS   231      18.695 -12.552   1.462  1.00  0.00           H  
ATOM   2249  HZ6 DMS   231      18.870 -14.214   1.206  1.00  0.00           H  
TER    2250      DMS   231 
ATOM   2250  S   DMS   232       7.298   9.825  17.230  1.00  0.00           S  
ATOM   2251  CT1 DMS   232       8.774  10.910  17.357  1.00  0.00           C  
ATOM   2252  O   DMS   232       7.445   8.885  16.030  1.00  0.00           O  
ATOM   2253  CT2 DMS   232       7.767   8.815  18.703  1.00  0.00           C  
ATOM   2254  HZ1 DMS   232       8.642  11.599  18.191  1.00  0.00           H  
ATOM   2255  HZ2 DMS   232       8.925  11.662  16.582  1.00  0.00           H  
ATOM   2256  HZ3 DMS   232       9.694  10.332  17.440  1.00  0.00           H  
ATOM   2257  HZ4 DMS   232       7.522   9.262  19.666  1.00  0.00           H  
ATOM   2258  HZ5 DMS   232       8.834   8.592  18.697  1.00  0.00           H  
ATOM   2259  HZ6 DMS   232       7.222   7.875  18.794  1.00  0.00           H  
TER    2260      DMS   232 
ATOM   2260  S   DMS   233      -1.173   2.012 -12.905  1.00  0.00           S  
ATOM   2261  CT1 DMS   233       0.493   2.582 -12.971  1.00  0.00           C  
ATOM   2262  O   DMS   233      -1.952   2.425 -14.195  1.00  0.00           O  
ATOM   2263  CT2 DMS   233      -0.663   0.392 -13.233  1.00  0.00           C  
ATOM   2264  HZ1 DMS   233       1.149   2.167 -12.206  1.00  0.00           H  
ATOM   2265  HZ2 DMS   233       0.542   3.648 -12.752  1.00  0.00           H  
ATOM   2266  HZ3 DMS   233       0.969   2.422 -13.939  1.00  0.00           H  
ATOM   2267  HZ4 DMS   233      -1.552  -0.232 -13.328  1.00  0.00           H  
ATOM   2268  HZ5 DMS   233      -0.114  -0.005 -12.380  1.00  0.00           H  
ATOM   2269  HZ6 DMS   233      -0.115   0.430 -14.175  1.00  0.00           H  
TER    2270      DMS   233 
ATOM   2270  S   DMS   234       6.975  -5.732   4.003  1.00  0.00           S  
ATOM   2271  CT1 DMS   234       7.832  -4.222   3.729  1.00  0.00           C  
ATOM   2272  O   DMS   234       7.751  -6.744   3.142  1.00  0.00           O  
ATOM   2273  CT2 DMS   234       7.573  -6.108   5.614  1.00  0.00           C  
ATOM   2274  HZ1 DMS   234       7.429  -3.536   4.474  1.00  0.00           H  
ATOM   2275  HZ2 DMS   234       7.693  -3.883   2.703  1.00  0.00           H  
ATOM   2276  HZ3 DMS   234       8.887  -4.391   3.942  1.00  0.00           H  
ATOM   2277  HZ4 DMS   234       7.033  -6.966   6.014  1.00  0.00           H  
ATOM   2278  HZ5 DMS   234       7.369  -5.232   6.229  1.00  0.00           H  
ATOM   2279  HZ6 DMS   234       8.631  -6.369   5.582  1.00  0.00           H  
TER    2280      DMS   234 
ATOM   2280  S   DMS   235     -19.420   3.169   0.337  1.00  0.00           S  
ATOM   2281  CT1 DMS   235     -19.958   1.571  -0.288  1.00  0.00           C  
ATOM   2282  O   DMS   235     -18.914   2.915   1.781  1.00  0.00           O  
ATOM   2283  CT2 DMS   235     -17.960   3.411  -0.816  1.00  0.00           C  
ATOM   2284  HZ1 DMS   235     -20.799   1.134   0.249  1.00  0.00           H  
ATOM   2285  HZ2 DMS   235     -19.127   0.881  -0.138  1.00  0.00           H  
ATOM   2286  HZ3 DMS   235     -20.223   1.616  -1.345  1.00  0.00           H  
ATOM   2287  HZ4 DMS   235     -18.336   3.801  -1.762  1.00  0.00           H  
ATOM   2288  HZ5 DMS   235     -17.382   2.496  -0.942  1.00  0.00           H  
ATOM   2289  HZ6 DMS   235     -17.268   4.187  -0.489  1.00  0.00           H  
TER    2290      DMS   235 
ATOM   2290  S   DMS   236      15.367 -17.578   2.168  1.00  0.00           S  
ATOM   2291  CT1 DMS   236      14.770 -16.036   1.371  1.00  0.00           C  
ATOM   2292  O   DMS   236      15.228 -18.717   1.170  1.00  0.00           O  
ATOM   2293  CT2 DMS   236      17.100 -17.039   2.118  1.00  0.00           C  
ATOM   2294  HZ1 DMS   236      15.339 -15.849   0.460  1.00  0.00           H  
ATOM   2295  HZ2 DMS   236      14.677 -15.193   2.056  1.00  0.00           H  
ATOM   2296  HZ3 DMS   236      13.711 -16.247   1.225  1.00  0.00           H  
ATOM   2297  HZ4 DMS   236      17.367 -16.744   1.103  1.00  0.00           H  
ATOM   2298  HZ5 DMS   236      17.753 -17.879   2.353  1.00  0.00           H  
ATOM   2299  HZ6 DMS   236      17.357 -16.292   2.868  1.00  0.00           H  
TER    2300      DMS   236 
ATOM   2300  S   DMS   237       0.032 -14.410   3.503  1.00  0.00           S  
ATOM   2301  CT1 DMS   237       0.474 -14.165   5.221  1.00  0.00           C  
ATOM   2302  O   DMS   237       0.425 -15.854   3.271  1.00  0.00           O  
ATOM   2303  CT2 DMS   237      -1.742 -14.426   3.933  1.00  0.00           C  
ATOM   2304  HZ1 DMS   237      -0.238 -13.461   5.653  1.00  0.00           H  
ATOM   2305  HZ2 DMS   237       1.473 -13.754   5.368  1.00  0.00           H  
ATOM   2306  HZ3 DMS   237       0.302 -15.079   5.789  1.00  0.00           H  
ATOM   2307  HZ4 DMS   237      -2.171 -13.434   4.070  1.00  0.00           H  
ATOM   2308  HZ5 DMS   237      -1.806 -15.011   4.851  1.00  0.00           H  
ATOM   2309  HZ6 DMS   237      -2.262 -14.845   3.071  1.00  0.00           H  
TER    2310      DMS   237 
ATOM   2310  S   DMS   238      -8.316   7.475 -10.180  1.00  0.00           S  
ATOM   2311  CT1 DMS   238      -8.585   5.859  -9.406  1.00  0.00           C  
ATOM   2312  O   DMS   238      -8.584   8.439  -9.057  1.00  0.00           O  
ATOM   2313  CT2 DMS   238      -6.475   7.248 -10.047  1.00  0.00           C  
ATOM   2314  HZ1 DMS   238      -8.165   5.165 -10.134  1.00  0.00           H  
ATOM   2315  HZ2 DMS   238      -9.661   5.750  -9.272  1.00  0.00           H  
ATOM   2316  HZ3 DMS   238      -8.147   5.731  -8.416  1.00  0.00           H  
ATOM   2317  HZ4 DMS   238      -6.071   6.946  -9.081  1.00  0.00           H  
ATOM   2318  HZ5 DMS   238      -6.043   8.180 -10.411  1.00  0.00           H  
ATOM   2319  HZ6 DMS   238      -6.176   6.454 -10.731  1.00  0.00           H  
TER    2320      DMS   238 
ATOM   2320  S   DMS   239      -5.717  10.171  11.504  1.00  0.00           S  
ATOM   2321  CT1 DMS   239      -4.041  10.822  11.356  1.00  0.00           C  
ATOM   2322  O   DMS   239      -6.590  11.229  12.138  1.00  0.00           O  
ATOM   2323  CT2 DMS   239      -5.399   8.996  12.780  1.00  0.00           C  
ATOM   2324  HZ1 DMS   239      -4.068  11.907  11.262  1.00  0.00           H  
ATOM   2325  HZ2 DMS   239      -3.614  10.387  10.452  1.00  0.00           H  
ATOM   2326  HZ3 DMS   239      -3.455  10.543  12.232  1.00  0.00           H  
ATOM   2327  HZ4 DMS   239      -6.146   8.201  12.795  1.00  0.00           H  
ATOM   2328  HZ5 DMS   239      -5.353   9.556  13.713  1.00  0.00           H  
ATOM   2329  HZ6 DMS   239      -4.413   8.564  12.608  1.00  0.00           H  
TER    2330      DMS   239 
ATOM   2330  S   DMS   240      -7.798   4.235 -19.352  1.00  0.00           S  
ATOM   2331  CT1 DMS   240      -9.223   5.287 -18.885  1.00  0.00           C  
ATOM   2332  O   DMS   240      -7.767   4.360 -20.918  1.00  0.00           O  
ATOM   2333  CT2 DMS   240      -6.703   5.616 -18.927  1.00  0.00           C  
ATOM   2334  HZ1 DMS   240      -9.198   6.237 -19.419  1.00  0.00           H  
ATOM   2335  HZ2 DMS   240      -9.143   5.461 -17.812  1.00  0.00           H  
ATOM   2336  HZ3 DMS   240     -10.089   4.665 -19.111  1.00  0.00           H  
ATOM   2337  HZ4 DMS   240      -7.006   6.471 -19.532  1.00  0.00           H  
ATOM   2338  HZ5 DMS   240      -5.672   5.349 -19.157  1.00  0.00           H  
ATOM   2339  HZ6 DMS   240      -6.977   5.984 -17.938  1.00  0.00           H  
TER    2340      DMS   240 
ATOM   2340  S   DMS   241       2.403  22.932  -2.520  1.00  0.00           S  
ATOM   2341  CT1 DMS   241       0.660  22.638  -2.148  1.00  0.00           C  
ATOM   2342  O   DMS   241       2.599  21.867  -3.598  1.00  0.00           O  
ATOM   2343  CT2 DMS   241       3.020  22.181  -0.959  1.00  0.00           C  
ATOM   2344  HZ1 DMS   241       0.641  21.593  -1.836  1.00  0.00           H  
ATOM   2345  HZ2 DMS   241       0.075  22.838  -3.046  1.00  0.00           H  
ATOM   2346  HZ3 DMS   241       0.510  23.359  -1.345  1.00  0.00           H  
ATOM   2347  HZ4 DMS   241       4.098  22.034  -1.011  1.00  0.00           H  
ATOM   2348  HZ5 DMS   241       2.456  21.276  -0.731  1.00  0.00           H  
ATOM   2349  HZ6 DMS   241       2.781  22.916  -0.190  1.00  0.00           H  
TER    2350      DMS   241 
ATOM   2350  S   DMS   242       7.907  12.072   0.015  1.00  0.00           S  
ATOM   2351  CT1 DMS   242       7.958  13.873   0.038  1.00  0.00           C  
ATOM   2352  O   DMS   242       6.876  11.643  -1.004  1.00  0.00           O  
ATOM   2353  CT2 DMS   242       9.481  11.829  -0.716  1.00  0.00           C  
ATOM   2354  HZ1 DMS   242       7.964  14.282  -0.973  1.00  0.00           H  
ATOM   2355  HZ2 DMS   242       8.909  14.244   0.421  1.00  0.00           H  
ATOM   2356  HZ3 DMS   242       7.152  14.305   0.631  1.00  0.00           H  
ATOM   2357  HZ4 DMS   242      10.160  12.353  -0.044  1.00  0.00           H  
ATOM   2358  HZ5 DMS   242       9.479  12.218  -1.735  1.00  0.00           H  
ATOM   2359  HZ6 DMS   242       9.732  10.773  -0.614  1.00  0.00           H  
TER    2360      DMS   242 
ATOM   2360  S   DMS   243      11.821   7.714   7.059  1.00  0.00           S  
ATOM   2361  CT1 DMS   243      12.762   7.870   5.563  1.00  0.00           C  
ATOM   2362  O   DMS   243      11.103   6.337   6.978  1.00  0.00           O  
ATOM   2363  CT2 DMS   243      13.270   7.505   8.181  1.00  0.00           C  
ATOM   2364  HZ1 DMS   243      13.570   7.147   5.452  1.00  0.00           H  
ATOM   2365  HZ2 DMS   243      13.156   8.886   5.545  1.00  0.00           H  
ATOM   2366  HZ3 DMS   243      12.153   7.824   4.660  1.00  0.00           H  
ATOM   2367  HZ4 DMS   243      13.028   6.832   9.003  1.00  0.00           H  
ATOM   2368  HZ5 DMS   243      13.652   8.430   8.611  1.00  0.00           H  
ATOM   2369  HZ6 DMS   243      14.154   7.063   7.720  1.00  0.00           H  
TER    2370      DMS   243 
ATOM   2370  S   DMS   244      15.171  -1.710 -18.106  1.00  0.00           S  
ATOM   2371  CT1 DMS   244      14.459  -3.131 -17.227  1.00  0.00           C  
ATOM   2372  O   DMS   244      14.287  -0.589 -17.596  1.00  0.00           O  
ATOM   2373  CT2 DMS   244      16.633  -1.679 -17.129  1.00  0.00           C  
ATOM   2374  HZ1 DMS   244      13.464  -3.370 -17.604  1.00  0.00           H  
ATOM   2375  HZ2 DMS   244      14.124  -2.892 -16.217  1.00  0.00           H  
ATOM   2376  HZ3 DMS   244      15.183  -3.944 -17.180  1.00  0.00           H  
ATOM   2377  HZ4 DMS   244      16.410  -1.598 -16.065  1.00  0.00           H  
ATOM   2378  HZ5 DMS   244      17.168  -0.798 -17.482  1.00  0.00           H  
ATOM   2379  HZ6 DMS   244      17.186  -2.591 -17.354  1.00  0.00           H  
TER    2380      DMS   244 
ATOM   2380  S   DMS   245     -17.296   3.162 -17.448  1.00  0.00           S  
ATOM   2381  CT1 DMS   245     -18.950   3.771 -17.960  1.00  0.00           C  
ATOM   2382  O   DMS   245     -17.232   3.271 -15.943  1.00  0.00           O  
ATOM   2383  CT2 DMS   245     -17.619   1.438 -17.657  1.00  0.00           C  
ATOM   2384  HZ1 DMS   245     -19.712   3.239 -17.390  1.00  0.00           H  
ATOM   2385  HZ2 DMS   245     -19.196   3.399 -18.955  1.00  0.00           H  
ATOM   2386  HZ3 DMS   245     -19.098   4.839 -17.801  1.00  0.00           H  
ATOM   2387  HZ4 DMS   245     -16.662   0.930 -17.532  1.00  0.00           H  
ATOM   2388  HZ5 DMS   245     -17.966   1.212 -18.666  1.00  0.00           H  
ATOM   2389  HZ6 DMS   245     -18.319   1.097 -16.895  1.00  0.00           H  
TER    2390      DMS   245 
ATOM   2390  S   DMS   246       4.789  -9.733 -20.882  1.00  0.00           S  
ATOM   2391  CT1 DMS   246       4.402  -8.535 -19.547  1.00  0.00           C  
ATOM   2392  O   DMS   246       5.419 -11.002 -20.288  1.00  0.00           O  
ATOM   2393  CT2 DMS   246       3.075 -10.233 -21.243  1.00  0.00           C  
ATOM   2394  HZ1 DMS   246       3.825  -7.743 -20.025  1.00  0.00           H  
ATOM   2395  HZ2 DMS   246       5.323  -8.058 -19.211  1.00  0.00           H  
ATOM   2396  HZ3 DMS   246       3.863  -8.971 -18.706  1.00  0.00           H  
ATOM   2397  HZ4 DMS   246       3.182 -11.060 -21.945  1.00  0.00           H  
ATOM   2398  HZ5 DMS   246       2.558  -9.416 -21.747  1.00  0.00           H  
ATOM   2399  HZ6 DMS   246       2.728 -10.596 -20.276  1.00  0.00           H  
TER    2400      DMS   246 
ATOM   2400  S   DMS   247       2.528   9.759   9.248  1.00  0.00           S  
ATOM   2401  CT1 DMS   247       2.312   8.390  10.395  1.00  0.00           C  
ATOM   2402  O   DMS   247       1.156  10.376   8.896  1.00  0.00           O  
ATOM   2403  CT2 DMS   247       3.228  10.772  10.482  1.00  0.00           C  
ATOM   2404  HZ1 DMS   247       1.695   8.573  11.275  1.00  0.00           H  
ATOM   2405  HZ2 DMS   247       3.328   8.147  10.706  1.00  0.00           H  
ATOM   2406  HZ3 DMS   247       1.887   7.547   9.849  1.00  0.00           H  
ATOM   2407  HZ4 DMS   247       3.490  11.697   9.969  1.00  0.00           H  
ATOM   2408  HZ5 DMS   247       4.115  10.283  10.885  1.00  0.00           H  
ATOM   2409  HZ6 DMS   247       2.442  10.829  11.235  1.00  0.00           H  
TER    2410      DMS   247 
ATOM   2410  S   DMS   248      10.126  -4.475 -18.898  1.00  0.00           S  
ATOM   2411  CT1 DMS   248      11.673  -5.389 -19.181  1.00  0.00           C  
ATOM   2412  O   DMS   248       9.122  -5.399 -19.548  1.00  0.00           O  
ATOM   2413  CT2 DMS   248      10.394  -3.079 -20.069  1.00  0.00           C  
ATOM   2414  HZ1 DMS   248      11.450  -6.384 -18.798  1.00  0.00           H  
ATOM   2415  HZ2 DMS   248      12.531  -4.937 -18.683  1.00  0.00           H  
ATOM   2416  HZ3 DMS   248      11.889  -5.451 -20.248  1.00  0.00           H  
ATOM   2417  HZ4 DMS   248      10.929  -2.240 -19.625  1.00  0.00           H  
ATOM   2418  HZ5 DMS   248       9.474  -2.679 -20.497  1.00  0.00           H  
ATOM   2419  HZ6 DMS   248      10.977  -3.435 -20.918  1.00  0.00           H  
TER    2420      DMS   248 
ATOM   2420  S   DMS   249      -6.054  18.127   4.726  1.00  0.00           S  
ATOM   2421  CT1 DMS   249      -5.582  19.173   3.363  1.00  0.00           C  
ATOM   2422  O   DMS   249      -7.219  17.330   4.137  1.00  0.00           O  
ATOM   2423  CT2 DMS   249      -4.587  17.015   4.725  1.00  0.00           C  
ATOM   2424  HZ1 DMS   249      -5.824  18.715   2.404  1.00  0.00           H  
ATOM   2425  HZ2 DMS   249      -4.507  19.328   3.455  1.00  0.00           H  
ATOM   2426  HZ3 DMS   249      -6.045  20.151   3.491  1.00  0.00           H  
ATOM   2427  HZ4 DMS   249      -4.503  16.403   3.827  1.00  0.00           H  
ATOM   2428  HZ5 DMS   249      -4.646  16.276   5.524  1.00  0.00           H  
ATOM   2429  HZ6 DMS   249      -3.605  17.470   4.859  1.00  0.00           H  
TER    2430      DMS   249 
ATOM   2430  S   DMS   250      -0.686  12.062 -10.163  1.00  0.00           S  
ATOM   2431  CT1 DMS   250      -2.179  12.885 -10.673  1.00  0.00           C  
ATOM   2432  O   DMS   250      -0.207  11.237 -11.365  1.00  0.00           O  
ATOM   2433  CT2 DMS   250       0.190  13.571 -10.114  1.00  0.00           C  
ATOM   2434  HZ1 DMS   250      -3.024  12.220 -10.853  1.00  0.00           H  
ATOM   2435  HZ2 DMS   250      -2.074  13.464 -11.591  1.00  0.00           H  
ATOM   2436  HZ3 DMS   250      -2.578  13.589  -9.943  1.00  0.00           H  
ATOM   2437  HZ4 DMS   250       1.131  13.346  -9.612  1.00  0.00           H  
ATOM   2438  HZ5 DMS   250      -0.298  14.201  -9.371  1.00  0.00           H  
ATOM   2439  HZ6 DMS   250       0.278  14.057 -11.086  1.00  0.00           H  
TER    2440      DMS   250 
ATOM   2440  S   DMS   251     -13.878 -10.575  -1.600  1.00  0.00           S  
ATOM   2441  CT1 DMS   251     -15.102 -11.850  -1.671  1.00  0.00           C  
ATOM   2442  O   DMS   251     -13.653 -10.334  -0.124  1.00  0.00           O  
ATOM   2443  CT2 DMS   251     -12.405 -11.508  -2.169  1.00  0.00           C  
ATOM   2444  HZ1 DMS   251     -15.140 -12.233  -2.691  1.00  0.00           H  
ATOM   2445  HZ2 DMS   251     -16.014 -11.383  -1.299  1.00  0.00           H  
ATOM   2446  HZ3 DMS   251     -14.805 -12.665  -1.011  1.00  0.00           H  
ATOM   2447  HZ4 DMS   251     -11.477 -11.013  -1.883  1.00  0.00           H  
ATOM   2448  HZ5 DMS   251     -12.467 -11.614  -3.252  1.00  0.00           H  
ATOM   2449  HZ6 DMS   251     -12.411 -12.488  -1.691  1.00  0.00           H  
TER    2450      DMS   251 
ATOM   2450  S   DMS   252       8.796  -9.387  -7.135  1.00  0.00           S  
ATOM   2451  CT1 DMS   252       8.934 -11.039  -6.305  1.00  0.00           C  
ATOM   2452  O   DMS   252       8.489  -9.518  -8.624  1.00  0.00           O  
ATOM   2453  CT2 DMS   252       7.263  -8.910  -6.466  1.00  0.00           C  
ATOM   2454  HZ1 DMS   252       9.826 -11.488  -6.741  1.00  0.00           H  
ATOM   2455  HZ2 DMS   252       8.084 -11.604  -6.688  1.00  0.00           H  
ATOM   2456  HZ3 DMS   252       8.845 -10.851  -5.235  1.00  0.00           H  
ATOM   2457  HZ4 DMS   252       7.477  -8.602  -5.442  1.00  0.00           H  
ATOM   2458  HZ5 DMS   252       6.510  -9.696  -6.410  1.00  0.00           H  
ATOM   2459  HZ6 DMS   252       6.867  -8.055  -7.012  1.00  0.00           H  
TER    2460      DMS   252 
ATOM   2460  S   DMS   253       6.089 -17.779  18.388  1.00  0.00           S  
ATOM   2461  CT1 DMS   253       6.554 -17.997  16.670  1.00  0.00           C  
ATOM   2462  O   DMS   253       7.274 -17.066  18.960  1.00  0.00           O  
ATOM   2463  CT2 DMS   253       4.937 -16.406  18.193  1.00  0.00           C  
ATOM   2464  HZ1 DMS   253       7.406 -18.677  16.680  1.00  0.00           H  
ATOM   2465  HZ2 DMS   253       6.906 -17.093  16.174  1.00  0.00           H  
ATOM   2466  HZ3 DMS   253       5.643 -18.414  16.239  1.00  0.00           H  
ATOM   2467  HZ4 DMS   253       4.012 -16.764  17.742  1.00  0.00           H  
ATOM   2468  HZ5 DMS   253       5.461 -15.672  17.579  1.00  0.00           H  
ATOM   2469  HZ6 DMS   253       4.669 -15.984  19.162  1.00  0.00           H  
TER    2470      DMS   253 
ATOM   2470  S   DMS   254     -11.193  -1.134  -1.860  1.00  0.00           S  
ATOM   2471  CT1 DMS   254     -11.654  -0.399  -3.360  1.00  0.00           C  
ATOM   2472  O   DMS   254     -10.735   0.114  -1.161  1.00  0.00           O  
ATOM   2473  CT2 DMS   254     -12.734  -1.628  -1.253  1.00  0.00           C  
ATOM   2474  HZ1 DMS   254     -12.141   0.537  -3.085  1.00  0.00           H  
ATOM   2475  HZ2 DMS   254     -12.426  -0.926  -3.922  1.00  0.00           H  
ATOM   2476  HZ3 DMS   254     -10.825  -0.172  -4.030  1.00  0.00           H  
ATOM   2477  HZ4 DMS   254     -12.733  -1.900  -0.197  1.00  0.00           H  
ATOM   2478  HZ5 DMS   254     -13.139  -2.424  -1.877  1.00  0.00           H  
ATOM   2479  HZ6 DMS   254     -13.443  -0.801  -1.273  1.00  0.00           H  
TER    2480      DMS   254 
ATOM   2480  S   DMS   255       9.077  -0.190  21.583  1.00  0.00           S  
ATOM   2481  CT1 DMS   255       7.961  -1.382  20.830  1.00  0.00           C  
ATOM   2482  O   DMS   255       9.873   0.324  20.408  1.00  0.00           O  
ATOM   2483  CT2 DMS   255      10.143  -1.475  22.297  1.00  0.00           C  
ATOM   2484  HZ1 DMS   255       7.246  -1.731  21.576  1.00  0.00           H  
ATOM   2485  HZ2 DMS   255       8.589  -2.137  20.358  1.00  0.00           H  
ATOM   2486  HZ3 DMS   255       7.473  -0.907  19.978  1.00  0.00           H  
ATOM   2487  HZ4 DMS   255      10.514  -2.157  21.532  1.00  0.00           H  
ATOM   2488  HZ5 DMS   255       9.479  -2.083  22.913  1.00  0.00           H  
ATOM   2489  HZ6 DMS   255      10.914  -1.039  22.932  1.00  0.00           H  
TER    2490      DMS   255 
ATOM   2490  S   DMS   256      -3.865   5.708  25.018  1.00  0.00           S  
ATOM   2491  CT1 DMS   256      -4.145   6.452  23.403  1.00  0.00           C  
ATOM   2492  O   DMS   256      -4.546   6.626  25.977  1.00  0.00           O  
ATOM   2493  CT2 DMS   256      -4.934   4.253  24.681  1.00  0.00           C  
ATOM   2494  HZ1 DMS   256      -3.564   7.374  23.390  1.00  0.00           H  
ATOM   2495  HZ2 DMS   256      -5.213   6.622  23.267  1.00  0.00           H  
ATOM   2496  HZ3 DMS   256      -3.820   5.771  22.617  1.00  0.00           H  
ATOM   2497  HZ4 DMS   256      -4.958   3.698  25.619  1.00  0.00           H  
ATOM   2498  HZ5 DMS   256      -4.533   3.675  23.848  1.00  0.00           H  
ATOM   2499  HZ6 DMS   256      -5.940   4.565  24.401  1.00  0.00           H  
TER    2500      DMS   256 
ATOM   2500  S   DMS   257      -5.662   3.354  -6.360  1.00  0.00           S  
ATOM   2501  CT1 DMS   257      -5.623   4.761  -7.463  1.00  0.00           C  
ATOM   2502  O   DMS   257      -7.090   3.311  -5.861  1.00  0.00           O  
ATOM   2503  CT2 DMS   257      -5.509   2.012  -7.506  1.00  0.00           C  
ATOM   2504  HZ1 DMS   257      -6.081   5.696  -7.142  1.00  0.00           H  
ATOM   2505  HZ2 DMS   257      -6.238   4.496  -8.323  1.00  0.00           H  
ATOM   2506  HZ3 DMS   257      -4.563   4.915  -7.664  1.00  0.00           H  
ATOM   2507  HZ4 DMS   257      -4.597   1.981  -8.102  1.00  0.00           H  
ATOM   2508  HZ5 DMS   257      -6.418   1.920  -8.100  1.00  0.00           H  
ATOM   2509  HZ6 DMS   257      -5.495   1.139  -6.854  1.00  0.00           H  
TER    2510      DMS   257 
ATOM   2510  S   DMS   258      15.065  -4.376 -21.987  1.00  0.00           S  
ATOM   2511  CT1 DMS   258      15.152  -4.529 -20.179  1.00  0.00           C  
ATOM   2512  O   DMS   258      13.617  -4.578 -22.344  1.00  0.00           O  
ATOM   2513  CT2 DMS   258      15.272  -2.587 -22.059  1.00  0.00           C  
ATOM   2514  HZ1 DMS   258      16.212  -4.384 -19.968  1.00  0.00           H  
ATOM   2515  HZ2 DMS   258      14.783  -5.536 -19.983  1.00  0.00           H  
ATOM   2516  HZ3 DMS   258      14.516  -3.827 -19.640  1.00  0.00           H  
ATOM   2517  HZ4 DMS   258      14.507  -2.129 -21.432  1.00  0.00           H  
ATOM   2518  HZ5 DMS   258      15.169  -2.201 -23.074  1.00  0.00           H  
ATOM   2519  HZ6 DMS   258      16.233  -2.508 -21.552  1.00  0.00           H  
TER    2520      DMS   258 
ATOM   2520  S   DMS   259     -16.668   7.085  -8.938  1.00  0.00           S  
ATOM   2521  CT1 DMS   259     -15.478   5.948  -8.089  1.00  0.00           C  
ATOM   2522  O   DMS   259     -15.849   7.700 -10.103  1.00  0.00           O  
ATOM   2523  CT2 DMS   259     -17.483   5.650  -9.649  1.00  0.00           C  
ATOM   2524  HZ1 DMS   259     -15.867   5.394  -7.235  1.00  0.00           H  
ATOM   2525  HZ2 DMS   259     -14.594   6.518  -7.803  1.00  0.00           H  
ATOM   2526  HZ3 DMS   259     -15.042   5.218  -8.771  1.00  0.00           H  
ATOM   2527  HZ4 DMS   259     -16.691   5.003 -10.026  1.00  0.00           H  
ATOM   2528  HZ5 DMS   259     -17.990   6.046 -10.529  1.00  0.00           H  
ATOM   2529  HZ6 DMS   259     -18.099   5.251  -8.843  1.00  0.00           H  
TER    2530      DMS   259 
ATOM   2530  S   DMS   260       5.255  -3.958 -11.729  1.00  0.00           S  
ATOM   2531  CT1 DMS   260       4.650  -5.214 -12.787  1.00  0.00           C  
ATOM   2532  O   DMS   260       3.973  -3.507 -11.108  1.00  0.00           O  
ATOM   2533  CT2 DMS   260       5.997  -5.064 -10.465  1.00  0.00           C  
ATOM   2534  HZ1 DMS   260       4.005  -5.895 -12.231  1.00  0.00           H  
ATOM   2535  HZ2 DMS   260       5.555  -5.736 -13.097  1.00  0.00           H  
ATOM   2536  HZ3 DMS   260       4.142  -4.776 -13.647  1.00  0.00           H  
ATOM   2537  HZ4 DMS   260       5.315  -5.821 -10.077  1.00  0.00           H  
ATOM   2538  HZ5 DMS   260       6.362  -4.357  -9.720  1.00  0.00           H  
ATOM   2539  HZ6 DMS   260       6.813  -5.499 -11.043  1.00  0.00           H  
TER    2540      DMS   260 
ATOM   2540  S   DMS   261     -18.621   0.846  -8.395  1.00  0.00           S  
ATOM   2541  CT1 DMS   261     -18.370   2.625  -8.821  1.00  0.00           C  
ATOM   2542  O   DMS   261     -19.803   0.765  -7.474  1.00  0.00           O  
ATOM   2543  CT2 DMS   261     -19.182   0.452  -9.996  1.00  0.00           C  
ATOM   2544  HZ1 DMS   261     -17.608   2.731  -9.593  1.00  0.00           H  
ATOM   2545  HZ2 DMS   261     -17.998   3.157  -7.945  1.00  0.00           H  
ATOM   2546  HZ3 DMS   261     -19.298   3.058  -9.193  1.00  0.00           H  
ATOM   2547  HZ4 DMS   261     -19.614  -0.544 -10.099  1.00  0.00           H  
ATOM   2548  HZ5 DMS   261     -18.304   0.470 -10.642  1.00  0.00           H  
ATOM   2549  HZ6 DMS   261     -19.878   1.252 -10.248  1.00  0.00           H  
TER    2550      DMS   261 
ATOM   2550  S   DMS   262      -0.264  18.354  -9.656  1.00  0.00           S  
ATOM   2551  CT1 DMS   262      -1.057  19.934  -9.750  1.00  0.00           C  
ATOM   2552  O   DMS   262       1.147  18.603  -9.186  1.00  0.00           O  
ATOM   2553  CT2 DMS   262      -1.129  17.679  -8.242  1.00  0.00           C  
ATOM   2554  HZ1 DMS   262      -2.084  19.695 -10.025  1.00  0.00           H  
ATOM   2555  HZ2 DMS   262      -0.475  20.542 -10.442  1.00  0.00           H  
ATOM   2556  HZ3 DMS   262      -1.045  20.433  -8.781  1.00  0.00           H  
ATOM   2557  HZ4 DMS   262      -1.355  18.453  -7.508  1.00  0.00           H  
ATOM   2558  HZ5 DMS   262      -0.418  16.916  -7.928  1.00  0.00           H  
ATOM   2559  HZ6 DMS   262      -2.066  17.234  -8.576  1.00  0.00           H  
TER    2560      DMS   262 
ATOM   2560  S   DMS   263       0.652 -17.438 -16.594  1.00  0.00           S  
ATOM   2561  CT1 DMS   263      -0.072 -15.911 -15.971  1.00  0.00           C  
ATOM   2562  O   DMS   263      -0.597 -18.168 -17.170  1.00  0.00           O  
ATOM   2563  CT2 DMS   263       1.511 -16.703 -17.968  1.00  0.00           C  
ATOM   2564  HZ1 DMS   263       0.687 -15.262 -15.535  1.00  0.00           H  
ATOM   2565  HZ2 DMS   263      -0.671 -16.264 -15.132  1.00  0.00           H  
ATOM   2566  HZ3 DMS   263      -0.776 -15.396 -16.626  1.00  0.00           H  
ATOM   2567  HZ4 DMS   263       2.113 -15.871 -17.603  1.00  0.00           H  
ATOM   2568  HZ5 DMS   263       0.753 -16.272 -18.622  1.00  0.00           H  
ATOM   2569  HZ6 DMS   263       2.002 -17.427 -18.620  1.00  0.00           H  
TER    2570      DMS   263 
ATOM   2570  S   DMS   264       9.824   4.977  18.724  1.00  0.00           S  
ATOM   2571  CT1 DMS   264       9.473   3.537  19.779  1.00  0.00           C  
ATOM   2572  O   DMS   264       9.799   6.274  19.504  1.00  0.00           O  
ATOM   2573  CT2 DMS   264      11.566   4.681  18.465  1.00  0.00           C  
ATOM   2574  HZ1 DMS   264       9.491   2.606  19.213  1.00  0.00           H  
ATOM   2575  HZ2 DMS   264       8.432   3.575  20.100  1.00  0.00           H  
ATOM   2576  HZ3 DMS   264      10.189   3.515  20.600  1.00  0.00           H  
ATOM   2577  HZ4 DMS   264      11.823   5.702  18.180  1.00  0.00           H  
ATOM   2578  HZ5 DMS   264      11.786   3.962  17.676  1.00  0.00           H  
ATOM   2579  HZ6 DMS   264      12.134   4.471  19.371  1.00  0.00           H  
TER    2580      DMS   264 
ATOM   2580  S   DMS   265     -15.786 -19.148   0.061  1.00  0.00           S  
ATOM   2581  CT1 DMS   265     -16.856 -18.096  -1.046  1.00  0.00           C  
ATOM   2582  O   DMS   265     -16.179 -18.855   1.503  1.00  0.00           O  
ATOM   2583  CT2 DMS   265     -16.685 -20.621  -0.495  1.00  0.00           C  
ATOM   2584  HZ1 DMS   265     -16.632 -18.388  -2.072  1.00  0.00           H  
ATOM   2585  HZ2 DMS   265     -16.602 -17.045  -0.908  1.00  0.00           H  
ATOM   2586  HZ3 DMS   265     -17.912 -18.166  -0.785  1.00  0.00           H  
ATOM   2587  HZ4 DMS   265     -17.755 -20.462  -0.361  1.00  0.00           H  
ATOM   2588  HZ5 DMS   265     -16.308 -21.567  -0.106  1.00  0.00           H  
ATOM   2589  HZ6 DMS   265     -16.473 -20.724  -1.560  1.00  0.00           H  
TER    2590      DMS   265 
ATOM   2590  S   DMS   266      -0.348   0.587 -23.427  1.00  0.00           S  
ATOM   2591  CT1 DMS   266      -0.835   2.255 -22.891  1.00  0.00           C  
ATOM   2592  O   DMS   266      -1.169   0.516 -24.719  1.00  0.00           O  
ATOM   2593  CT2 DMS   266       1.309   0.900 -23.999  1.00  0.00           C  
ATOM   2594  HZ1 DMS   266      -0.761   2.939 -23.736  1.00  0.00           H  
ATOM   2595  HZ2 DMS   266      -0.148   2.613 -22.124  1.00  0.00           H  
ATOM   2596  HZ3 DMS   266      -1.824   2.273 -22.433  1.00  0.00           H  
ATOM   2597  HZ4 DMS   266       1.821   0.007 -24.358  1.00  0.00           H  
ATOM   2598  HZ5 DMS   266       1.867   1.245 -23.128  1.00  0.00           H  
ATOM   2599  HZ6 DMS   266       1.308   1.664 -24.776  1.00  0.00           H  
TER    2600      DMS   266 
ATOM   2600  S   DMS   267      -0.102  -3.263  10.943  1.00  0.00           S  
ATOM   2601  CT1 DMS   267       1.658  -3.148  11.448  1.00  0.00           C  
ATOM   2602  O   DMS   267      -0.543  -4.647  11.426  1.00  0.00           O  
ATOM   2603  CT2 DMS   267      -0.846  -2.070  12.077  1.00  0.00           C  
ATOM   2604  HZ1 DMS   267       1.626  -3.180  12.537  1.00  0.00           H  
ATOM   2605  HZ2 DMS   267       2.062  -2.196  11.101  1.00  0.00           H  
ATOM   2606  HZ3 DMS   267       2.267  -3.917  10.972  1.00  0.00           H  
ATOM   2607  HZ4 DMS   267      -0.459  -1.056  11.977  1.00  0.00           H  
ATOM   2608  HZ5 DMS   267      -0.500  -2.393  13.059  1.00  0.00           H  
ATOM   2609  HZ6 DMS   267      -1.929  -2.106  11.957  1.00  0.00           H  
TER    2610      DMS   267 
ATOM   2610  S   DMS   268     -13.263   9.310   4.872  1.00  0.00           S  
ATOM   2611  CT1 DMS   268     -12.528  10.834   5.516  1.00  0.00           C  
ATOM   2612  O   DMS   268     -13.926   9.633   3.546  1.00  0.00           O  
ATOM   2613  CT2 DMS   268     -11.728   8.365   4.435  1.00  0.00           C  
ATOM   2614  HZ1 DMS   268     -13.333  11.529   5.755  1.00  0.00           H  
ATOM   2615  HZ2 DMS   268     -11.906  11.218   4.707  1.00  0.00           H  
ATOM   2616  HZ3 DMS   268     -11.930  10.722   6.420  1.00  0.00           H  
ATOM   2617  HZ4 DMS   268     -10.920   8.968   4.021  1.00  0.00           H  
ATOM   2618  HZ5 DMS   268     -11.989   7.553   3.756  1.00  0.00           H  
ATOM   2619  HZ6 DMS   268     -11.278   7.892   5.308  1.00  0.00           H  
TER    2620      DMS   268 
ATOM   2620  S   DMS   269       3.758  11.731  -4.293  1.00  0.00           S  
ATOM   2621  CT1 DMS   269       4.484  12.929  -3.127  1.00  0.00           C  
ATOM   2622  O   DMS   269       2.269  12.057  -4.166  1.00  0.00           O  
ATOM   2623  CT2 DMS   269       4.267  12.697  -5.735  1.00  0.00           C  
ATOM   2624  HZ1 DMS   269       4.030  13.895  -3.352  1.00  0.00           H  
ATOM   2625  HZ2 DMS   269       5.557  13.055  -3.269  1.00  0.00           H  
ATOM   2626  HZ3 DMS   269       4.316  12.636  -2.090  1.00  0.00           H  
ATOM   2627  HZ4 DMS   269       4.297  13.764  -5.514  1.00  0.00           H  
ATOM   2628  HZ5 DMS   269       3.569  12.408  -6.521  1.00  0.00           H  
ATOM   2629  HZ6 DMS   269       5.321  12.450  -5.862  1.00  0.00           H  
TER    2630      DMS   269 
ATOM   2630  S   DMS   270       4.369 -14.154  -5.668  1.00  0.00           S  
ATOM   2631  CT1 DMS   270       4.894 -12.711  -6.501  1.00  0.00           C  
ATOM   2632  O   DMS   270       3.555 -15.034  -6.621  1.00  0.00           O  
ATOM   2633  CT2 DMS   270       5.951 -14.923  -5.462  1.00  0.00           C  
ATOM   2634  HZ1 DMS   270       4.029 -12.078  -6.700  1.00  0.00           H  
ATOM   2635  HZ2 DMS   270       5.554 -12.927  -7.341  1.00  0.00           H  
ATOM   2636  HZ3 DMS   270       5.507 -12.100  -5.837  1.00  0.00           H  
ATOM   2637  HZ4 DMS   270       6.627 -14.233  -4.956  1.00  0.00           H  
ATOM   2638  HZ5 DMS   270       6.311 -15.167  -6.461  1.00  0.00           H  
ATOM   2639  HZ6 DMS   270       5.901 -15.864  -4.914  1.00  0.00           H  
TER    2640      DMS   270 
ATOM   2640  S   DMS   271      -1.365   3.206  -7.153  1.00  0.00           S  
ATOM   2641  CT1 DMS   271      -1.638   4.787  -6.302  1.00  0.00           C  
ATOM   2642  O   DMS   271      -0.816   3.561  -8.517  1.00  0.00           O  
ATOM   2643  CT2 DMS   271       0.092   2.754  -6.177  1.00  0.00           C  
ATOM   2644  HZ1 DMS   271      -0.772   5.421  -6.492  1.00  0.00           H  
ATOM   2645  HZ2 DMS   271      -1.936   4.717  -5.256  1.00  0.00           H  
ATOM   2646  HZ3 DMS   271      -2.445   5.257  -6.864  1.00  0.00           H  
ATOM   2647  HZ4 DMS   271       0.365   1.727  -6.419  1.00  0.00           H  
ATOM   2648  HZ5 DMS   271      -0.200   2.672  -5.130  1.00  0.00           H  
ATOM   2649  HZ6 DMS   271       0.851   3.535  -6.243  1.00  0.00           H  
TER    2650      DMS   271 
ATOM   2650  S   DMS   272      17.090   8.110  -7.344  1.00  0.00           S  
ATOM   2651  CT1 DMS   272      17.718   9.517  -6.416  1.00  0.00           C  
ATOM   2652  O   DMS   272      16.355   7.377  -6.275  1.00  0.00           O  
ATOM   2653  CT2 DMS   272      15.836   8.938  -8.347  1.00  0.00           C  
ATOM   2654  HZ1 DMS   272      18.193  10.290  -7.020  1.00  0.00           H  
ATOM   2655  HZ2 DMS   272      18.475   9.136  -5.730  1.00  0.00           H  
ATOM   2656  HZ3 DMS   272      16.857   9.917  -5.881  1.00  0.00           H  
ATOM   2657  HZ4 DMS   272      15.398   9.748  -7.765  1.00  0.00           H  
ATOM   2658  HZ5 DMS   272      15.211   8.176  -8.812  1.00  0.00           H  
ATOM   2659  HZ6 DMS   272      16.366   9.300  -9.229  1.00  0.00           H  
TER    2660      DMS   272 
ATOM   2660  S   DMS   273       3.099   4.784  -5.047  1.00  0.00           S  
ATOM   2661  CT1 DMS   273       4.220   3.429  -5.348  1.00  0.00           C  
ATOM   2662  O   DMS   273       2.177   4.245  -3.983  1.00  0.00           O  
ATOM   2663  CT2 DMS   273       4.207   6.032  -4.247  1.00  0.00           C  
ATOM   2664  HZ1 DMS   273       4.568   3.094  -4.371  1.00  0.00           H  
ATOM   2665  HZ2 DMS   273       5.069   3.721  -5.966  1.00  0.00           H  
ATOM   2666  HZ3 DMS   273       3.697   2.566  -5.760  1.00  0.00           H  
ATOM   2667  HZ4 DMS   273       4.813   5.710  -3.400  1.00  0.00           H  
ATOM   2668  HZ5 DMS   273       3.622   6.870  -3.869  1.00  0.00           H  
ATOM   2669  HZ6 DMS   273       4.915   6.344  -5.015  1.00  0.00           H  
TER    2670      DMS   273 
ATOM   2670  S   DMS   274      18.928  13.244   0.889  1.00  0.00           S  
ATOM   2671  CT1 DMS   274      19.112  14.118  -0.666  1.00  0.00           C  
ATOM   2672  O   DMS   274      19.728  13.979   2.014  1.00  0.00           O  
ATOM   2673  CT2 DMS   274      17.122  13.564   1.069  1.00  0.00           C  
ATOM   2674  HZ1 DMS   274      18.546  13.661  -1.478  1.00  0.00           H  
ATOM   2675  HZ2 DMS   274      20.182  14.234  -0.842  1.00  0.00           H  
ATOM   2676  HZ3 DMS   274      18.736  15.136  -0.565  1.00  0.00           H  
ATOM   2677  HZ4 DMS   274      16.856  13.395   2.112  1.00  0.00           H  
ATOM   2678  HZ5 DMS   274      16.513  12.868   0.491  1.00  0.00           H  
ATOM   2679  HZ6 DMS   274      16.873  14.603   0.853  1.00  0.00           H  
TER    2680      DMS   274 
ATOM   2680  S   DMS   275      -5.751  14.174  17.614  1.00  0.00           S  
ATOM   2681  CT1 DMS   275      -5.286  12.594  16.905  1.00  0.00           C  
ATOM   2682  O   DMS   275      -6.443  14.893  16.517  1.00  0.00           O  
ATOM   2683  CT2 DMS   275      -7.182  13.627  18.584  1.00  0.00           C  
ATOM   2684  HZ1 DMS   275      -5.989  12.414  16.091  1.00  0.00           H  
ATOM   2685  HZ2 DMS   275      -5.240  11.823  17.675  1.00  0.00           H  
ATOM   2686  HZ3 DMS   275      -4.314  12.716  16.427  1.00  0.00           H  
ATOM   2687  HZ4 DMS   275      -7.742  14.490  18.944  1.00  0.00           H  
ATOM   2688  HZ5 DMS   275      -6.834  12.918  19.336  1.00  0.00           H  
ATOM   2689  HZ6 DMS   275      -7.805  13.184  17.807  1.00  0.00           H  
TER    2690      DMS   275 
ATOM   2690  S   DMS   276       5.728 -16.768  -0.655  1.00  0.00           S  
ATOM   2691  CT1 DMS   276       7.276 -17.705  -1.075  1.00  0.00           C  
ATOM   2692  O   DMS   276       6.359 -15.684   0.286  1.00  0.00           O  
ATOM   2693  CT2 DMS   276       5.365 -16.018  -2.155  1.00  0.00           C  
ATOM   2694  HZ1 DMS   276       7.582 -18.397  -0.291  1.00  0.00           H  
ATOM   2695  HZ2 DMS   276       8.120 -17.019  -1.140  1.00  0.00           H  
ATOM   2696  HZ3 DMS   276       7.323 -18.146  -2.071  1.00  0.00           H  
ATOM   2697  HZ4 DMS   276       5.275 -16.779  -2.931  1.00  0.00           H  
ATOM   2698  HZ5 DMS   276       6.049 -15.204  -2.396  1.00  0.00           H  
ATOM   2699  HZ6 DMS   276       4.453 -15.421  -2.157  1.00  0.00           H  
TER    2700      DMS   276 
ATOM   2700  S   DMS   277     -13.042  12.819  -9.123  1.00  0.00           S  
ATOM   2701  CT1 DMS   277     -14.704  12.694  -9.761  1.00  0.00           C  
ATOM   2702  O   DMS   277     -12.267  13.705 -10.059  1.00  0.00           O  
ATOM   2703  CT2 DMS   277     -13.287  14.036  -7.722  1.00  0.00           C  
ATOM   2704  HZ1 DMS   277     -15.339  11.986  -9.230  1.00  0.00           H  
ATOM   2705  HZ2 DMS   277     -14.757  12.490 -10.831  1.00  0.00           H  
ATOM   2706  HZ3 DMS   277     -15.137  13.690  -9.847  1.00  0.00           H  
ATOM   2707  HZ4 DMS   277     -13.731  13.506  -6.880  1.00  0.00           H  
ATOM   2708  HZ5 DMS   277     -14.064  14.723  -8.057  1.00  0.00           H  
ATOM   2709  HZ6 DMS   277     -12.279  14.310  -7.412  1.00  0.00           H  
TER    2710      DMS   277 
ATOM   2710  S   DMS   278       3.596   5.598 -13.231  1.00  0.00           S  
ATOM   2711  CT1 DMS   278       5.262   4.867 -13.058  1.00  0.00           C  
ATOM   2712  O   DMS   278       2.641   4.814 -12.304  1.00  0.00           O  
ATOM   2713  CT2 DMS   278       3.780   7.133 -12.375  1.00  0.00           C  
ATOM   2714  HZ1 DMS   278       5.807   5.177 -12.166  1.00  0.00           H  
ATOM   2715  HZ2 DMS   278       5.813   5.205 -13.936  1.00  0.00           H  
ATOM   2716  HZ3 DMS   278       5.255   3.779 -13.126  1.00  0.00           H  
ATOM   2717  HZ4 DMS   278       4.055   6.879 -11.352  1.00  0.00           H  
ATOM   2718  HZ5 DMS   278       2.818   7.644 -12.435  1.00  0.00           H  
ATOM   2719  HZ6 DMS   278       4.509   7.824 -12.798  1.00  0.00           H  
TER    2720      DMS   278 
ATOM   2720  S   DMS   279      -2.068 -22.516   1.950  1.00  0.00           S  
ATOM   2721  CT1 DMS   279      -0.266 -22.657   1.802  1.00  0.00           C  
ATOM   2722  O   DMS   279      -2.487 -21.537   0.903  1.00  0.00           O  
ATOM   2723  CT2 DMS   279      -2.611 -24.140   1.353  1.00  0.00           C  
ATOM   2724  HZ1 DMS   279       0.084 -22.999   0.828  1.00  0.00           H  
ATOM   2725  HZ2 DMS   279       0.048 -23.521   2.388  1.00  0.00           H  
ATOM   2726  HZ3 DMS   279       0.227 -21.714   2.041  1.00  0.00           H  
ATOM   2727  HZ4 DMS   279      -2.516 -24.861   2.165  1.00  0.00           H  
ATOM   2728  HZ5 DMS   279      -2.060 -24.363   0.439  1.00  0.00           H  
ATOM   2729  HZ6 DMS   279      -3.669 -24.210   1.099  1.00  0.00           H  
TER    2730      DMS   279 
ATOM   2730  S   DMS   280      -1.683 -14.243 -13.018  1.00  0.00           S  
ATOM   2731  CT1 DMS   280      -2.565 -14.414 -11.446  1.00  0.00           C  
ATOM   2732  O   DMS   280      -1.340 -12.743 -13.125  1.00  0.00           O  
ATOM   2733  CT2 DMS   280      -0.180 -14.976 -12.342  1.00  0.00           C  
ATOM   2734  HZ1 DMS   280      -1.889 -14.160 -10.629  1.00  0.00           H  
ATOM   2735  HZ2 DMS   280      -2.900 -15.447 -11.356  1.00  0.00           H  
ATOM   2736  HZ3 DMS   280      -3.486 -13.850 -11.591  1.00  0.00           H  
ATOM   2737  HZ4 DMS   280       0.691 -14.717 -12.945  1.00  0.00           H  
ATOM   2738  HZ5 DMS   280      -0.426 -16.037 -12.389  1.00  0.00           H  
ATOM   2739  HZ6 DMS   280      -0.057 -14.684 -11.299  1.00  0.00           H  
TER    2740      DMS   280 
ATOM   2740  S   DMS   281       8.270 -12.764  12.359  1.00  0.00           S  
ATOM   2741  CT1 DMS   281       7.567 -12.964  10.749  1.00  0.00           C  
ATOM   2742  O   DMS   281       7.960 -14.072  12.935  1.00  0.00           O  
ATOM   2743  CT2 DMS   281      10.031 -12.686  12.015  1.00  0.00           C  
ATOM   2744  HZ1 DMS   281       7.888 -13.941  10.387  1.00  0.00           H  
ATOM   2745  HZ2 DMS   281       8.021 -12.363   9.961  1.00  0.00           H  
ATOM   2746  HZ3 DMS   281       6.503 -12.744  10.831  1.00  0.00           H  
ATOM   2747  HZ4 DMS   281      10.613 -12.444  12.904  1.00  0.00           H  
ATOM   2748  HZ5 DMS   281      10.081 -11.831  11.342  1.00  0.00           H  
ATOM   2749  HZ6 DMS   281      10.391 -13.591  11.524  1.00  0.00           H  
TER    2750      DMS   281 
ATOM   2750  S   DMS   282      -6.776   7.312   2.206  1.00  0.00           S  
ATOM   2751  CT1 DMS   282      -6.900   5.503   1.815  1.00  0.00           C  
ATOM   2752  O   DMS   282      -6.061   8.032   1.031  1.00  0.00           O  
ATOM   2753  CT2 DMS   282      -8.509   7.777   2.135  1.00  0.00           C  
ATOM   2754  HZ1 DMS   282      -7.367   5.317   0.848  1.00  0.00           H  
ATOM   2755  HZ2 DMS   282      -7.513   5.050   2.594  1.00  0.00           H  
ATOM   2756  HZ3 DMS   282      -5.859   5.185   1.773  1.00  0.00           H  
ATOM   2757  HZ4 DMS   282      -9.108   7.224   2.859  1.00  0.00           H  
ATOM   2758  HZ5 DMS   282      -8.869   7.574   1.126  1.00  0.00           H  
ATOM   2759  HZ6 DMS   282      -8.579   8.845   2.340  1.00  0.00           H  
TER    2760      DMS   282 
ATOM   2760  S   DMS   283     -15.494  10.199 -14.587  1.00  0.00           S  
ATOM   2761  CT1 DMS   283     -14.165  11.112 -13.934  1.00  0.00           C  
ATOM   2762  O   DMS   283     -14.906   9.558 -15.846  1.00  0.00           O  
ATOM   2763  CT2 DMS   283     -15.668   8.895 -13.356  1.00  0.00           C  
ATOM   2764  HZ1 DMS   283     -13.931  11.885 -14.667  1.00  0.00           H  
ATOM   2765  HZ2 DMS   283     -13.365  10.407 -13.710  1.00  0.00           H  
ATOM   2766  HZ3 DMS   283     -14.493  11.456 -12.953  1.00  0.00           H  
ATOM   2767  HZ4 DMS   283     -15.641   9.355 -12.368  1.00  0.00           H  
ATOM   2768  HZ5 DMS   283     -14.854   8.180 -13.472  1.00  0.00           H  
ATOM   2769  HZ6 DMS   283     -16.575   8.307 -13.491  1.00  0.00           H  
TER    2770      DMS   283 
ATOM   2770  S   DMS   284       9.129  16.910  -9.398  1.00  0.00           S  
ATOM   2771  CT1 DMS   284      10.342  16.852  -8.046  1.00  0.00           C  
ATOM   2772  O   DMS   284       9.571  18.140 -10.254  1.00  0.00           O  
ATOM   2773  CT2 DMS   284       9.591  15.344 -10.219  1.00  0.00           C  
ATOM   2774  HZ1 DMS   284      10.076  17.712  -7.431  1.00  0.00           H  
ATOM   2775  HZ2 DMS   284      11.353  17.004  -8.425  1.00  0.00           H  
ATOM   2776  HZ3 DMS   284      10.272  15.848  -7.627  1.00  0.00           H  
ATOM   2777  HZ4 DMS   284       9.363  14.499  -9.570  1.00  0.00           H  
ATOM   2778  HZ5 DMS   284      10.674  15.244 -10.289  1.00  0.00           H  
ATOM   2779  HZ6 DMS   284       9.085  15.330 -11.184  1.00  0.00           H  
TER    2780      DMS   284 
ATOM   2780  S   DMS   285      -7.559  18.905  -7.118  1.00  0.00           S  
ATOM   2781  CT1 DMS   285      -7.265  18.158  -8.790  1.00  0.00           C  
ATOM   2782  O   DMS   285      -8.215  20.273  -7.348  1.00  0.00           O  
ATOM   2783  CT2 DMS   285      -8.929  17.912  -6.696  1.00  0.00           C  
ATOM   2784  HZ1 DMS   285      -7.352  17.073  -8.725  1.00  0.00           H  
ATOM   2785  HZ2 DMS   285      -6.226  18.280  -9.096  1.00  0.00           H  
ATOM   2786  HZ3 DMS   285      -8.016  18.509  -9.497  1.00  0.00           H  
ATOM   2787  HZ4 DMS   285      -8.548  16.890  -6.688  1.00  0.00           H  
ATOM   2788  HZ5 DMS   285      -9.715  18.053  -7.438  1.00  0.00           H  
ATOM   2789  HZ6 DMS   285      -9.226  18.283  -5.715  1.00  0.00           H  
TER    2790      DMS   285 
ATOM   2790  S   DMS   286     -10.936  -3.870  -3.898  1.00  0.00           S  
ATOM   2791  CT1 DMS   286     -10.086  -5.025  -4.939  1.00  0.00           C  
ATOM   2792  O   DMS   286     -12.329  -3.579  -4.477  1.00  0.00           O  
ATOM   2793  CT2 DMS   286     -11.140  -4.802  -2.429  1.00  0.00           C  
ATOM   2794  HZ1 DMS   286     -10.586  -5.978  -5.113  1.00  0.00           H  
ATOM   2795  HZ2 DMS   286      -9.075  -5.181  -4.562  1.00  0.00           H  
ATOM   2796  HZ3 DMS   286     -10.043  -4.583  -5.934  1.00  0.00           H  
ATOM   2797  HZ4 DMS   286     -11.762  -5.639  -2.746  1.00  0.00           H  
ATOM   2798  HZ5 DMS   286     -11.692  -4.215  -1.695  1.00  0.00           H  
ATOM   2799  HZ6 DMS   286     -10.194  -5.092  -1.970  1.00  0.00           H  
TER    2800      DMS   286 
ATOM   2800  S   DMS   287       4.740  17.230  -3.281  1.00  0.00           S  
ATOM   2801  CT1 DMS   287       3.991  16.530  -1.788  1.00  0.00           C  
ATOM   2802  O   DMS   287       4.769  16.000  -4.176  1.00  0.00           O  
ATOM   2803  CT2 DMS   287       3.451  18.305  -3.840  1.00  0.00           C  
ATOM   2804  HZ1 DMS   287       3.110  15.916  -1.978  1.00  0.00           H  
ATOM   2805  HZ2 DMS   287       3.616  17.350  -1.176  1.00  0.00           H  
ATOM   2806  HZ3 DMS   287       4.703  15.903  -1.251  1.00  0.00           H  
ATOM   2807  HZ4 DMS   287       2.540  17.711  -3.900  1.00  0.00           H  
ATOM   2808  HZ5 DMS   287       3.788  18.545  -4.848  1.00  0.00           H  
ATOM   2809  HZ6 DMS   287       3.326  19.121  -3.128  1.00  0.00           H  
TER    2810      DMS   287 
ATOM   2810  S   DMS   288     -11.881   7.246 -22.433  1.00  0.00           S  
ATOM   2811  CT1 DMS   288     -10.742   5.880 -22.330  1.00  0.00           C  
ATOM   2812  O   DMS   288     -12.784   6.905 -23.622  1.00  0.00           O  
ATOM   2813  CT2 DMS   288     -12.922   6.838 -21.005  1.00  0.00           C  
ATOM   2814  HZ1 DMS   288     -10.245   5.904 -21.360  1.00  0.00           H  
ATOM   2815  HZ2 DMS   288     -10.063   5.894 -23.183  1.00  0.00           H  
ATOM   2816  HZ3 DMS   288     -11.318   4.958 -22.253  1.00  0.00           H  
ATOM   2817  HZ4 DMS   288     -13.914   7.252 -21.182  1.00  0.00           H  
ATOM   2818  HZ5 DMS   288     -12.505   7.344 -20.134  1.00  0.00           H  
ATOM   2819  HZ6 DMS   288     -13.023   5.768 -20.823  1.00  0.00           H  
TER    2820      DMS   288 
ATOM   2820  S   DMS   289     -11.794   7.744  -8.102  1.00  0.00           S  
ATOM   2821  CT1 DMS   289     -12.034   8.244  -6.347  1.00  0.00           C  
ATOM   2822  O   DMS   289     -12.333   6.328  -8.222  1.00  0.00           O  
ATOM   2823  CT2 DMS   289     -13.001   8.946  -8.814  1.00  0.00           C  
ATOM   2824  HZ1 DMS   289     -11.281   7.683  -5.794  1.00  0.00           H  
ATOM   2825  HZ2 DMS   289     -12.958   7.773  -6.010  1.00  0.00           H  
ATOM   2826  HZ3 DMS   289     -12.024   9.331  -6.270  1.00  0.00           H  
ATOM   2827  HZ4 DMS   289     -13.960   9.029  -8.303  1.00  0.00           H  
ATOM   2828  HZ5 DMS   289     -13.168   8.592  -9.831  1.00  0.00           H  
ATOM   2829  HZ6 DMS   289     -12.505   9.913  -8.727  1.00  0.00           H  
TER    2830      DMS   289 
ATOM   2830  S   DMS   290       8.283  10.485 -11.066  1.00  0.00           S  
ATOM   2831  CT1 DMS   290       7.633  11.464  -9.675  1.00  0.00           C  
ATOM   2832  O   DMS   290       8.957   9.215 -10.582  1.00  0.00           O  
ATOM   2833  CT2 DMS   290       6.651  10.033 -11.681  1.00  0.00           C  
ATOM   2834  HZ1 DMS   290       6.880  10.857  -9.172  1.00  0.00           H  
ATOM   2835  HZ2 DMS   290       7.311  12.460  -9.981  1.00  0.00           H  
ATOM   2836  HZ3 DMS   290       8.410  11.473  -8.910  1.00  0.00           H  
ATOM   2837  HZ4 DMS   290       6.815   9.598 -12.667  1.00  0.00           H  
ATOM   2838  HZ5 DMS   290       6.042  10.933 -11.763  1.00  0.00           H  
ATOM   2839  HZ6 DMS   290       6.138   9.343 -11.011  1.00  0.00           H  
TER    2840      DMS   290 
ATOM   2840  S   DMS   291       7.013   7.702  11.703  1.00  0.00           S  
ATOM   2841  CT1 DMS   291       6.304   8.045  13.386  1.00  0.00           C  
ATOM   2842  O   DMS   291       6.412   8.744  10.788  1.00  0.00           O  
ATOM   2843  CT2 DMS   291       8.668   8.262  12.013  1.00  0.00           C  
ATOM   2844  HZ1 DMS   291       6.505   9.069  13.701  1.00  0.00           H  
ATOM   2845  HZ2 DMS   291       6.713   7.499  14.236  1.00  0.00           H  
ATOM   2846  HZ3 DMS   291       5.267   7.763  13.206  1.00  0.00           H  
ATOM   2847  HZ4 DMS   291       8.677   9.336  12.198  1.00  0.00           H  
ATOM   2848  HZ5 DMS   291       9.266   8.114  11.114  1.00  0.00           H  
ATOM   2849  HZ6 DMS   291       9.092   7.728  12.864  1.00  0.00           H  
TER    2850      DMS   291 
ATOM   2850  S   DMS   292       5.262   0.718 -13.869  1.00  0.00           S  
ATOM   2851  CT1 DMS   292       4.832  -0.976 -13.428  1.00  0.00           C  
ATOM   2852  O   DMS   292       6.398   0.535 -14.861  1.00  0.00           O  
ATOM   2853  CT2 DMS   292       3.705   0.926 -14.829  1.00  0.00           C  
ATOM   2854  HZ1 DMS   292       4.535  -1.542 -14.311  1.00  0.00           H  
ATOM   2855  HZ2 DMS   292       4.012  -1.063 -12.715  1.00  0.00           H  
ATOM   2856  HZ3 DMS   292       5.692  -1.439 -12.945  1.00  0.00           H  
ATOM   2857  HZ4 DMS   292       3.788   0.541 -15.845  1.00  0.00           H  
ATOM   2858  HZ5 DMS   292       3.535   1.996 -14.951  1.00  0.00           H  
ATOM   2859  HZ6 DMS   292       2.884   0.516 -14.240  1.00  0.00           H  
TER    2860      DMS   292 
ATOM   2860  S   DMS   293      -7.189  11.481   3.337  1.00  0.00           S  
ATOM   2861  CT1 DMS   293      -6.519  11.691   1.675  1.00  0.00           C  
ATOM   2862  O   DMS   293      -6.102  10.788   4.068  1.00  0.00           O  
ATOM   2863  CT2 DMS   293      -7.102  13.158   3.978  1.00  0.00           C  
ATOM   2864  HZ1 DMS   293      -6.403  10.659   1.343  1.00  0.00           H  
ATOM   2865  HZ2 DMS   293      -5.616  12.274   1.856  1.00  0.00           H  
ATOM   2866  HZ3 DMS   293      -7.200  12.296   1.076  1.00  0.00           H  
ATOM   2867  HZ4 DMS   293      -7.640  13.195   4.925  1.00  0.00           H  
ATOM   2868  HZ5 DMS   293      -7.576  13.828   3.260  1.00  0.00           H  
ATOM   2869  HZ6 DMS   293      -6.067  13.424   4.195  1.00  0.00           H  
TER    2870      DMS   293 
ATOM   2870  S   DMS   294      -9.806   8.146  -1.757  1.00  0.00           S  
ATOM   2871  CT1 DMS   294      -8.651   6.800  -1.887  1.00  0.00           C  
ATOM   2872  O   DMS   294     -10.521   7.758  -0.488  1.00  0.00           O  
ATOM   2873  CT2 DMS   294      -8.605   9.317  -1.321  1.00  0.00           C  
ATOM   2874  HZ1 DMS   294      -9.231   5.877  -1.910  1.00  0.00           H  
ATOM   2875  HZ2 DMS   294      -7.969   6.667  -1.047  1.00  0.00           H  
ATOM   2876  HZ3 DMS   294      -8.017   7.033  -2.742  1.00  0.00           H  
ATOM   2877  HZ4 DMS   294      -8.156   9.558  -2.284  1.00  0.00           H  
ATOM   2878  HZ5 DMS   294      -7.884   8.966  -0.582  1.00  0.00           H  
ATOM   2879  HZ6 DMS   294      -9.111  10.176  -0.881  1.00  0.00           H  
TER    2880      DMS   294 
ATOM   2880  S   DMS   295     -16.871   9.058  -4.316  1.00  0.00           S  
ATOM   2881  CT1 DMS   295     -15.827   9.735  -5.625  1.00  0.00           C  
ATOM   2882  O   DMS   295     -18.225   9.791  -4.356  1.00  0.00           O  
ATOM   2883  CT2 DMS   295     -17.106   7.401  -5.027  1.00  0.00           C  
ATOM   2884  HZ1 DMS   295     -16.356   9.467  -6.539  1.00  0.00           H  
ATOM   2885  HZ2 DMS   295     -14.832   9.292  -5.573  1.00  0.00           H  
ATOM   2886  HZ3 DMS   295     -15.837  10.817  -5.496  1.00  0.00           H  
ATOM   2887  HZ4 DMS   295     -17.696   7.395  -5.944  1.00  0.00           H  
ATOM   2888  HZ5 DMS   295     -17.629   6.718  -4.358  1.00  0.00           H  
ATOM   2889  HZ6 DMS   295     -16.122   6.950  -5.156  1.00  0.00           H  
TER    2890      DMS   295 
ATOM   2890  S   DMS   296      -9.933   9.203  14.517  1.00  0.00           S  
ATOM   2891  CT1 DMS   296      -9.282  10.361  13.428  1.00  0.00           C  
ATOM   2892  O   DMS   296     -11.114   8.553  13.755  1.00  0.00           O  
ATOM   2893  CT2 DMS   296      -8.619   8.013  14.347  1.00  0.00           C  
ATOM   2894  HZ1 DMS   296      -8.499  10.986  13.858  1.00  0.00           H  
ATOM   2895  HZ2 DMS   296     -10.150  10.874  13.013  1.00  0.00           H  
ATOM   2896  HZ3 DMS   296      -8.899   9.860  12.540  1.00  0.00           H  
ATOM   2897  HZ4 DMS   296      -7.743   8.428  14.845  1.00  0.00           H  
ATOM   2898  HZ5 DMS   296      -8.398   7.844  13.293  1.00  0.00           H  
ATOM   2899  HZ6 DMS   296      -8.973   7.083  14.792  1.00  0.00           H  
TER    2900      DMS   296 
ATOM   2900  S   DMS   297     -10.457  13.905  12.051  1.00  0.00           S  
ATOM   2901  CT1 DMS   297     -11.694  13.766  10.725  1.00  0.00           C  
ATOM   2902  O   DMS   297     -10.323  15.337  12.501  1.00  0.00           O  
ATOM   2903  CT2 DMS   297      -8.845  13.520  11.262  1.00  0.00           C  
ATOM   2904  HZ1 DMS   297     -12.504  14.471  10.911  1.00  0.00           H  
ATOM   2905  HZ2 DMS   297     -12.087  12.756  10.843  1.00  0.00           H  
ATOM   2906  HZ3 DMS   297     -11.152  14.032   9.818  1.00  0.00           H  
ATOM   2907  HZ4 DMS   297      -8.708  13.991  10.288  1.00  0.00           H  
ATOM   2908  HZ5 DMS   297      -8.800  12.432  11.210  1.00  0.00           H  
ATOM   2909  HZ6 DMS   297      -8.012  13.852  11.882  1.00  0.00           H  
TER    2910      DMS   297 
ATOM   2910  S   DMS   298     -20.717   8.005   2.925  1.00  0.00           S  
ATOM   2911  CT1 DMS   298     -21.334   6.421   2.310  1.00  0.00           C  
ATOM   2912  O   DMS   298     -21.848   8.881   2.544  1.00  0.00           O  
ATOM   2913  CT2 DMS   298     -20.925   7.651   4.730  1.00  0.00           C  
ATOM   2914  HZ1 DMS   298     -21.655   6.581   1.281  1.00  0.00           H  
ATOM   2915  HZ2 DMS   298     -22.238   6.240   2.893  1.00  0.00           H  
ATOM   2916  HZ3 DMS   298     -20.656   5.570   2.379  1.00  0.00           H  
ATOM   2917  HZ4 DMS   298     -20.671   8.592   5.217  1.00  0.00           H  
ATOM   2918  HZ5 DMS   298     -20.166   6.906   4.969  1.00  0.00           H  
ATOM   2919  HZ6 DMS   298     -21.939   7.264   4.831  1.00  0.00           H  
TER    2920      DMS   298 
ATOM   2920  S   DMS   299      17.117   1.979   1.810  1.00  0.00           S  
ATOM   2921  CT1 DMS   299      16.034   0.600   1.322  1.00  0.00           C  
ATOM   2922  O   DMS   299      16.749   2.395   3.213  1.00  0.00           O  
ATOM   2923  CT2 DMS   299      18.650   1.036   2.110  1.00  0.00           C  
ATOM   2924  HZ1 DMS   299      16.660  -0.084   0.749  1.00  0.00           H  
ATOM   2925  HZ2 DMS   299      15.280   1.038   0.667  1.00  0.00           H  
ATOM   2926  HZ3 DMS   299      15.656   0.069   2.196  1.00  0.00           H  
ATOM   2927  HZ4 DMS   299      19.063   0.772   1.137  1.00  0.00           H  
ATOM   2928  HZ5 DMS   299      18.417   0.122   2.656  1.00  0.00           H  
ATOM   2929  HZ6 DMS   299      19.377   1.528   2.756  1.00  0.00           H  
TER    2930      DMS   299 
ATOM   2930  S   DMS   300      -6.370   3.754   9.357  1.00  0.00           S  
ATOM   2931  CT1 DMS   300      -6.440   2.876  10.964  1.00  0.00           C  
ATOM   2932  O   DMS   300      -7.804   3.450   8.831  1.00  0.00           O  
ATOM   2933  CT2 DMS   300      -6.502   5.390  10.010  1.00  0.00           C  
ATOM   2934  HZ1 DMS   300      -7.398   2.899  11.484  1.00  0.00           H  
ATOM   2935  HZ2 DMS   300      -5.720   3.318  11.651  1.00  0.00           H  
ATOM   2936  HZ3 DMS   300      -6.134   1.833  10.876  1.00  0.00           H  
ATOM   2937  HZ4 DMS   300      -6.638   6.061   9.162  1.00  0.00           H  
ATOM   2938  HZ5 DMS   300      -5.600   5.593  10.587  1.00  0.00           H  
ATOM   2939  HZ6 DMS   300      -7.410   5.510  10.602  1.00  0.00           H  
TER    2940      DMS   300 
ATOM   2940  S   DMS   301       0.094   1.541  22.016  1.00  0.00           S  
ATOM   2941  CT1 DMS   301       1.880   2.024  21.849  1.00  0.00           C  
ATOM   2942  O   DMS   301      -0.407   2.173  20.722  1.00  0.00           O  
ATOM   2943  CT2 DMS   301       0.235  -0.211  21.726  1.00  0.00           C  
ATOM   2944  HZ1 DMS   301       2.095   2.942  22.395  1.00  0.00           H  
ATOM   2945  HZ2 DMS   301       2.214   2.150  20.819  1.00  0.00           H  
ATOM   2946  HZ3 DMS   301       2.492   1.293  22.378  1.00  0.00           H  
ATOM   2947  HZ4 DMS   301       1.022  -0.512  21.034  1.00  0.00           H  
ATOM   2948  HZ5 DMS   301      -0.729  -0.515  21.318  1.00  0.00           H  
ATOM   2949  HZ6 DMS   301       0.439  -0.657  22.699  1.00  0.00           H  
TER    2950      DMS   301 
ATOM   2950  S   DMS   302      10.657  -4.488   9.460  1.00  0.00           S  
ATOM   2951  CT1 DMS   302      10.694  -5.840  10.609  1.00  0.00           C  
ATOM   2952  O   DMS   302      10.546  -4.970   8.000  1.00  0.00           O  
ATOM   2953  CT2 DMS   302       9.078  -3.660   9.858  1.00  0.00           C  
ATOM   2954  HZ1 DMS   302      11.633  -6.374  10.464  1.00  0.00           H  
ATOM   2955  HZ2 DMS   302       9.886  -6.515  10.327  1.00  0.00           H  
ATOM   2956  HZ3 DMS   302      10.600  -5.563  11.659  1.00  0.00           H  
ATOM   2957  HZ4 DMS   302       9.324  -2.963  10.660  1.00  0.00           H  
ATOM   2958  HZ5 DMS   302       8.418  -4.499  10.079  1.00  0.00           H  
ATOM   2959  HZ6 DMS   302       8.772  -3.124   8.960  1.00  0.00           H  
TER    2960      DMS   302 
ATOM   2960  S   DMS   303     -14.270  12.861  13.622  1.00  0.00           S  
ATOM   2961  CT1 DMS   303     -13.871  11.149  14.074  1.00  0.00           C  
ATOM   2962  O   DMS   303     -14.124  12.986  12.086  1.00  0.00           O  
ATOM   2963  CT2 DMS   303     -15.975  12.785  13.869  1.00  0.00           C  
ATOM   2964  HZ1 DMS   303     -13.720  11.011  15.145  1.00  0.00           H  
ATOM   2965  HZ2 DMS   303     -12.963  10.980  13.495  1.00  0.00           H  
ATOM   2966  HZ3 DMS   303     -14.602  10.472  13.632  1.00  0.00           H  
ATOM   2967  HZ4 DMS   303     -16.386  13.787  13.750  1.00  0.00           H  
ATOM   2968  HZ5 DMS   303     -16.058  12.392  14.882  1.00  0.00           H  
ATOM   2969  HZ6 DMS   303     -16.480  12.200  13.100  1.00  0.00           H  
TER    2970      DMS   303 
ATOM   2970  S   DMS   304     -16.103  15.781  10.484  1.00  0.00           S  
ATOM   2971  CT1 DMS   304     -15.047  14.916   9.330  1.00  0.00           C  
ATOM   2972  O   DMS   304     -16.938  16.769   9.683  1.00  0.00           O  
ATOM   2973  CT2 DMS   304     -17.232  14.446  10.901  1.00  0.00           C  
ATOM   2974  HZ1 DMS   304     -15.500  14.560   8.405  1.00  0.00           H  
ATOM   2975  HZ2 DMS   304     -14.490  14.097   9.784  1.00  0.00           H  
ATOM   2976  HZ3 DMS   304     -14.294  15.617   8.966  1.00  0.00           H  
ATOM   2977  HZ4 DMS   304     -16.683  13.657  11.414  1.00  0.00           H  
ATOM   2978  HZ5 DMS   304     -17.831  14.186  10.028  1.00  0.00           H  
ATOM   2979  HZ6 DMS   304     -17.888  14.911  11.637  1.00  0.00           H  
TER    2980      DMS   304 
ATOM   2980  S   DMS   305       3.885 -20.826   6.191  1.00  0.00           S  
ATOM   2981  CT1 DMS   305       4.856 -22.360   6.153  1.00  0.00           C  
ATOM   2982  O   DMS   305       4.269 -20.141   7.473  1.00  0.00           O  
ATOM   2983  CT2 DMS   305       4.744 -20.044   4.910  1.00  0.00           C  
ATOM   2984  HZ1 DMS   305       4.449 -22.899   7.009  1.00  0.00           H  
ATOM   2985  HZ2 DMS   305       5.936 -22.298   6.286  1.00  0.00           H  
ATOM   2986  HZ3 DMS   305       4.502 -22.851   5.247  1.00  0.00           H  
ATOM   2987  HZ4 DMS   305       4.389 -19.014   4.947  1.00  0.00           H  
ATOM   2988  HZ5 DMS   305       4.428 -20.459   3.952  1.00  0.00           H  
ATOM   2989  HZ6 DMS   305       5.806 -20.111   5.145  1.00  0.00           H  
TER    2990      DMS   305 
ATOM   2990  S   DMS   306     -17.699   7.058  12.395  1.00  0.00           S  
ATOM   2991  CT1 DMS   306     -18.284   8.775  12.328  1.00  0.00           C  
ATOM   2992  O   DMS   306     -18.969   6.331  12.853  1.00  0.00           O  
ATOM   2993  CT2 DMS   306     -17.498   6.790  10.603  1.00  0.00           C  
ATOM   2994  HZ1 DMS   306     -18.680   8.999  13.319  1.00  0.00           H  
ATOM   2995  HZ2 DMS   306     -19.080   8.827  11.585  1.00  0.00           H  
ATOM   2996  HZ3 DMS   306     -17.476   9.487  12.164  1.00  0.00           H  
ATOM   2997  HZ4 DMS   306     -18.451   6.970  10.106  1.00  0.00           H  
ATOM   2998  HZ5 DMS   306     -17.120   5.785  10.418  1.00  0.00           H  
ATOM   2999  HZ6 DMS   306     -16.804   7.570  10.288  1.00  0.00           H  
TER    3000      DMS   306 
ATOM   3000  S   DMS   307     -10.407   0.930 -21.997  1.00  0.00           S  
ATOM   3001  CT1 DMS   307     -10.783  -0.372 -23.137  1.00  0.00           C  
ATOM   3002  O   DMS   307     -10.611   0.433 -20.579  1.00  0.00           O  
ATOM   3003  CT2 DMS   307      -8.654   1.171 -22.141  1.00  0.00           C  
ATOM   3004  HZ1 DMS   307     -10.064  -1.183 -23.024  1.00  0.00           H  
ATOM   3005  HZ2 DMS   307     -10.641  -0.059 -24.172  1.00  0.00           H  
ATOM   3006  HZ3 DMS   307     -11.769  -0.745 -22.862  1.00  0.00           H  
ATOM   3007  HZ4 DMS   307      -8.538   1.511 -23.170  1.00  0.00           H  
ATOM   3008  HZ5 DMS   307      -8.165   0.204 -22.024  1.00  0.00           H  
ATOM   3009  HZ6 DMS   307      -8.362   1.926 -21.411  1.00  0.00           H  
TER    3010      DMS   307 
ATOM   3010  S   DMS   308      -4.620 -18.635  -4.206  1.00  0.00           S  
ATOM   3011  CT1 DMS   308      -5.801 -17.678  -5.038  1.00  0.00           C  
ATOM   3012  O   DMS   308      -3.296 -18.062  -4.621  1.00  0.00           O  
ATOM   3013  CT2 DMS   308      -4.827 -18.233  -2.504  1.00  0.00           C  
ATOM   3014  HZ1 DMS   308      -6.787 -18.143  -5.036  1.00  0.00           H  
ATOM   3015  HZ2 DMS   308      -5.365 -17.426  -6.005  1.00  0.00           H  
ATOM   3016  HZ3 DMS   308      -5.873 -16.666  -4.638  1.00  0.00           H  
ATOM   3017  HZ4 DMS   308      -4.098 -18.698  -1.841  1.00  0.00           H  
ATOM   3018  HZ5 DMS   308      -5.716 -18.766  -2.167  1.00  0.00           H  
ATOM   3019  HZ6 DMS   308      -4.813 -17.158  -2.325  1.00  0.00           H  
TER    3020      DMS   308 
ATOM   3020  S   DMS   309      16.948  15.579   7.963  1.00  0.00           S  
ATOM   3021  CT1 DMS   309      17.135  14.742   6.357  1.00  0.00           C  
ATOM   3022  O   DMS   309      17.510  16.956   7.688  1.00  0.00           O  
ATOM   3023  CT2 DMS   309      18.339  14.826   8.743  1.00  0.00           C  
ATOM   3024  HZ1 DMS   309      17.985  15.105   5.780  1.00  0.00           H  
ATOM   3025  HZ2 DMS   309      16.254  15.085   5.814  1.00  0.00           H  
ATOM   3026  HZ3 DMS   309      16.987  13.676   6.528  1.00  0.00           H  
ATOM   3027  HZ4 DMS   309      18.703  15.263   9.673  1.00  0.00           H  
ATOM   3028  HZ5 DMS   309      19.144  14.923   8.014  1.00  0.00           H  
ATOM   3029  HZ6 DMS   309      18.108  13.783   8.958  1.00  0.00           H  
TER    3030      DMS   309 
ATOM   3030  S   DMS   310      19.557  -7.172  -5.767  1.00  0.00           S  
ATOM   3031  CT1 DMS   310      18.778  -6.277  -4.463  1.00  0.00           C  
ATOM   3032  O   DMS   310      18.474  -7.825  -6.575  1.00  0.00           O  
ATOM   3033  CT2 DMS   310      19.922  -5.762  -6.866  1.00  0.00           C  
ATOM   3034  HZ1 DMS   310      18.041  -6.821  -3.872  1.00  0.00           H  
ATOM   3035  HZ2 DMS   310      18.212  -5.452  -4.896  1.00  0.00           H  
ATOM   3036  HZ3 DMS   310      19.450  -5.815  -3.740  1.00  0.00           H  
ATOM   3037  HZ4 DMS   310      20.851  -5.274  -6.571  1.00  0.00           H  
ATOM   3038  HZ5 DMS   310      19.090  -5.059  -6.845  1.00  0.00           H  
ATOM   3039  HZ6 DMS   310      20.056  -6.168  -7.869  1.00  0.00           H  
TER    3040      DMS   310 
ATOM   3040  S   DMS   311      -3.623  -4.892  10.655  1.00  0.00           S  
ATOM   3041  CT1 DMS   311      -3.777  -6.559  11.252  1.00  0.00           C  
ATOM   3042  O   DMS   311      -4.594  -5.024   9.518  1.00  0.00           O  
ATOM   3043  CT2 DMS   311      -4.638  -4.328  11.966  1.00  0.00           C  
ATOM   3044  HZ1 DMS   311      -3.188  -6.693  12.159  1.00  0.00           H  
ATOM   3045  HZ2 DMS   311      -3.372  -7.299  10.562  1.00  0.00           H  
ATOM   3046  HZ3 DMS   311      -4.847  -6.692  11.411  1.00  0.00           H  
ATOM   3047  HZ4 DMS   311      -5.630  -4.723  11.746  1.00  0.00           H  
ATOM   3048  HZ5 DMS   311      -4.579  -3.241  12.025  1.00  0.00           H  
ATOM   3049  HZ6 DMS   311      -4.419  -4.731  12.955  1.00  0.00           H  
TER    3050      DMS   311 
ATOM   3050  S   DMS   312      15.869 -14.912 -10.648  1.00  0.00           S  
ATOM   3051  CT1 DMS   312      16.846 -13.689 -11.593  1.00  0.00           C  
ATOM   3052  O   DMS   312      16.234 -16.199 -11.324  1.00  0.00           O  
ATOM   3053  CT2 DMS   312      16.781 -14.765  -9.120  1.00  0.00           C  
ATOM   3054  HZ1 DMS   312      16.595 -13.815 -12.646  1.00  0.00           H  
ATOM   3055  HZ2 DMS   312      17.907 -13.871 -11.417  1.00  0.00           H  
ATOM   3056  HZ3 DMS   312      16.487 -12.725 -11.233  1.00  0.00           H  
ATOM   3057  HZ4 DMS   312      17.790 -15.174  -9.181  1.00  0.00           H  
ATOM   3058  HZ5 DMS   312      16.172 -15.288  -8.383  1.00  0.00           H  
ATOM   3059  HZ6 DMS   312      16.826 -13.741  -8.750  1.00  0.00           H  
TER    3060      DMS   312 
ATOM   3060  S   DMS   313     -14.143 -13.284   4.194  1.00  0.00           S  
ATOM   3061  CT1 DMS   313     -15.180 -12.782   5.477  1.00  0.00           C  
ATOM   3062  O   DMS   313     -14.535 -14.706   3.786  1.00  0.00           O  
ATOM   3063  CT2 DMS   313     -14.992 -12.277   2.982  1.00  0.00           C  
ATOM   3064  HZ1 DMS   313     -16.250 -12.922   5.321  1.00  0.00           H  
ATOM   3065  HZ2 DMS   313     -15.198 -11.710   5.677  1.00  0.00           H  
ATOM   3066  HZ3 DMS   313     -15.005 -13.238   6.452  1.00  0.00           H  
ATOM   3067  HZ4 DMS   313     -16.033 -12.505   3.212  1.00  0.00           H  
ATOM   3068  HZ5 DMS   313     -14.730 -12.555   1.961  1.00  0.00           H  
ATOM   3069  HZ6 DMS   313     -14.708 -11.233   3.116  1.00  0.00           H  
TER    3070      DMS   313 
ATOM   3070  S   DMS   314      -4.275  -1.333  -8.713  1.00  0.00           S  
ATOM   3071  CT1 DMS   314      -5.658  -1.669  -7.627  1.00  0.00           C  
ATOM   3072  O   DMS   314      -4.599  -0.046  -9.443  1.00  0.00           O  
ATOM   3073  CT2 DMS   314      -4.434  -2.778  -9.846  1.00  0.00           C  
ATOM   3074  HZ1 DMS   314      -6.577  -1.860  -8.181  1.00  0.00           H  
ATOM   3075  HZ2 DMS   314      -5.762  -0.879  -6.883  1.00  0.00           H  
ATOM   3076  HZ3 DMS   314      -5.435  -2.560  -7.040  1.00  0.00           H  
ATOM   3077  HZ4 DMS   314      -4.233  -3.672  -9.257  1.00  0.00           H  
ATOM   3078  HZ5 DMS   314      -3.678  -2.669 -10.624  1.00  0.00           H  
ATOM   3079  HZ6 DMS   314      -5.483  -2.826 -10.139  1.00  0.00           H  
TER    3080      DMS   314 
ATOM   3080  S   DMS   315     -10.208  11.136   1.692  1.00  0.00           S  
ATOM   3081  CT1 DMS   315     -10.458  12.492   0.416  1.00  0.00           C  
ATOM   3082  O   DMS   315     -10.317  11.840   3.049  1.00  0.00           O  
ATOM   3083  CT2 DMS   315     -11.712  10.238   1.405  1.00  0.00           C  
ATOM   3084  HZ1 DMS   315     -11.331  13.080   0.700  1.00  0.00           H  
ATOM   3085  HZ2 DMS   315     -10.693  11.995  -0.525  1.00  0.00           H  
ATOM   3086  HZ3 DMS   315      -9.522  13.034   0.285  1.00  0.00           H  
ATOM   3087  HZ4 DMS   315     -12.602  10.827   1.630  1.00  0.00           H  
ATOM   3088  HZ5 DMS   315     -11.691   9.387   2.085  1.00  0.00           H  
ATOM   3089  HZ6 DMS   315     -11.814   9.904   0.372  1.00  0.00           H  
TER    3090      DMS   315 
ATOM   3090  S   DMS   316      20.090 -10.512   4.158  1.00  0.00           S  
ATOM   3091  CT1 DMS   316      19.558 -12.234   4.497  1.00  0.00           C  
ATOM   3092  O   DMS   316      19.753 -10.270   2.688  1.00  0.00           O  
ATOM   3093  CT2 DMS   316      18.865  -9.658   5.135  1.00  0.00           C  
ATOM   3094  HZ1 DMS   316      18.605 -12.342   3.979  1.00  0.00           H  
ATOM   3095  HZ2 DMS   316      19.479 -12.339   5.580  1.00  0.00           H  
ATOM   3096  HZ3 DMS   316      20.343 -12.874   4.095  1.00  0.00           H  
ATOM   3097  HZ4 DMS   316      18.686 -10.149   6.092  1.00  0.00           H  
ATOM   3098  HZ5 DMS   316      17.929  -9.574   4.584  1.00  0.00           H  
ATOM   3099  HZ6 DMS   316      19.239  -8.660   5.366  1.00  0.00           H  
TER    3100      DMS   316 
ATOM   3100  S   DMS   317      -1.334  -4.636  -8.081  1.00  0.00           S  
ATOM   3101  CT1 DMS   317      -1.533  -6.435  -8.179  1.00  0.00           C  
ATOM   3102  O   DMS   317      -1.778  -4.005  -9.370  1.00  0.00           O  
ATOM   3103  CT2 DMS   317      -2.674  -4.352  -6.757  1.00  0.00           C  
ATOM   3104  HZ1 DMS   317      -1.508  -7.031  -7.267  1.00  0.00           H  
ATOM   3105  HZ2 DMS   317      -0.673  -6.893  -8.666  1.00  0.00           H  
ATOM   3106  HZ3 DMS   317      -2.474  -6.586  -8.708  1.00  0.00           H  
ATOM   3107  HZ4 DMS   317      -2.406  -4.392  -5.701  1.00  0.00           H  
ATOM   3108  HZ5 DMS   317      -3.414  -5.139  -6.904  1.00  0.00           H  
ATOM   3109  HZ6 DMS   317      -3.142  -3.386  -6.949  1.00  0.00           H  
TER    3110      DMS   317 
ATOM   3110  S   DMS   318     -13.433  -9.224   5.790  1.00  0.00           S  
ATOM   3111  CT1 DMS   318     -14.853  -8.852   4.663  1.00  0.00           C  
ATOM   3112  O   DMS   318     -12.856 -10.548   5.200  1.00  0.00           O  
ATOM   3113  CT2 DMS   318     -12.375  -7.758   5.336  1.00  0.00           C  
ATOM   3114  HZ1 DMS   318     -15.550  -9.690   4.689  1.00  0.00           H  
ATOM   3115  HZ2 DMS   318     -14.415  -8.563   3.707  1.00  0.00           H  
ATOM   3116  HZ3 DMS   318     -15.368  -8.010   5.125  1.00  0.00           H  
ATOM   3117  HZ4 DMS   318     -11.455  -7.744   5.919  1.00  0.00           H  
ATOM   3118  HZ5 DMS   318     -12.870  -6.838   5.647  1.00  0.00           H  
ATOM   3119  HZ6 DMS   318     -12.224  -7.774   4.256  1.00  0.00           H  
TER    3120      DMS   318 
ATOM   3120  S   DMS   319      -9.472  10.948   8.061  1.00  0.00           S  
ATOM   3121  CT1 DMS   319      -8.815  10.657   6.420  1.00  0.00           C  
ATOM   3122  O   DMS   319     -10.373   9.741   8.371  1.00  0.00           O  
ATOM   3123  CT2 DMS   319      -7.964  10.425   8.852  1.00  0.00           C  
ATOM   3124  HZ1 DMS   319      -8.464   9.648   6.204  1.00  0.00           H  
ATOM   3125  HZ2 DMS   319      -7.938  11.293   6.299  1.00  0.00           H  
ATOM   3126  HZ3 DMS   319      -9.598  10.949   5.720  1.00  0.00           H  
ATOM   3127  HZ4 DMS   319      -7.685   9.458   8.432  1.00  0.00           H  
ATOM   3128  HZ5 DMS   319      -8.115  10.361   9.930  1.00  0.00           H  
ATOM   3129  HZ6 DMS   319      -7.145  11.124   8.685  1.00  0.00           H  
TER    3130      DMS   319 
ATOM   3130  S   DMS   320      11.131  21.877  -5.116  1.00  0.00           S  
ATOM   3131  CT1 DMS   320      10.111  23.230  -5.768  1.00  0.00           C  
ATOM   3132  O   DMS   320      11.012  21.804  -3.582  1.00  0.00           O  
ATOM   3133  CT2 DMS   320      10.208  20.391  -5.581  1.00  0.00           C  
ATOM   3134  HZ1 DMS   320      10.344  24.166  -5.260  1.00  0.00           H  
ATOM   3135  HZ2 DMS   320       9.061  22.985  -5.614  1.00  0.00           H  
ATOM   3136  HZ3 DMS   320      10.161  23.298  -6.854  1.00  0.00           H  
ATOM   3137  HZ4 DMS   320      10.819  19.500  -5.441  1.00  0.00           H  
ATOM   3138  HZ5 DMS   320       9.879  20.446  -6.619  1.00  0.00           H  
ATOM   3139  HZ6 DMS   320       9.307  20.217  -4.994  1.00  0.00           H  
TER    3140      DMS   320 
ATOM   3140  S   DMS   321      -6.809 -16.626   4.557  1.00  0.00           S  
ATOM   3141  CT1 DMS   321      -6.564 -15.767   6.093  1.00  0.00           C  
ATOM   3142  O   DMS   321      -5.807 -15.917   3.625  1.00  0.00           O  
ATOM   3143  CT2 DMS   321      -8.466 -15.884   4.162  1.00  0.00           C  
ATOM   3144  HZ1 DMS   321      -7.065 -16.271   6.919  1.00  0.00           H  
ATOM   3145  HZ2 DMS   321      -6.863 -14.749   5.844  1.00  0.00           H  
ATOM   3146  HZ3 DMS   321      -5.493 -15.806   6.295  1.00  0.00           H  
ATOM   3147  HZ4 DMS   321      -9.050 -16.003   5.074  1.00  0.00           H  
ATOM   3148  HZ5 DMS   321      -8.956 -16.455   3.373  1.00  0.00           H  
ATOM   3149  HZ6 DMS   321      -8.284 -14.850   3.866  1.00  0.00           H  
TER    3150      DMS   321 
ATOM   3150  S   DMS   322      -0.939  -4.657  24.817  1.00  0.00           S  
ATOM   3151  CT1 DMS   322      -0.383  -5.010  23.132  1.00  0.00           C  
ATOM   3152  O   DMS   322       0.176  -3.816  25.325  1.00  0.00           O  
ATOM   3153  CT2 DMS   322      -2.184  -3.370  24.316  1.00  0.00           C  
ATOM   3154  HZ1 DMS   322      -0.437  -4.086  22.556  1.00  0.00           H  
ATOM   3155  HZ2 DMS   322      -1.066  -5.700  22.638  1.00  0.00           H  
ATOM   3156  HZ3 DMS   322       0.638  -5.385  23.198  1.00  0.00           H  
ATOM   3157  HZ4 DMS   322      -3.083  -3.871  23.957  1.00  0.00           H  
ATOM   3158  HZ5 DMS   322      -1.867  -2.678  23.536  1.00  0.00           H  
ATOM   3159  HZ6 DMS   322      -2.411  -2.757  25.189  1.00  0.00           H  
TER    3160      DMS   322 
ATOM   3160  S   DMS   323      18.484  -8.243 -15.123  1.00  0.00           S  
ATOM   3161  CT1 DMS   323      18.743  -7.679 -16.841  1.00  0.00           C  
ATOM   3162  O   DMS   323      18.285  -9.789 -15.209  1.00  0.00           O  
ATOM   3163  CT2 DMS   323      20.146  -7.946 -14.440  1.00  0.00           C  
ATOM   3164  HZ1 DMS   323      17.923  -8.092 -17.430  1.00  0.00           H  
ATOM   3165  HZ2 DMS   323      19.697  -7.952 -17.292  1.00  0.00           H  
ATOM   3166  HZ3 DMS   323      18.688  -6.592 -16.890  1.00  0.00           H  
ATOM   3167  HZ4 DMS   323      20.221  -6.859 -14.457  1.00  0.00           H  
ATOM   3168  HZ5 DMS   323      20.958  -8.281 -15.085  1.00  0.00           H  
ATOM   3169  HZ6 DMS   323      20.235  -8.461 -13.484  1.00  0.00           H  
TER    3170      DMS   323 
ATOM   3170  S   DMS   324       6.799 -12.149  19.396  1.00  0.00           S  
ATOM   3171  CT1 DMS   324       7.423 -11.446  20.915  1.00  0.00           C  
ATOM   3172  O   DMS   324       5.280 -12.260  19.448  1.00  0.00           O  
ATOM   3173  CT2 DMS   324       7.426 -13.844  19.676  1.00  0.00           C  
ATOM   3174  HZ1 DMS   324       7.229 -10.374  20.936  1.00  0.00           H  
ATOM   3175  HZ2 DMS   324       8.503 -11.573  20.990  1.00  0.00           H  
ATOM   3176  HZ3 DMS   324       7.065 -11.888  21.844  1.00  0.00           H  
ATOM   3177  HZ4 DMS   324       7.204 -14.424  18.780  1.00  0.00           H  
ATOM   3178  HZ5 DMS   324       7.042 -14.293  20.593  1.00  0.00           H  
ATOM   3179  HZ6 DMS   324       8.515 -13.822  19.686  1.00  0.00           H  
TER    3180      DMS   324 
ATOM   3180  S   DMS   325      -4.783 -13.306   0.542  1.00  0.00           S  
ATOM   3181  CT1 DMS   325      -5.086 -15.137   0.621  1.00  0.00           C  
ATOM   3182  O   DMS   325      -5.518 -12.803  -0.681  1.00  0.00           O  
ATOM   3183  CT2 DMS   325      -5.904 -12.909   1.901  1.00  0.00           C  
ATOM   3184  HZ1 DMS   325      -4.428 -15.622   1.341  1.00  0.00           H  
ATOM   3185  HZ2 DMS   325      -4.981 -15.579  -0.370  1.00  0.00           H  
ATOM   3186  HZ3 DMS   325      -6.044 -15.432   1.049  1.00  0.00           H  
ATOM   3187  HZ4 DMS   325      -6.948 -13.128   1.680  1.00  0.00           H  
ATOM   3188  HZ5 DMS   325      -5.722 -11.845   2.053  1.00  0.00           H  
ATOM   3189  HZ6 DMS   325      -5.622 -13.443   2.808  1.00  0.00           H  
TER    3190      DMS   325 
ATOM   3190  S   DMS   326     -13.575  -2.198 -19.597  1.00  0.00           S  
ATOM   3191  CT1 DMS   326     -14.674  -1.952 -18.265  1.00  0.00           C  
ATOM   3192  O   DMS   326     -13.265  -3.686 -19.654  1.00  0.00           O  
ATOM   3193  CT2 DMS   326     -14.754  -1.930 -20.982  1.00  0.00           C  
ATOM   3194  HZ1 DMS   326     -14.275  -2.327 -17.322  1.00  0.00           H  
ATOM   3195  HZ2 DMS   326     -15.635  -2.362 -18.576  1.00  0.00           H  
ATOM   3196  HZ3 DMS   326     -14.828  -0.883 -18.114  1.00  0.00           H  
ATOM   3197  HZ4 DMS   326     -15.568  -2.654 -20.929  1.00  0.00           H  
ATOM   3198  HZ5 DMS   326     -14.182  -2.080 -21.898  1.00  0.00           H  
ATOM   3199  HZ6 DMS   326     -15.202  -0.937 -20.947  1.00  0.00           H  
TER    3200      DMS   326 
ATOM   3200  S   DMS   327     -18.047  16.384 -10.318  1.00  0.00           S  
ATOM   3201  CT1 DMS   327     -16.751  15.845  -9.207  1.00  0.00           C  
ATOM   3202  O   DMS   327     -19.376  15.813  -9.785  1.00  0.00           O  
ATOM   3203  CT2 DMS   327     -18.026  18.160  -9.997  1.00  0.00           C  
ATOM   3204  HZ1 DMS   327     -16.903  16.254  -8.209  1.00  0.00           H  
ATOM   3205  HZ2 DMS   327     -15.815  16.286  -9.551  1.00  0.00           H  
ATOM   3206  HZ3 DMS   327     -16.753  14.756  -9.272  1.00  0.00           H  
ATOM   3207  HZ4 DMS   327     -18.904  18.623 -10.447  1.00  0.00           H  
ATOM   3208  HZ5 DMS   327     -17.038  18.512 -10.292  1.00  0.00           H  
ATOM   3209  HZ6 DMS   327     -18.176  18.309  -8.927  1.00  0.00           H  
TER    3210      DMS   327 
ATOM   3210  S   DMS   328     -12.802  -5.781   1.543  1.00  0.00           S  
ATOM   3211  CT1 DMS   328     -12.803  -7.182   0.497  1.00  0.00           C  
ATOM   3212  O   DMS   328     -12.853  -4.589   0.585  1.00  0.00           O  
ATOM   3213  CT2 DMS   328     -14.469  -6.020   2.286  1.00  0.00           C  
ATOM   3214  HZ1 DMS   328     -12.289  -8.021   0.965  1.00  0.00           H  
ATOM   3215  HZ2 DMS   328     -12.158  -6.784  -0.286  1.00  0.00           H  
ATOM   3216  HZ3 DMS   328     -13.761  -7.391   0.020  1.00  0.00           H  
ATOM   3217  HZ4 DMS   328     -15.216  -6.152   1.503  1.00  0.00           H  
ATOM   3218  HZ5 DMS   328     -14.646  -5.071   2.791  1.00  0.00           H  
ATOM   3219  HZ6 DMS   328     -14.440  -6.862   2.978  1.00  0.00           H  
TER    3220      DMS   328 
ATOM   3220  S   DMS   329     -17.910  -2.152   4.605  1.00  0.00           S  
ATOM   3221  CT1 DMS   329     -16.681  -3.047   3.660  1.00  0.00           C  
ATOM   3222  O   DMS   329     -19.232  -2.639   4.094  1.00  0.00           O  
ATOM   3223  CT2 DMS   329     -17.704  -2.777   6.238  1.00  0.00           C  
ATOM   3224  HZ1 DMS   329     -16.794  -3.087   2.576  1.00  0.00           H  
ATOM   3225  HZ2 DMS   329     -16.725  -4.112   3.888  1.00  0.00           H  
ATOM   3226  HZ3 DMS   329     -15.691  -2.690   3.945  1.00  0.00           H  
ATOM   3227  HZ4 DMS   329     -17.596  -3.860   6.291  1.00  0.00           H  
ATOM   3228  HZ5 DMS   329     -18.481  -2.462   6.936  1.00  0.00           H  
ATOM   3229  HZ6 DMS   329     -16.762  -2.347   6.578  1.00  0.00           H  
TER    3230      DMS   329 
ATOM   3230  S   DMS   330      10.267 -11.448  16.780  1.00  0.00           S  
ATOM   3231  CT1 DMS   330      10.868 -12.384  18.112  1.00  0.00           C  
ATOM   3232  O   DMS   330      11.515 -11.243  15.907  1.00  0.00           O  
ATOM   3233  CT2 DMS   330       9.302 -12.848  16.014  1.00  0.00           C  
ATOM   3234  HZ1 DMS   330      11.406 -13.282  17.808  1.00  0.00           H  
ATOM   3235  HZ2 DMS   330      10.041 -12.507  18.812  1.00  0.00           H  
ATOM   3236  HZ3 DMS   330      11.496 -11.700  18.682  1.00  0.00           H  
ATOM   3237  HZ4 DMS   330       8.481 -13.068  16.697  1.00  0.00           H  
ATOM   3238  HZ5 DMS   330       9.753 -13.825  15.841  1.00  0.00           H  
ATOM   3239  HZ6 DMS   330       8.955 -12.444  15.063  1.00  0.00           H  
TER    3240      DMS   330 
ATOM   3240  S   DMS   331       5.475  -2.626 -17.483  1.00  0.00           S  
ATOM   3241  CT1 DMS   331       6.162  -1.119 -17.998  1.00  0.00           C  
ATOM   3242  O   DMS   331       4.108  -2.184 -16.922  1.00  0.00           O  
ATOM   3243  CT2 DMS   331       6.684  -2.860 -16.166  1.00  0.00           C  
ATOM   3244  HZ1 DMS   331       7.156  -1.226 -18.431  1.00  0.00           H  
ATOM   3245  HZ2 DMS   331       6.249  -0.384 -17.197  1.00  0.00           H  
ATOM   3246  HZ3 DMS   331       5.495  -0.603 -18.689  1.00  0.00           H  
ATOM   3247  HZ4 DMS   331       6.419  -3.645 -15.458  1.00  0.00           H  
ATOM   3248  HZ5 DMS   331       6.689  -1.943 -15.575  1.00  0.00           H  
ATOM   3249  HZ6 DMS   331       7.634  -3.030 -16.674  1.00  0.00           H  
TER    3250      DMS   331 
ATOM   3250  S   DMS   332      -6.118   1.937 -25.953  1.00  0.00           S  
ATOM   3251  CT1 DMS   332      -6.167   3.556 -26.728  1.00  0.00           C  
ATOM   3252  O   DMS   332      -6.524   0.851 -26.975  1.00  0.00           O  
ATOM   3253  CT2 DMS   332      -4.378   1.867 -25.701  1.00  0.00           C  
ATOM   3254  HZ1 DMS   332      -7.204   3.753 -26.999  1.00  0.00           H  
ATOM   3255  HZ2 DMS   332      -5.612   3.513 -27.665  1.00  0.00           H  
ATOM   3256  HZ3 DMS   332      -5.720   4.327 -26.101  1.00  0.00           H  
ATOM   3257  HZ4 DMS   332      -3.909   1.885 -26.685  1.00  0.00           H  
ATOM   3258  HZ5 DMS   332      -4.062   0.968 -25.173  1.00  0.00           H  
ATOM   3259  HZ6 DMS   332      -4.038   2.766 -25.186  1.00  0.00           H  
TER    3260      DMS   332 
ATOM   3260  S   DMS   333     -18.605  -0.790 -14.930  1.00  0.00           S  
ATOM   3261  CT1 DMS   333     -18.105  -1.884 -13.665  1.00  0.00           C  
ATOM   3262  O   DMS   333     -19.471  -1.716 -15.735  1.00  0.00           O  
ATOM   3263  CT2 DMS   333     -19.793   0.106 -14.031  1.00  0.00           C  
ATOM   3264  HZ1 DMS   333     -18.890  -2.070 -12.932  1.00  0.00           H  
ATOM   3265  HZ2 DMS   333     -17.288  -1.374 -13.153  1.00  0.00           H  
ATOM   3266  HZ3 DMS   333     -17.746  -2.800 -14.133  1.00  0.00           H  
ATOM   3267  HZ4 DMS   333     -20.221   0.870 -14.680  1.00  0.00           H  
ATOM   3268  HZ5 DMS   333     -19.316   0.687 -13.242  1.00  0.00           H  
ATOM   3269  HZ6 DMS   333     -20.570  -0.581 -13.697  1.00  0.00           H  
TER    3270      DMS   333 
ATOM   3270  S   DMS   334      -8.605  10.423 -22.677  1.00  0.00           S  
ATOM   3271  CT1 DMS   334     -10.375  10.832 -22.593  1.00  0.00           C  
ATOM   3272  O   DMS   334      -8.339   9.209 -23.529  1.00  0.00           O  
ATOM   3273  CT2 DMS   334      -8.314   9.819 -20.998  1.00  0.00           C  
ATOM   3274  HZ1 DMS   334     -10.460  11.602 -21.826  1.00  0.00           H  
ATOM   3275  HZ2 DMS   334     -10.949   9.971 -22.252  1.00  0.00           H  
ATOM   3276  HZ3 DMS   334     -10.677  11.308 -23.526  1.00  0.00           H  
ATOM   3277  HZ4 DMS   334      -8.740  10.541 -20.300  1.00  0.00           H  
ATOM   3278  HZ5 DMS   334      -7.237   9.704 -20.877  1.00  0.00           H  
ATOM   3279  HZ6 DMS   334      -8.873   8.908 -20.785  1.00  0.00           H  
TER    3280      DMS   334 
ATOM   3280  S   DMS   335      -1.063  -8.794  10.752  1.00  0.00           S  
ATOM   3281  CT1 DMS   335      -1.287  -9.869   9.323  1.00  0.00           C  
ATOM   3282  O   DMS   335      -0.636  -9.903  11.768  1.00  0.00           O  
ATOM   3283  CT2 DMS   335       0.494  -8.011  10.167  1.00  0.00           C  
ATOM   3284  HZ1 DMS   335      -2.160 -10.521   9.311  1.00  0.00           H  
ATOM   3285  HZ2 DMS   335      -0.435 -10.450   8.969  1.00  0.00           H  
ATOM   3286  HZ3 DMS   335      -1.562  -9.125   8.576  1.00  0.00           H  
ATOM   3287  HZ4 DMS   335       0.829  -7.136  10.724  1.00  0.00           H  
ATOM   3288  HZ5 DMS   335       0.372  -7.648   9.147  1.00  0.00           H  
ATOM   3289  HZ6 DMS   335       1.299  -8.742  10.093  1.00  0.00           H  
TER    3290      DMS   335 
ATOM   3290  S   DMS   336     -16.739   9.369   2.355  1.00  0.00           S  
ATOM   3291  CT1 DMS   336     -17.242   9.381   4.102  1.00  0.00           C  
ATOM   3292  O   DMS   336     -17.799   8.797   1.435  1.00  0.00           O  
ATOM   3293  CT2 DMS   336     -16.556  11.153   2.056  1.00  0.00           C  
ATOM   3294  HZ1 DMS   336     -18.191   9.880   4.298  1.00  0.00           H  
ATOM   3295  HZ2 DMS   336     -16.398   9.834   4.621  1.00  0.00           H  
ATOM   3296  HZ3 DMS   336     -17.364   8.362   4.472  1.00  0.00           H  
ATOM   3297  HZ4 DMS   336     -17.489  11.682   1.866  1.00  0.00           H  
ATOM   3298  HZ5 DMS   336     -15.946  11.207   1.154  1.00  0.00           H  
ATOM   3299  HZ6 DMS   336     -16.125  11.692   2.900  1.00  0.00           H  
TER    3300      DMS   336 
ATOM   3300  S   DMS   337      -2.439   3.128 -18.988  1.00  0.00           S  
ATOM   3301  CT1 DMS   337      -1.733   3.456 -17.425  1.00  0.00           C  
ATOM   3302  O   DMS   337      -1.814   4.024 -20.059  1.00  0.00           O  
ATOM   3303  CT2 DMS   337      -1.729   1.513 -19.474  1.00  0.00           C  
ATOM   3304  HZ1 DMS   337      -0.644   3.423 -17.467  1.00  0.00           H  
ATOM   3305  HZ2 DMS   337      -1.894   2.652 -16.706  1.00  0.00           H  
ATOM   3306  HZ3 DMS   337      -2.109   4.382 -16.991  1.00  0.00           H  
ATOM   3307  HZ4 DMS   337      -0.642   1.490 -19.405  1.00  0.00           H  
ATOM   3308  HZ5 DMS   337      -1.897   1.270 -20.524  1.00  0.00           H  
ATOM   3309  HZ6 DMS   337      -2.142   0.765 -18.797  1.00  0.00           H  
TER    3310      DMS   337 
ATOM   3310  S   DMS   338      -0.638  20.411  -4.736  1.00  0.00           S  
ATOM   3311  CT1 DMS   338      -1.300  21.942  -5.425  1.00  0.00           C  
ATOM   3312  O   DMS   338      -1.660  19.358  -5.087  1.00  0.00           O  
ATOM   3313  CT2 DMS   338       0.837  20.076  -5.686  1.00  0.00           C  
ATOM   3314  HZ1 DMS   338      -1.868  22.571  -4.740  1.00  0.00           H  
ATOM   3315  HZ2 DMS   338      -1.864  21.696  -6.325  1.00  0.00           H  
ATOM   3316  HZ3 DMS   338      -0.385  22.465  -5.702  1.00  0.00           H  
ATOM   3317  HZ4 DMS   338       0.785  20.442  -6.711  1.00  0.00           H  
ATOM   3318  HZ5 DMS   338       0.983  19.015  -5.485  1.00  0.00           H  
ATOM   3319  HZ6 DMS   338       1.582  20.674  -5.160  1.00  0.00           H  
TER    3320      DMS   338 
ATOM   3320  S   DMS   339     -15.116   0.260   0.732  1.00  0.00           S  
ATOM   3321  CT1 DMS   339     -16.277   1.272   1.707  1.00  0.00           C  
ATOM   3322  O   DMS   339     -15.525   0.311  -0.715  1.00  0.00           O  
ATOM   3323  CT2 DMS   339     -13.576   1.250   0.833  1.00  0.00           C  
ATOM   3324  HZ1 DMS   339     -17.295   0.882   1.704  1.00  0.00           H  
ATOM   3325  HZ2 DMS   339     -16.347   2.283   1.308  1.00  0.00           H  
ATOM   3326  HZ3 DMS   339     -16.122   1.204   2.784  1.00  0.00           H  
ATOM   3327  HZ4 DMS   339     -12.790   0.969   0.132  1.00  0.00           H  
ATOM   3328  HZ5 DMS   339     -13.075   1.075   1.785  1.00  0.00           H  
ATOM   3329  HZ6 DMS   339     -13.879   2.293   0.744  1.00  0.00           H  
TER    3330      DMS   339 
ATOM   3330  S   DMS   340      -4.871  -0.286   8.517  1.00  0.00           S  
ATOM   3331  CT1 DMS   340      -3.877  -0.409  10.085  1.00  0.00           C  
ATOM   3332  O   DMS   340      -3.818  -0.316   7.410  1.00  0.00           O  
ATOM   3333  CT2 DMS   340      -5.307  -2.064   8.578  1.00  0.00           C  
ATOM   3334  HZ1 DMS   340      -3.550   0.602  10.330  1.00  0.00           H  
ATOM   3335  HZ2 DMS   340      -3.012  -0.989   9.763  1.00  0.00           H  
ATOM   3336  HZ3 DMS   340      -4.504  -0.888  10.837  1.00  0.00           H  
ATOM   3337  HZ4 DMS   340      -6.025  -2.130   9.395  1.00  0.00           H  
ATOM   3338  HZ5 DMS   340      -4.399  -2.654   8.695  1.00  0.00           H  
ATOM   3339  HZ6 DMS   340      -5.871  -2.342   7.687  1.00  0.00           H  
TER    3340      DMS   340 
ATOM   3340  S   DMS   341     -13.161 -19.105  -5.044  1.00  0.00           S  
ATOM   3341  CT1 DMS   341     -13.503 -20.277  -6.343  1.00  0.00           C  
ATOM   3342  O   DMS   341     -13.491 -17.865  -5.813  1.00  0.00           O  
ATOM   3343  CT2 DMS   341     -14.715 -19.517  -4.060  1.00  0.00           C  
ATOM   3344  HZ1 DMS   341     -13.246 -21.256  -5.936  1.00  0.00           H  
ATOM   3345  HZ2 DMS   341     -12.893 -19.884  -7.156  1.00  0.00           H  
ATOM   3346  HZ3 DMS   341     -14.534 -20.143  -6.671  1.00  0.00           H  
ATOM   3347  HZ4 DMS   341     -14.468 -20.359  -3.412  1.00  0.00           H  
ATOM   3348  HZ5 DMS   341     -15.450 -19.808  -4.810  1.00  0.00           H  
ATOM   3349  HZ6 DMS   341     -15.029 -18.713  -3.395  1.00  0.00           H  
TER    3350      DMS   341 
ATOM   3350  S   DMS   342     -12.538  12.338  -2.620  1.00  0.00           S  
ATOM   3351  CT1 DMS   342     -14.041  12.635  -3.498  1.00  0.00           C  
ATOM   3352  O   DMS   342     -12.961  11.519  -1.394  1.00  0.00           O  
ATOM   3353  CT2 DMS   342     -11.832  11.171  -3.781  1.00  0.00           C  
ATOM   3354  HZ1 DMS   342     -14.566  11.680  -3.486  1.00  0.00           H  
ATOM   3355  HZ2 DMS   342     -13.852  13.041  -4.492  1.00  0.00           H  
ATOM   3356  HZ3 DMS   342     -14.725  13.292  -2.960  1.00  0.00           H  
ATOM   3357  HZ4 DMS   342     -11.873  11.626  -4.771  1.00  0.00           H  
ATOM   3358  HZ5 DMS   342     -12.444  10.272  -3.711  1.00  0.00           H  
ATOM   3359  HZ6 DMS   342     -10.809  11.007  -3.442  1.00  0.00           H  
TER    3360      DMS   342 
ATOM   3360  S   DMS   343      13.399  -1.692  -5.314  1.00  0.00           S  
ATOM   3361  CT1 DMS   343      12.181  -0.809  -4.302  1.00  0.00           C  
ATOM   3362  O   DMS   343      12.789  -3.038  -5.668  1.00  0.00           O  
ATOM   3363  CT2 DMS   343      13.013  -0.694  -6.778  1.00  0.00           C  
ATOM   3364  HZ1 DMS   343      12.004  -1.185  -3.295  1.00  0.00           H  
ATOM   3365  HZ2 DMS   343      11.187  -0.937  -4.730  1.00  0.00           H  
ATOM   3366  HZ3 DMS   343      12.238   0.280  -4.307  1.00  0.00           H  
ATOM   3367  HZ4 DMS   343      13.133   0.343  -6.463  1.00  0.00           H  
ATOM   3368  HZ5 DMS   343      12.046  -1.098  -7.080  1.00  0.00           H  
ATOM   3369  HZ6 DMS   343      13.783  -0.955  -7.503  1.00  0.00           H  
TER    3370      DMS   343 
ATOM   3370  S   DMS   344      21.551  10.878  -3.551  1.00  0.00           S  
ATOM   3371  CT1 DMS   344      22.165  12.527  -3.781  1.00  0.00           C  
ATOM   3372  O   DMS   344      20.088  10.964  -3.175  1.00  0.00           O  
ATOM   3373  CT2 DMS   344      21.886  10.291  -5.262  1.00  0.00           C  
ATOM   3374  HZ1 DMS   344      21.560  13.074  -4.504  1.00  0.00           H  
ATOM   3375  HZ2 DMS   344      23.218  12.543  -4.063  1.00  0.00           H  
ATOM   3376  HZ3 DMS   344      22.077  13.070  -2.840  1.00  0.00           H  
ATOM   3377  HZ4 DMS   344      22.962  10.453  -5.329  1.00  0.00           H  
ATOM   3378  HZ5 DMS   344      21.318  10.857  -6.000  1.00  0.00           H  
ATOM   3379  HZ6 DMS   344      21.605   9.239  -5.319  1.00  0.00           H  
TER    3380      DMS   344 
ATOM   3380  S   DMS   345       7.196  22.625   0.783  1.00  0.00           S  
ATOM   3381  CT1 DMS   345       6.243  24.048   0.189  1.00  0.00           C  
ATOM   3382  O   DMS   345       6.385  21.362   0.346  1.00  0.00           O  
ATOM   3383  CT2 DMS   345       8.676  22.792  -0.141  1.00  0.00           C  
ATOM   3384  HZ1 DMS   345       5.268  23.987   0.672  1.00  0.00           H  
ATOM   3385  HZ2 DMS   345       6.054  24.016  -0.884  1.00  0.00           H  
ATOM   3386  HZ3 DMS   345       6.707  25.000   0.447  1.00  0.00           H  
ATOM   3387  HZ4 DMS   345       8.441  23.095  -1.162  1.00  0.00           H  
ATOM   3388  HZ5 DMS   345       9.215  21.846  -0.204  1.00  0.00           H  
ATOM   3389  HZ6 DMS   345       9.334  23.550   0.284  1.00  0.00           H  
TER    3390      DMS   345 
ATOM   3390  S   DMS   346      12.557   0.239   7.940  1.00  0.00           S  
ATOM   3391  CT1 DMS   346      11.819  -1.224   8.601  1.00  0.00           C  
ATOM   3392  O   DMS   346      11.675   0.805   6.826  1.00  0.00           O  
ATOM   3393  CT2 DMS   346      12.495   1.310   9.312  1.00  0.00           C  
ATOM   3394  HZ1 DMS   346      11.672  -1.979   7.829  1.00  0.00           H  
ATOM   3395  HZ2 DMS   346      10.880  -0.952   9.083  1.00  0.00           H  
ATOM   3396  HZ3 DMS   346      12.417  -1.612   9.426  1.00  0.00           H  
ATOM   3397  HZ4 DMS   346      11.463   1.560   9.556  1.00  0.00           H  
ATOM   3398  HZ5 DMS   346      13.065   2.230   9.183  1.00  0.00           H  
ATOM   3399  HZ6 DMS   346      13.117   0.925  10.120  1.00  0.00           H  
TER    3400      DMS   346 
ATOM   3400  S   DMS   347      21.122  10.275 -11.751  1.00  0.00           S  
ATOM   3401  CT1 DMS   347      20.066  10.285 -10.327  1.00  0.00           C  
ATOM   3402  O   DMS   347      21.342  11.730 -11.999  1.00  0.00           O  
ATOM   3403  CT2 DMS   347      22.596   9.625 -11.155  1.00  0.00           C  
ATOM   3404  HZ1 DMS   347      19.933   9.227 -10.102  1.00  0.00           H  
ATOM   3405  HZ2 DMS   347      19.151  10.809 -10.599  1.00  0.00           H  
ATOM   3406  HZ3 DMS   347      20.560  10.770  -9.484  1.00  0.00           H  
ATOM   3407  HZ4 DMS   347      22.979  10.268 -10.363  1.00  0.00           H  
ATOM   3408  HZ5 DMS   347      23.284   9.418 -11.975  1.00  0.00           H  
ATOM   3409  HZ6 DMS   347      22.363   8.630 -10.775  1.00  0.00           H  
TER    3410      DMS   347 
ATOM   3410  S   DMS   348      12.467  11.647   7.923  1.00  0.00           S  
ATOM   3411  CT1 DMS   348      14.210  11.784   7.402  1.00  0.00           C  
ATOM   3412  O   DMS   348      11.704  11.225   6.651  1.00  0.00           O  
ATOM   3413  CT2 DMS   348      12.228  13.407   8.059  1.00  0.00           C  
ATOM   3414  HZ1 DMS   348      14.820  12.460   8.001  1.00  0.00           H  
ATOM   3415  HZ2 DMS   348      14.258  12.206   6.398  1.00  0.00           H  
ATOM   3416  HZ3 DMS   348      14.577  10.760   7.321  1.00  0.00           H  
ATOM   3417  HZ4 DMS   348      12.260  13.892   7.083  1.00  0.00           H  
ATOM   3418  HZ5 DMS   348      12.916  13.807   8.804  1.00  0.00           H  
ATOM   3419  HZ6 DMS   348      11.191  13.482   8.387  1.00  0.00           H  
TER    3420      DMS   348 
ATOM   3420  S   DMS   349       3.212 -18.385  -9.628  1.00  0.00           S  
ATOM   3421  CT1 DMS   349       4.993 -18.496  -9.241  1.00  0.00           C  
ATOM   3422  O   DMS   349       2.823 -19.761 -10.206  1.00  0.00           O  
ATOM   3423  CT2 DMS   349       2.747 -18.565  -7.904  1.00  0.00           C  
ATOM   3424  HZ1 DMS   349       5.345 -17.618  -8.701  1.00  0.00           H  
ATOM   3425  HZ2 DMS   349       5.580 -18.499 -10.160  1.00  0.00           H  
ATOM   3426  HZ3 DMS   349       5.186 -19.435  -8.722  1.00  0.00           H  
ATOM   3427  HZ4 DMS   349       1.666 -18.567  -7.766  1.00  0.00           H  
ATOM   3428  HZ5 DMS   349       3.147 -17.614  -7.552  1.00  0.00           H  
ATOM   3429  HZ6 DMS   349       3.180 -19.506  -7.564  1.00  0.00           H  
TER    3430      DMS   349 
ATOM   3430  S   DMS   350      17.599 -13.972  -5.474  1.00  0.00           S  
ATOM   3431  CT1 DMS   350      17.300 -15.190  -4.204  1.00  0.00           C  
ATOM   3432  O   DMS   350      18.077 -12.693  -4.764  1.00  0.00           O  
ATOM   3433  CT2 DMS   350      19.013 -14.627  -6.269  1.00  0.00           C  
ATOM   3434  HZ1 DMS   350      18.191 -15.182  -3.576  1.00  0.00           H  
ATOM   3435  HZ2 DMS   350      17.090 -16.206  -4.537  1.00  0.00           H  
ATOM   3436  HZ3 DMS   350      16.464 -14.840  -3.599  1.00  0.00           H  
ATOM   3437  HZ4 DMS   350      19.166 -14.085  -7.202  1.00  0.00           H  
ATOM   3438  HZ5 DMS   350      18.824 -15.662  -6.553  1.00  0.00           H  
ATOM   3439  HZ6 DMS   350      19.825 -14.614  -5.542  1.00  0.00           H  
TER    3440      DMS   350 
ATOM   3440  S   DMS   351      21.112  15.879   6.201  1.00  0.00           S  
ATOM   3441  CT1 DMS   351      22.294  14.777   6.909  1.00  0.00           C  
ATOM   3442  O   DMS   351      21.504  17.211   6.814  1.00  0.00           O  
ATOM   3443  CT2 DMS   351      21.670  15.832   4.531  1.00  0.00           C  
ATOM   3444  HZ1 DMS   351      23.241  15.272   7.125  1.00  0.00           H  
ATOM   3445  HZ2 DMS   351      22.410  13.879   6.302  1.00  0.00           H  
ATOM   3446  HZ3 DMS   351      21.768  14.616   7.851  1.00  0.00           H  
ATOM   3447  HZ4 DMS   351      21.624  14.793   4.204  1.00  0.00           H  
ATOM   3448  HZ5 DMS   351      22.743  16.013   4.469  1.00  0.00           H  
ATOM   3449  HZ6 DMS   351      21.087  16.559   3.967  1.00  0.00           H  
TER    3450      DMS   351 
ATOM   3450  S   DMS   352      -2.010 -15.390  11.120  1.00  0.00           S  
ATOM   3451  CT1 DMS   352      -1.877 -17.192  10.924  1.00  0.00           C  
ATOM   3452  O   DMS   352      -3.473 -15.152  11.305  1.00  0.00           O  
ATOM   3453  CT2 DMS   352      -1.335 -15.297  12.781  1.00  0.00           C  
ATOM   3454  HZ1 DMS   352      -2.620 -17.558  10.216  1.00  0.00           H  
ATOM   3455  HZ2 DMS   352      -2.097 -17.678  11.875  1.00  0.00           H  
ATOM   3456  HZ3 DMS   352      -0.892 -17.509  10.580  1.00  0.00           H  
ATOM   3457  HZ4 DMS   352      -1.546 -14.328  13.233  1.00  0.00           H  
ATOM   3458  HZ5 DMS   352      -0.285 -15.579  12.855  1.00  0.00           H  
ATOM   3459  HZ6 DMS   352      -1.994 -15.965  13.336  1.00  0.00           H  
TER    3460      DMS   352 
ATOM   3460  S   DMS   353      -4.595  16.153  -5.382  1.00  0.00           S  
ATOM   3461  CT1 DMS   353      -4.423  16.936  -3.798  1.00  0.00           C  
ATOM   3462  O   DMS   353      -6.087  16.165  -5.628  1.00  0.00           O  
ATOM   3463  CT2 DMS   353      -3.967  17.553  -6.319  1.00  0.00           C  
ATOM   3464  HZ1 DMS   353      -4.673  16.165  -3.068  1.00  0.00           H  
ATOM   3465  HZ2 DMS   353      -5.102  17.777  -3.656  1.00  0.00           H  
ATOM   3466  HZ3 DMS   353      -3.395  17.263  -3.648  1.00  0.00           H  
ATOM   3467  HZ4 DMS   353      -2.884  17.641  -6.235  1.00  0.00           H  
ATOM   3468  HZ5 DMS   353      -4.475  18.452  -5.968  1.00  0.00           H  
ATOM   3469  HZ6 DMS   353      -4.062  17.460  -7.401  1.00  0.00           H  
TER    3470      DMS   353 
ATOM   3470  S   DMS   354      -8.227  -3.129  14.871  1.00  0.00           S  
ATOM   3471  CT1 DMS   354      -7.731  -3.068  16.628  1.00  0.00           C  
ATOM   3472  O   DMS   354      -9.116  -4.345  14.685  1.00  0.00           O  
ATOM   3473  CT2 DMS   354      -9.332  -1.685  14.832  1.00  0.00           C  
ATOM   3474  HZ1 DMS   354      -8.510  -3.504  17.254  1.00  0.00           H  
ATOM   3475  HZ2 DMS   354      -7.498  -2.045  16.924  1.00  0.00           H  
ATOM   3476  HZ3 DMS   354      -6.770  -3.537  16.837  1.00  0.00           H  
ATOM   3477  HZ4 DMS   354      -9.799  -1.636  13.848  1.00  0.00           H  
ATOM   3478  HZ5 DMS   354      -8.876  -0.698  14.905  1.00  0.00           H  
ATOM   3479  HZ6 DMS   354     -10.190  -1.933  15.457  1.00  0.00           H  
TER    3480      DMS   354 
ATOM   3480  S   DMS   355      10.122  14.737   3.850  1.00  0.00           S  
ATOM   3481  CT1 DMS   355       9.366  13.613   5.074  1.00  0.00           C  
ATOM   3482  O   DMS   355      10.441  13.901   2.620  1.00  0.00           O  
ATOM   3483  CT2 DMS   355       8.559  15.542   3.384  1.00  0.00           C  
ATOM   3484  HZ1 DMS   355      10.112  12.847   5.286  1.00  0.00           H  
ATOM   3485  HZ2 DMS   355       8.527  13.064   4.648  1.00  0.00           H  
ATOM   3486  HZ3 DMS   355       9.062  14.145   5.975  1.00  0.00           H  
ATOM   3487  HZ4 DMS   355       8.649  15.857   2.344  1.00  0.00           H  
ATOM   3488  HZ5 DMS   355       8.323  16.295   4.135  1.00  0.00           H  
ATOM   3489  HZ6 DMS   355       7.810  14.758   3.500  1.00  0.00           H  
TER    3490      DMS   355 
ATOM   3490  S   DMS   356      -4.926   5.772  14.152  1.00  0.00           S  
ATOM   3491  CT1 DMS   356      -4.611   4.181  14.857  1.00  0.00           C  
ATOM   3492  O   DMS   356      -6.289   5.607  13.487  1.00  0.00           O  
ATOM   3493  CT2 DMS   356      -5.293   6.467  15.746  1.00  0.00           C  
ATOM   3494  HZ1 DMS   356      -5.572   3.893  15.283  1.00  0.00           H  
ATOM   3495  HZ2 DMS   356      -3.860   4.180  15.647  1.00  0.00           H  
ATOM   3496  HZ3 DMS   356      -4.262   3.595  14.007  1.00  0.00           H  
ATOM   3497  HZ4 DMS   356      -6.024   5.875  16.298  1.00  0.00           H  
ATOM   3498  HZ5 DMS   356      -5.700   7.463  15.575  1.00  0.00           H  
ATOM   3499  HZ6 DMS   356      -4.372   6.577  16.319  1.00  0.00           H  
TER    3500      DMS   356 
ATOM   3500  S   DMS   357       5.359  -4.544 -21.251  1.00  0.00           S  
ATOM   3501  CT1 DMS   357       6.524  -5.889 -21.321  1.00  0.00           C  
ATOM   3502  O   DMS   357       4.631  -4.533 -19.887  1.00  0.00           O  
ATOM   3503  CT2 DMS   357       6.668  -3.301 -21.019  1.00  0.00           C  
ATOM   3504  HZ1 DMS   357       6.154  -6.763 -21.856  1.00  0.00           H  
ATOM   3505  HZ2 DMS   357       7.004  -6.103 -20.366  1.00  0.00           H  
ATOM   3506  HZ3 DMS   357       7.361  -5.543 -21.929  1.00  0.00           H  
ATOM   3507  HZ4 DMS   357       7.380  -3.349 -21.843  1.00  0.00           H  
ATOM   3508  HZ5 DMS   357       7.131  -3.694 -20.114  1.00  0.00           H  
ATOM   3509  HZ6 DMS   357       6.189  -2.328 -20.907  1.00  0.00           H  
TER    3510      DMS   357 
ATOM   3510  S   DMS   358       9.195  17.364  -0.167  1.00  0.00           S  
ATOM   3511  CT1 DMS   358       7.409  17.571  -0.274  1.00  0.00           C  
ATOM   3512  O   DMS   358       9.634  16.333  -1.217  1.00  0.00           O  
ATOM   3513  CT2 DMS   358       9.479  18.983  -0.846  1.00  0.00           C  
ATOM   3514  HZ1 DMS   358       7.060  18.259   0.496  1.00  0.00           H  
ATOM   3515  HZ2 DMS   358       6.942  16.593  -0.160  1.00  0.00           H  
ATOM   3516  HZ3 DMS   358       7.096  17.876  -1.273  1.00  0.00           H  
ATOM   3517  HZ4 DMS   358       9.636  18.982  -1.925  1.00  0.00           H  
ATOM   3518  HZ5 DMS   358      10.448  19.218  -0.405  1.00  0.00           H  
ATOM   3519  HZ6 DMS   358       8.626  19.608  -0.581  1.00  0.00           H  
TER    3520      DMS   358 
ATOM   3520  S   DMS   359       7.169  23.805  -8.185  1.00  0.00           S  
ATOM   3521  CT1 DMS   359       6.156  24.347  -9.524  1.00  0.00           C  
ATOM   3522  O   DMS   359       8.322  22.998  -8.800  1.00  0.00           O  
ATOM   3523  CT2 DMS   359       7.832  25.458  -7.732  1.00  0.00           C  
ATOM   3524  HZ1 DMS   359       5.595  25.228  -9.214  1.00  0.00           H  
ATOM   3525  HZ2 DMS   359       5.475  23.580  -9.892  1.00  0.00           H  
ATOM   3526  HZ3 DMS   359       6.781  24.635 -10.369  1.00  0.00           H  
ATOM   3527  HZ4 DMS   359       8.406  25.966  -8.507  1.00  0.00           H  
ATOM   3528  HZ5 DMS   359       8.454  25.333  -6.846  1.00  0.00           H  
ATOM   3529  HZ6 DMS   359       6.979  26.072  -7.444  1.00  0.00           H  
TER    3530      DMS   359 
ATOM   3530  S   DMS   360      -1.468   7.935  21.576  1.00  0.00           S  
ATOM   3531  CT1 DMS   360      -0.316   8.836  20.543  1.00  0.00           C  
ATOM   3532  O   DMS   360      -2.544   7.558  20.603  1.00  0.00           O  
ATOM   3533  CT2 DMS   360      -0.500   6.435  21.891  1.00  0.00           C  
ATOM   3534  HZ1 DMS   360       0.609   9.089  21.060  1.00  0.00           H  
ATOM   3535  HZ2 DMS   360      -0.684   9.822  20.259  1.00  0.00           H  
ATOM   3536  HZ3 DMS   360       0.006   8.247  19.684  1.00  0.00           H  
ATOM   3537  HZ4 DMS   360       0.318   6.588  22.595  1.00  0.00           H  
ATOM   3538  HZ5 DMS   360       0.000   6.044  21.006  1.00  0.00           H  
ATOM   3539  HZ6 DMS   360      -1.178   5.728  22.369  1.00  0.00           H  
TER    3540      DMS   360 
ATOM   3540  S   DMS   361     -15.170  18.277   6.471  1.00  0.00           S  
ATOM   3541  CT1 DMS   361     -15.145  16.886   5.406  1.00  0.00           C  
ATOM   3542  O   DMS   361     -13.962  18.006   7.373  1.00  0.00           O  
ATOM   3543  CT2 DMS   361     -14.591  19.581   5.297  1.00  0.00           C  
ATOM   3544  HZ1 DMS   361     -14.295  16.888   4.724  1.00  0.00           H  
ATOM   3545  HZ2 DMS   361     -16.010  17.104   4.781  1.00  0.00           H  
ATOM   3546  HZ3 DMS   361     -15.225  15.872   5.797  1.00  0.00           H  
ATOM   3547  HZ4 DMS   361     -13.655  19.300   4.814  1.00  0.00           H  
ATOM   3548  HZ5 DMS   361     -14.381  20.493   5.856  1.00  0.00           H  
ATOM   3549  HZ6 DMS   361     -15.386  19.833   4.596  1.00  0.00           H  
TER    3550      DMS   361 
ATOM   3550  S   DMS   362     -14.818 -13.338  -9.639  1.00  0.00           S  
ATOM   3551  CT1 DMS   362     -16.386 -12.542  -9.756  1.00  0.00           C  
ATOM   3552  O   DMS   362     -15.068 -14.773 -10.168  1.00  0.00           O  
ATOM   3553  CT2 DMS   362     -14.158 -12.475 -11.040  1.00  0.00           C  
ATOM   3554  HZ1 DMS   362     -16.950 -12.746 -10.666  1.00  0.00           H  
ATOM   3555  HZ2 DMS   362     -16.189 -11.478  -9.622  1.00  0.00           H  
ATOM   3556  HZ3 DMS   362     -16.927 -12.926  -8.892  1.00  0.00           H  
ATOM   3557  HZ4 DMS   362     -14.703 -12.820 -11.918  1.00  0.00           H  
ATOM   3558  HZ5 DMS   362     -13.136 -12.812 -11.217  1.00  0.00           H  
ATOM   3559  HZ6 DMS   362     -14.426 -11.422 -10.960  1.00  0.00           H  
TER    3560      DMS   362 
ATOM   3560  S   DMS   363      -2.402  22.863   7.338  1.00  0.00           S  
ATOM   3561  CT1 DMS   363      -2.457  23.472   9.025  1.00  0.00           C  
ATOM   3562  O   DMS   363      -1.061  23.358   6.799  1.00  0.00           O  
ATOM   3563  CT2 DMS   363      -2.402  21.070   7.555  1.00  0.00           C  
ATOM   3564  HZ1 DMS   363      -3.445  23.271   9.441  1.00  0.00           H  
ATOM   3565  HZ2 DMS   363      -2.248  24.539   9.100  1.00  0.00           H  
ATOM   3566  HZ3 DMS   363      -1.783  22.885   9.649  1.00  0.00           H  
ATOM   3567  HZ4 DMS   363      -1.497  20.867   8.128  1.00  0.00           H  
ATOM   3568  HZ5 DMS   363      -2.227  20.592   6.591  1.00  0.00           H  
ATOM   3569  HZ6 DMS   363      -3.315  20.876   8.117  1.00  0.00           H  
TER    3570      DMS   363 
ATOM   3570  S   DMS   364      -5.375  -2.443   3.681  1.00  0.00           S  
ATOM   3571  CT1 DMS   364      -4.467  -3.787   2.889  1.00  0.00           C  
ATOM   3572  O   DMS   364      -5.983  -1.650   2.577  1.00  0.00           O  
ATOM   3573  CT2 DMS   364      -4.060  -1.486   4.388  1.00  0.00           C  
ATOM   3574  HZ1 DMS   364      -3.619  -4.223   3.419  1.00  0.00           H  
ATOM   3575  HZ2 DMS   364      -4.073  -3.384   1.957  1.00  0.00           H  
ATOM   3576  HZ3 DMS   364      -5.170  -4.578   2.627  1.00  0.00           H  
ATOM   3577  HZ4 DMS   364      -4.578  -0.631   4.821  1.00  0.00           H  
ATOM   3578  HZ5 DMS   364      -3.390  -1.165   3.590  1.00  0.00           H  
ATOM   3579  HZ6 DMS   364      -3.551  -2.029   5.184  1.00  0.00           H  
TER    3580      DMS   364 
ATOM   3580  S   DMS   365       4.713 -16.545  13.274  1.00  0.00           S  
ATOM   3581  CT1 DMS   365       4.811 -14.904  12.640  1.00  0.00           C  
ATOM   3582  O   DMS   365       4.476 -16.407  14.767  1.00  0.00           O  
ATOM   3583  CT2 DMS   365       3.171 -16.885  12.462  1.00  0.00           C  
ATOM   3584  HZ1 DMS   365       5.527 -14.416  13.301  1.00  0.00           H  
ATOM   3585  HZ2 DMS   365       3.804 -14.502  12.757  1.00  0.00           H  
ATOM   3586  HZ3 DMS   365       5.038 -14.959  11.575  1.00  0.00           H  
ATOM   3587  HZ4 DMS   365       3.335 -16.787  11.389  1.00  0.00           H  
ATOM   3588  HZ5 DMS   365       2.438 -16.218  12.916  1.00  0.00           H  
ATOM   3589  HZ6 DMS   365       2.954 -17.922  12.719  1.00  0.00           H  
TER    3590      DMS   365 
ATOM   3590  S   DMS   366       9.399   8.399 -14.131  1.00  0.00           S  
ATOM   3591  CT1 DMS   366       8.736   7.894 -15.739  1.00  0.00           C  
ATOM   3592  O   DMS   366      10.961   8.220 -14.157  1.00  0.00           O  
ATOM   3593  CT2 DMS   366       9.135  10.108 -14.579  1.00  0.00           C  
ATOM   3594  HZ1 DMS   366       8.671   6.809 -15.656  1.00  0.00           H  
ATOM   3595  HZ2 DMS   366       9.498   8.125 -16.484  1.00  0.00           H  
ATOM   3596  HZ3 DMS   366       7.777   8.358 -15.968  1.00  0.00           H  
ATOM   3597  HZ4 DMS   366       8.073  10.351 -14.549  1.00  0.00           H  
ATOM   3598  HZ5 DMS   366       9.432  10.417 -15.581  1.00  0.00           H  
ATOM   3599  HZ6 DMS   366       9.838  10.600 -13.906  1.00  0.00           H  
TER    3600      DMS   366 
ATOM   3600  S   DMS   367      -6.752   0.999  -1.736  1.00  0.00           S  
ATOM   3601  CT1 DMS   367      -7.656   0.585  -3.303  1.00  0.00           C  
ATOM   3602  O   DMS   367      -5.298   1.066  -2.122  1.00  0.00           O  
ATOM   3603  CT2 DMS   367      -7.370   2.653  -1.509  1.00  0.00           C  
ATOM   3604  HZ1 DMS   367      -7.537   1.384  -4.034  1.00  0.00           H  
ATOM   3605  HZ2 DMS   367      -8.690   0.388  -3.021  1.00  0.00           H  
ATOM   3606  HZ3 DMS   367      -7.270  -0.323  -3.767  1.00  0.00           H  
ATOM   3607  HZ4 DMS   367      -8.428   2.675  -1.249  1.00  0.00           H  
ATOM   3608  HZ5 DMS   367      -7.252   3.176  -2.458  1.00  0.00           H  
ATOM   3609  HZ6 DMS   367      -6.814   3.109  -0.689  1.00  0.00           H  
TER    3610      DMS   367 
ATOM   3610  S   DMS   368      -1.895   9.323  16.745  1.00  0.00           S  
ATOM   3611  CT1 DMS   368      -3.381   9.294  17.733  1.00  0.00           C  
ATOM   3612  O   DMS   368      -1.653   7.872  16.595  1.00  0.00           O  
ATOM   3613  CT2 DMS   368      -2.636   9.875  15.184  1.00  0.00           C  
ATOM   3614  HZ1 DMS   368      -4.016   8.538  17.271  1.00  0.00           H  
ATOM   3615  HZ2 DMS   368      -3.816  10.291  17.796  1.00  0.00           H  
ATOM   3616  HZ3 DMS   368      -3.171   8.916  18.733  1.00  0.00           H  
ATOM   3617  HZ4 DMS   368      -1.807  10.062  14.502  1.00  0.00           H  
ATOM   3618  HZ5 DMS   368      -3.243  10.761  15.371  1.00  0.00           H  
ATOM   3619  HZ6 DMS   368      -3.229   9.079  14.734  1.00  0.00           H  
TER    3620      DMS   368 
ATOM   3620  S   DMS   369       8.533  12.114   8.032  1.00  0.00           S  
ATOM   3621  CT1 DMS   369       6.771  11.992   7.759  1.00  0.00           C  
ATOM   3622  O   DMS   369       8.689  13.413   8.913  1.00  0.00           O  
ATOM   3623  CT2 DMS   369       8.752  10.827   9.232  1.00  0.00           C  
ATOM   3624  HZ1 DMS   369       6.531  12.868   7.157  1.00  0.00           H  
ATOM   3625  HZ2 DMS   369       6.205  12.122   8.681  1.00  0.00           H  
ATOM   3626  HZ3 DMS   369       6.526  11.065   7.239  1.00  0.00           H  
ATOM   3627  HZ4 DMS   369       9.796  10.823   9.545  1.00  0.00           H  
ATOM   3628  HZ5 DMS   369       8.564   9.860   8.765  1.00  0.00           H  
ATOM   3629  HZ6 DMS   369       8.094  11.162  10.034  1.00  0.00           H  
TER    3630      DMS   369 
ATOM   3630  S   DMS   370     -14.973  -6.063   8.127  1.00  0.00           S  
ATOM   3631  CT1 DMS   370     -15.852  -7.331   9.068  1.00  0.00           C  
ATOM   3632  O   DMS   370     -16.071  -5.077   7.828  1.00  0.00           O  
ATOM   3633  CT2 DMS   370     -13.980  -5.387   9.522  1.00  0.00           C  
ATOM   3634  HZ1 DMS   370     -15.094  -8.066   9.339  1.00  0.00           H  
ATOM   3635  HZ2 DMS   370     -16.567  -7.877   8.453  1.00  0.00           H  
ATOM   3636  HZ3 DMS   370     -16.538  -6.945   9.822  1.00  0.00           H  
ATOM   3637  HZ4 DMS   370     -13.228  -4.646   9.252  1.00  0.00           H  
ATOM   3638  HZ5 DMS   370     -13.514  -6.228  10.035  1.00  0.00           H  
ATOM   3639  HZ6 DMS   370     -14.658  -4.812  10.153  1.00  0.00           H  
TER    3640      DMS   370 
ATOM   3640  S   DMS   371     -14.434  -0.607 -14.226  1.00  0.00           S  
ATOM   3641  CT1 DMS   371     -13.599  -0.371 -12.644  1.00  0.00           C  
ATOM   3642  O   DMS   371     -13.334  -0.820 -15.259  1.00  0.00           O  
ATOM   3643  CT2 DMS   371     -15.082   1.020 -14.460  1.00  0.00           C  
ATOM   3644  HZ1 DMS   371     -12.978  -1.253 -12.484  1.00  0.00           H  
ATOM   3645  HZ2 DMS   371     -14.292  -0.410 -11.803  1.00  0.00           H  
ATOM   3646  HZ3 DMS   371     -13.017   0.550 -12.632  1.00  0.00           H  
ATOM   3647  HZ4 DMS   371     -14.283   1.741 -14.288  1.00  0.00           H  
ATOM   3648  HZ5 DMS   371     -15.921   1.266 -13.809  1.00  0.00           H  
ATOM   3649  HZ6 DMS   371     -15.474   1.147 -15.469  1.00  0.00           H  
TER    3650      DMS   371 
ATOM   3650  S   DMS   372     -15.145   7.192 -17.799  1.00  0.00           S  
ATOM   3651  CT1 DMS   372     -13.398   7.165 -17.343  1.00  0.00           C  
ATOM   3652  O   DMS   372     -15.368   6.270 -18.994  1.00  0.00           O  
ATOM   3653  CT2 DMS   372     -15.739   6.344 -16.319  1.00  0.00           C  
ATOM   3654  HZ1 DMS   372     -13.066   6.142 -17.166  1.00  0.00           H  
ATOM   3655  HZ2 DMS   372     -13.184   7.746 -16.446  1.00  0.00           H  
ATOM   3656  HZ3 DMS   372     -12.743   7.552 -18.124  1.00  0.00           H  
ATOM   3657  HZ4 DMS   372     -16.822   6.222 -16.342  1.00  0.00           H  
ATOM   3658  HZ5 DMS   372     -15.472   6.987 -15.480  1.00  0.00           H  
ATOM   3659  HZ6 DMS   372     -15.190   5.406 -16.396  1.00  0.00           H  
TER    3660      DMS   372 
ATOM   3660  S   DMS   373       4.578 -15.340   6.649  1.00  0.00           S  
ATOM   3661  CT1 DMS   373       4.857 -13.668   7.298  1.00  0.00           C  
ATOM   3662  O   DMS   373       5.973 -15.932   6.440  1.00  0.00           O  
ATOM   3663  CT2 DMS   373       4.080 -16.072   8.203  1.00  0.00           C  
ATOM   3664  HZ1 DMS   373       5.539 -13.113   6.654  1.00  0.00           H  
ATOM   3665  HZ2 DMS   373       5.211 -13.636   8.328  1.00  0.00           H  
ATOM   3666  HZ3 DMS   373       3.896 -13.156   7.240  1.00  0.00           H  
ATOM   3667  HZ4 DMS   373       3.079 -15.748   8.489  1.00  0.00           H  
ATOM   3668  HZ5 DMS   373       4.753 -15.879   9.039  1.00  0.00           H  
ATOM   3669  HZ6 DMS   373       4.051 -17.162   8.197  1.00  0.00           H  
TER    3670      DMS   373 
ATOM   3670  S   DMS   374     -13.070  -4.800 -13.850  1.00  0.00           S  
ATOM   3671  CT1 DMS   374     -14.554  -4.360 -14.755  1.00  0.00           C  
ATOM   3672  O   DMS   374     -12.487  -6.055 -14.512  1.00  0.00           O  
ATOM   3673  CT2 DMS   374     -13.773  -5.437 -12.327  1.00  0.00           C  
ATOM   3674  HZ1 DMS   374     -15.130  -5.207 -15.128  1.00  0.00           H  
ATOM   3675  HZ2 DMS   374     -14.251  -3.975 -15.729  1.00  0.00           H  
ATOM   3676  HZ3 DMS   374     -15.060  -3.515 -14.289  1.00  0.00           H  
ATOM   3677  HZ4 DMS   374     -12.985  -6.077 -11.928  1.00  0.00           H  
ATOM   3678  HZ5 DMS   374     -14.642  -6.036 -12.599  1.00  0.00           H  
ATOM   3679  HZ6 DMS   374     -14.004  -4.633 -11.628  1.00  0.00           H  
TER    3680      DMS   374 
ATOM   3680  S   DMS   375     -14.416   1.300   5.481  1.00  0.00           S  
ATOM   3681  CT1 DMS   375     -15.724   1.619   6.738  1.00  0.00           C  
ATOM   3682  O   DMS   375     -14.907   0.082   4.710  1.00  0.00           O  
ATOM   3683  CT2 DMS   375     -14.710   2.830   4.533  1.00  0.00           C  
ATOM   3684  HZ1 DMS   375     -15.749   0.700   7.323  1.00  0.00           H  
ATOM   3685  HZ2 DMS   375     -16.665   1.883   6.255  1.00  0.00           H  
ATOM   3686  HZ3 DMS   375     -15.301   2.486   7.247  1.00  0.00           H  
ATOM   3687  HZ4 DMS   375     -15.686   3.313   4.511  1.00  0.00           H  
ATOM   3688  HZ5 DMS   375     -14.421   2.598   3.508  1.00  0.00           H  
ATOM   3689  HZ6 DMS   375     -13.969   3.542   4.899  1.00  0.00           H  
TER    3690      DMS   375 
ATOM   3690  S   DMS   376      -8.764   3.798  16.043  1.00  0.00           S  
ATOM   3691  CT1 DMS   376      -8.940   2.365  15.049  1.00  0.00           C  
ATOM   3692  O   DMS   376     -10.143   4.000  16.628  1.00  0.00           O  
ATOM   3693  CT2 DMS   376      -7.743   3.114  17.397  1.00  0.00           C  
ATOM   3694  HZ1 DMS   376      -9.845   2.444  14.446  1.00  0.00           H  
ATOM   3695  HZ2 DMS   376      -9.045   1.518  15.727  1.00  0.00           H  
ATOM   3696  HZ3 DMS   376      -8.047   2.242  14.436  1.00  0.00           H  
ATOM   3697  HZ4 DMS   376      -8.312   2.263  17.772  1.00  0.00           H  
ATOM   3698  HZ5 DMS   376      -7.526   3.841  18.180  1.00  0.00           H  
ATOM   3699  HZ6 DMS   376      -6.807   2.745  16.976  1.00  0.00           H  
TER    3700      DMS   376 
ATOM   3700  S   DMS   377     -14.242   2.108  -9.933  1.00  0.00           S  
ATOM   3701  CT1 DMS   377     -14.648   1.623  -8.243  1.00  0.00           C  
ATOM   3702  O   DMS   377     -15.267   3.196 -10.220  1.00  0.00           O  
ATOM   3703  CT2 DMS   377     -12.685   2.976  -9.743  1.00  0.00           C  
ATOM   3704  HZ1 DMS   377     -14.422   2.448  -7.567  1.00  0.00           H  
ATOM   3705  HZ2 DMS   377     -14.069   0.749  -7.945  1.00  0.00           H  
ATOM   3706  HZ3 DMS   377     -15.728   1.474  -8.260  1.00  0.00           H  
ATOM   3707  HZ4 DMS   377     -12.762   3.786  -9.018  1.00  0.00           H  
ATOM   3708  HZ5 DMS   377     -12.347   3.418 -10.680  1.00  0.00           H  
ATOM   3709  HZ6 DMS   377     -11.946   2.274  -9.357  1.00  0.00           H  
TER    3710      DMS   377 
ATOM   3710  S   DMS   378      -8.363  -6.437   3.917  1.00  0.00           S  
ATOM   3711  CT1 DMS   378      -8.109  -5.153   5.107  1.00  0.00           C  
ATOM   3712  O   DMS   378      -9.354  -7.378   4.574  1.00  0.00           O  
ATOM   3713  CT2 DMS   378      -9.395  -5.564   2.821  1.00  0.00           C  
ATOM   3714  HZ1 DMS   378      -9.059  -4.620   5.128  1.00  0.00           H  
ATOM   3715  HZ2 DMS   378      -7.296  -4.503   4.781  1.00  0.00           H  
ATOM   3716  HZ3 DMS   378      -7.851  -5.543   6.092  1.00  0.00           H  
ATOM   3717  HZ4 DMS   378      -9.620  -6.264   2.016  1.00  0.00           H  
ATOM   3718  HZ5 DMS   378      -8.939  -4.758   2.248  1.00  0.00           H  
ATOM   3719  HZ6 DMS   378     -10.289  -5.407   3.425  1.00  0.00           H  
TER    3720      DMS   378 
ATOM   3720  S   DMS   379      18.281  16.576  -5.280  1.00  0.00           S  
ATOM   3721  CT1 DMS   379      17.472  17.767  -4.195  1.00  0.00           C  
ATOM   3722  O   DMS   379      17.011  15.918  -5.899  1.00  0.00           O  
ATOM   3723  CT2 DMS   379      18.756  15.402  -4.043  1.00  0.00           C  
ATOM   3724  HZ1 DMS   379      18.154  18.056  -3.396  1.00  0.00           H  
ATOM   3725  HZ2 DMS   379      16.613  17.337  -3.681  1.00  0.00           H  
ATOM   3726  HZ3 DMS   379      17.282  18.662  -4.788  1.00  0.00           H  
ATOM   3727  HZ4 DMS   379      19.067  14.508  -4.584  1.00  0.00           H  
ATOM   3728  HZ5 DMS   379      17.970  15.156  -3.329  1.00  0.00           H  
ATOM   3729  HZ6 DMS   379      19.594  15.844  -3.505  1.00  0.00           H  
TER    3730      DMS   379 
ATOM   3730  S   DMS   380       7.795   0.108 -10.429  1.00  0.00           S  
ATOM   3731  CT1 DMS   380       8.477  -0.338 -12.019  1.00  0.00           C  
ATOM   3732  O   DMS   380       6.422  -0.544 -10.531  1.00  0.00           O  
ATOM   3733  CT2 DMS   380       8.599  -1.217  -9.429  1.00  0.00           C  
ATOM   3734  HZ1 DMS   380       8.531  -1.426 -11.979  1.00  0.00           H  
ATOM   3735  HZ2 DMS   380       9.500   0.037 -12.037  1.00  0.00           H  
ATOM   3736  HZ3 DMS   380       7.882   0.064 -12.839  1.00  0.00           H  
ATOM   3737  HZ4 DMS   380       8.299  -1.223  -8.381  1.00  0.00           H  
ATOM   3738  HZ5 DMS   380       9.666  -1.176  -9.648  1.00  0.00           H  
ATOM   3739  HZ6 DMS   380       8.367  -2.188  -9.866  1.00  0.00           H  
TER    3740      DMS   380 
ATOM   3740  S   DMS   381      -9.850   0.331   1.606  1.00  0.00           S  
ATOM   3741  CT1 DMS   381      -9.611  -1.480   1.811  1.00  0.00           C  
ATOM   3742  O   DMS   381     -10.507   0.773   2.938  1.00  0.00           O  
ATOM   3743  CT2 DMS   381      -8.137   0.703   1.651  1.00  0.00           C  
ATOM   3744  HZ1 DMS   381     -10.579  -1.980   1.789  1.00  0.00           H  
ATOM   3745  HZ2 DMS   381      -9.003  -1.658   2.698  1.00  0.00           H  
ATOM   3746  HZ3 DMS   381      -9.138  -1.840   0.897  1.00  0.00           H  
ATOM   3747  HZ4 DMS   381      -8.030   1.775   1.816  1.00  0.00           H  
ATOM   3748  HZ5 DMS   381      -7.761   0.334   0.697  1.00  0.00           H  
ATOM   3749  HZ6 DMS   381      -7.697   0.250   2.540  1.00  0.00           H  
TER    3750      DMS   381 
ATOM   3750  S   DMS   382      -2.827   7.275  10.517  1.00  0.00           S  
ATOM   3751  CT1 DMS   382      -2.509   5.508  10.453  1.00  0.00           C  
ATOM   3752  O   DMS   382      -2.302   7.677  11.905  1.00  0.00           O  
ATOM   3753  CT2 DMS   382      -1.620   7.825   9.335  1.00  0.00           C  
ATOM   3754  HZ1 DMS   382      -2.693   5.136   9.445  1.00  0.00           H  
ATOM   3755  HZ2 DMS   382      -3.053   5.077  11.293  1.00  0.00           H  
ATOM   3756  HZ3 DMS   382      -1.435   5.372  10.584  1.00  0.00           H  
ATOM   3757  HZ4 DMS   382      -1.585   8.903   9.175  1.00  0.00           H  
ATOM   3758  HZ5 DMS   382      -1.806   7.209   8.455  1.00  0.00           H  
ATOM   3759  HZ6 DMS   382      -0.722   7.434   9.813  1.00  0.00           H  
TER    3760      DMS   382 
ATOM   3760  S   DMS   383     -19.007  -5.768   9.569  1.00  0.00           S  
ATOM   3761  CT1 DMS   383     -19.324  -7.531   9.945  1.00  0.00           C  
ATOM   3762  O   DMS   383     -19.983  -5.267   8.564  1.00  0.00           O  
ATOM   3763  CT2 DMS   383     -19.410  -5.008  11.195  1.00  0.00           C  
ATOM   3764  HZ1 DMS   383     -20.218  -7.688  10.547  1.00  0.00           H  
ATOM   3765  HZ2 DMS   383     -18.510  -7.860  10.591  1.00  0.00           H  
ATOM   3766  HZ3 DMS   383     -19.365  -8.019   8.971  1.00  0.00           H  
ATOM   3767  HZ4 DMS   383     -20.328  -5.504  11.509  1.00  0.00           H  
ATOM   3768  HZ5 DMS   383     -19.612  -3.941  11.110  1.00  0.00           H  
ATOM   3769  HZ6 DMS   383     -18.561  -5.092  11.875  1.00  0.00           H  
TER    3770      DMS   383 
ATOM   3770  S   DMS   384      -8.800  -7.949  12.083  1.00  0.00           S  
ATOM   3771  CT1 DMS   384      -8.044  -7.322  13.614  1.00  0.00           C  
ATOM   3772  O   DMS   384      -8.378  -9.402  11.884  1.00  0.00           O  
ATOM   3773  CT2 DMS   384     -10.504  -8.040  12.614  1.00  0.00           C  
ATOM   3774  HZ1 DMS   384      -8.285  -8.102  14.337  1.00  0.00           H  
ATOM   3775  HZ2 DMS   384      -8.414  -6.374  14.003  1.00  0.00           H  
ATOM   3776  HZ3 DMS   384      -7.009  -7.100  13.357  1.00  0.00           H  
ATOM   3777  HZ4 DMS   384     -10.893  -7.045  12.832  1.00  0.00           H  
ATOM   3778  HZ5 DMS   384     -10.557  -8.600  13.548  1.00  0.00           H  
ATOM   3779  HZ6 DMS   384     -11.158  -8.515  11.883  1.00  0.00           H  
TER    3780      DMS   384 
ATOM   3780  S   DMS   385       2.175 -20.512  -4.217  1.00  0.00           S  
ATOM   3781  CT1 DMS   385       3.268 -19.070  -4.273  1.00  0.00           C  
ATOM   3782  O   DMS   385       3.034 -21.482  -3.446  1.00  0.00           O  
ATOM   3783  CT2 DMS   385       0.853 -19.913  -3.223  1.00  0.00           C  
ATOM   3784  HZ1 DMS   385       3.830 -19.032  -3.339  1.00  0.00           H  
ATOM   3785  HZ2 DMS   385       2.756 -18.184  -4.649  1.00  0.00           H  
ATOM   3786  HZ3 DMS   385       4.017 -19.342  -5.017  1.00  0.00           H  
ATOM   3787  HZ4 DMS   385       0.198 -19.249  -3.785  1.00  0.00           H  
ATOM   3788  HZ5 DMS   385       1.212 -19.436  -2.310  1.00  0.00           H  
ATOM   3789  HZ6 DMS   385       0.209 -20.764  -3.001  1.00  0.00           H  
TER    3790      DMS   385 
ATOM   3790  S   DMS   386      -4.068  19.953 -13.987  1.00  0.00           S  
ATOM   3791  CT1 DMS   386      -2.413  19.426 -14.176  1.00  0.00           C  
ATOM   3792  O   DMS   386      -4.923  18.946 -14.734  1.00  0.00           O  
ATOM   3793  CT2 DMS   386      -4.046  19.552 -12.205  1.00  0.00           C  
ATOM   3794  HZ1 DMS   386      -1.770  20.174 -13.713  1.00  0.00           H  
ATOM   3795  HZ2 DMS   386      -2.148  19.371 -15.232  1.00  0.00           H  
ATOM   3796  HZ3 DMS   386      -2.297  18.428 -13.752  1.00  0.00           H  
ATOM   3797  HZ4 DMS   386      -3.767  18.508 -12.063  1.00  0.00           H  
ATOM   3798  HZ5 DMS   386      -5.095  19.609 -11.917  1.00  0.00           H  
ATOM   3799  HZ6 DMS   386      -3.402  20.300 -11.742  1.00  0.00           H  
TER    3800      DMS   386 
ATOM   3800  S   DMS   387      -5.520  -9.145  16.791  1.00  0.00           S  
ATOM   3801  CT1 DMS   387      -4.229  -7.977  16.566  1.00  0.00           C  
ATOM   3802  O   DMS   387      -4.911 -10.310  17.590  1.00  0.00           O  
ATOM   3803  CT2 DMS   387      -6.419  -8.126  17.964  1.00  0.00           C  
ATOM   3804  HZ1 DMS   387      -4.612  -7.078  16.085  1.00  0.00           H  
ATOM   3805  HZ2 DMS   387      -3.579  -8.530  15.888  1.00  0.00           H  
ATOM   3806  HZ3 DMS   387      -3.751  -7.748  17.519  1.00  0.00           H  
ATOM   3807  HZ4 DMS   387      -7.275  -8.724  18.276  1.00  0.00           H  
ATOM   3808  HZ5 DMS   387      -6.672  -7.146  17.560  1.00  0.00           H  
ATOM   3809  HZ6 DMS   387      -5.743  -7.997  18.809  1.00  0.00           H  
TER    3810      DMS   387 
ATOM   3810  S   DMS   388       4.115   3.832  -9.588  1.00  0.00           S  
ATOM   3811  CT1 DMS   388       2.311   3.786  -9.340  1.00  0.00           C  
ATOM   3812  O   DMS   388       4.746   3.489  -8.235  1.00  0.00           O  
ATOM   3813  CT2 DMS   388       4.174   2.389 -10.578  1.00  0.00           C  
ATOM   3814  HZ1 DMS   388       1.868   3.494 -10.292  1.00  0.00           H  
ATOM   3815  HZ2 DMS   388       1.984   4.777  -9.026  1.00  0.00           H  
ATOM   3816  HZ3 DMS   388       1.949   3.103  -8.572  1.00  0.00           H  
ATOM   3817  HZ4 DMS   388       3.585   2.572 -11.477  1.00  0.00           H  
ATOM   3818  HZ5 DMS   388       3.766   1.495 -10.108  1.00  0.00           H  
ATOM   3819  HZ6 DMS   388       5.180   2.281 -10.986  1.00  0.00           H  
TER    3820      DMS   388 
ATOM   3820  S   DMS   389      -5.015  11.047  -3.511  1.00  0.00           S  
ATOM   3821  CT1 DMS   389      -4.821  12.813  -3.817  1.00  0.00           C  
ATOM   3822  O   DMS   389      -6.421  10.837  -4.045  1.00  0.00           O  
ATOM   3823  CT2 DMS   389      -5.080  11.219  -1.753  1.00  0.00           C  
ATOM   3824  HZ1 DMS   389      -4.781  13.142  -4.855  1.00  0.00           H  
ATOM   3825  HZ2 DMS   389      -3.895  13.000  -3.274  1.00  0.00           H  
ATOM   3826  HZ3 DMS   389      -5.600  13.315  -3.243  1.00  0.00           H  
ATOM   3827  HZ4 DMS   389      -5.066  10.197  -1.374  1.00  0.00           H  
ATOM   3828  HZ5 DMS   389      -6.018  11.710  -1.493  1.00  0.00           H  
ATOM   3829  HZ6 DMS   389      -4.291  11.799  -1.274  1.00  0.00           H  
TER    3830      DMS   389 
ATOM   3830  S   DMS   390      -0.416   8.063  -5.038  1.00  0.00           S  
ATOM   3831  CT1 DMS   390      -1.767   9.238  -4.919  1.00  0.00           C  
ATOM   3832  O   DMS   390      -0.066   7.933  -6.502  1.00  0.00           O  
ATOM   3833  CT2 DMS   390       0.844   9.118  -4.342  1.00  0.00           C  
ATOM   3834  HZ1 DMS   390      -2.030   9.392  -3.872  1.00  0.00           H  
ATOM   3835  HZ2 DMS   390      -2.615   8.725  -5.373  1.00  0.00           H  
ATOM   3836  HZ3 DMS   390      -1.497  10.148  -5.454  1.00  0.00           H  
ATOM   3837  HZ4 DMS   390       1.174   9.908  -5.016  1.00  0.00           H  
ATOM   3838  HZ5 DMS   390       1.726   8.524  -4.100  1.00  0.00           H  
ATOM   3839  HZ6 DMS   390       0.442   9.579  -3.440  1.00  0.00           H  
TER    3840      DMS   390 
ATOM   3840  S   DMS   391       5.623   5.102  16.469  1.00  0.00           S  
ATOM   3841  CT1 DMS   391       6.275   4.647  18.141  1.00  0.00           C  
ATOM   3842  O   DMS   391       4.344   4.258  16.410  1.00  0.00           O  
ATOM   3843  CT2 DMS   391       4.982   6.802  16.796  1.00  0.00           C  
ATOM   3844  HZ1 DMS   391       5.369   4.571  18.742  1.00  0.00           H  
ATOM   3845  HZ2 DMS   391       6.854   5.497  18.502  1.00  0.00           H  
ATOM   3846  HZ3 DMS   391       6.916   3.765  18.136  1.00  0.00           H  
ATOM   3847  HZ4 DMS   391       4.514   7.189  15.891  1.00  0.00           H  
ATOM   3848  HZ5 DMS   391       5.817   7.391  17.177  1.00  0.00           H  
ATOM   3849  HZ6 DMS   391       4.198   6.699  17.547  1.00  0.00           H  
TER    3850      DMS   391 
ATOM   3850  S   DMS   392     -12.384 -21.706  -1.144  1.00  0.00           S  
ATOM   3851  CT1 DMS   392     -13.403 -22.496   0.058  1.00  0.00           C  
ATOM   3852  O   DMS   392     -12.950 -20.359  -1.485  1.00  0.00           O  
ATOM   3853  CT2 DMS   392     -10.953 -21.459  -0.129  1.00  0.00           C  
ATOM   3854  HZ1 DMS   392     -14.362 -22.742  -0.398  1.00  0.00           H  
ATOM   3855  HZ2 DMS   392     -13.574 -21.707   0.790  1.00  0.00           H  
ATOM   3856  HZ3 DMS   392     -12.889 -23.369   0.459  1.00  0.00           H  
ATOM   3857  HZ4 DMS   392     -10.632 -22.385   0.349  1.00  0.00           H  
ATOM   3858  HZ5 DMS   392     -11.120 -20.638   0.568  1.00  0.00           H  
ATOM   3859  HZ6 DMS   392     -10.172 -21.136  -0.817  1.00  0.00           H  
TER    3860      DMS   392 
ATOM   3860  S   DMS   393      13.868  19.625   3.658  1.00  0.00           S  
ATOM   3861  CT1 DMS   393      13.660  18.890   5.268  1.00  0.00           C  
ATOM   3862  O   DMS   393      14.643  18.518   2.869  1.00  0.00           O  
ATOM   3863  CT2 DMS   393      12.262  19.491   2.941  1.00  0.00           C  
ATOM   3864  HZ1 DMS   393      13.427  17.833   5.142  1.00  0.00           H  
ATOM   3865  HZ2 DMS   393      13.004  19.546   5.842  1.00  0.00           H  
ATOM   3866  HZ3 DMS   393      14.664  18.945   5.689  1.00  0.00           H  
ATOM   3867  HZ4 DMS   393      11.533  20.093   3.484  1.00  0.00           H  
ATOM   3868  HZ5 DMS   393      11.885  18.469   2.931  1.00  0.00           H  
ATOM   3869  HZ6 DMS   393      12.394  19.914   1.945  1.00  0.00           H  
TER    3870      DMS   393 
ATOM   3870  S   DMS   394       8.588   4.946  -2.802  1.00  0.00           S  
ATOM   3871  CT1 DMS   394       7.231   5.101  -1.630  1.00  0.00           C  
ATOM   3872  O   DMS   394       7.983   4.581  -4.124  1.00  0.00           O  
ATOM   3873  CT2 DMS   394       8.898   6.707  -3.032  1.00  0.00           C  
ATOM   3874  HZ1 DMS   394       6.369   5.663  -1.990  1.00  0.00           H  
ATOM   3875  HZ2 DMS   394       7.535   5.646  -0.736  1.00  0.00           H  
ATOM   3876  HZ3 DMS   394       6.963   4.087  -1.334  1.00  0.00           H  
ATOM   3877  HZ4 DMS   394       9.454   7.184  -2.224  1.00  0.00           H  
ATOM   3878  HZ5 DMS   394       8.033   7.287  -3.353  1.00  0.00           H  
ATOM   3879  HZ6 DMS   394       9.585   6.780  -3.875  1.00  0.00           H  
TER    3880      DMS   394 
ATOM   3880  S   DMS   395       6.745  -9.435   9.635  1.00  0.00           S  
ATOM   3881  CT1 DMS   395       5.322  -9.166  10.720  1.00  0.00           C  
ATOM   3882  O   DMS   395       6.171 -10.349   8.519  1.00  0.00           O  
ATOM   3883  CT2 DMS   395       6.825  -7.810   8.871  1.00  0.00           C  
ATOM   3884  HZ1 DMS   395       4.435  -8.911  10.140  1.00  0.00           H  
ATOM   3885  HZ2 DMS   395       5.622  -8.383  11.416  1.00  0.00           H  
ATOM   3886  HZ3 DMS   395       5.030 -10.034  11.312  1.00  0.00           H  
ATOM   3887  HZ4 DMS   395       7.568  -7.882   8.076  1.00  0.00           H  
ATOM   3888  HZ5 DMS   395       7.240  -7.026   9.504  1.00  0.00           H  
ATOM   3889  HZ6 DMS   395       5.795  -7.589   8.591  1.00  0.00           H  
TER    3890      DMS   395 
ATOM   3890  S   DMS   396      12.872 -14.414  -1.946  1.00  0.00           S  
ATOM   3891  CT1 DMS   396      14.008 -15.576  -2.685  1.00  0.00           C  
ATOM   3892  O   DMS   396      12.641 -15.123  -0.578  1.00  0.00           O  
ATOM   3893  CT2 DMS   396      14.037 -13.092  -1.624  1.00  0.00           C  
ATOM   3894  HZ1 DMS   396      14.263 -15.183  -3.669  1.00  0.00           H  
ATOM   3895  HZ2 DMS   396      13.557 -16.567  -2.729  1.00  0.00           H  
ATOM   3896  HZ3 DMS   396      14.897 -15.534  -2.056  1.00  0.00           H  
ATOM   3897  HZ4 DMS   396      13.450 -12.239  -1.283  1.00  0.00           H  
ATOM   3898  HZ5 DMS   396      14.603 -12.675  -2.457  1.00  0.00           H  
ATOM   3899  HZ6 DMS   396      14.884 -13.431  -1.028  1.00  0.00           H  
TER    3900      DMS   396 
ATOM   3900  S   DMS   397      15.283  -0.989  15.885  1.00  0.00           S  
ATOM   3901  CT1 DMS   397      15.867  -0.088  17.347  1.00  0.00           C  
ATOM   3902  O   DMS   397      15.670  -0.121  14.686  1.00  0.00           O  
ATOM   3903  CT2 DMS   397      16.526  -2.344  16.052  1.00  0.00           C  
ATOM   3904  HZ1 DMS   397      16.890   0.254  17.190  1.00  0.00           H  
ATOM   3905  HZ2 DMS   397      15.845  -0.753  18.211  1.00  0.00           H  
ATOM   3906  HZ3 DMS   397      15.291   0.826  17.487  1.00  0.00           H  
ATOM   3907  HZ4 DMS   397      16.475  -2.856  15.092  1.00  0.00           H  
ATOM   3908  HZ5 DMS   397      16.282  -3.044  16.851  1.00  0.00           H  
ATOM   3909  HZ6 DMS   397      17.545  -1.970  16.154  1.00  0.00           H  
TER    3910      DMS   397 
ATOM   3910  S   DMS   398      -4.171  10.656  -7.321  1.00  0.00           S  
ATOM   3911  CT1 DMS   398      -3.202   9.664  -8.342  1.00  0.00           C  
ATOM   3912  O   DMS   398      -3.690  12.095  -7.769  1.00  0.00           O  
ATOM   3913  CT2 DMS   398      -5.746  10.392  -8.223  1.00  0.00           C  
ATOM   3914  HZ1 DMS   398      -3.596   8.652  -8.244  1.00  0.00           H  
ATOM   3915  HZ2 DMS   398      -2.192   9.648  -7.934  1.00  0.00           H  
ATOM   3916  HZ3 DMS   398      -3.178   9.980  -9.385  1.00  0.00           H  
ATOM   3917  HZ4 DMS   398      -5.449  10.300  -9.268  1.00  0.00           H  
ATOM   3918  HZ5 DMS   398      -6.441  11.218  -8.071  1.00  0.00           H  
ATOM   3919  HZ6 DMS   398      -6.282   9.483  -7.949  1.00  0.00           H  
TER    3920      DMS   398 
ATOM   3920  S   DMS   399       2.373  19.304   2.748  1.00  0.00           S  
ATOM   3921  CT1 DMS   399       4.128  18.793   3.033  1.00  0.00           C  
ATOM   3922  O   DMS   399       1.751  18.928   4.082  1.00  0.00           O  
ATOM   3923  CT2 DMS   399       2.613  21.100   2.750  1.00  0.00           C  
ATOM   3924  HZ1 DMS   399       4.219  17.707   3.034  1.00  0.00           H  
ATOM   3925  HZ2 DMS   399       4.501  19.250   3.950  1.00  0.00           H  
ATOM   3926  HZ3 DMS   399       4.579  19.174   2.117  1.00  0.00           H  
ATOM   3927  HZ4 DMS   399       1.656  21.429   3.156  1.00  0.00           H  
ATOM   3928  HZ5 DMS   399       2.918  21.394   1.746  1.00  0.00           H  
ATOM   3929  HZ6 DMS   399       3.420  21.329   3.445  1.00  0.00           H  
TER    3930      DMS   399 
ATOM   3930  S   DMS   400      -0.779  12.613  -0.497  1.00  0.00           S  
ATOM   3931  CT1 DMS   400       0.822  12.598  -1.296  1.00  0.00           C  
ATOM   3932  O   DMS   400      -1.746  11.958  -1.482  1.00  0.00           O  
ATOM   3933  CT2 DMS   400      -0.310  11.392   0.766  1.00  0.00           C  
ATOM   3934  HZ1 DMS   400       1.039  11.543  -1.464  1.00  0.00           H  
ATOM   3935  HZ2 DMS   400       1.525  13.001  -0.567  1.00  0.00           H  
ATOM   3936  HZ3 DMS   400       0.775  13.187  -2.211  1.00  0.00           H  
ATOM   3937  HZ4 DMS   400      -1.145  11.182   1.434  1.00  0.00           H  
ATOM   3938  HZ5 DMS   400       0.531  11.615   1.422  1.00  0.00           H  
ATOM   3939  HZ6 DMS   400      -0.151  10.473   0.201  1.00  0.00           H  
TER    3940      DMS   400 
ATOM   3940  S   DMS   401     -10.364  -5.234   8.869  1.00  0.00           S  
ATOM   3941  CT1 DMS   401     -10.685  -6.976   8.447  1.00  0.00           C  
ATOM   3942  O   DMS   401     -10.881  -5.037  10.309  1.00  0.00           O  
ATOM   3943  CT2 DMS   401      -8.618  -5.306   9.032  1.00  0.00           C  
ATOM   3944  HZ1 DMS   401     -10.578  -7.657   9.291  1.00  0.00           H  
ATOM   3945  HZ2 DMS   401     -10.005  -7.370   7.692  1.00  0.00           H  
ATOM   3946  HZ3 DMS   401     -11.756  -7.020   8.246  1.00  0.00           H  
ATOM   3947  HZ4 DMS   401      -8.402  -4.319   9.441  1.00  0.00           H  
ATOM   3948  HZ5 DMS   401      -7.952  -5.393   8.174  1.00  0.00           H  
ATOM   3949  HZ6 DMS   401      -8.399  -5.977   9.862  1.00  0.00           H  
TER    3950      DMS   401 
ATOM   3950  S   DMS   402      -3.844  -7.680  -4.963  1.00  0.00           S  
ATOM   3951  CT1 DMS   402      -4.761  -8.668  -3.784  1.00  0.00           C  
ATOM   3952  O   DMS   402      -4.873  -7.088  -5.945  1.00  0.00           O  
ATOM   3953  CT2 DMS   402      -2.929  -9.031  -5.845  1.00  0.00           C  
ATOM   3954  HZ1 DMS   402      -5.692  -8.159  -3.538  1.00  0.00           H  
ATOM   3955  HZ2 DMS   402      -4.030  -8.838  -2.993  1.00  0.00           H  
ATOM   3956  HZ3 DMS   402      -4.943  -9.601  -4.318  1.00  0.00           H  
ATOM   3957  HZ4 DMS   402      -3.661  -9.744  -6.224  1.00  0.00           H  
ATOM   3958  HZ5 DMS   402      -2.242  -9.562  -5.186  1.00  0.00           H  
ATOM   3959  HZ6 DMS   402      -2.491  -8.494  -6.687  1.00  0.00           H  
TER    3960      DMS   402 
ATOM   3960  S   DMS   403      -4.368  -7.431  21.188  1.00  0.00           S  
ATOM   3961  CT1 DMS   403      -2.698  -7.723  20.917  1.00  0.00           C  
ATOM   3962  O   DMS   403      -4.479  -7.684  22.695  1.00  0.00           O  
ATOM   3963  CT2 DMS   403      -4.538  -5.682  20.991  1.00  0.00           C  
ATOM   3964  HZ1 DMS   403      -2.506  -7.355  19.909  1.00  0.00           H  
ATOM   3965  HZ2 DMS   403      -2.422  -8.774  20.999  1.00  0.00           H  
ATOM   3966  HZ3 DMS   403      -2.063  -7.186  21.622  1.00  0.00           H  
ATOM   3967  HZ4 DMS   403      -4.145  -5.319  20.041  1.00  0.00           H  
ATOM   3968  HZ5 DMS   403      -3.948  -5.154  21.740  1.00  0.00           H  
ATOM   3969  HZ6 DMS   403      -5.580  -5.399  21.142  1.00  0.00           H  
TER    3970      DMS   403 
ATOM   3970  S   DMS   404      -4.304 -19.387 -10.863  1.00  0.00           S  
ATOM   3971  CT1 DMS   404      -4.670 -18.241  -9.476  1.00  0.00           C  
ATOM   3972  O   DMS   404      -5.549 -20.236 -11.075  1.00  0.00           O  
ATOM   3973  CT2 DMS   404      -4.437 -18.172 -12.173  1.00  0.00           C  
ATOM   3974  HZ1 DMS   404      -4.849 -18.714  -8.511  1.00  0.00           H  
ATOM   3975  HZ2 DMS   404      -5.561 -17.701  -9.797  1.00  0.00           H  
ATOM   3976  HZ3 DMS   404      -3.959 -17.426  -9.345  1.00  0.00           H  
ATOM   3977  HZ4 DMS   404      -4.440 -18.669 -13.143  1.00  0.00           H  
ATOM   3978  HZ5 DMS   404      -3.804 -17.289 -12.087  1.00  0.00           H  
ATOM   3979  HZ6 DMS   404      -5.419 -17.703 -12.118  1.00  0.00           H  
TER    3980      DMS   404 
ATOM   3980  S   DMS   405     -19.820   3.801  -5.509  1.00  0.00           S  
ATOM   3981  CT1 DMS   405     -19.213   2.283  -4.649  1.00  0.00           C  
ATOM   3982  O   DMS   405     -18.661   4.607  -6.014  1.00  0.00           O  
ATOM   3983  CT2 DMS   405     -20.412   4.639  -4.130  1.00  0.00           C  
ATOM   3984  HZ1 DMS   405     -19.997   1.782  -4.081  1.00  0.00           H  
ATOM   3985  HZ2 DMS   405     -18.520   2.550  -3.851  1.00  0.00           H  
ATOM   3986  HZ3 DMS   405     -18.710   1.584  -5.317  1.00  0.00           H  
ATOM   3987  HZ4 DMS   405     -19.572   4.857  -3.471  1.00  0.00           H  
ATOM   3988  HZ5 DMS   405     -21.218   4.102  -3.629  1.00  0.00           H  
ATOM   3989  HZ6 DMS   405     -20.871   5.580  -4.433  1.00  0.00           H  
TER    3990      DMS   405 
ATOM   3990  S   DMS   406       3.047  15.800  -8.596  1.00  0.00           S  
ATOM   3991  CT1 DMS   406       4.669  15.037  -8.526  1.00  0.00           C  
ATOM   3992  O   DMS   406       2.240  14.755  -7.797  1.00  0.00           O  
ATOM   3993  CT2 DMS   406       3.249  17.056  -7.354  1.00  0.00           C  
ATOM   3994  HZ1 DMS   406       4.512  14.063  -8.990  1.00  0.00           H  
ATOM   3995  HZ2 DMS   406       4.988  15.012  -7.485  1.00  0.00           H  
ATOM   3996  HZ3 DMS   406       5.484  15.618  -8.958  1.00  0.00           H  
ATOM   3997  HZ4 DMS   406       3.732  17.896  -7.853  1.00  0.00           H  
ATOM   3998  HZ5 DMS   406       3.837  16.628  -6.542  1.00  0.00           H  
ATOM   3999  HZ6 DMS   406       2.342  17.523  -6.970  1.00  0.00           H  
TER    4000      DMS   406 
ATOM   4000  S   DMS   407       7.753  10.511   4.433  1.00  0.00           S  
ATOM   4001  CT1 DMS   407       8.130   9.887   2.786  1.00  0.00           C  
ATOM   4002  O   DMS   407       6.596   9.585   4.905  1.00  0.00           O  
ATOM   4003  CT2 DMS   407       9.214   9.662   5.043  1.00  0.00           C  
ATOM   4004  HZ1 DMS   407       7.394  10.399   2.166  1.00  0.00           H  
ATOM   4005  HZ2 DMS   407       7.790   8.856   2.683  1.00  0.00           H  
ATOM   4006  HZ3 DMS   407       9.137  10.199   2.510  1.00  0.00           H  
ATOM   4007  HZ4 DMS   407      10.092  10.198   4.684  1.00  0.00           H  
ATOM   4008  HZ5 DMS   407       9.160   8.590   4.854  1.00  0.00           H  
ATOM   4009  HZ6 DMS   407       9.158   9.851   6.115  1.00  0.00           H  
TER    4010      DMS   407 
ATOM   4010  S   DMS   408     -22.742 -10.198   7.938  1.00  0.00           S  
ATOM   4011  CT1 DMS   408     -21.142 -10.271   7.284  1.00  0.00           C  
ATOM   4012  O   DMS   408     -23.574 -11.393   7.475  1.00  0.00           O  
ATOM   4013  CT2 DMS   408     -22.235 -10.572   9.598  1.00  0.00           C  
ATOM   4014  HZ1 DMS   408     -20.609  -9.481   7.813  1.00  0.00           H  
ATOM   4015  HZ2 DMS   408     -21.176 -10.163   6.200  1.00  0.00           H  
ATOM   4016  HZ3 DMS   408     -20.677 -11.217   7.561  1.00  0.00           H  
ATOM   4017  HZ4 DMS   408     -21.662 -11.499   9.620  1.00  0.00           H  
ATOM   4018  HZ5 DMS   408     -23.091 -10.632  10.271  1.00  0.00           H  
ATOM   4019  HZ6 DMS   408     -21.499  -9.817   9.872  1.00  0.00           H  
TER    4020      DMS   408 
ATOM   4020  S   DMS   409     -15.085   4.212  -3.716  1.00  0.00           S  
ATOM   4021  CT1 DMS   409     -15.773   2.900  -4.691  1.00  0.00           C  
ATOM   4022  O   DMS   409     -16.371   4.872  -3.181  1.00  0.00           O  
ATOM   4023  CT2 DMS   409     -14.488   3.180  -2.393  1.00  0.00           C  
ATOM   4024  HZ1 DMS   409     -14.993   2.256  -5.097  1.00  0.00           H  
ATOM   4025  HZ2 DMS   409     -16.411   3.356  -5.448  1.00  0.00           H  
ATOM   4026  HZ3 DMS   409     -16.286   2.298  -3.941  1.00  0.00           H  
ATOM   4027  HZ4 DMS   409     -14.204   3.767  -1.519  1.00  0.00           H  
ATOM   4028  HZ5 DMS   409     -13.600   2.681  -2.782  1.00  0.00           H  
ATOM   4029  HZ6 DMS   409     -15.212   2.415  -2.112  1.00  0.00           H  
TER    4030      DMS   409 
ATOM   4030  S   DMS   410     -14.297  14.840   2.140  1.00  0.00           S  
ATOM   4031  CT1 DMS   410     -14.034  14.404   0.491  1.00  0.00           C  
ATOM   4032  O   DMS   410     -15.818  14.724   2.342  1.00  0.00           O  
ATOM   4033  CT2 DMS   410     -13.603  13.355   2.984  1.00  0.00           C  
ATOM   4034  HZ1 DMS   410     -13.018  14.654   0.187  1.00  0.00           H  
ATOM   4035  HZ2 DMS   410     -14.741  15.026  -0.059  1.00  0.00           H  
ATOM   4036  HZ3 DMS   410     -14.153  13.348   0.249  1.00  0.00           H  
ATOM   4037  HZ4 DMS   410     -13.185  13.760   3.906  1.00  0.00           H  
ATOM   4038  HZ5 DMS   410     -12.852  12.838   2.387  1.00  0.00           H  
ATOM   4039  HZ6 DMS   410     -14.433  12.678   3.185  1.00  0.00           H  
TER    4040      DMS   410 
ATOM   4040  S   DMS   411     -11.052   7.492  19.782  1.00  0.00           S  
ATOM   4041  CT1 DMS   411     -12.772   7.480  19.936  1.00  0.00           C  
ATOM   4042  O   DMS   411     -10.544   6.588  20.904  1.00  0.00           O  
ATOM   4043  CT2 DMS   411     -10.874   6.421  18.363  1.00  0.00           C  
ATOM   4044  HZ1 DMS   411     -12.967   7.935  20.906  1.00  0.00           H  
ATOM   4045  HZ2 DMS   411     -13.164   6.479  19.756  1.00  0.00           H  
ATOM   4046  HZ3 DMS   411     -13.218   8.183  19.232  1.00  0.00           H  
ATOM   4047  HZ4 DMS   411     -10.319   5.517  18.613  1.00  0.00           H  
ATOM   4048  HZ5 DMS   411     -10.415   7.031  17.586  1.00  0.00           H  
ATOM   4049  HZ6 DMS   411     -11.828   6.050  17.989  1.00  0.00           H  
TER    4050      DMS   411 
ATOM   4050  S   DMS   412      -2.333  19.991  12.180  1.00  0.00           S  
ATOM   4051  CT1 DMS   412      -4.065  20.518  11.871  1.00  0.00           C  
ATOM   4052  O   DMS   412      -1.706  20.251  10.814  1.00  0.00           O  
ATOM   4053  CT2 DMS   412      -1.706  21.440  13.063  1.00  0.00           C  
ATOM   4054  HZ1 DMS   412      -3.970  21.591  11.707  1.00  0.00           H  
ATOM   4055  HZ2 DMS   412      -4.770  20.443  12.699  1.00  0.00           H  
ATOM   4056  HZ3 DMS   412      -4.389  20.048  10.942  1.00  0.00           H  
ATOM   4057  HZ4 DMS   412      -0.673  21.293  13.379  1.00  0.00           H  
ATOM   4058  HZ5 DMS   412      -2.230  21.673  13.990  1.00  0.00           H  
ATOM   4059  HZ6 DMS   412      -1.775  22.294  12.390  1.00  0.00           H  
TER    4060      DMS   412 
ATOM   4060  S   DMS   413      -3.364   8.719 -20.599  1.00  0.00           S  
ATOM   4061  CT1 DMS   413      -2.732   7.839 -19.178  1.00  0.00           C  
ATOM   4062  O   DMS   413      -4.859   8.709 -20.482  1.00  0.00           O  
ATOM   4063  CT2 DMS   413      -2.947  10.379 -20.032  1.00  0.00           C  
ATOM   4064  HZ1 DMS   413      -3.282   8.293 -18.354  1.00  0.00           H  
ATOM   4065  HZ2 DMS   413      -1.653   7.983 -19.142  1.00  0.00           H  
ATOM   4066  HZ3 DMS   413      -3.072   6.804 -19.222  1.00  0.00           H  
ATOM   4067  HZ4 DMS   413      -1.882  10.609 -19.988  1.00  0.00           H  
ATOM   4068  HZ5 DMS   413      -3.374  10.617 -19.058  1.00  0.00           H  
ATOM   4069  HZ6 DMS   413      -3.452  10.879 -20.859  1.00  0.00           H  
TER    4070      DMS   413 
ATOM   4070  S   DMS   414       2.326  -6.981 -16.578  1.00  0.00           S  
ATOM   4071  CT1 DMS   414       1.477  -6.042 -17.848  1.00  0.00           C  
ATOM   4072  O   DMS   414       1.600  -6.586 -15.241  1.00  0.00           O  
ATOM   4073  CT2 DMS   414       3.898  -6.103 -16.714  1.00  0.00           C  
ATOM   4074  HZ1 DMS   414       1.562  -4.977 -17.631  1.00  0.00           H  
ATOM   4075  HZ2 DMS   414       0.449  -6.392 -17.936  1.00  0.00           H  
ATOM   4076  HZ3 DMS   414       2.036  -6.213 -18.769  1.00  0.00           H  
ATOM   4077  HZ4 DMS   414       4.540  -6.592 -15.981  1.00  0.00           H  
ATOM   4078  HZ5 DMS   414       3.798  -5.051 -16.447  1.00  0.00           H  
ATOM   4079  HZ6 DMS   414       4.230  -6.283 -17.736  1.00  0.00           H  
TER    4080      DMS   414 
ATOM   4080  S   DMS   415       9.940 -10.087 -20.532  1.00  0.00           S  
ATOM   4081  CT1 DMS   415       9.721  -8.645 -19.564  1.00  0.00           C  
ATOM   4082  O   DMS   415      11.445 -10.348 -20.476  1.00  0.00           O  
ATOM   4083  CT2 DMS   415       9.067 -11.240 -19.493  1.00  0.00           C  
ATOM   4084  HZ1 DMS   415       8.696  -8.590 -19.195  1.00  0.00           H  
ATOM   4085  HZ2 DMS   415      10.128  -7.781 -20.088  1.00  0.00           H  
ATOM   4086  HZ3 DMS   415      10.333  -8.841 -18.683  1.00  0.00           H  
ATOM   4087  HZ4 DMS   415       9.424 -11.193 -18.465  1.00  0.00           H  
ATOM   4088  HZ5 DMS   415       9.061 -12.215 -19.980  1.00  0.00           H  
ATOM   4089  HZ6 DMS   415       8.054 -10.854 -19.374  1.00  0.00           H  
TER    4090      DMS   415 
ATOM   4090  S   DMS   416     -12.484  19.514 -14.822  1.00  0.00           S  
ATOM   4091  CT1 DMS   416     -12.359  18.629 -13.321  1.00  0.00           C  
ATOM   4092  O   DMS   416     -11.668  20.780 -14.667  1.00  0.00           O  
ATOM   4093  CT2 DMS   416     -11.627  18.268 -15.789  1.00  0.00           C  
ATOM   4094  HZ1 DMS   416     -11.320  18.792 -13.034  1.00  0.00           H  
ATOM   4095  HZ2 DMS   416     -12.678  17.601 -13.490  1.00  0.00           H  
ATOM   4096  HZ3 DMS   416     -12.915  19.069 -12.492  1.00  0.00           H  
ATOM   4097  HZ4 DMS   416     -12.060  17.268 -15.799  1.00  0.00           H  
ATOM   4098  HZ5 DMS   416     -10.586  18.260 -15.465  1.00  0.00           H  
ATOM   4099  HZ6 DMS   416     -11.605  18.604 -16.825  1.00  0.00           H  
TER    4100      DMS   416 
ATOM   4100  S   DMS   417      -2.642  -5.026   7.125  1.00  0.00           S  
ATOM   4101  CT1 DMS   417      -1.647  -3.612   7.595  1.00  0.00           C  
ATOM   4102  O   DMS   417      -2.746  -4.909   5.604  1.00  0.00           O  
ATOM   4103  CT2 DMS   417      -1.522  -6.324   7.547  1.00  0.00           C  
ATOM   4104  HZ1 DMS   417      -2.135  -2.719   7.203  1.00  0.00           H  
ATOM   4105  HZ2 DMS   417      -0.690  -3.678   7.077  1.00  0.00           H  
ATOM   4106  HZ3 DMS   417      -1.660  -3.612   8.684  1.00  0.00           H  
ATOM   4107  HZ4 DMS   417      -1.292  -6.448   8.605  1.00  0.00           H  
ATOM   4108  HZ5 DMS   417      -0.662  -5.975   6.976  1.00  0.00           H  
ATOM   4109  HZ6 DMS   417      -1.982  -7.282   7.302  1.00  0.00           H  
TER    4110      DMS   417 
ATOM   4110  S   DMS   418      -4.461  -6.734 -12.665  1.00  0.00           S  
ATOM   4111  CT1 DMS   418      -3.404  -5.680 -11.585  1.00  0.00           C  
ATOM   4112  O   DMS   418      -5.854  -6.094 -12.596  1.00  0.00           O  
ATOM   4113  CT2 DMS   418      -3.773  -6.287 -14.273  1.00  0.00           C  
ATOM   4114  HZ1 DMS   418      -2.728  -5.050 -12.162  1.00  0.00           H  
ATOM   4115  HZ2 DMS   418      -2.802  -6.249 -10.876  1.00  0.00           H  
ATOM   4116  HZ3 DMS   418      -4.061  -5.006 -11.035  1.00  0.00           H  
ATOM   4117  HZ4 DMS   418      -4.517  -6.213 -15.065  1.00  0.00           H  
ATOM   4118  HZ5 DMS   418      -3.005  -7.032 -14.478  1.00  0.00           H  
ATOM   4119  HZ6 DMS   418      -3.352  -5.284 -14.194  1.00  0.00           H  
TER    4120      DMS   418 
ATOM   4120  S   DMS   419       3.919  -7.568  20.126  1.00  0.00           S  
ATOM   4121  CT1 DMS   419       5.093  -8.904  20.425  1.00  0.00           C  
ATOM   4122  O   DMS   419       4.621  -6.289  20.597  1.00  0.00           O  
ATOM   4123  CT2 DMS   419       4.020  -7.704  18.291  1.00  0.00           C  
ATOM   4124  HZ1 DMS   419       5.398  -8.978  21.468  1.00  0.00           H  
ATOM   4125  HZ2 DMS   419       6.010  -8.700  19.870  1.00  0.00           H  
ATOM   4126  HZ3 DMS   419       4.572  -9.807  20.107  1.00  0.00           H  
ATOM   4127  HZ4 DMS   419       3.524  -6.845  17.839  1.00  0.00           H  
ATOM   4128  HZ5 DMS   419       3.465  -8.549  17.884  1.00  0.00           H  
ATOM   4129  HZ6 DMS   419       5.015  -7.869  17.879  1.00  0.00           H  
TER    4130      DMS   419 
ATOM   4130  S   DMS   420       2.919  14.336   6.432  1.00  0.00           S  
ATOM   4131  CT1 DMS   420       2.686  16.152   6.267  1.00  0.00           C  
ATOM   4132  O   DMS   420       4.381  14.139   6.682  1.00  0.00           O  
ATOM   4133  CT2 DMS   420       2.249  14.342   8.123  1.00  0.00           C  
ATOM   4134  HZ1 DMS   420       3.216  16.615   7.099  1.00  0.00           H  
ATOM   4135  HZ2 DMS   420       1.615  16.353   6.225  1.00  0.00           H  
ATOM   4136  HZ3 DMS   420       3.142  16.499   5.340  1.00  0.00           H  
ATOM   4137  HZ4 DMS   420       1.321  14.910   8.068  1.00  0.00           H  
ATOM   4138  HZ5 DMS   420       2.954  14.905   8.735  1.00  0.00           H  
ATOM   4139  HZ6 DMS   420       2.011  13.341   8.484  1.00  0.00           H  
TER    4140      DMS   420 
ATOM   4140  S   DMS   421      17.051 -10.713  -9.181  1.00  0.00           S  
ATOM   4141  CT1 DMS   421      18.221 -11.250  -7.923  1.00  0.00           C  
ATOM   4142  O   DMS   421      15.821 -11.574  -9.043  1.00  0.00           O  
ATOM   4143  CT2 DMS   421      16.577  -9.055  -8.579  1.00  0.00           C  
ATOM   4144  HZ1 DMS   421      18.009 -10.934  -6.901  1.00  0.00           H  
ATOM   4145  HZ2 DMS   421      19.194 -10.864  -8.227  1.00  0.00           H  
ATOM   4146  HZ3 DMS   421      18.455 -12.310  -8.015  1.00  0.00           H  
ATOM   4147  HZ4 DMS   421      16.422  -9.203  -7.510  1.00  0.00           H  
ATOM   4148  HZ5 DMS   421      15.751  -8.584  -9.112  1.00  0.00           H  
ATOM   4149  HZ6 DMS   421      17.388  -8.341  -8.720  1.00  0.00           H  
TER    4150      DMS   421 
ATOM   4150  S   DMS   422      -0.735 -19.157 -12.505  1.00  0.00           S  
ATOM   4151  CT1 DMS   422      -0.296 -20.627 -11.623  1.00  0.00           C  
ATOM   4152  O   DMS   422      -1.254 -18.207 -11.430  1.00  0.00           O  
ATOM   4153  CT2 DMS   422       0.885 -18.611 -13.080  1.00  0.00           C  
ATOM   4154  HZ1 DMS   422      -0.080 -21.422 -12.336  1.00  0.00           H  
ATOM   4155  HZ2 DMS   422      -1.102 -20.907 -10.945  1.00  0.00           H  
ATOM   4156  HZ3 DMS   422       0.596 -20.444 -11.023  1.00  0.00           H  
ATOM   4157  HZ4 DMS   422       1.662 -18.897 -12.371  1.00  0.00           H  
ATOM   4158  HZ5 DMS   422       0.830 -17.539 -13.270  1.00  0.00           H  
ATOM   4159  HZ6 DMS   422       1.085 -19.230 -13.955  1.00  0.00           H  
TER    4160      DMS   422 
ATOM   4160  S   DMS   423     -13.475  16.549  -2.610  1.00  0.00           S  
ATOM   4161  CT1 DMS   423     -12.698  17.854  -1.625  1.00  0.00           C  
ATOM   4162  O   DMS   423     -14.944  16.437  -2.069  1.00  0.00           O  
ATOM   4163  CT2 DMS   423     -13.467  17.426  -4.124  1.00  0.00           C  
ATOM   4164  HZ1 DMS   423     -12.804  17.581  -0.576  1.00  0.00           H  
ATOM   4165  HZ2 DMS   423     -13.280  18.765  -1.769  1.00  0.00           H  
ATOM   4166  HZ3 DMS   423     -11.692  17.958  -2.032  1.00  0.00           H  
ATOM   4167  HZ4 DMS   423     -13.879  18.404  -3.876  1.00  0.00           H  
ATOM   4168  HZ5 DMS   423     -14.160  16.958  -4.823  1.00  0.00           H  
ATOM   4169  HZ6 DMS   423     -12.466  17.444  -4.554  1.00  0.00           H  
TER    4170      DMS   423 
ATOM   4170  S   DMS   424      20.458  11.114   5.017  1.00  0.00           S  
ATOM   4171  CT1 DMS   424      18.902  11.965   4.616  1.00  0.00           C  
ATOM   4172  O   DMS   424      21.106  11.501   6.360  1.00  0.00           O  
ATOM   4173  CT2 DMS   424      20.066   9.399   5.036  1.00  0.00           C  
ATOM   4174  HZ1 DMS   424      18.552  11.588   3.655  1.00  0.00           H  
ATOM   4175  HZ2 DMS   424      19.101  13.037   4.632  1.00  0.00           H  
ATOM   4176  HZ3 DMS   424      18.175  11.835   5.417  1.00  0.00           H  
ATOM   4177  HZ4 DMS   424      19.367   9.224   5.853  1.00  0.00           H  
ATOM   4178  HZ5 DMS   424      21.020   8.942   5.298  1.00  0.00           H  
ATOM   4179  HZ6 DMS   424      19.720   9.142   4.035  1.00  0.00           H  
TER    4180      DMS   424 
ATOM   4180  S   DMS   425      18.699   7.282 -13.393  1.00  0.00           S  
ATOM   4181  CT1 DMS   425      17.683   6.778 -11.973  1.00  0.00           C  
ATOM   4182  O   DMS   425      20.155   7.415 -12.898  1.00  0.00           O  
ATOM   4183  CT2 DMS   425      18.870   5.665 -14.192  1.00  0.00           C  
ATOM   4184  HZ1 DMS   425      18.074   7.163 -11.032  1.00  0.00           H  
ATOM   4185  HZ2 DMS   425      17.822   5.698 -11.910  1.00  0.00           H  
ATOM   4186  HZ3 DMS   425      16.682   7.120 -12.236  1.00  0.00           H  
ATOM   4187  HZ4 DMS   425      19.609   5.738 -14.990  1.00  0.00           H  
ATOM   4188  HZ5 DMS   425      17.906   5.431 -14.646  1.00  0.00           H  
ATOM   4189  HZ6 DMS   425      19.206   4.976 -13.418  1.00  0.00           H  
TER    4190      DMS   425 
ATOM   4190  S   DMS   426      -0.893  -6.992  -3.254  1.00  0.00           S  
ATOM   4191  CT1 DMS   426       0.387  -6.755  -2.046  1.00  0.00           C  
ATOM   4192  O   DMS   426      -1.583  -8.346  -2.883  1.00  0.00           O  
ATOM   4193  CT2 DMS   426      -1.995  -5.647  -2.785  1.00  0.00           C  
ATOM   4194  HZ1 DMS   426       0.657  -5.699  -2.024  1.00  0.00           H  
ATOM   4195  HZ2 DMS   426       1.231  -7.373  -2.353  1.00  0.00           H  
ATOM   4196  HZ3 DMS   426       0.067  -6.962  -1.025  1.00  0.00           H  
ATOM   4197  HZ4 DMS   426      -1.406  -4.741  -2.647  1.00  0.00           H  
ATOM   4198  HZ5 DMS   426      -2.492  -6.044  -1.900  1.00  0.00           H  
ATOM   4199  HZ6 DMS   426      -2.729  -5.431  -3.561  1.00  0.00           H  
TER    4200      DMS   426 
ATOM   4200  S   DMS   427      -8.827 -19.107  -7.743  1.00  0.00           S  
ATOM   4201  CT1 DMS   427      -8.819 -18.781  -9.525  1.00  0.00           C  
ATOM   4202  O   DMS   427      -8.077 -17.926  -7.165  1.00  0.00           O  
ATOM   4203  CT2 DMS   427     -10.521 -18.643  -7.614  1.00  0.00           C  
ATOM   4204  HZ1 DMS   427      -7.887 -19.174  -9.931  1.00  0.00           H  
ATOM   4205  HZ2 DMS   427      -8.892 -17.694  -9.549  1.00  0.00           H  
ATOM   4206  HZ3 DMS   427      -9.644 -19.286 -10.029  1.00  0.00           H  
ATOM   4207  HZ4 DMS   427     -10.391 -17.564  -7.705  1.00  0.00           H  
ATOM   4208  HZ5 DMS   427     -10.674 -18.905  -6.567  1.00  0.00           H  
ATOM   4209  HZ6 DMS   427     -11.169 -19.076  -8.375  1.00  0.00           H  
TER    4210      DMS   427 
ATOM   4210  S   DMS   428       5.559  19.667 -11.393  1.00  0.00           S  
ATOM   4211  CT1 DMS   428       6.578  20.601 -10.273  1.00  0.00           C  
ATOM   4212  O   DMS   428       6.388  19.577 -12.633  1.00  0.00           O  
ATOM   4213  CT2 DMS   428       5.830  18.047 -10.761  1.00  0.00           C  
ATOM   4214  HZ1 DMS   428       6.182  20.791  -9.276  1.00  0.00           H  
ATOM   4215  HZ2 DMS   428       6.860  21.546 -10.739  1.00  0.00           H  
ATOM   4216  HZ3 DMS   428       7.461  19.970 -10.173  1.00  0.00           H  
ATOM   4217  HZ4 DMS   428       5.225  17.280 -11.244  1.00  0.00           H  
ATOM   4218  HZ5 DMS   428       5.447  18.100  -9.742  1.00  0.00           H  
ATOM   4219  HZ6 DMS   428       6.880  17.780 -10.877  1.00  0.00           H  
TER    4220      DMS   428 
ATOM   4220  S   DMS   429       7.859 -19.822   6.719  1.00  0.00           S  
ATOM   4221  CT1 DMS   429       8.009 -18.227   7.531  1.00  0.00           C  
ATOM   4222  O   DMS   429       9.066 -19.811   5.788  1.00  0.00           O  
ATOM   4223  CT2 DMS   429       8.353 -20.773   8.167  1.00  0.00           C  
ATOM   4224  HZ1 DMS   429       8.116 -17.471   6.754  1.00  0.00           H  
ATOM   4225  HZ2 DMS   429       8.958 -18.224   8.068  1.00  0.00           H  
ATOM   4226  HZ3 DMS   429       7.111 -17.946   8.082  1.00  0.00           H  
ATOM   4227  HZ4 DMS   429       8.178 -21.814   7.897  1.00  0.00           H  
ATOM   4228  HZ5 DMS   429       7.616 -20.666   8.963  1.00  0.00           H  
ATOM   4229  HZ6 DMS   429       9.354 -20.544   8.534  1.00  0.00           H  
TER    4230      DMS   429 
ATOM   4230  S   DMS   430     -13.471  -3.554  14.368  1.00  0.00           S  
ATOM   4231  CT1 DMS   430     -12.476  -3.915  15.857  1.00  0.00           C  
ATOM   4232  O   DMS   430     -13.396  -2.104  14.035  1.00  0.00           O  
ATOM   4233  CT2 DMS   430     -12.329  -4.455  13.186  1.00  0.00           C  
ATOM   4234  HZ1 DMS   430     -12.749  -4.877  16.291  1.00  0.00           H  
ATOM   4235  HZ2 DMS   430     -12.637  -3.196  16.660  1.00  0.00           H  
ATOM   4236  HZ3 DMS   430     -11.428  -3.943  15.559  1.00  0.00           H  
ATOM   4237  HZ4 DMS   430     -12.804  -4.522  12.208  1.00  0.00           H  
ATOM   4238  HZ5 DMS   430     -12.087  -5.437  13.595  1.00  0.00           H  
ATOM   4239  HZ6 DMS   430     -11.344  -3.993  13.261  1.00  0.00           H  
TER    4240      DMS   430 
ATOM   4240  S   DMS   431      10.930 -10.982  -2.072  1.00  0.00           S  
ATOM   4241  CT1 DMS   431      10.227  -9.474  -1.345  1.00  0.00           C  
ATOM   4242  O   DMS   431       9.773 -11.635  -2.888  1.00  0.00           O  
ATOM   4243  CT2 DMS   431      12.146 -10.148  -3.105  1.00  0.00           C  
ATOM   4244  HZ1 DMS   431       9.702  -8.957  -2.149  1.00  0.00           H  
ATOM   4245  HZ2 DMS   431      10.989  -8.815  -0.929  1.00  0.00           H  
ATOM   4246  HZ3 DMS   431       9.514  -9.855  -0.614  1.00  0.00           H  
ATOM   4247  HZ4 DMS   431      12.879  -9.563  -2.550  1.00  0.00           H  
ATOM   4248  HZ5 DMS   431      11.717  -9.389  -3.758  1.00  0.00           H  
ATOM   4249  HZ6 DMS   431      12.681 -10.976  -3.571  1.00  0.00           H  
TER    4250      DMS   431 
ATOM   4250  S   DMS   432       0.903 -12.140 -16.455  1.00  0.00           S  
ATOM   4251  CT1 DMS   432       1.671 -10.793 -17.301  1.00  0.00           C  
ATOM   4252  O   DMS   432       0.246 -13.018 -17.542  1.00  0.00           O  
ATOM   4253  CT2 DMS   432       2.355 -12.992 -15.959  1.00  0.00           C  
ATOM   4254  HZ1 DMS   432       2.140 -10.053 -16.654  1.00  0.00           H  
ATOM   4255  HZ2 DMS   432       0.793 -10.336 -17.757  1.00  0.00           H  
ATOM   4256  HZ3 DMS   432       2.210 -11.245 -18.134  1.00  0.00           H  
ATOM   4257  HZ4 DMS   432       2.125 -13.899 -15.400  1.00  0.00           H  
ATOM   4258  HZ5 DMS   432       3.025 -12.318 -15.426  1.00  0.00           H  
ATOM   4259  HZ6 DMS   432       2.890 -13.335 -16.845  1.00  0.00           H  
TER    4260      DMS   432 
ATOM   4260  S   DMS   433      -1.667  12.659   3.932  1.00  0.00           S  
ATOM   4261  CT1 DMS   433      -1.634  14.433   4.275  1.00  0.00           C  
ATOM   4262  O   DMS   433      -1.823  11.934   5.264  1.00  0.00           O  
ATOM   4263  CT2 DMS   433      -3.294  12.764   3.101  1.00  0.00           C  
ATOM   4264  HZ1 DMS   433      -1.889  15.003   3.382  1.00  0.00           H  
ATOM   4265  HZ2 DMS   433      -0.668  14.824   4.592  1.00  0.00           H  
ATOM   4266  HZ3 DMS   433      -2.386  14.593   5.048  1.00  0.00           H  
ATOM   4267  HZ4 DMS   433      -4.028  13.307   3.697  1.00  0.00           H  
ATOM   4268  HZ5 DMS   433      -3.690  11.750   3.052  1.00  0.00           H  
ATOM   4269  HZ6 DMS   433      -3.124  13.152   2.096  1.00  0.00           H  
TER    4270      DMS   433 
ATOM   4270  S   DMS   434       0.210  -8.154 -11.174  1.00  0.00           S  
ATOM   4271  CT1 DMS   434       0.797  -6.405 -11.302  1.00  0.00           C  
ATOM   4272  O   DMS   434      -1.299  -8.258 -11.495  1.00  0.00           O  
ATOM   4273  CT2 DMS   434       1.101  -8.834 -12.651  1.00  0.00           C  
ATOM   4274  HZ1 DMS   434       1.867  -6.252 -11.438  1.00  0.00           H  
ATOM   4275  HZ2 DMS   434       0.368  -5.828 -10.483  1.00  0.00           H  
ATOM   4276  HZ3 DMS   434       0.209  -6.064 -12.155  1.00  0.00           H  
ATOM   4277  HZ4 DMS   434       2.168  -8.655 -12.519  1.00  0.00           H  
ATOM   4278  HZ5 DMS   434       0.720  -8.447 -13.596  1.00  0.00           H  
ATOM   4279  HZ6 DMS   434       0.971  -9.915 -12.708  1.00  0.00           H  
TER    4280      DMS   434 
ATOM   4280  S   DMS   435      22.511  12.088   9.954  1.00  0.00           S  
ATOM   4281  CT1 DMS   435      22.231  12.366  11.740  1.00  0.00           C  
ATOM   4282  O   DMS   435      23.286  13.352   9.438  1.00  0.00           O  
ATOM   4283  CT2 DMS   435      20.763  12.317   9.420  1.00  0.00           C  
ATOM   4284  HZ1 DMS   435      21.757  13.335  11.897  1.00  0.00           H  
ATOM   4285  HZ2 DMS   435      23.209  12.420  12.219  1.00  0.00           H  
ATOM   4286  HZ3 DMS   435      21.637  11.567  12.182  1.00  0.00           H  
ATOM   4287  HZ4 DMS   435      20.381  11.298   9.477  1.00  0.00           H  
ATOM   4288  HZ5 DMS   435      20.658  12.703   8.406  1.00  0.00           H  
ATOM   4289  HZ6 DMS   435      20.290  12.871  10.231  1.00  0.00           H  
TER    4290      DMS   435 
ATOM   4290  S   DMS   436     -17.612  13.165  -5.930  1.00  0.00           S  
ATOM   4291  CT1 DMS   436     -19.021  13.869  -6.821  1.00  0.00           C  
ATOM   4292  O   DMS   436     -16.779  12.576  -7.057  1.00  0.00           O  
ATOM   4293  CT2 DMS   436     -16.825  14.682  -5.352  1.00  0.00           C  
ATOM   4294  HZ1 DMS   436     -18.747  14.813  -7.293  1.00  0.00           H  
ATOM   4295  HZ2 DMS   436     -19.884  14.142  -6.213  1.00  0.00           H  
ATOM   4296  HZ3 DMS   436     -19.420  13.170  -7.556  1.00  0.00           H  
ATOM   4297  HZ4 DMS   436     -15.918  14.390  -4.823  1.00  0.00           H  
ATOM   4298  HZ5 DMS   436     -17.422  15.231  -4.625  1.00  0.00           H  
ATOM   4299  HZ6 DMS   436     -16.567  15.316  -6.200  1.00  0.00           H  
TER    4300      DMS   436 
ATOM   4300  S   DMS   437       1.485   6.285  14.009  1.00  0.00           S  
ATOM   4301  CT1 DMS   437      -0.169   7.006  13.831  1.00  0.00           C  
ATOM   4302  O   DMS   437       2.460   7.477  14.248  1.00  0.00           O  
ATOM   4303  CT2 DMS   437       1.117   5.581  15.638  1.00  0.00           C  
ATOM   4304  HZ1 DMS   437      -0.197   7.648  12.950  1.00  0.00           H  
ATOM   4305  HZ2 DMS   437      -0.377   7.525  14.766  1.00  0.00           H  
ATOM   4306  HZ3 DMS   437      -0.919   6.237  13.646  1.00  0.00           H  
ATOM   4307  HZ4 DMS   437       0.740   6.358  16.303  1.00  0.00           H  
ATOM   4308  HZ5 DMS   437       2.041   5.243  16.108  1.00  0.00           H  
ATOM   4309  HZ6 DMS   437       0.485   4.713  15.451  1.00  0.00           H  
TER    4310      DMS   437 
ATOM   4310  S   DMS   438       7.441  -7.408  -1.606  1.00  0.00           S  
ATOM   4311  CT1 DMS   438       8.167  -7.310   0.082  1.00  0.00           C  
ATOM   4312  O   DMS   438       5.942  -7.802  -1.432  1.00  0.00           O  
ATOM   4313  CT2 DMS   438       7.326  -5.698  -2.033  1.00  0.00           C  
ATOM   4314  HZ1 DMS   438       8.166  -8.253   0.629  1.00  0.00           H  
ATOM   4315  HZ2 DMS   438       7.650  -6.633   0.761  1.00  0.00           H  
ATOM   4316  HZ3 DMS   438       9.221  -7.035   0.092  1.00  0.00           H  
ATOM   4317  HZ4 DMS   438       6.951  -5.661  -3.056  1.00  0.00           H  
ATOM   4318  HZ5 DMS   438       8.291  -5.200  -1.946  1.00  0.00           H  
ATOM   4319  HZ6 DMS   438       6.681  -5.179  -1.323  1.00  0.00           H  
TER    4320      DMS   438 
ATOM   4320  S   DMS   439      -1.106  14.368  -4.628  1.00  0.00           S  
ATOM   4321  CT1 DMS   439       0.174  15.546  -4.936  1.00  0.00           C  
ATOM   4322  O   DMS   439      -2.177  14.942  -3.634  1.00  0.00           O  
ATOM   4323  CT2 DMS   439      -1.701  14.409  -6.241  1.00  0.00           C  
ATOM   4324  HZ1 DMS   439      -0.228  16.460  -5.374  1.00  0.00           H  
ATOM   4325  HZ2 DMS   439       0.859  15.217  -5.717  1.00  0.00           H  
ATOM   4326  HZ3 DMS   439       0.590  15.737  -3.947  1.00  0.00           H  
ATOM   4327  HZ4 DMS   439      -2.394  13.567  -6.240  1.00  0.00           H  
ATOM   4328  HZ5 DMS   439      -0.928  14.281  -6.998  1.00  0.00           H  
ATOM   4329  HZ6 DMS   439      -2.171  15.380  -6.395  1.00  0.00           H  
TER    4330      DMS   439 
ATOM   4330  S   DMS   440      -2.654  17.544   8.548  1.00  0.00           S  
ATOM   4331  CT1 DMS   440      -2.055  16.105   7.513  1.00  0.00           C  
ATOM   4332  O   DMS   440      -3.836  18.148   7.841  1.00  0.00           O  
ATOM   4333  CT2 DMS   440      -3.201  16.860  10.075  1.00  0.00           C  
ATOM   4334  HZ1 DMS   440      -2.954  15.490   7.462  1.00  0.00           H  
ATOM   4335  HZ2 DMS   440      -1.162  15.618   7.904  1.00  0.00           H  
ATOM   4336  HZ3 DMS   440      -1.721  16.409   6.522  1.00  0.00           H  
ATOM   4337  HZ4 DMS   440      -3.805  17.712  10.387  1.00  0.00           H  
ATOM   4338  HZ5 DMS   440      -2.368  16.635  10.741  1.00  0.00           H  
ATOM   4339  HZ6 DMS   440      -3.842  16.004   9.867  1.00  0.00           H  
TER    4340      DMS   440 
ATOM   4340  S   DMS   441     -12.168  14.923   6.749  1.00  0.00           S  
ATOM   4341  CT1 DMS   441     -10.832  14.262   5.678  1.00  0.00           C  
ATOM   4342  O   DMS   441     -12.837  13.745   7.405  1.00  0.00           O  
ATOM   4343  CT2 DMS   441     -11.189  15.730   7.946  1.00  0.00           C  
ATOM   4344  HZ1 DMS   441     -10.396  15.141   5.203  1.00  0.00           H  
ATOM   4345  HZ2 DMS   441     -11.242  13.605   4.911  1.00  0.00           H  
ATOM   4346  HZ3 DMS   441     -10.062  13.744   6.250  1.00  0.00           H  
ATOM   4347  HZ4 DMS   441     -10.678  16.598   7.528  1.00  0.00           H  
ATOM   4348  HZ5 DMS   441     -10.456  14.990   8.266  1.00  0.00           H  
ATOM   4349  HZ6 DMS   441     -11.882  16.123   8.690  1.00  0.00           H  
TER    4350      DMS   441 
ATOM   4350  S   DMS   442      -4.315  15.565  13.830  1.00  0.00           S  
ATOM   4351  CT1 DMS   442      -3.775  14.020  12.981  1.00  0.00           C  
ATOM   4352  O   DMS   442      -3.212  16.583  13.504  1.00  0.00           O  
ATOM   4353  CT2 DMS   442      -5.704  15.878  12.780  1.00  0.00           C  
ATOM   4354  HZ1 DMS   442      -2.962  13.506  13.494  1.00  0.00           H  
ATOM   4355  HZ2 DMS   442      -3.560  14.284  11.945  1.00  0.00           H  
ATOM   4356  HZ3 DMS   442      -4.545  13.254  13.070  1.00  0.00           H  
ATOM   4357  HZ4 DMS   442      -5.517  15.586  11.747  1.00  0.00           H  
ATOM   4358  HZ5 DMS   442      -5.848  16.955  12.857  1.00  0.00           H  
ATOM   4359  HZ6 DMS   442      -6.634  15.487  13.194  1.00  0.00           H  
TER    4360      DMS   442 
ATOM   4360  S   DMS   443     -15.356  16.343 -13.608  1.00  0.00           S  
ATOM   4361  CT1 DMS   443     -17.081  15.841 -13.739  1.00  0.00           C  
ATOM   4362  O   DMS   443     -15.183  17.431 -12.518  1.00  0.00           O  
ATOM   4363  CT2 DMS   443     -14.711  14.762 -12.855  1.00  0.00           C  
ATOM   4364  HZ1 DMS   443     -17.429  15.488 -12.768  1.00  0.00           H  
ATOM   4365  HZ2 DMS   443     -17.141  15.034 -14.468  1.00  0.00           H  
ATOM   4366  HZ3 DMS   443     -17.652  16.710 -14.066  1.00  0.00           H  
ATOM   4367  HZ4 DMS   443     -13.655  14.899 -12.622  1.00  0.00           H  
ATOM   4368  HZ5 DMS   443     -14.732  13.911 -13.536  1.00  0.00           H  
ATOM   4369  HZ6 DMS   443     -15.337  14.453 -12.018  1.00  0.00           H  
TER    4370      DMS   443 
ATOM   4370  S   DMS   444      -8.224 -11.040   5.981  1.00  0.00           S  
ATOM   4371  CT1 DMS   444      -9.982 -11.385   5.574  1.00  0.00           C  
ATOM   4372  O   DMS   444      -7.682 -12.236   6.782  1.00  0.00           O  
ATOM   4373  CT2 DMS   444      -7.496 -11.066   4.370  1.00  0.00           C  
ATOM   4374  HZ1 DMS   444     -10.241 -10.556   4.916  1.00  0.00           H  
ATOM   4375  HZ2 DMS   444     -10.555 -11.383   6.502  1.00  0.00           H  
ATOM   4376  HZ3 DMS   444     -10.124 -12.373   5.136  1.00  0.00           H  
ATOM   4377  HZ4 DMS   444      -7.726 -10.099   3.922  1.00  0.00           H  
ATOM   4378  HZ5 DMS   444      -7.641 -11.975   3.786  1.00  0.00           H  
ATOM   4379  HZ6 DMS   444      -6.419 -11.047   4.540  1.00  0.00           H  
TER    4380      DMS   444 
ATOM   4380  S   DMS   445      -2.143   6.989 -11.349  1.00  0.00           S  
ATOM   4381  CT1 DMS   445      -0.999   7.009  -9.949  1.00  0.00           C  
ATOM   4382  O   DMS   445      -3.346   7.998 -11.232  1.00  0.00           O  
ATOM   4383  CT2 DMS   445      -1.008   7.566 -12.626  1.00  0.00           C  
ATOM   4384  HZ1 DMS   445      -0.094   6.409 -10.044  1.00  0.00           H  
ATOM   4385  HZ2 DMS   445      -1.552   6.696  -9.064  1.00  0.00           H  
ATOM   4386  HZ3 DMS   445      -0.646   8.012  -9.711  1.00  0.00           H  
ATOM   4387  HZ4 DMS   445      -0.176   6.875 -12.766  1.00  0.00           H  
ATOM   4388  HZ5 DMS   445      -0.623   8.519 -12.262  1.00  0.00           H  
ATOM   4389  HZ6 DMS   445      -1.646   7.759 -13.488  1.00  0.00           H  
TER    4390      DMS   445 
ATOM   4390  S   DMS   446      11.438  14.645  -5.020  1.00  0.00           S  
ATOM   4391  CT1 DMS   446      12.153  14.883  -3.424  1.00  0.00           C  
ATOM   4392  O   DMS   446      12.465  15.303  -5.959  1.00  0.00           O  
ATOM   4393  CT2 DMS   446      11.608  12.881  -5.091  1.00  0.00           C  
ATOM   4394  HZ1 DMS   446      11.612  14.197  -2.772  1.00  0.00           H  
ATOM   4395  HZ2 DMS   446      12.037  15.937  -3.171  1.00  0.00           H  
ATOM   4396  HZ3 DMS   446      13.189  14.544  -3.403  1.00  0.00           H  
ATOM   4397  HZ4 DMS   446      10.868  12.345  -4.497  1.00  0.00           H  
ATOM   4398  HZ5 DMS   446      12.549  12.598  -4.619  1.00  0.00           H  
ATOM   4399  HZ6 DMS   446      11.606  12.601  -6.145  1.00  0.00           H  
TER    4400      DMS   446 
ATOM   4400  S   DMS   447      -6.215  14.230   7.881  1.00  0.00           S  
ATOM   4401  CT1 DMS   447      -6.688  15.792   8.608  1.00  0.00           C  
ATOM   4402  O   DMS   447      -7.540  13.608   7.427  1.00  0.00           O  
ATOM   4403  CT2 DMS   447      -5.792  13.366   9.462  1.00  0.00           C  
ATOM   4404  HZ1 DMS   447      -5.851  16.199   9.176  1.00  0.00           H  
ATOM   4405  HZ2 DMS   447      -7.493  15.740   9.341  1.00  0.00           H  
ATOM   4406  HZ3 DMS   447      -7.098  16.502   7.890  1.00  0.00           H  
ATOM   4407  HZ4 DMS   447      -5.353  14.043  10.195  1.00  0.00           H  
ATOM   4408  HZ5 DMS   447      -4.997  12.642   9.278  1.00  0.00           H  
ATOM   4409  HZ6 DMS   447      -6.622  12.858   9.953  1.00  0.00           H  
TER    4410      DMS   447 
ATOM   4410  S   DMS   448      16.143   3.677 -15.196  1.00  0.00           S  
ATOM   4411  CT1 DMS   448      16.503   2.271 -16.259  1.00  0.00           C  
ATOM   4412  O   DMS   448      15.792   3.054 -13.854  1.00  0.00           O  
ATOM   4413  CT2 DMS   448      14.528   4.041 -15.932  1.00  0.00           C  
ATOM   4414  HZ1 DMS   448      16.499   2.535 -17.317  1.00  0.00           H  
ATOM   4415  HZ2 DMS   448      15.793   1.458 -16.108  1.00  0.00           H  
ATOM   4416  HZ3 DMS   448      17.493   1.866 -16.045  1.00  0.00           H  
ATOM   4417  HZ4 DMS   448      14.200   5.071 -15.789  1.00  0.00           H  
ATOM   4418  HZ5 DMS   448      13.848   3.321 -15.476  1.00  0.00           H  
ATOM   4419  HZ6 DMS   448      14.535   3.874 -17.009  1.00  0.00           H  
TER    4420      DMS   448 
ATOM   4420  S   DMS   449      -1.346  13.255   9.281  1.00  0.00           S  
ATOM   4421  CT1 DMS   449      -1.516  11.845   8.283  1.00  0.00           C  
ATOM   4422  O   DMS   449      -2.766  13.394   9.833  1.00  0.00           O  
ATOM   4423  CT2 DMS   449      -0.396  12.371  10.580  1.00  0.00           C  
ATOM   4424  HZ1 DMS   449      -1.795  10.980   8.885  1.00  0.00           H  
ATOM   4425  HZ2 DMS   449      -0.666  11.684   7.619  1.00  0.00           H  
ATOM   4426  HZ3 DMS   449      -2.384  11.973   7.636  1.00  0.00           H  
ATOM   4427  HZ4 DMS   449      -0.584  12.792  11.568  1.00  0.00           H  
ATOM   4428  HZ5 DMS   449       0.664  12.458  10.340  1.00  0.00           H  
ATOM   4429  HZ6 DMS   449      -0.688  11.333  10.421  1.00  0.00           H  
TER    4430      DMS   449 
ATOM   4430  S   DMS   450      -5.124  11.273  22.819  1.00  0.00           S  
ATOM   4431  CT1 DMS   450      -3.969  10.387  21.821  1.00  0.00           C  
ATOM   4432  O   DMS   450      -6.488  10.991  22.234  1.00  0.00           O  
ATOM   4433  CT2 DMS   450      -4.960  10.325  24.316  1.00  0.00           C  
ATOM   4434  HZ1 DMS   450      -4.042  10.891  20.857  1.00  0.00           H  
ATOM   4435  HZ2 DMS   450      -4.222   9.342  21.643  1.00  0.00           H  
ATOM   4436  HZ3 DMS   450      -2.953  10.325  22.210  1.00  0.00           H  
ATOM   4437  HZ4 DMS   450      -3.950  10.382  24.721  1.00  0.00           H  
ATOM   4438  HZ5 DMS   450      -5.196   9.266  24.201  1.00  0.00           H  
ATOM   4439  HZ6 DMS   450      -5.707  10.700  25.014  1.00  0.00           H  
TER    4440      DMS   450 
ATOM   4440  S   DMS   451      19.574   9.212   1.063  1.00  0.00           S  
ATOM   4441  CT1 DMS   451      20.659  10.169   0.025  1.00  0.00           C  
ATOM   4442  O   DMS   451      18.095   9.636   0.749  1.00  0.00           O  
ATOM   4443  CT2 DMS   451      19.860   7.603   0.338  1.00  0.00           C  
ATOM   4444  HZ1 DMS   451      20.065  10.368  -0.867  1.00  0.00           H  
ATOM   4445  HZ2 DMS   451      21.566   9.595  -0.164  1.00  0.00           H  
ATOM   4446  HZ3 DMS   451      20.942  11.104   0.509  1.00  0.00           H  
ATOM   4447  HZ4 DMS   451      19.816   7.645  -0.750  1.00  0.00           H  
ATOM   4448  HZ5 DMS   451      19.068   6.932   0.671  1.00  0.00           H  
ATOM   4449  HZ6 DMS   451      20.864   7.211   0.503  1.00  0.00           H  
TER    4450      DMS   451 
ATOM   4450  S   DMS   452      11.560  -7.774  14.521  1.00  0.00           S  
ATOM   4451  CT1 DMS   452      10.133  -8.488  13.616  1.00  0.00           C  
ATOM   4452  O   DMS   452      11.864  -6.381  13.975  1.00  0.00           O  
ATOM   4453  CT2 DMS   452      10.660  -7.456  16.070  1.00  0.00           C  
ATOM   4454  HZ1 DMS   452       9.771  -9.405  14.082  1.00  0.00           H  
ATOM   4455  HZ2 DMS   452      10.367  -8.858  12.618  1.00  0.00           H  
ATOM   4456  HZ3 DMS   452       9.363  -7.728  13.485  1.00  0.00           H  
ATOM   4457  HZ4 DMS   452       9.676  -7.036  15.864  1.00  0.00           H  
ATOM   4458  HZ5 DMS   452      11.169  -6.817  16.792  1.00  0.00           H  
ATOM   4459  HZ6 DMS   452      10.527  -8.325  16.715  1.00  0.00           H  
TER    4460      DMS   452 
ATOM   4460  S   DMS   453       1.751  15.610  12.153  1.00  0.00           S  
ATOM   4461  CT1 DMS   453       2.653  15.943  13.696  1.00  0.00           C  
ATOM   4462  O   DMS   453       2.111  14.189  11.674  1.00  0.00           O  
ATOM   4463  CT2 DMS   453       0.157  15.573  12.683  1.00  0.00           C  
ATOM   4464  HZ1 DMS   453       2.378  15.120  14.356  1.00  0.00           H  
ATOM   4465  HZ2 DMS   453       2.431  16.919  14.128  1.00  0.00           H  
ATOM   4466  HZ3 DMS   453       3.720  16.044  13.495  1.00  0.00           H  
ATOM   4467  HZ4 DMS   453      -0.193  16.558  12.991  1.00  0.00           H  
ATOM   4468  HZ5 DMS   453       0.092  14.953  13.577  1.00  0.00           H  
ATOM   4469  HZ6 DMS   453      -0.459  15.142  11.893  1.00  0.00           H  
TER    4470      DMS   453 
ATOM   4470  S   DMS   454      12.642   1.982  -8.910  1.00  0.00           S  
ATOM   4471  CT1 DMS   454      12.625   1.252 -10.589  1.00  0.00           C  
ATOM   4472  O   DMS   454      14.093   1.915  -8.452  1.00  0.00           O  
ATOM   4473  CT2 DMS   454      12.372   3.663  -9.462  1.00  0.00           C  
ATOM   4474  HZ1 DMS   454      13.389   1.669 -11.244  1.00  0.00           H  
ATOM   4475  HZ2 DMS   454      11.624   1.356 -11.008  1.00  0.00           H  
ATOM   4476  HZ3 DMS   454      12.889   0.202 -10.459  1.00  0.00           H  
ATOM   4477  HZ4 DMS   454      11.328   3.752  -9.760  1.00  0.00           H  
ATOM   4478  HZ5 DMS   454      13.028   3.813 -10.320  1.00  0.00           H  
ATOM   4479  HZ6 DMS   454      12.627   4.417  -8.718  1.00  0.00           H  
TER    4480      DMS   454 
ATOM   4480  S   DMS   455       3.196  -1.063  13.599  1.00  0.00           S  
ATOM   4481  CT1 DMS   455       4.462  -2.240  13.996  1.00  0.00           C  
ATOM   4482  O   DMS   455       1.996  -1.346  14.474  1.00  0.00           O  
ATOM   4483  CT2 DMS   455       4.024   0.282  14.326  1.00  0.00           C  
ATOM   4484  HZ1 DMS   455       4.097  -3.200  14.362  1.00  0.00           H  
ATOM   4485  HZ2 DMS   455       5.087  -1.865  14.807  1.00  0.00           H  
ATOM   4486  HZ3 DMS   455       5.154  -2.325  13.159  1.00  0.00           H  
ATOM   4487  HZ4 DMS   455       4.916   0.479  13.731  1.00  0.00           H  
ATOM   4488  HZ5 DMS   455       4.318   0.152  15.367  1.00  0.00           H  
ATOM   4489  HZ6 DMS   455       3.413   1.178  14.217  1.00  0.00           H  
TER    4490      DMS   455 
ATOM   4490  S   DMS   456       6.337  25.306   3.614  1.00  0.00           S  
ATOM   4491  CT1 DMS   456       5.977  25.667   5.394  1.00  0.00           C  
ATOM   4492  O   DMS   456       5.954  26.577   2.791  1.00  0.00           O  
ATOM   4493  CT2 DMS   456       8.159  25.145   3.561  1.00  0.00           C  
ATOM   4494  HZ1 DMS   456       6.554  24.997   6.031  1.00  0.00           H  
ATOM   4495  HZ2 DMS   456       4.902  25.561   5.537  1.00  0.00           H  
ATOM   4496  HZ3 DMS   456       6.316  26.691   5.554  1.00  0.00           H  
ATOM   4497  HZ4 DMS   456       8.639  26.109   3.728  1.00  0.00           H  
ATOM   4498  HZ5 DMS   456       8.507  24.856   2.569  1.00  0.00           H  
ATOM   4499  HZ6 DMS   456       8.491  24.490   4.367  1.00  0.00           H  
TER    4500      DMS   456 
ATOM   4500  S   DMS   457      10.380   7.900  15.210  1.00  0.00           S  
ATOM   4501  CT1 DMS   457      11.256   8.044  16.696  1.00  0.00           C  
ATOM   4502  O   DMS   457      11.497   7.908  14.167  1.00  0.00           O  
ATOM   4503  CT2 DMS   457       9.597   6.313  15.362  1.00  0.00           C  
ATOM   4504  HZ1 DMS   457      11.715   9.032  16.718  1.00  0.00           H  
ATOM   4505  HZ2 DMS   457      12.064   7.314  16.735  1.00  0.00           H  
ATOM   4506  HZ3 DMS   457      10.612   7.947  17.571  1.00  0.00           H  
ATOM   4507  HZ4 DMS   457       8.990   6.142  14.473  1.00  0.00           H  
ATOM   4508  HZ5 DMS   457       9.041   6.128  16.281  1.00  0.00           H  
ATOM   4509  HZ6 DMS   457      10.372   5.548  15.308  1.00  0.00           H  
TER    4510      DMS   457 
ATOM   4510  S   DMS   458       3.177   8.526  -8.927  1.00  0.00           S  
ATOM   4511  CT1 DMS   458       1.909   9.737  -8.462  1.00  0.00           C  
ATOM   4512  O   DMS   458       4.471   9.216  -8.474  1.00  0.00           O  
ATOM   4513  CT2 DMS   458       2.913   7.273  -7.680  1.00  0.00           C  
ATOM   4514  HZ1 DMS   458       2.252  10.231  -7.553  1.00  0.00           H  
ATOM   4515  HZ2 DMS   458       0.954   9.271  -8.221  1.00  0.00           H  
ATOM   4516  HZ3 DMS   458       1.939  10.552  -9.185  1.00  0.00           H  
ATOM   4517  HZ4 DMS   458       3.672   6.493  -7.622  1.00  0.00           H  
ATOM   4518  HZ5 DMS   458       1.990   6.693  -7.698  1.00  0.00           H  
ATOM   4519  HZ6 DMS   458       3.130   7.770  -6.734  1.00  0.00           H  
TER    4520      DMS   458 
ATOM   4520  S   DMS   459       8.035  -4.329  -6.123  1.00  0.00           S  
ATOM   4521  CT1 DMS   459       8.857  -4.784  -7.614  1.00  0.00           C  
ATOM   4522  O   DMS   459       8.249  -5.501  -5.199  1.00  0.00           O  
ATOM   4523  CT2 DMS   459       9.230  -3.200  -5.542  1.00  0.00           C  
ATOM   4524  HZ1 DMS   459       9.030  -3.902  -8.230  1.00  0.00           H  
ATOM   4525  HZ2 DMS   459       8.335  -5.631  -8.060  1.00  0.00           H  
ATOM   4526  HZ3 DMS   459       9.875  -5.019  -7.303  1.00  0.00           H  
ATOM   4527  HZ4 DMS   459      10.130  -3.813  -5.601  1.00  0.00           H  
ATOM   4528  HZ5 DMS   459       8.944  -2.986  -4.513  1.00  0.00           H  
ATOM   4529  HZ6 DMS   459       9.392  -2.294  -6.125  1.00  0.00           H  
TER    4530      DMS   459 
ATOM   4530  S   DMS   460     -13.804   4.829 -12.754  1.00  0.00           S  
ATOM   4531  CT1 DMS   460     -15.564   5.066 -12.874  1.00  0.00           C  
ATOM   4532  O   DMS   460     -13.155   5.442 -13.969  1.00  0.00           O  
ATOM   4533  CT2 DMS   460     -13.658   6.165 -11.507  1.00  0.00           C  
ATOM   4534  HZ1 DMS   460     -16.016   5.320 -11.915  1.00  0.00           H  
ATOM   4535  HZ2 DMS   460     -15.945   4.098 -13.199  1.00  0.00           H  
ATOM   4536  HZ3 DMS   460     -15.811   5.748 -13.687  1.00  0.00           H  
ATOM   4537  HZ4 DMS   460     -14.007   5.777 -10.551  1.00  0.00           H  
ATOM   4538  HZ5 DMS   460     -14.207   7.029 -11.881  1.00  0.00           H  
ATOM   4539  HZ6 DMS   460     -12.593   6.394 -11.467  1.00  0.00           H  
TER    4540      DMS   460 
ATOM   4540  S   DMS   461      -5.541  -9.115   7.640  1.00  0.00           S  
ATOM   4541  CT1 DMS   461      -5.287  -7.601   6.797  1.00  0.00           C  
ATOM   4542  O   DMS   461      -4.337  -9.467   8.582  1.00  0.00           O  
ATOM   4543  CT2 DMS   461      -6.875  -8.570   8.680  1.00  0.00           C  
ATOM   4544  HZ1 DMS   461      -5.961  -7.439   5.955  1.00  0.00           H  
ATOM   4545  HZ2 DMS   461      -4.260  -7.554   6.436  1.00  0.00           H  
ATOM   4546  HZ3 DMS   461      -5.288  -6.868   7.603  1.00  0.00           H  
ATOM   4547  HZ4 DMS   461      -7.637  -8.009   8.140  1.00  0.00           H  
ATOM   4548  HZ5 DMS   461      -6.437  -7.946   9.460  1.00  0.00           H  
ATOM   4549  HZ6 DMS   461      -7.271  -9.466   9.159  1.00  0.00           H  
TER    4550      DMS   461 
ATOM   4550  S   DMS   462      11.932  -6.099  -2.345  1.00  0.00           S  
ATOM   4551  CT1 DMS   462      12.639  -4.422  -2.562  1.00  0.00           C  
ATOM   4552  O   DMS   462      11.107  -6.139  -1.083  1.00  0.00           O  
ATOM   4553  CT2 DMS   462      10.838  -5.985  -3.738  1.00  0.00           C  
ATOM   4554  HZ1 DMS   462      11.855  -3.693  -2.360  1.00  0.00           H  
ATOM   4555  HZ2 DMS   462      13.141  -4.374  -3.529  1.00  0.00           H  
ATOM   4556  HZ3 DMS   462      13.324  -4.365  -1.716  1.00  0.00           H  
ATOM   4557  HZ4 DMS   462      10.012  -5.320  -3.487  1.00  0.00           H  
ATOM   4558  HZ5 DMS   462      10.332  -6.936  -3.902  1.00  0.00           H  
ATOM   4559  HZ6 DMS   462      11.320  -5.616  -4.644  1.00  0.00           H  
TER    4560      DMS   462 
ATOM   4560  S   DMS   463      -0.089  -5.408  18.517  1.00  0.00           S  
ATOM   4561  CT1 DMS   463      -0.395  -4.544  20.059  1.00  0.00           C  
ATOM   4562  O   DMS   463      -1.434  -5.759  17.893  1.00  0.00           O  
ATOM   4563  CT2 DMS   463       0.538  -6.853  19.367  1.00  0.00           C  
ATOM   4564  HZ1 DMS   463      -0.803  -3.581  19.750  1.00  0.00           H  
ATOM   4565  HZ2 DMS   463       0.544  -4.554  20.613  1.00  0.00           H  
ATOM   4566  HZ3 DMS   463      -1.123  -5.193  20.546  1.00  0.00           H  
ATOM   4567  HZ4 DMS   463       0.804  -7.593  18.611  1.00  0.00           H  
ATOM   4568  HZ5 DMS   463      -0.224  -7.172  20.078  1.00  0.00           H  
ATOM   4569  HZ6 DMS   463       1.450  -6.550  19.881  1.00  0.00           H  
TER    4570      DMS   463 
ATOM   4570  S   DMS   464     -14.713  -8.804 -12.860  1.00  0.00           S  
ATOM   4571  CT1 DMS   464     -14.822  -8.382 -14.591  1.00  0.00           C  
ATOM   4572  O   DMS   464     -15.770  -9.830 -12.635  1.00  0.00           O  
ATOM   4573  CT2 DMS   464     -13.229  -9.642 -12.945  1.00  0.00           C  
ATOM   4574  HZ1 DMS   464     -14.097  -7.600 -14.814  1.00  0.00           H  
ATOM   4575  HZ2 DMS   464     -15.742  -7.851 -14.835  1.00  0.00           H  
ATOM   4576  HZ3 DMS   464     -14.633  -9.189 -15.300  1.00  0.00           H  
ATOM   4577  HZ4 DMS   464     -13.228 -10.381 -13.747  1.00  0.00           H  
ATOM   4578  HZ5 DMS   464     -12.984 -10.009 -11.949  1.00  0.00           H  
ATOM   4579  HZ6 DMS   464     -12.548  -8.836 -13.219  1.00  0.00           H  
TER    4580      DMS   464 
ATOM   4580  S   DMS   465      21.587  -0.658   2.022  1.00  0.00           S  
ATOM   4581  CT1 DMS   465      20.577  -2.154   1.964  1.00  0.00           C  
ATOM   4582  O   DMS   465      21.296  -0.080   0.673  1.00  0.00           O  
ATOM   4583  CT2 DMS   465      23.185  -1.493   1.715  1.00  0.00           C  
ATOM   4584  HZ1 DMS   465      20.677  -2.675   1.012  1.00  0.00           H  
ATOM   4585  HZ2 DMS   465      19.543  -1.994   2.271  1.00  0.00           H  
ATOM   4586  HZ3 DMS   465      20.974  -2.747   2.787  1.00  0.00           H  
ATOM   4587  HZ4 DMS   465      23.230  -2.026   0.765  1.00  0.00           H  
ATOM   4588  HZ5 DMS   465      23.378  -2.213   2.510  1.00  0.00           H  
ATOM   4589  HZ6 DMS   465      24.021  -0.832   1.942  1.00  0.00           H  
TER    4590      DMS   465 
ATOM   4590  S   DMS   466      -4.911  -9.760  13.261  1.00  0.00           S  
ATOM   4591  CT1 DMS   466      -3.318 -10.468  13.445  1.00  0.00           C  
ATOM   4592  O   DMS   466      -4.598  -8.270  13.356  1.00  0.00           O  
ATOM   4593  CT2 DMS   466      -5.077 -10.166  11.469  1.00  0.00           C  
ATOM   4594  HZ1 DMS   466      -2.625  -9.873  12.850  1.00  0.00           H  
ATOM   4595  HZ2 DMS   466      -3.321 -11.500  13.097  1.00  0.00           H  
ATOM   4596  HZ3 DMS   466      -3.140 -10.534  14.518  1.00  0.00           H  
ATOM   4597  HZ4 DMS   466      -6.013  -9.740  11.109  1.00  0.00           H  
ATOM   4598  HZ5 DMS   466      -5.110 -11.244  11.308  1.00  0.00           H  
ATOM   4599  HZ6 DMS   466      -4.288  -9.697  10.880  1.00  0.00           H  
TER    4600      DMS   466 
ATOM   4600  S   DMS   467     -12.967  19.740  10.655  1.00  0.00           S  
ATOM   4601  CT1 DMS   467     -13.412  17.990  10.500  1.00  0.00           C  
ATOM   4602  O   DMS   467     -12.207  19.744  11.986  1.00  0.00           O  
ATOM   4603  CT2 DMS   467     -11.579  19.604   9.486  1.00  0.00           C  
ATOM   4604  HZ1 DMS   467     -12.570  17.322  10.676  1.00  0.00           H  
ATOM   4605  HZ2 DMS   467     -13.782  17.684   9.522  1.00  0.00           H  
ATOM   4606  HZ3 DMS   467     -14.284  17.824  11.133  1.00  0.00           H  
ATOM   4607  HZ4 DMS   467     -11.944  19.759   8.471  1.00  0.00           H  
ATOM   4608  HZ5 DMS   467     -11.043  18.657   9.548  1.00  0.00           H  
ATOM   4609  HZ6 DMS   467     -10.830  20.352   9.746  1.00  0.00           H  
TER    4610      DMS   467 
ATOM   4610  S   DMS   468      13.375   7.034 -11.547  1.00  0.00           S  
ATOM   4611  CT1 DMS   468      12.568   5.864 -12.683  1.00  0.00           C  
ATOM   4612  O   DMS   468      14.404   6.208 -10.761  1.00  0.00           O  
ATOM   4613  CT2 DMS   468      11.953   7.031 -10.446  1.00  0.00           C  
ATOM   4614  HZ1 DMS   468      11.669   6.391 -13.001  1.00  0.00           H  
ATOM   4615  HZ2 DMS   468      12.217   5.018 -12.092  1.00  0.00           H  
ATOM   4616  HZ3 DMS   468      13.272   5.642 -13.485  1.00  0.00           H  
ATOM   4617  HZ4 DMS   468      11.609   6.055 -10.102  1.00  0.00           H  
ATOM   4618  HZ5 DMS   468      11.288   7.714 -10.973  1.00  0.00           H  
ATOM   4619  HZ6 DMS   468      12.270   7.505  -9.517  1.00  0.00           H  
TER    4620      DMS   468 
ATOM   4620  S   DMS   469       8.302 -18.510  -4.890  1.00  0.00           S  
ATOM   4621  CT1 DMS   469       8.463 -17.969  -6.576  1.00  0.00           C  
ATOM   4622  O   DMS   469       6.791 -18.574  -4.636  1.00  0.00           O  
ATOM   4623  CT2 DMS   469       9.006 -20.135  -5.242  1.00  0.00           C  
ATOM   4624  HZ1 DMS   469       9.546 -17.979  -6.695  1.00  0.00           H  
ATOM   4625  HZ2 DMS   469       8.051 -16.961  -6.633  1.00  0.00           H  
ATOM   4626  HZ3 DMS   469       7.922 -18.629  -7.254  1.00  0.00           H  
ATOM   4627  HZ4 DMS   469       8.424 -20.618  -6.027  1.00  0.00           H  
ATOM   4628  HZ5 DMS   469       9.005 -20.836  -4.407  1.00  0.00           H  
ATOM   4629  HZ6 DMS   469      10.058 -20.138  -5.530  1.00  0.00           H  
TER    4630      DMS   469 
ATOM   4630  S   DMS   470       8.335  -3.594 -24.775  1.00  0.00           S  
ATOM   4631  CT1 DMS   470       9.324  -4.466 -23.489  1.00  0.00           C  
ATOM   4632  O   DMS   470       8.607  -2.106 -24.440  1.00  0.00           O  
ATOM   4633  CT2 DMS   470       9.282  -3.971 -26.306  1.00  0.00           C  
ATOM   4634  HZ1 DMS   470       9.161  -5.534 -23.634  1.00  0.00           H  
ATOM   4635  HZ2 DMS   470       9.014  -4.185 -22.482  1.00  0.00           H  
ATOM   4636  HZ3 DMS   470      10.390  -4.243 -23.436  1.00  0.00           H  
ATOM   4637  HZ4 DMS   470       9.579  -5.018 -26.246  1.00  0.00           H  
ATOM   4638  HZ5 DMS   470      10.232  -3.445 -26.396  1.00  0.00           H  
ATOM   4639  HZ6 DMS   470       8.707  -3.727 -27.199  1.00  0.00           H  
TER    4640      DMS   470 
ATOM   4640  S   DMS   471       1.793   9.858  17.263  1.00  0.00           S  
ATOM   4641  CT1 DMS   471       3.517   9.888  16.994  1.00  0.00           C  
ATOM   4642  O   DMS   471       1.508  10.612  18.581  1.00  0.00           O  
ATOM   4643  CT2 DMS   471       1.214  11.068  16.102  1.00  0.00           C  
ATOM   4644  HZ1 DMS   471       3.915  10.873  17.239  1.00  0.00           H  
ATOM   4645  HZ2 DMS   471       3.783   9.625  15.970  1.00  0.00           H  
ATOM   4646  HZ3 DMS   471       4.006   9.208  17.691  1.00  0.00           H  
ATOM   4647  HZ4 DMS   471       0.126  11.111  16.167  1.00  0.00           H  
ATOM   4648  HZ5 DMS   471       1.453  10.763  15.083  1.00  0.00           H  
ATOM   4649  HZ6 DMS   471       1.561  12.080  16.311  1.00  0.00           H  
TER    4650      DMS   471 
ATOM   4650  S   DMS   472       0.899  -0.118  -9.479  1.00  0.00           S  
ATOM   4651  CT1 DMS   472       0.602  -1.855  -9.736  1.00  0.00           C  
ATOM   4652  O   DMS   472       1.686   0.406 -10.703  1.00  0.00           O  
ATOM   4653  CT2 DMS   472      -0.735   0.529  -9.685  1.00  0.00           C  
ATOM   4654  HZ1 DMS   472      -0.104  -1.929 -10.562  1.00  0.00           H  
ATOM   4655  HZ2 DMS   472       0.183  -2.282  -8.825  1.00  0.00           H  
ATOM   4656  HZ3 DMS   472       1.517  -2.324 -10.099  1.00  0.00           H  
ATOM   4657  HZ4 DMS   472      -1.260  -0.151 -10.357  1.00  0.00           H  
ATOM   4658  HZ5 DMS   472      -0.636   1.557 -10.032  1.00  0.00           H  
ATOM   4659  HZ6 DMS   472      -1.195   0.538  -8.697  1.00  0.00           H  
TER    4660      DMS   472 
ATOM   4660  S   DMS   473      14.751  -8.722  15.530  1.00  0.00           S  
ATOM   4661  CT1 DMS   473      14.537 -10.238  16.580  1.00  0.00           C  
ATOM   4662  O   DMS   473      16.012  -8.109  16.064  1.00  0.00           O  
ATOM   4663  CT2 DMS   473      15.007  -9.509  13.926  1.00  0.00           C  
ATOM   4664  HZ1 DMS   473      13.753 -10.870  16.163  1.00  0.00           H  
ATOM   4665  HZ2 DMS   473      14.099  -9.987  17.547  1.00  0.00           H  
ATOM   4666  HZ3 DMS   473      15.490 -10.767  16.577  1.00  0.00           H  
ATOM   4667  HZ4 DMS   473      14.838  -8.772  13.141  1.00  0.00           H  
ATOM   4668  HZ5 DMS   473      14.233 -10.267  13.811  1.00  0.00           H  
ATOM   4669  HZ6 DMS   473      16.018  -9.916  13.953  1.00  0.00           H  
TER    4670      DMS   473 
ATOM   4670  S   DMS   474      18.335  -5.638   4.622  1.00  0.00           S  
ATOM   4671  CT1 DMS   474      20.087  -5.601   4.152  1.00  0.00           C  
ATOM   4672  O   DMS   474      18.141  -6.621   5.774  1.00  0.00           O  
ATOM   4673  CT2 DMS   474      17.735  -6.388   3.140  1.00  0.00           C  
ATOM   4674  HZ1 DMS   474      20.455  -6.625   4.218  1.00  0.00           H  
ATOM   4675  HZ2 DMS   474      20.655  -4.946   4.813  1.00  0.00           H  
ATOM   4676  HZ3 DMS   474      20.230  -5.256   3.128  1.00  0.00           H  
ATOM   4677  HZ4 DMS   474      18.052  -7.429   3.078  1.00  0.00           H  
ATOM   4678  HZ5 DMS   474      18.165  -5.976   2.227  1.00  0.00           H  
ATOM   4679  HZ6 DMS   474      16.672  -6.177   3.030  1.00  0.00           H  
TER    4680      DMS   474 
ATOM   4680  S   DMS   475     -15.477   5.761   1.640  1.00  0.00           S  
ATOM   4681  CT1 DMS   475     -14.958   6.278   3.261  1.00  0.00           C  
ATOM   4682  O   DMS   475     -14.983   4.345   1.613  1.00  0.00           O  
ATOM   4683  CT2 DMS   475     -17.218   5.590   2.051  1.00  0.00           C  
ATOM   4684  HZ1 DMS   475     -15.314   5.483   3.917  1.00  0.00           H  
ATOM   4685  HZ2 DMS   475     -15.392   7.183   3.685  1.00  0.00           H  
ATOM   4686  HZ3 DMS   475     -13.868   6.287   3.285  1.00  0.00           H  
ATOM   4687  HZ4 DMS   475     -17.727   5.195   1.172  1.00  0.00           H  
ATOM   4688  HZ5 DMS   475     -17.582   6.551   2.413  1.00  0.00           H  
ATOM   4689  HZ6 DMS   475     -17.243   4.883   2.880  1.00  0.00           H  
TER    4690      DMS   475 
ATOM   4690  S   DMS   476      10.235  -9.445  19.708  1.00  0.00           S  
ATOM   4691  CT1 DMS   476       9.908  -8.626  21.282  1.00  0.00           C  
ATOM   4692  O   DMS   476       9.130  -9.060  18.744  1.00  0.00           O  
ATOM   4693  CT2 DMS   476      11.677  -8.448  19.289  1.00  0.00           C  
ATOM   4694  HZ1 DMS   476       9.732  -7.556  21.172  1.00  0.00           H  
ATOM   4695  HZ2 DMS   476      10.838  -8.520  21.839  1.00  0.00           H  
ATOM   4696  HZ3 DMS   476       9.014  -8.959  21.810  1.00  0.00           H  
ATOM   4697  HZ4 DMS   476      12.426  -8.546  20.075  1.00  0.00           H  
ATOM   4698  HZ5 DMS   476      11.332  -7.414  19.271  1.00  0.00           H  
ATOM   4699  HZ6 DMS   476      12.104  -8.752  18.334  1.00  0.00           H  
TER    4700      DMS   476 
ATOM   4700  S   DMS   477       2.159  10.598   3.991  1.00  0.00           S  
ATOM   4701  CT1 DMS   477       0.804  10.117   4.920  1.00  0.00           C  
ATOM   4702  O   DMS   477       1.799  11.925   3.415  1.00  0.00           O  
ATOM   4703  CT2 DMS   477       3.250  10.817   5.400  1.00  0.00           C  
ATOM   4704  HZ1 DMS   477      -0.054  10.274   4.266  1.00  0.00           H  
ATOM   4705  HZ2 DMS   477       0.760  10.796   5.772  1.00  0.00           H  
ATOM   4706  HZ3 DMS   477       0.843   9.099   5.308  1.00  0.00           H  
ATOM   4707  HZ4 DMS   477       3.383   9.856   5.898  1.00  0.00           H  
ATOM   4708  HZ5 DMS   477       2.882  11.627   6.030  1.00  0.00           H  
ATOM   4709  HZ6 DMS   477       4.252  11.104   5.079  1.00  0.00           H  
TER    4710      DMS   477 
ATOM   4710  S   DMS   478      21.376   7.915  12.107  1.00  0.00           S  
ATOM   4711  CT1 DMS   478      19.916   7.345  13.059  1.00  0.00           C  
ATOM   4712  O   DMS   478      20.831   9.048  11.297  1.00  0.00           O  
ATOM   4713  CT2 DMS   478      22.282   8.686  13.375  1.00  0.00           C  
ATOM   4714  HZ1 DMS   478      19.078   7.094  12.410  1.00  0.00           H  
ATOM   4715  HZ2 DMS   478      19.578   8.185  13.666  1.00  0.00           H  
ATOM   4716  HZ3 DMS   478      20.175   6.499  13.695  1.00  0.00           H  
ATOM   4717  HZ4 DMS   478      22.918   9.446  12.920  1.00  0.00           H  
ATOM   4718  HZ5 DMS   478      22.715   7.959  14.062  1.00  0.00           H  
ATOM   4719  HZ6 DMS   478      21.581   9.185  14.044  1.00  0.00           H  
TER    4720      DMS   478 
ATOM   4720  S   DMS   479      -7.967  14.755  -2.507  1.00  0.00           S  
ATOM   4721  CT1 DMS   479      -9.310  15.898  -2.132  1.00  0.00           C  
ATOM   4722  O   DMS   479      -7.540  14.032  -1.198  1.00  0.00           O  
ATOM   4723  CT2 DMS   479      -8.873  13.484  -3.418  1.00  0.00           C  
ATOM   4724  HZ1 DMS   479      -9.581  16.543  -2.967  1.00  0.00           H  
ATOM   4725  HZ2 DMS   479      -9.012  16.531  -1.296  1.00  0.00           H  
ATOM   4726  HZ3 DMS   479     -10.232  15.467  -1.742  1.00  0.00           H  
ATOM   4727  HZ4 DMS   479      -8.191  12.671  -3.668  1.00  0.00           H  
ATOM   4728  HZ5 DMS   479      -9.275  13.980  -4.301  1.00  0.00           H  
ATOM   4729  HZ6 DMS   479      -9.653  13.110  -2.756  1.00  0.00           H  
TER    4730      DMS   479 
ATOM   4730  S   DMS   480      -9.788 -20.529  -3.944  1.00  0.00           S  
ATOM   4731  CT1 DMS   480      -9.614 -18.659  -4.050  1.00  0.00           C  
ATOM   4732  O   DMS   480      -9.909 -21.251  -5.250  1.00  0.00           O  
ATOM   4733  CT2 DMS   480      -8.111 -20.768  -3.239  1.00  0.00           C  
ATOM   4734  HZ1 DMS   480     -10.539 -18.272  -4.478  1.00  0.00           H  
ATOM   4735  HZ2 DMS   480      -8.823 -18.464  -4.774  1.00  0.00           H  
ATOM   4736  HZ3 DMS   480      -9.384 -18.280  -3.054  1.00  0.00           H  
ATOM   4737  HZ4 DMS   480      -8.065 -20.399  -2.215  1.00  0.00           H  
ATOM   4738  HZ5 DMS   480      -7.388 -20.288  -3.898  1.00  0.00           H  
ATOM   4739  HZ6 DMS   480      -7.937 -21.843  -3.296  1.00  0.00           H  
TER    4740      DMS   480 
ATOM   4740  S   DMS   481      -1.259 -20.294  -6.514  1.00  0.00           S  
ATOM   4741  CT1 DMS   481      -0.718 -21.986  -6.219  1.00  0.00           C  
ATOM   4742  O   DMS   481      -0.030 -19.380  -6.376  1.00  0.00           O  
ATOM   4743  CT2 DMS   481      -1.518 -20.397  -8.376  1.00  0.00           C  
ATOM   4744  HZ1 DMS   481       0.325 -22.109  -6.512  1.00  0.00           H  
ATOM   4745  HZ2 DMS   481      -1.332 -22.589  -6.888  1.00  0.00           H  
ATOM   4746  HZ3 DMS   481      -1.008 -22.316  -5.222  1.00  0.00           H  
ATOM   4747  HZ4 DMS   481      -0.615 -20.740  -8.882  1.00  0.00           H  
ATOM   4748  HZ5 DMS   481      -1.894 -19.472  -8.813  1.00  0.00           H  
ATOM   4749  HZ6 DMS   481      -2.287 -21.093  -8.711  1.00  0.00           H  
TER    4750      DMS   481 
ATOM   4750  S   DMS   482      14.650  16.128  11.487  1.00  0.00           S  
ATOM   4751  CT1 DMS   482      13.333  15.675  12.637  1.00  0.00           C  
ATOM   4752  O   DMS   482      14.666  15.136  10.322  1.00  0.00           O  
ATOM   4753  CT2 DMS   482      13.853  17.687  10.903  1.00  0.00           C  
ATOM   4754  HZ1 DMS   482      13.040  16.463  13.331  1.00  0.00           H  
ATOM   4755  HZ2 DMS   482      13.572  14.887  13.352  1.00  0.00           H  
ATOM   4756  HZ3 DMS   482      12.506  15.293  12.039  1.00  0.00           H  
ATOM   4757  HZ4 DMS   482      12.842  17.469  10.558  1.00  0.00           H  
ATOM   4758  HZ5 DMS   482      14.464  18.158  10.134  1.00  0.00           H  
ATOM   4759  HZ6 DMS   482      13.801  18.419  11.709  1.00  0.00           H  
TER    4760      DMS   482 
ATOM   4760  S   DMS   483      -4.205   4.978  19.623  1.00  0.00           S  
ATOM   4761  CT1 DMS   483      -2.845   4.841  18.448  1.00  0.00           C  
ATOM   4762  O   DMS   483      -5.171   3.958  19.023  1.00  0.00           O  
ATOM   4763  CT2 DMS   483      -3.501   3.822  20.879  1.00  0.00           C  
ATOM   4764  HZ1 DMS   483      -2.180   5.686  18.625  1.00  0.00           H  
ATOM   4765  HZ2 DMS   483      -3.114   4.987  17.402  1.00  0.00           H  
ATOM   4766  HZ3 DMS   483      -2.235   3.945  18.568  1.00  0.00           H  
ATOM   4767  HZ4 DMS   483      -3.196   2.854  20.481  1.00  0.00           H  
ATOM   4768  HZ5 DMS   483      -4.349   3.711  21.556  1.00  0.00           H  
ATOM   4769  HZ6 DMS   483      -2.601   4.219  21.348  1.00  0.00           H  
TER    4770      DMS   483 
ATOM   4770  S   DMS   484     -10.217   4.929  10.906  1.00  0.00           S  
ATOM   4771  CT1 DMS   484      -9.406   4.950  12.546  1.00  0.00           C  
ATOM   4772  O   DMS   484     -11.142   3.703  10.876  1.00  0.00           O  
ATOM   4773  CT2 DMS   484     -11.216   6.353  11.236  1.00  0.00           C  
ATOM   4774  HZ1 DMS   484      -8.955   3.969  12.696  1.00  0.00           H  
ATOM   4775  HZ2 DMS   484     -10.189   5.079  13.293  1.00  0.00           H  
ATOM   4776  HZ3 DMS   484      -8.642   5.720  12.653  1.00  0.00           H  
ATOM   4777  HZ4 DMS   484     -10.872   7.345  10.943  1.00  0.00           H
[truncated: 83,160 more chars]
