# Supplementary material for: 1,4-Disubstituted 1H-1,2,3-Triazole Containing Peptidotriazolamers: A New Class of Peptidomimetics With Interesting Foldamer Properties
Source: Front Chem. 2019 Mar 26;7:155. doi: 10.3389/fchem.2019.00155 (PMC6443886; doi:10.3389/fchem.2019.00155)
Supplement: Supplementary file 2 [file Data_Sheet_2.zip › pdb_files/11c_freeMD-Water_LAST50NS_combined_Cluster_clst_c0.pdb]

CRYST1   46.685   46.685   46.685 109.47 109.47 109.47 P 1           1
ATOM      1  C2  BOC     1      -6.049  -1.672   0.291  1.00  0.00           C  
ATOM      2  H21 BOC     1      -5.164  -1.657  -0.356  1.00  0.00           H  
ATOM      3  H22 BOC     1      -6.909  -2.226  -0.107  1.00  0.00           H  
ATOM      4  H23 BOC     1      -5.753  -2.198   1.206  1.00  0.00           H  
ATOM      5  C1  BOC     1      -6.668  -0.291   0.596  1.00  0.00           C  
ATOM      6  C3  BOC     1      -6.641   0.515  -0.753  1.00  0.00           C  
ATOM      7  H31 BOC     1      -7.383   0.052  -1.415  1.00  0.00           H  
ATOM      8  H32 BOC     1      -5.614   0.584  -1.131  1.00  0.00           H  
ATOM      9  H33 BOC     1      -6.866   1.589  -0.740  1.00  0.00           H  
ATOM     10  C4  BOC     1      -8.141  -0.362   1.107  1.00  0.00           C  
ATOM     11  H41 BOC     1      -8.180  -1.014   1.989  1.00  0.00           H  
ATOM     12  H42 BOC     1      -8.779  -0.875   0.377  1.00  0.00           H  
ATOM     13  H43 BOC     1      -8.516   0.662   1.226  1.00  0.00           H  
ATOM     14  OS  BOC     1      -5.796   0.294   1.591  1.00  0.00           O  
ATOM     15  C   BOC     1      -5.828   1.649   1.856  1.00  0.00           C  
ATOM     16  O   BOC     1      -6.640   2.509   1.513  1.00  0.00           O  
ATOM     17  N   ALA     2      -4.724   1.941   2.599  1.00  0.00           N  
ATOM     18  H   ALA     2      -4.166   1.116   2.767  1.00  0.00           H  
ATOM     19  CA  ALA     2      -4.246   3.296   2.731  1.00  0.00           C  
ATOM     20  HA  ALA     2      -5.124   3.904   2.949  1.00  0.00           H  
ATOM     21  CB  ALA     2      -3.389   3.362   3.972  1.00  0.00           C  
ATOM     22  HB1 ALA     2      -3.277   4.397   4.295  1.00  0.00           H  
ATOM     23  HB2 ALA     2      -3.803   2.677   4.712  1.00  0.00           H  
ATOM     24  HB3 ALA     2      -2.391   3.019   3.698  1.00  0.00           H  
ATOM     25  C   ALA     2      -3.616   3.778   1.438  1.00  0.00           C  
ATOM     26  O   ALA     2      -3.651   4.953   1.030  1.00  0.00           O  
ATOM     27  N   G4n     3      -2.900   2.900   0.721  1.00  0.00           N  
ATOM     28  H   G4n     3      -2.743   1.953   1.035  1.00  0.00           H  
ATOM     29  CA  G4n     3      -2.471   3.061  -0.623  1.00  0.00           C  
ATOM     30  HA2 G4n     3      -3.076   3.745  -1.218  1.00  0.00           H  
ATOM     31  HA3 G4n     3      -1.396   3.238  -0.633  1.00  0.00           H  
ATOM     32 C4   T14     4      -2.655   1.731  -1.178  1.00  0.00          CL  
ATOM     33  N3  T14     4      -3.016   0.672  -0.385  1.00  0.00           N  
ATOM     34  N2  T14     4      -3.077  -0.421  -1.170  1.00  0.00           N  
ATOM     35  C5  T14     4      -2.572   1.264  -2.504  1.00  0.00           C  
ATOM     36  H5  T14     4      -2.272   1.879  -3.333  1.00  0.00           H  
ATOM     37  N1  T14     4      -2.808  -0.076  -2.412  1.00  0.00           N  
ATOM     38  CA  A4c     5      -3.104  -1.074  -3.416  1.00  0.00           C  
ATOM     39  HA  A4c     5      -2.956  -1.986  -2.838  1.00  0.00           H  
ATOM     40  CB  A4c     5      -4.572  -0.965  -3.862  1.00  0.00           C  
ATOM     41  HB1 A4c     5      -4.817  -0.045  -4.393  1.00  0.00           H  
ATOM     42  HB2 A4c     5      -4.702  -1.811  -4.538  1.00  0.00           H  
ATOM     43  HB3 A4c     5      -5.237  -1.052  -3.003  1.00  0.00           H  
ATOM     44  C   A4c     5      -2.018  -1.109  -4.516  1.00  0.00           C  
ATOM     45  O   A4c     5      -2.372  -1.228  -5.688  1.00  0.00           O  
ATOM     46  N   G4n     6      -0.761  -0.785  -4.206  1.00  0.00           N  
ATOM     47  H   G4n     6      -0.521  -0.589  -3.245  1.00  0.00           H  
ATOM     48  CA  G4n     6       0.343  -0.793  -5.203  1.00  0.00           C  
ATOM     49  HA2 G4n     6       0.017  -1.368  -6.069  1.00  0.00           H  
ATOM     50  HA3 G4n     6       0.664   0.227  -5.416  1.00  0.00           H  
ATOM     51 C4   T14     7       1.622  -1.325  -4.624  1.00  0.00          CL  
ATOM     52  N3  T14     7       2.507  -0.552  -4.101  1.00  0.00           N  
ATOM     53  N2  T14     7       3.546  -1.329  -3.742  1.00  0.00           N  
ATOM     54  C5  T14     7       2.065  -2.647  -4.722  1.00  0.00           C  
ATOM     55  H5  T14     7       1.602  -3.608  -4.855  1.00  0.00           H  
ATOM     56  N1  T14     7       3.251  -2.551  -4.062  1.00  0.00           N  
ATOM     57  CA  A4c     8       4.094  -3.709  -3.701  1.00  0.00           C  
ATOM     58  HA  A4c     8       4.292  -4.261  -4.620  1.00  0.00           H  
ATOM     59  CB  A4c     8       5.341  -3.279  -3.113  1.00  0.00           C  
ATOM     60  HB1 A4c     8       5.775  -2.496  -3.735  1.00  0.00           H  
ATOM     61  HB2 A4c     8       5.134  -2.990  -2.083  1.00  0.00           H  
ATOM     62  HB3 A4c     8       6.073  -4.085  -3.175  1.00  0.00           H  
ATOM     63  C   A4c     8       3.421  -4.725  -2.776  1.00  0.00           C  
ATOM     64  O   A4c     8       4.014  -5.821  -2.661  1.00  0.00           O  
ATOM     65  N   G4n     9       2.227  -4.430  -2.232  1.00  0.00           N  
ATOM     66  H   G4n     9       1.934  -3.468  -2.321  1.00  0.00           H  
ATOM     67  CA  G4n     9       1.524  -5.179  -1.164  1.00  0.00           C  
ATOM     68  HA2 G4n     9       1.265  -6.132  -1.625  1.00  0.00           H  
ATOM     69  HA3 G4n     9       2.149  -5.257  -0.274  1.00  0.00           H  
ATOM     70 C4   T14    10       0.328  -4.322  -0.893  1.00  0.00          CL  
ATOM     71  N3  T14    10       0.109  -3.236  -1.646  1.00  0.00           N  
ATOM     72  N2  T14    10      -0.832  -2.499  -1.106  1.00  0.00           N  
ATOM     73  C5  T14    10      -0.533  -4.361   0.190  1.00  0.00           C  
ATOM     74  H5  T14    10      -0.627  -4.988   1.058  1.00  0.00           H  
ATOM     75  N1  T14    10      -1.265  -3.189  -0.017  1.00  0.00           N  
ATOM     76  CA  A4c    11      -2.259  -2.539   0.849  1.00  0.00           C  
ATOM     77  HA  A4c    11      -3.110  -2.291   0.214  1.00  0.00           H  
ATOM     78  CB  A4c    11      -2.741  -3.593   1.850  1.00  0.00           C  
ATOM     79  HB1 A4c    11      -3.554  -3.063   2.346  1.00  0.00           H  
ATOM     80  HB2 A4c    11      -3.024  -4.542   1.397  1.00  0.00           H  
ATOM     81  HB3 A4c    11      -2.026  -3.812   2.644  1.00  0.00           H  
ATOM     82  C   A4c    11      -1.793  -1.238   1.565  1.00  0.00           C  
ATOM     83  O   A4c    11      -2.480  -0.752   2.458  1.00  0.00           O  
ATOM     84  N   G4n    12      -0.593  -0.817   1.276  1.00  0.00           N  
ATOM     85  H   G4n    12      -0.233  -1.250   0.437  1.00  0.00           H  
ATOM     86  CA  G4n    12      -0.061   0.497   1.618  1.00  0.00           C  
ATOM     87  HA2 G4n    12      -0.962   1.041   1.899  1.00  0.00           H  
ATOM     88  HA3 G4n    12       0.690   0.503   2.408  1.00  0.00           H  
ATOM     89 C4   T14    13       0.465   0.990   0.384  1.00  0.00          CL  
ATOM     90  N3  T14    13      -0.079   0.510  -0.766  1.00  0.00           N  
ATOM     91  N2  T14    13       0.459   1.023  -1.827  1.00  0.00           N  
ATOM     92  C5  T14    13       1.280   1.996   0.094  1.00  0.00           C  
ATOM     93  H5  T14    13       1.718   2.804   0.651  1.00  0.00           H  
ATOM     94  N1  T14    13       1.386   1.946  -1.288  1.00  0.00           N  
ATOM     95  CA  A4c    14       2.411   2.576  -2.159  1.00  0.00           C  
ATOM     96  HA  A4c    14       2.256   2.237  -3.183  1.00  0.00           H  
ATOM     97  CB  A4c    14       2.281   4.138  -1.991  1.00  0.00           C  
ATOM     98  HB1 A4c    14       2.696   4.438  -1.029  1.00  0.00           H  
ATOM     99  HB2 A4c    14       2.748   4.629  -2.844  1.00  0.00           H  
ATOM    100  HB3 A4c    14       1.260   4.519  -1.959  1.00  0.00           H  
ATOM    101  C   A4c    14       3.728   2.096  -1.695  1.00  0.00           C  
ATOM    102  O   A4c    14       4.557   2.892  -1.279  1.00  0.00           O  
ATOM    103  N   G4n    15       3.922   0.775  -1.726  1.00  0.00           N  
ATOM    104  H   G4n    15       3.182   0.223  -2.137  1.00  0.00           H  
ATOM    105  CA  G4n    15       4.874   0.072  -1.053  1.00  0.00           C  
ATOM    106  HA2 G4n    15       5.641  -0.290  -1.736  1.00  0.00           H  
ATOM    107  HA3 G4n    15       5.313   0.633  -0.228  1.00  0.00           H  
ATOM    108 C4   T14    16       4.096  -1.045  -0.478  1.00  0.00          CL  
ATOM    109  N3  T14    16       2.723  -1.131  -0.766  1.00  0.00           N  
ATOM    110  N2  T14    16       2.222  -2.092  -0.001  1.00  0.00           N  
ATOM    111  C5  T14    16       4.356  -1.950   0.499  1.00  0.00           C  
ATOM    112  H5  T14    16       5.264  -2.266   0.981  1.00  0.00           H  
ATOM    113  N1  T14    16       3.206  -2.607   0.727  1.00  0.00           N  
ATOM    114  CA  A4c    17       2.886  -3.675   1.648  1.00  0.00           C  
ATOM    115  HA  A4c    17       1.931  -4.068   1.300  1.00  0.00           H  
ATOM    116  CB  A4c    17       3.997  -4.699   1.725  1.00  0.00           C  
ATOM    117  HB1 A4c    17       4.188  -5.024   0.702  1.00  0.00           H  
ATOM    118  HB2 A4c    17       4.937  -4.368   2.167  1.00  0.00           H  
ATOM    119  HB3 A4c    17       3.572  -5.588   2.191  1.00  0.00           H  
ATOM    120  C   A4c    17       2.655  -3.213   3.093  1.00  0.00           C  
ATOM    121  O   A4c    17       2.857  -3.882   4.074  1.00  0.00           O  
ATOM    122  N   G4n    18       2.338  -1.913   3.206  1.00  0.00           N  
ATOM    123  H   G4n    18       2.100  -1.384   2.379  1.00  0.00           H  
ATOM    124  CA  G4n    18       2.511  -1.022   4.288  1.00  0.00           C  
ATOM    125  HA2 G4n    18       1.597  -0.757   4.818  1.00  0.00           H  
ATOM    126  HA3 G4n    18       3.223  -1.472   4.981  1.00  0.00           H  
ATOM    127 C4   T14    19       3.005   0.231   3.713  1.00  0.00          CL  
ATOM    128  N3  T14    19       3.285   0.232   2.338  1.00  0.00           N  
ATOM    129  N2  T14    19       3.649   1.450   2.010  1.00  0.00           N  
ATOM    130  C5  T14    19       3.179   1.494   4.177  1.00  0.00           C  
ATOM    131  H5  T14    19       3.180   1.838   5.196  1.00  0.00           H  
ATOM    132  N1  T14    19       3.603   2.221   3.091  1.00  0.00           N  
ATOM    133  CA  A4c    20       4.056   3.628   3.076  1.00  0.00           C  
ATOM    134  HA  A4c    20       4.524   3.984   3.993  1.00  0.00           H  
ATOM    135  CB  A4c    20       5.060   3.969   1.914  1.00  0.00           C  
ATOM    136  HB1 A4c    20       4.557   4.048   0.950  1.00  0.00           H  
ATOM    137  HB2 A4c    20       5.562   4.878   2.247  1.00  0.00           H  
ATOM    138  HB3 A4c    20       5.863   3.250   1.752  1.00  0.00           H  
ATOM    139  C   A4c    20       2.815   4.563   2.940  1.00  0.00           C  
ATOM    140  O   A4c    20       2.971   5.797   2.719  1.00  0.00           O  
ATOM    141  O   ALL    21       1.601   4.032   3.306  1.00  0.00           O  
ATOM    142  C1  ALL    21       0.441   4.911   3.309  1.00  0.00           C  
ATOM    143  H11 ALL    21       0.574   5.920   3.718  1.00  0.00           H  
ATOM    144  H12 ALL    21      -0.365   4.460   3.900  1.00  0.00           H  
ATOM    145  C2  ALL    21       0.077   4.973   1.820  1.00  0.00           C  
ATOM    146  H21 ALL    21      -0.383   4.127   1.313  1.00  0.00           H  
ATOM    147  C3  ALL    21       0.414   5.998   1.046  1.00  0.00           C  
ATOM    148  H31 ALL    21       0.915   6.894   1.406  1.00  0.00           H  
ATOM    149  H32 ALL    21       0.126   5.984  -0.003  1.00  0.00           H  
TER     150      ALL    21 
ATOM    150  O   WAT    22      -5.032  15.798  10.166  1.00  0.00           O  
ATOM    151  H1  WAT    22      -4.921  16.373  10.923  1.00  0.00           H  
ATOM    152  H2  WAT    22      -5.741  15.206  10.417  1.00  0.00           H  
ATOM    154  O   WAT    23       2.928   9.965  19.831  1.00  0.00           O  
ATOM    155  H1  WAT    23       3.553   9.766  20.529  1.00  0.00           H  
ATOM    156  H2  WAT    23       2.637   9.109  19.519  1.00  0.00           H  
ATOM    158  O   WAT    24      -9.358   3.004 -16.709  1.00  0.00           O  
ATOM    159  H1  WAT    24      -8.465   3.149 -17.023  1.00  0.00           H  
ATOM    160  H2  WAT    24      -9.343   3.301 -15.799  1.00  0.00           H  
ATOM    162  O   WAT    25       6.138  -8.091 -12.898  1.00  0.00           O  
ATOM    163  H1  WAT    25       6.533  -8.885 -13.257  1.00  0.00           H  
ATOM    164  H2  WAT    25       6.839  -7.440 -12.927  1.00  0.00           H  
ATOM    166  O   WAT    26      -6.341  -6.851   3.652  1.00  0.00           O  
ATOM    167  H1  WAT    26      -5.725  -7.362   3.127  1.00  0.00           H  
ATOM    168  H2  WAT    26      -5.969  -6.861   4.534  1.00  0.00           H  
ATOM    170  O   WAT    27     -21.419  11.685   7.893  1.00  0.00           O  
ATOM    171  H1  WAT    27     -21.407  10.802   7.523  1.00  0.00           H  
ATOM    172  H2  WAT    27     -21.622  11.554   8.819  1.00  0.00           H  
ATOM    174  O   WAT    28     -11.534  -0.820 -16.924  1.00  0.00           O  
ATOM    175  H1  WAT    28     -12.453  -1.065 -16.821  1.00  0.00           H  
ATOM    176  H2  WAT    28     -11.054  -1.461 -16.398  1.00  0.00           H  
ATOM    178  O   WAT    29      -1.786  -9.875  11.207  1.00  0.00           O  
ATOM    179  H1  WAT    29      -1.778  -9.437  10.356  1.00  0.00           H  
ATOM    180  H2  WAT    29      -1.800 -10.808  10.996  1.00  0.00           H  
ATOM    182  O   WAT    30     -10.153  -6.782   6.050  1.00  0.00           O  
ATOM    183  H1  WAT    30      -9.833  -7.283   5.300  1.00  0.00           H  
ATOM    184  H2  WAT    30      -9.722  -7.182   6.806  1.00  0.00           H  
ATOM    186  O   WAT    31     -11.140 -12.991   8.020  1.00  0.00           O  
ATOM    187  H1  WAT    31     -11.871 -13.573   8.228  1.00  0.00           H  
ATOM    188  H2  WAT    31     -10.506 -13.142   8.721  1.00  0.00           H  
ATOM    190  O   WAT    32     -16.947  11.766  10.411  1.00  0.00           O  
ATOM    191  H1  WAT    32     -17.815  12.170  10.405  1.00  0.00           H  
ATOM    192  H2  WAT    32     -16.410  12.343   9.869  1.00  0.00           H  
ATOM    194  O   WAT    33      -1.818 -15.608 -13.932  1.00  0.00           O  
ATOM    195  H1  WAT    33      -2.197 -16.285 -14.492  1.00  0.00           H  
ATOM    196  H2  WAT    33      -2.474 -14.911 -13.921  1.00  0.00           H  
ATOM    198  O   WAT    34      -8.975  20.352   4.038  1.00  0.00           O  
ATOM    199  H1  WAT    34      -8.178  19.855   3.854  1.00  0.00           H  
ATOM    200  H2  WAT    34      -9.677  19.703   3.998  1.00  0.00           H  
ATOM    202  O   WAT    35       2.347   9.178 -11.822  1.00  0.00           O  
ATOM    203  H1  WAT    35       3.079   8.765 -12.279  1.00  0.00           H  
ATOM    204  H2  WAT    35       2.105   8.550 -11.141  1.00  0.00           H  
ATOM    206  O   WAT    36      13.177  -0.048 -16.081  1.00  0.00           O  
ATOM    207  H1  WAT    36      13.082   0.832 -15.717  1.00  0.00           H  
ATOM    208  H2  WAT    36      12.321  -0.455 -15.952  1.00  0.00           H  
ATOM    210  O   WAT    37      14.083 -14.558  13.544  1.00  0.00           O  
ATOM    211  H1  WAT    37      13.578 -13.798  13.835  1.00  0.00           H  
ATOM    212  H2  WAT    37      14.975 -14.380  13.842  1.00  0.00           H  
ATOM    214  O   WAT    38     -10.826 -18.950   6.864  1.00  0.00           O  
ATOM    215  H1  WAT    38     -10.964 -18.130   7.338  1.00  0.00           H  
ATOM    216  H2  WAT    38      -9.905 -18.922   6.602  1.00  0.00           H  
ATOM    218  O   WAT    39      -9.039 -18.754  -9.744  1.00  0.00           O  
ATOM    219  H1  WAT    39      -8.310 -19.039 -10.295  1.00  0.00           H  
ATOM    220  H2  WAT    39      -9.592 -19.530  -9.658  1.00  0.00           H  
ATOM    222  O   WAT    40      -3.778  -5.289 -23.716  1.00  0.00           O  
ATOM    223  H1  WAT    40      -4.164  -5.898 -23.086  1.00  0.00           H  
ATOM    224  H2  WAT    40      -3.448  -4.567 -23.181  1.00  0.00           H  
ATOM    226  O   WAT    41     -12.527  11.248  -7.067  1.00  0.00           O  
ATOM    227  H1  WAT    41     -13.234  11.598  -7.609  1.00  0.00           H  
ATOM    228  H2  WAT    41     -12.196  10.497  -7.560  1.00  0.00           H  
ATOM    230  O   WAT    42       0.360   6.308  -7.498  1.00  0.00           O  
ATOM    231  H1  WAT    42       0.724   6.939  -8.118  1.00  0.00           H  
ATOM    232  H2  WAT    42      -0.153   6.839  -6.889  1.00  0.00           H  
ATOM    234  O   WAT    43     -17.659   4.366   6.888  1.00  0.00           O  
ATOM    235  H1  WAT    43     -16.708   4.292   6.966  1.00  0.00           H  
ATOM    236  H2  WAT    43     -17.807   5.269   6.607  1.00  0.00           H  
ATOM    238  O   WAT    44     -14.028 -14.078   4.941  1.00  0.00           O  
ATOM    239  H1  WAT    44     -13.905 -14.291   4.016  1.00  0.00           H  
ATOM    240  H2  WAT    44     -14.886 -13.656   4.978  1.00  0.00           H  
ATOM    242  O   WAT    45      13.404  12.045  -9.831  1.00  0.00           O  
ATOM    243  H1  WAT    45      12.797  12.204 -10.554  1.00  0.00           H  
ATOM    244  H2  WAT    45      14.265  11.997 -10.247  1.00  0.00           H  
ATOM    246  O   WAT    46       7.984 -17.605  16.961  1.00  0.00           O  
ATOM    247  H1  WAT    46       7.979 -16.708  17.295  1.00  0.00           H  
ATOM    248  H2  WAT    46       8.163 -18.146  17.730  1.00  0.00           H  
ATOM    250  O   WAT    47     -11.571   6.435   2.073  1.00  0.00           O  
ATOM    251  H1  WAT    47     -11.092   6.016   2.788  1.00  0.00           H  
ATOM    252  H2  WAT    47     -10.917   6.978   1.633  1.00  0.00           H  
ATOM    254  O   WAT    48      13.082  22.918  -5.786  1.00  0.00           O  
ATOM    255  H1  WAT    48      12.873  22.087  -5.360  1.00  0.00           H  
ATOM    256  H2  WAT    48      12.406  23.522  -5.479  1.00  0.00           H  
ATOM    258  O   WAT    49      17.889  -2.941 -14.250  1.00  0.00           O  
ATOM    259  H1  WAT    49      18.029  -2.722 -13.329  1.00  0.00           H  
ATOM    260  H2  WAT    49      17.121  -3.513 -14.246  1.00  0.00           H  
ATOM    262  O   WAT    50       4.399   4.739  13.041  1.00  0.00           O  
ATOM    263  H1  WAT    50       4.028   5.606  12.876  1.00  0.00           H  
ATOM    264  H2  WAT    50       3.770   4.317  13.625  1.00  0.00           H  
ATOM    266  O   WAT    51      18.824  -1.514  -5.257  1.00  0.00           O  
ATOM    267  H1  WAT    51      19.707  -1.317  -5.569  1.00  0.00           H  
ATOM    268  H2  WAT    51      18.258  -1.324  -6.005  1.00  0.00           H  
ATOM    270  O   WAT    52      21.878   6.882 -13.577  1.00  0.00           O  
ATOM    271  H1  WAT    52      21.890   7.836 -13.651  1.00  0.00           H  
ATOM    272  H2  WAT    52      21.308   6.593 -14.289  1.00  0.00           H  
ATOM    274  O   WAT    53     -15.558  16.634  -0.671  1.00  0.00           O  
ATOM    275  H1  WAT    53     -15.901  15.760  -0.482  1.00  0.00           H  
ATOM    276  H2  WAT    53     -16.333  17.153  -0.888  1.00  0.00           H  
ATOM    278  O   WAT    54     -14.545   2.547 -23.524  1.00  0.00           O  
ATOM    279  H1  WAT    54     -15.221   3.219 -23.433  1.00  0.00           H  
ATOM    280  H2  WAT    54     -15.005   1.723 -23.364  1.00  0.00           H  
ATOM    282  O   WAT    55      21.870   3.047 -10.916  1.00  0.00           O  
ATOM    283  H1  WAT    55      22.549   2.608 -11.428  1.00  0.00           H  
ATOM    284  H2  WAT    55      22.064   2.813 -10.009  1.00  0.00           H  
ATOM    286  O   WAT    56     -11.200  -4.695   2.459  1.00  0.00           O  
ATOM    287  H1  WAT    56     -12.130  -4.574   2.648  1.00  0.00           H  
ATOM    288  H2  WAT    56     -10.750  -4.194   3.139  1.00  0.00           H  
ATOM    290  O   WAT    57      13.790  18.005  -7.434  1.00  0.00           O  
ATOM    291  H1  WAT    57      14.431  17.705  -8.079  1.00  0.00           H  
ATOM    292  H2  WAT    57      13.593  18.905  -7.692  1.00  0.00           H  
ATOM    294  O   WAT    58     -13.213   5.603   0.302  1.00  0.00           O  
ATOM    295  H1  WAT    58     -12.524   5.875   0.908  1.00  0.00           H  
ATOM    296  H2  WAT    58     -12.789   4.963  -0.270  1.00  0.00           H  
ATOM    298  O   WAT    59     -19.425   0.249  14.101  1.00  0.00           O  
ATOM    299  H1  WAT    59     -19.218   0.778  14.872  1.00  0.00           H  
ATOM    300  H2  WAT    59     -20.105   0.745  13.646  1.00  0.00           H  
ATOM    302  O   WAT    60       9.411   6.856  -1.609  1.00  0.00           O  
ATOM    303  H1  WAT    60       8.705   6.213  -1.547  1.00  0.00           H  
ATOM    304  H2  WAT    60      10.123   6.481  -1.091  1.00  0.00           H  
ATOM    306  O   WAT    61      -4.688 -16.893  -9.584  1.00  0.00           O  
ATOM    307  H1  WAT    61      -3.848 -16.600  -9.231  1.00  0.00           H  
ATOM    308  H2  WAT    61      -4.531 -16.998 -10.522  1.00  0.00           H  
ATOM    310  O   WAT    62      -1.299   4.355  -8.350  1.00  0.00           O  
ATOM    311  H1  WAT    62      -0.678   5.069  -8.210  1.00  0.00           H  
ATOM    312  H2  WAT    62      -1.852   4.656  -9.071  1.00  0.00           H  
ATOM    314  O   WAT    63      21.421 -15.393  -0.019  1.00  0.00           O  
ATOM    315  H1  WAT    63      21.142 -15.134   0.860  1.00  0.00           H  
ATOM    316  H2  WAT    63      21.610 -14.567  -0.463  1.00  0.00           H  
ATOM    318  O   WAT    64      -3.166 -15.329  -6.144  1.00  0.00           O  
ATOM    319  H1  WAT    64      -4.102 -15.129  -6.132  1.00  0.00           H  
ATOM    320  H2  WAT    64      -2.864 -15.013  -6.995  1.00  0.00           H  
ATOM    322  O   WAT    65       9.370  17.141  10.746  1.00  0.00           O  
ATOM    323  H1  WAT    65       9.340  16.864   9.830  1.00  0.00           H  
ATOM    324  H2  WAT    65       8.454  17.284  10.983  1.00  0.00           H  
ATOM    326  O   WAT    66      21.742 -15.136  -9.662  1.00  0.00           O  
ATOM    327  H1  WAT    66      22.154 -14.666  -8.937  1.00  0.00           H  
ATOM    328  H2  WAT    66      21.010 -15.603  -9.259  1.00  0.00           H  
ATOM    330  O   WAT    67     -17.533   4.899 -17.055  1.00  0.00           O  
ATOM    331  H1  WAT    67     -17.473   5.157 -16.135  1.00  0.00           H  
ATOM    332  H2  WAT    67     -17.247   5.674 -17.540  1.00  0.00           H  
ATOM    334  O   WAT    68     -13.487 -16.309   0.113  1.00  0.00           O  
ATOM    335  H1  WAT    68     -12.859 -16.431  -0.600  1.00  0.00           H  
ATOM    336  H2  WAT    68     -13.051 -16.676   0.882  1.00  0.00           H  
ATOM    338  O   WAT    69      -4.269 -10.269 -20.477  1.00  0.00           O  
ATOM    339  H1  WAT    69      -4.620  -9.708 -19.785  1.00  0.00           H  
ATOM    340  H2  WAT    69      -3.497 -10.678 -20.087  1.00  0.00           H  
ATOM    342  O   WAT    70     -11.943 -12.504   5.066  1.00  0.00           O  
ATOM    343  H1  WAT    70     -11.475 -12.551   5.899  1.00  0.00           H  
ATOM    344  H2  WAT    70     -12.680 -13.106   5.171  1.00  0.00           H  
ATOM    346  O   WAT    71      19.716  15.983  -8.508  1.00  0.00           O  
ATOM    347  H1  WAT    71      20.043  16.822  -8.833  1.00  0.00           H  
ATOM    348  H2  WAT    71      19.017  16.219  -7.898  1.00  0.00           H  
ATOM    350  O   WAT    72       8.135  -6.118 -13.295  1.00  0.00           O  
ATOM    351  H1  WAT    72       8.605  -5.849 -12.505  1.00  0.00           H  
ATOM    352  H2  WAT    72       8.033  -5.311 -13.799  1.00  0.00           H  
ATOM    354  O   WAT    73     -13.443  -9.708  11.515  1.00  0.00           O  
ATOM    355  H1  WAT    73     -13.392 -10.304  12.263  1.00  0.00           H  
ATOM    356  H2  WAT    73     -12.908 -10.126  10.840  1.00  0.00           H  
ATOM    358  O   WAT    74      -4.660   2.576  15.243  1.00  0.00           O  
ATOM    359  H1  WAT    74      -5.197   3.356  15.102  1.00  0.00           H  
ATOM    360  H2  WAT    74      -5.293   1.866  15.352  1.00  0.00           H  
ATOM    362  O   WAT    75      20.944 -11.891   4.557  1.00  0.00           O  
ATOM    363  H1  WAT    75      21.486 -11.130   4.766  1.00  0.00           H  
ATOM    364  H2  WAT    75      21.532 -12.639   4.660  1.00  0.00           H  
ATOM    366  O   WAT    76     -15.923  -5.145   8.966  1.00  0.00           O  
ATOM    367  H1  WAT    76     -15.587  -4.863   9.817  1.00  0.00           H  
ATOM    368  H2  WAT    76     -15.140  -5.345   8.454  1.00  0.00           H  
ATOM    370  O   WAT    77      19.263   3.848 -11.864  1.00  0.00           O  
ATOM    371  H1  WAT    77      18.413   3.534 -11.557  1.00  0.00           H  
ATOM    372  H2  WAT    77      19.889   3.197 -11.546  1.00  0.00           H  
ATOM    374  O   WAT    78       6.226 -12.234 -19.575  1.00  0.00           O  
ATOM    375  H1  WAT    78       5.669 -12.645 -20.235  1.00  0.00           H  
ATOM    376  H2  WAT    78       5.649 -11.617 -19.124  1.00  0.00           H  
ATOM    378  O   WAT    79      -6.919  -7.272  12.537  1.00  0.00           O  
ATOM    379  H1  WAT    79      -7.115  -7.935  11.875  1.00  0.00           H  
ATOM    380  H2  WAT    79      -7.129  -7.695  13.370  1.00  0.00           H  
ATOM    382  O   WAT    80     -14.845   9.965  -4.323  1.00  0.00           O  
ATOM    383  H1  WAT    80     -13.910  10.166  -4.281  1.00  0.00           H  
ATOM    384  H2  WAT    80     -15.184  10.546  -5.005  1.00  0.00           H  
ATOM    386  O   WAT    81      -3.836 -22.572  -8.216  1.00  0.00           O  
ATOM    387  H1  WAT    81      -3.171 -21.893  -8.098  1.00  0.00           H  
ATOM    388  H2  WAT    81      -4.462 -22.189  -8.830  1.00  0.00           H  
ATOM    390  O   WAT    82     -23.235  -6.094   9.280  1.00  0.00           O  
ATOM    391  H1  WAT    82     -23.525  -5.562   8.539  1.00  0.00           H  
ATOM    392  H2  WAT    82     -22.336  -6.339   9.061  1.00  0.00           H  
ATOM    394  O   WAT    83      -1.573 -22.370  11.748  1.00  0.00           O  
ATOM    395  H1  WAT    83      -1.889 -23.202  12.099  1.00  0.00           H  
ATOM    396  H2  WAT    83      -1.984 -21.705  12.301  1.00  0.00           H  
ATOM    398  O   WAT    84     -19.538   8.088  15.991  1.00  0.00           O  
ATOM    399  H1  WAT    84     -18.609   8.024  16.212  1.00  0.00           H  
ATOM    400  H2  WAT    84     -19.666   9.008  15.759  1.00  0.00           H  
ATOM    402  O   WAT    85      -7.187   7.997 -14.930  1.00  0.00           O  
ATOM    403  H1  WAT    85      -7.179   8.764 -14.357  1.00  0.00           H  
ATOM    404  H2  WAT    85      -7.725   7.356 -14.465  1.00  0.00           H  
ATOM    406  O   WAT    86       1.022  11.347  21.329  1.00  0.00           O  
ATOM    407  H1  WAT    86       1.801  10.848  21.083  1.00  0.00           H  
ATOM    408  H2  WAT    86       0.423  11.235  20.591  1.00  0.00           H  
ATOM    410  O   WAT    87       4.613   1.578  19.135  1.00  0.00           O  
ATOM    411  H1  WAT    87       5.527   1.459  18.878  1.00  0.00           H  
ATOM    412  H2  WAT    87       4.580   2.461  19.502  1.00  0.00           H  
ATOM    414  O   WAT    88      19.983  -8.244   2.922  1.00  0.00           O  
ATOM    415  H1  WAT    88      19.613  -7.467   2.502  1.00  0.00           H  
ATOM    416  H2  WAT    88      19.782  -8.961   2.321  1.00  0.00           H  
ATOM    418  O   WAT    89      -4.206  18.727   3.924  1.00  0.00           O  
ATOM    419  H1  WAT    89      -3.771  18.842   3.079  1.00  0.00           H  
ATOM    420  H2  WAT    89      -5.119  18.959   3.757  1.00  0.00           H  
ATOM    422  O   WAT    90       9.822  19.578 -11.676  1.00  0.00           O  
ATOM    423  H1  WAT    90       9.334  18.970 -11.120  1.00  0.00           H  
ATOM    424  H2  WAT    90      10.035  19.069 -12.458  1.00  0.00           H  
ATOM    426  O   WAT    91      11.586  15.665 -14.539  1.00  0.00           O  
ATOM    427  H1  WAT    91      10.741  15.274 -14.759  1.00  0.00           H  
ATOM    428  H2  WAT    91      11.398  16.597 -14.432  1.00  0.00           H  
ATOM    430  O   WAT    92     -22.077  -7.908  11.837  1.00  0.00           O  
ATOM    431  H1  WAT    92     -21.425  -7.310  12.203  1.00  0.00           H  
ATOM    432  H2  WAT    92     -22.092  -7.702  10.902  1.00  0.00           H  
ATOM    434  O   WAT    93      10.902  12.401  12.703  1.00  0.00           O  
ATOM    435  H1  WAT    93      11.188  12.001  13.525  1.00  0.00           H  
ATOM    436  H2  WAT    93      11.375  13.232  12.664  1.00  0.00           H  
ATOM    438  O   WAT    94      -2.735  -6.515  17.364  1.00  0.00           O  
ATOM    439  H1  WAT    94      -2.464  -6.337  18.265  1.00  0.00           H  
ATOM    440  H2  WAT    94      -2.789  -7.469  17.314  1.00  0.00           H  
ATOM    442  O   WAT    95      14.840 -16.788 -14.763  1.00  0.00           O  
ATOM    443  H1  WAT    95      14.232 -16.050 -14.721  1.00  0.00           H  
ATOM    444  H2  WAT    95      15.646 -16.414 -15.117  1.00  0.00           H  
ATOM    446  O   WAT    96      -7.987  10.237  18.425  1.00  0.00           O  
ATOM    447  H1  WAT    96      -7.740   9.718  19.190  1.00  0.00           H  
ATOM    448  H2  WAT    96      -7.524   9.825  17.696  1.00  0.00           H  
ATOM    450  O   WAT    97     -13.865 -21.308   1.307  1.00  0.00           O  
ATOM    451  H1  WAT    97     -14.186 -21.204   2.203  1.00  0.00           H  
ATOM    452  H2  WAT    97     -14.642 -21.543   0.800  1.00  0.00           H  
ATOM    454  O   WAT    98     -13.161 -20.629  10.291  1.00  0.00           O  
ATOM    455  H1  WAT    98     -12.210 -20.694  10.204  1.00  0.00           H  
ATOM    456  H2  WAT    98     -13.294 -20.025  11.022  1.00  0.00           H  
ATOM    458  O   WAT    99     -21.986  17.151  -9.052  1.00  0.00           O  
ATOM    459  H1  WAT    99     -21.500  16.328  -9.104  1.00  0.00           H  
ATOM    460  H2  WAT    99     -22.582  17.125  -9.801  1.00  0.00           H  
ATOM    462  O   WAT   100      21.965  12.220   2.635  1.00  0.00           O  
ATOM    463  H1  WAT   100      21.939  13.137   2.361  1.00  0.00           H  
ATOM    464  H2  WAT   100      22.511  11.789   1.977  1.00  0.00           H  
ATOM    466  O   WAT   101       0.928   3.197  17.131  1.00  0.00           O  
ATOM    467  H1  WAT   101       1.595   3.883  17.109  1.00  0.00           H  
ATOM    468  H2  WAT   101       0.115   3.645  16.896  1.00  0.00           H  
ATOM    470  O   WAT   102      -7.456  -1.640  15.670  1.00  0.00           O  
ATOM    471  H1  WAT   102      -8.290  -2.107  15.721  1.00  0.00           H  
ATOM    472  H2  WAT   102      -7.190  -1.724  14.755  1.00  0.00           H  
ATOM    474  O   WAT   103      -5.403  -7.537  16.586  1.00  0.00           O  
ATOM    475  H1  WAT   103      -5.241  -7.538  17.530  1.00  0.00           H  
ATOM    476  H2  WAT   103      -4.530  -7.542  16.194  1.00  0.00           H  
ATOM    478  O   WAT   104      18.211 -11.646  -2.909  1.00  0.00           O  
ATOM    479  H1  WAT   104      17.413 -12.119  -2.675  1.00  0.00           H  
ATOM    480  H2  WAT   104      18.548 -11.317  -2.075  1.00  0.00           H  
ATOM    482  O   WAT   105     -17.573   3.884  -5.541  1.00  0.00           O  
ATOM    483  H1  WAT   105     -16.751   4.178  -5.148  1.00  0.00           H  
ATOM    484  H2  WAT   105     -17.677   2.984  -5.232  1.00  0.00           H  
ATOM    486  O   WAT   106      -7.035  -1.510 -17.600  1.00  0.00           O  
ATOM    487  H1  WAT   106      -7.426  -0.951 -16.929  1.00  0.00           H  
ATOM    488  H2  WAT   106      -7.700  -2.175 -17.776  1.00  0.00           H  
ATOM    490  O   WAT   107     -11.549  -5.106  -9.464  1.00  0.00           O  
ATOM    491  H1  WAT   107     -12.159  -4.370  -9.419  1.00  0.00           H  
ATOM    492  H2  WAT   107     -11.651  -5.553  -8.623  1.00  0.00           H  
ATOM    494  O   WAT   108     -15.161   4.130   7.190  1.00  0.00           O  
ATOM    495  H1  WAT   108     -14.840   3.580   7.904  1.00  0.00           H  
ATOM    496  H2  WAT   108     -14.735   4.976   7.330  1.00  0.00           H  
ATOM    498  O   WAT   109      10.926  -4.891   3.781  1.00  0.00           O  
ATOM    499  H1  WAT   109      10.965  -3.970   4.037  1.00  0.00           H  
ATOM    500  H2  WAT   109      11.731  -5.272   4.131  1.00  0.00           H  
ATOM    502  O   WAT   110       2.440  23.578  12.123  1.00  0.00           O  
ATOM    503  H1  WAT   110       1.658  24.058  12.395  1.00  0.00           H  
ATOM    504  H2  WAT   110       2.245  23.290  11.231  1.00  0.00           H  
ATOM    506  O   WAT   111     -16.119  -1.416   4.833  1.00  0.00           O  
ATOM    507  H1  WAT   111     -16.198  -1.627   5.763  1.00  0.00           H  
ATOM    508  H2  WAT   111     -15.228  -1.679   4.602  1.00  0.00           H  
ATOM    510  O   WAT   112       5.292  -1.918  20.206  1.00  0.00           O  
ATOM    511  H1  WAT   112       5.215  -1.273  20.909  1.00  0.00           H  
ATOM    512  H2  WAT   112       4.720  -1.587  19.514  1.00  0.00           H  
ATOM    514  O   WAT   113      19.912  -2.748   4.745  1.00  0.00           O  
ATOM    515  H1  WAT   113      19.873  -2.316   5.598  1.00  0.00           H  
ATOM    516  H2  WAT   113      19.605  -3.639   4.913  1.00  0.00           H  
ATOM    518  O   WAT   114       7.031   3.487  16.949  1.00  0.00           O  
ATOM    519  H1  WAT   114       7.897   3.849  17.138  1.00  0.00           H  
ATOM    520  H2  WAT   114       6.421   4.089  17.377  1.00  0.00           H  
ATOM    522  O   WAT   115     -14.489  -9.195  -6.225  1.00  0.00           O  
ATOM    523  H1  WAT   115     -13.609  -9.564  -6.304  1.00  0.00           H  
ATOM    524  H2  WAT   115     -14.593  -9.024  -5.289  1.00  0.00           H  
ATOM    526  O   WAT   116       0.274   2.944  19.995  1.00  0.00           O  
ATOM    527  H1  WAT   116       1.103   3.010  20.470  1.00  0.00           H  
ATOM    528  H2  WAT   116       0.520   3.016  19.073  1.00  0.00           H  
ATOM    530  O   WAT   117      -2.861  -6.252 -20.398  1.00  0.00           O  
ATOM    531  H1  WAT   117      -2.202  -5.657 -20.754  1.00  0.00           H  
ATOM    532  H2  WAT   117      -2.748  -7.061 -20.897  1.00  0.00           H  
ATOM    534  O   WAT   118     -18.726   5.377   9.349  1.00  0.00           O  
ATOM    535  H1  WAT   118     -18.417   4.946   8.552  1.00  0.00           H  
ATOM    536  H2  WAT   118     -18.408   6.277   9.273  1.00  0.00           H  
ATOM    538  O   WAT   119     -13.222  -4.927   0.337  1.00  0.00           O  
ATOM    539  H1  WAT   119     -13.889  -4.455   0.836  1.00  0.00           H  
ATOM    540  H2  WAT   119     -12.390  -4.623   0.701  1.00  0.00           H  
ATOM    542  O   WAT   120      14.267  -6.073   2.450  1.00  0.00           O  
ATOM    543  H1  WAT   120      13.634  -5.415   2.163  1.00  0.00           H  
ATOM    544  H2  WAT   120      14.247  -6.741   1.765  1.00  0.00           H  
ATOM    546  O   WAT   121     -12.310   1.168  -8.786  1.00  0.00           O  
ATOM    547  H1  WAT   121     -12.460   2.089  -8.575  1.00  0.00           H  
ATOM    548  H2  WAT   121     -11.882   1.185  -9.642  1.00  0.00           H  
ATOM    550  O   WAT   122      20.072  14.065   0.694  1.00  0.00           O  
ATOM    551  H1  WAT   122      19.358  14.510   0.237  1.00  0.00           H  
ATOM    552  H2  WAT   122      19.888  13.133   0.574  1.00  0.00           H  
ATOM    554  O   WAT   123      11.577 -15.447 -12.090  1.00  0.00           O  
ATOM    555  H1  WAT   123      10.701 -15.817 -12.204  1.00  0.00           H  
ATOM    556  H2  WAT   123      11.438 -14.661 -11.561  1.00  0.00           H  
ATOM    558  O   WAT   124     -12.682  10.774 -19.026  1.00  0.00           O  
ATOM    559  H1  WAT   124     -12.506  11.701 -18.866  1.00  0.00           H  
ATOM    560  H2  WAT   124     -13.581  10.645 -18.724  1.00  0.00           H  
ATOM    562  O   WAT   125     -17.864 -13.102   9.821  1.00  0.00           O  
ATOM    563  H1  WAT   125     -16.969 -12.883   9.561  1.00  0.00           H  
ATOM    564  H2  WAT   125     -17.761 -13.794  10.474  1.00  0.00           H  
ATOM    566  O   WAT   126      -6.660 -22.025  -4.913  1.00  0.00           O  
ATOM    567  H1  WAT   126      -7.347 -22.281  -4.298  1.00  0.00           H  
ATOM    568  H2  WAT   126      -6.521 -22.802  -5.454  1.00  0.00           H  
ATOM    570  O   WAT   127      10.878   5.365   2.991  1.00  0.00           O  
ATOM    571  H1  WAT   127      10.718   5.534   3.919  1.00  0.00           H  
ATOM    572  H2  WAT   127      10.052   5.005   2.667  1.00  0.00           H  
ATOM    574  O   WAT   128      -5.978   2.934  -5.108  1.00  0.00           O  
ATOM    575  H1  WAT   128      -5.301   3.292  -4.534  1.00  0.00           H  
ATOM    576  H2  WAT   128      -6.756   2.875  -4.552  1.00  0.00           H  
ATOM    578  O   WAT   129       8.719  20.956  -1.373  1.00  0.00           O  
ATOM    579  H1  WAT   129       9.371  20.724  -2.035  1.00  0.00           H  
ATOM    580  H2  WAT   129       9.005  20.496  -0.584  1.00  0.00           H  
ATOM    582  O   WAT   130     -17.601  12.893  -4.201  1.00  0.00           O  
ATOM    583  H1  WAT   130     -17.212  12.423  -4.938  1.00  0.00           H  
ATOM    584  H2  WAT   130     -17.291  12.423  -3.427  1.00  0.00           H  
ATOM    586  O   WAT   131     -10.454  -5.703 -13.323  1.00  0.00           O  
ATOM    587  H1  WAT   131     -10.640  -6.227 -14.102  1.00  0.00           H  
ATOM    588  H2  WAT   131     -10.594  -6.304 -12.591  1.00  0.00           H  
ATOM    590  O   WAT   132      13.204   5.898 -17.789  1.00  0.00           O  
ATOM    591  H1  WAT   132      13.007   6.284 -16.935  1.00  0.00           H  
ATOM    592  H2  WAT   132      13.870   6.474 -18.164  1.00  0.00           H  
ATOM    594  O   WAT   133      -7.027 -15.986   9.369  1.00  0.00           O  
ATOM    595  H1  WAT   133      -6.336 -15.869  10.021  1.00  0.00           H  
ATOM    596  H2  WAT   133      -7.632 -15.261   9.530  1.00  0.00           H  
ATOM    598  O   WAT   134       1.395 -19.519 -13.344  1.00  0.00           O  
ATOM    599  H1  WAT   134       1.973 -19.870 -14.020  1.00  0.00           H  
ATOM    600  H2  WAT   134       0.512 -19.717 -13.657  1.00  0.00           H  
ATOM    602  O   WAT   135      -0.047 -11.622  -4.364  1.00  0.00           O  
ATOM    603  H1  WAT   135      -0.266 -11.351  -5.255  1.00  0.00           H  
ATOM    604  H2  WAT   135      -0.030 -12.578  -4.400  1.00  0.00           H  
ATOM    606  O   WAT   136      15.549  18.416   1.508  1.00  0.00           O  
ATOM    607  H1  WAT   136      14.899  18.111   2.142  1.00  0.00           H  
ATOM    608  H2  WAT   136      15.284  19.314   1.307  1.00  0.00           H  
ATOM    610  O   WAT   137      -4.616 -19.224  -7.782  1.00  0.00           O  
ATOM    611  H1  WAT   137      -4.583 -18.495  -8.402  1.00  0.00           H  
ATOM    612  H2  WAT   137      -5.170 -19.877  -8.209  1.00  0.00           H  
ATOM    614  O   WAT   138      -1.757  16.627  17.347  1.00  0.00           O  
ATOM    615  H1  WAT   138      -1.004  16.669  16.757  1.00  0.00           H  
ATOM    616  H2  WAT   138      -1.672  17.404  17.899  1.00  0.00           H  
ATOM    618  O   WAT   139      18.076   3.900   2.607  1.00  0.00           O  
ATOM    619  H1  WAT   139      18.279   3.721   1.689  1.00  0.00           H  
ATOM    620  H2  WAT   139      18.640   4.638   2.839  1.00  0.00           H  
ATOM    622  O   WAT   140     -12.246 -12.702  -5.079  1.00  0.00           O  
ATOM    623  H1  WAT   140     -13.153 -12.574  -4.801  1.00  0.00           H  
ATOM    624  H2  WAT   140     -12.097 -12.016  -5.730  1.00  0.00           H  
ATOM    626  O   WAT   141      12.386 -12.307  14.205  1.00  0.00           O  
ATOM    627  H1  WAT   141      12.491 -11.842  15.036  1.00  0.00           H  
ATOM    628  H2  WAT   141      12.631 -11.665  13.539  1.00  0.00           H  
ATOM    630  O   WAT   142      16.206   1.712  15.678  1.00  0.00           O  
ATOM    631  H1  WAT   142      16.301   0.797  15.942  1.00  0.00           H  
ATOM    632  H2  WAT   142      15.308   1.939  15.917  1.00  0.00           H  
ATOM    634  O   WAT   143      15.561  -2.370  10.556  1.00  0.00           O  
ATOM    635  H1  WAT   143      16.356  -2.548  11.059  1.00  0.00           H  
ATOM    636  H2  WAT   143      15.821  -2.498   9.644  1.00  0.00           H  
ATOM    638  O   WAT   144      12.976  23.048   4.856  1.00  0.00           O  
ATOM    639  H1  WAT   144      12.535  23.733   5.358  1.00  0.00           H  
ATOM    640  H2  WAT   144      13.416  23.517   4.147  1.00  0.00           H  
ATOM    642  O   WAT   145      -3.711  -9.591 -13.308  1.00  0.00           O  
ATOM    643  H1  WAT   145      -3.616  -8.916 -13.980  1.00  0.00           H  
ATOM    644  H2  WAT   145      -2.913 -10.114 -13.380  1.00  0.00           H  
ATOM    646  O   WAT   146     -10.419 -15.987  12.013  1.00  0.00           O  
ATOM    647  H1  WAT   146      -9.630 -15.648  12.436  1.00  0.00           H  
ATOM    648  H2  WAT   146     -10.960 -16.307  12.735  1.00  0.00           H  
ATOM    650  O   WAT   147      23.173 -13.460   6.429  1.00  0.00           O  
ATOM    651  H1  WAT   147      23.983 -12.950   6.413  1.00  0.00           H  
ATOM    652  H2  WAT   147      22.710 -13.149   7.207  1.00  0.00           H  
ATOM    654  O   WAT   148      19.994   7.486  -3.769  1.00  0.00           O  
ATOM    655  H1  WAT   148      19.698   8.256  -4.256  1.00  0.00           H  
ATOM    656  H2  WAT   148      20.926   7.415  -3.976  1.00  0.00           H  
ATOM    658  O   WAT   149       2.315  -7.943   2.332  1.00  0.00           O  
ATOM    659  H1  WAT   149       2.718  -7.743   1.487  1.00  0.00           H  
ATOM    660  H2  WAT   149       2.221  -8.896   2.332  1.00  0.00           H  
ATOM    662  O   WAT   150      -3.295 -16.075   1.064  1.00  0.00           O  
ATOM    663  H1  WAT   150      -2.910 -15.203   0.972  1.00  0.00           H  
ATOM    664  H2  WAT   150      -4.129 -16.019   0.599  1.00  0.00           H  
ATOM    666  O   WAT   151      -1.333   8.305  12.765  1.00  0.00           O  
ATOM    667  H1  WAT   151      -2.182   8.745  12.736  1.00  0.00           H  
ATOM    668  H2  WAT   151      -1.232   7.921  11.895  1.00  0.00           H  
ATOM    670  O   WAT   152      17.391   6.886   8.959  1.00  0.00           O  
ATOM    671  H1  WAT   152      16.895   7.412   8.331  1.00  0.00           H  
ATOM    672  H2  WAT   152      16.868   6.912   9.760  1.00  0.00           H  
ATOM    674  O   WAT   153     -11.965 -16.511  -2.144  1.00  0.00           O  
ATOM    675  H1  WAT   153     -12.607 -16.296  -2.821  1.00  0.00           H  
ATOM    676  H2  WAT   153     -11.992 -17.466  -2.083  1.00  0.00           H  
ATOM    678  O   WAT   154      12.374  -6.277   0.017  1.00  0.00           O  
ATOM    679  H1  WAT   154      12.424  -5.846  -0.836  1.00  0.00           H  
ATOM    680  H2  WAT   154      12.892  -7.075  -0.088  1.00  0.00           H  
ATOM    682  O   WAT   155      -0.046  -9.657 -21.398  1.00  0.00           O  
ATOM    683  H1  WAT   155      -0.233 -10.240 -22.133  1.00  0.00           H  
ATOM    684  H2  WAT   155       0.803  -9.268 -21.611  1.00  0.00           H  
ATOM    686  O   WAT   156      -2.341 -19.538   0.476  1.00  0.00           O  
ATOM    687  H1  WAT   156      -1.742 -19.670  -0.259  1.00  0.00           H  
ATOM    688  H2  WAT   156      -3.169 -19.286   0.068  1.00  0.00           H  
ATOM    690  O   WAT   157     -15.469  14.406   1.799  1.00  0.00           O  
ATOM    691  H1  WAT   157     -15.138  13.518   1.931  1.00  0.00           H  
ATOM    692  H2  WAT   157     -15.983  14.353   0.993  1.00  0.00           H  
ATOM    694  O   WAT   158     -10.497  10.409   2.542  1.00  0.00           O  
ATOM    695  H1  WAT   158     -10.172  10.007   1.737  1.00  0.00           H  
ATOM    696  H2  WAT   158     -10.260   9.789   3.232  1.00  0.00           H  
ATOM    698  O   WAT   159      10.693   7.955  12.735  1.00  0.00           O  
ATOM    699  H1  WAT   159      10.487   8.722  12.202  1.00  0.00           H  
ATOM    700  H2  WAT   159      11.548   7.664  12.417  1.00  0.00           H  
ATOM    702  O   WAT   160     -12.727   1.513   6.013  1.00  0.00           O  
ATOM    703  H1  WAT   160     -13.396   1.495   5.329  1.00  0.00           H  
ATOM    704  H2  WAT   160     -12.471   0.597   6.123  1.00  0.00           H  
ATOM    706  O   WAT   161      11.556   2.051   7.431  1.00  0.00           O  
ATOM    707  H1  WAT   161      11.647   1.403   8.130  1.00  0.00           H  
ATOM    708  H2  WAT   161      12.151   1.748   6.745  1.00  0.00           H  
ATOM    710  O   WAT   162       7.256  23.315  -1.886  1.00  0.00           O  
ATOM    711  H1  WAT   162       7.786  24.022  -1.517  1.00  0.00           H  
ATOM    712  H2  WAT   162       7.703  22.514  -1.614  1.00  0.00           H  
ATOM    714  O   WAT   163     -10.447  -7.897   9.890  1.00  0.00           O  
ATOM    715  H1  WAT   163     -11.225  -8.117   9.378  1.00  0.00           H  
ATOM    716  H2  WAT   163      -9.713  -8.187   9.348  1.00  0.00           H  
ATOM    718  O   WAT   164     -10.479  14.700  18.456  1.00  0.00           O  
ATOM    719  H1  WAT   164      -9.890  15.401  18.178  1.00  0.00           H  
ATOM    720  H2  WAT   164     -10.238  13.953  17.907  1.00  0.00           H  
ATOM    722  O   WAT   165      -4.547  14.583   5.376  1.00  0.00           O  
ATOM    723  H1  WAT   165      -4.635  14.850   4.461  1.00  0.00           H  
ATOM    724  H2  WAT   165      -4.162  15.343   5.811  1.00  0.00           H  
ATOM    726  O   WAT   166     -18.602   6.656   5.630  1.00  0.00           O  
ATOM    727  H1  WAT   166     -19.169   7.363   5.935  1.00  0.00           H  
ATOM    728  H2  WAT   166     -19.182   6.083   5.129  1.00  0.00           H  
ATOM    730  O   WAT   167     -11.351   8.348 -18.493  1.00  0.00           O  
ATOM    731  H1  WAT   167     -11.501   9.285 -18.616  1.00  0.00           H  
ATOM    732  H2  WAT   167     -12.226   7.961 -18.513  1.00  0.00           H  
ATOM    734  O   WAT   168       0.419  -1.424 -21.906  1.00  0.00           O  
ATOM    735  H1  WAT   168      -0.314  -1.789 -22.401  1.00  0.00           H  
ATOM    736  H2  WAT   168       0.259  -0.480 -21.902  1.00  0.00           H  
ATOM    738  O   WAT   169      18.523  12.444 -12.264  1.00  0.00           O  
ATOM    739  H1  WAT   169      18.896  12.107 -11.450  1.00  0.00           H  
ATOM    740  H2  WAT   169      19.239  12.389 -12.896  1.00  0.00           H  
ATOM    742  O   WAT   170      20.956  12.478  10.947  1.00  0.00           O  
ATOM    743  H1  WAT   170      21.775  12.830  11.295  1.00  0.00           H  
ATOM    744  H2  WAT   170      20.412  13.249  10.790  1.00  0.00           H  
ATOM    746  O   WAT   171       9.619  23.841   1.466  1.00  0.00           O  
ATOM    747  H1  WAT   171       9.290  22.957   1.629  1.00  0.00           H  
ATOM    748  H2  WAT   171      10.314  23.723   0.819  1.00  0.00           H  
ATOM    750  O   WAT   172       9.717  24.039  -8.633  1.00  0.00           O  
ATOM    751  H1  WAT   172       9.820  24.803  -8.065  1.00  0.00           H  
ATOM    752  H2  WAT   172       9.004  23.540  -8.235  1.00  0.00           H  
ATOM    754  O   WAT   173     -11.774  18.272   1.220  1.00  0.00           O  
ATOM    755  H1  WAT   173     -11.212  18.784   0.638  1.00  0.00           H  
ATOM    756  H2  WAT   173     -11.429  17.381   1.163  1.00  0.00           H  
ATOM    758  O   WAT   174       8.192  20.585  -5.577  1.00  0.00           O  
ATOM    759  H1  WAT   174       7.467  20.050  -5.900  1.00  0.00           H  
ATOM    760  H2  WAT   174       8.972  20.195  -5.972  1.00  0.00           H  
ATOM    762  O   WAT   175     -16.611  -2.662 -14.909  1.00  0.00           O  
ATOM    763  H1  WAT   175     -17.445  -2.266 -14.657  1.00  0.00           H  
ATOM    764  H2  WAT   175     -16.144  -1.966 -15.371  1.00  0.00           H  
ATOM    766  O   WAT   176      -8.229   3.397  11.341  1.00  0.00           O  
ATOM    767  H1  WAT   176      -8.525   3.502  10.437  1.00  0.00           H  
ATOM    768  H2  WAT   176      -8.659   4.107  11.817  1.00  0.00           H  
ATOM    770  O   WAT   177      -1.139  -8.264  -1.277  1.00  0.00           O  
ATOM    771  H1  WAT   177      -1.448  -9.122  -1.568  1.00  0.00           H  
ATOM    772  H2  WAT   177      -0.237  -8.214  -1.593  1.00  0.00           H  
ATOM    774  O   WAT   178       0.865   9.614  13.943  1.00  0.00           O  
ATOM    775  H1  WAT   178       0.024   9.364  13.561  1.00  0.00           H  
ATOM    776  H2  WAT   178       1.472   9.619  13.203  1.00  0.00           H  
ATOM    778  O   WAT   179       3.738  -5.611  14.603  1.00  0.00           O  
ATOM    779  H1  WAT   179       4.633  -5.404  14.333  1.00  0.00           H  
ATOM    780  H2  WAT   179       3.806  -5.788  15.542  1.00  0.00           H  
ATOM    782  O   WAT   180       2.227  -9.300  19.545  1.00  0.00           O  
ATOM    783  H1  WAT   180       1.575  -9.689  18.962  1.00  0.00           H  
ATOM    784  H2  WAT   180       3.030  -9.275  19.024  1.00  0.00           H  
ATOM    786  O   WAT   181     -19.310  -8.571 -10.203  1.00  0.00           O  
ATOM    787  H1  WAT   181     -20.003  -8.080  -9.762  1.00  0.00           H  
ATOM    788  H2  WAT   181     -18.497  -8.186  -9.875  1.00  0.00           H  
ATOM    790  O   WAT   182       2.094  12.208   8.007  1.00  0.00           O  
ATOM    791  H1  WAT   182       1.957  11.758   7.173  1.00  0.00           H  
ATOM    792  H2  WAT   182       1.714  13.077   7.875  1.00  0.00           H  
ATOM    794  O   WAT   183     -18.606   4.087  19.545  1.00  0.00           O  
ATOM    795  H1  WAT   183     -19.448   4.294  19.950  1.00  0.00           H  
ATOM    796  H2  WAT   183     -18.696   4.386  18.640  1.00  0.00           H  
ATOM    798  O   WAT   184     -11.892   6.475  -5.499  1.00  0.00           O  
ATOM    799  H1  WAT   184     -11.269   6.143  -6.146  1.00  0.00           H  
ATOM    800  H2  WAT   184     -11.383   7.090  -4.971  1.00  0.00           H  
ATOM    802  O   WAT   185      -6.195  -6.960  -4.973  1.00  0.00           O  
ATOM    803  H1  WAT   185      -6.646  -7.804  -5.004  1.00  0.00           H  
ATOM    804  H2  WAT   185      -5.490  -7.089  -4.338  1.00  0.00           H  
ATOM    806  O   WAT   186      15.243 -14.582   6.178  1.00  0.00           O  
ATOM    807  H1  WAT   186      15.491 -15.499   6.301  1.00  0.00           H  
ATOM    808  H2  WAT   186      14.711 -14.373   6.946  1.00  0.00           H  
ATOM    810  O   WAT   187     -19.773  -2.237  -5.458  1.00  0.00           O  
ATOM    811  H1  WAT   187     -19.794  -2.831  -6.209  1.00  0.00           H  
ATOM    812  H2  WAT   187     -18.949  -1.760  -5.554  1.00  0.00           H  
ATOM    814  O   WAT   188      -5.766  -2.696 -14.439  1.00  0.00           O  
ATOM    815  H1  WAT   188      -6.081  -3.179 -15.203  1.00  0.00           H  
ATOM    816  H2  WAT   188      -6.412  -2.001 -14.312  1.00  0.00           H  
ATOM    818  O   WAT   189     -18.171  -8.461   8.623  1.00  0.00           O  
ATOM    819  H1  WAT   189     -18.199  -9.376   8.902  1.00  0.00           H  
ATOM    820  H2  WAT   189     -18.093  -7.964   9.437  1.00  0.00           H  
ATOM    822  O   WAT   190     -13.506 -17.867  11.499  1.00  0.00           O  
ATOM    823  H1  WAT   190     -13.072 -17.147  11.041  1.00  0.00           H  
ATOM    824  H2  WAT   190     -14.429 -17.780  11.263  1.00  0.00           H  
ATOM    826  O   WAT   191     -14.357 -18.518 -10.901  1.00  0.00           O  
ATOM    827  H1  WAT   191     -14.638 -17.672 -10.552  1.00  0.00           H  
ATOM    828  H2  WAT   191     -14.996 -18.718 -11.585  1.00  0.00           H  
ATOM    830  O   WAT   192      -6.640  15.464  -2.745  1.00  0.00           O  
ATOM    831  H1  WAT   192      -7.392  15.355  -3.328  1.00  0.00           H  
ATOM    832  H2  WAT   192      -6.215  14.606  -2.742  1.00  0.00           H  
ATOM    834  O   WAT   193     -14.979  -8.435   0.218  1.00  0.00           O  
ATOM    835  H1  WAT   193     -15.852  -8.817   0.306  1.00  0.00           H  
ATOM    836  H2  WAT   193     -14.793  -8.059   1.078  1.00  0.00           H  
ATOM    838  O   WAT   194      14.342 -17.814  -2.525  1.00  0.00           O  
ATOM    839  H1  WAT   194      14.125 -18.511  -3.145  1.00  0.00           H  
ATOM    840  H2  WAT   194      13.697 -17.128  -2.701  1.00  0.00           H  
ATOM    842  O   WAT   195     -20.232 -13.680  -3.117  1.00  0.00           O  
ATOM    843  H1  WAT   195     -20.962 -13.572  -3.727  1.00  0.00           H  
ATOM    844  H2  WAT   195     -20.648 -13.825  -2.268  1.00  0.00           H  
ATOM    846  O   WAT   196      -4.087 -22.987   3.953  1.00  0.00           O  
ATOM    847  H1  WAT   196      -4.777 -23.447   3.473  1.00  0.00           H  
ATOM    848  H2  WAT   196      -3.591 -22.527   3.276  1.00  0.00           H  
ATOM    850  O   WAT   197       7.771 -10.824   8.039  1.00  0.00           O  
ATOM    851  H1  WAT   197       7.840 -10.444   7.163  1.00  0.00           H  
ATOM    852  H2  WAT   197       6.868 -10.653   8.304  1.00  0.00           H  
ATOM    854  O   WAT   198      -4.476  10.902  16.087  1.00  0.00           O  
ATOM    855  H1  WAT   198      -4.309  10.323  16.831  1.00  0.00           H  
ATOM    856  H2  WAT   198      -3.606  11.152  15.778  1.00  0.00           H  
ATOM    858  O   WAT   199      20.088 -12.965  13.277  1.00  0.00           O  
ATOM    859  H1  WAT   199      20.302 -13.874  13.070  1.00  0.00           H  
ATOM    860  H2  WAT   199      19.214 -12.835  12.908  1.00  0.00           H  
ATOM    862  O   WAT   200     -14.302 -16.214  -7.227  1.00  0.00           O  
ATOM    863  H1  WAT   200     -13.403 -16.475  -7.428  1.00  0.00           H  
ATOM    864  H2  WAT   200     -14.766 -16.293  -8.060  1.00  0.00           H  
ATOM    866  O   WAT   201      -8.493  -5.540  -4.217  1.00  0.00           O  
ATOM    867  H1  WAT   201      -7.739  -6.122  -4.303  1.00  0.00           H  
ATOM    868  H2  WAT   201      -9.251  -6.123  -4.247  1.00  0.00           H  
ATOM    870  O   WAT   202     -23.121  -0.110  16.954  1.00  0.00           O  
ATOM    871  H1  WAT   202     -23.579   0.719  16.821  1.00  0.00           H  
ATOM    872  H2  WAT   202     -23.112  -0.229  17.904  1.00  0.00           H  
ATOM    874  O   WAT   203       0.869   7.658 -19.424  1.00  0.00           O  
ATOM    875  H1  WAT   203       0.526   6.973 -18.851  1.00  0.00           H  
ATOM    876  H2  WAT   203       0.611   8.476 -19.001  1.00  0.00           H  
ATOM    878  O   WAT   204      13.481   1.884 -12.197  1.00  0.00           O  
ATOM    879  H1  WAT   204      13.225   2.228 -13.053  1.00  0.00           H  
ATOM    880  H2  WAT   204      14.358   1.525 -12.337  1.00  0.00           H  
ATOM    882  O   WAT   205     -22.164  13.858   3.579  1.00  0.00           O  
ATOM    883  H1  WAT   205     -21.999  14.606   4.152  1.00  0.00           H  
ATOM    884  H2  WAT   205     -22.904  14.130   3.036  1.00  0.00           H  
ATOM    886  O   WAT   206     -10.393 -19.731   3.040  1.00  0.00           O  
ATOM    887  H1  WAT   206     -11.238 -19.511   3.433  1.00  0.00           H  
ATOM    888  H2  WAT   206     -10.064 -20.458   3.569  1.00  0.00           H  
ATOM    890  O   WAT   207      12.792   8.958   3.617  1.00  0.00           O  
ATOM    891  H1  WAT   207      11.953   8.854   4.066  1.00  0.00           H  
ATOM    892  H2  WAT   207      12.688   9.755   3.097  1.00  0.00           H  
ATOM    894  O   WAT   208      12.085  -5.593  -7.896  1.00  0.00           O  
ATOM    895  H1  WAT   208      12.232  -4.713  -8.242  1.00  0.00           H  
ATOM    896  H2  WAT   208      11.287  -5.892  -8.333  1.00  0.00           H  
ATOM    898  O   WAT   209     -20.573  14.937  -9.517  1.00  0.00           O  
ATOM    899  H1  WAT   209     -20.917  14.101  -9.830  1.00  0.00           H  
ATOM    900  H2  WAT   209     -20.019  14.705  -8.772  1.00  0.00           H  
ATOM    902  O   WAT   210     -16.531  11.539  -6.272  1.00  0.00           O  
ATOM    903  H1  WAT   210     -17.373  11.372  -6.695  1.00  0.00           H  
ATOM    904  H2  WAT   210     -15.944  11.772  -6.992  1.00  0.00           H  
ATOM    906  O   WAT   211      -3.223  -0.353   7.759  1.00  0.00           O  
ATOM    907  H1  WAT   211      -2.794  -0.638   6.952  1.00  0.00           H  
ATOM    908  H2  WAT   211      -4.094  -0.749   7.719  1.00  0.00           H  
ATOM    910  O   WAT   212      17.296   2.966  13.569  1.00  0.00           O  
ATOM    911  H1  WAT   212      18.211   3.126  13.800  1.00  0.00           H  
ATOM    912  H2  WAT   212      16.891   2.676  14.386  1.00  0.00           H  
ATOM    914  O   WAT   213       5.468 -17.614 -13.627  1.00  0.00           O  
ATOM    915  H1  WAT   213       4.691 -17.129 -13.350  1.00  0.00           H  
ATOM    916  H2  WAT   213       5.825 -17.977 -12.816  1.00  0.00           H  
ATOM    918  O   WAT   214      11.985  19.683  -5.170  1.00  0.00           O  
ATOM    919  H1  WAT   214      11.476  20.361  -4.727  1.00  0.00           H  
ATOM    920  H2  WAT   214      12.784  19.604  -4.648  1.00  0.00           H  
ATOM    922  O   WAT   215       6.944  19.825  -3.013  1.00  0.00           O  
ATOM    923  H1  WAT   215       7.629  19.857  -2.345  1.00  0.00           H  
ATOM    924  H2  WAT   215       7.420  19.749  -3.840  1.00  0.00           H  
ATOM    926  O   WAT   216     -14.843  16.384  -7.451  1.00  0.00           O  
ATOM    927  H1  WAT   216     -14.618  16.188  -6.542  1.00  0.00           H  
ATOM    928  H2  WAT   216     -14.672  17.322  -7.543  1.00  0.00           H  
ATOM    930  O   WAT   217      -9.226   0.412  -5.311  1.00  0.00           O  
ATOM    931  H1  WAT   217      -8.468  -0.171  -5.361  1.00  0.00           H  
ATOM    932  H2  WAT   217      -9.966  -0.170  -5.142  1.00  0.00           H  
ATOM    934  O   WAT   218       1.588 -19.678  13.315  1.00  0.00           O  
ATOM    935  H1  WAT   218       2.480 -19.872  13.028  1.00  0.00           H  
ATOM    936  H2  WAT   218       1.472 -20.202  14.108  1.00  0.00           H  
ATOM    938  O   WAT   219     -21.001   6.937  10.430  1.00  0.00           O  
ATOM    939  H1  WAT   219     -21.019   7.157   9.498  1.00  0.00           H  
ATOM    940  H2  WAT   219     -20.123   7.186  10.717  1.00  0.00           H  
ATOM    942  O   WAT   220      17.285   3.542  -3.946  1.00  0.00           O  
ATOM    943  H1  WAT   220      16.807   2.810  -3.556  1.00  0.00           H  
ATOM    944  H2  WAT   220      17.161   3.434  -4.889  1.00  0.00           H  
ATOM    946  O   WAT   221       6.486  -9.177  16.230  1.00  0.00           O  
ATOM    947  H1  WAT   221       7.215  -9.773  16.405  1.00  0.00           H  
ATOM    948  H2  WAT   221       5.847  -9.712  15.759  1.00  0.00           H  
ATOM    950  O   WAT   222      -6.887 -17.419   2.444  1.00  0.00           O  
ATOM    951  H1  WAT   222      -6.922 -18.330   2.153  1.00  0.00           H  
ATOM    952  H2  WAT   222      -7.602 -17.341   3.075  1.00  0.00           H  
ATOM    954  O   WAT   223       9.563   1.815 -16.876  1.00  0.00           O  
ATOM    955  H1  WAT   223      10.329   1.467 -17.332  1.00  0.00           H  
ATOM    956  H2  WAT   223       9.854   2.657 -16.526  1.00  0.00           H  
ATOM    958  O   WAT   224       7.950   9.560  14.009  1.00  0.00           O  
ATOM    959  H1  WAT   224       7.387  10.334  13.987  1.00  0.00           H  
ATOM    960  H2  WAT   224       8.561   9.689  13.284  1.00  0.00           H  
ATOM    962  O   WAT   225     -22.838   1.933   4.536  1.00  0.00           O  
ATOM    963  H1  WAT   225     -22.241   1.890   3.788  1.00  0.00           H  
ATOM    964  H2  WAT   225     -22.931   2.869   4.715  1.00  0.00           H  
ATOM    966  O   WAT   226       1.299  19.262 -12.388  1.00  0.00           O  
ATOM    967  H1  WAT   226       0.576  19.175 -13.009  1.00  0.00           H  
ATOM    968  H2  WAT   226       1.930  19.828 -12.832  1.00  0.00           H  
ATOM    970  O   WAT   227     -12.029  19.463   7.366  1.00  0.00           O  
ATOM    971  H1  WAT   227     -11.180  19.738   7.713  1.00  0.00           H  
ATOM    972  H2  WAT   227     -12.251  18.679   7.869  1.00  0.00           H  
ATOM    974  O   WAT   228      18.392  -9.304  12.168  1.00  0.00           O  
ATOM    975  H1  WAT   228      18.175 -10.215  12.368  1.00  0.00           H  
ATOM    976  H2  WAT   228      17.555  -8.843  12.210  1.00  0.00           H  
ATOM    978  O   WAT   229      12.222  -4.828  -2.769  1.00  0.00           O  
ATOM    979  H1  WAT   229      12.499  -3.916  -2.858  1.00  0.00           H  
ATOM    980  H2  WAT   229      12.139  -5.142  -3.669  1.00  0.00           H  
ATOM    982  O   WAT   230       5.518   8.162   4.122  1.00  0.00           O  
ATOM    983  H1  WAT   230       4.741   8.174   4.681  1.00  0.00           H  
ATOM    984  H2  WAT   230       5.177   8.287   3.236  1.00  0.00           H  
ATOM    986  O   WAT   231     -13.637  -0.983  -7.863  1.00  0.00           O  
ATOM    987  H1  WAT   231     -13.097  -1.565  -8.398  1.00  0.00           H  
ATOM    988  H2  WAT   231     -13.354  -0.102  -8.108  1.00  0.00           H  
ATOM    990  O   WAT   232      -0.049   9.188  22.822  1.00  0.00           O  
ATOM    991  H1  WAT   232       0.627   9.863  22.877  1.00  0.00           H  
ATOM    992  H2  WAT   232      -0.858   9.671  22.652  1.00  0.00           H  
ATOM    994  O   WAT   233      -9.809  12.266   0.020  1.00  0.00           O  
ATOM    995  H1  WAT   233     -10.265  12.970   0.482  1.00  0.00           H  
ATOM    996  H2  WAT   233     -10.048  12.388  -0.899  1.00  0.00           H  
ATOM    998  O   WAT   234      23.160   4.643   4.731  1.00  0.00           O  
ATOM    999  H1  WAT   234      22.581   4.980   5.416  1.00  0.00           H  
ATOM   1000  H2  WAT   234      22.639   4.699   3.929  1.00  0.00           H  
ATOM   1002  O   WAT   235      12.479 -15.011   3.108  1.00  0.00           O  
ATOM   1003  H1  WAT   235      12.458 -14.535   3.939  1.00  0.00           H  
ATOM   1004  H2  WAT   235      13.399 -15.248   2.991  1.00  0.00           H  
ATOM   1006  O   WAT   236      -8.555  -4.481 -15.180  1.00  0.00           O  
ATOM   1007  H1  WAT   236      -7.995  -5.257 -15.167  1.00  0.00           H  
ATOM   1008  H2  WAT   236      -8.973  -4.472 -14.319  1.00  0.00           H  
ATOM   1010  O   WAT   237      14.440   4.713  10.777  1.00  0.00           O  
ATOM   1011  H1  WAT   237      13.596   4.704  11.230  1.00  0.00           H  
ATOM   1012  H2  WAT   237      14.229   4.482   9.873  1.00  0.00           H  
ATOM   1014  O   WAT   238      -5.619   5.213  14.605  1.00  0.00           O  
ATOM   1015  H1  WAT   238      -5.409   5.002  13.696  1.00  0.00           H  
ATOM   1016  H2  WAT   238      -6.005   6.088  14.565  1.00  0.00           H  
ATOM   1018  O   WAT   239     -13.006   2.963 -21.316  1.00  0.00           O  
ATOM   1019  H1  WAT   239     -13.282   2.458 -22.081  1.00  0.00           H  
ATOM   1020  H2  WAT   239     -12.144   2.610 -21.095  1.00  0.00           H  
ATOM   1022  O   WAT   240      14.588  -6.751 -13.404  1.00  0.00           O  
ATOM   1023  H1  WAT   240      14.978  -7.619 -13.510  1.00  0.00           H  
ATOM   1024  H2  WAT   240      15.282  -6.144 -13.662  1.00  0.00           H  
ATOM   1026  O   WAT   241      21.734   1.912  17.308  1.00  0.00           O  
ATOM   1027  H1  WAT   241      21.365   1.850  18.189  1.00  0.00           H  
ATOM   1028  H2  WAT   241      21.036   1.597  16.733  1.00  0.00           H  
ATOM   1030  O   WAT   242       9.007   8.397 -17.457  1.00  0.00           O  
ATOM   1031  H1  WAT   242       8.189   8.271 -17.938  1.00  0.00           H  
ATOM   1032  H2  WAT   242       9.157   9.342 -17.483  1.00  0.00           H  
ATOM   1034  O   WAT   243      14.180  21.156   1.308  1.00  0.00           O  
ATOM   1035  H1  WAT   243      13.633  21.012   2.080  1.00  0.00           H  
ATOM   1036  H2  WAT   243      13.574  21.092   0.570  1.00  0.00           H  
ATOM   1038  O   WAT   244      12.181  20.709 -10.208  1.00  0.00           O  
ATOM   1039  H1  WAT   244      12.939  20.506 -10.757  1.00  0.00           H  
ATOM   1040  H2  WAT   244      11.448  20.273 -10.643  1.00  0.00           H  
ATOM   1042  O   WAT   245      12.615  -0.338 -11.092  1.00  0.00           O  
ATOM   1043  H1  WAT   245      13.070   0.421 -11.458  1.00  0.00           H  
ATOM   1044  H2  WAT   245      11.776  -0.359 -11.550  1.00  0.00           H  
ATOM   1046  O   WAT   246      10.434 -19.428 -16.192  1.00  0.00           O  
ATOM   1047  H1  WAT   246      11.294 -19.712 -15.882  1.00  0.00           H  
ATOM   1048  H2  WAT   246       9.858 -20.172 -16.013  1.00  0.00           H  
ATOM   1050  O   WAT   247      -4.847   6.264 -20.539  1.00  0.00           O  
ATOM   1051  H1  WAT   247      -5.188   7.028 -21.004  1.00  0.00           H  
ATOM   1052  H2  WAT   247      -4.136   6.609 -19.999  1.00  0.00           H  
ATOM   1054  O   WAT   248      -7.520 -10.173 -10.264  1.00  0.00           O  
ATOM   1055  H1  WAT   248      -7.791  -9.280 -10.051  1.00  0.00           H  
ATOM   1056  H2  WAT   248      -6.614 -10.085 -10.560  1.00  0.00           H  
ATOM   1058  O   WAT   249      17.867   0.392   0.212  1.00  0.00           O  
ATOM   1059  H1  WAT   249      18.215   0.421   1.103  1.00  0.00           H  
ATOM   1060  H2  WAT   249      17.493   1.262   0.072  1.00  0.00           H  
ATOM   1062  O   WAT   250      -2.147   0.753 -10.149  1.00  0.00           O  
ATOM   1063  H1  WAT   250      -1.339   0.789  -9.637  1.00  0.00           H  
ATOM   1064  H2  WAT   250      -2.637   0.022  -9.774  1.00  0.00           H  
ATOM   1066  O   WAT   251      -8.563   7.174  -4.283  1.00  0.00           O  
ATOM   1067  H1  WAT   251      -9.292   7.714  -3.978  1.00  0.00           H  
ATOM   1068  H2  WAT   251      -7.802   7.508  -3.808  1.00  0.00           H  
ATOM   1070  O   WAT   252      -7.711 -12.551  -3.730  1.00  0.00           O  
ATOM   1071  H1  WAT   252      -7.491 -12.223  -4.602  1.00  0.00           H  
ATOM   1072  H2  WAT   252      -7.114 -12.088  -3.143  1.00  0.00           H  
ATOM   1074  O   WAT   253       1.846 -13.232   2.911  1.00  0.00           O  
ATOM   1075  H1  WAT   253       1.361 -13.952   2.509  1.00  0.00           H  
ATOM   1076  H2  WAT   253       1.991 -13.515   3.813  1.00  0.00           H  
ATOM   1078  O   WAT   254      -3.722   6.515  21.278  1.00  0.00           O  
ATOM   1079  H1  WAT   254      -2.875   6.131  21.053  1.00  0.00           H  
ATOM   1080  H2  WAT   254      -4.365   5.936  20.869  1.00  0.00           H  
ATOM   1082  O   WAT   255      -8.526  14.755  -4.698  1.00  0.00           O  
ATOM   1083  H1  WAT   255      -8.607  14.027  -5.314  1.00  0.00           H  
ATOM   1084  H2  WAT   255      -9.013  15.470  -5.106  1.00  0.00           H  
ATOM   1086  O   WAT   256      21.204   0.633   4.970  1.00  0.00           O  
ATOM   1087  H1  WAT   256      22.066   0.856   4.619  1.00  0.00           H  
ATOM   1088  H2  WAT   256      21.265  -0.298   5.183  1.00  0.00           H  
ATOM   1090  O   WAT   257       2.882  -7.114 -16.446  1.00  0.00           O  
ATOM   1091  H1  WAT   257       2.213  -7.652 -16.869  1.00  0.00           H  
ATOM   1092  H2  WAT   257       3.526  -6.947 -17.134  1.00  0.00           H  
ATOM   1094  O   WAT   258      14.540 -14.596  -3.544  1.00  0.00           O  
ATOM   1095  H1  WAT   258      14.416 -13.979  -4.265  1.00  0.00           H  
ATOM   1096  H2  WAT   258      15.169 -15.234  -3.879  1.00  0.00           H  
ATOM   1098  O   WAT   259      20.465 -15.143   2.655  1.00  0.00           O  
ATOM   1099  H1  WAT   259      19.980 -14.339   2.838  1.00  0.00           H  
ATOM   1100  H2  WAT   259      19.835 -15.704   2.202  1.00  0.00           H  
ATOM   1102  O   WAT   260      -7.584   9.787  25.464  1.00  0.00           O  
ATOM   1103  H1  WAT   260      -7.673   8.898  25.809  1.00  0.00           H  
ATOM   1104  H2  WAT   260      -8.396  10.225  25.719  1.00  0.00           H  
ATOM   1106  O   WAT   261      -5.399   9.634   4.944  1.00  0.00           O  
ATOM   1107  H1  WAT   261      -5.451  10.006   4.063  1.00  0.00           H  
ATOM   1108  H2  WAT   261      -5.758  10.315   5.513  1.00  0.00           H  
ATOM   1110  O   WAT   262      -4.602  18.714  -9.206  1.00  0.00           O  
ATOM   1111  H1  WAT   262      -3.704  18.978  -9.408  1.00  0.00           H  
ATOM   1112  H2  WAT   262      -4.507  17.887  -8.733  1.00  0.00           H  
ATOM   1114  O   WAT   263     -10.999  15.274  -1.488  1.00  0.00           O  
ATOM   1115  H1  WAT   263     -11.936  15.270  -1.683  1.00  0.00           H  
ATOM   1116  H2  WAT   263     -10.952  15.420  -0.543  1.00  0.00           H  
ATOM   1118  O   WAT   264       8.787  -3.815 -20.293  1.00  0.00           O  
ATOM   1119  H1  WAT   264       8.088  -3.170 -20.402  1.00  0.00           H  
ATOM   1120  H2  WAT   264       9.161  -3.620 -19.434  1.00  0.00           H  
ATOM   1122  O   WAT   265      -4.835   4.017 -23.459  1.00  0.00           O  
ATOM   1123  H1  WAT   265      -5.658   3.531 -23.397  1.00  0.00           H  
ATOM   1124  H2  WAT   265      -5.008   4.698 -24.109  1.00  0.00           H  
ATOM   1126  O   WAT   266       9.408  -5.754 -16.936  1.00  0.00           O  
ATOM   1127  H1  WAT   266      10.042  -5.510 -17.611  1.00  0.00           H  
ATOM   1128  H2  WAT   266       9.597  -6.673 -16.750  1.00  0.00           H  
ATOM   1130  O   WAT   267       5.444 -11.827  21.695  1.00  0.00           O  
ATOM   1131  H1  WAT   267       5.229 -12.144  20.817  1.00  0.00           H  
ATOM   1132  H2  WAT   267       5.168 -10.910  21.693  1.00  0.00           H  
ATOM   1134  O   WAT   268       5.062  -0.792 -17.110  1.00  0.00           O  
ATOM   1135  H1  WAT   268       4.751  -1.244 -17.895  1.00  0.00           H  
ATOM   1136  H2  WAT   268       5.630  -0.097 -17.443  1.00  0.00           H  
ATOM   1138  O   WAT   269       2.374  15.797  -9.211  1.00  0.00           O  
ATOM   1139  H1  WAT   269       2.967  16.380  -8.738  1.00  0.00           H  
ATOM   1140  H2  WAT   269       2.374  16.132 -10.108  1.00  0.00           H  
ATOM   1142  O   WAT   270      16.248   4.061   7.411  1.00  0.00           O  
ATOM   1143  H1  WAT   270      16.379   4.864   6.906  1.00  0.00           H  
ATOM   1144  H2  WAT   270      15.305   4.031   7.572  1.00  0.00           H  
ATOM   1146  O   WAT   271      -7.791  21.574  10.608  1.00  0.00           O  
ATOM   1147  H1  WAT   271      -7.332  22.347  10.937  1.00  0.00           H  
ATOM   1148  H2  WAT   271      -7.098  20.934  10.449  1.00  0.00           H  
ATOM   1150  O   WAT   272      -4.634   5.945  -1.602  1.00  0.00           O  
ATOM   1151  H1  WAT   272      -4.309   5.400  -0.886  1.00  0.00           H  
ATOM   1152  H2  WAT   272      -4.261   5.551  -2.391  1.00  0.00           H  
ATOM   1154  O   WAT   273      11.794   9.052  -1.930  1.00  0.00           O  
ATOM   1155  H1  WAT   273      11.169   8.866  -2.631  1.00  0.00           H  
ATOM   1156  H2  WAT   273      12.102   8.191  -1.648  1.00  0.00           H  
ATOM   1158  O   WAT   274      20.009   0.133 -10.218  1.00  0.00           O  
ATOM   1159  H1  WAT   274      19.825   0.019  -9.286  1.00  0.00           H  
ATOM   1160  H2  WAT   274      20.667   0.828 -10.249  1.00  0.00           H  
ATOM   1162  O   WAT   275       3.666  25.849   2.839  1.00  0.00           O  
ATOM   1163  H1  WAT   275       2.966  26.110   3.439  1.00  0.00           H  
ATOM   1164  H2  WAT   275       4.420  25.688   3.407  1.00  0.00           H  
ATOM   1166  O   WAT   276       3.536 -13.728  -9.243  1.00  0.00           O  
ATOM   1167  H1  WAT   276       2.700 -13.890  -9.679  1.00  0.00           H  
ATOM   1168  H2  WAT   276       3.460 -12.836  -8.903  1.00  0.00           H  
ATOM   1170  O   WAT   277      -2.460  -3.160  13.989  1.00  0.00           O  
ATOM   1171  H1  WAT   277      -2.915  -3.381  14.801  1.00  0.00           H  
ATOM   1172  H2  WAT   277      -1.655  -2.728  14.275  1.00  0.00           H  
ATOM   1174  O   WAT   278      19.580  -0.199  10.801  1.00  0.00           O  
ATOM   1175  H1  WAT   278      19.813  -0.214   9.873  1.00  0.00           H  
ATOM   1176  H2  WAT   278      20.005   0.589  11.142  1.00  0.00           H  
ATOM   1178  O   WAT   279      -6.319 -18.104 -12.623  1.00  0.00           O  
ATOM   1179  H1  WAT   279      -6.685 -17.220 -12.644  1.00  0.00           H  
ATOM   1180  H2  WAT   279      -5.963 -18.236 -13.502  1.00  0.00           H  
ATOM   1182  O   WAT   280       7.313  22.802   9.598  1.00  0.00           O  
ATOM   1183  H1  WAT   280       6.754  22.150   9.175  1.00  0.00           H  
ATOM   1184  H2  WAT   280       7.530  22.416  10.447  1.00  0.00           H  
ATOM   1186  O   WAT   281       8.128   5.494 -22.142  1.00  0.00           O  
ATOM   1187  H1  WAT   281       8.478   4.643 -21.877  1.00  0.00           H  
ATOM   1188  H2  WAT   281       7.272   5.543 -21.717  1.00  0.00           H  
ATOM   1190  O   WAT   282     -21.860   6.379   2.655  1.00  0.00           O  
ATOM   1191  H1  WAT   282     -22.404   5.592   2.691  1.00  0.00           H  
ATOM   1192  H2  WAT   282     -21.227   6.265   3.365  1.00  0.00           H  
ATOM   1194  O   WAT   283      21.937  -4.215  12.979  1.00  0.00           O  
ATOM   1195  H1  WAT   283      22.598  -3.998  12.321  1.00  0.00           H  
ATOM   1196  H2  WAT   283      21.880  -5.170  12.956  1.00  0.00           H  
ATOM   1198  O   WAT   284      -6.120  13.343  22.470  1.00  0.00           O  
ATOM   1199  H1  WAT   284      -6.847  12.894  22.901  1.00  0.00           H  
ATOM   1200  H2  WAT   284      -5.336  12.906  22.802  1.00  0.00           H  
ATOM   1202  O   WAT   285      18.487  11.994   9.242  1.00  0.00           O  
ATOM   1203  H1  WAT   285      19.137  12.093   9.937  1.00  0.00           H  
ATOM   1204  H2  WAT   285      18.516  11.065   9.016  1.00  0.00           H  
ATOM   1206  O   WAT   286      16.226   4.904 -12.497  1.00  0.00           O  
ATOM   1207  H1  WAT   286      16.410   5.727 -12.043  1.00  0.00           H  
ATOM   1208  H2  WAT   286      16.531   5.051 -13.392  1.00  0.00           H  
ATOM   1210  O   WAT   287       5.573   7.121  -0.537  1.00  0.00           O  
ATOM   1211  H1  WAT   287       6.421   7.563  -0.581  1.00  0.00           H  
ATOM   1212  H2  WAT   287       5.158   7.477   0.249  1.00  0.00           H  
ATOM   1214  O   WAT   288     -17.424 -16.363   2.889  1.00  0.00           O  
ATOM   1215  H1  WAT   288     -16.622 -16.650   2.453  1.00  0.00           H  
ATOM   1216  H2  WAT   288     -18.117 -16.885   2.485  1.00  0.00           H  
ATOM   1218  O   WAT   289      10.100   3.967  -5.981  1.00  0.00           O  
ATOM   1219  H1  WAT   289      10.316   3.971  -6.914  1.00  0.00           H  
ATOM   1220  H2  WAT   289       9.541   4.735  -5.861  1.00  0.00           H  
ATOM   1222  O   WAT   290       8.217  -8.682  26.007  1.00  0.00           O  
ATOM   1223  H1  WAT   290       7.614  -8.932  26.707  1.00  0.00           H  
ATOM   1224  H2  WAT   290       7.656  -8.301  25.332  1.00  0.00           H  
ATOM   1226  O   WAT   291      22.725 -14.288   3.756  1.00  0.00           O  
ATOM   1227  H1  WAT   291      21.921 -14.790   3.627  1.00  0.00           H  
ATOM   1228  H2  WAT   291      22.845 -14.268   4.706  1.00  0.00           H  
ATOM   1230  O   WAT   292       9.240   7.835  -7.495  1.00  0.00           O  
ATOM   1231  H1  WAT   292       8.771   8.655  -7.647  1.00  0.00           H  
ATOM   1232  H2  WAT   292      10.161   8.056  -7.635  1.00  0.00           H  
ATOM   1234  O   WAT   293      10.264   9.755   8.755  1.00  0.00           O  
ATOM   1235  H1  WAT   293       9.470   9.355   8.399  1.00  0.00           H  
ATOM   1236  H2  WAT   293      10.600  10.296   8.041  1.00  0.00           H  
ATOM   1238  O   WAT   294      -5.257 -15.977  -3.315  1.00  0.00           O  
ATOM   1239  H1  WAT   294      -5.460 -15.451  -4.088  1.00  0.00           H  
ATOM   1240  H2  WAT   294      -4.421 -16.394  -3.522  1.00  0.00           H  
ATOM   1242  O   WAT   295       4.023  -6.186  17.084  1.00  0.00           O  
ATOM   1243  H1  WAT   295       3.495  -5.898  17.828  1.00  0.00           H  
ATOM   1244  H2  WAT   295       4.867  -5.753  17.207  1.00  0.00           H  
ATOM   1246  O   WAT   296      23.201  -4.514  15.342  1.00  0.00           O  
ATOM   1247  H1  WAT   296      22.618  -4.520  14.582  1.00  0.00           H  
ATOM   1248  H2  WAT   296      23.971  -4.027  15.049  1.00  0.00           H  
ATOM   1250  O   WAT   297     -17.011  10.256   8.152  1.00  0.00           O  
ATOM   1251  H1  WAT   297     -17.260  10.726   7.356  1.00  0.00           H  
ATOM   1252  H2  WAT   297     -16.943  10.938   8.821  1.00  0.00           H  
ATOM   1254  O   WAT   298      15.380   1.833  18.979  1.00  0.00           O  
ATOM   1255  H1  WAT   298      14.851   1.330  19.598  1.00  0.00           H  
ATOM   1256  H2  WAT   298      16.207   1.355  18.926  1.00  0.00           H  
ATOM   1258  O   WAT   299     -15.302 -13.659  -6.417  1.00  0.00           O  
ATOM   1259  H1  WAT   299     -14.811 -14.424  -6.718  1.00  0.00           H  
ATOM   1260  H2  WAT   299     -14.908 -13.439  -5.572  1.00  0.00           H  
ATOM   1262  O   WAT   300     -11.824  -3.058  10.885  1.00  0.00           O  
ATOM   1263  H1  WAT   300     -12.656  -3.313  11.284  1.00  0.00           H  
ATOM   1264  H2  WAT   300     -11.164  -3.291  11.539  1.00  0.00           H  
ATOM   1266  O   WAT   301      22.492  15.219  -2.143  1.00  0.00           O  
ATOM   1267  H1  WAT   301      22.480  14.999  -1.212  1.00  0.00           H  
ATOM   1268  H2  WAT   301      23.319  15.685  -2.268  1.00  0.00           H  
ATOM   1270  O   WAT   302      10.007  11.372 -17.022  1.00  0.00           O  
ATOM   1271  H1  WAT   302      10.890  11.019 -16.914  1.00  0.00           H  
ATOM   1272  H2  WAT   302      10.046  11.870 -17.839  1.00  0.00           H  
ATOM   1274  O   WAT   303      -9.886  -6.640  15.047  1.00  0.00           O  
ATOM   1275  H1  WAT   303      -9.768  -6.920  14.139  1.00  0.00           H  
ATOM   1276  H2  WAT   303     -10.834  -6.656  15.181  1.00  0.00           H  
ATOM   1278  O   WAT   304     -19.392 -18.997   6.804  1.00  0.00           O  
ATOM   1279  H1  WAT   304     -20.220 -19.150   7.258  1.00  0.00           H  
ATOM   1280  H2  WAT   304     -19.420 -18.071   6.561  1.00  0.00           H  
ATOM   1282  O   WAT   305       5.062 -17.220  -5.308  1.00  0.00           O  
ATOM   1283  H1  WAT   305       5.338 -18.125  -5.448  1.00  0.00           H  
ATOM   1284  H2  WAT   305       4.189 -17.173  -5.697  1.00  0.00           H  
ATOM   1286  O   WAT   306      -1.226 -18.731   2.765  1.00  0.00           O  
ATOM   1287  H1  WAT   306      -1.650 -18.855   1.916  1.00  0.00           H  
ATOM   1288  H2  WAT   306      -0.543 -19.401   2.792  1.00  0.00           H  
ATOM   1290  O   WAT   307       4.641 -15.797  12.035  1.00  0.00           O  
ATOM   1291  H1  WAT   307       3.996 -15.724  12.739  1.00  0.00           H  
ATOM   1292  H2  WAT   307       4.253 -16.419  11.419  1.00  0.00           H  
ATOM   1294  O   WAT   308       8.875  -2.217   5.662  1.00  0.00           O  
ATOM   1295  H1  WAT   308       8.180  -2.443   5.044  1.00  0.00           H  
ATOM   1296  H2  WAT   308       8.804  -1.268   5.767  1.00  0.00           H  
ATOM   1298  O   WAT   309     -11.140  -2.917 -15.075  1.00  0.00           O  
ATOM   1299  H1  WAT   309     -10.351  -3.456 -15.125  1.00  0.00           H  
ATOM   1300  H2  WAT   309     -11.860  -3.532 -15.217  1.00  0.00           H  
ATOM   1302  O   WAT   310       5.699   8.208 -10.277  1.00  0.00           O  
ATOM   1303  H1  WAT   310       6.184   7.411 -10.494  1.00  0.00           H  
ATOM   1304  H2  WAT   310       5.681   8.224  -9.321  1.00  0.00           H  
ATOM   1306  O   WAT   311      20.557  -9.900  10.551  1.00  0.00           O  
ATOM   1307  H1  WAT   311      20.043  -9.367  11.157  1.00  0.00           H  
ATOM   1308  H2  WAT   311      21.132 -10.417  11.116  1.00  0.00           H  
ATOM   1310  O   WAT   312       5.245  -9.295  19.145  1.00  0.00           O  
ATOM   1311  H1  WAT   312       5.810  -9.105  19.894  1.00  0.00           H  
ATOM   1312  H2  WAT   312       5.676  -8.869  18.405  1.00  0.00           H  
ATOM   1314  O   WAT   313      15.843   1.480  10.493  1.00  0.00           O  
ATOM   1315  H1  WAT   313      16.059   1.078  11.334  1.00  0.00           H  
ATOM   1316  H2  WAT   313      16.072   0.815   9.844  1.00  0.00           H  
ATOM   1318  O   WAT   314       0.407   3.124   9.580  1.00  0.00           O  
ATOM   1319  H1  WAT   314      -0.508   3.023   9.321  1.00  0.00           H  
ATOM   1320  H2  WAT   314       0.611   2.321  10.059  1.00  0.00           H  
ATOM   1322  O   WAT   315       6.311 -21.603   8.066  1.00  0.00           O  
ATOM   1323  H1  WAT   315       6.153 -21.181   7.222  1.00  0.00           H  
ATOM   1324  H2  WAT   315       7.021 -21.095   8.459  1.00  0.00           H  
ATOM   1326  O   WAT   316      17.590  -3.249   0.949  1.00  0.00           O  
ATOM   1327  H1  WAT   316      16.772  -2.758   1.023  1.00  0.00           H  
ATOM   1328  H2  WAT   316      18.258  -2.580   0.797  1.00  0.00           H  
ATOM   1330  O   WAT   317      14.548  12.179   0.226  1.00  0.00           O  
ATOM   1331  H1  WAT   317      13.643  12.057  -0.061  1.00  0.00           H  
ATOM   1332  H2  WAT   317      14.769  13.069  -0.049  1.00  0.00           H  
ATOM   1334  O   WAT   318     -20.979 -10.526  12.104  1.00  0.00           O  
ATOM   1335  H1  WAT   318     -20.992 -10.900  11.222  1.00  0.00           H  
ATOM   1336  H2  WAT   318     -21.065  -9.583  11.965  1.00  0.00           H  
ATOM   1338  O   WAT   319      10.122  -5.775  22.462  1.00  0.00           O  
ATOM   1339  H1  WAT   319       9.491  -6.488  22.363  1.00  0.00           H  
ATOM   1340  H2  WAT   319      10.300  -5.486  21.567  1.00  0.00           H  
ATOM   1342  O   WAT   320       3.745   8.513  15.055  1.00  0.00           O  
ATOM   1343  H1  WAT   320       3.895   9.453  15.150  1.00  0.00           H  
ATOM   1344  H2  WAT   320       4.618   8.124  15.107  1.00  0.00           H  
ATOM   1346  O   WAT   321      -2.831  -0.495  21.030  1.00  0.00           O  
ATOM   1347  H1  WAT   321      -1.927  -0.215  20.884  1.00  0.00           H  
ATOM   1348  H2  WAT   321      -3.020  -1.084  20.300  1.00  0.00           H  
ATOM   1350  O   WAT   322     -22.922   6.017  14.319  1.00  0.00           O  
ATOM   1351  H1  WAT   322     -23.248   5.614  13.514  1.00  0.00           H  
ATOM   1352  H2  WAT   322     -21.997   6.187  14.143  1.00  0.00           H  
ATOM   1354  O   WAT   323      20.302  -6.316 -11.421  1.00  0.00           O  
ATOM   1355  H1  WAT   323      20.181  -5.664 -10.730  1.00  0.00           H  
ATOM   1356  H2  WAT   323      20.468  -5.800 -12.210  1.00  0.00           H  
ATOM   1358  O   WAT   324      -1.328  15.294  13.259  1.00  0.00           O  
ATOM   1359  H1  WAT   324      -2.177  15.273  13.700  1.00  0.00           H  
ATOM   1360  H2  WAT   324      -0.702  15.502  13.952  1.00  0.00           H  
ATOM   1362  O   WAT   325      16.763   2.961 -10.008  1.00  0.00           O  
ATOM   1363  H1  WAT   325      15.864   3.138  -9.733  1.00  0.00           H  
ATOM   1364  H2  WAT   325      17.298   3.215  -9.257  1.00  0.00           H  
ATOM   1366  O   WAT   326     -18.092  15.227 -11.213  1.00  0.00           O  
ATOM   1367  H1  WAT   326     -18.749  15.707 -10.709  1.00  0.00           H  
ATOM   1368  H2  WAT   326     -17.780  14.548 -10.614  1.00  0.00           H  
ATOM   1370  O   WAT   327       9.115  25.586  -1.162  1.00  0.00           O  
ATOM   1371  H1  WAT   327       8.695  26.265  -0.634  1.00  0.00           H  
ATOM   1372  H2  WAT   327       9.827  25.261  -0.611  1.00  0.00           H  
ATOM   1374  O   WAT   328      -9.363 -19.625   0.553  1.00  0.00           O  
ATOM   1375  H1  WAT   328     -10.230 -19.667   0.150  1.00  0.00           H  
ATOM   1376  H2  WAT   328      -9.517 -19.835   1.474  1.00  0.00           H  
ATOM   1378  O   WAT   329       4.553  26.486  -0.823  1.00  0.00           O  
ATOM   1379  H1  WAT   329       5.073  25.714  -0.599  1.00  0.00           H  
ATOM   1380  H2  WAT   329       5.142  27.224  -0.671  1.00  0.00           H  
ATOM   1382  O   WAT   330       4.093  15.198 -14.387  1.00  0.00           O  
ATOM   1383  H1  WAT   330       3.444  14.499 -14.313  1.00  0.00           H  
ATOM   1384  H2  WAT   330       4.920  14.742 -14.543  1.00  0.00           H  
ATOM   1386  O   WAT   331     -17.955  16.743  -6.890  1.00  0.00           O  
ATOM   1387  H1  WAT   331     -18.243  17.548  -7.320  1.00  0.00           H  
ATOM   1388  H2  WAT   331     -17.003  16.743  -6.995  1.00  0.00           H  
ATOM   1390  O   WAT   332     -11.833  11.610   6.947  1.00  0.00           O  
ATOM   1391  H1  WAT   332     -10.906  11.759   6.760  1.00  0.00           H  
ATOM   1392  H2  WAT   332     -12.087  10.907   6.349  1.00  0.00           H  
ATOM   1394  O   WAT   333      -3.216   7.563   9.879  1.00  0.00           O  
ATOM   1395  H1  WAT   333      -3.780   7.530  10.652  1.00  0.00           H  
ATOM   1396  H2  WAT   333      -3.338   8.446   9.531  1.00  0.00           H  
ATOM   1398  O   WAT   334      -5.079   4.168 -15.285  1.00  0.00           O  
ATOM   1399  H1  WAT   334      -5.501   4.441 -14.470  1.00  0.00           H  
ATOM   1400  H2  WAT   334      -5.119   4.943 -15.846  1.00  0.00           H  
ATOM   1402  O   WAT   335      -2.698   7.613 -11.899  1.00  0.00           O  
ATOM   1403  H1  WAT   335      -2.805   7.095 -11.101  1.00  0.00           H  
ATOM   1404  H2  WAT   335      -3.530   8.074 -11.999  1.00  0.00           H  
ATOM   1406  O   WAT   336      -0.499   0.383  20.014  1.00  0.00           O  
ATOM   1407  H1  WAT   336       0.188  -0.093  20.480  1.00  0.00           H  
ATOM   1408  H2  WAT   336      -0.325   1.305  20.206  1.00  0.00           H  
ATOM   1410  O   WAT   337      -7.300  12.670 -11.506  1.00  0.00           O  
ATOM   1411  H1  WAT   337      -6.951  12.313 -12.323  1.00  0.00           H  
ATOM   1412  H2  WAT   337      -7.596  11.902 -11.017  1.00  0.00           H  
ATOM   1414  O   WAT   338      17.905  -8.278   9.500  1.00  0.00           O  
ATOM   1415  H1  WAT   338      17.541  -8.983  10.035  1.00  0.00           H  
ATOM   1416  H2  WAT   338      18.307  -8.725   8.756  1.00  0.00           H  
ATOM   1418  O   WAT   339      12.893  -1.885  17.171  1.00  0.00           O  
ATOM   1419  H1  WAT   339      12.546  -2.740  16.917  1.00  0.00           H  
ATOM   1420  H2  WAT   339      12.317  -1.254  16.739  1.00  0.00           H  
ATOM   1422  O   WAT   340       8.655 -18.780   0.191  1.00  0.00           O  
ATOM   1423  H1  WAT   340       9.241 -18.284  -0.380  1.00  0.00           H  
ATOM   1424  H2  WAT   340       9.230 -19.388   0.655  1.00  0.00           H  
ATOM   1426  O   WAT   341     -21.188   4.892 -14.074  1.00  0.00           O  
ATOM   1427  H1  WAT   341     -21.747   4.812 -14.847  1.00  0.00           H  
ATOM   1428  H2  WAT   341     -21.786   4.780 -13.335  1.00  0.00           H  
ATOM   1430  O   WAT   342     -10.433   6.891  14.960  1.00  0.00           O  
ATOM   1431  H1  WAT   342     -11.368   7.013  15.122  1.00  0.00           H  
ATOM   1432  H2  WAT   342     -10.010   7.176  15.771  1.00  0.00           H  
ATOM   1434  O   WAT   343      13.779  14.504  -8.250  1.00  0.00           O  
ATOM   1435  H1  WAT   343      13.924  14.027  -7.433  1.00  0.00           H  
ATOM   1436  H2  WAT   343      13.703  13.821  -8.916  1.00  0.00           H  
ATOM   1438  O   WAT   344      19.632  -6.108  -2.530  1.00  0.00           O  
ATOM   1439  H1  WAT   344      19.790  -5.250  -2.923  1.00  0.00           H  
ATOM   1440  H2  WAT   344      19.270  -5.914  -1.666  1.00  0.00           H  
ATOM   1442  O   WAT   345      17.823 -14.258  -9.846  1.00  0.00           O  
ATOM   1443  H1  WAT   345      17.933 -15.097 -10.294  1.00  0.00           H  
ATOM   1444  H2  WAT   345      17.894 -13.604 -10.541  1.00  0.00           H  
ATOM   1446  O   WAT   346      -0.647  10.945  -8.008  1.00  0.00           O  
ATOM   1447  H1  WAT   346      -1.460  10.723  -8.460  1.00  0.00           H  
ATOM   1448  H2  WAT   346      -0.273  11.659  -8.524  1.00  0.00           H  
ATOM   1450  O   WAT   347      12.886 -15.212   7.868  1.00  0.00           O  
ATOM   1451  H1  WAT   347      13.123 -15.255   8.794  1.00  0.00           H  
ATOM   1452  H2  WAT   347      12.464 -14.358   7.768  1.00  0.00           H  
ATOM   1454  O   WAT   348      -1.076 -14.099   3.786  1.00  0.00           O  
ATOM   1455  H1  WAT   348      -0.634 -14.794   3.299  1.00  0.00           H  
ATOM   1456  H2  WAT   348      -1.754 -13.781   3.190  1.00  0.00           H  
ATOM   1458  O   WAT   349      23.064 -13.880  -7.397  1.00  0.00           O  
ATOM   1459  H1  WAT   349      23.073 -13.634  -6.473  1.00  0.00           H  
ATOM   1460  H2  WAT   349      23.140 -13.050  -7.868  1.00  0.00           H  
ATOM   1462  O   WAT   350       8.999  21.150   1.946  1.00  0.00           O  
ATOM   1463  H1  WAT   350       8.818  20.288   1.569  1.00  0.00           H  
ATOM   1464  H2  WAT   350       8.570  21.132   2.801  1.00  0.00           H  
ATOM   1466  O   WAT   351      -3.417 -12.755  -1.712  1.00  0.00           O  
ATOM   1467  H1  WAT   351      -3.263 -12.876  -0.776  1.00  0.00           H  
ATOM   1468  H2  WAT   351      -2.969 -13.492  -2.126  1.00  0.00           H  
ATOM   1470  O   WAT   352      11.718 -14.924  -0.834  1.00  0.00           O  
ATOM   1471  H1  WAT   352      12.001 -15.290   0.005  1.00  0.00           H  
ATOM   1472  H2  WAT   352      10.766 -14.866  -0.762  1.00  0.00           H  
ATOM   1474  O   WAT   353     -14.914   2.645  10.576  1.00  0.00           O  
ATOM   1475  H1  WAT   353     -15.725   2.512  10.086  1.00  0.00           H  
ATOM   1476  H2  WAT   353     -14.219   2.466   9.943  1.00  0.00           H  
ATOM   1478  O   WAT   354      15.819   6.953  11.196  1.00  0.00           O  
ATOM   1479  H1  WAT   354      15.736   7.103  12.138  1.00  0.00           H  
ATOM   1480  H2  WAT   354      15.293   6.170  11.031  1.00  0.00           H  
ATOM   1482  O   WAT   355      16.610  21.405  -4.106  1.00  0.00           O  
ATOM   1483  H1  WAT   355      16.563  21.428  -5.062  1.00  0.00           H  
ATOM   1484  H2  WAT   355      16.249  20.551  -3.868  1.00  0.00           H  
ATOM   1486  O   WAT   356       5.268  10.144  -5.790  1.00  0.00           O  
ATOM   1487  H1  WAT   356       5.368  10.862  -6.414  1.00  0.00           H  
ATOM   1488  H2  WAT   356       5.300   9.353  -6.327  1.00  0.00           H  
ATOM   1490  O   WAT   357      12.876  -1.372 -20.282  1.00  0.00           O  
ATOM   1491  H1  WAT   357      12.217  -1.906 -20.725  1.00  0.00           H  
ATOM   1492  H2  WAT   357      13.441  -2.006 -19.840  1.00  0.00           H  
ATOM   1494  O   WAT   358     -19.130 -14.226   1.518  1.00  0.00           O  
ATOM   1495  H1  WAT   358     -18.517 -14.110   2.244  1.00  0.00           H  
ATOM   1496  H2  WAT   358     -19.971 -14.399   1.941  1.00  0.00           H  
ATOM   1498  O   WAT   359     -18.952  16.127  -2.414  1.00  0.00           O  
ATOM   1499  H1  WAT   359     -18.409  16.097  -3.202  1.00  0.00           H  
ATOM   1500  H2  WAT   359     -19.195  15.215  -2.256  1.00  0.00           H  
ATOM   1502  O   WAT   360      22.263   7.330  -5.760  1.00  0.00           O  
ATOM   1503  H1  WAT   360      22.633   7.921  -6.417  1.00  0.00           H  
ATOM   1504  H2  WAT   360      22.978   6.731  -5.547  1.00  0.00           H  
ATOM   1506  O   WAT   361      22.581  14.371   0.805  1.00  0.00           O  
ATOM   1507  H1  WAT   361      21.636  14.340   0.658  1.00  0.00           H  
ATOM   1508  H2  WAT   361      22.729  15.215   1.232  1.00  0.00           H  
ATOM   1510  O   WAT   362      -0.242  -4.682  -4.429  1.00  0.00           O  
ATOM   1511  H1  WAT   362      -0.788  -5.456  -4.289  1.00  0.00           H  
ATOM   1512  H2  WAT   362      -0.385  -4.145  -3.650  1.00  0.00           H  
ATOM   1514  O   WAT   363      -2.704  -5.699  10.108  1.00  0.00           O  
ATOM   1515  H1  WAT   363      -2.908  -4.768  10.017  1.00  0.00           H  
ATOM   1516  H2  WAT   363      -3.019  -5.929  10.982  1.00  0.00           H  
ATOM   1518  O   WAT   364      -5.639  -1.091 -23.323  1.00  0.00           O  
ATOM   1519  H1  WAT   364      -5.119  -0.288 -23.294  1.00  0.00           H  
ATOM   1520  H2  WAT   364      -5.503  -1.432 -24.207  1.00  0.00           H  
ATOM   1522  O   WAT   365       0.059  16.439  15.072  1.00  0.00           O  
ATOM   1523  H1  WAT   365       0.451  17.306  14.964  1.00  0.00           H  
ATOM   1524  H2  WAT   365       0.690  15.955  15.604  1.00  0.00           H  
ATOM   1526  O   WAT   366     -23.480  14.297   9.373  1.00  0.00           O  
ATOM   1527  H1  WAT   366     -23.624  13.652   8.681  1.00  0.00           H  
ATOM   1528  H2  WAT   366     -22.656  14.723   9.134  1.00  0.00           H  
ATOM   1530  O   WAT   367       5.787 -11.441 -11.709  1.00  0.00           O  
ATOM   1531  H1  WAT   367       5.208 -11.977 -12.251  1.00  0.00           H  
ATOM   1532  H2  WAT   367       6.198 -12.064 -11.109  1.00  0.00           H  
ATOM   1534  O   WAT   368       6.776  -2.109   4.035  1.00  0.00           O  
ATOM   1535  H1  WAT   368       6.750  -1.162   3.894  1.00  0.00           H  
ATOM   1536  H2  WAT   368       6.074  -2.277   4.663  1.00  0.00           H  
ATOM   1538  O   WAT   369      16.277  12.966   7.966  1.00  0.00           O  
ATOM   1539  H1  WAT   369      16.369  13.757   8.497  1.00  0.00           H  
ATOM   1540  H2  WAT   369      17.091  12.484   8.111  1.00  0.00           H  
ATOM   1542  O   WAT   370      -9.930   8.697   0.576  1.00  0.00           O  
ATOM   1543  H1  WAT   370      -9.099   8.653   0.103  1.00  0.00           H  
ATOM   1544  H2  WAT   370     -10.579   8.903  -0.097  1.00  0.00           H  
ATOM   1546  O   WAT   371       6.177  -9.990  -1.692  1.00  0.00           O  
ATOM   1547  H1  WAT   371       5.632  -9.568  -2.357  1.00  0.00           H  
ATOM   1548  H2  WAT   371       5.956  -9.536  -0.879  1.00  0.00           H  
ATOM   1550  O   WAT   372     -11.305   9.013  -7.974  1.00  0.00           O  
ATOM   1551  H1  WAT   372     -11.176   8.782  -8.894  1.00  0.00           H  
ATOM   1552  H2  WAT   372     -10.435   8.935  -7.583  1.00  0.00           H  
ATOM   1554  O   WAT   373       3.019 -21.638   2.173  1.00  0.00           O  
ATOM   1555  H1  WAT   373       3.489 -21.758   2.999  1.00  0.00           H  
ATOM   1556  H2  WAT   373       3.572 -21.042   1.668  1.00  0.00           H  
ATOM   1558  O   WAT   374      23.122   9.250  -7.490  1.00  0.00           O  
ATOM   1559  H1  WAT   374      23.821   9.765  -7.087  1.00  0.00           H  
ATOM   1560  H2  WAT   374      22.346   9.806  -7.423  1.00  0.00           H  
ATOM   1562  O   WAT   375      12.107  -5.443  11.883  1.00  0.00           O  
ATOM   1563  H1  WAT   375      11.914  -4.544  12.148  1.00  0.00           H  
ATOM   1564  H2  WAT   375      11.713  -5.526  11.014  1.00  0.00           H  
ATOM   1566  O   WAT   376      -7.316 -13.494   6.309  1.00  0.00           O  
ATOM   1567  H1  WAT   376      -6.620 -14.112   6.085  1.00  0.00           H  
ATOM   1568  H2  WAT   376      -8.126 -13.966   6.117  1.00  0.00           H  
ATOM   1570  O   WAT   377     -14.115  16.679  14.844  1.00  0.00           O  
ATOM   1571  H1  WAT   377     -13.620  16.118  14.245  1.00  0.00           H  
ATOM   1572  H2  WAT   377     -14.134  16.191  15.667  1.00  0.00           H  
ATOM   1574  O   WAT   378     -14.753   7.942 -21.031  1.00  0.00           O  
ATOM   1575  H1  WAT   378     -15.489   7.332 -21.078  1.00  0.00           H  
ATOM   1576  H2  WAT   378     -15.151   8.779 -20.790  1.00  0.00           H  
ATOM   1578  O   WAT   379      -4.324  16.945  16.453  1.00  0.00           O  
ATOM   1579  H1  WAT   379      -3.419  16.845  16.750  1.00  0.00           H  
ATOM   1580  H2  WAT   379      -4.264  17.528  15.696  1.00  0.00           H  
ATOM   1582  O   WAT   380      -2.947   9.670  18.386  1.00  0.00           O  
ATOM   1583  H1  WAT   380      -2.765   9.214  17.565  1.00  0.00           H  
ATOM   1584  H2  WAT   380      -3.430   9.033  18.912  1.00  0.00           H  
ATOM   1586  O   WAT   381       7.484 -17.348  10.245  1.00  0.00           O  
ATOM   1587  H1  WAT   381       8.258 -16.991  10.680  1.00  0.00           H  
ATOM   1588  H2  WAT   381       6.924 -16.588  10.091  1.00  0.00           H  
ATOM   1590  O   WAT   382      -8.798   8.940  -6.850  1.00  0.00           O  
ATOM   1591  H1  WAT   382      -8.725   8.416  -6.052  1.00  0.00           H  
ATOM   1592  H2  WAT   382      -7.905   8.980  -7.193  1.00  0.00           H  
ATOM   1594  O   WAT   383      -7.094  -0.488 -13.939  1.00  0.00           O  
ATOM   1595  H1  WAT   383      -6.433   0.202 -14.001  1.00  0.00           H  
ATOM   1596  H2  WAT   383      -7.678  -0.327 -14.681  1.00  0.00           H  
ATOM   1598  O   WAT   384     -15.731  -2.008  10.009  1.00  0.00           O  
ATOM   1599  H1  WAT   384     -15.444  -2.764  10.522  1.00  0.00           H  
ATOM   1600  H2  WAT   384     -15.876  -1.319  10.657  1.00  0.00           H  
ATOM   1602  O   WAT   385      14.519  -6.527 -21.608  1.00  0.00           O  
ATOM   1603  H1  WAT   385      13.737  -5.975 -21.602  1.00  0.00           H  
ATOM   1604  H2  WAT   385      15.184  -6.005 -21.159  1.00  0.00           H  
ATOM   1606  O   WAT   386     -17.690   1.637  12.453  1.00  0.00           O  
ATOM   1607  H1  WAT   386     -18.293   1.252  13.089  1.00  0.00           H  
ATOM   1608  H2  WAT   386     -16.999   0.982  12.351  1.00  0.00           H  
ATOM   1610  O   WAT   387      -0.105   9.814   8.500  1.00  0.00           O  
ATOM   1611  H1  WAT   387      -0.289   9.341   7.688  1.00  0.00           H  
ATOM   1612  H2  WAT   387       0.491  10.516   8.237  1.00  0.00           H  
ATOM   1614  O   WAT   388       5.581   3.903 -22.881  1.00  0.00           O  
ATOM   1615  H1  WAT   388       4.793   4.272 -23.279  1.00  0.00           H  
ATOM   1616  H2  WAT   388       6.209   3.846 -23.602  1.00  0.00           H  
ATOM   1618  O   WAT   389     -16.842   6.947 -18.741  1.00  0.00           O  
ATOM   1619  H1  WAT   389     -16.803   6.656 -19.653  1.00  0.00           H  
ATOM   1620  H2  WAT   389     -17.587   7.547 -18.714  1.00  0.00           H  
ATOM   1622  O   WAT   390     -14.728 -20.978  -1.655  1.00  0.00           O  
ATOM   1623  H1  WAT   390     -14.897 -21.591  -2.370  1.00  0.00           H  
ATOM   1624  H2  WAT   390     -14.126 -20.334  -2.028  1.00  0.00           H  
ATOM   1626  O   WAT   391      -2.359  -9.318  17.437  1.00  0.00           O  
ATOM   1627  H1  WAT   391      -1.512  -9.465  17.015  1.00  0.00           H  
ATOM   1628  H2  WAT   391      -2.643 -10.190  17.713  1.00  0.00           H  
ATOM   1630  O   WAT   392      -4.982  11.146  -6.816  1.00  0.00           O  
ATOM   1631  H1  WAT   392      -4.139  10.902  -6.435  1.00  0.00           H  
ATOM   1632  H2  WAT   392      -5.105  12.061  -6.561  1.00  0.00           H  
ATOM   1634  O   WAT   393       0.710  22.843  -2.367  1.00  0.00           O  
ATOM   1635  H1  WAT   393       0.703  22.210  -1.649  1.00  0.00           H  
ATOM   1636  H2  WAT   393       1.506  23.355  -2.228  1.00  0.00           H  
ATOM   1638  O   WAT   394       3.681 -20.472  17.368  1.00  0.00           O  
ATOM   1639  H1  WAT   394       3.106 -19.812  16.982  1.00  0.00           H  
ATOM   1640  H2  WAT   394       4.290 -20.700  16.665  1.00  0.00           H  
ATOM   1642  O   WAT   395       3.617 -15.053  20.575  1.00  0.00           O  
ATOM   1643  H1  WAT   395       3.521 -14.919  19.632  1.00  0.00           H  
ATOM   1644  H2  WAT   395       3.532 -14.177  20.951  1.00  0.00           H  
ATOM   1646  O   WAT   396     -15.600 -14.427 -11.914  1.00  0.00           O  
ATOM   1647  H1  WAT   396     -16.437 -14.008 -12.113  1.00  0.00           H  
ATOM   1648  H2  WAT   396     -15.513 -15.113 -12.576  1.00  0.00           H  
ATOM   1650  O   WAT   397     -22.467  -9.090   1.597  1.00  0.00           O  
ATOM   1651  H1  WAT   397     -22.508  -8.558   0.802  1.00  0.00           H  
ATOM   1652  H2  WAT   397     -23.217  -9.681   1.529  1.00  0.00           H  
ATOM   1654  O   WAT   398     -18.843  10.211  12.319  1.00  0.00           O  
ATOM   1655  H1  WAT   398     -19.192  10.606  13.118  1.00  0.00           H  
ATOM   1656  H2  WAT   398     -18.592  10.957  11.774  1.00  0.00           H  
ATOM   1658  O   WAT   399      13.396  16.645 -11.242  1.00  0.00           O  
ATOM   1659  H1  WAT   399      13.429  17.481 -11.708  1.00  0.00           H  
ATOM   1660  H2  WAT   399      12.473  16.532 -11.018  1.00  0.00           H  
ATOM   1662  O   WAT   400     -17.198  -4.820  -3.697  1.00  0.00           O  
ATOM   1663  H1  WAT   400     -16.594  -5.058  -2.994  1.00  0.00           H  
ATOM   1664  H2  WAT   400     -17.025  -3.892  -3.858  1.00  0.00           H  
ATOM   1666  O   WAT   401       9.455   8.828  -3.305  1.00  0.00           O  
ATOM   1667  H1  WAT   401       8.615   9.255  -3.473  1.00  0.00           H  
ATOM   1668  H2  WAT   401       9.252   8.146  -2.664  1.00  0.00           H  
ATOM   1670  O   WAT   402      20.798  -5.167 -14.070  1.00  0.00           O  
ATOM   1671  H1  WAT   402      21.463  -5.617 -14.591  1.00  0.00           H  
ATOM   1672  H2  WAT   402      20.109  -4.948 -14.697  1.00  0.00           H  
ATOM   1674  O   WAT   403       5.552  22.188   4.197  1.00  0.00           O  
ATOM   1675  H1  WAT   403       5.577  23.133   4.350  1.00  0.00           H  
ATOM   1676  H2  WAT   403       5.325  21.813   5.048  1.00  0.00           H  
ATOM   1678  O   WAT   404     -14.813   2.217 -13.274  1.00  0.00           O  
ATOM   1679  H1  WAT   404     -14.055   1.845 -13.725  1.00  0.00           H  
ATOM   1680  H2  WAT   404     -14.499   3.050 -12.924  1.00  0.00           H  
ATOM   1682  O   WAT   405      20.000   9.153  -0.260  1.00  0.00           O  
ATOM   1683  H1  WAT   405      19.466   9.726   0.291  1.00  0.00           H  
ATOM   1684  H2  WAT   405      19.436   8.400  -0.440  1.00  0.00           H  
ATOM   1686  O   WAT   406      13.820  -9.776  13.309  1.00  0.00           O  
ATOM   1687  H1  WAT   406      13.541  -8.910  13.604  1.00  0.00           H  
ATOM   1688  H2  WAT   406      14.568  -9.990  13.867  1.00  0.00           H  
ATOM   1690  O   WAT   407      11.165   3.657   0.785  1.00  0.00           O  
ATOM   1691  H1  WAT   407      11.417   2.933   0.212  1.00  0.00           H  
ATOM   1692  H2  WAT   407      10.208   3.660   0.761  1.00  0.00           H  
ATOM   1694  O   WAT   408      -3.628  13.923   8.641  1.00  0.00           O  
ATOM   1695  H1  WAT   408      -3.530  13.361   9.410  1.00  0.00           H  
ATOM   1696  H2  WAT   408      -4.039  14.719   8.976  1.00  0.00           H  
ATOM   1698  O   WAT   409       8.404  -4.156  23.640  1.00  0.00           O  
ATOM   1699  H1  WAT   409       9.086  -4.749  23.323  1.00  0.00           H  
ATOM   1700  H2  WAT   409       8.648  -3.300  23.288  1.00  0.00           H  
ATOM   1702  O   WAT   410      13.506  15.346  -1.521  1.00  0.00           O  
ATOM   1703  H1  WAT   410      13.387  14.790  -2.291  1.00  0.00           H  
ATOM   1704  H2  WAT   410      14.312  15.025  -1.116  1.00  0.00           H  
ATOM   1706  O   WAT   411       3.503  -8.915 -14.489  1.00  0.00           O  
ATOM   1707  H1  WAT   411       4.371  -8.736 -14.128  1.00  0.00           H  
ATOM   1708  H2  WAT   411       3.316  -8.162 -15.049  1.00  0.00           H  
ATOM   1710  O   WAT   412      -1.351 -20.120 -14.606  1.00  0.00           O  
ATOM   1711  H1  WAT   412      -1.796 -19.290 -14.778  1.00  0.00           H  
ATOM   1712  H2  WAT   412      -1.851 -20.517 -13.892  1.00  0.00           H  
ATOM   1714  O   WAT   413      20.688  -9.211  15.388  1.00  0.00           O  
ATOM   1715  H1  WAT   413      20.287  -8.551  14.822  1.00  0.00           H  
ATOM   1716  H2  WAT   413      19.966  -9.794  15.625  1.00  0.00           H  
ATOM   1718  O   WAT   414       0.039  16.116   2.926  1.00  0.00           O  
ATOM   1719  H1  WAT   414      -0.599  16.541   3.500  1.00  0.00           H  
ATOM   1720  H2  WAT   414       0.491  16.840   2.493  1.00  0.00           H  
ATOM   1722  O   WAT   415      -5.426   3.914 -27.680  1.00  0.00           O  
ATOM   1723  H1  WAT   415      -5.022   4.778 -27.603  1.00  0.00           H  
ATOM   1724  H2  WAT   415      -4.701   3.328 -27.896  1.00  0.00           H  
ATOM   1726  O   WAT   416      -2.949   6.417 -23.440  1.00  0.00           O  
ATOM   1727  H1  WAT   416      -3.558   5.684 -23.344  1.00  0.00           H  
ATOM   1728  H2  WAT   416      -3.435   7.066 -23.948  1.00  0.00           H  
ATOM   1730  O   WAT   417      13.781  11.763  -3.600  1.00  0.00           O  
ATOM   1731  H1  WAT   417      12.970  11.560  -3.133  1.00  0.00           H  
ATOM   1732  H2  WAT   417      13.506  12.320  -4.327  1.00  0.00           H  
ATOM   1734  O   WAT   418       5.041  14.074   8.795  1.00  0.00           O  
ATOM   1735  H1  WAT   418       5.505  13.935   7.969  1.00  0.00           H  
ATOM   1736  H2  WAT   418       4.766  13.198   9.065  1.00  0.00           H  
ATOM   1738  O   WAT   419      -1.183  -4.324  -7.208  1.00  0.00           O  
ATOM   1739  H1  WAT   419      -0.988  -4.343  -6.271  1.00  0.00           H  
ATOM   1740  H2  WAT   419      -0.937  -3.442  -7.486  1.00  0.00           H  
ATOM   1742  O   WAT   420      -9.896  17.485  -2.884  1.00  0.00           O  
ATOM   1743  H1  WAT   420     -10.253  16.705  -2.460  1.00  0.00           H  
ATOM   1744  H2  WAT   420     -10.657  18.046  -3.033  1.00  0.00           H  
ATOM   1746  O   WAT   421      -6.646   0.517   4.930  1.00  0.00           O  
ATOM   1747  H1  WAT   421      -6.618   1.473   4.881  1.00  0.00           H  
ATOM   1748  H2  WAT   421      -7.546   0.292   4.698  1.00  0.00           H  
ATOM   1750  O   WAT   422      -9.906  16.164  -6.547  1.00  0.00           O  
ATOM   1751  H1  WAT   422      -9.551  16.753  -7.214  1.00  0.00           H  
ATOM   1752  H2  WAT   422     -10.072  15.346  -7.014  1.00  0.00           H  
ATOM   1754  O   WAT   423       4.445  22.070   1.644  1.00  0.00           O  
ATOM   1755  H1  WAT   423       3.492  21.981   1.638  1.00  0.00           H  
ATOM   1756  H2  WAT   423       4.674  22.125   2.572  1.00  0.00           H  
ATOM   1758  O   WAT   424       7.098  -6.449  -9.288  1.00  0.00           O  
ATOM   1759  H1  WAT   424       7.953  -6.821  -9.073  1.00  0.00           H  
ATOM   1760  H2  WAT   424       7.234  -6.002 -10.123  1.00  0.00           H  
ATOM   1762  O   WAT   425       7.003 -15.621 -21.331  1.00  0.00           O  
ATOM   1763  H1  WAT   425       7.474 -15.461 -22.149  1.00  0.00           H  
ATOM   1764  H2  WAT   425       7.654 -15.466 -20.646  1.00  0.00           H  
ATOM   1766  O   WAT   426       7.305   1.048  18.241  1.00  0.00           O  
ATOM   1767  H1  WAT   426       7.370   1.870  17.754  1.00  0.00           H  
ATOM   1768  H2  WAT   426       7.815   0.423  17.725  1.00  0.00           H  
ATOM   1770  O   WAT   427      22.377   8.724  -1.742  1.00  0.00           O  
ATOM   1771  H1  WAT   427      21.475   8.968  -1.535  1.00  0.00           H  
ATOM   1772  H2  WAT   427      22.636   9.328  -2.438  1.00  0.00           H  
ATOM   1774  O   WAT   428       4.620  21.935  -2.787  1.00  0.00           O  
ATOM   1775  H1  WAT   428       5.416  22.159  -3.269  1.00  0.00           H  
ATOM   1776  H2  WAT   428       4.311  22.770  -2.434  1.00  0.00           H  
ATOM   1778  O   WAT   429      13.923   0.792  20.933  1.00  0.00           O  
ATOM   1779  H1  WAT   429      14.113   1.176  21.789  1.00  0.00           H  
ATOM   1780  H2  WAT   429      14.038  -0.150  21.062  1.00  0.00           H  
ATOM   1782  O   WAT   430     -16.009  -6.700   4.654  1.00  0.00           O  
ATOM   1783  H1  WAT   430     -15.438  -6.017   5.005  1.00  0.00           H  
ATOM   1784  H2  WAT   430     -16.767  -6.226   4.312  1.00  0.00           H  
ATOM   1786  O   WAT   431     -16.943  -5.360 -15.168  1.00  0.00           O  
ATOM   1787  H1  WAT   431     -16.711  -4.462 -14.930  1.00  0.00           H  
ATOM   1788  H2  WAT   431     -16.178  -5.686 -15.643  1.00  0.00           H  
ATOM   1790  O   WAT   432      13.815 -19.500 -15.024  1.00  0.00           O  
ATOM   1791  H1  WAT   432      13.171 -19.798 -14.381  1.00  0.00           H  
ATOM   1792  H2  WAT   432      14.062 -18.624 -14.727  1.00  0.00           H  
ATOM   1794  O   WAT   433      -1.093  -3.807 -13.647  1.00  0.00           O  
ATOM   1795  H1  WAT   433      -1.689  -4.454 -13.269  1.00  0.00           H  
ATOM   1796  H2  WAT   433      -1.668  -3.188 -14.099  1.00  0.00           H  
ATOM   1798  O   WAT   434       5.831  -4.292 -19.317  1.00  0.00           O  
ATOM   1799  H1  WAT   434       4.900  -4.317 -19.098  1.00  0.00           H  
ATOM   1800  H2  WAT   434       5.897  -3.628 -20.004  1.00  0.00           H  
ATOM   1802  O   WAT   435       8.389 -11.142 -21.161  1.00  0.00           O  
ATOM   1803  H1  WAT   435       7.910 -11.478 -20.403  1.00  0.00           H  
ATOM   1804  H2  WAT   435       8.438 -11.885 -21.762  1.00  0.00           H  
ATOM   1806  O   WAT   436      -9.036 -13.725   9.955  1.00  0.00           O  
ATOM   1807  H1  WAT   436      -9.347 -13.220  10.706  1.00  0.00           H  
ATOM   1808  H2  WAT   436      -8.307 -13.211   9.606  1.00  0.00           H  
ATOM   1810  O   WAT   437       9.961  -8.524   5.955  1.00  0.00           O  
ATOM   1811  H1  WAT   437       9.401  -9.274   5.755  1.00  0.00           H  
ATOM   1812  H2  WAT   437      10.400  -8.763   6.770  1.00  0.00           H  
ATOM   1814  O   WAT   438     -17.623   2.867   9.976  1.00  0.00           O  
ATOM   1815  H1  WAT   438     -18.050   3.719  10.058  1.00  0.00           H  
ATOM   1816  H2  WAT   438     -17.601   2.523  10.869  1.00  0.00           H  
ATOM   1818  O   WAT   439     -10.106 -17.418 -12.123  1.00  0.00           O  
ATOM   1819  H1  WAT   439      -9.653 -17.721 -11.336  1.00  0.00           H  
ATOM   1820  H2  WAT   439     -10.679 -16.716 -11.815  1.00  0.00           H  
ATOM   1822  O   WAT   440       8.321  12.439  -2.412  1.00  0.00           O  
ATOM   1823  H1  WAT   440       9.149  12.883  -2.594  1.00  0.00           H  
ATOM   1824  H2  WAT   440       8.316  12.321  -1.462  1.00  0.00           H  
ATOM   1826  O   WAT   441       6.615 -14.769   9.579  1.00  0.00           O  
ATOM   1827  H1  WAT   441       5.887 -14.359  10.047  1.00  0.00           H  
ATOM   1828  H2  WAT   441       6.211 -15.163   8.806  1.00  0.00           H  
ATOM   1830  O   WAT   442      11.945 -18.351  12.970  1.00  0.00           O  
ATOM   1831  H1  WAT   442      11.428 -18.780  13.652  1.00  0.00           H  
ATOM   1832  H2  WAT   442      12.752 -18.085  13.412  1.00  0.00           H  
ATOM   1834  O   WAT   443       4.029  19.736  -0.772  1.00  0.00           O  
ATOM   1835  H1  WAT   443       3.162  20.141  -0.777  1.00  0.00           H  
ATOM   1836  H2  WAT   443       4.504  20.178  -1.476  1.00  0.00           H  
ATOM   1838  O   WAT   444      23.315  -0.479  -2.857  1.00  0.00           O  
ATOM   1839  H1  WAT   444      22.868  -1.262  -3.179  1.00  0.00           H  
ATOM   1840  H2  WAT   444      22.610   0.094  -2.558  1.00  0.00           H  
ATOM   1842  O   WAT   445       0.697  10.100  -5.714  1.00  0.00           O  
ATOM   1843  H1  WAT   445       0.331  10.529  -6.487  1.00  0.00           H  
ATOM   1844  H2  WAT   445       0.877  10.817  -5.105  1.00  0.00           H  
ATOM   1846  O   WAT   446      17.323   9.248  11.040  1.00  0.00           O  
ATOM   1847  H1  WAT   446      16.704   8.521  11.101  1.00  0.00           H  
ATOM   1848  H2  WAT   446      18.130   8.850  10.716  1.00  0.00           H  
ATOM   1850  O   WAT   447       0.051   0.133  -8.093  1.00  0.00           O  
ATOM   1851  H1  WAT   447       0.985   0.035  -7.909  1.00  0.00           H  
ATOM   1852  H2  WAT   447      -0.257  -0.760  -8.249  1.00  0.00           H  
ATOM   1854  O   WAT   448     -11.596   5.224   8.114  1.00  0.00           O  
ATOM   1855  H1  WAT   448     -12.095   5.240   7.298  1.00  0.00           H  
ATOM   1856  H2  WAT   448     -11.777   6.071   8.522  1.00  0.00           H  
ATOM   1858  O   WAT   449      10.541  -4.587  19.933  1.00  0.00           O  
ATOM   1859  H1  WAT   449       9.693  -4.948  19.673  1.00  0.00           H  
ATOM   1860  H2  WAT   449      11.183  -5.153  19.504  1.00  0.00           H  
ATOM   1862  O   WAT   450       0.047  -5.935  11.561  1.00  0.00           O  
ATOM   1863  H1  WAT   450       0.173  -6.830  11.878  1.00  0.00           H  
ATOM   1864  H2  WAT   450       0.615  -5.402  12.118  1.00  0.00           H  
ATOM   1866  O   WAT   451      16.189  14.642  -6.153  1.00  0.00           O  
ATOM   1867  H1  WAT   451      15.667  15.430  -6.006  1.00  0.00           H  
ATOM   1868  H2  WAT   451      15.620  13.923  -5.879  1.00  0.00           H  
ATOM   1870  O   WAT   452      10.576   7.842 -10.939  1.00  0.00           O  
ATOM   1871  H1  WAT   452      10.038   7.134 -10.585  1.00  0.00           H  
ATOM   1872  H2  WAT   452      11.230   7.400 -11.480  1.00  0.00           H  
ATOM   1874  O   WAT   453      -3.287  -0.401  14.423  1.00  0.00           O  
ATOM   1875  H1  WAT   453      -3.172  -1.335  14.245  1.00  0.00           H  
ATOM   1876  H2  WAT   453      -3.253  -0.333  15.377  1.00  0.00           H  
ATOM   1878  O   WAT   454     -19.494   5.278   0.312  1.00  0.00           O  
ATOM   1879  H1  WAT   454     -18.906   5.875   0.776  1.00  0.00           H  
ATOM   1880  H2  WAT   454     -20.085   4.949   0.990  1.00  0.00           H  
ATOM   1882  O   WAT   455      -8.270   4.688  -5.542  1.00  0.00           O  
ATOM   1883  H1  WAT   455      -9.023   4.932  -6.080  1.00  0.00           H  
ATOM   1884  H2  WAT   455      -8.123   5.448  -4.978  1.00  0.00           H  
ATOM   1886  O   WAT   456     -14.478   8.661  12.264  1.00  0.00           O  
ATOM   1887  H1  WAT   456     -13.872   8.781  12.995  1.00  0.00           H  
ATOM   1888  H2  WAT   456     -15.327   8.509  12.679  1.00  0.00           H  
ATOM   1890  O   WAT   457      19.839  -0.483   7.981  1.00  0.00           O  
ATOM   1891  H1  WAT   457      20.693  -0.695   7.605  1.00  0.00           H  
ATOM   1892  H2  WAT   457      19.679   0.423   7.716  1.00  0.00           H  
ATOM   1894  O   WAT   458      -7.671  -8.859   0.563  1.00  0.00           O  
ATOM   1895  H1  WAT   458      -8.375  -8.361   0.147  1.00  0.00           H  
ATOM   1896  H2  WAT   458      -6.933  -8.782  -0.042  1.00  0.00           H  
ATOM   1898  O   WAT   459      -7.014  17.198   0.744  1.00  0.00           O  
ATOM   1899  H1  WAT   459      -7.506  17.884   0.294  1.00  0.00           H  
ATOM   1900  H2  WAT   459      -7.346  16.381   0.372  1.00  0.00           H  
ATOM   1902  O   WAT   460      21.876  -2.013  10.556  1.00  0.00           O  
ATOM   1903  H1  WAT   460      22.697  -2.138  11.032  1.00  0.00           H  
ATOM   1904  H2  WAT   460      21.294  -1.592  11.188  1.00  0.00           H  
ATOM   1906  O   WAT   461       2.532 -12.872 -20.413  1.00  0.00           O  
ATOM   1907  H1  WAT   461       3.146 -13.505 -20.784  1.00  0.00           H  
ATOM   1908  H2  WAT   461       1.734 -12.979 -20.931  1.00  0.00           H  
ATOM   1910  O   WAT   462      16.354  -3.062 -11.201  1.00  0.00           O  
ATOM   1911  H1  WAT   462      16.661  -3.942 -11.418  1.00  0.00           H  
ATOM   1912  H2  WAT   462      15.490  -3.003 -11.608  1.00  0.00           H  
ATOM   1914  O   WAT   463      -7.792  18.734  -3.910  1.00  0.00           O  
ATOM   1915  H1  WAT   463      -7.023  18.205  -3.699  1.00  0.00           H  
ATOM   1916  H2  WAT   463      -8.533  18.217  -3.592  1.00  0.00           H  
ATOM   1918  O   WAT   464     -14.762   2.929  14.799  1.00  0.00           O  
ATOM   1919  H1  WAT   464     -14.084   2.423  14.351  1.00  0.00           H  
ATOM   1920  H2  WAT   464     -15.213   2.289  15.350  1.00  0.00           H  
ATOM   1922  O   WAT   465      -6.771   1.081   9.370  1.00  0.00           O  
ATOM   1923  H1  WAT   465      -7.641   1.137   8.973  1.00  0.00           H  
ATOM   1924  H2  WAT   465      -6.923   0.671  10.221  1.00  0.00           H  
ATOM   1926  O   WAT   466      21.791  -6.808  12.287  1.00  0.00           O  
ATOM   1927  H1  WAT   466      21.434  -6.839  11.399  1.00  0.00           H  
ATOM   1928  H2  WAT   466      22.598  -7.320  12.238  1.00  0.00           H  
ATOM   1930  O   WAT   467       6.310  25.373  -4.034  1.00  0.00           O  
ATOM   1931  H1  WAT   467       6.782  24.727  -3.508  1.00  0.00           H  
ATOM   1932  H2  WAT   467       6.248  24.977  -4.902  1.00  0.00           H  
ATOM   1934  O   WAT   468      16.077   4.504  19.064  1.00  0.00           O  
ATOM   1935  H1  WAT   468      16.396   4.428  18.165  1.00  0.00           H  
ATOM   1936  H2  WAT   468      15.743   3.632  19.275  1.00  0.00           H  
ATOM   1938  O   WAT   469      -7.926 -17.857  -0.855  1.00  0.00           O  
ATOM   1939  H1  WAT   469      -8.477 -17.927  -1.635  1.00  0.00           H  
ATOM   1940  H2  WAT   469      -8.269 -18.523  -0.258  1.00  0.00           H  
ATOM   1942  O   WAT   470       2.491 -12.872   9.241  1.00  0.00           O  
ATOM   1943  H1  WAT   470       1.760 -12.707   8.645  1.00  0.00           H  
ATOM   1944  H2  WAT   470       3.066 -12.114   9.130  1.00  0.00           H  
ATOM   1946  O   WAT   471      -1.283  16.049  -1.952  1.00  0.00           O  
ATOM   1947  H1  WAT   471      -0.889  16.592  -2.634  1.00  0.00           H  
ATOM   1948  H2  WAT   471      -1.043  16.482  -1.133  1.00  0.00           H  
ATOM   1950  O   WAT   472      -0.036  -7.160 -23.491  1.00  0.00           O  
ATOM   1951  H1  WAT   472       0.249  -7.052 -24.398  1.00  0.00           H  
ATOM   1952  H2  WAT   472       0.402  -7.959 -23.196  1.00  0.00           H  
ATOM   1954  O   WAT   473       3.427   5.022 -24.045  1.00  0.00           O  
ATOM   1955  H1  WAT   473       2.660   5.270 -23.529  1.00  0.00           H  
ATOM   1956  H2  WAT   473       3.085   4.426 -24.711  1.00  0.00           H  
ATOM   1958  O   WAT   474       3.136   4.769  16.934  1.00  0.00           O  
ATOM   1959  H1  WAT   474       3.966   5.128  17.250  1.00  0.00           H  
ATOM   1960  H2  WAT   474       2.633   5.535  16.658  1.00  0.00           H  
ATOM   1962  O   WAT   475     -19.962  -6.428  13.078  1.00  0.00           O  
ATOM   1963  H1  WAT   475     -20.214  -6.492  13.999  1.00  0.00           H  
ATOM   1964  H2  WAT   475     -19.651  -5.528  12.977  1.00  0.00           H  
ATOM   1966  O   WAT   476       9.148   2.514 -22.868  1.00  0.00           O  
ATOM   1967  H1  WAT   476       8.489   1.924 -22.500  1.00  0.00           H  
ATOM   1968  H2  WAT   476       9.914   1.958 -23.010  1.00  0.00           H  
ATOM   1970  O   WAT   477      -5.944   4.418   7.517  1.00  0.00           O  
ATOM   1971  H1  WAT   477      -6.825   4.783   7.599  1.00  0.00           H  
ATOM   1972  H2  WAT   477      -5.367   5.182   7.525  1.00  0.00           H  
ATOM   1974  O   WAT   478     -10.307   1.004  20.484  1.00  0.00           O  
ATOM   1975  H1  WAT   478      -9.418   1.215  20.770  1.00  0.00           H  
ATOM   1976  H2  WAT   478     -10.769   1.842  20.504  1.00  0.00           H  
ATOM   1978  O   WAT   479      15.515 -14.553  -8.411  1.00  0.00           O  
ATOM   1979  H1  WAT   479      16.194 -14.601  -9.083  1.00  0.00           H  
ATOM   1980  H2  WAT   479      15.998 -14.490  -7.587  1.00  0.00           H  
ATOM   1982  O   WAT   480       1.953   9.712   1.585  1.00  0.00           O  
ATOM   1983  H1  WAT   480       1.674  10.620   1.699  1.00  0.00           H  
ATOM   1984  H2  WAT   480       1.351   9.206   2.131  1.00  0.00           H  
ATOM   1986  O   WAT   481      -9.197   9.037   5.719  1.00  0.00           O  
ATOM   1987  H1  WAT   481      -8.473   8.838   6.313  1.00  0.00           H  
ATOM   1988  H2  WAT   481      -9.544   8.180   5.470  1.00  0.00           H  
ATOM   1990  O   WAT   482      11.878  12.809  -0.351  1.00  0.00           O  
ATOM   1991  H1  WAT   482      11.377  13.427   0.181  1.00  0.00           H  
ATOM   1992  H2  WAT   482      11.372  12.724  -1.159  1.00  0.00           H  
ATOM   1994  O   WAT   483     -14.530  18.291   1.658  1.00  0.00           O  
ATOM   1995  H1  WAT   483     -14.942  17.866   0.906  1.00  0.00           H  
ATOM   1996  H2  WAT   483     -13.627  18.446   1.381  1.00  0.00           H  
ATOM   1998  O   WAT   484      -8.190 -22.486  -8.415  1.00  0.00           O  
ATOM   1999  H1  WAT   484      -8.870 -22.401  -9.084  1.00  0.00           H  
ATOM   2000  H2  WAT   484      -8.297 -23.376  -8.077  1.00  0.00           H  
ATOM   2002  O   WAT   485     -12.472   7.157  19.005  1.00  0.00           O  
ATOM   2003  H1  WAT   485     -12.145   6.419  18.491  1.00  0.00           H  
ATOM   2004  H2  WAT   485     -13.307   6.851  19.359  1.00  0.00           H  
ATOM   2006  O   WAT   486     -10.875   8.946  11.897  1.00  0.00           O  
ATOM   2007  H1  WAT   486     -10.880   9.061  12.847  1.00  0.00           H  
ATOM   2008  H2  WAT   486     -10.938   9.835  11.547  1.00  0.00           H  
ATOM   2010  O   WAT   487      -1.715   4.725   6.590  1.00  0.00           O  
ATOM   2011  H1  WAT   487      -2.495   5.251   6.764  1.00  0.00           H  
ATOM   2012  H2  WAT   487      -1.849   3.922   7.094  1.00  0.00           H  
ATOM   2014  O   WAT   488      -2.842 -17.681 -15.442  1.00  0.00           O  
ATOM   2015  H1  WAT   488      -2.762 -17.623 -16.394  1.00  0.00           H  
ATOM   2016  H2  WAT   488      -3.762 -17.901 -15.292  1.00  0.00           H  
ATOM   2018  O   WAT   489     -18.864  14.763   9.257  1.00  0.00           O  
ATOM   2019  H1  WAT   489     -19.751  14.890   8.920  1.00  0.00           H  
ATOM   2020  H2  WAT   489     -18.492  15.644   9.289  1.00  0.00           H  
ATOM   2022  O   WAT   490      20.463  12.031  -3.200  1.00  0.00           O  
ATOM   2023  H1  WAT   490      19.749  12.221  -2.592  1.00  0.00           H  
ATOM   2024  H2  WAT   490      21.131  11.608  -2.661  1.00  0.00           H  
ATOM   2026  O   WAT   491      22.231 -11.124   1.543  1.00  0.00           O  
ATOM   2027  H1  WAT   491      22.269 -11.521   0.672  1.00  0.00           H  
ATOM   2028  H2  WAT   491      22.214 -11.868   2.145  1.00  0.00           H  
ATOM   2030  O   WAT   492     -10.381   2.359  -7.280  1.00  0.00           O  
ATOM   2031  H1  WAT   492      -9.922   1.725  -6.729  1.00  0.00           H  
ATOM   2032  H2  WAT   492     -10.925   1.824  -7.859  1.00  0.00           H  
ATOM   2034  O   WAT   493       9.476   0.560   6.635  1.00  0.00           O  
ATOM   2035  H1  WAT   493       9.077   1.206   6.052  1.00  0.00           H  
ATOM   2036  H2  WAT   493      10.175   1.039   7.081  1.00  0.00           H  
ATOM   2038  O   WAT   494      -7.854 -19.070   5.935  1.00  0.00           O  
ATOM   2039  H1  WAT   494      -7.363 -18.251   5.870  1.00  0.00           H  
ATOM   2040  H2  WAT   494      -7.475 -19.631   5.259  1.00  0.00           H  
ATOM   2042  O   WAT   495      20.608 -16.006   5.513  1.00  0.00           O  
ATOM   2043  H1  WAT   495      20.066 -15.494   6.113  1.00  0.00           H  
ATOM   2044  H2  WAT   495      20.036 -16.184   4.766  1.00  0.00           H  
ATOM   2046  O   WAT   496       6.745  25.790  -8.941  1.00  0.00           O  
ATOM   2047  H1  WAT   496       6.580  25.271  -8.154  1.00  0.00           H  
ATOM   2048  H2  WAT   496       7.311  26.503  -8.644  1.00  0.00           H  
ATOM   2050  O   WAT   497      13.660 -14.840  10.997  1.00  0.00           O  
ATOM   2051  H1  WAT   497      13.718 -14.797  11.952  1.00  0.00           H  
ATOM   2052  H2  WAT   497      14.558 -15.003  10.709  1.00  0.00           H  
ATOM   2054  O   WAT   498      16.096  -2.152  14.057  1.00  0.00           O  
ATOM   2055  H1  WAT   498      16.522  -1.438  13.583  1.00  0.00           H  
ATOM   2056  H2  WAT   498      16.011  -1.827  14.953  1.00  0.00           H  
ATOM   2058  O   WAT   499     -20.619 -10.959  -5.879  1.00  0.00           O  
ATOM   2059  H1  WAT   499     -20.442 -10.124  -5.445  1.00  0.00           H  
ATOM   2060  H2  WAT   499     -20.112 -10.919  -6.690  1.00  0.00           H  
ATOM   2062  O   WAT   500       8.413  15.500  14.304  1.00  0.00           O  
ATOM   2063  H1  WAT   500       9.191  15.073  14.664  1.00  0.00           H  
ATOM   2064  H2  WAT   500       8.598  16.436  14.377  1.00  0.00           H  
ATOM   2066  O   WAT   501      -7.503  12.690   8.692  1.00  0.00           O  
ATOM   2067  H1  WAT   501      -7.087  11.853   8.487  1.00  0.00           H  
ATOM   2068  H2  WAT   501      -8.240  12.747   8.084  1.00  0.00           H  
ATOM   2070  O   WAT   502      20.382  -8.958  -7.638  1.00  0.00           O  
ATOM   2071  H1  WAT   502      21.285  -8.642  -7.605  1.00  0.00           H  
ATOM   2072  H2  WAT   502      20.133  -9.069  -6.721  1.00  0.00           H  
ATOM   2074  O   WAT   503       7.283  -3.004   1.245  1.00  0.00           O  
ATOM   2075  H1  WAT   503       7.772  -3.730   0.858  1.00  0.00           H  
ATOM   2076  H2  WAT   503       7.087  -3.295   2.135  1.00  0.00           H  
ATOM   2078  O   WAT   504       0.214   8.612 -21.858  1.00  0.00           O  
ATOM   2079  H1  WAT   504       0.135   8.253 -20.975  1.00  0.00           H  
ATOM   2080  H2  WAT   504       0.498   9.517 -21.725  1.00  0.00           H  
ATOM   2082  O   WAT   505     -12.839  -7.332   5.627  1.00  0.00           O  
ATOM   2083  H1  WAT   505     -12.078  -6.786   5.430  1.00  0.00           H  
ATOM   2084  H2  WAT   505     -12.533  -8.228   5.483  1.00  0.00           H  
ATOM   2086  O   WAT   506       0.168 -21.161  -0.890  1.00  0.00           O  
ATOM   2087  H1  WAT   506       0.320 -20.264  -0.593  1.00  0.00           H  
ATOM   2088  H2  WAT   506       0.358 -21.702  -0.123  1.00  0.00           H  
ATOM   2090  O   WAT   507     -13.981  12.041  16.480  1.00  0.00           O  
ATOM   2091  H1  WAT   507     -13.096  12.387  16.592  1.00  0.00           H  
ATOM   2092  H2  WAT   507     -14.405  12.188  17.325  1.00  0.00           H  
ATOM   2094  O   WAT   508     -22.174  -1.472 -10.538  1.00  0.00           O  
ATOM   2095  H1  WAT   508     -21.678  -2.059 -11.109  1.00  0.00           H  
ATOM   2096  H2  WAT   508     -22.127  -0.620 -10.971  1.00  0.00           H  
ATOM   2098  O   WAT   509      -2.889  -0.520 -26.917  1.00  0.00           O  
ATOM   2099  H1  WAT   509      -2.059  -0.703 -27.356  1.00  0.00           H  
ATOM   2100  H2  WAT   509      -3.037   0.414 -27.063  1.00  0.00           H  
ATOM   2102  O   WAT   510       9.013 -13.013   9.235  1.00  0.00           O  
ATOM   2103  H1  WAT   510       8.486 -13.811   9.213  1.00  0.00           H  
ATOM   2104  H2  WAT   510       8.562 -12.412   8.642  1.00  0.00           H  
ATOM   2106  O   WAT   511       8.198  25.120 -11.028  1.00  0.00           O  
ATOM   2107  H1  WAT   511       8.943  24.629 -10.680  1.00  0.00           H  
ATOM   2108  H2  WAT   511       7.604  25.211 -10.284  1.00  0.00           H  
ATOM   2110  O   WAT   512       0.594  -9.039 -14.446  1.00  0.00           O  
ATOM   2111  H1  WAT   512       0.917  -9.429 -15.258  1.00  0.00           H  
ATOM   2112  H2  WAT   512       1.382  -8.734 -13.996  1.00  0.00           H  
ATOM   2114  O   WAT   513       7.036  -7.132  14.352  1.00  0.00           O  
ATOM   2115  H1  WAT   513       6.734  -7.794  14.975  1.00  0.00           H  
ATOM   2116  H2  WAT   513       7.965  -7.324  14.231  1.00  0.00           H  
ATOM   2118  O   WAT   514     -18.001 -13.766  -5.900  1.00  0.00           O  
ATOM   2119  H1  WAT   514     -18.244 -13.055  -5.307  1.00  0.00           H  
ATOM   2120  H2  WAT   514     -17.047 -13.814  -5.840  1.00  0.00           H  
ATOM   2122  O   WAT   515       2.474  -9.825   9.004  1.00  0.00           O  
ATOM   2123  H1  WAT   515       2.331  -9.390   8.163  1.00  0.00           H  
ATOM   2124  H2  WAT   515       1.862  -9.396   9.602  1.00  0.00           H  
ATOM   2126  O   WAT   516      -9.807 -11.711 -13.711  1.00  0.00           O  
ATOM   2127  H1  WAT   516     -10.733 -11.637 -13.479  1.00  0.00           H  
ATOM   2128  H2  WAT   516      -9.811 -12.040 -14.610  1.00  0.00           H  
ATOM   2130  O   WAT   517      -0.005   2.389   5.555  1.00  0.00           O  
ATOM   2131  H1  WAT   517       0.870   2.363   5.941  1.00  0.00           H  
ATOM   2132  H2  WAT   517      -0.454   3.092   6.026  1.00  0.00           H  
ATOM   2134  O   WAT   518       9.004  23.516   7.523  1.00  0.00           O  
ATOM   2135  H1  WAT   518       8.634  23.307   8.380  1.00  0.00           H  
ATOM   2136  H2  WAT   518       9.581  22.779   7.324  1.00  0.00           H  
ATOM   2138  O   WAT   519      12.232  12.761 -12.252  1.00  0.00           O  
ATOM   2139  H1  WAT   519      12.340  12.208 -13.026  1.00  0.00           H  
ATOM   2140  H2  WAT   519      12.923  13.419 -12.330  1.00  0.00           H  
ATOM   2142  O   WAT   520     -20.884  10.238  -9.993  1.00  0.00           O  
ATOM   2143  H1  WAT   520     -21.642   9.655 -10.018  1.00  0.00           H  
ATOM   2144  H2  WAT   520     -21.202  11.026  -9.552  1.00  0.00           H  
ATOM   2146  O   WAT   521      -4.949   3.492 -20.198  1.00  0.00           O  
ATOM   2147  H1  WAT   521      -4.805   4.413 -20.417  1.00  0.00           H  
ATOM   2148  H2  WAT   521      -4.164   3.235 -19.715  1.00  0.00           H  
ATOM   2150  O   WAT   522      -3.034  -9.186 -17.344  1.00  0.00           O  
ATOM   2151  H1  WAT   522      -2.322  -9.229 -17.982  1.00  0.00           H  
ATOM   2152  H2  WAT   522      -3.642  -8.541 -17.706  1.00  0.00           H  
ATOM   2154  O   WAT   523      -1.295  -7.273  -9.397  1.00  0.00           O  
ATOM   2155  H1  WAT   523      -0.622  -7.437  -8.736  1.00  0.00           H  
ATOM   2156  H2  WAT   523      -0.880  -6.675 -10.018  1.00  0.00           H  
ATOM   2158  O   WAT   524      10.029   4.651  10.692  1.00  0.00           O  
ATOM   2159  H1  WAT   524       9.424   5.169  11.223  1.00  0.00           H  
ATOM   2160  H2  WAT   524      10.757   4.455  11.282  1.00  0.00           H  
ATOM   2162  O   WAT   525      14.916   3.007  -6.578  1.00  0.00           O  
ATOM   2163  H1  WAT   525      14.672   2.800  -7.480  1.00  0.00           H  
ATOM   2164  H2  WAT   525      14.988   3.961  -6.561  1.00  0.00           H  
ATOM   2166  O   WAT   526      -8.571  -3.135  -5.447  1.00  0.00           O  
ATOM   2167  H1  WAT   526      -8.707  -3.994  -5.047  1.00  0.00           H  
ATOM   2168  H2  WAT   526      -9.206  -3.100  -6.163  1.00  0.00           H  
ATOM   2170  O   WAT   527       2.488 -19.823 -16.712  1.00  0.00           O  
ATOM   2171  H1  WAT   527       3.036 -19.421 -17.387  1.00  0.00           H  
ATOM   2172  H2  WAT   527       3.100 -20.053 -16.013  1.00  0.00           H  
ATOM   2174  O   WAT   528      20.361   9.701  10.623  1.00  0.00           O  
ATOM   2175  H1  WAT   528      20.562  10.490  11.125  1.00  0.00           H  
ATOM   2176  H2  WAT   528      20.501   8.982  11.239  1.00  0.00           H  
ATOM   2178  O   WAT   529     -20.457 -13.415  -9.622  1.00  0.00           O  
ATOM   2179  H1  WAT   529     -19.812 -13.803  -9.030  1.00  0.00           H  
ATOM   2180  H2  WAT   529     -20.876 -12.729  -9.102  1.00  0.00           H  
ATOM   2182  O   WAT   530      14.988  -6.195  -5.310  1.00  0.00           O  
ATOM   2183  H1  WAT   530      14.773  -6.603  -6.149  1.00  0.00           H  
ATOM   2184  H2  WAT   530      15.945  -6.173  -5.292  1.00  0.00           H  
ATOM   2186  O   WAT   531      18.722  14.518  -5.607  1.00  0.00           O  
ATOM   2187  H1  WAT   531      17.773  14.512  -5.728  1.00  0.00           H  
ATOM   2188  H2  WAT   531      19.021  13.704  -6.012  1.00  0.00           H  
ATOM   2190  O   WAT   532      -9.044 -15.054  -3.910  1.00  0.00           O  
ATOM   2191  H1  WAT   532      -9.702 -14.701  -3.312  1.00  0.00           H  
ATOM   2192  H2  WAT   532      -8.262 -14.529  -3.742  1.00  0.00           H  
ATOM   2194  O   WAT   533       6.483 -20.300 -17.927  1.00  0.00           O  
ATOM   2195  H1  WAT   533       6.506 -19.349 -17.822  1.00  0.00           H  
ATOM   2196  H2  WAT   533       7.403 -20.564 -17.917  1.00  0.00           H  
ATOM   2198  O   WAT   534      -8.355   8.190  11.883  1.00  0.00           O  
ATOM   2199  H1  WAT   534      -8.464   7.255  12.059  1.00  0.00           H  
ATOM   2200  H2  WAT   534      -9.247   8.537  11.868  1.00  0.00           H  
ATOM   2202  O   WAT   535       3.902  -3.701  24.197  1.00  0.00           O  
ATOM   2203  H1  WAT   535       4.125  -3.922  23.293  1.00  0.00           H  
ATOM   2204  H2  WAT   535       4.110  -2.770  24.275  1.00  0.00           H  
ATOM   2206  O   WAT   536       0.419  23.298 -12.763  1.00  0.00           O  
ATOM   2207  H1  WAT   536      -0.258  22.681 -12.482  1.00  0.00           H  
ATOM   2208  H2  WAT   536       1.234  22.930 -12.422  1.00  0.00           H  
ATOM   2210  O   WAT   537      -7.133   8.251 -10.274  1.00  0.00           O  
ATOM   2211  H1  WAT   537      -7.904   7.716 -10.463  1.00  0.00           H  
ATOM   2212  H2  WAT   537      -7.022   8.186  -9.325  1.00  0.00           H  
ATOM   2214  O   WAT   538      21.525  -9.382  -2.511  1.00  0.00           O  
ATOM   2215  H1  WAT   538      22.259  -8.835  -2.788  1.00  0.00           H  
ATOM   2216  H2  WAT   538      20.846  -9.222  -3.167  1.00  0.00           H  
ATOM   2218  O   WAT   539     -13.794  13.223   5.273  1.00  0.00           O  
ATOM   2219  H1  WAT   539     -13.265  12.498   5.605  1.00  0.00           H  
ATOM   2220  H2  WAT   539     -13.482  13.988   5.756  1.00  0.00           H  
ATOM   2222  O   WAT   540       6.312 -13.643 -10.177  1.00  0.00           O  
ATOM   2223  H1  WAT   540       5.388 -13.822 -10.005  1.00  0.00           H  
ATOM   2224  H2  WAT   540       6.547 -14.249 -10.879  1.00  0.00           H  
ATOM   2226  O   WAT   541     -14.224   7.171  -4.212  1.00  0.00           O  
ATOM   2227  H1  WAT   541     -13.603   7.088  -4.936  1.00  0.00           H  
ATOM   2228  H2  WAT   541     -14.734   7.953  -4.423  1.00  0.00           H  
ATOM   2230  O   WAT   542       8.441   6.004  12.286  1.00  0.00           O  
ATOM   2231  H1  WAT   542       8.064   5.531  13.028  1.00  0.00           H  
ATOM   2232  H2  WAT   542       9.224   6.424  12.642  1.00  0.00           H  
ATOM   2234  O   WAT   543     -15.997  -4.515  -7.810  1.00  0.00           O  
ATOM   2235  H1  WAT   543     -16.884  -4.354  -7.489  1.00  0.00           H  
ATOM   2236  H2  WAT   543     -15.691  -5.266  -7.302  1.00  0.00           H  
ATOM   2238  O   WAT   544       4.507 -22.920  -4.205  1.00  0.00           O  
ATOM   2239  H1  WAT   544       3.921 -22.515  -4.845  1.00  0.00           H  
ATOM   2240  H2  WAT   544       4.142 -22.672  -3.356  1.00  0.00           H  
ATOM   2242  O   WAT   545       0.856  -4.899 -11.819  1.00  0.00           O  
ATOM   2243  H1  WAT   545       0.181  -4.580 -12.418  1.00  0.00           H  
ATOM   2244  H2  WAT   545       1.462  -5.386 -12.377  1.00  0.00           H  
ATOM   2246  O   WAT   546     -10.638  -1.379 -19.418  1.00  0.00           O  
ATOM   2247  H1  WAT   546     -10.704  -2.321 -19.257  1.00  0.00           H  
ATOM   2248  H2  WAT   546     -10.811  -0.978 -18.566  1.00  0.00           H  
ATOM   2250  O   WAT   547     -10.613 -19.436  -4.534  1.00  0.00           O  
ATOM   2251  H1  WAT   547     -10.501 -19.601  -5.470  1.00  0.00           H  
ATOM   2252  H2  WAT   547      -9.979 -18.747  -4.335  1.00  0.00           H  
ATOM   2254  O   WAT   548      14.271   1.962  -9.183  1.00  0.00           O  
ATOM   2255  H1  WAT   548      13.517   1.680  -8.665  1.00  0.00           H  
ATOM   2256  H2  WAT   548      14.800   1.171  -9.286  1.00  0.00           H  
ATOM   2258  O   WAT   549      -2.740   3.273  18.273  1.00  0.00           O  
ATOM   2259  H1  WAT   549      -2.783   2.428  17.827  1.00  0.00           H  
ATOM   2260  H2  WAT   549      -2.401   3.067  19.144  1.00  0.00           H  
ATOM   2262  O   WAT   550      11.085   9.596  -8.816  1.00  0.00           O  
ATOM   2263  H1  WAT   550      10.746   9.017  -9.499  1.00  0.00           H  
ATOM   2264  H2  WAT   550      12.027   9.636  -8.982  1.00  0.00           H  
ATOM   2266  O   WAT   551      -9.432   0.614   4.777  1.00  0.00           O  
ATOM   2267  H1  WAT   551     -10.053   0.153   5.341  1.00  0.00           H  
ATOM   2268  H2  WAT   551      -9.537   1.537   5.010  1.00  0.00           H  
ATOM   2270  O   WAT   552       6.701  10.591  10.926  1.00  0.00           O  
ATOM   2271  H1  WAT   552       7.587  10.857  11.170  1.00  0.00           H  
ATOM   2272  H2  WAT   552       6.631   9.685  11.225  1.00  0.00           H  
ATOM   2274  O   WAT   553      11.921 -20.249 -13.320  1.00  0.00           O  
ATOM   2275  H1  WAT   553      12.565 -20.798 -12.872  1.00  0.00           H  
ATOM   2276  H2  WAT   553      11.917 -19.431 -12.824  1.00  0.00           H  
ATOM   2278  O   WAT   554     -13.780  11.525   9.431  1.00  0.00           O  
ATOM   2279  H1  WAT   554     -13.027  11.561   8.841  1.00  0.00           H  
ATOM   2280  H2  WAT   554     -14.017  10.598   9.461  1.00  0.00           H  
ATOM   2282  O   WAT   555      -5.837  12.655 -13.916  1.00  0.00           O  
ATOM   2283  H1  WAT   555      -5.867  12.219 -14.768  1.00  0.00           H  
ATOM   2284  H2  WAT   555      -4.963  12.460 -13.578  1.00  0.00           H  
ATOM   2286  O   WAT   556       6.100  10.443  16.887  1.00  0.00           O  
ATOM   2287  H1  WAT   556       5.611  10.693  16.103  1.00  0.00           H  
ATOM   2288  H2  WAT   556       5.845  11.090  17.544  1.00  0.00           H  
ATOM   2290  O   WAT   557     -14.109   6.672   7.311  1.00  0.00           O  
ATOM   2291  H1  WAT   557     -14.480   6.766   6.433  1.00  0.00           H  
ATOM   2292  H2  WAT   557     -14.655   7.232   7.862  1.00  0.00           H  
ATOM   2294  O   WAT   558       5.053  18.302  -4.213  1.00  0.00           O  
ATOM   2295  H1  WAT   558       5.249  17.479  -3.765  1.00  0.00           H  
ATOM   2296  H2  WAT   558       5.593  18.953  -3.766  1.00  0.00           H  
ATOM   2298  O   WAT   559       2.440 -10.658 -12.775  1.00  0.00           O  
ATOM   2299  H1  WAT   559       3.004 -11.417 -12.923  1.00  0.00           H  
ATOM   2300  H2  WAT   559       2.636 -10.069 -13.504  1.00  0.00           H  
ATOM   2302  O   WAT   560      -9.223  -2.405 -21.509  1.00  0.00           O  
ATOM   2303  H1  WAT   560      -8.959  -1.605 -21.963  1.00  0.00           H  
ATOM   2304  H2  WAT   560      -9.719  -2.097 -20.750  1.00  0.00           H  
ATOM   2306  O   WAT   561      -4.665 -23.737  12.874  1.00  0.00           O  
ATOM   2307  H1  WAT   561      -4.796 -23.247  12.062  1.00  0.00           H  
ATOM   2308  H2  WAT   561      -5.340 -24.416  12.856  1.00  0.00           H  
ATOM   2310  O   WAT   562       0.595 -22.344  -4.219  1.00  0.00           O  
ATOM   2311  H1  WAT   562       1.149 -22.484  -3.451  1.00  0.00           H  
ATOM   2312  H2  WAT   562      -0.279 -22.614  -3.937  1.00  0.00           H  
ATOM   2314  O   WAT   563     -11.175  15.754  15.849  1.00  0.00           O  
ATOM   2315  H1  WAT   563     -11.182  15.243  16.658  1.00  0.00           H  
ATOM   2316  H2  WAT   563     -10.446  16.364  15.957  1.00  0.00           H  
ATOM   2318  O   WAT   564     -20.110   1.503  18.916  1.00  0.00           O  
ATOM   2319  H1  WAT   564     -20.726   2.189  18.658  1.00  0.00           H  
ATOM   2320  H2  WAT   564     -19.479   1.949  19.481  1.00  0.00           H  
ATOM   2322  O   WAT   565       6.828  17.509  11.315  1.00  0.00           O  
ATOM   2323  H1  WAT   565       6.367  16.746  11.663  1.00  0.00           H  
ATOM   2324  H2  WAT   565       6.629  18.212  11.932  1.00  0.00           H  
ATOM   2326  O   WAT   566      -2.317  -9.150  -5.507  1.00  0.00           O  
ATOM   2327  H1  WAT   566      -2.417 -10.101  -5.554  1.00  0.00           H  
ATOM   2328  H2  WAT   566      -2.812  -8.820  -6.256  1.00  0.00           H  
ATOM   2330  O   WAT   567      12.378 -18.690  -9.273  1.00  0.00           O  
ATOM   2331  H1  WAT   567      12.329 -18.038  -8.574  1.00  0.00           H  
ATOM   2332  H2  WAT   567      12.151 -18.207 -10.068  1.00  0.00           H  
ATOM   2334  O   WAT   568     -13.376   5.422  15.706  1.00  0.00           O  
ATOM   2335  H1  WAT   568     -13.463   5.046  14.830  1.00  0.00           H  
ATOM   2336  H2  WAT   568     -12.607   4.990  16.078  1.00  0.00           H  
ATOM   2338  O   WAT   569       3.930   1.994  16.479  1.00  0.00           O  
ATOM   2339  H1  WAT   569       3.613   2.793  16.058  1.00  0.00           H  
ATOM   2340  H2  WAT   569       4.127   2.259  17.377  1.00  0.00           H  
ATOM   2342  O   WAT   570      -6.074 -20.429   2.832  1.00  0.00           O  
ATOM   2343  H1  WAT   570      -6.222 -21.343   2.586  1.00  0.00           H  
ATOM   2344  H2  WAT   570      -5.129 -20.368   2.969  1.00  0.00           H  
ATOM   2346  O   WAT   571      11.709   0.710 -18.816  1.00  0.00           O  
ATOM   2347  H1  WAT   571      12.041  -0.121 -19.154  1.00  0.00           H  
ATOM   2348  H2  WAT   571      12.396   1.344 -19.021  1.00  0.00           H  
ATOM   2350  O   WAT   572     -16.137   9.956   4.419  1.00  0.00           O  
ATOM   2351  H1  WAT   572     -16.105  10.679   5.045  1.00  0.00           H  
ATOM   2352  H2  WAT   572     -15.554  10.226   3.710  1.00  0.00           H  
ATOM   2354  O   WAT   573       2.538  -5.673 -13.978  1.00  0.00           O  
ATOM   2355  H1  WAT   573       2.411  -6.099 -14.826  1.00  0.00           H  
ATOM   2356  H2  WAT   573       3.196  -4.998 -14.146  1.00  0.00           H  
ATOM   2358  O   WAT   574       3.601  25.338 -10.982  1.00  0.00           O  
ATOM   2359  H1  WAT   574       4.335  25.309 -11.597  1.00  0.00           H  
ATOM   2360  H2  WAT   574       3.964  25.745 -10.196  1.00  0.00           H  
ATOM   2362  O   WAT   575       3.062  22.119 -11.740  1.00  0.00           O  
ATOM   2363  H1  WAT   575       3.577  22.918 -11.852  1.00  0.00           H  
ATOM   2364  H2  WAT   575       3.678  21.409 -11.920  1.00  0.00           H  
ATOM   2366  O   WAT   576       0.114   3.613  12.688  1.00  0.00           O  
ATOM   2367  H1  WAT   576      -0.744   3.461  13.084  1.00  0.00           H  
ATOM   2368  H2  WAT   576      -0.020   3.446  11.755  1.00  0.00           H  
ATOM   2370  O   WAT   577       0.994   6.823  21.778  1.00  0.00           O  
ATOM   2371  H1  WAT   577       0.654   7.697  21.967  1.00  0.00           H  
ATOM   2372  H2  WAT   577       1.896   6.843  22.097  1.00  0.00           H  
ATOM   2374  O   WAT   578       9.133 -16.694 -11.580  1.00  0.00           O  
ATOM   2375  H1  WAT   578       9.352 -17.385 -12.204  1.00  0.00           H  
ATOM   2376  H2  WAT   578       8.491 -16.151 -12.038  1.00  0.00           H  
ATOM   2378  O   WAT   579      -5.875  19.642  10.895  1.00  0.00           O  
ATOM   2379  H1  WAT   579      -5.757  19.027  11.620  1.00  0.00           H  
ATOM   2380  H2  WAT   579      -5.230  20.330  11.056  1.00  0.00           H  
ATOM   2382  O   WAT   580      17.978  -7.728 -13.705  1.00  0.00           O  
ATOM   2383  H1  WAT   580      17.864  -8.023 -14.609  1.00  0.00           H  
ATOM   2384  H2  WAT   580      18.817  -8.104 -13.436  1.00  0.00           H  
ATOM   2386  O   WAT   581       2.413  23.273   9.428  1.00  0.00           O  
ATOM   2387  H1  WAT   581       3.007  23.979   9.175  1.00  0.00           H  
ATOM   2388  H2  WAT   581       1.565  23.531   9.067  1.00  0.00           H  
ATOM   2390  O   WAT   582       8.758  -1.046  17.014  1.00  0.00           O  
ATOM   2391  H1  WAT   582       8.671  -1.730  17.679  1.00  0.00           H  
ATOM   2392  H2  WAT   582       9.664  -0.746  17.097  1.00  0.00           H  
ATOM   2394  O   WAT   583       5.180  18.435 -10.218  1.00  0.00           O  
ATOM   2395  H1  WAT   583       5.365  17.706 -10.809  1.00  0.00           H  
ATOM   2396  H2  WAT   583       5.075  19.191 -10.795  1.00  0.00           H  
ATOM   2398  O   WAT   584       7.950 -17.115 -18.208  1.00  0.00           O  
ATOM   2399  H1  WAT   584       7.786 -17.441 -17.323  1.00  0.00           H  
ATOM   2400  H2  WAT   584       7.562 -16.240 -18.216  1.00  0.00           H  
ATOM   2402  O   WAT   585      17.870   1.024  18.086  1.00  0.00           O  
ATOM   2403  H1  WAT   585      18.177   0.938  17.184  1.00  0.00           H  
ATOM   2404  H2  WAT   585      18.177   0.228  18.520  1.00  0.00           H  
ATOM   2406  O   WAT   586     -10.240 -22.467  -5.726  1.00  0.00           O  
ATOM   2407  H1  WAT   586     -10.626 -22.542  -6.599  1.00  0.00           H  
ATOM   2408  H2  WAT   586      -9.837 -21.598  -5.716  1.00  0.00           H  
ATOM   2410  O   WAT   587      -5.570  -8.142   8.184  1.00  0.00           O  
ATOM   2411  H1  WAT   587      -4.696  -8.129   8.575  1.00  0.00           H  
ATOM   2412  H2  WAT   587      -5.482  -8.714   7.421  1.00  0.00           H  
ATOM   2414  O   WAT   588       3.790  12.527  18.673  1.00  0.00           O  
ATOM   2415  H1  WAT   588       2.966  13.009  18.747  1.00  0.00           H  
ATOM   2416  H2  WAT   588       3.595  11.661  19.031  1.00  0.00           H  
ATOM   2418  O   WAT   589      11.521  -4.564 -18.700  1.00  0.00           O  
ATOM   2419  H1  WAT   589      10.964  -3.798 -18.832  1.00  0.00           H  
ATOM   2420  H2  WAT   589      12.363  -4.317 -19.083  1.00  0.00           H  
ATOM   2422  O   WAT   590       0.710  -8.687  11.053  1.00  0.00           O  
ATOM   2423  H1  WAT   590       1.388  -9.066  11.612  1.00  0.00           H  
ATOM   2424  H2  WAT   590       0.060  -9.383  10.960  1.00  0.00           H  
ATOM   2426  O   WAT   591     -17.597  17.506 -12.718  1.00  0.00           O  
ATOM   2427  H1  WAT   591     -18.074  17.243 -13.504  1.00  0.00           H  
ATOM   2428  H2  WAT   591     -17.649  16.745 -12.139  1.00  0.00           H  
ATOM   2430  O   WAT   592     -12.240   7.363   9.752  1.00  0.00           O  
ATOM   2431  H1  WAT   592     -13.111   7.664   9.494  1.00  0.00           H  
ATOM   2432  H2  WAT   592     -12.011   7.907  10.505  1.00  0.00           H  
ATOM   2434  O   WAT   593      15.426  -6.612   6.914  1.00  0.00           O  
ATOM   2435  H1  WAT   593      16.223  -6.365   6.444  1.00  0.00           H  
ATOM   2436  H2  WAT   593      15.554  -6.269   7.798  1.00  0.00           H  
ATOM   2438  O   WAT   594     -12.122 -10.558  -6.939  1.00  0.00           O  
ATOM   2439  H1  WAT   594     -12.143 -10.859  -7.847  1.00  0.00           H  
ATOM   2440  H2  WAT   594     -11.409  -9.920  -6.914  1.00  0.00           H  
ATOM   2442  O   WAT   595       9.599  -1.165   9.906  1.00  0.00           O  
ATOM   2443  H1  WAT   595      10.237  -1.039   9.204  1.00  0.00           H  
ATOM   2444  H2  WAT   595       9.220  -0.297  10.044  1.00  0.00           H  
ATOM   2446  O   WAT   596     -13.430  16.250  -2.294  1.00  0.00           O  
ATOM   2447  H1  WAT   596     -14.235  16.408  -1.800  1.00  0.00           H  
ATOM   2448  H2  WAT   596     -13.054  17.121  -2.423  1.00  0.00           H  
ATOM   2450  O   WAT   597      19.033 -12.258 -12.618  1.00  0.00           O  
ATOM   2451  H1  WAT   597      18.610 -11.667 -13.241  1.00  0.00           H  
ATOM   2452  H2  WAT   597      18.954 -13.124 -13.017  1.00  0.00           H  
ATOM   2454  O   WAT   598      -5.754 -14.928  -5.924  1.00  0.00           O  
ATOM   2455  H1  WAT   598      -6.211 -14.160  -6.268  1.00  0.00           H  
ATOM   2456  H2  WAT   598      -6.130 -15.665  -6.406  1.00  0.00           H  
ATOM   2458  O   WAT   599      -2.379  -8.127  22.152  1.00  0.00           O  
ATOM   2459  H1  WAT   599      -2.683  -7.628  22.910  1.00  0.00           H  
ATOM   2460  H2  WAT   599      -2.570  -9.039  22.373  1.00  0.00           H  
ATOM   2462  O   WAT   600       2.833  -2.467   7.990  1.00  0.00           O  
ATOM   2463  H1  WAT   600       3.491  -2.215   7.342  1.00  0.00           H  
ATOM   2464  H2  WAT   600       2.103  -1.868   7.836  1.00  0.00           H  
ATOM   2466  O   WAT   601     -19.376  15.964   5.666  1.00  0.00           O  
ATOM   2467  H1  WAT   601     -18.761  15.992   4.934  1.00  0.00           H  
ATOM   2468  H2  WAT   601     -19.324  15.065   5.990  1.00  0.00           H  
ATOM   2470  O   WAT   602     -11.838  -6.607 -17.710  1.00  0.00           O  
ATOM   2471  H1  WAT   602     -11.862  -7.057 -16.865  1.00  0.00           H  
ATOM   2472  H2  WAT   602     -12.350  -7.167 -18.294  1.00  0.00           H  
ATOM   2474  O   WAT   603       8.986  -5.322  12.215  1.00  0.00           O  
ATOM   2475  H1  WAT   603       9.745  -5.650  12.698  1.00  0.00           H  
ATOM   2476  H2  WAT   603       8.901  -4.410  12.492  1.00  0.00           H  
ATOM   2478  O   WAT   604      -1.846  18.768 -10.481  1.00  0.00           O  
ATOM   2479  H1  WAT   604      -2.480  19.027 -11.149  1.00  0.00           H  
ATOM   2480  H2  WAT   604      -1.447  19.591 -10.198  1.00  0.00           H  
ATOM   2482  O   WAT   605       4.194  20.687  -7.711  1.00  0.00           O  
ATOM   2483  H1  WAT   605       3.549  20.236  -8.255  1.00  0.00           H  
ATOM   2484  H2  WAT   605       3.729  21.451  -7.370  1.00  0.00           H  
ATOM   2486  O   WAT   606      13.061   2.087  10.291  1.00  0.00           O  
ATOM   2487  H1  WAT   606      12.773   1.182  10.172  1.00  0.00           H  
ATOM   2488  H2  WAT   606      14.016   2.039  10.276  1.00  0.00           H  
ATOM   2490  O   WAT   607     -16.110  15.763   7.067  1.00  0.00           O  
ATOM   2491  H1  WAT   607     -15.819  15.450   6.211  1.00  0.00           H  
ATOM   2492  H2  WAT   607     -15.568  16.534   7.237  1.00  0.00           H  
ATOM   2494  O   WAT   608      11.469  -8.900   3.687  1.00  0.00           O  
ATOM   2495  H1  WAT   608      12.074  -8.181   3.503  1.00  0.00           H  
ATOM   2496  H2  WAT   608      11.012  -8.630   4.483  1.00  0.00           H  
ATOM   2498  O   WAT   609      10.511 -14.302 -15.934  1.00  0.00           O  
ATOM   2499  H1  WAT   609      10.810 -15.063 -16.432  1.00  0.00           H  
ATOM   2500  H2  WAT   609       9.623 -14.530 -15.658  1.00  0.00           H  
ATOM   2502  O   WAT   610      -4.047  18.812  14.645  1.00  0.00           O  
ATOM   2503  H1  WAT   610      -3.239  19.138  14.249  1.00  0.00           H  
ATOM   2504  H2  WAT   610      -4.464  19.591  15.014  1.00  0.00           H  
ATOM   2506  O   WAT   611       1.672  14.330  18.692  1.00  0.00           O  
ATOM   2507  H1  WAT   611       1.675  14.500  17.750  1.00  0.00           H  
ATOM   2508  H2  WAT   611       0.915  14.815  19.020  1.00  0.00           H  
ATOM   2510  O   WAT   612     -19.174 -16.442   0.075  1.00  0.00           O  
ATOM   2511  H1  WAT   612     -18.342 -16.890  -0.076  1.00  0.00           H  
ATOM   2512  H2  WAT   612     -18.955 -15.723   0.668  1.00  0.00           H  
ATOM   2514  O   WAT   613       3.677  -7.424 -11.776  1.00  0.00           O  
ATOM   2515  H1  WAT   613       3.162  -6.754 -12.224  1.00  0.00           H  
ATOM   2516  H2  WAT   613       4.466  -7.517 -12.311  1.00  0.00           H  
ATOM   2518  O   WAT   614     -16.173  -0.526  19.756  1.00  0.00           O  
ATOM   2519  H1  WAT   614     -16.872  -0.925  19.237  1.00  0.00           H  
ATOM   2520  H2  WAT   614     -16.360   0.413  19.728  1.00  0.00           H  
ATOM   2522  O   WAT   615       1.409   8.066  -9.279  1.00  0.00           O  
ATOM   2523  H1  WAT   615       0.826   8.824  -9.241  1.00  0.00           H  
ATOM   2524  H2  WAT   615       2.015   8.193  -8.549  1.00  0.00           H  
ATOM   2526  O   WAT   616     -15.538   0.208  11.833  1.00  0.00           O  
ATOM   2527  H1  WAT   616     -15.091   0.978  11.482  1.00  0.00           H  
ATOM   2528  H2  WAT   616     -15.141   0.073  12.694  1.00  0.00           H  
ATOM   2530  O   WAT   617       9.407 -18.955  -3.047  1.00  0.00           O  
ATOM   2531  H1  WAT   617       9.055 -18.067  -3.102  1.00  0.00           H  
ATOM   2532  H2  WAT   617       8.639 -19.510  -2.908  1.00  0.00           H  
ATOM   2534  O   WAT   618       6.725  23.220 -12.373  1.00  0.00           O  
ATOM   2535  H1  WAT   618       7.212  23.748 -11.741  1.00  0.00           H  
ATOM   2536  H2  WAT   618       7.291  22.468 -12.545  1.00  0.00           H  
ATOM   2538  O   WAT   619       6.203 -18.543  12.309  1.00  0.00           O  
ATOM   2539  H1  WAT   619       6.291 -18.098  13.152  1.00  0.00           H  
ATOM   2540  H2  WAT   619       6.679 -17.986  11.693  1.00  0.00           H  
ATOM   2542  O   WAT   620      -1.494  -9.625  13.974  1.00  0.00           O  
ATOM   2543  H1  WAT   620      -1.530  -9.520  13.023  1.00  0.00           H  
ATOM   2544  H2  WAT   620      -0.686  -9.183  14.233  1.00  0.00           H  
ATOM   2546  O   WAT   621      -4.190  21.559  12.299  1.00  0.00           O  
ATOM   2547  H1  WAT   621      -3.856  22.401  11.989  1.00  0.00           H  
ATOM   2548  H2  WAT   621      -4.899  21.790  12.900  1.00  0.00           H  
ATOM   2550  O   WAT   622     -12.747   3.673 -15.375  1.00  0.00           O  
ATOM   2551  H1  WAT   622     -13.227   4.002 -14.615  1.00  0.00           H  
ATOM   2552  H2  WAT   622     -12.382   4.456 -15.785  1.00  0.00           H  
ATOM   2554  O   WAT   623      21.656  -4.498  -5.945  1.00  0.00           O  
ATOM   2555  H1  WAT   623      22.200  -3.959  -6.520  1.00  0.00           H  
ATOM   2556  H2  WAT   623      21.846  -4.175  -5.064  1.00  0.00           H  
ATOM   2558  O   WAT   624      12.216 -20.550  10.565  1.00  0.00           O  
ATOM   2559  H1  WAT   624      12.285 -19.788  11.141  1.00  0.00           H  
ATOM   2560  H2  WAT   624      11.517 -20.322   9.951  1.00  0.00           H  
ATOM   2562  O   WAT   625      -2.119   3.226  14.492  1.00  0.00           O  
ATOM   2563  H1  WAT   625      -1.859   3.953  15.057  1.00  0.00           H  
ATOM   2564  H2  WAT   625      -2.981   2.965  14.817  1.00  0.00           H  
ATOM   2566  O   WAT   626     -19.358 -10.690  -8.373  1.00  0.00           O  
ATOM   2567  H1  WAT   626     -19.215 -10.267  -9.219  1.00  0.00           H  
ATOM   2568  H2  WAT   626     -18.495 -10.701  -7.961  1.00  0.00           H  
ATOM   2570  O   WAT   627      21.372   1.342  -2.433  1.00  0.00           O  
ATOM   2571  H1  WAT   627      21.242   2.259  -2.191  1.00  0.00           H  
ATOM   2572  H2  WAT   627      20.529   1.067  -2.793  1.00  0.00           H  
ATOM   2574  O   WAT   628      -4.967  14.839   2.604  1.00  0.00           O  
ATOM   2575  H1  WAT   628      -5.843  14.764   2.225  1.00  0.00           H  
ATOM   2576  H2  WAT   628      -4.375  14.639   1.880  1.00  0.00           H  
ATOM   2578  O   WAT   629       8.845  -2.453  12.321  1.00  0.00           O  
ATOM   2579  H1  WAT   629       9.234  -1.997  11.575  1.00  0.00           H  
ATOM   2580  H2  WAT   629       9.336  -2.136  13.078  1.00  0.00           H  
ATOM   2582  O   WAT   630      19.343 -13.405  -7.709  1.00  0.00           O  
ATOM   2583  H1  WAT   630      18.971 -13.837  -8.478  1.00  0.00           H  
ATOM   2584  H2  WAT   630      19.662 -12.564  -8.038  1.00  0.00           H  
ATOM   2586  O   WAT   631      -7.751   5.417   3.749  1.00  0.00           O  
ATOM   2587  H1  WAT   631      -8.080   4.922   2.999  1.00  0.00           H  
ATOM   2588  H2  WAT   631      -6.963   5.851   3.423  1.00  0.00           H  
ATOM   2590  O   WAT   632     -10.279   3.783 -12.229  1.00  0.00           O  
ATOM   2591  H1  WAT   632     -10.537   4.058 -13.109  1.00  0.00           H  
ATOM   2592  H2  WAT   632      -9.371   4.072 -12.144  1.00  0.00           H  
ATOM   2594  O   WAT   633       9.078 -12.025  21.878  1.00  0.00           O  
ATOM   2595  H1  WAT   633       9.400 -11.424  22.550  1.00  0.00           H  
ATOM   2596  H2  WAT   633       9.744 -12.711  21.832  1.00  0.00           H  
ATOM   2598  O   WAT   634      20.610  -2.827 -12.183  1.00  0.00           O  
ATOM   2599  H1  WAT   634      20.359  -3.191 -13.032  1.00  0.00           H  
ATOM   2600  H2  WAT   634      19.839  -2.339 -11.894  1.00  0.00           H  
ATOM   2602  O   WAT   635      12.082 -13.535  19.328  1.00  0.00           O  
ATOM   2603  H1  WAT   635      11.620 -13.359  18.509  1.00  0.00           H  
ATOM   2604  H2  WAT   635      11.396 -13.812  19.935  1.00  0.00           H  
ATOM   2606  O   WAT   636      12.400  -2.478   7.214  1.00  0.00           O  
ATOM   2607  H1  WAT   636      11.968  -2.895   7.960  1.00  0.00           H  
ATOM   2608  H2  WAT   636      13.109  -3.077   6.981  1.00  0.00           H  
ATOM   2610  O   WAT   637      -9.208   6.985 -24.332  1.00  0.00           O  
ATOM   2611  H1  WAT   637      -8.832   7.655 -23.762  1.00  0.00           H  
ATOM   2612  H2  WAT   637      -9.591   6.347 -23.730  1.00  0.00           H  
ATOM   2614  O   WAT   638      -1.017   8.003  -5.736  1.00  0.00           O  
ATOM   2615  H1  WAT   638      -0.434   8.762  -5.754  1.00  0.00           H  
ATOM   2616  H2  WAT   638      -0.869   7.608  -4.877  1.00  0.00           H  
ATOM   2618  O   WAT   639       3.485 -17.269   9.905  1.00  0.00           O  
ATOM   2619  H1  WAT   639       4.049 -16.995   9.182  1.00  0.00           H  
ATOM   2620  H2  WAT   639       3.608 -18.217   9.958  1.00  0.00           H  
ATOM   2622  O   WAT   640     -10.394 -20.991  -9.783  1.00  0.00           O  
ATOM   2623  H1  WAT   640     -10.738 -21.135 -10.665  1.00  0.00           H  
ATOM   2624  H2  WAT   640     -11.064 -21.353  -9.203  1.00  0.00           H  
ATOM   2626  O   WAT   641      -5.938  15.137 -12.806  1.00  0.00           O  
ATOM   2627  H1  WAT   641      -6.449  14.676 -12.141  1.00  0.00           H  
ATOM   2628  H2  WAT   641      -5.818  14.494 -13.505  1.00  0.00           H  
ATOM   2630  O   WAT   642       1.951  11.866 -18.969  1.00  0.00           O  
ATOM   2631  H1  WAT   642       2.650  11.282 -18.674  1.00  0.00           H  
ATOM   2632  H2  WAT   642       2.335  12.347 -19.702  1.00  0.00           H  
ATOM   2634  O   WAT   643     -16.361  14.150  -0.727  1.00  0.00           O  
ATOM   2635  H1  WAT   643     -17.227  13.780  -0.899  1.00  0.00           H  
ATOM   2636  H2  WAT   643     -15.762  13.604  -1.237  1.00  0.00           H  
ATOM   2638  O   WAT   644      10.812 -19.906  14.969  1.00  0.00           O  
ATOM   2639  H1  WAT   644      10.144 -19.503  15.525  1.00  0.00           H  
ATOM   2640  H2  WAT   644      11.569 -20.014  15.545  1.00  0.00           H  
ATOM   2642  O   WAT   645     -10.747  13.911   9.360  1.00  0.00           O  
ATOM   2643  H1  WAT   645     -10.508  14.254   8.499  1.00  0.00           H  
ATOM   2644  H2  WAT   645     -11.620  14.267   9.526  1.00  0.00           H  
ATOM   2646  O   WAT   646       9.418  -4.384  -2.398  1.00  0.00           O  
ATOM   2647  H1  WAT   646       9.240  -4.346  -3.337  1.00  0.00           H  
ATOM   2648  H2  WAT   646      10.272  -4.812  -2.333  1.00  0.00           H  
ATOM   2650  O   WAT   647     -10.120  -4.354  12.596  1.00  0.00           O  
ATOM   2651  H1  WAT   647     -10.340  -5.234  12.900  1.00  0.00           H  
ATOM   2652  H2  WAT   647     -10.366  -3.781  13.323  1.00  0.00           H  
ATOM   2654  O   WAT   648      18.242  -3.004  11.607  1.00  0.00           O  
ATOM   2655  H1  WAT   648      18.262  -3.403  10.737  1.00  0.00           H  
ATOM   2656  H2  WAT   648      19.000  -2.419  11.620  1.00  0.00           H  
ATOM   2658  O   WAT   649      -6.674  20.985   1.310  1.00  0.00           O  
ATOM   2659  H1  WAT   649      -7.630  20.991   1.253  1.00  0.00           H  
ATOM   2660  H2  WAT   649      -6.379  21.134   0.411  1.00  0.00           H  
ATOM   2662  O   WAT   650       9.916  -7.473  14.461  1.00  0.00           O  
ATOM   2663  H1  WAT   650       9.623  -8.366  14.640  1.00  0.00           H  
ATOM   2664  H2  WAT   650      10.833  -7.569  14.205  1.00  0.00           H  
ATOM   2666  O   WAT   651     -12.927  20.238  -7.621  1.00  0.00           O  
ATOM   2667  H1  WAT   651     -12.876  19.365  -7.231  1.00  0.00           H  
ATOM   2668  H2  WAT   651     -13.845  20.335  -7.872  1.00  0.00           H  
ATOM   2670  O   WAT   652      13.010   6.231  -9.216  1.00  0.00           O  
ATOM   2671  H1  WAT   652      13.245   7.099  -9.545  1.00  0.00           H  
ATOM   2672  H2  WAT   652      13.413   5.623  -9.836  1.00  0.00           H  
ATOM   2674  O   WAT   653      13.729  16.530  11.220  1.00  0.00           O  
ATOM   2675  H1  WAT   653      13.562  17.434  11.487  1.00  0.00           H  
ATOM   2676  H2  WAT   653      14.534  16.289  11.679  1.00  0.00           H  
ATOM   2678  O   WAT   654      12.649  -2.001  -4.152  1.00  0.00           O  
ATOM   2679  H1  WAT   654      13.325  -2.431  -4.677  1.00  0.00           H  
ATOM   2680  H2  WAT   654      11.929  -1.851  -4.765  1.00  0.00           H  
ATOM   2682  O   WAT   655      -4.449 -11.491 -16.664  1.00  0.00           O  
ATOM   2683  H1  WAT   655      -3.881 -10.726 -16.749  1.00  0.00           H  
ATOM   2684  H2  WAT   655      -5.068 -11.254 -15.974  1.00  0.00           H  
ATOM   2686  O   WAT   656      11.089 -11.195 -15.500  1.00  0.00           O  
ATOM   2687  H1  WAT   656      11.021 -12.149 -15.546  1.00  0.00           H  
ATOM   2688  H2  WAT   656      10.505 -10.948 -14.783  1.00  0.00           H  
ATOM   2690  O   WAT   657      13.633   9.805  12.186  1.00  0.00           O  
ATOM   2691  H1  WAT   657      13.923  10.568  11.686  1.00  0.00           H  
ATOM   2692  H2  WAT   657      13.207   9.243  11.539  1.00  0.00           H  
ATOM   2694  O   WAT   658      17.812  13.758   5.640  1.00  0.00           O  
ATOM   2695  H1  WAT   658      17.344  13.565   6.452  1.00  0.00           H  
ATOM   2696  H2  WAT   658      17.838  14.714   5.600  1.00  0.00           H  
ATOM   2698  O   WAT   659     -15.145   5.380 -10.278  1.00  0.00           O  
ATOM   2699  H1  WAT   659     -16.092   5.318 -10.148  1.00  0.00           H  
ATOM   2700  H2  WAT   659     -14.965   6.320 -10.282  1.00  0.00           H  
ATOM   2702  O   WAT   660       6.088  -2.143  -7.230  1.00  0.00           O  
ATOM   2703  H1  WAT   660       5.139  -2.154  -7.106  1.00  0.00           H  
ATOM   2704  H2  WAT   660       6.321  -3.060  -7.375  1.00  0.00           H  
ATOM   2706  O   WAT   661     -22.556 -16.503  -7.795  1.00  0.00           O  
ATOM   2707  H1  WAT   661     -22.612 -15.602  -8.112  1.00  0.00           H  
ATOM   2708  H2  WAT   661     -22.799 -16.447  -6.871  1.00  0.00           H  
ATOM   2710  O   WAT   662     -13.404 -16.465   5.941  1.00  0.00           O  
ATOM   2711  H1  WAT   662     -13.605 -15.724   5.369  1.00  0.00           H  
ATOM   2712  H2  WAT   662     -13.074 -17.142   5.350  1.00  0.00           H  
ATOM   2714  O   WAT   663     -18.674 -11.799  -4.037  1.00  0.00           O  
ATOM   2715  H1  WAT   663     -19.093 -11.157  -4.609  1.00  0.00           H  
ATOM   2716  H2  WAT   663     -19.375 -12.410  -3.808  1.00  0.00           H  
ATOM   2718  O   WAT   664     -13.019  -8.881 -10.644  1.00  0.00           O  
ATOM   2719  H1  WAT   664     -13.544  -8.392 -10.010  1.00  0.00           H  
ATOM   2720  H2  WAT   664     -12.769  -9.681 -10.183  1.00  0.00           H  
ATOM   2722  O   WAT   665       0.610 -16.195   9.656  1.00  0.00           O  
ATOM   2723  H1  WAT   665       1.377 -16.602  10.059  1.00  0.00           H  
ATOM   2724  H2  WAT   665       0.855 -16.077   8.738  1.00  0.00           H  
ATOM   2726  O   WAT   666       7.252 -12.548  17.953  1.00  0.00           O  
ATOM   2727  H1  WAT   666       7.530 -12.454  17.041  1.00  0.00           H  
ATOM   2728  H2  WAT   666       7.751 -11.881  18.424  1.00  0.00           H  
ATOM   2730  O   WAT   667      18.313   9.046  -7.738  1.00  0.00           O  
ATOM   2731  H1  WAT   667      17.361   9.078  -7.835  1.00  0.00           H  
ATOM   2732  H2  WAT   667      18.474   8.259  -7.217  1.00  0.00           H  
ATOM   2734  O   WAT   668      -7.470   6.747  -1.301  1.00  0.00           O  
ATOM   2735  H1  WAT   668      -6.551   6.559  -1.493  1.00  0.00           H  
ATOM   2736  H2  WAT   668      -7.946   5.990  -1.643  1.00  0.00           H  
ATOM   2738  O   WAT   669       9.720   4.111   7.974  1.00  0.00           O  
ATOM   2739  H1  WAT   669       9.845   4.254   8.912  1.00  0.00           H  
ATOM   2740  H2  WAT   669      10.434   3.524   7.723  1.00  0.00           H  
ATOM   2742  O   WAT   670       2.341  16.627  10.745  1.00  0.00           O  
ATOM   2743  H1  WAT   670       2.357  15.670  10.739  1.00  0.00           H  
ATOM   2744  H2  WAT   670       2.243  16.872   9.825  1.00  0.00           H  
ATOM   2746  O   WAT   671     -17.155   8.077  -7.627  1.00  0.00           O  
ATOM   2747  H1  WAT   671     -16.490   8.051  -8.315  1.00  0.00           H  
ATOM   2748  H2  WAT   671     -17.556   7.209  -7.648  1.00  0.00           H  
ATOM   2750  O   WAT   672       9.403   1.838  11.088  1.00  0.00           O  
ATOM   2751  H1  WAT   672       9.469   2.713  10.705  1.00  0.00           H  
ATOM   2752  H2  WAT   672       8.468   1.722  11.260  1.00  0.00           H  
ATOM   2754  O   WAT   673      18.811  -6.788  -8.161  1.00  0.00           O  
ATOM   2755  H1  WAT   673      18.900  -6.003  -7.620  1.00  0.00           H  
ATOM   2756  H2  WAT   673      19.477  -7.388  -7.824  1.00  0.00           H  
ATOM   2758  O   WAT   674      -3.516  14.134   0.344  1.00  0.00           O  
ATOM   2759  H1  WAT   674      -3.815  13.309  -0.038  1.00  0.00           H  
ATOM   2760  H2  WAT   674      -2.576  14.155   0.165  1.00  0.00           H  
ATOM   2762  O   WAT   675      -4.629 -16.325   3.307  1.00  0.00           O  
ATOM   2763  H1  WAT   675      -4.114 -16.081   2.537  1.00  0.00           H  
ATOM   2764  H2  WAT   675      -5.434 -16.698   2.948  1.00  0.00           H  
ATOM   2766  O   WAT   676     -16.665   8.754  13.713  1.00  0.00           O  
ATOM   2767  H1  WAT   676     -17.045   9.530  13.301  1.00  0.00           H  
ATOM   2768  H2  WAT   676     -17.420   8.254  14.023  1.00  0.00           H  
ATOM   2770  O   WAT   677       0.066  13.128  16.321  1.00  0.00           O  
ATOM   2771  H1  WAT   677      -0.252  13.528  17.130  1.00  0.00           H  
ATOM   2772  H2  WAT   677       0.493  12.320  16.604  1.00  0.00           H  
ATOM   2774  O   WAT   678      -2.331   7.199  -1.160  1.00  0.00           O  
ATOM   2775  H1  WAT   678      -3.209   6.823  -1.221  1.00  0.00           H  
ATOM   2776  H2  WAT   678      -2.348   7.717  -0.356  1.00  0.00           H  
ATOM   2778  O   WAT   679      -4.141  14.878  -9.995  1.00  0.00           O  
ATOM   2779  H1  WAT   679      -3.538  15.498 -10.405  1.00  0.00           H  
ATOM   2780  H2  WAT   679      -4.573  15.384  -9.306  1.00  0.00           H  
ATOM   2782  O   WAT   680      -1.221  -4.112  23.333  1.00  0.00           O  
ATOM   2783  H1  WAT   680      -1.084  -4.713  22.600  1.00  0.00           H  
ATOM   2784  H2  WAT   680      -0.371  -4.071  23.770  1.00  0.00           H  
ATOM   2786  O   WAT   681      19.811   0.035  20.072  1.00  0.00           O  
ATOM   2787  H1  WAT   681      19.163   0.497  20.604  1.00  0.00           H  
ATOM   2788  H2  WAT   681      20.530   0.660  19.975  1.00  0.00           H  
ATOM   2790  O   WAT   682     -19.363  -6.198 -14.345  1.00  0.00           O  
ATOM   2791  H1  WAT   682     -18.536  -5.848 -14.676  1.00  0.00           H  
ATOM   2792  H2  WAT   682     -19.348  -7.122 -14.591  1.00  0.00           H  
ATOM   2794  O   WAT   683       6.926   4.407   6.464  1.00  0.00           O  
ATOM   2795  H1  WAT   683       7.843   4.291   6.714  1.00  0.00           H  
ATOM   2796  H2  WAT   683       6.921   5.207   5.939  1.00  0.00           H  
ATOM   2798  O   WAT   684     -20.258   6.022  14.355  1.00  0.00           O  
ATOM   2799  H1  WAT   684     -19.998   6.831  14.796  1.00  0.00           H  
ATOM   2800  H2  WAT   684     -19.677   5.966  13.596  1.00  0.00           H  
ATOM   2802  O   WAT   685     -13.525  10.130  21.019  1.00  0.00           O  
ATOM   2803  H1  WAT   685     -13.698  11.001  20.661  1.00  0.00           H  
ATOM   2804  H2  WAT   685     -12.902   9.739  20.407  1.00  0.00           H  
ATOM   2806  O   WAT   686      14.412  -6.999  -8.161  1.00  0.00           O  
ATOM   2807  H1  WAT   686      13.605  -6.507  -8.009  1.00  0.00           H  
ATOM   2808  H2  WAT   686      14.271  -7.834  -7.714  1.00  0.00           H  
ATOM   2810  O   WAT   687      -5.134  -1.276  10.791  1.00  0.00           O  
ATOM   2811  H1  WAT   687      -5.091  -1.970  11.449  1.00  0.00           H  
ATOM   2812  H2  WAT   687      -4.827  -0.493  11.247  1.00  0.00           H  
ATOM   2814  O   WAT   688      -7.686   4.113  16.124  1.00  0.00           O  
ATOM   2815  H1  WAT   688      -7.279   4.821  15.626  1.00  0.00           H  
ATOM   2816  H2  WAT   688      -7.928   3.464  15.463  1.00  0.00           H  
ATOM   2818  O   WAT   689       2.906 -12.589  22.063  1.00  0.00           O  
ATOM   2819  H1  WAT   689       3.842 -12.437  21.930  1.00  0.00           H  
ATOM   2820  H2  WAT   689       2.535 -11.715  22.182  1.00  0.00           H  
ATOM   2822  O   WAT   690       5.032  16.967   9.123  1.00  0.00           O  
ATOM   2823  H1  WAT   690       5.211  17.147  10.046  1.00  0.00           H  
ATOM   2824  H2  WAT   690       5.356  16.077   8.985  1.00  0.00           H  
ATOM   2826  O   WAT   691       1.495 -23.276 -14.154  1.00  0.00           O  
ATOM   2827  H1  WAT   691       1.594 -22.361 -14.417  1.00  0.00           H  
ATOM   2828  H2  WAT   691       1.992 -23.345 -13.338  1.00  0.00           H  
ATOM   2830  O   WAT   692      13.887   9.919  -8.340  1.00  0.00           O  
ATOM   2831  H1  WAT   692      14.474   9.185  -8.521  1.00  0.00           H  
ATOM   2832  H2  WAT   692      13.908  10.445  -9.139  1.00  0.00           H  
ATOM   2834  O   WAT   693      -2.620   3.135 -19.035  1.00  0.00           O  
ATOM   2835  H1  WAT   693      -2.933   2.347 -18.590  1.00  0.00           H  
ATOM   2836  H2  WAT   693      -2.684   3.825 -18.375  1.00  0.00           H  
ATOM   2838  O   WAT   694      -7.405 -12.323 -12.363  1.00  0.00           O  
ATOM   2839  H1  WAT   694      -8.299 -12.175 -12.669  1.00  0.00           H  
ATOM   2840  H2  WAT   694      -7.348 -11.833 -11.543  1.00  0.00           H  
ATOM   2842  O   WAT   695      -4.776   1.174 -24.878  1.00  0.00           O  
ATOM   2843  H1  WAT   695      -4.573   1.779 -24.164  1.00  0.00           H  
ATOM   2844  H2  WAT   695      -4.303   1.525 -25.632  1.00  0.00           H  
ATOM   2846  O   WAT   696      21.261 -11.269 -11.358  1.00  0.00           O  
ATOM   2847  H1  WAT   696      20.663 -11.848 -11.832  1.00  0.00           H  
ATOM   2848  H2  WAT   696      21.025 -10.389 -11.651  1.00  0.00           H  
ATOM   2850  O   WAT   697       2.254   3.607 -11.905  1.00  0.00           O  
ATOM   2851  H1  WAT   697       2.699   4.327 -11.460  1.00  0.00           H  
ATOM   2852  H2  WAT   697       2.633   2.816 -11.521  1.00  0.00           H  
ATOM   2854  O   WAT   698     -17.741   8.904  -4.825  1.00  0.00           O  
ATOM   2855  H1  WAT   698     -17.462   8.687  -5.715  1.00  0.00           H  
ATOM   2856  H2  WAT   698     -18.497   8.339  -4.667  1.00  0.00           H  
ATOM   2858  O   WAT   699      -3.360  -1.866  18.701  1.00  0.00           O  
ATOM   2859  H1  WAT   699      -2.742  -2.330  18.137  1.00  0.00           H  
ATOM   2860  H2  WAT   699      -4.218  -2.049  18.317  1.00  0.00           H  
ATOM   2862  O   WAT   700      -6.016 -11.208  -2.056  1.00  0.00           O  
ATOM   2863  H1  WAT   700      -6.508 -11.696  -1.396  1.00  0.00           H  
ATOM   2864  H2  WAT   700      -5.155 -11.625  -2.071  1.00  0.00           H  
ATOM   2866  O   WAT   701     -14.479  -1.400  16.290  1.00  0.00           O  
ATOM   2867  H1  WAT   701     -14.937  -0.594  16.531  1.00  0.00           H  
ATOM   2868  H2  WAT   701     -14.295  -1.829  17.126  1.00  0.00           H  
ATOM   2870  O   WAT   702       0.230 -16.367   2.955  1.00  0.00           O  
ATOM   2871  H1  WAT   702      -0.133 -17.230   3.156  1.00  0.00           H  
ATOM   2872  H2  WAT   702      -0.086 -16.174   2.073  1.00  0.00           H  
ATOM   2874  O   WAT   703      11.351  23.232  -0.527  1.00  0.00           O  
ATOM   2875  H1  WAT   703      12.163  23.727  -0.630  1.00  0.00           H  
ATOM   2876  H2  WAT   703      10.928  23.285  -1.384  1.00  0.00           H  
ATOM   2878  O   WAT   704       6.562  10.789 -10.529  1.00  0.00           O  
ATOM   2879  H1  WAT   704       6.440   9.840 -10.533  1.00  0.00           H  
ATOM   2880  H2  WAT   704       6.080  11.090  -9.759  1.00  0.00           H  
ATOM   2882  O   WAT   705      14.748  -6.129  15.858  1.00  0.00           O  
ATOM   2883  H1  WAT   705      14.987  -5.215  15.700  1.00  0.00           H  
ATOM   2884  H2  WAT   705      15.125  -6.330  16.714  1.00  0.00           H  
ATOM   2886  O   WAT   706      -2.618  -2.984 -22.379  1.00  0.00           O  
ATOM   2887  H1  WAT   706      -2.203  -2.669 -23.182  1.00  0.00           H  
ATOM   2888  H2  WAT   706      -1.941  -3.507 -21.949  1.00  0.00           H  
ATOM   2890  O   WAT   707       4.349  18.664   4.836  1.00  0.00           O  
ATOM   2891  H1  WAT   707       4.741  18.753   3.967  1.00  0.00           H  
ATOM   2892  H2  WAT   707       4.858  19.257   5.390  1.00  0.00           H  
ATOM   2894  O   WAT   708      -5.831  -6.178   6.177  1.00  0.00           O  
ATOM   2895  H1  WAT   708      -5.764  -6.803   6.899  1.00  0.00           H  
ATOM   2896  H2  WAT   708      -6.326  -5.444   6.541  1.00  0.00           H  
ATOM   2898  O   WAT   709      -3.020   6.895  14.628  1.00  0.00           O  
ATOM   2899  H1  WAT   709      -3.146   6.405  15.440  1.00  0.00           H  
ATOM   2900  H2  WAT   709      -2.414   7.598  14.864  1.00  0.00           H  
ATOM   2902  O   WAT   710      16.071  -6.194  -1.680  1.00  0.00           O  
ATOM   2903  H1  WAT   710      15.905  -5.360  -2.119  1.00  0.00           H  
ATOM   2904  H2  WAT   710      15.499  -6.818  -2.127  1.00  0.00           H  
ATOM   2906  O   WAT   711      -7.918  14.842  -0.145  1.00  0.00           O  
ATOM   2907  H1  WAT   711      -7.845  15.036  -1.079  1.00  0.00           H  
ATOM   2908  H2  WAT   711      -7.734  13.905  -0.080  1.00  0.00           H  
ATOM   2910  O   WAT   712     -13.274 -19.582  -3.376  1.00  0.00           O  
ATOM   2911  H1  WAT   712     -12.415 -19.571  -3.799  1.00  0.00           H  
ATOM   2912  H2  WAT   712     -13.884 -19.814  -4.076  1.00  0.00           H  
ATOM   2914  O   WAT   713      13.044 -20.217   3.444  1.00  0.00           O  
ATOM   2915  H1  WAT   713      12.855 -20.358   2.517  1.00  0.00           H  
ATOM   2916  H2  WAT   713      12.893 -19.282   3.581  1.00  0.00           H  
ATOM   2918  O   WAT   714      -4.907  -1.529   3.949  1.00  0.00           O  
ATOM   2919  H1  WAT   714      -4.411  -1.184   3.207  1.00  0.00           H  
ATOM   2920  H2  WAT   714      -5.498  -0.817   4.194  1.00  0.00           H  
ATOM   2922  O   WAT   715      -3.644  -8.435  -8.009  1.00  0.00           O  
ATOM   2923  H1  WAT   715      -3.084  -7.735  -8.344  1.00  0.00           H  
ATOM   2924  H2  WAT   715      -4.534  -8.150  -8.217  1.00  0.00           H  
ATOM   2926  O   WAT   716      -9.194   7.611  17.432  1.00  0.00           O  
ATOM   2927  H1  WAT   716      -9.056   7.154  18.262  1.00  0.00           H  
ATOM   2928  H2  WAT   716      -8.316   7.705  17.062  1.00  0.00           H  
ATOM   2930  O   WAT   717     -13.862  -4.184   3.123  1.00  0.00           O  
ATOM   2931  H1  WAT   717     -14.515  -4.525   3.734  1.00  0.00           H  
ATOM   2932  H2  WAT   717     -13.487  -3.426   3.571  1.00  0.00           H  
ATOM   2934  O   WAT   718      -9.357  19.319  15.089  1.00  0.00           O  
ATOM   2935  H1  WAT   718     -10.264  19.015  15.118  1.00  0.00           H  
ATOM   2936  H2  WAT   718      -9.149  19.540  15.997  1.00  0.00           H  
ATOM   2938  O   WAT   719      -9.231   2.831  17.952  1.00  0.00           O  
ATOM   2939  H1  WAT   719      -9.105   3.210  18.822  1.00  0.00           H  
ATOM   2940  H2  WAT   719      -8.655   3.342  17.383  1.00  0.00           H  
ATOM   2942  O   WAT   720     -17.018   7.558  16.231  1.00  0.00           O  
ATOM   2943  H1  WAT   720     -16.386   8.095  15.753  1.00  0.00           H  
ATOM   2944  H2  WAT   720     -16.627   6.685  16.246  1.00  0.00           H  
ATOM   2946  O   WAT   721      -9.592   5.309  12.591  1.00  0.00           O  
ATOM   2947  H1  WAT   721      -9.911   5.593  13.448  1.00  0.00           H  
ATOM   2948  H2  WAT   721     -10.333   5.448  12.002  1.00  0.00           H  
ATOM   2950  O   WAT   722      17.439 -10.442  -5.148  1.00  0.00           O  
ATOM   2951  H1  WAT   722      16.487 -10.411  -5.048  1.00  0.00           H  
ATOM   2952  H2  WAT   722      17.741 -10.960  -4.401  1.00  0.00           H  
ATOM   2954  O   WAT   723      -8.673  16.211   5.260  1.00  0.00           O  
ATOM   2955  H1  WAT   723      -8.079  16.244   6.010  1.00  0.00           H  
ATOM   2956  H2  WAT   723      -8.987  17.110   5.163  1.00  0.00           H  
ATOM   2958  O   WAT   724      13.326   3.712   3.370  1.00  0.00           O  
ATOM   2959  H1  WAT   724      12.471   4.042   3.093  1.00  0.00           H  
ATOM   2960  H2  WAT   724      13.798   3.554   2.552  1.00  0.00           H  
ATOM   2962  O   WAT   725       4.091   3.879 -15.086  1.00  0.00           O  
ATOM   2963  H1  WAT   725       4.543   4.259 -14.332  1.00  0.00           H  
ATOM   2964  H2  WAT   725       3.301   3.484 -14.718  1.00  0.00           H  
ATOM   2966  O   WAT   726      -0.297 -16.134   0.377  1.00  0.00           O  
ATOM   2967  H1  WAT   726       0.021 -15.398  -0.146  1.00  0.00           H  
ATOM   2968  H2  WAT   726      -1.238 -16.163   0.203  1.00  0.00           H  
ATOM   2970  O   WAT   727     -12.546 -11.384 -13.273  1.00  0.00           O  
ATOM   2971  H1  WAT   727     -13.346 -10.869 -13.381  1.00  0.00           H  
ATOM   2972  H2  WAT   727     -12.836 -12.190 -12.846  1.00  0.00           H  
ATOM   2974  O   WAT   728      -6.334   4.715  -7.484  1.00  0.00           O  
ATOM   2975  H1  WAT   728      -7.136   4.900  -6.995  1.00  0.00           H  
ATOM   2976  H2  WAT   728      -6.112   3.814  -7.248  1.00  0.00           H  
ATOM   2978  O   WAT   729     -14.075   0.115 -19.172  1.00  0.00           O  
ATOM   2979  H1  WAT   729     -13.316   0.142 -19.755  1.00  0.00           H  
ATOM   2980  H2  WAT   729     -13.843   0.698 -18.449  1.00  0.00           H  
ATOM   2982  O   WAT   730     -10.007   4.711 -14.743  1.00  0.00           O  
ATOM   2983  H1  WAT   730      -9.720   5.514 -14.308  1.00  0.00           H  
ATOM   2984  H2  WAT   730     -10.483   5.014 -15.516  1.00  0.00           H  
ATOM   2986  O   WAT   731     -15.119 -10.711   5.792  1.00  0.00           O  
ATOM   2987  H1  WAT   731     -15.117 -10.378   4.895  1.00  0.00           H  
ATOM   2988  H2  WAT   731     -15.028  -9.930   6.338  1.00  0.00           H  
ATOM   2990  O   WAT   732       6.166   8.036  18.689  1.00  0.00           O  
ATOM   2991  H1  WAT   732       6.583   8.538  19.389  1.00  0.00           H  
ATOM   2992  H2  WAT   732       6.107   8.649  17.957  1.00  0.00           H  
ATOM   2994  O   WAT   733     -15.776  18.372   4.081  1.00  0.00           O  
ATOM   2995  H1  WAT   733     -16.289  19.176   4.165  1.00  0.00           H  
ATOM   2996  H2  WAT   733     -15.523  18.344   3.158  1.00  0.00           H  
ATOM   2998  O   WAT   734       6.190 -21.278   5.174  1.00  0.00           O  
ATOM   2999  H1  WAT   734       5.937 -20.763   4.408  1.00  0.00           H  
ATOM   3000  H2  WAT   734       6.481 -22.116   4.814  1.00  0.00           H  
ATOM   3002  O   WAT   735      23.364 -11.403  -2.592  1.00  0.00           O  
ATOM   3003  H1  WAT   735      22.787 -10.649  -2.469  1.00  0.00           H  
ATOM   3004  H2  WAT   735      23.558 -11.703  -1.703  1.00  0.00           H  
ATOM   3006  O   WAT   736      -9.354  -2.713  23.068  1.00  0.00           O  
ATOM   3007  H1  WAT   736     -10.056  -2.105  22.832  1.00  0.00           H  
ATOM   3008  H2  WAT   736      -8.560  -2.179  23.054  1.00  0.00           H  
ATOM   3010  O   WAT   737      15.057  -2.542   1.743  1.00  0.00           O  
ATOM   3011  H1  WAT   737      15.289  -2.196   2.605  1.00  0.00           H  
ATOM   3012  H2  WAT   737      14.280  -2.045   1.486  1.00  0.00           H  
ATOM   3014  O   WAT   738     -16.776  -7.987  -9.392  1.00  0.00           O  
ATOM   3015  H1  WAT   738     -15.954  -7.499  -9.439  1.00  0.00           H  
ATOM   3016  H2  WAT   738     -16.509  -8.905  -9.361  1.00  0.00           H  
ATOM   3018  O   WAT   739       3.671 -21.543  -6.357  1.00  0.00           O  
ATOM   3019  H1  WAT   739       3.051 -20.834  -6.523  1.00  0.00           H  
ATOM   3020  H2  WAT   739       3.292 -22.302  -6.799  1.00  0.00           H  
ATOM   3022  O   WAT   740      19.807  -1.984  16.168  1.00  0.00           O  
ATOM   3023  H1  WAT   740      19.859  -2.083  15.218  1.00  0.00           H  
ATOM   3024  H2  WAT   740      20.648  -2.308  16.490  1.00  0.00           H  
ATOM   3026  O   WAT   741     -22.036 -12.308  -0.032  1.00  0.00           O  
ATOM   3027  H1  WAT   741     -22.075 -12.316   0.925  1.00  0.00           H  
ATOM   3028  H2  WAT   741     -21.832 -13.213  -0.270  1.00  0.00           H  
ATOM   3030  O   WAT   742       1.585  14.927   4.698  1.00  0.00           O  
ATOM   3031  H1  WAT   742       1.451  14.011   4.457  1.00  0.00           H  
ATOM   3032  H2  WAT   742       1.000  15.415   4.119  1.00  0.00           H  
ATOM   3034  O   WAT   743      -7.226 -12.736   0.175  1.00  0.00           O  
ATOM   3035  H1  WAT   743      -7.086 -13.665   0.360  1.00  0.00           H  
ATOM   3036  H2  WAT   743      -8.166 -12.664   0.008  1.00  0.00           H  
ATOM   3038  O   WAT   744      -4.814 -11.420  -8.043  1.00  0.00           O  
ATOM   3039  H1  WAT   744      -4.193 -10.872  -7.564  1.00  0.00           H  
ATOM   3040  H2  WAT   744      -5.088 -10.880  -8.785  1.00  0.00           H  
ATOM   3042  O   WAT   745       7.346   1.320  14.737  1.00  0.00           O  
ATOM   3043  H1  WAT   745       6.866   1.505  13.929  1.00  0.00           H  
ATOM   3044  H2  WAT   745       7.112   2.039  15.324  1.00  0.00           H  
ATOM   3046  O   WAT   746      -3.476   0.545  17.482  1.00  0.00           O  
ATOM   3047  H1  WAT   746      -3.522  -0.220  18.057  1.00  0.00           H  
ATOM   3048  H2  WAT   746      -4.345   0.942  17.542  1.00  0.00           H  
ATOM   3050  O   WAT   747     -18.916   5.223  -3.275  1.00  0.00           O  
ATOM   3051  H1  WAT   747     -18.562   5.064  -4.151  1.00  0.00           H  
ATOM   3052  H2  WAT   747     -18.595   4.488  -2.751  1.00  0.00           H  
ATOM   3054  O   WAT   748      -0.095  -7.989  -4.717  1.00  0.00           O  
ATOM   3055  H1  WAT   748      -0.936  -8.322  -5.029  1.00  0.00           H  
ATOM   3056  H2  WAT   748       0.109  -8.531  -3.955  1.00  0.00           H  
ATOM   3058  O   WAT   749     -12.192  -0.256 -21.522  1.00  0.00           O  
ATOM   3059  H1  WAT   749     -11.400  -0.383 -21.000  1.00  0.00           H  
ATOM   3060  H2  WAT   749     -11.872   0.033 -22.377  1.00  0.00           H  
ATOM   3062  O   WAT   750       3.032   5.058 -19.983  1.00  0.00           O  
ATOM   3063  H1  WAT   750       3.982   5.165 -20.041  1.00  0.00           H  
ATOM   3064  H2  WAT   750       2.902   4.113 -19.904  1.00  0.00           H  
ATOM   3066  O   WAT   751       6.490   3.915 -18.192  1.00  0.00           O  
ATOM   3067  H1  WAT   751       6.920   4.039 -17.345  1.00  0.00           H  
ATOM   3068  H2  WAT   751       5.594   3.662 -17.970  1.00  0.00           H  
ATOM   3070  O   WAT   752       8.027 -14.542   2.022  1.00  0.00           O  
ATOM   3071  H1  WAT   752       7.823 -13.629   2.222  1.00  0.00           H  
ATOM   3072  H2  WAT   752       7.232 -14.881   1.610  1.00  0.00           H  
ATOM   3074  O   WAT   753     -20.136 -11.632   9.455  1.00  0.00           O  
ATOM   3075  H1  WAT   753     -20.828 -12.283   9.573  1.00  0.00           H  
ATOM   3076  H2  WAT   753     -19.329 -12.100   9.670  1.00  0.00           H  
ATOM   3078  O   WAT   754       3.011   5.293  -9.933  1.00  0.00           O  
ATOM   3079  H1  WAT   754       2.895   4.946  -9.049  1.00  0.00           H  
ATOM   3080  H2  WAT   754       3.028   6.243  -9.817  1.00  0.00           H  
ATOM   3082  O   WAT   755     -22.477   3.580  15.516  1.00  0.00           O  
ATOM   3083  H1  WAT   755     -23.318   3.167  15.319  1.00  0.00           H  
ATOM   3084  H2  WAT   755     -22.592   4.494  15.258  1.00  0.00           H  
ATOM   3086  O   WAT   756      12.666   2.967  19.956  1.00  0.00           O  
ATOM   3087  H1  WAT   756      11.832   2.543  19.754  1.00  0.00           H  
ATOM   3088  H2  WAT   756      13.270   2.243  20.119  1.00  0.00           H  
ATOM   3090  O   WAT   757     -12.145  16.869   8.498  1.00  0.00           O  
ATOM   3091  H1  WAT   757     -11.194  16.881   8.384  1.00  0.00           H  
ATOM   3092  H2  WAT   757     -12.272  16.667   9.425  1.00  0.00           H  
ATOM   3094  O   WAT   758     -15.823 -13.957  13.490  1.00  0.00           O  
ATOM   3095  H1  WAT   758     -15.036 -13.692  13.014  1.00  0.00           H  
ATOM   3096  H2  WAT   758     -15.569 -13.921  14.412  1.00  0.00           H  
ATOM   3098  O   WAT   759      -3.147 -12.161  -5.736  1.00  0.00           O  
ATOM   3099  H1  WAT   759      -3.981 -12.621  -5.827  1.00  0.00           H  
ATOM   3100  H2  WAT   759      -2.497 -12.771  -6.085  1.00  0.00           H  
ATOM   3102  O   WAT   760      18.291   0.520 -14.254  1.00  0.00           O  
ATOM   3103  H1  WAT   760      18.709   0.099 -13.503  1.00  0.00           H  
ATOM   3104  H2  WAT   760      18.642   0.058 -15.014  1.00  0.00           H  
ATOM   3106  O   WAT   761       7.434 -13.597  -4.354  1.00  0.00           O  
ATOM   3107  H1  WAT   761       7.028 -14.291  -3.834  1.00  0.00           H  
ATOM   3108  H2  WAT   761       8.247 -13.984  -4.678  1.00  0.00           H  
ATOM   3110  O   WAT   762       1.514  11.735  -3.756  1.00  0.00           O  
ATOM   3111  H1  WAT   762       1.503  12.411  -3.078  1.00  0.00           H  
ATOM   3112  H2  WAT   762       2.392  11.357  -3.704  1.00  0.00           H  
ATOM   3114  O   WAT   763       1.230 -10.019 -16.879  1.00  0.00           O  
ATOM   3115  H1  WAT   763       0.957 -10.936 -16.894  1.00  0.00           H  
ATOM   3116  H2  WAT   763       2.136 -10.033 -17.186  1.00  0.00           H  
ATOM   3118  O   WAT   764       1.681  -4.556  -7.421  1.00  0.00           O  
ATOM   3119  H1  WAT   764       0.776  -4.246  -7.428  1.00  0.00           H  
ATOM   3120  H2  WAT   764       1.770  -5.055  -8.233  1.00  0.00           H  
ATOM   3122  O   WAT   765      14.224  12.527  -6.491  1.00  0.00           O  
ATOM   3123  H1  WAT   765      13.422  12.305  -6.964  1.00  0.00           H  
ATOM   3124  H2  WAT   765      14.843  11.838  -6.732  1.00  0.00           H  
ATOM   3126  O   WAT   766      -9.774  16.880  12.778  1.00  0.00           O  
ATOM   3127  H1  WAT   766      -9.078  17.141  13.380  1.00  0.00           H  
ATOM   3128  H2  WAT   766     -10.579  16.973  13.287  1.00  0.00           H  
ATOM   3130  O   WAT   767      21.304 -12.845  -1.012  1.00  0.00           O  
ATOM   3131  H1  WAT   767      21.439 -12.292  -1.781  1.00  0.00           H  
ATOM   3132  H2  WAT   767      20.482 -13.303  -1.188  1.00  0.00           H  
ATOM   3134  O   WAT   768     -10.970  13.542 -15.817  1.00  0.00           O  
ATOM   3135  H1  WAT   768     -10.198  13.512 -16.382  1.00  0.00           H  
ATOM   3136  H2  WAT   768     -10.893  14.375 -15.351  1.00  0.00           H  
ATOM   3138  O   WAT   769      -4.495  20.930  -7.664  1.00  0.00           O  
ATOM   3139  H1  WAT   769      -4.809  21.608  -8.263  1.00  0.00           H  
ATOM   3140  H2  WAT   769      -4.700  20.106  -8.107  1.00  0.00           H  
ATOM   3142  O   WAT   770      13.423  15.673   8.047  1.00  0.00           O  
ATOM   3143  H1  WAT   770      13.596  15.882   8.965  1.00  0.00           H  
ATOM   3144  H2  WAT   770      13.245  14.733   8.045  1.00  0.00           H  
ATOM   3146  O   WAT   771     -19.354  12.762  10.915  1.00  0.00           O  
ATOM   3147  H1  WAT   771     -19.359  13.530  10.343  1.00  0.00           H  
ATOM   3148  H2  WAT   771     -19.458  13.120  11.797  1.00  0.00           H  
ATOM   3150  O   WAT   772      18.639   3.964  -7.962  1.00  0.00           O  
ATOM   3151  H1  WAT   772      19.446   3.953  -8.476  1.00  0.00           H  
ATOM   3152  H2  WAT   772      18.680   4.782  -7.467  1.00  0.00           H  
ATOM   3154  O   WAT   773      -0.557  10.165 -15.825  1.00  0.00           O  
ATOM   3155  H1  WAT   773       0.039   9.576 -15.364  1.00  0.00           H  
ATOM   3156  H2  WAT   773      -1.424   9.784 -15.689  1.00  0.00           H  
ATOM   3158  O   WAT   774      16.550  -7.505  13.721  1.00  0.00           O  
ATOM   3159  H1  WAT   774      16.748  -6.576  13.842  1.00  0.00           H  
ATOM   3160  H2  WAT   774      15.661  -7.515  13.366  1.00  0.00           H  
ATOM   3162  O   WAT   775       6.497   1.006  11.364  1.00  0.00           O  
ATOM   3163  H1  WAT   775       6.189   0.192  11.763  1.00  0.00           H  
ATOM   3164  H2  WAT   775       5.935   1.125  10.598  1.00  0.00           H  
ATOM   3166  O   WAT   776     -21.313 -14.204   3.159  1.00  0.00           O  
ATOM   3167  H1  WAT   776     -21.010 -13.383   3.545  1.00  0.00           H  
ATOM   3168  H2  WAT   776     -22.267 -14.156   3.211  1.00  0.00           H  
ATOM   3170  O   WAT   777      12.457   8.672  -6.004  1.00  0.00           O  
ATOM   3171  H1  WAT   777      12.946   8.789  -6.818  1.00  0.00           H  
ATOM   3172  H2  WAT   777      12.445   7.725  -5.866  1.00  0.00           H  
ATOM   3174  O   WAT   778       6.178  -2.212  11.888  1.00  0.00           O  
ATOM   3175  H1  WAT   778       5.771  -2.150  12.752  1.00  0.00           H  
ATOM   3176  H2  WAT   778       7.115  -2.109  12.056  1.00  0.00           H  
ATOM   3178  O   WAT   779      -2.867 -16.884   9.300  1.00  0.00           O  
ATOM   3179  H1  WAT   779      -2.240 -17.455   8.858  1.00  0.00           H  
ATOM   3180  H2  WAT   779      -2.465 -16.695  10.148  1.00  0.00           H  
ATOM   3182  O   WAT   780      -7.517  17.235  14.147  1.00  0.00           O  
ATOM   3183  H1  WAT   780      -7.201  16.717  14.888  1.00  0.00           H  
ATOM   3184  H2  WAT   780      -7.911  18.010  14.547  1.00  0.00           H  
ATOM   3186  O   WAT   781      18.519  15.792  -0.680  1.00  0.00           O  
ATOM   3187  H1  WAT   781      18.597  16.637  -0.237  1.00  0.00           H  
ATOM   3188  H2  WAT   781      19.064  15.880  -1.462  1.00  0.00           H  
ATOM   3190  O   WAT   782     -18.433  -5.794  17.173  1.00  0.00           O  
ATOM   3191  H1  WAT   782     -18.756  -4.988  17.577  1.00  0.00           H  
ATOM   3192  H2  WAT   782     -19.147  -6.080  16.604  1.00  0.00           H  
ATOM   3194  O   WAT   783     -14.748   3.072  18.482  1.00  0.00           O  
ATOM   3195  H1  WAT   783     -13.883   2.993  18.885  1.00  0.00           H  
ATOM   3196  H2  WAT   783     -15.361   2.900  19.196  1.00  0.00           H  
ATOM   3198  O   WAT   784     -18.908   3.206 -13.874  1.00  0.00           O  
ATOM   3199  H1  WAT   784     -19.530   3.933 -13.862  1.00  0.00           H  
ATOM   3200  H2  WAT   784     -18.804   2.965 -12.954  1.00  0.00           H  
ATOM   3202  O   WAT   785       9.678  10.112  11.374  1.00  0.00           O  
ATOM   3203  H1  WAT   785       9.824   9.956  10.441  1.00  0.00           H  
ATOM   3204  H2  WAT   785      10.292  10.811  11.599  1.00  0.00           H  
ATOM   3206  O   WAT   786       5.616   3.537  -7.969  1.00  0.00           O  
ATOM   3207  H1  WAT   786       5.101   4.053  -7.348  1.00  0.00           H  
ATOM   3208  H2  WAT   786       6.353   3.208  -7.454  1.00  0.00           H  
ATOM   3210  O   WAT   787      -4.112 -12.839   9.009  1.00  0.00           O  
ATOM   3211  H1  WAT   787      -3.996 -13.447   8.279  1.00  0.00           H  
ATOM   3212  H2  WAT   787      -3.229 -12.712   9.357  1.00  0.00           H  
ATOM   3214  O   WAT   788       8.727  -9.086 -15.993  1.00  0.00           O  
ATOM   3215  H1  WAT   788       7.836  -8.742 -15.932  1.00  0.00           H  
ATOM   3216  H2  WAT   788       8.614 -10.035 -16.047  1.00  0.00           H  
ATOM   3218  O   WAT   789       1.603  10.812   5.731  1.00  0.00           O  
ATOM   3219  H1  WAT   789       1.209  11.415   5.100  1.00  0.00           H  
ATOM   3220  H2  WAT   789       0.983  10.085   5.786  1.00  0.00           H  
ATOM   3222  O   WAT   790      -0.360   3.467 -20.450  1.00  0.00           O  
ATOM   3223  H1  WAT   790      -0.509   3.990 -21.238  1.00  0.00           H  
ATOM   3224  H2  WAT   790      -1.232   3.345 -20.075  1.00  0.00           H  
ATOM   3226  O   WAT   791     -21.494   1.540 -14.143  1.00  0.00           O  
ATOM   3227  H1  WAT   791     -20.931   2.313 -14.188  1.00  0.00           H  
ATOM   3228  H2  WAT   791     -21.876   1.471 -15.018  1.00  0.00           H  
ATOM   3230  O   WAT   792      -9.035   3.957  20.760  1.00  0.00           O  
ATOM   3231  H1  WAT   792      -8.482   3.377  21.282  1.00  0.00           H  
ATOM   3232  H2  WAT   792      -9.439   4.543  21.400  1.00  0.00           H  
ATOM   3234  O   WAT   793     -11.905  -7.646 -15.025  1.00  0.00           O  
ATOM   3235  H1  WAT   793     -11.377  -8.333 -14.616  1.00  0.00           H  
ATOM   3236  H2  WAT   793     -12.791  -7.798 -14.696  1.00  0.00           H  
ATOM   3238  O   WAT   794     -18.465   5.673  -7.697  1.00  0.00           O  
ATOM   3239  H1  WAT   794     -18.153   5.096  -7.001  1.00  0.00           H  
ATOM   3240  H2  WAT   794     -17.981   5.394  -8.474  1.00  0.00           H  
ATOM   3242  O   WAT   795      15.615  -0.719  16.764  1.00  0.00           O  
ATOM   3243  H1  WAT   795      16.221  -1.041  17.431  1.00  0.00           H  
ATOM   3244  H2  WAT   795      14.804  -1.201  16.925  1.00  0.00           H  
ATOM   3246  O   WAT   796      -8.887  -5.411  17.231  1.00  0.00           O  
ATOM   3247  H1  WAT   796      -8.745  -6.100  17.880  1.00  0.00           H  
ATOM   3248  H2  WAT   796      -9.267  -5.865  16.479  1.00  0.00           H  
ATOM   3250  O   WAT   797      -2.694  12.148 -22.774  1.00  0.00           O  
ATOM   3251  H1  WAT   797      -2.618  11.796 -21.887  1.00  0.00           H  
ATOM   3252  H2  WAT   797      -3.613  12.403 -22.853  1.00  0.00           H  
ATOM   3254  O   WAT   798      16.270 -12.828   2.465  1.00  0.00           O  
ATOM   3255  H1  WAT   798      17.218 -12.711   2.533  1.00  0.00           H  
ATOM   3256  H2  WAT   798      15.933 -12.547   3.315  1.00  0.00           H  
ATOM   3258  O   WAT   799      12.281   6.046  -5.330  1.00  0.00           O  
ATOM   3259  H1  WAT   799      11.633   5.352  -5.458  1.00  0.00           H  
ATOM   3260  H2  WAT   799      12.653   5.869  -4.466  1.00  0.00           H  
ATOM   3262  O   WAT   800      -0.471 -12.035   5.316  1.00  0.00           O  
ATOM   3263  H1  WAT   800      -0.606 -12.842   4.819  1.00  0.00           H  
ATOM   3264  H2  WAT   800      -0.393 -11.354   4.648  1.00  0.00           H  
ATOM   3266  O   WAT   801       4.162 -11.153  -6.139  1.00  0.00           O  
ATOM   3267  H1  WAT   801       4.719 -10.377  -6.190  1.00  0.00           H  
ATOM   3268  H2  WAT   801       4.771 -11.889  -6.194  1.00  0.00           H  
ATOM   3270  O   WAT   802     -10.479  -7.297  -4.722  1.00  0.00           O  
ATOM   3271  H1  WAT   802     -10.458  -7.741  -5.570  1.00  0.00           H  
ATOM   3272  H2  WAT   802     -10.123  -7.939  -4.107  1.00  0.00           H  
ATOM   3274  O   WAT   803      22.066   7.862   7.254  1.00  0.00           O  
ATOM   3275  H1  WAT   803      22.042   8.781   7.522  1.00  0.00           H  
ATOM   3276  H2  WAT   803      21.467   7.421   7.857  1.00  0.00           H  
ATOM   3278  O   WAT   804       9.953  18.290  -6.710  1.00  0.00           O  
ATOM   3279  H1  WAT   804       9.442  17.759  -6.099  1.00  0.00           H  
ATOM   3280  H2  WAT   804      10.785  18.437  -6.261  1.00  0.00           H  
ATOM   3282  O   WAT   805       0.486  21.854   6.265  1.00  0.00           O  
ATOM   3283  H1  WAT   805       0.761  21.477   7.100  1.00  0.00           H  
ATOM   3284  H2  WAT   805      -0.359  21.443   6.083  1.00  0.00           H  
ATOM   3286  O   WAT   806     -15.251   7.708 -16.180  1.00  0.00           O  
ATOM   3287  H1  WAT   806     -16.043   7.206 -15.987  1.00  0.00           H  
ATOM   3288  H2  WAT   806     -14.786   7.181 -16.830  1.00  0.00           H  
ATOM   3290  O   WAT   807      -8.088   3.441 -23.359  1.00  0.00           O  
ATOM   3291  H1  WAT   807      -8.267   2.755 -24.002  1.00  0.00           H  
ATOM   3292  H2  WAT   807      -8.916   3.913 -23.276  1.00  0.00           H  
ATOM   3294  O   WAT   808     -10.008  14.380   6.748  1.00  0.00           O  
ATOM   3295  H1  WAT   808      -9.521  15.097   6.342  1.00  0.00           H  
ATOM   3296  H2  WAT   808     -10.427  13.929   6.014  1.00  0.00           H  
ATOM   3298  O   WAT   809     -14.210  -1.947 -21.151  1.00  0.00           O  
ATOM   3299  H1  WAT   809     -14.212  -2.379 -20.297  1.00  0.00           H  
ATOM   3300  H2  WAT   809     -13.539  -1.270 -21.076  1.00  0.00           H  
ATOM   3302  O   WAT   810      12.722   2.726 -14.727  1.00  0.00           O  
ATOM   3303  H1  WAT   810      11.933   3.261 -14.807  1.00  0.00           H  
ATOM   3304  H2  WAT   810      13.225   2.921 -15.517  1.00  0.00           H  
ATOM   3306  O   WAT   811      14.477   1.705   1.343  1.00  0.00           O  
ATOM   3307  H1  WAT   811      14.341   0.765   1.464  1.00  0.00           H  
ATOM   3308  H2  WAT   811      15.266   1.900   1.848  1.00  0.00           H  
ATOM   3310  O   WAT   812     -17.772 -11.912  13.434  1.00  0.00           O  
ATOM   3311  H1  WAT   812     -17.043 -12.510  13.601  1.00  0.00           H  
ATOM   3312  H2  WAT   812     -17.782 -11.330  14.194  1.00  0.00           H  
ATOM   3314  O   WAT   813       7.843 -17.578  -9.358  1.00  0.00           O  
ATOM   3315  H1  WAT   813       8.418 -17.261 -10.054  1.00  0.00           H  
ATOM   3316  H2  WAT   813       7.738 -16.828  -8.773  1.00  0.00           H  
ATOM   3318  O   WAT   814      22.578   8.259   2.965  1.00  0.00           O  
ATOM   3319  H1  WAT   814      22.401   9.014   2.404  1.00  0.00           H  
ATOM   3320  H2  WAT   814      23.307   7.809   2.539  1.00  0.00           H  
ATOM   3322  O   WAT   815      12.234  -8.667  -3.911  1.00  0.00           O  
ATOM   3323  H1  WAT   815      11.821  -9.530  -3.938  1.00  0.00           H  
ATOM   3324  H2  WAT   815      11.509  -8.051  -4.011  1.00  0.00           H  
ATOM   3326  O   WAT   816      -1.350   3.130 -25.350  1.00  0.00           O  
ATOM   3327  H1  WAT   816      -1.174   3.773 -24.663  1.00  0.00           H  
ATOM   3328  H2  WAT   816      -1.181   2.284 -24.936  1.00  0.00           H  
ATOM   3330  O   WAT   817      22.404  -4.637   7.030  1.00  0.00           O  
ATOM   3331  H1  WAT   817      22.488  -3.832   7.540  1.00  0.00           H  
ATOM   3332  H2  WAT   817      23.237  -4.714   6.564  1.00  0.00           H  
ATOM   3334  O   WAT   818      -1.277  13.663  -2.962  1.00  0.00           O  
ATOM   3335  H1  WAT   818      -1.037  13.616  -3.887  1.00  0.00           H  
ATOM   3336  H2  WAT   818      -1.209  14.592  -2.744  1.00  0.00           H  
ATOM   3338  O   WAT   819      -4.441   2.768   9.494  1.00  0.00           O  
ATOM   3339  H1  WAT   819      -4.979   1.980   9.414  1.00  0.00           H  
ATOM   3340  H2  WAT   819      -4.771   3.353   8.812  1.00  0.00           H  
ATOM   3342  O   WAT   820       9.901 -20.149   9.275  1.00  0.00           O  
ATOM   3343  H1  WAT   820       9.596 -19.456   8.690  1.00  0.00           H  
ATOM   3344  H2  WAT   820       9.950 -20.927   8.720  1.00  0.00           H  
ATOM   3346  O   WAT   821     -16.225 -16.814   0.417  1.00  0.00           O  
ATOM   3347  H1  WAT   821     -16.428 -15.928   0.117  1.00  0.00           H  
ATOM   3348  H2  WAT   821     -15.285 -16.910   0.260  1.00  0.00           H  
ATOM   3350  O   WAT   822      -0.090  16.277 -18.071  1.00  0.00           O  
ATOM   3351  H1  WAT   822      -0.891  15.967 -17.648  1.00  0.00           H  
ATOM   3352  H2  WAT   822       0.562  15.604 -17.872  1.00  0.00           H  
ATOM   3354  O   WAT   823     -18.970 -11.188   5.716  1.00  0.00           O  
ATOM   3355  H1  WAT   823     -18.270 -11.635   5.241  1.00  0.00           H  
ATOM   3356  H2  WAT   823     -18.719 -10.264   5.700  1.00  0.00           H  
ATOM   3358  O   WAT   824      10.916   4.377  14.747  1.00  0.00           O  
ATOM   3359  H1  WAT   824      10.667   3.456  14.820  1.00  0.00           H  
ATOM   3360  H2  WAT   824      10.401   4.819  15.422  1.00  0.00           H  
ATOM   3362  O   WAT   825      15.620  -1.166  -1.429  1.00  0.00           O  
ATOM   3363  H1  WAT   825      14.688  -1.025  -1.265  1.00  0.00           H  
ATOM   3364  H2  WAT   825      16.059  -0.761  -0.681  1.00  0.00           H  
ATOM   3366  O   WAT   826     -11.554   4.394   4.250  1.00  0.00           O  
ATOM   3367  H1  WAT   826     -12.501   4.531   4.220  1.00  0.00           H  
ATOM   3368  H2  WAT   826     -11.390   3.710   3.600  1.00  0.00           H  
ATOM   3370  O   WAT   827       4.768   1.264  -9.265  1.00  0.00           O  
ATOM   3371  H1  WAT   827       5.587   0.805  -9.080  1.00  0.00           H  
ATOM   3372  H2  WAT   827       4.990   2.192  -9.189  1.00  0.00           H  
ATOM   3374  O   WAT   828       3.723  -1.547  17.962  1.00  0.00           O  
ATOM   3375  H1  WAT   828       3.209  -1.884  17.229  1.00  0.00           H  
ATOM   3376  H2  WAT   828       4.414  -1.027  17.552  1.00  0.00           H  
ATOM   3378  O   WAT   829      -1.309  -8.403   7.191  1.00  0.00           O  
ATOM   3379  H1  WAT   829      -1.756  -7.929   6.490  1.00  0.00           H  
ATOM   3380  H2  WAT   829      -0.386  -8.169   7.088  1.00  0.00           H  
ATOM   3382  O   WAT   830      -3.280   2.106 -26.854  1.00  0.00           O  
ATOM   3383  H1  WAT   830      -2.803   2.740 -26.318  1.00  0.00           H  
ATOM   3384  H2  WAT   830      -2.854   2.148 -27.710  1.00  0.00           H  
ATOM   3386  O   WAT   831      -3.658 -24.020  -3.507  1.00  0.00           O  
ATOM   3387  H1  WAT   831      -4.202 -24.136  -4.286  1.00  0.00           H  
ATOM   3388  H2  WAT   831      -3.211 -24.860  -3.400  1.00  0.00           H  
ATOM   3390  O   WAT   832      -1.700  10.606   1.951  1.00  0.00           O  
ATOM   3391  H1  WAT   832      -1.568  11.339   1.349  1.00  0.00           H  
ATOM   3392  H2  WAT   832      -2.090  11.002   2.730  1.00  0.00           H  
ATOM   3394  O   WAT   833      16.702   9.947 -12.013  1.00  0.00           O  
ATOM   3395  H1  WAT   833      17.507  10.158 -12.486  1.00  0.00           H  
ATOM   3396  H2  WAT   833      16.401  10.787 -11.667  1.00  0.00           H  
ATOM   3398  O   WAT   834      15.390  16.592  -9.386  1.00  0.00           O  
ATOM   3399  H1  WAT   834      15.023  15.785  -9.026  1.00  0.00           H  
ATOM   3400  H2  WAT   834      14.960  16.694 -10.235  1.00  0.00           H  
ATOM   3402  O   WAT   835       7.725  -1.437  26.208  1.00  0.00           O  
ATOM   3403  H1  WAT   835       7.220  -2.216  25.977  1.00  0.00           H  
ATOM   3404  H2  WAT   835       8.504  -1.778  26.647  1.00  0.00           H  
ATOM   3406  O   WAT   836      -5.269  21.668   7.585  1.00  0.00           O  
ATOM   3407  H1  WAT   836      -4.607  21.514   6.911  1.00  0.00           H  
ATOM   3408  H2  WAT   836      -5.686  20.816   7.710  1.00  0.00           H  
ATOM   3410  O   WAT   837      -3.406 -15.092   7.489  1.00  0.00           O  
ATOM   3411  H1  WAT   837      -2.756 -15.358   6.839  1.00  0.00           H  
ATOM   3412  H2  WAT   837      -3.179 -15.592   8.273  1.00  0.00           H  
ATOM   3414  O   WAT   838       9.276 -10.911 -13.396  1.00  0.00           O  
ATOM   3415  H1  WAT   838       8.411 -10.797 -13.790  1.00  0.00           H  
ATOM   3416  H2  WAT   838       9.191 -11.697 -12.856  1.00  0.00           H  
ATOM   3418  O   WAT   839      -2.590  20.700  -4.239  1.00  0.00           O  
ATOM   3419  H1  WAT   839      -3.332  21.252  -4.489  1.00  0.00           H  
ATOM   3420  H2  WAT   839      -2.404  20.180  -5.021  1.00  0.00           H  
ATOM   3422  O   WAT   840       9.950  -6.924  -8.831  1.00  0.00           O  
ATOM   3423  H1  WAT   840       9.843  -7.267  -7.943  1.00  0.00           H  
ATOM   3424  H2  WAT   840      10.140  -7.695  -9.364  1.00  0.00           H  
ATOM   3426  O   WAT   841       9.937  -2.216 -18.360  1.00  0.00           O  
ATOM   3427  H1  WAT   841      10.132  -1.760 -17.541  1.00  0.00           H  
ATOM   3428  H2  WAT   841       9.371  -1.612 -18.841  1.00  0.00           H  
ATOM   3430  O   WAT   842      16.216   1.562   6.010  1.00  0.00           O  
ATOM   3431  H1  WAT   842      16.359   2.339   6.551  1.00  0.00           H  
ATOM   3432  H2  WAT   842      16.352   0.826   6.607  1.00  0.00           H  
ATOM   3434  O   WAT   843       8.616  -6.978  -2.208  1.00  0.00           O  
ATOM   3435  H1  WAT   843       8.794  -6.037  -2.198  1.00  0.00           H  
ATOM   3436  H2  WAT   843       8.911  -7.287  -1.351  1.00  0.00           H  
ATOM   3438  O   WAT   844      -2.677  10.109 -19.267  1.00  0.00           O  
ATOM   3439  H1  WAT   844      -2.628   9.677 -20.120  1.00  0.00           H  
ATOM   3440  H2  WAT   844      -1.765  10.295 -19.041  1.00  0.00           H  
ATOM   3442  O   WAT   845      10.810 -19.239  -5.443  1.00  0.00           O  
ATOM   3443  H1  WAT   845      10.371 -18.856  -4.683  1.00  0.00           H  
ATOM   3444  H2  WAT   845      10.878 -20.171  -5.236  1.00  0.00           H  
ATOM   3446  O   WAT   846     -21.388   1.098  10.000  1.00  0.00           O  
ATOM   3447  H1  WAT   846     -22.327   1.157   9.826  1.00  0.00           H  
ATOM   3448  H2  WAT   846     -21.085   2.006   9.991  1.00  0.00           H  
ATOM   3450  O   WAT   847     -15.194  14.362 -15.429  1.00  0.00           O  
ATOM   3451  H1  WAT   847     -15.468  14.481 -14.520  1.00  0.00           H  
ATOM   3452  H2  WAT   847     -15.113  13.413 -15.533  1.00  0.00           H  
ATOM   3454  O   WAT   848      16.901   4.162 -18.233  1.00  0.00           O  
ATOM   3455  H1  WAT   848      16.841   5.035 -18.620  1.00  0.00           H  
ATOM   3456  H2  WAT   848      16.414   4.230 -17.412  1.00  0.00           H  
ATOM   3458  O   WAT   849       6.872  25.034   6.650  1.00  0.00           O  
ATOM   3459  H1  WAT   849       7.231  25.920   6.685  1.00  0.00           H  
ATOM   3460  H2  WAT   849       7.639  24.463   6.693  1.00  0.00           H  
ATOM   3462  O   WAT   850      11.418  18.501   4.439  1.00  0.00           O  
ATOM   3463  H1  WAT   850      11.605  18.113   5.293  1.00  0.00           H  
ATOM   3464  H2  WAT   850      10.502  18.282   4.271  1.00  0.00           H  
ATOM   3466  O   WAT   851     -14.424 -20.247  -8.613  1.00  0.00           O  
ATOM   3467  H1  WAT   851     -15.358 -20.184  -8.409  1.00  0.00           H  
ATOM   3468  H2  WAT   851     -14.282 -19.586  -9.290  1.00  0.00           H  
ATOM   3470  O   WAT   852      18.658  -3.470  -3.081  1.00  0.00           O  
ATOM   3471  H1  WAT   852      18.716  -2.937  -3.874  1.00  0.00           H  
ATOM   3472  H2  WAT   852      17.728  -3.685  -3.005  1.00  0.00           H  
ATOM   3474  O   WAT   853       2.513  11.965 -10.743  1.00  0.00           O  
ATOM   3475  H1  WAT   853       2.447  11.066 -11.065  1.00  0.00           H  
ATOM   3476  H2  WAT   853       1.715  12.391 -11.056  1.00  0.00           H  
ATOM   3478  O   WAT   854      -3.098   2.331  20.964  1.00  0.00           O  
ATOM   3479  H1  WAT   854      -3.790   2.844  21.381  1.00  0.00           H  
ATOM   3480  H2  WAT   854      -3.424   1.431  20.979  1.00  0.00           H  
ATOM   3482  O   WAT   855      10.999  -8.284  16.767  1.00  0.00           O  
ATOM   3483  H1  WAT   855      11.516  -9.070  16.589  1.00  0.00           H  
ATOM   3484  H2  WAT   855      10.893  -7.869  15.911  1.00  0.00           H  
ATOM   3486  O   WAT   856       5.570 -22.358 -14.988  1.00  0.00           O  
ATOM   3487  H1  WAT   856       5.569 -22.986 -15.710  1.00  0.00           H  
ATOM   3488  H2  WAT   856       5.447 -22.894 -14.204  1.00  0.00           H  
ATOM   3490  O   WAT   857     -11.194   5.746 -16.911  1.00  0.00           O  
ATOM   3491  H1  WAT   857     -10.804   5.345 -17.688  1.00  0.00           H  
ATOM   3492  H2  WAT   857     -11.631   6.532 -17.241  1.00  0.00           H  
ATOM   3494  O   WAT   858     -22.640  -7.402  -0.627  1.00  0.00           O  
ATOM   3495  H1  WAT   858     -22.037  -6.686  -0.427  1.00  0.00           H  
ATOM   3496  H2  WAT   858     -23.510  -7.030  -0.481  1.00  0.00           H  
ATOM   3498  O   WAT   859      13.424  20.486  -7.817  1.00  0.00           O  
ATOM   3499  H1  WAT   859      12.940  20.600  -8.635  1.00  0.00           H  
ATOM   3500  H2  WAT   859      12.747  20.443  -7.142  1.00  0.00           H  
ATOM   3502  O   WAT   860     -16.381   4.154  -1.399  1.00  0.00           O  
ATOM   3503  H1  WAT   860     -15.779   3.440  -1.190  1.00  0.00           H  
ATOM   3504  H2  WAT   860     -16.872   4.297  -0.590  1.00  0.00           H  
ATOM   3506  O   WAT   861      -6.158 -16.407   5.990  1.00  0.00           O  
ATOM   3507  H1  WAT   861      -5.430 -16.479   5.373  1.00  0.00           H  
ATOM   3508  H2  WAT   861      -5.786 -16.672   6.831  1.00  0.00           H  
ATOM   3510  O   WAT   862       8.560  -8.659 -19.728  1.00  0.00           O  
ATOM   3511  H1  WAT   862       9.274  -8.491 -19.113  1.00  0.00           H  
ATOM   3512  H2  WAT   862       8.741  -9.534 -20.072  1.00  0.00           H  
ATOM   3514  O   WAT   863      -5.630   4.099 -12.512  1.00  0.00           O  
ATOM   3515  H1  WAT   863      -4.696   3.911 -12.603  1.00  0.00           H  
ATOM   3516  H2  WAT   863      -5.733   4.362 -11.597  1.00  0.00           H  
ATOM   3518  O   WAT   864     -22.305  12.202  -8.792  1.00  0.00           O  
ATOM   3519  H1  WAT   864     -22.492  11.980  -7.881  1.00  0.00           H  
ATOM   3520  H2  WAT   864     -23.160  12.407  -9.170  1.00  0.00           H  
ATOM   3522  O   WAT   865      -0.960   5.462  20.541  1.00  0.00           O  
ATOM   3523  H1  WAT   865      -0.700   4.542  20.583  1.00  0.00           H  
ATOM   3524  H2  WAT   865      -0.291   5.923  21.048  1.00  0.00           H  
ATOM   3526  O   WAT   866       6.756  12.723  13.345  1.00  0.00           O  
ATOM   3527  H1  WAT   866       7.314  12.793  12.570  1.00  0.00           H  
ATOM   3528  H2  WAT   866       7.342  12.902  14.080  1.00  0.00           H  
ATOM   3530  O   WAT   867       7.127   2.700 -12.358  1.00  0.00           O  
ATOM   3531  H1  WAT   867       6.563   1.960 -12.583  1.00  0.00           H  
ATOM   3532  H2  WAT   867       7.190   2.672 -11.403  1.00  0.00           H  
ATOM   3534  O   WAT   868      -0.195   8.637   2.932  1.00  0.00           O  
ATOM   3535  H1  WAT   868      -0.728   9.412   2.749  1.00  0.00           H  
ATOM   3536  H2  WAT   868      -0.639   7.926   2.470  1.00  0.00           H  
ATOM   3538  O   WAT   869     -20.259  -0.652 -16.121  1.00  0.00           O  
ATOM   3539  H1  WAT   869     -19.670  -0.483 -15.387  1.00  0.00           H  
ATOM   3540  H2  WAT   869     -20.945   0.010 -16.036  1.00  0.00           H  
ATOM   3542  O   WAT   870      16.626 -14.104  14.530  1.00  0.00           O  
ATOM   3543  H1  WAT   870      16.928 -14.965  14.243  1.00  0.00           H  
ATOM   3544  H2  WAT   870      16.630 -14.156  15.486  1.00  0.00           H  
ATOM   3546  O   WAT   871      11.885  -9.890   7.604  1.00  0.00           O  
ATOM   3547  H1  WAT   871      12.702  -9.396   7.671  1.00  0.00           H  
ATOM   3548  H2  WAT   871      11.558  -9.935   8.502  1.00  0.00           H  
ATOM   3550  O   WAT   872      19.635  10.660 -10.188  1.00  0.00           O  
ATOM   3551  H1  WAT   872      20.166   9.981 -10.604  1.00  0.00           H  
ATOM   3552  H2  WAT   872      19.041  10.180  -9.611  1.00  0.00           H  
ATOM   3554  O   WAT   873     -13.247   9.430  17.132  1.00  0.00           O  
ATOM   3555  H1  WAT   873     -13.632  10.295  17.272  1.00  0.00           H  
ATOM   3556  H2  WAT   873     -13.246   9.025  18.000  1.00  0.00           H  
ATOM   3558  O   WAT   874     -13.133   2.555   8.695  1.00  0.00           O  
ATOM   3559  H1  WAT   874     -13.217   2.367   7.760  1.00  0.00           H  
ATOM   3560  H2  WAT   874     -12.493   3.265   8.741  1.00  0.00           H  
ATOM   3562  O   WAT   875     -13.450  -1.721   4.477  1.00  0.00           O  
ATOM   3563  H1  WAT   875     -12.937  -1.589   5.274  1.00  0.00           H  
ATOM   3564  H2  WAT   875     -13.569  -0.842   4.119  1.00  0.00           H  
ATOM   3566  O   WAT   876      -0.870   5.496  -4.394  1.00  0.00           O  
ATOM   3567  H1  WAT   876      -0.689   5.785  -3.499  1.00  0.00           H  
ATOM   3568  H2  WAT   876      -0.277   4.757  -4.532  1.00  0.00           H  
ATOM   3570  O   WAT   877      -3.150 -17.702 -11.979  1.00  0.00           O  
ATOM   3571  H1  WAT   877      -3.265 -18.593 -12.308  1.00  0.00           H  
ATOM   3572  H2  WAT   877      -2.681 -17.247 -12.679  1.00  0.00           H  
ATOM   3574  O   WAT   878       6.726 -10.569 -14.275  1.00  0.00           O  
ATOM   3575  H1  WAT   878       6.214 -11.066 -14.914  1.00  0.00           H  
ATOM   3576  H2  WAT   878       6.502 -10.961 -13.432  1.00  0.00           H  
ATOM   3578  O   WAT   879     -18.434   4.920  12.326  1.00  0.00           O  
ATOM   3579  H1  WAT   879     -18.501   5.472  11.547  1.00  0.00           H  
ATOM   3580  H2  WAT   879     -17.493   4.812  12.463  1.00  0.00           H  
ATOM   3582  O   WAT   880      -1.064  -8.267 -19.189  1.00  0.00           O  
ATOM   3583  H1  WAT   880      -1.395  -7.457 -19.578  1.00  0.00           H  
ATOM   3584  H2  WAT   880      -0.819  -8.810 -19.938  1.00  0.00           H  
ATOM   3586  O   WAT   881       5.568   0.219 -12.960  1.00  0.00           O  
ATOM   3587  H1  WAT   881       4.967  -0.171 -13.594  1.00  0.00           H  
ATOM   3588  H2  WAT   881       5.663  -0.447 -12.278  1.00  0.00           H  
ATOM   3590  O   WAT   882      12.176   5.659 -12.504  1.00  0.00           O  
ATOM   3591  H1  WAT   882      11.436   5.070 -12.358  1.00  0.00           H  
ATOM   3592  H2  WAT   882      12.937   5.168 -12.193  1.00  0.00           H  
ATOM   3594  O   WAT   883     -22.599  -5.941  -3.415  1.00  0.00           O  
ATOM   3595  H1  WAT   883     -22.422  -6.311  -2.550  1.00  0.00           H  
ATOM   3596  H2  WAT   883     -21.979  -5.216  -3.497  1.00  0.00           H  
ATOM   3598  O   WAT   884      -9.411 -21.717   4.709  1.00  0.00           O  
ATOM   3599  H1  WAT   884      -9.857 -22.454   4.293  1.00  0.00           H  
ATOM   3600  H2  WAT   884      -9.084 -22.071   5.536  1.00  0.00           H  
ATOM   3602  O   WAT   885      -0.985 -12.334 -16.290  1.00  0.00           O  
ATOM   3603  H1  WAT   885      -1.323 -11.883 -15.516  1.00  0.00           H  
ATOM   3604  H2  WAT   885      -0.210 -12.800 -15.976  1.00  0.00           H  
ATOM   3606  O   WAT   886       4.304 -12.881 -13.458  1.00  0.00           O  
ATOM   3607  H1  WAT   886       4.709 -12.936 -14.324  1.00  0.00           H  
ATOM   3608  H2  WAT   886       3.716 -13.635 -13.420  1.00  0.00           H  
ATOM   3610  O   WAT   887      13.596  -5.111 -16.561  1.00  0.00           O  
ATOM   3611  H1  WAT   887      12.895  -4.867 -17.166  1.00  0.00           H  
ATOM   3612  H2  WAT   887      13.153  -5.596 -15.865  1.00  0.00           H  
ATOM   3614  O   WAT   888      11.088   2.565 -10.619  1.00  0.00           O  
ATOM   3615  H1  WAT   888      11.410   3.320 -10.125  1.00  0.00           H  
ATOM   3616  H2  WAT   888      11.838   1.973 -10.667  1.00  0.00           H  
ATOM   3618  O   WAT   889       4.180  -6.614 -23.502  1.00  0.00           O  
ATOM   3619  H1  WAT   889       5.094  -6.897 -23.494  1.00  0.00           H  
ATOM   3620  H2  WAT   889       4.035  -6.298 -24.394  1.00  0.00           H  
ATOM   3622  O   WAT   890       1.051  -7.553  14.553  1.00  0.00           O  
ATOM   3623  H1  WAT   890       1.827  -7.054  14.300  1.00  0.00           H  
ATOM   3624  H2  WAT   890       0.506  -6.925  15.026  1.00  0.00           H  
ATOM   3626  O   WAT   891     -16.962 -19.722   2.616  1.00  0.00           O  
ATOM   3627  H1  WAT   891     -16.977 -20.017   1.705  1.00  0.00           H  
ATOM   3628  H2  WAT   891     -17.830 -19.343   2.758  1.00  0.00           H  
ATOM   3630  O   WAT   892      10.666  10.616  -5.052  1.00  0.00           O  
ATOM   3631  H1  WAT   892      10.014  10.247  -4.457  1.00  0.00           H  
ATOM   3632  H2  WAT   892      11.243   9.881  -5.260  1.00  0.00           H  
ATOM   3634  O   WAT   893     -10.604   4.796 -23.166  1.00  0.00           O  
ATOM   3635  H1  WAT   893     -11.039   4.429 -22.396  1.00  0.00           H  
ATOM   3636  H2  WAT   893     -11.128   4.489 -23.906  1.00  0.00           H  
ATOM   3638  O   WAT   894     -10.785   8.401  -3.684  1.00  0.00           O  
ATOM   3639  H1  WAT   894     -11.090   9.278  -3.913  1.00  0.00           H  
ATOM   3640  H2  WAT   894     -10.749   8.401  -2.727  1.00  0.00           H  
ATOM   3642  O   WAT   895       5.413  -8.882   0.688  1.00  0.00           O  
ATOM   3643  H1  WAT   895       5.238  -9.786   0.948  1.00  0.00           H  
ATOM   3644  H2  WAT   895       6.020  -8.555   1.352  1.00  0.00           H  
ATOM   3646  O   WAT   896      -7.410  12.364   1.107  1.00  0.00           O  
ATOM   3647  H1  WAT   896      -8.201  12.051   0.666  1.00  0.00           H  
ATOM   3648  H2  WAT   896      -7.725  13.023   1.725  1.00  0.00           H  
ATOM   3650  O   WAT   897     -11.405 -16.040   7.760  1.00  0.00           O  
ATOM   3651  H1  WAT   897     -10.554 -15.858   7.362  1.00  0.00           H  
ATOM   3652  H2  WAT   897     -11.998 -16.150   7.016  1.00  0.00           H  
ATOM   3654  O   WAT   898       6.806  16.446   5.281  1.00  0.00           O  
ATOM   3655  H1  WAT   898       6.889  16.949   6.091  1.00  0.00           H  
ATOM   3656  H2  WAT   898       5.870  16.261   5.208  1.00  0.00           H  
ATOM   3658  O   WAT   899     -15.163  17.815  12.361  1.00  0.00           O  
ATOM   3659  H1  WAT   899     -15.483  17.030  11.917  1.00  0.00           H  
ATOM   3660  H2  WAT   899     -15.000  17.531  13.261  1.00  0.00           H  
ATOM   3662  O   WAT   900      -8.836  -4.061  19.799  1.00  0.00           O  
ATOM   3663  H1  WAT   900      -9.715  -3.894  20.142  1.00  0.00           H  
ATOM   3664  H2  WAT   900      -8.974  -4.254  18.872  1.00  0.00           H  
ATOM   3666  O   WAT   901       4.790  -5.842   5.051  1.00  0.00           O  
ATOM   3667  H1  WAT   901       3.883  -6.072   4.851  1.00  0.00           H  
ATOM   3668  H2  WAT   901       4.735  -5.333   5.860  1.00  0.00           H  
ATOM   3670  O   WAT   902      12.771  -9.270 -16.427  1.00  0.00           O  
ATOM   3671  H1  WAT   902      12.272 -10.019 -16.101  1.00  0.00           H  
ATOM   3672  H2  WAT   902      12.800  -8.661 -15.689  1.00  0.00           H  
ATOM   3674  O   WAT   903      -9.511 -11.263  -0.313  1.00  0.00           O  
ATOM   3675  H1  WAT   903      -8.733 -10.717  -0.195  1.00  0.00           H  
ATOM   3676  H2  WAT   903     -10.227 -10.741   0.048  1.00  0.00           H  
ATOM   3678  O   WAT   904      15.609  12.431 -11.363  1.00  0.00           O  
ATOM   3679  H1  WAT   904      16.426  12.728 -10.962  1.00  0.00           H  
ATOM   3680  H2  WAT   904      15.260  13.208 -11.800  1.00  0.00           H  
ATOM   3682  O   WAT   905      21.342  -0.313  -5.880  1.00  0.00           O  
ATOM   3683  H1  WAT   905      21.060   0.318  -6.542  1.00  0.00           H  
ATOM   3684  H2  WAT   905      22.108   0.093  -5.473  1.00  0.00           H  
ATOM   3686  O   WAT   906       5.588 -19.894  -5.549  1.00  0.00           O  
ATOM   3687  H1  WAT   906       6.365 -19.989  -6.100  1.00  0.00           H  
ATOM   3688  H2  WAT   906       4.932 -20.458  -5.961  1.00  0.00           H  
ATOM   3690  O   WAT   907     -14.692   8.927   9.594  1.00  0.00           O  
ATOM   3691  H1  WAT   907     -15.466   9.205   9.105  1.00  0.00           H  
ATOM   3692  H2  WAT   907     -14.970   8.938  10.510  1.00  0.00           H  
ATOM   3694  O   WAT   908      15.636 -11.789  10.081  1.00  0.00           O  
ATOM   3695  H1  WAT   908      15.610 -10.832  10.112  1.00  0.00           H  
ATOM   3696  H2  WAT   908      15.107 -12.018   9.316  1.00  0.00           H  
ATOM   3698  O   WAT   909       9.099   5.966  -9.969  1.00  0.00           O  
ATOM   3699  H1  WAT   909       9.234   6.519  -9.200  1.00  0.00           H  
ATOM   3700  H2  WAT   909       8.173   5.728  -9.933  1.00  0.00           H  
ATOM   3702  O   WAT   910       5.256   5.627  18.273  1.00  0.00           O  
ATOM   3703  H1  WAT   910       5.389   5.150  19.092  1.00  0.00           H  
ATOM   3704  H2  WAT   910       5.677   6.475  18.419  1.00  0.00           H  
ATOM   3706  O   WAT   911     -14.818   1.826  -0.881  1.00  0.00           O  
ATOM   3707  H1  WAT   911     -13.890   1.903  -0.661  1.00  0.00           H  
ATOM   3708  H2  WAT   911     -14.838   1.226  -1.627  1.00  0.00           H  
ATOM   3710  O   WAT   912      10.786  19.121   0.126  1.00  0.00           O  
ATOM   3711  H1  WAT   912      11.239  19.387   0.926  1.00  0.00           H  
ATOM   3712  H2  WAT   912      10.742  18.167   0.182  1.00  0.00           H  
ATOM   3714  O   WAT   913      -0.369  23.492  -6.538  1.00  0.00           O  
ATOM   3715  H1  WAT   913      -0.621  23.902  -7.366  1.00  0.00           H  
ATOM   3716  H2  WAT   913       0.232  24.117  -6.134  1.00  0.00           H  
ATOM   3718  O   WAT   914      -1.586  -2.043 -24.632  1.00  0.00           O  
ATOM   3719  H1  WAT   914      -0.792  -1.615 -24.954  1.00  0.00           H  
ATOM   3720  H2  WAT   914      -2.302  -1.512 -24.981  1.00  0.00           H  
ATOM   3722  O   WAT   915      -3.755 -17.623  13.205  1.00  0.00           O  
ATOM   3723  H1  WAT   915      -3.252 -17.068  12.609  1.00  0.00           H  
ATOM   3724  H2  WAT   915      -3.743 -17.151  14.038  1.00  0.00           H  
ATOM   3726  O   WAT   916      -0.379   6.660  18.159  1.00  0.00           O  
ATOM   3727  H1  WAT   916       0.547   6.854  18.305  1.00  0.00           H  
ATOM   3728  H2  WAT   916      -0.657   6.207  18.955  1.00  0.00           H  
ATOM   3730  O   WAT   917       3.628   0.446  26.195  1.00  0.00           O  
ATOM   3731  H1  WAT   917       2.848   0.112  26.639  1.00  0.00           H  
ATOM   3732  H2  WAT   917       3.931  -0.287  25.659  1.00  0.00           H  
ATOM   3734  O   WAT   918      -5.104 -23.039  10.171  1.00  0.00           O  
ATOM   3735  H1  WAT   918      -4.951 -22.977   9.228  1.00  0.00           H  
ATOM   3736  H2  WAT   918      -5.974 -22.661  10.297  1.00  0.00           H  
ATOM   3738  O   WAT   919     -15.166  -2.669   0.595  1.00  0.00           O  
ATOM   3739  H1  WAT   919     -16.003  -2.718   0.133  1.00  0.00           H  
ATOM   3740  H2  WAT   919     -15.335  -2.086   1.336  1.00  0.00           H  
ATOM   3742  O   WAT   920      -3.110 -18.020   4.868  1.00  0.00           O  
ATOM   3743  H1  WAT   920      -3.671 -17.409   4.390  1.00  0.00           H  
ATOM   3744  H2  WAT   920      -2.488 -18.337   4.214  1.00  0.00           H  
ATOM   3746  O   WAT   921      15.716  12.518   2.615  1.00  0.00           O  
ATOM   3747  H1  WAT   921      15.250  12.098   1.892  1.00  0.00           H  
ATOM   3748  H2  WAT   921      16.618  12.210   2.529  1.00  0.00           H  
ATOM   3750  O   WAT   922      -3.035  -8.222   9.042  1.00  0.00           O  
ATOM   3751  H1  WAT   922      -2.885  -7.312   9.296  1.00  0.00           H  
ATOM   3752  H2  WAT   922      -2.410  -8.380   8.335  1.00  0.00           H  
ATOM   3754  O   WAT   923     -15.690 -16.077   7.514  1.00  0.00           O  
ATOM   3755  H1  WAT   923     -14.993 -16.376   6.930  1.00  0.00           H  
ATOM   3756  H2  WAT   923     -16.410 -16.688   7.361  1.00  0.00           H  
ATOM   3758  O   WAT   924       2.292  -8.819 -22.351  1.00  0.00           O  
ATOM   3759  H1  WAT   924       2.806  -9.187 -21.632  1.00  0.00           H  
ATOM   3760  H2  WAT   924       2.856  -8.142 -22.726  1.00  0.00           H  
ATOM   3762  O   WAT   925      -4.709  -5.479 -16.300  1.00  0.00           O  
ATOM   3763  H1  WAT   925      -4.753  -5.198 -17.213  1.00  0.00           H  
ATOM   3764  H2  WAT   925      -3.991  -6.111 -16.278  1.00  0.00           H  
ATOM   3766  O   WAT   926     -10.765   1.670 -14.267  1.00  0.00           O  
ATOM   3767  H1  WAT   926      -9.964   1.876 -13.784  1.00  0.00           H  
ATOM   3768  H2  WAT   926     -11.151   2.524 -14.464  1.00  0.00           H  
ATOM   3770  O   WAT   927      14.506 -10.269 -11.145  1.00  0.00           O  
ATOM   3771  H1  WAT   927      14.725 -11.099 -10.722  1.00  0.00           H  
ATOM   3772  H2  WAT   927      15.312  -9.755 -11.095  1.00  0.00           H  
ATOM   3774  O   WAT   928     -18.351   7.612  11.017  1.00  0.00           O  
ATOM   3775  H1  WAT   928     -18.466   8.324  11.646  1.00  0.00           H  
ATOM   3776  H2  WAT   928     -18.575   8.000  10.172  1.00  0.00           H  
ATOM   3778  O   WAT   929      13.692   5.549   5.479  1.00  0.00           O  
ATOM   3779  H1  WAT   929      14.364   6.097   5.073  1.00  0.00           H  
ATOM   3780  H2  WAT   929      13.539   4.849   4.845  1.00  0.00           H  
ATOM   3782  O   WAT   930      -9.237  10.781 -15.641  1.00  0.00           O  
ATOM   3783  H1  WAT   930      -9.923  11.080 -16.238  1.00  0.00           H  
ATOM   3784  H2  WAT   930      -9.156  11.484 -14.997  1.00  0.00           H  
ATOM   3786  O   WAT   931       8.890 -11.074  19.367  1.00  0.00           O  
ATOM   3787  H1  WAT   931       8.955 -11.416  20.258  1.00  0.00           H  
ATOM   3788  H2  WAT   931       9.076 -10.139  19.455  1.00  0.00           H  
ATOM   3790  O   WAT   932      -9.237  14.142  11.807  1.00  0.00           O  
ATOM   3791  H1  WAT   932      -9.567  14.109  10.909  1.00  0.00           H  
ATOM   3792  H2  WAT   932      -9.770  14.813  12.234  1.00  0.00           H  
ATOM   3794  O   WAT   933       3.991 -11.555   5.471  1.00  0.00           O  
ATOM   3795  H1  WAT   933       4.340 -10.681   5.642  1.00  0.00           H  
ATOM   3796  H2  WAT   933       4.717 -12.028   5.064  1.00  0.00           H  
ATOM   3798  O   WAT   934     -15.768 -16.363  -9.852  1.00  0.00           O  
ATOM   3799  H1  WAT   934     -16.682 -16.455  -9.584  1.00  0.00           H  
ATOM   3800  H2  WAT   934     -15.740 -15.533 -10.328  1.00  0.00           H  
ATOM   3802  O   WAT   935      10.412  -1.208  14.573  1.00  0.00           O  
ATOM   3803  H1  WAT   935       9.564  -1.290  15.009  1.00  0.00           H  
ATOM   3804  H2  WAT   935      10.432  -0.305  14.255  1.00  0.00           H  
ATOM   3806  O   WAT   936     -17.998  10.435  -2.519  1.00  0.00           O  
ATOM   3807  H1  WAT   936     -18.308   9.936  -1.763  1.00  0.00           H  
ATOM   3808  H2  WAT   936     -17.612   9.777  -3.098  1.00  0.00           H  
ATOM   3810  O   WAT   937       1.324  14.154 -14.676  1.00  0.00           O  
ATOM   3811  H1  WAT   937       0.599  13.540 -14.797  1.00  0.00           H  
ATOM   3812  H2  WAT   937       1.494  14.498 -15.553  1.00  0.00           H  
ATOM   3814  O   WAT   938      18.142  11.667   3.947  1.00  0.00           O  
ATOM   3815  H1  WAT   938      18.547  11.032   4.537  1.00  0.00           H  
ATOM   3816  H2  WAT   938      18.078  12.469   4.466  1.00  0.00           H  
ATOM   3818  O   WAT   939      -0.743  12.882  12.462  1.00  0.00           O  
ATOM   3819  H1  WAT   939      -1.086  12.332  13.167  1.00  0.00           H  
ATOM   3820  H2  WAT   939      -0.994  13.772  12.709  1.00  0.00           H  
ATOM   3822  O   WAT   940      -7.650  -8.195  14.939  1.00  0.00           O  
ATOM   3823  H1  WAT   940      -6.821  -7.909  15.324  1.00  0.00           H  
ATOM   3824  H2  WAT   940      -8.306  -7.617  15.329  1.00  0.00           H  
ATOM   3826  O   WAT   941      -5.194 -10.905  11.635  1.00  0.00           O  
ATOM   3827  H1  WAT   941      -5.926 -10.567  11.119  1.00  0.00           H  
ATOM   3828  H2  WAT   941      -4.441 -10.848  11.047  1.00  0.00           H  
ATOM   3830  O   WAT   942       9.497  13.439 -11.154  1.00  0.00           O  
ATOM   3831  H1  WAT   942      10.294  12.928 -11.293  1.00  0.00           H  
ATOM   3832  H2  WAT   942       9.752  14.340 -11.351  1.00  0.00           H  
ATOM   3834  O   WAT   943      -3.622   5.104  -3.919  1.00  0.00           O  
ATOM   3835  H1  WAT   943      -3.837   6.025  -4.067  1.00  0.00           H  
ATOM   3836  H2  WAT   943      -2.760   4.992  -4.319  1.00  0.00           H  
ATOM   3838  O   WAT   944      -9.625  20.175 -12.785  1.00  0.00           O  
ATOM   3839  H1  WAT   944      -8.923  20.331 -12.153  1.00  0.00           H  
ATOM   3840  H2  WAT   944     -10.235  19.597 -12.328  1.00  0.00           H  
ATOM   3842  O   WAT   945       8.804  17.968   4.019  1.00  0.00           O  
ATOM   3843  H1  WAT   945       8.296  17.243   4.383  1.00  0.00           H  
ATOM   3844  H2  WAT   945       8.310  18.752   4.262  1.00  0.00           H  
ATOM   3846  O   WAT   946       6.325  -3.692  26.114  1.00  0.00           O  
ATOM   3847  H1  WAT   946       7.141  -4.185  26.032  1.00  0.00           H  
ATOM   3848  H2  WAT   946       5.661  -4.258  25.719  1.00  0.00           H  
ATOM   3850  O   WAT   947       1.105  14.939   7.413  1.00  0.00           O  
ATOM   3851  H1  WAT   947       0.203  15.066   7.707  1.00  0.00           H  
ATOM   3852  H2  WAT   947       1.059  15.017   6.460  1.00  0.00           H  
ATOM   3854  O   WAT   948      17.068   7.365 -11.164  1.00  0.00           O  
ATOM   3855  H1  WAT   948      17.981   7.130 -11.326  1.00  0.00           H  
ATOM   3856  H2  WAT   948      16.998   8.272 -11.461  1.00  0.00           H  
ATOM   3858  O   WAT   949       8.987 -14.429  -0.497  1.00  0.00           O  
ATOM   3859  H1  WAT   949       8.597 -13.646  -0.887  1.00  0.00           H  
ATOM   3860  H2  WAT   949       8.708 -14.405   0.418  1.00  0.00           H  
ATOM   3862  O   WAT   950      13.930  14.664 -12.930  1.00  0.00           O  
ATOM   3863  H1  WAT   950      14.683  15.217 -12.722  1.00  0.00           H  
ATOM   3864  H2  WAT   950      13.170  15.194 -12.692  1.00  0.00           H  
ATOM   3866  O   WAT   951       5.739  10.883  -0.361  1.00  0.00           O  
ATOM   3867  H1  WAT   951       5.517  10.965   0.567  1.00  0.00           H  
ATOM   3868  H2  WAT   951       6.120  10.009  -0.439  1.00  0.00           H  
ATOM   3870  O   WAT   952       9.012  -6.469 -21.245  1.00  0.00           O  
ATOM   3871  H1  WAT   952       8.821  -5.731 -20.667  1.00  0.00           H  
ATOM   3872  H2  WAT   952       8.789  -7.243 -20.728  1.00  0.00           H  
ATOM   3874  O   WAT   953       8.562  -5.291  26.228  1.00  0.00           O  
ATOM   3875  H1  WAT   953       8.594  -5.002  25.316  1.00  0.00           H  
ATOM   3876  H2  WAT   953       8.749  -6.229  26.188  1.00  0.00           H  
ATOM   3878  O   WAT   954      11.835  -3.017  13.027  1.00  0.00           O  
ATOM   3879  H1  WAT   954      12.274  -2.315  12.546  1.00  0.00           H  
ATOM   3880  H2  WAT   954      11.360  -2.568  13.727  1.00  0.00           H  
ATOM   3882  O   WAT   955      16.132   0.971  -3.322  1.00  0.00           O  
ATOM   3883  H1  WAT   955      15.968   0.129  -2.896  1.00  0.00           H  
ATOM   3884  H2  WAT   955      17.061   0.947  -3.550  1.00  0.00           H  
ATOM   3886  O   WAT   956      -2.862  16.861 -14.305  1.00  0.00           O  
ATOM   3887  H1  WAT   956      -2.874  16.628 -13.376  1.00  0.00           H  
ATOM   3888  H2  WAT   956      -3.278  16.119 -14.743  1.00  0.00           H  
ATOM   3890  O   WAT   957     -16.471  -5.879 -12.315  1.00  0.00           O  
ATOM   3891  H1  WAT   957     -16.816  -6.771 -12.327  1.00  0.00           H  
ATOM   3892  H2  WAT   957     -16.309  -5.672 -13.236  1.00  0.00           H  
ATOM   3894  O   WAT   958      19.069  -4.725  -6.580  1.00  0.00           O  
ATOM   3895  H1  WAT   958      19.109  -4.227  -7.397  1.00  0.00           H  
ATOM   3896  H2  WAT   958      19.952  -4.657  -6.215  1.00  0.00           H  
ATOM   3898  O   WAT   959      -0.066  10.578  -1.709  1.00  0.00           O  
ATOM   3899  H1  WAT   959       0.512  10.953  -2.373  1.00  0.00           H  
ATOM   3900  H2  WAT   959      -0.480  11.337  -1.297  1.00  0.00           H  
ATOM   3902  O   WAT   960      23.233 -16.211   6.277  1.00  0.00           O  
ATOM   3903  H1  WAT   960      22.298 -16.107   6.104  1.00  0.00           H  
ATOM   3904  H2  WAT   960      23.468 -15.440   6.795  1.00  0.00           H  
ATOM   3906  O   WAT   961       9.251 -18.647 -13.563  1.00  0.00           O  
ATOM   3907  H1  WAT   961       9.066 -19.149 -12.770  1.00  0.00           H  
ATOM   3908  H2  WAT   961       9.912 -19.162 -14.025  1.00  0.00           H  
ATOM   3910  O   WAT   962     -10.304   2.470 -20.746  1.00  0.00           O  
ATOM   3911  H1  WAT   962     -10.531   2.210 -19.853  1.00  0.00           H  
ATOM   3912  H2  WAT   962      -9.373   2.262 -20.826  1.00  0.00           H  
ATOM   3914  O   WAT   963      -9.333  -0.373 -12.122  1.00  0.00           O  
ATOM   3915  H1  WAT   963      -8.506  -0.751 -12.420  1.00  0.00           H  
ATOM   3916  H2  WAT   963      -9.996  -1.015 -12.377  1.00  0.00           H  
ATOM   3918  O   WAT   964      -8.697  -8.476   7.811  1.00  0.00           O  
ATOM   3919  H1  WAT   964      -8.975  -9.029   7.081  1.00  0.00           H  
ATOM   3920  H2  WAT   964      -7.745  -8.570   7.833  1.00  0.00           H  
ATOM   3922  O   WAT   965       9.550 -20.459   2.186  1.00  0.00           O  
ATOM   3923  H1  WAT   965       9.379 -20.410   3.126  1.00  0.00           H  
ATOM   3924  H2  WAT   965       9.358 -21.368   1.954  1.00  0.00           H  
ATOM   3926  O   WAT   966      -2.586  -2.820 -10.758  1.00  0.00           O  
ATOM   3927  H1  WAT   966      -2.941  -2.083 -11.255  1.00  0.00           H  
ATOM   3928  H2  WAT   966      -2.850  -3.594 -11.255  1.00  0.00           H  
ATOM   3930  O   WAT   967     -16.966  -2.239  -3.195  1.00  0.00           O  
ATOM   3931  H1  WAT   967     -16.019  -2.190  -3.326  1.00  0.00           H  
ATOM   3932  H2  WAT   967     -17.326  -1.610  -3.820  1.00  0.00           H  
ATOM   3934  O   WAT   968       8.110  14.420   3.509  1.00  0.00           O  
ATOM   3935  H1  WAT   968       8.678  14.426   4.279  1.00  0.00           H  
ATOM   3936  H2  WAT   968       7.453  15.092   3.691  1.00  0.00           H  
ATOM   3938  O   WAT   969      -4.780  17.090   6.557  1.00  0.00           O  
ATOM   3939  H1  WAT   969      -3.914  17.385   6.838  1.00  0.00           H  
ATOM   3940  H2  WAT   969      -4.865  17.417   5.661  1.00  0.00           H  
ATOM   3942  O   WAT   970      -8.374  -7.752  -9.344  1.00  0.00           O  
ATOM   3943  H1  WAT   970      -8.484  -6.993  -9.917  1.00  0.00           H  
ATOM   3944  H2  WAT   970      -7.698  -7.485  -8.721  1.00  0.00           H  
ATOM   3946  O   WAT   971       2.206  16.882 -11.546  1.00  0.00           O  
ATOM   3947  H1  WAT   971       3.143  16.910 -11.743  1.00  0.00           H  
ATOM   3948  H2  WAT   971       1.862  17.702 -11.901  1.00  0.00           H  
ATOM   3950  O   WAT   972       1.468 -18.218   6.284  1.00  0.00           O  
ATOM   3951  H1  WAT   972       1.677 -17.344   6.614  1.00  0.00           H  
ATOM   3952  H2  WAT   972       0.659 -18.458   6.735  1.00  0.00           H  
ATOM   3954  O   WAT   973     -15.963  -8.289  15.581  1.00  0.00           O  
ATOM   3955  H1  WAT   973     -15.981  -7.728  16.357  1.00  0.00           H  
ATOM   3956  H2  WAT   973     -16.885  -8.454  15.384  1.00  0.00           H  
ATOM   3958  O   WAT   974       2.645 -17.466   2.987  1.00  0.00           O  
ATOM   3959  H1  WAT   974       1.794 -17.032   2.919  1.00  0.00           H  
ATOM   3960  H2  WAT   974       2.555 -18.054   3.737  1.00  0.00           H  
ATOM   3962  O   WAT   975      19.004  10.195   5.826  1.00  0.00           O  
ATOM   3963  H1  WAT   975      19.507   9.469   5.456  1.00  0.00           H  
ATOM   3964  H2  WAT   975      19.655  10.729   6.281  1.00  0.00           H  
ATOM   3966  O   WAT   976      -9.207   4.551  -1.499  1.00  0.00           O  
ATOM   3967  H1  WAT   976      -8.945   3.732  -1.919  1.00  0.00           H  
ATOM   3968  H2  WAT   976     -10.164   4.518  -1.486  1.00  0.00           H  
ATOM   3970  O   WAT   977       7.740   2.229   5.196  1.00  0.00           O  
ATOM   3971  H1  WAT   977       7.225   2.869   5.686  1.00  0.00           H  
ATOM   3972  H2  WAT   977       7.214   2.042   4.418  1.00  0.00           H  
ATOM   3974  O   WAT   978       9.194 -20.107 -11.424  1.00  0.00           O  
ATOM   3975  H1  WAT   978       8.538 -20.780 -11.241  1.00  0.00           H  
ATOM   3976  H2  WAT   978       9.784 -20.136 -10.670  1.00  0.00           H  
ATOM   3978  O   WAT   979       7.458 -14.952 -12.479  1.00  0.00           O  
ATOM   3979  H1  WAT   979       7.737 -14.094 -12.160  1.00  0.00           H  
ATOM   3980  H2  WAT   979       7.673 -14.943 -13.411  1.00  0.00           H  
ATOM   3982  O   WAT   980      -2.699  12.262  10.571  1.00  0.00           O  
ATOM   3983  H1  WAT   980      -3.245  12.392  11.347  1.00  0.00           H  
ATOM   3984  H2  WAT   980      -1.815  12.147  10.918  1.00  0.00           H  
ATOM   3986  O   WAT   981     -15.227  -0.116 -11.918  1.00  0.00           O  
ATOM   3987  H1  WAT   981     -15.080  -0.761 -12.611  1.00  0.00           H  
ATOM   3988  H2  WAT   981     -14.909   0.708 -12.287  1.00  0.00           H  
ATOM   3990  O   WAT   982       1.961  14.539 -17.382  1.00  0.00           O  
ATOM   3991  H1  WAT   982       2.817  14.579 -17.810  1.00  0.00           H  
ATOM   3992  H2  WAT   982       1.553  13.750 -17.738  1.00  0.00           H  
ATOM   3994  O   WAT   983     -11.809   9.690  -1.098  1.00  0.00           O  
ATOM   3995  H1  WAT   983     -12.604   9.212  -1.333  1.00  0.00           H  
ATOM   3996  H2  WAT   983     -11.949  10.572  -1.442  1.00  0.00           H  
ATOM   3998  O   WAT   984       9.160   8.325 -13.298  1.00  0.00           O  
ATOM   3999  H1  WAT   984       9.433   9.234 -13.425  1.00  0.00           H  
ATOM   4000  H2  WAT   984       9.517   8.085 -12.443  1.00  0.00           H  
ATOM   4002  O   WAT   985     -12.056 -21.966  -7.843  1.00  0.00           O  
ATOM   4003  H1  WAT   985     -12.880 -21.502  -7.992  1.00  0.00           H  
ATOM   4004  H2  WAT   985     -12.123 -22.753  -8.383  1.00  0.00           H  
ATOM   4006  O   WAT   986       0.258  -4.220 -18.722  1.00  0.00           O  
ATOM   4007  H1  WAT   986       0.331  -4.362 -17.779  1.00  0.00           H  
ATOM   4008  H2  WAT   986      -0.009  -3.304 -18.807  1.00  0.00           H  
ATOM   4010  O   WAT   987       5.527  -2.145 -11.019  1.00  0.00           O  
ATOM   4011  H1  WAT   987       5.528  -2.924 -10.464  1.00  0.00           H  
ATOM   4012  H2  WAT   987       6.266  -2.273 -11.614  1.00  0.00           H  
ATOM   4014  O   WAT   988     -11.912   8.545 -21.750  1.00  0.00           O  
ATOM   4015  H1  WAT   988     -11.991   8.213 -22.644  1.00  0.00           H  
ATOM   4016  H2  WAT   988     -12.675   8.190 -21.294  1.00  0.00           H  
ATOM   4018  O   WAT   989      -7.649   7.127  26.359  1.00  0.00           O  
ATOM   4019  H1  WAT   989      -8.159   7.097  27.168  1.00  0.00           H  
ATOM   4020  H2  WAT   989      -6.851   6.638  26.561  1.00  0.00           H  
ATOM   4022  O   WAT   990      13.156   5.206  -3.014  1.00  0.00           O  
ATOM   4023  H1  WAT   990      14.039   5.477  -3.264  1.00  0.00           H  
ATOM   4024  H2  WAT   990      12.941   5.755  -2.259  1.00  0.00           H  
ATOM   4026  O   WAT   991     -21.186  13.744   0.951  1.00  0.00           O  
ATOM   4027  H1  WAT   991     -21.445  14.654   0.806  1.00  0.00           H  
ATOM   4028  H2  WAT   991     -21.463  13.555   1.847  1.00  0.00           H  
ATOM   4030  O   WAT   992      -9.174   5.177 -19.425  1.00  0.00           O  
ATOM   4031  H1  WAT   992      -9.638   4.658 -20.082  1.00  0.00           H  
ATOM   4032  H2  WAT   992      -8.973   6.000 -19.869  1.00  0.00           H  
ATOM   4034  O   WAT   993      -6.348  10.114   9.009  1.00  0.00           O  
ATOM   4035  H1  WAT   993      -5.408  10.007   8.858  1.00  0.00           H  
ATOM   4036  H2  WAT   993      -6.430  10.199   9.959  1.00  0.00           H  
ATOM   4038  O   WAT   994      -9.349 -17.768  -6.740  1.00  0.00           O  
ATOM   4039  H1  WAT   994      -9.125 -18.653  -7.025  1.00  0.00           H  
ATOM   4040  H2  WAT   994      -8.533 -17.419  -6.381  1.00  0.00           H  
ATOM   4042  O   WAT   995      -7.198  -9.852  10.340  1.00  0.00           O  
ATOM   4043  H1  WAT   995      -7.328 -10.638   9.810  1.00  0.00           H  
ATOM   4044  H2  WAT   995      -6.793  -9.224   9.742  1.00  0.00           H  
ATOM   4046  O   WAT   996     -13.584  -4.130 -15.577  1.00  0.00           O  
ATOM   4047  H1  WAT   996     -14.036  -3.296 -15.700  1.00  0.00           H  
ATOM   4048  H2  WAT   996     -13.719  -4.342 -14.653  1.00  0.00           H  
ATOM   4050  O   WAT   997      -8.555  -0.691  10.949  1.00  0.00           O  
ATOM   4051  H1  WAT   997      -8.565  -1.537  10.500  1.00  0.00           H  
ATOM   4052  H2  WAT   997      -9.065  -0.113  10.381  1.00  0.00           H  
ATOM   4054  O   WAT   998     -18.566  11.531   3.736  1.00  0.00           O  
ATOM   4055  H1  WAT   998     -18.222  12.376   4.026  1.00  0.00           H  
ATOM   4056  H2  WAT   998     -18.040  10.884   4.207  1.00  0.00           H  
ATOM   4058  O   WAT   999     -11.037   2.382   2.153  1.00  0.00           O  
ATOM   4059  H1  WAT   999     -10.190   2.632   1.786  1.00  0.00           H  
ATOM   4060  H2  WAT   999     -10.913   1.480   2.450  1.00  0.00           H  
ATOM   4062  O   WAT  1000     -17.205  -0.968  -5.796  1.00  0.00           O  
ATOM   4063  H1  WAT  1000     -16.275  -1.101  -5.975  1.00  0.00           H  
ATOM   4064  H2  WAT  1000     -17.287  -0.027  -5.640  1.00  0.00           H  
ATOM   4066  O   WAT  1001      -0.108 -10.756  -7.161  1.00  0.00           O  
ATOM   4067  H1  WAT  1001       0.675 -11.021  -7.644  1.00  0.00           H  
ATOM   4068  H2  WAT  1001      -0.008  -9.812  -7.041  1.00  0.00           H  
ATOM   4070  O   WAT  1002       8.645  -3.595 -25.245  1.00  0.00           O  
ATOM   4071  H1  WAT  1002       7.861  -3.499 -24.704  1.00  0.00           H  
ATOM   4072  H2  WAT  1002       9.173  -4.249 -24.787  1.00  0.00           H  
ATOM   4074  O   WAT  1003      -9.195 -23.822   0.001  1.00  0.00           O  
ATOM   4075  H1  WAT  1003      -9.936 -23.452   0.480  1.00  0.00           H  
ATOM   4076  H2  WAT  1003      -9.575 -24.149  -0.814  1.00  0.00           H  
ATOM   4078  O   WAT  1004     -12.827  15.281  10.700  1.00  0.00           O  
ATOM   4079  H1  WAT  1004     -13.765  15.091  10.687  1.00  0.00           H  
ATOM   4080  H2  WAT  1004     -12.614  15.368  11.629  1.00  0.00           H  
ATOM   4082  O   WAT  1005      18.983   1.424  -6.529  1.00  0.00           O  
ATOM   4083  H1  WAT  1005      18.187   0.922  -6.704  1.00  0.00           H  
ATOM   4084  H2  WAT  1005      18.786   2.305  -6.847  1.00  0.00           H  
ATOM   4086  O   WAT  1006     -23.141   2.270   1.466  1.00  0.00           O  
ATOM   4087  H1  WAT  1006     -22.323   2.695   1.724  1.00  0.00           H  
ATOM   4088  H2  WAT  1006     -22.882   1.642   0.792  1.00  0.00           H  
ATOM   4090  O   WAT  1007      22.513  -1.042 -12.951  1.00  0.00           O  
ATOM   4091  H1  WAT  1007      22.891  -1.429 -13.740  1.00  0.00           H  
ATOM   4092  H2  WAT  1007      22.037  -1.760 -12.535  1.00  0.00           H  
ATOM   4094  O   WAT  1008       4.238  17.075  16.633  1.00  0.00           O  
ATOM   4095  H1  WAT  1008       4.351  17.589  15.833  1.00  0.00           H  
ATOM   4096  H2  WAT  1008       4.838  16.337  16.529  1.00  0.00           H  
ATOM   4098  O   WAT  1009       9.004  17.982  -9.515  1.00  0.00           O  
ATOM   4099  H1  WAT  1009       8.539  17.151  -9.414  1.00  0.00           H  
ATOM   4100  H2  WAT  1009       9.297  18.202  -8.631  1.00  0.00           H  
ATOM   4102  O   WAT  1010      15.162   7.830  13.751  1.00  0.00           O  
ATOM   4103  H1  WAT  1010      14.696   7.065  14.088  1.00  0.00           H  
ATOM   4104  H2  WAT  1010      14.487   8.349  13.315  1.00  0.00           H  
ATOM   4106  O   WAT  1011       2.421   6.881  -4.567  1.00  0.00           O  
ATOM   4107  H1  WAT  1011       1.586   6.574  -4.214  1.00  0.00           H  
ATOM   4108  H2  WAT  1011       2.887   7.232  -3.808  1.00  0.00           H  
ATOM   4110  O   WAT  1012      -8.277 -10.804  15.542  1.00  0.00           O  
ATOM   4111  H1  WAT  1012      -9.135 -10.635  15.152  1.00  0.00           H  
ATOM   4112  H2  WAT  1012      -7.737 -10.066  15.260  1.00  0.00           H  
ATOM   4114  O   WAT  1013      -3.563  -5.553  13.271  1.00  0.00           O  
ATOM   4115  H1  WAT  1013      -4.426  -5.139  13.290  1.00  0.00           H  
ATOM   4116  H2  WAT  1013      -2.948  -4.828  13.379  1.00  0.00           H  
ATOM   4118  O   WAT  1014     -18.362   2.498 -11.170  1.00  0.00           O  
ATOM   4119  H1  WAT  1014     -19.221   2.466 -10.747  1.00  0.00           H  
ATOM   4120  H2  WAT  1014     -17.747   2.250 -10.480  1.00  0.00           H  
ATOM   4122  O   WAT  1015      -7.158 -20.078 -11.151  1.00  0.00           O  
ATOM   4123  H1  WAT  1015      -6.592 -19.500 -11.661  1.00  0.00           H  
ATOM   4124  H2  WAT  1015      -7.428 -20.756 -11.771  1.00  0.00           H  
ATOM   4126  O   WAT  1016     -10.723 -11.606  -2.930  1.00  0.00           O  
ATOM   4127  H1  WAT  1016     -10.949 -12.011  -3.768  1.00  0.00           H  
ATOM   4128  H2  WAT  1016     -10.506 -12.343  -2.359  1.00  0.00           H  
ATOM   4130  O   WAT  1017      10.846 -10.938  -8.316  1.00  0.00           O  
ATOM   4131  H1  WAT  1017      11.381 -10.348  -8.847  1.00  0.00           H  
ATOM   4132  H2  WAT  1017       9.960 -10.834  -8.662  1.00  0.00           H  
ATOM   4134  O   WAT  1018      -5.439 -24.854   0.183  1.00  0.00           O  
ATOM   4135  H1  WAT  1018      -5.856 -24.876  -0.678  1.00  0.00           H  
ATOM   4136  H2  WAT  1018      -4.720 -24.230   0.086  1.00  0.00           H  
ATOM   4138  O   WAT  1019      -6.273 -21.619   5.583  1.00  0.00           O  
ATOM   4139  H1  WAT  1019      -6.253 -21.294   4.683  1.00  0.00           H  
ATOM   4140  H2  WAT  1019      -5.662 -21.054   6.056  1.00  0.00           H  
ATOM   4142  O   WAT  1020      -7.863  10.012 -19.905  1.00  0.00           O  
ATOM   4143  H1  WAT  1020      -7.629   9.861 -18.989  1.00  0.00           H  
ATOM   4144  H2  WAT  1020      -8.574   9.395 -20.076  1.00  0.00           H  
ATOM   4146  O   WAT  1021       0.109 -17.341  13.826  1.00  0.00           O  
ATOM   4147  H1  WAT  1021       0.544 -18.153  13.568  1.00  0.00           H  
ATOM   4148  H2  WAT  1021      -0.363 -17.062  13.042  1.00  0.00           H  
ATOM   4150  O   WAT  1022     -12.590  -8.876  16.928  1.00  0.00           O  
ATOM   4151  H1  WAT  1022     -12.932  -8.405  16.169  1.00  0.00           H  
ATOM   4152  H2  WAT  1022     -12.077  -8.223  17.404  1.00  0.00           H  
ATOM   4154  O   WAT  1023       7.034   1.181 -22.003  1.00  0.00           O  
ATOM   4155  H1  WAT  1023       7.100   0.881 -22.910  1.00  0.00           H  
ATOM   4156  H2  WAT  1023       6.095   1.177 -21.818  1.00  0.00           H  
ATOM   4158  O   WAT  1024      10.092  -1.321  -5.639  1.00  0.00           O  
ATOM   4159  H1  WAT  1024       9.194  -1.008  -5.530  1.00  0.00           H  
ATOM   4160  H2  WAT  1024      10.637  -0.564  -5.423  1.00  0.00           H  
ATOM   4162  O   WAT  1025       2.779   8.608 -16.572  1.00  0.00           O  
ATOM   4163  H1  WAT  1025       3.381   7.882 -16.738  1.00  0.00           H  
ATOM   4164  H2  WAT  1025       2.369   8.392 -15.735  1.00  0.00           H  
ATOM   4166  O   WAT  1026     -11.897  -1.119  -0.042  1.00  0.00           O  
ATOM   4167  H1  WAT  1026     -11.631  -1.479  -0.888  1.00  0.00           H  
ATOM   4168  H2  WAT  1026     -12.700  -1.592   0.178  1.00  0.00           H  
ATOM   4170  O   WAT  1027      16.595   9.181   2.546  1.00  0.00           O  
ATOM   4171  H1  WAT  1027      16.178   9.664   3.260  1.00  0.00           H  
ATOM   4172  H2  WAT  1027      16.599   8.271   2.842  1.00  0.00           H  
ATOM   4174  O   WAT  1028       7.437  -2.825  18.724  1.00  0.00           O  
ATOM   4175  H1  WAT  1028       6.894  -2.259  19.271  1.00  0.00           H  
ATOM   4176  H2  WAT  1028       6.812  -3.295  18.171  1.00  0.00           H  
ATOM   4178  O   WAT  1029      -6.128  12.294   5.786  1.00  0.00           O  
ATOM   4179  H1  WAT  1029      -7.016  12.613   5.948  1.00  0.00           H  
ATOM   4180  H2  WAT  1029      -5.650  13.064   5.477  1.00  0.00           H  
ATOM   4182  O   WAT  1030     -15.811   3.001   3.165  1.00  0.00           O  
ATOM   4183  H1  WAT  1030     -15.100   3.600   3.389  1.00  0.00           H  
ATOM   4184  H2  WAT  1030     -15.911   2.447   3.940  1.00  0.00           H  
ATOM   4186  O   WAT  1031      -2.469 -21.905   2.125  1.00  0.00           O  
ATOM   4187  H1  WAT  1031      -2.670 -21.051   1.741  1.00  0.00           H  
ATOM   4188  H2  WAT  1031      -1.553 -21.837   2.394  1.00  0.00           H  
ATOM   4190  O   WAT  1032       7.879 -11.763   2.437  1.00  0.00           O  
ATOM   4191  H1  WAT  1032       8.570 -11.197   2.092  1.00  0.00           H  
ATOM   4192  H2  WAT  1032       7.183 -11.159   2.698  1.00  0.00           H  
ATOM   4194  O   WAT  1033     -22.140  -4.823   5.485  1.00  0.00           O  
ATOM   4195  H1  WAT  1033     -21.291  -4.548   5.831  1.00  0.00           H  
ATOM   4196  H2  WAT  1033     -22.256  -4.299   4.692  1.00  0.00           H  
ATOM   4198  O   WAT  1034      -5.848  -2.400  17.804  1.00  0.00           O  
ATOM   4199  H1  WAT  1034      -6.414  -1.923  17.197  1.00  0.00           H  
ATOM   4200  H2  WAT  1034      -5.867  -3.304  17.488  1.00  0.00           H  
ATOM   4202  O   WAT  1035     -19.806  -1.545  -9.098  1.00  0.00           O  
ATOM   4203  H1  WAT  1035     -20.650  -1.699  -9.523  1.00  0.00           H  
ATOM   4204  H2  WAT  1035     -19.175  -1.529  -9.817  1.00  0.00           H  
ATOM   4206  O   WAT  1036      -2.465  12.651   3.802  1.00  0.00           O  
ATOM   4207  H1  WAT  1036      -2.697  12.439   4.706  1.00  0.00           H  
ATOM   4208  H2  WAT  1036      -3.220  13.137   3.469  1.00  0.00           H  
ATOM   4210  O   WAT  1037     -19.141  10.986  15.190  1.00  0.00           O  
ATOM   4211  H1  WAT  1037     -19.628  11.567  15.773  1.00  0.00           H  
ATOM   4212  H2  WAT  1037     -18.228  11.081  15.464  1.00  0.00           H  
ATOM   4214  O   WAT  1038      14.853   8.885 -15.729  1.00  0.00           O  
ATOM   4215  H1  WAT  1038      14.440   8.069 -15.446  1.00  0.00           H  
ATOM   4216  H2  WAT  1038      15.757   8.815 -15.424  1.00  0.00           H  
ATOM   4218  O   WAT  1039     -10.971  -1.698  14.203  1.00  0.00           O  
ATOM   4219  H1  WAT  1039     -10.342  -1.753  14.922  1.00  0.00           H  
ATOM   4220  H2  WAT  1039     -10.582  -1.071  13.592  1.00  0.00           H  
ATOM   4222  O   WAT  1040      -8.798   0.201 -16.168  1.00  0.00           O  
ATOM   4223  H1  WAT  1040      -9.731   0.395 -16.080  1.00  0.00           H  
ATOM   4224  H2  WAT  1040      -8.396   1.045 -16.376  1.00  0.00           H  
ATOM   4226  O   WAT  1041     -16.722  -2.708   7.256  1.00  0.00           O  
ATOM   4227  H1  WAT  1041     -16.530  -2.205   8.047  1.00  0.00           H  
ATOM   4228  H2  WAT  1041     -16.785  -3.614   7.558  1.00  0.00           H  
ATOM   4230  O   WAT  1042       5.457 -20.666  15.146  1.00  0.00           O  
ATOM   4231  H1  WAT  1042       4.920 -20.654  14.353  1.00  0.00           H  
ATOM   4232  H2  WAT  1042       6.350 -20.799  14.829  1.00  0.00           H  
ATOM   4234  O   WAT  1043       8.381  11.025   5.189  1.00  0.00           O  
ATOM   4235  H1  WAT  1043       9.201  10.554   5.337  1.00  0.00           H  
ATOM   4236  H2  WAT  1043       8.654  11.904   4.928  1.00  0.00           H  
ATOM   4238  O   WAT  1044      18.245  -1.305 -11.959  1.00  0.00           O  
ATOM   4239  H1  WAT  1044      17.400  -1.648 -11.668  1.00  0.00           H  
ATOM   4240  H2  WAT  1044      18.603  -0.865 -11.189  1.00  0.00           H  
ATOM   4242  O   WAT  1045      -1.977  -1.426 -17.740  1.00  0.00           O  
ATOM   4243  H1  WAT  1045      -2.372  -2.051 -18.346  1.00  0.00           H  
ATOM   4244  H2  WAT  1045      -1.109  -1.254 -18.105  1.00  0.00           H  
ATOM   4246  O   WAT  1046      -7.849 -12.186 -18.103  1.00  0.00           O  
ATOM   4247  H1  WAT  1046      -6.926 -12.297 -18.329  1.00  0.00           H  
ATOM   4248  H2  WAT  1046      -7.915 -11.280 -17.800  1.00  0.00           H  
ATOM   4250  O   WAT  1047       0.727 -14.610 -15.351  1.00  0.00           O  
ATOM   4251  H1  WAT  1047       1.083 -15.361 -15.825  1.00  0.00           H  
ATOM   4252  H2  WAT  1047      -0.037 -14.957 -14.891  1.00  0.00           H  
ATOM   4254  O   WAT  1048      -6.543  -0.870  20.038  1.00  0.00           O  
ATOM   4255  H1  WAT  1048      -6.893  -0.218  19.430  1.00  0.00           H  
ATOM   4256  H2  WAT  1048      -6.340  -1.626  19.487  1.00  0.00           H  
ATOM   4258  O   WAT  1049      -7.766  20.566  13.306  1.00  0.00           O  
ATOM   4259  H1  WAT  1049      -8.329  19.965  13.792  1.00  0.00           H  
ATOM   4260  H2  WAT  1049      -8.209  20.683  12.465  1.00  0.00           H  
ATOM   4262  O   WAT  1050      10.417 -16.758 -16.940  1.00  0.00           O  
ATOM   4263  H1  WAT  1050       9.514 -16.723 -17.255  1.00  0.00           H  
ATOM   4264  H2  WAT  1050      10.522 -17.651 -16.611  1.00  0.00           H  
ATOM   4266  O   WAT  1051      -1.501 -10.550  -2.343  1.00  0.00           O  
ATOM   4267  H1  WAT  1051      -1.038 -10.803  -3.142  1.00  0.00           H  
ATOM   4268  H2  WAT  1051      -2.177 -11.219  -2.236  1.00  0.00           H  
ATOM   4270  O   WAT  1052      -3.463  19.385 -12.951  1.00  0.00           O  
ATOM   4271  H1  WAT  1052      -3.389  18.501 -13.309  1.00  0.00           H  
ATOM   4272  H2  WAT  1052      -4.248  19.746 -13.364  1.00  0.00           H  
ATOM   4274  O   WAT  1053      21.134   8.946 -11.347  1.00  0.00           O  
ATOM   4275  H1  WAT  1053      20.765   8.063 -11.319  1.00  0.00           H  
ATOM   4276  H2  WAT  1053      21.933   8.888 -10.824  1.00  0.00           H  
ATOM   4278  O   WAT  1054      -6.374 -24.747  -2.477  1.00  0.00           O  
ATOM   4279  H1  WAT  1054      -5.507 -24.480  -2.783  1.00  0.00           H  
ATOM   4280  H2  WAT  1054      -6.939 -24.653  -3.244  1.00  0.00           H  
ATOM   4282  O   WAT  1055       6.950  -7.450 -23.296  1.00  0.00           O  
ATOM   4283  H1  WAT  1055       6.668  -8.349 -23.124  1.00  0.00           H  
ATOM   4284  H2  WAT  1055       7.671  -7.304 -22.684  1.00  0.00           H  
ATOM   4286  O   WAT  1056       3.751 -17.733 -10.017  1.00  0.00           O  
ATOM   4287  H1  WAT  1056       4.561 -18.173 -10.276  1.00  0.00           H  
ATOM   4288  H2  WAT  1056       4.033 -17.054  -9.404  1.00  0.00           H  
ATOM   4290  O   WAT  1057      17.357  -8.465 -16.258  1.00  0.00           O  
ATOM   4291  H1  WAT  1057      16.661  -7.967 -16.687  1.00  0.00           H  
ATOM   4292  H2  WAT  1057      16.894  -9.106 -15.717  1.00  0.00           H  
ATOM   4294  O   WAT  1058     -10.713  -1.998  -2.819  1.00  0.00           O  
ATOM   4295  H1  WAT  1058      -9.869  -1.910  -2.376  1.00  0.00           H  
ATOM   4296  H2  WAT  1058     -11.038  -2.856  -2.546  1.00  0.00           H  
ATOM   4298  O   WAT  1059      15.073   0.991 -17.992  1.00  0.00           O  
ATOM   4299  H1  WAT  1059      15.552   0.729 -17.205  1.00  0.00           H  
ATOM   4300  H2  WAT  1059      14.221   0.563 -17.907  1.00  0.00           H  
ATOM   4302  O   WAT  1060       1.406 -15.623   7.117  1.00  0.00           O  
ATOM   4303  H1  WAT  1060       1.749 -14.730   7.153  1.00  0.00           H  
ATOM   4304  H2  WAT  1060       0.534 -15.529   6.735  1.00  0.00           H  
ATOM   4306  O   WAT  1061       4.307   7.823   1.650  1.00  0.00           O  
ATOM   4307  H1  WAT  1061       3.765   7.096   1.957  1.00  0.00           H  
ATOM   4308  H2  WAT  1061       3.753   8.596   1.754  1.00  0.00           H  
ATOM   4310  O   WAT  1062      -7.803 -12.190   3.782  1.00  0.00           O  
ATOM   4311  H1  WAT  1062      -7.095 -12.785   4.030  1.00  0.00           H  
ATOM   4312  H2  WAT  1062      -8.350 -12.704   3.188  1.00  0.00           H  
ATOM   4314  O   WAT  1063     -18.028   6.820   1.763  1.00  0.00           O  
ATOM   4315  H1  WAT  1063     -17.073   6.794   1.819  1.00  0.00           H  
ATOM   4316  H2  WAT  1063     -18.210   7.449   1.065  1.00  0.00           H  
ATOM   4318  O   WAT  1064       1.640 -19.814  -6.980  1.00  0.00           O  
ATOM   4319  H1  WAT  1064       0.913 -20.231  -6.518  1.00  0.00           H  
ATOM   4320  H2  WAT  1064       1.705 -18.943  -6.588  1.00  0.00           H  
ATOM   4322  O   WAT  1065       0.796 -13.890  -1.284  1.00  0.00           O  
ATOM   4323  H1  WAT  1065       1.551 -14.156  -1.809  1.00  0.00           H  
ATOM   4324  H2  WAT  1065       1.021 -13.015  -0.967  1.00  0.00           H  
ATOM   4326  O   WAT  1066      12.990  14.284  12.835  1.00  0.00           O  
ATOM   4327  H1  WAT  1066      12.950  15.092  12.324  1.00  0.00           H  
ATOM   4328  H2  WAT  1066      12.896  14.571  13.744  1.00  0.00           H  
ATOM   4330  O   WAT  1067      -6.720  -6.004 -11.919  1.00  0.00           O  
ATOM   4331  H1  WAT  1067      -6.862  -6.137 -12.856  1.00  0.00           H  
ATOM   4332  H2  WAT  1067      -7.515  -5.566 -11.616  1.00  0.00           H  
ATOM   4334  O   WAT  1068      -6.245  -5.045  16.947  1.00  0.00           O  
ATOM   4335  H1  WAT  1068      -6.087  -5.989  16.917  1.00  0.00           H  
ATOM   4336  H2  WAT  1068      -7.197  -4.964  17.003  1.00  0.00           H  
ATOM   4338  O   WAT  1069      -6.733  10.374  11.972  1.00  0.00           O  
ATOM   4339  H1  WAT  1069      -7.334   9.635  11.878  1.00  0.00           H  
ATOM   4340  H2  WAT  1069      -7.258  11.059  12.386  1.00  0.00           H  
ATOM   4342  O   WAT  1070      -2.851  -2.449   5.576  1.00  0.00           O  
ATOM   4343  H1  WAT  1070      -2.033  -2.391   5.083  1.00  0.00           H  
ATOM   4344  H2  WAT  1070      -3.479  -1.944   5.060  1.00  0.00           H  
ATOM   4346  O   WAT  1071       9.168  15.512  -2.374  1.00  0.00           O  
ATOM   4347  H1  WAT  1071       8.810  14.680  -2.683  1.00  0.00           H  
ATOM   4348  H2  WAT  1071       8.514  15.840  -1.757  1.00  0.00           H  
ATOM   4350  O   WAT  1072      14.681  -9.157   7.299  1.00  0.00           O  
ATOM   4351  H1  WAT  1072      14.675  -9.498   6.404  1.00  0.00           H  
ATOM   4352  H2  WAT  1072      14.882  -8.227   7.200  1.00  0.00           H  
ATOM   4354  O   WAT  1073       0.972   8.561 -14.202  1.00  0.00           O  
ATOM   4355  H1  WAT  1073       1.371   9.039 -13.475  1.00  0.00           H  
ATOM   4356  H2  WAT  1073       0.771   7.699 -13.840  1.00  0.00           H  
ATOM   4358  O   WAT  1074     -19.082   4.654  16.964  1.00  0.00           O  
ATOM   4359  H1  WAT  1074     -20.020   4.599  17.149  1.00  0.00           H  
ATOM   4360  H2  WAT  1074     -19.032   5.081  16.109  1.00  0.00           H  
ATOM   4362  O   WAT  1075       9.994 -16.874  11.337  1.00  0.00           O  
ATOM   4363  H1  WAT  1075      10.650 -17.374  11.823  1.00  0.00           H  
ATOM   4364  H2  WAT  1075      10.339 -15.981  11.319  1.00  0.00           H  
ATOM   4366  O   WAT  1076      17.726  -6.275  -4.910  1.00  0.00           O  
ATOM   4367  H1  WAT  1076      18.159  -5.795  -5.615  1.00  0.00           H  
ATOM   4368  H2  WAT  1076      18.151  -5.964  -4.111  1.00  0.00           H  
ATOM   4370  O   WAT  1077     -12.287  -9.173  -2.135  1.00  0.00           O  
ATOM   4371  H1  WAT  1077     -11.972 -10.076  -2.080  1.00  0.00           H  
ATOM   4372  H2  WAT  1077     -12.875  -9.079  -1.386  1.00  0.00           H  
ATOM   4374  O   WAT  1078      -5.414   4.031  25.138  1.00  0.00           O  
ATOM   4375  H1  WAT  1078      -5.362   4.856  25.620  1.00  0.00           H  
ATOM   4376  H2  WAT  1078      -6.267   3.667  25.377  1.00  0.00           H  
ATOM   4378  O   WAT  1079     -15.457  19.061  -7.863  1.00  0.00           O  
ATOM   4379  H1  WAT  1079     -15.274  19.009  -8.801  1.00  0.00           H  
ATOM   4380  H2  WAT  1079     -16.411  19.123  -7.809  1.00  0.00           H  
ATOM   4382  O   WAT  1080      -4.147  20.474 -17.317  1.00  0.00           O  
ATOM   4383  H1  WAT  1080      -3.794  20.674 -18.184  1.00  0.00           H  
ATOM   4384  H2  WAT  1080      -3.388  20.513 -16.735  1.00  0.00           H  
ATOM   4386  O   WAT  1081      -3.700   5.948  -6.984  1.00  0.00           O  
ATOM   4387  H1  WAT  1081      -2.915   5.516  -6.648  1.00  0.00           H  
ATOM   4388  H2  WAT  1081      -4.425   5.411  -6.662  1.00  0.00           H  
ATOM   4390  O   WAT  1082     -21.662  14.459  -4.370  1.00  0.00           O  
ATOM   4391  H1  WAT  1082     -21.560  13.896  -3.602  1.00  0.00           H  
ATOM   4392  H2  WAT  1082     -21.689  15.347  -4.013  1.00  0.00           H  
ATOM   4394  O   WAT  1083      11.183  19.678  10.090  1.00  0.00           O  
ATOM   4395  H1  WAT  1083      11.762  20.439  10.146  1.00  0.00           H  
ATOM   4396  H2  WAT  1083      10.928  19.505  10.996  1.00  0.00           H  
ATOM   4398  O   WAT  1084       1.921 -10.411   2.708  1.00  0.00           O  
ATOM   4399  H1  WAT  1084       2.137 -11.309   2.956  1.00  0.00           H  
ATOM   4400  H2  WAT  1084       1.048 -10.265   3.073  1.00  0.00           H  
ATOM   4402  O   WAT  1085      18.797 -14.415   6.718  1.00  0.00           O  
ATOM   4403  H1  WAT  1085      18.691 -13.494   6.955  1.00  0.00           H  
ATOM   4404  H2  WAT  1085      18.506 -14.896   7.492  1.00  0.00           H  
ATOM   4406  O   WAT  1086      17.260 -14.509  -6.101  1.00  0.00           O  
ATOM   4407  H1  WAT  1086      17.550 -14.636  -5.198  1.00  0.00           H  
ATOM   4408  H2  WAT  1086      17.859 -13.851  -6.454  1.00  0.00           H  
ATOM   4410  O   WAT  1087      20.311  -7.069  10.130  1.00  0.00           O  
ATOM   4411  H1  WAT  1087      20.282  -6.778   9.219  1.00  0.00           H  
ATOM   4412  H2  WAT  1087      19.480  -7.524  10.263  1.00  0.00           H  
ATOM   4414  O   WAT  1088       7.803   8.907  -0.520  1.00  0.00           O  
ATOM   4415  H1  WAT  1088       8.347   9.663  -0.301  1.00  0.00           H  
ATOM   4416  H2  WAT  1088       8.427   8.232  -0.787  1.00  0.00           H  
ATOM   4418  O   WAT  1089      16.320  11.787  10.908  1.00  0.00           O  
ATOM   4419  H1  WAT  1089      16.721  10.925  10.797  1.00  0.00           H  
ATOM   4420  H2  WAT  1089      16.847  12.369  10.360  1.00  0.00           H  
ATOM   4422  O   WAT  1090      16.237 -17.403   1.407  1.00  0.00           O  
ATOM   4423  H1  WAT  1090      15.601 -17.854   0.851  1.00  0.00           H  
ATOM   4424  H2  WAT  1090      16.982 -18.002   1.452  1.00  0.00           H  
ATOM   4426  O   WAT  1091       6.094  -9.451  -8.459  1.00  0.00           O  
ATOM   4427  H1  WAT  1091       5.324  -9.384  -9.023  1.00  0.00           H  
ATOM   4428  H2  WAT  1091       5.798  -9.126  -7.609  1.00  0.00           H  
ATOM   4430  O   WAT  1092     -13.450  -7.193  12.142  1.00  0.00           O  
ATOM   4431  H1  WAT  1092     -14.018  -6.543  11.728  1.00  0.00           H  
ATOM   4432  H2  WAT  1092     -13.689  -8.020  11.724  1.00  0.00           H  
ATOM   4434  O   WAT  1093       5.172  -9.254   8.551  1.00  0.00           O  
ATOM   4435  H1  WAT  1093       4.267  -9.563   8.593  1.00  0.00           H  
ATOM   4436  H2  WAT  1093       5.111  -8.312   8.709  1.00  0.00           H  
ATOM   4438  O   WAT  1094     -19.346 -18.557   2.948  1.00  0.00           O  
ATOM   4439  H1  WAT  1094     -19.795 -18.025   3.605  1.00  0.00           H  
ATOM   4440  H2  WAT  1094     -20.047 -19.044   2.515  1.00  0.00           H  
ATOM   4442  O   WAT  1095       7.107  -0.324  -9.587  1.00  0.00           O  
ATOM   4443  H1  WAT  1095       6.498  -0.892 -10.059  1.00  0.00           H  
ATOM   4444  H2  WAT  1095       7.915  -0.833  -9.530  1.00  0.00           H  
ATOM   4446  O   WAT  1096     -20.557 -18.212  -6.754  1.00  0.00           O  
ATOM   4447  H1  WAT  1096     -19.687 -17.831  -6.636  1.00  0.00           H  
ATOM   4448  H2  WAT  1096     -21.104 -17.477  -7.031  1.00  0.00           H  
ATOM   4450  O   WAT  1097     -16.682   1.261   5.434  1.00  0.00           O  
ATOM   4451  H1  WAT  1097     -16.571   0.407   5.018  1.00  0.00           H  
ATOM   4452  H2  WAT  1097     -17.155   1.073   6.245  1.00  0.00           H  
ATOM   4454  O   WAT  1098     -12.809  -4.312 -12.478  1.00  0.00           O  
ATOM   4455  H1  WAT  1098     -12.023  -4.772 -12.771  1.00  0.00           H  
ATOM   4456  H2  WAT  1098     -13.041  -4.737 -11.652  1.00  0.00           H  
ATOM   4458  O   WAT  1099     -14.516 -15.857  -3.162  1.00  0.00           O  
ATOM   4459  H1  WAT  1099     -15.053 -16.143  -3.901  1.00  0.00           H  
ATOM   4460  H2  WAT  1099     -15.139 -15.735  -2.446  1.00  0.00           H  
ATOM   4462  O   WAT  1100      -1.296   4.751  16.566  1.00  0.00           O  
ATOM   4463  H1  WAT  1100      -0.838   5.397  17.104  1.00  0.00           H  
ATOM   4464  H2  WAT  1100      -1.875   4.297  17.178  1.00  0.00           H  
ATOM   4466  O   WAT  1101     -17.123   1.146 -14.444  1.00  0.00           O  
ATOM   4467  H1  WAT  1101     -16.256   1.505 -14.258  1.00  0.00           H  
ATOM   4468  H2  WAT  1101     -17.725   1.869 -14.267  1.00  0.00           H  
ATOM   4470  O   WAT  1102     -12.991  -0.144 -14.115  1.00  0.00           O  
ATOM   4471  H1  WAT  1102     -13.228  -0.583 -14.933  1.00  0.00           H  
ATOM   4472  H2  WAT  1102     -12.126   0.229 -14.286  1.00  0.00           H  
ATOM   4474  O   WAT  1103       1.187   1.068  11.247  1.00  0.00           O  
ATOM   4475  H1  WAT  1103       0.415   0.734  11.704  1.00  0.00           H  
ATOM   4476  H2  WAT  1103       1.917   0.867  11.833  1.00  0.00           H  
ATOM   4478  O   WAT  1104      -8.229   2.297  13.860  1.00  0.00           O  
ATOM   4479  H1  WAT  1104      -8.935   1.743  13.528  1.00  0.00           H  
ATOM   4480  H2  WAT  1104      -8.115   2.968  13.187  1.00  0.00           H  
ATOM   4482  O   WAT  1105      -2.233 -13.120  -7.955  1.00  0.00           O  
ATOM   4483  H1  WAT  1105      -2.863 -12.402  -8.014  1.00  0.00           H  
ATOM   4484  H2  WAT  1105      -1.403 -12.693  -7.743  1.00  0.00           H  
ATOM   4486  O   WAT  1106       1.230  -2.997 -26.803  1.00  0.00           O  
ATOM   4487  H1  WAT  1106       0.806  -2.169 -27.028  1.00  0.00           H  
ATOM   4488  H2  WAT  1106       1.989  -2.744 -26.278  1.00  0.00           H  
ATOM   4490  O   WAT  1107      14.242   8.147 -10.806  1.00  0.00           O  
ATOM   4491  H1  WAT  1107      14.912   7.528 -11.095  1.00  0.00           H  
ATOM   4492  H2  WAT  1107      14.155   8.763 -11.534  1.00  0.00           H  
ATOM   4494  O   WAT  1108      -5.181  17.980 -16.612  1.00  0.00           O  
ATOM   4495  H1  WAT  1108      -4.923  18.901 -16.647  1.00  0.00           H  
ATOM   4496  H2  WAT  1108      -6.067  17.966 -16.975  1.00  0.00           H  
ATOM   4498  O   WAT  1109     -11.613 -22.186  -3.153  1.00  0.00           O  
ATOM   4499  H1  WAT  1109     -12.405 -22.617  -3.473  1.00  0.00           H  
ATOM   4500  H2  WAT  1109     -11.118 -21.975  -3.945  1.00  0.00           H  
ATOM   4502  O   WAT  1110     -20.745   2.732  -9.676  1.00  0.00           O  
ATOM   4503  H1  WAT  1110     -20.398   2.222  -8.944  1.00  0.00           H  
ATOM   4504  H2  WAT  1110     -21.018   3.561  -9.282  1.00  0.00           H  
ATOM   4506  O   WAT  1111      18.141   6.168  -1.769  1.00  0.00           O  
ATOM   4507  H1  WAT  1111      19.009   6.176  -2.173  1.00  0.00           H  
ATOM   4508  H2  WAT  1111      17.777   7.030  -1.970  1.00  0.00           H  
ATOM   4510  O   WAT  1112      -5.154   9.117 -11.837  1.00  0.00           O  
ATOM   4511  H1  WAT  1112      -5.661   8.686 -11.149  1.00  0.00           H  
ATOM   4512  H2  WAT  1112      -5.812   9.479 -12.430  1.00  0.00           H  
ATOM   4514  O   WAT  1113      -0.515   7.261  10.286  1.00  0.00           O  
ATOM   4515  H1  WAT  1113      -0.179   8.092   9.950  1.00  0.00           H  
ATOM   4516  H2  WAT  1113      -1.432   7.247  10.013  1.00  0.00           H  
ATOM   4518  O   WAT  1114     -11.659  -1.809 -11.973  1.00  0.00           O  
ATOM   4519  H1  WAT  1114     -12.318  -1.181 -12.267  1.00  0.00           H  
ATOM   4520  H2  WAT  1114     -11.791  -2.575 -12.532  1.00  0.00           H  
ATOM   4522  O   WAT  1115      -1.987  20.193  13.556  1.00  0.00           O  
ATOM   4523  H1  WAT  1115      -2.571  20.785  13.081  1.00  0.00           H  
ATOM   4524  H2  WAT  1115      -1.321  19.947  12.914  1.00  0.00           H  
ATOM   4526  O   WAT  1116     -15.828  13.406   8.469  1.00  0.00           O  
ATOM   4527  H1  WAT  1116     -15.768  14.268   8.056  1.00  0.00           H  
ATOM   4528  H2  WAT  1116     -14.919  13.153   8.628  1.00  0.00           H  
ATOM   4530  O   WAT  1117       1.187 -22.054  11.808  1.00  0.00           O  
ATOM   4531  H1  WAT  1117       1.219 -21.165  12.161  1.00  0.00           H  
ATOM   4532  H2  WAT  1117       0.253 -22.244  11.723  1.00  0.00           H  
ATOM   4534  O   WAT  1118      -3.213  10.420  -8.969  1.00  0.00           O  
ATOM   4535  H1  WAT  1118      -3.782  10.735  -8.267  1.00  0.00           H  
ATOM   4536  H2  WAT  1118      -3.711   9.715  -9.383  1.00  0.00           H  
ATOM   4538  O   WAT  1119     -11.471  -1.029  -5.322  1.00  0.00           O  
ATOM   4539  H1  WAT  1119     -11.491  -1.541  -6.131  1.00  0.00           H  
ATOM   4540  H2  WAT  1119     -11.076  -1.615  -4.677  1.00  0.00           H  
ATOM   4542  O   WAT  1120      18.988   0.750  -3.784  1.00  0.00           O  
ATOM   4543  H1  WAT  1120      18.756  -0.106  -4.143  1.00  0.00           H  
ATOM   4544  H2  WAT  1120      19.302   1.249  -4.537  1.00  0.00           H  
ATOM   4546  O   WAT  1121      -6.795  15.701  16.414  1.00  0.00           O  
ATOM   4547  H1  WAT  1121      -5.842  15.671  16.496  1.00  0.00           H  
ATOM   4548  H2  WAT  1121      -7.092  14.861  16.766  1.00  0.00           H  
ATOM   4550  O   WAT  1122     -11.227  -0.290   2.311  1.00  0.00           O  
ATOM   4551  H1  WAT  1122     -10.588  -0.869   2.726  1.00  0.00           H  
ATOM   4552  H2  WAT  1122     -11.460  -0.736   1.496  1.00  0.00           H  
ATOM   4554  O   WAT  1123       1.504  -9.078  -1.703  1.00  0.00           O  
ATOM   4555  H1  WAT  1123       2.149  -8.596  -1.186  1.00  0.00           H  
ATOM   4556  H2  WAT  1123       2.026  -9.661  -2.255  1.00  0.00           H  
ATOM   4558  O   WAT  1124      -3.530  -4.019  16.129  1.00  0.00           O  
ATOM   4559  H1  WAT  1124      -2.851  -4.687  16.222  1.00  0.00           H  
ATOM   4560  H2  WAT  1124      -4.352  -4.509  16.140  1.00  0.00           H  
ATOM   4562  O   WAT  1125      23.090  -1.064  13.124  1.00  0.00           O  
ATOM   4563  H1  WAT  1125      23.671  -1.497  13.749  1.00  0.00           H  
ATOM   4564  H2  WAT  1125      22.818  -0.260  13.566  1.00  0.00           H  
ATOM   4566  O   WAT  1126      16.834  -9.614   0.923  1.00  0.00           O  
ATOM   4567  H1  WAT  1126      17.061  -9.244   0.070  1.00  0.00           H  
ATOM   4568  H2  WAT  1126      17.608 -10.116   1.179  1.00  0.00           H  
ATOM   4570  O   WAT  1127      19.524  -7.392  13.723  1.00  0.00           O  
ATOM   4571  H1  WAT  1127      20.377  -7.319  13.295  1.00  0.00           H  
ATOM   4572  H2  WAT  1127      19.103  -8.137  13.294  1.00  0.00           H  
ATOM   4574  O   WAT  1128       1.889 -17.296 -12.068  1.00  0.00           O  
ATOM   4575  H1  WAT  1128       2.545 -17.513 -11.405  1.00  0.00           H  
ATOM   4576  H2  WAT  1128       1.813 -18.089 -12.598  1.00  0.00           H  
ATOM   4578  O   WAT  1129      -9.559   1.710 -25.398  1.00  0.00           O  
ATOM   4579  H1  WAT  1129      -9.477   2.580 -25.787  1.00  0.00           H  
ATOM   4580  H2  WAT  1129      -8.751   1.260 -25.647  1.00  0.00           H  
ATOM   4582  O   WAT  1130      -6.899 -12.391  -6.781  1.00  0.00           O  
ATOM   4583  H1  WAT  1130      -7.483 -12.778  -7.433  1.00  0.00           H  
ATOM   4584  H2  WAT  1130      -6.134 -12.108  -7.283  1.00  0.00           H  
ATOM   4586  O   WAT  1131      12.925 -17.601   4.557  1.00  0.00           O  
ATOM   4587  H1  WAT  1131      12.201 -17.715   5.173  1.00  0.00           H  
ATOM   4588  H2  WAT  1131      12.671 -16.847   4.026  1.00  0.00           H  
ATOM   4590  O   WAT  1132      -1.403   1.950  -6.517  1.00  0.00           O  
ATOM   4591  H1  WAT  1132      -1.176   2.645  -7.135  1.00  0.00           H  
ATOM   4592  H2  WAT  1132      -0.915   1.186  -6.826  1.00  0.00           H  
ATOM   4594  O   WAT  1133     -21.175 -16.257   4.919  1.00  0.00           O  
ATOM   4595  H1  WAT  1133     -21.043 -15.575   4.261  1.00  0.00           H  
ATOM   4596  H2  WAT  1133     -22.125 -16.363   4.967  1.00  0.00           H  
ATOM   4598  O   WAT  1134     -18.678  -5.289   8.513  1.00  0.00           O  
ATOM   4599  H1  WAT  1134     -19.111  -6.090   8.219  1.00  0.00           H  
ATOM   4600  H2  WAT  1134     -17.757  -5.534   8.603  1.00  0.00           H  
ATOM   4602  O   WAT  1135      -0.011  -4.245 -15.915  1.00  0.00           O  
ATOM   4603  H1  WAT  1135      -0.324  -5.117 -16.155  1.00  0.00           H  
ATOM   4604  H2  WAT  1135      -0.247  -4.152 -14.992  1.00  0.00           H  
ATOM   4606  O   WAT  1136      -9.573   7.841 -20.411  1.00  0.00           O  
ATOM   4607  H1  WAT  1136     -10.159   8.246 -21.050  1.00  0.00           H  
ATOM   4608  H2  WAT  1136     -10.061   7.868 -19.588  1.00  0.00           H  
ATOM   4610  O   WAT  1137      -0.577  22.048  15.068  1.00  0.00           O  
ATOM   4611  H1  WAT  1137      -1.138  21.621  14.421  1.00  0.00           H  
ATOM   4612  H2  WAT  1137      -0.275  21.334  15.630  1.00  0.00           H  
ATOM   4614  O   WAT  1138     -12.899  -6.017  -3.787  1.00  0.00           O  
ATOM   4615  H1  WAT  1138     -13.438  -6.795  -3.647  1.00  0.00           H  
ATOM   4616  H2  WAT  1138     -12.010  -6.357  -3.891  1.00  0.00           H  
ATOM   4618  O   WAT  1139     -14.405  -7.283   2.570  1.00  0.00           O  
ATOM   4619  H1  WAT  1139     -15.051  -6.906   3.167  1.00  0.00           H  
ATOM   4620  H2  WAT  1139     -13.689  -6.648   2.561  1.00  0.00           H  
ATOM   4622  O   WAT  1140      -0.675 -16.150 -11.330  1.00  0.00           O  
ATOM   4623  H1  WAT  1140      -0.973 -15.622 -12.070  1.00  0.00           H  
ATOM   4624  H2  WAT  1140      -0.020 -16.739 -11.703  1.00  0.00           H  
ATOM   4626  O   WAT  1141       1.972  15.844  -1.625  1.00  0.00           O  
ATOM   4627  H1  WAT  1141       2.179  14.910  -1.663  1.00  0.00           H  
ATOM   4628  H2  WAT  1141       2.013  16.135  -2.536  1.00  0.00           H  
ATOM   4630  O   WAT  1142      -4.166   8.302 -24.663  1.00  0.00           O  
ATOM   4631  H1  WAT  1142      -4.941   8.819 -24.441  1.00  0.00           H  
ATOM   4632  H2  WAT  1142      -3.439   8.921 -24.599  1.00  0.00           H  
ATOM   4634  O   WAT  1143      -2.039  21.734 -12.418  1.00  0.00           O  
ATOM   4635  H1  WAT  1143      -2.274  21.682 -11.491  1.00  0.00           H  
ATOM   4636  H2  WAT  1143      -2.340  20.905 -12.789  1.00  0.00           H  
ATOM   4638  O   WAT  1144       5.197  10.919   2.196  1.00  0.00           O  
ATOM   4639  H1  WAT  1144       4.680  11.290   2.911  1.00  0.00           H  
ATOM   4640  H2  WAT  1144       5.985  10.580   2.620  1.00  0.00           H  
ATOM   4642  O   WAT  1145      14.345 -15.861  16.854  1.00  0.00           O  
ATOM   4643  H1  WAT  1145      14.360 -15.953  15.902  1.00  0.00           H  
ATOM   4644  H2  WAT  1145      14.539 -16.739  17.183  1.00  0.00           H  
ATOM   4646  O   WAT  1146       1.273  -1.114  21.540  1.00  0.00           O  
ATOM   4647  H1  WAT  1146       1.339  -2.031  21.274  1.00  0.00           H  
ATOM   4648  H2  WAT  1146       0.863  -1.144  22.405  1.00  0.00           H  
ATOM   4650  O   WAT  1147     -11.715   4.135 -25.633  1.00  0.00           O  
ATOM   4651  H1  WAT  1147     -11.237   4.173 -26.461  1.00  0.00           H  
ATOM   4652  H2  WAT  1147     -12.194   3.307 -25.670  1.00  0.00           H  
ATOM   4654  O   WAT  1148      15.942 -13.952 -13.620  1.00  0.00           O  
ATOM   4655  H1  WAT  1148      15.438 -13.401 -14.220  1.00  0.00           H  
ATOM   4656  H2  WAT  1148      15.944 -13.467 -12.795  1.00  0.00           H  
ATOM   4658  O   WAT  1149      -8.098  -0.219 -22.722  1.00  0.00           O  
ATOM   4659  H1  WAT  1149      -8.073   0.596 -22.219  1.00  0.00           H  
ATOM   4660  H2  WAT  1149      -7.179  -0.468 -22.821  1.00  0.00           H  
ATOM   4662  O   WAT  1150       1.361  18.399   2.598  1.00  0.00           O  
ATOM   4663  H1  WAT  1150       2.179  17.926   2.446  1.00  0.00           H  
ATOM   4664  H2  WAT  1150       1.636  19.286   2.830  1.00  0.00           H  
ATOM   4666  O   WAT  1151     -13.167  19.745  10.194  1.00  0.00           O  
ATOM   4667  H1  WAT  1151     -12.213  19.668  10.172  1.00  0.00           H  
ATOM   4668  H2  WAT  1151     -13.346  20.292  10.959  1.00  0.00           H  
ATOM   4670  O   WAT  1152     -17.752  17.278  10.201  1.00  0.00           O  
ATOM   4671  H1  WAT  1152     -17.153  17.839   9.709  1.00  0.00           H  
ATOM   4672  H2  WAT  1152     -18.624  17.598   9.971  1.00  0.00           H  
ATOM   4674  O   WAT  1153       2.530 -11.019  -3.663  1.00  0.00           O  
ATOM   4675  H1  WAT  1153       2.963 -10.770  -4.480  1.00  0.00           H  
ATOM   4676  H2  WAT  1153       1.628 -11.212  -3.919  1.00  0.00           H  
ATOM   4678  O   WAT  1154      17.880  17.243  -6.869  1.00  0.00           O  
ATOM   4679  H1  WAT  1154      17.025  17.006  -6.509  1.00  0.00           H  
ATOM   4680  H2  WAT  1154      18.378  17.558  -6.115  1.00  0.00           H  
ATOM   4682  O   WAT  1155       6.357  10.445 -14.898  1.00  0.00           O  
ATOM   4683  H1  WAT  1155       5.851  11.211 -14.629  1.00  0.00           H  
ATOM   4684  H2  WAT  1155       7.266  10.745 -14.897  1.00  0.00           H  
ATOM   4686  O   WAT  1156      14.020 -13.090  -6.136  1.00  0.00           O  
ATOM   4687  H1  WAT  1156      14.194 -13.836  -6.709  1.00  0.00           H  
ATOM   4688  H2  WAT  1156      14.443 -12.350  -6.572  1.00  0.00           H  
ATOM   4690  O   WAT  1157       2.499 -11.236  -8.292  1.00  0.00           O  
ATOM   4691  H1  WAT  1157       2.668 -10.726  -9.085  1.00  0.00           H  
ATOM   4692  H2  WAT  1157       3.138 -10.911  -7.658  1.00  0.00           H  
ATOM   4694  O   WAT  1158       3.518  23.393  -6.951  1.00  0.00           O  
ATOM   4695  H1  WAT  1158       3.015  23.767  -7.674  1.00  0.00           H  
ATOM   4696  H2  WAT  1158       2.864  23.199  -6.279  1.00  0.00           H  
ATOM   4698  O   WAT  1159      -5.492   3.713  11.842  1.00  0.00           O  
ATOM   4699  H1  WAT  1159      -6.411   3.854  11.614  1.00  0.00           H  
ATOM   4700  H2  WAT  1159      -5.078   3.452  11.020  1.00  0.00           H  
ATOM   4702  O   WAT  1160      14.595  12.622   5.024  1.00  0.00           O  
ATOM   4703  H1  WAT  1160      14.943  12.457   4.148  1.00  0.00           H  
ATOM   4704  H2  WAT  1160      15.370  12.763   5.568  1.00  0.00           H  
ATOM   4706  O   WAT  1161     -22.265   8.757  11.938  1.00  0.00           O  
ATOM   4707  H1  WAT  1161     -21.785   8.138  11.389  1.00  0.00           H  
ATOM   4708  H2  WAT  1161     -21.992   9.619  11.622  1.00  0.00           H  
ATOM   4710  O   WAT  1162      22.202  14.019  -5.312  1.00  0.00           O  
ATOM   4711  H1  WAT  1162      21.896  13.792  -4.434  1.00  0.00           H  
ATOM   4712  H2  WAT  1162      23.137  13.815  -5.299  1.00  0.00           H  
ATOM   4714  O   WAT  1163      19.425   6.209  13.353  1.00  0.00           O  
ATOM   4715  H1  WAT  1163      20.053   6.920  13.225  1.00  0.00           H  
ATOM   4716  H2  WAT  1163      18.774   6.570  13.955  1.00  0.00           H  
ATOM   4718  O   WAT  1164      16.239   0.301 -10.012  1.00  0.00           O  
ATOM   4719  H1  WAT  1164      16.613  -0.058  -9.207  1.00  0.00           H  
ATOM   4720  H2  WAT  1164      16.441   1.236  -9.973  1.00  0.00           H  
ATOM   4722  O   WAT  1165       1.320  -3.831  20.315  1.00  0.00           O  
ATOM   4723  H1  WAT  1165       0.736  -4.479  20.709  1.00  0.00           H  
ATOM   4724  H2  WAT  1165       0.925  -3.640  19.464  1.00  0.00           H  
ATOM   4726  O   WAT  1166       8.161   0.577  21.063  1.00  0.00           O  
ATOM   4727  H1  WAT  1166       7.985   0.560  20.122  1.00  0.00           H  
ATOM   4728  H2  WAT  1166       7.362   0.936  21.449  1.00  0.00           H  
ATOM   4730  O   WAT  1167     -17.497   9.721 -15.141  1.00  0.00           O  
ATOM   4731  H1  WAT  1167     -17.393   8.793 -14.929  1.00  0.00           H  
ATOM   4732  H2  WAT  1167     -18.051  10.066 -14.440  1.00  0.00           H  
ATOM   4734  O   WAT  1168     -11.487   1.615  11.042  1.00  0.00           O  
ATOM   4735  H1  WAT  1168     -11.426   2.563  10.925  1.00  0.00           H  
ATOM   4736  H2  WAT  1168     -12.004   1.315  10.295  1.00  0.00           H  
ATOM   4738  O   WAT  1169      -1.900  20.823 -15.563  1.00  0.00           O  
ATOM   4739  H1  WAT  1169      -1.296  20.278 -15.059  1.00  0.00           H  
ATOM   4740  H2  WAT  1169      -2.164  21.513 -14.955  1.00  0.00           H  
ATOM   4742  O   WAT  1170     -21.196 -14.921  -0.770  1.00  0.00           O  
ATOM   4743  H1  WAT  1170     -20.403 -15.451  -0.685  1.00  0.00           H  
ATOM   4744  H2  WAT  1170     -21.822 -15.331  -0.174  1.00  0.00           H  
ATOM   4746  O   WAT  1171     -22.054   7.269   7.464  1.00  0.00           O  
ATOM   4747  H1  WAT  1171     -22.962   7.487   7.259  1.00  0.00           H  
ATOM   4748  H2  WAT  1171     -22.086   6.357   7.753  1.00  0.00           H  
ATOM   4750  O   WAT  1172     -10.101 -24.478  -2.379  1.00  0.00           O  
ATOM   4751  H1  WAT  1172      -9.352 -24.410  -2.971  1.00  0.00           H  
ATOM   4752  H2  WAT  1172     -10.584 -23.663  -2.511  1.00  0.00           H  
ATOM   4754  O   WAT  1173       2.639   1.198 -24.600  1.00  0.00           O  
ATOM   4755  H1  WAT  1173       2.795   0.820 -23.735  1.00  0.00           H  
ATOM   4756  H2  WAT  1173       3.349   0.855 -25.143  1.00  0.00           H  
ATOM   4758  O   WAT  1174     -12.878 -18.352   1.941  1.00  0.00           O  
ATOM   4759  H1  WAT  1174     -13.456 -18.997   1.535  1.00  0.00           H  
ATOM   4760  H2  WAT  1174     -12.972 -18.504   2.882  1.00  0.00           H  
ATOM   4762  O   WAT  1175      19.676  18.130   5.801  1.00  0.00           O  
ATOM   4763  H1  WAT  1175      20.254  17.394   5.601  1.00  0.00           H  
ATOM   4764  H2  WAT  1175      18.793  17.787   5.662  1.00  0.00           H  
ATOM   4766  O   WAT  1176      -6.787  22.381 -18.096  1.00  0.00           O  
ATOM   4767  H1  WAT  1176      -6.660  22.438 -17.149  1.00  0.00           H  
ATOM   4768  H2  WAT  1176      -5.911  22.499 -18.463  1.00  0.00           H  
ATOM   4770  O   WAT  1177     -15.451 -19.921  -5.265  1.00  0.00           O  
ATOM   4771  H1  WAT  1177     -14.828 -20.180  -5.944  1.00  0.00           H  
ATOM   4772  H2  WAT  1177     -16.175 -20.540  -5.355  1.00  0.00           H  
ATOM   4774  O   WAT  1178       2.057  20.408   7.924  1.00  0.00           O  
ATOM   4775  H1  WAT  1178       2.588  20.698   8.666  1.00  0.00           H  
ATOM   4776  H2  WAT  1178       2.055  19.453   7.989  1.00  0.00           H  
ATOM   4778  O   WAT  1179       8.117 -12.592  15.438  1.00  0.00           O  
ATOM   4779  H1  WAT  1179       8.262 -13.299  14.809  1.00  0.00           H  
ATOM   4780  H2  WAT  1179       8.279 -11.791  14.940  1.00  0.00           H  
ATOM   4782  O   WAT  1180      -3.723  12.682 -19.943  1.00  0.00           O  
ATOM   4783  H1  WAT  1180      -3.581  11.850 -19.493  1.00  0.00           H  
ATOM   4784  H2  WAT  1180      -2.918  13.177 -19.793  1.00  0.00           H  
ATOM   4786  O   WAT  1181      -3.035 -11.863  18.194  1.00  0.00           O  
ATOM   4787  H1  WAT  1181      -3.931 -11.776  17.869  1.00  0.00           H  
ATOM   4788  H2  WAT  1181      -2.702 -12.653  17.768  1.00  0.00           H  
ATOM   4790  O   WAT  1182     -20.779  -3.614 -11.753  1.00  0.00           O  
ATOM   4791  H1  WAT  1182     -19.901  -3.883 -11.481  1.00  0.00           H  
ATOM   4792  H2  WAT  1182     -20.782  -3.730 -12.703  1.00  0.00           H  
ATOM   4794  O   WAT  1183     -18.164  -0.238   1.195  1.00  0.00           O  
ATOM   4795  H1  WAT  1183     -18.241  -1.171   1.393  1.00  0.00           H  
ATOM   4796  H2  WAT  1183     -17.229  -0.051   1.282  1.00  0.00           H  
ATOM   4798  O   WAT  1184      18.619  10.805   1.254  1.00  0.00           O  
ATOM   4799  H1  WAT  1184      17.848  10.321   1.549  1.00  0.00           H  
ATOM   4800  H2  WAT  1184      19.007  11.151   2.058  1.00  0.00           H  
ATOM   4802  O   WAT  1185       7.057  -5.291   3.394  1.00  0.00           O  
ATOM   4803  H1  WAT  1185       7.627  -5.616   4.091  1.00  0.00           H  
ATOM   4804  H2  WAT  1185       6.171  -5.395   3.742  1.00  0.00           H  
ATOM   4806  O   WAT  1186       3.019  24.250  -1.618  1.00  0.00           O  
ATOM   4807  H1  WAT  1186       3.409  24.990  -2.084  1.00  0.00           H  
ATOM   4808  H2  WAT  1186       2.786  24.603  -0.759  1.00  0.00           H  
ATOM   4810  O   WAT  1187     -10.204   5.218  -7.333  1.00  0.00           O  
ATOM   4811  H1  WAT  1187      -9.532   5.156  -8.012  1.00  0.00           H  
ATOM   4812  H2  WAT  1187     -10.444   4.309  -7.151  1.00  0.00           H  
ATOM   4814  O   WAT  1188     -14.758  10.453 -10.982  1.00  0.00           O  
ATOM   4815  H1  WAT  1188     -15.348  10.982 -11.519  1.00  0.00           H  
ATOM   4816  H2  WAT  1188     -13.959  10.379 -11.504  1.00  0.00           H  
ATOM   4818  O   WAT  1189     -11.541 -20.080  -1.004  1.00  0.00           O  
ATOM   4819  H1  WAT  1189     -11.539 -20.666  -1.761  1.00  0.00           H  
ATOM   4820  H2  WAT  1189     -12.007 -20.566  -0.325  1.00  0.00           H  
ATOM   4822  O   WAT  1190      -0.756  -5.711  15.630  1.00  0.00           O  
ATOM   4823  H1  WAT  1190      -0.189  -5.069  16.057  1.00  0.00           H  
ATOM   4824  H2  WAT  1190      -1.368  -5.982  16.314  1.00  0.00           H  
ATOM   4826  O   WAT  1191     -20.416 -16.105   7.530  1.00  0.00           O  
ATOM   4827  H1  WAT  1191     -19.654 -15.527   7.528  1.00  0.00           H  
ATOM   4828  H2  WAT  1191     -20.795 -16.005   6.657  1.00  0.00           H  
ATOM   4830  O   WAT  1192      -7.248  -8.925 -14.594  1.00  0.00           O  
ATOM   4831  H1  WAT  1192      -6.810  -9.757 -14.417  1.00  0.00           H  
ATOM   4832  H2  WAT  1192      -8.034  -8.946 -14.048  1.00  0.00           H  
ATOM   4834  O   WAT  1193     -17.282  -3.624  15.977  1.00  0.00           O  
ATOM   4835  H1  WAT  1193     -17.456  -4.480  16.370  1.00  0.00           H  
ATOM   4836  H2  WAT  1193     -16.328  -3.573  15.928  1.00  0.00           H  
ATOM   4838  O   WAT  1194      -7.119  -3.884   6.733  1.00  0.00           O  
ATOM   4839  H1  WAT  1194      -6.897  -3.144   7.298  1.00  0.00           H  
ATOM   4840  H2  WAT  1194      -7.945  -4.216   7.086  1.00  0.00           H  
ATOM   4842  O   WAT  1195     -12.973   1.301  -5.257  1.00  0.00           O  
ATOM   4843  H1  WAT  1195     -12.477   0.483  -5.228  1.00  0.00           H  
ATOM   4844  H2  WAT  1195     -12.324   1.968  -5.480  1.00  0.00           H  
ATOM   4846  O   WAT  1196       7.641 -17.468   2.953  1.00  0.00           O  
ATOM   4847  H1  WAT  1196       7.335 -17.431   2.046  1.00  0.00           H  
ATOM   4848  H2  WAT  1196       8.492 -17.030   2.937  1.00  0.00           H  
ATOM   4850  O   WAT  1197       9.132  -1.599  22.404  1.00  0.00           O  
ATOM   4851  H1  WAT  1197       8.799  -0.912  21.826  1.00  0.00           H  
ATOM   4852  H2  WAT  1197      10.039  -1.347  22.577  1.00  0.00           H  
ATOM   4854  O   WAT  1198      -9.797  -2.018  -9.710  1.00  0.00           O  
ATOM   4855  H1  WAT  1198     -10.119  -1.337 -10.301  1.00  0.00           H  
ATOM   4856  H2  WAT  1198      -8.859  -2.070  -9.894  1.00  0.00           H  
ATOM   4858  O   WAT  1199      19.486   2.192   7.933  1.00  0.00           O  
ATOM   4859  H1  WAT  1199      18.939   2.682   8.546  1.00  0.00           H  
ATOM   4860  H2  WAT  1199      19.627   2.794   7.203  1.00  0.00           H  
ATOM   4862  O   WAT  1200      12.486  -7.208 -14.910  1.00  0.00           O  
ATOM   4863  H1  WAT  1200      11.765  -7.429 -14.321  1.00  0.00           H  
ATOM   4864  H2  WAT  1200      13.241  -7.093 -14.332  1.00  0.00           H  
ATOM   4866  O   WAT  1201      21.992  -5.509  -0.909  1.00  0.00           O  
ATOM   4867  H1  WAT  1201      21.187  -5.761  -1.361  1.00  0.00           H  
ATOM   4868  H2  WAT  1201      21.748  -5.480   0.016  1.00  0.00           H  
ATOM   4870  O   WAT  1202      13.889   0.451  13.638  1.00  0.00           O  
ATOM   4871  H1  WAT  1202      14.150   1.322  13.338  1.00  0.00           H  
ATOM   4872  H2  WAT  1202      14.119   0.440  14.567  1.00  0.00           H  
ATOM   4874  O   WAT  1203       7.698  22.470  -7.590  1.00  0.00           O  
ATOM   4875  H1  WAT  1203       7.513  21.822  -8.270  1.00  0.00           H  
ATOM   4876  H2  WAT  1203       7.753  21.959  -6.782  1.00  0.00           H  
ATOM   4878  O   WAT  1204      13.622   4.453  17.690  1.00  0.00           O  
ATOM   4879  H1  WAT  1204      13.044   4.524  18.450  1.00  0.00           H  
ATOM   4880  H2  WAT  1204      14.477   4.737  18.012  1.00  0.00           H  
ATOM   4882  O   WAT  1205      18.052  15.107 -11.038  1.00  0.00           O  
ATOM   4883  H1  WAT  1205      18.066  14.166 -11.214  1.00  0.00           H  
ATOM   4884  H2  WAT  1205      18.205  15.177 -10.096  1.00  0.00           H  
ATOM   4886  O   WAT  1206       1.618   6.072 -22.303  1.00  0.00           O  
ATOM   4887  H1  WAT  1206       2.244   5.880 -21.605  1.00  0.00           H  
ATOM   4888  H2  WAT  1206       1.238   6.916 -22.059  1.00  0.00           H  
ATOM   4890  O   WAT  1207      18.558  17.874   0.983  1.00  0.00           O  
ATOM   4891  H1  WAT  1207      17.650  18.141   1.126  1.00  0.00           H  
ATOM   4892  H2  WAT  1207      18.702  17.167   1.611  1.00  0.00           H  
ATOM   4894  O   WAT  1208     -10.592  15.850   1.267  1.00  0.00           O  
ATOM   4895  H1  WAT  1208     -10.782  15.704   2.194  1.00  0.00           H  
ATOM   4896  H2  WAT  1208      -9.664  15.635   1.176  1.00  0.00           H  
ATOM   4898  O   WAT  1209      -1.432  14.043 -19.957  1.00  0.00           O  
ATOM   4899  H1  WAT  1209      -1.922  14.743 -20.388  1.00  0.00           H  
ATOM   4900  H2  WAT  1209      -1.413  14.297 -19.034  1.00  0.00           H  
ATOM   4902  O   WAT  1210     -18.307  18.330   6.836  1.00  0.00           O  
ATOM   4903  H1  WAT  1210     -17.498  17.936   7.162  1.00  0.00           H  
ATOM   4904  H2  WAT  1210     -18.781  17.604   6.431  1.00  0.00           H  
ATOM   4906  O   WAT  1211       8.262  -0.523 -19.766  1.00  0.00           O  
ATOM   4907  H1  WAT  1211       8.583  -0.022 -20.515  1.00  0.00           H  
ATOM   4908  H2  WAT  1211       7.759   0.110 -19.252  1.00  0.00           H  
ATOM   4910  O   WAT  1212      -6.793  22.431 -15.449  1.00  0.00           O  
ATOM   4911  H1  WAT  1212      -7.680  22.582 -15.125  1.00  0.00           H  
ATOM   4912  H2  WAT  1212      -6.544  21.584 -15.079  1.00  0.00           H  
ATOM   4914  O   WAT  1213      -1.940  -7.077   4.343  1.00  0.00           O  
ATOM   4915  H1  WAT  1213      -2.511  -7.804   4.097  1.00  0.00           H  
ATOM   4916  H2  WAT  1213      -2.541  -6.364   4.562  1.00  0.00           H  
ATOM   4918  O   WAT  1214       0.310  -1.601 -19.189  1.00  0.00           O  
ATOM   4919  H1  WAT  1214       1.068  -1.122 -18.853  1.00  0.00           H  
ATOM   4920  H2  WAT  1214       0.332  -1.451 -20.134  1.00  0.00           H  
ATOM   4922  O   WAT  1215      19.136  15.578   2.939  1.00  0.00           O  
ATOM   4923  H1  WAT  1215      18.210  15.353   2.848  1.00  0.00           H  
ATOM   4924  H2  WAT  1215      19.583  15.017   2.306  1.00  0.00           H  
ATOM   4926  O   WAT  1216     -15.589  12.462  12.869  1.00  0.00           O  
ATOM   4927  H1  WAT  1216     -15.682  12.213  11.949  1.00  0.00           H  
ATOM   4928  H2  WAT  1216     -14.665  12.307  13.067  1.00  0.00           H  
ATOM   4930  O   WAT  1217     -14.103  -7.277  -8.914  1.00  0.00           O  
ATOM   4931  H1  WAT  1217     -13.665  -7.471  -8.086  1.00  0.00           H  
ATOM   4932  H2  WAT  1217     -14.017  -6.329  -9.015  1.00  0.00           H  
ATOM   4934  O   WAT  1218      14.081  -9.022 -20.580  1.00  0.00           O  
ATOM   4935  H1  WAT  1218      14.401  -9.615 -21.259  1.00  0.00           H  
ATOM   4936  H2  WAT  1218      14.456  -8.171 -20.808  1.00  0.00           H  
ATOM   4938  O   WAT  1219      11.866  23.509 -10.082  1.00  0.00           O  
ATOM   4939  H1  WAT  1219      11.875  22.553 -10.039  1.00  0.00           H  
ATOM   4940  H2  WAT  1219      11.157  23.768  -9.493  1.00  0.00           H  
ATOM   4942  O   WAT  1220      -9.329  17.276   8.482  1.00  0.00           O  
ATOM   4943  H1  WAT  1220      -8.465  16.867   8.421  1.00  0.00           H  
ATOM   4944  H2  WAT  1220      -9.241  18.094   7.994  1.00  0.00           H  
ATOM   4946  O   WAT  1221       2.142   2.595 -19.282  1.00  0.00           O  
ATOM   4947  H1  WAT  1221       1.385   3.083 -19.606  1.00  0.00           H  
ATOM   4948  H2  WAT  1221       1.783   1.750 -19.010  1.00  0.00           H  
ATOM   4950  O   WAT  1222      -5.209  17.405  12.729  1.00  0.00           O  
ATOM   4951  H1  WAT  1222      -6.092  17.392  13.098  1.00  0.00           H  
ATOM   4952  H2  WAT  1222      -4.730  18.027  13.277  1.00  0.00           H  
ATOM   4954  O   WAT  1223      -0.461   0.636 -24.515  1.00  0.00           O  
ATOM   4955  H1  WAT  1223       0.418   0.797 -24.861  1.00  0.00           H  
ATOM   4956  H2  WAT  1223      -0.377   0.780 -23.573  1.00  0.00           H  
ATOM   4958  O   WAT  1224      16.946  15.104   9.548  1.00  0.00           O  
ATOM   4959  H1  WAT  1224      17.817  15.010   9.934  1.00  0.00           H  
ATOM   4960  H2  WAT  1224      16.973  15.949   9.099  1.00  0.00           H  
ATOM   4962  O   WAT  1225     -20.478   4.781   4.808  1.00  0.00           O  
ATOM   4963  H1  WAT  1225     -20.397   4.562   5.737  1.00  0.00           H  
ATOM   4964  H2  WAT  1225     -21.420   4.883   4.668  1.00  0.00           H  
ATOM   4966  O   WAT  1226     -19.616  -9.055 -12.897  1.00  0.00           O  
ATOM   4967  H1  WAT  1226     -19.659  -8.833 -11.967  1.00  0.00           H  
ATOM   4968  H2  WAT  1226     -19.992  -9.933 -12.951  1.00  0.00           H  
ATOM   4970  O   WAT  1227      -6.710   7.709  14.237  1.00  0.00           O  
ATOM   4971  H1  WAT  1227      -7.245   8.068  13.530  1.00  0.00           H  
ATOM   4972  H2  WAT  1227      -5.808   7.873  13.962  1.00  0.00           H  
ATOM   4974  O   WAT  1228      -8.649 -21.133  -3.341  1.00  0.00           O  
ATOM   4975  H1  WAT  1228      -8.351 -21.117  -2.431  1.00  0.00           H  
ATOM   4976  H2  WAT  1228      -9.243 -20.386  -3.411  1.00  0.00           H  
ATOM   4978  O   WAT  1229      -4.306   2.028  -7.253  1.00  0.00           O  
ATOM   4979  H1  WAT  1229      -4.492   2.285  -6.350  1.00  0.00           H  
ATOM   4980  H2  WAT  1229      -3.406   1.704  -7.229  1.00  0.00           H  
ATOM   4982  O   WAT  1230      -6.678  17.756 -12.917  1.00  0.00           O  
ATOM   4983  H1  WAT  1230      -6.201  16.940 -12.768  1.00  0.00           H  
ATOM   4984  H2  WAT  1230      -7.267  17.560 -13.646  1.00  0.00           H  
ATOM   4986  O   WAT  1231      -0.819   6.154 -13.431  1.00  0.00           O  
ATOM   4987  H1  WAT  1231      -0.491   5.513 -12.800  1.00  0.00           H  
ATOM   4988  H2  WAT  1231      -1.377   6.734 -12.913  1.00  0.00           H  
ATOM   4990  O   WAT  1232      -5.517 -18.751  11.253  1.00  0.00           O  
ATOM   4991  H1  WAT  1232      -5.335 -18.266  10.448  1.00  0.00           H  
ATOM   4992  H2  WAT  1232      -5.057 -18.264  11.936  1.00  0.00           H  
ATOM   4994  O   WAT  1233       9.172  13.576   8.483  1.00  0.00           O  
ATOM   4995  H1  WAT  1233       9.104  13.886   9.386  1.00  0.00           H  
ATOM   4996  H2  WAT  1233       8.267  13.405   8.220  1.00  0.00           H  
ATOM   4998  O   WAT  1234     -20.766   8.418   1.095  1.00  0.00           O  
ATOM   4999  H1  WAT  1234     -21.027   7.882   1.845  1.00  0.00           H  
ATOM   5000  H2  WAT  1234     -20.476   7.785   0.438  1.00  0.00           H  
ATOM   5002  O   WAT  1235      -7.469  -4.496  12.130  1.00  0.00           O  
ATOM   5003  H1  WAT  1235      -7.233  -5.420  12.207  1.00  0.00           H  
ATOM   5004  H2  WAT  1235      -8.422  -4.484  12.223  1.00  0.00           H  
ATOM   5006  O   WAT  1236       5.362 -21.237 -10.264  1.00  0.00           O  
ATOM   5007  H1  WAT  1236       4.489 -21.594 -10.429  1.00  0.00           H  
ATOM   5008  H2  WAT  1236       5.513 -21.396  -9.332  1.00  0.00           H  
ATOM   5010  O   WAT  1237      -1.198  20.141   4.712  1.00  0.00           O  
ATOM   5011  H1  WAT  1237      -1.342  20.084   3.767  1.00  0.00           H  
ATOM   5012  H2  WAT  1237      -0.892  19.269   4.961  1.00  0.00           H  
ATOM   5014  O   WAT  1238     -18.627  10.464  -8.623  1.00  0.00           O  
ATOM   5015  H1  WAT  1238     -19.387  10.250  -9.163  1.00  0.00           H  
ATOM   5016  H2  WAT  1238     -18.381   9.634  -8.215  1.00  0.00           H  
ATOM   5018  O   WAT  1239      -9.120 -15.837   6.153  1.00  0.00           O  
ATOM   5019  H1  WAT  1239      -9.357 -16.241   5.318  1.00  0.00           H  
ATOM   5020  H2  WAT  1239      -8.188 -16.029   6.256  1.00  0.00           H  
ATOM   5022  O   WAT  1240       2.055   5.310   9.646  1.00  0.00           O  
ATOM   5023  H1  WAT  1240       1.535   5.968  10.108  1.00  0.00           H  
ATOM   5024  H2  WAT  1240       1.477   4.550   9.581  1.00  0.00           H  
ATOM   5026  O   WAT  1241      -0.578  16.783  11.285  1.00  0.00           O  
ATOM   5027  H1  WAT  1241       0.341  16.583  11.106  1.00  0.00           H  
ATOM   5028  H2  WAT  1241      -0.808  16.216  12.021  1.00  0.00           H  
ATOM   5030  O   WAT  1242      -1.180 -10.935   0.913  1.00  0.00           O  
ATOM   5031  H1  WAT  1242      -0.244 -10.949   0.715  1.00  0.00           H  
ATOM   5032  H2  WAT  1242      -1.469 -10.063   0.643  1.00  0.00           H  
ATOM   5034  O   WAT  1243     -22.345  -7.471  -6.267  1.00  0.00           O  
ATOM   5035  H1  WAT  1243     -22.858  -6.856  -5.741  1.00  0.00           H  
ATOM   5036  H2  WAT  1243     -21.677  -7.800  -5.666  1.00  0.00           H  
ATOM   5038  O   WAT  1244      -2.261 -15.783  -8.811  1.00  0.00           O  
ATOM   5039  H1  WAT  1244      -2.291 -14.827  -8.844  1.00  0.00           H  
ATOM   5040  H2  WAT  1244      -1.707 -16.030  -9.552  1.00  0.00           H  
ATOM   5042  O   WAT  1245     -21.603   3.583  17.944  1.00  0.00           O  
ATOM   5043  H1  WAT  1245     -22.082   4.144  18.555  1.00  0.00           H  
ATOM   5044  H2  WAT  1245     -22.076   3.670  17.117  1.00  0.00           H  
ATOM   5046  O   WAT  1246      10.213  -3.861 -14.855  1.00  0.00           O  
ATOM   5047  H1  WAT  1246      10.038  -4.712 -15.257  1.00  0.00           H  
ATOM   5048  H2  WAT  1246      10.897  -4.037 -14.210  1.00  0.00           H  
ATOM   5050  O   WAT  1247     -17.282 -15.270  11.607  1.00  0.00           O  
ATOM   5051  H1  WAT  1247     -18.116 -15.639  11.899  1.00  0.00           H  
ATOM   5052  H2  WAT  1247     -16.853 -14.980  12.412  1.00  0.00           H  
ATOM   5054  O   WAT  1248       4.554  -6.005  25.525  1.00  0.00           O  
ATOM   5055  H1  WAT  1248       3.842  -6.249  26.116  1.00  0.00           H  
ATOM   5056  H2  WAT  1248       4.195  -5.291  24.998  1.00  0.00           H  
ATOM   5058  O   WAT  1249      12.940   3.145 -19.595  1.00  0.00           O  
ATOM   5059  H1  WAT  1249      12.383   3.732 -19.084  1.00  0.00           H  
ATOM   5060  H2  WAT  1249      13.273   3.690 -20.308  1.00  0.00           H  
ATOM   5062  O   WAT  1250     -16.466  -5.529  12.976  1.00  0.00           O  
ATOM   5063  H1  WAT  1250     -17.173  -4.927  13.212  1.00  0.00           H  
ATOM   5064  H2  WAT  1250     -16.908  -6.260  12.546  1.00  0.00           H  
ATOM   5066  O   WAT  1251      10.164 -11.418  12.317  1.00  0.00           O  
ATOM   5067  H1  WAT  1251       9.416 -11.995  12.161  1.00  0.00           H  
ATOM   5068  H2  WAT  1251      10.735 -11.919  12.900  1.00  0.00           H  
ATOM   5070  O   WAT  1252       0.297  12.388   4.000  1.00  0.00           O  
ATOM   5071  H1  WAT  1252      -0.577  12.659   3.718  1.00  0.00           H  
ATOM   5072  H2  WAT  1252       0.771  12.222   3.185  1.00  0.00           H  
ATOM   5074  O   WAT  1253      -7.757   2.749  23.927  1.00  0.00           O  
ATOM   5075  H1  WAT  1253      -7.919   1.960  24.445  1.00  0.00           H  
ATOM   5076  H2  WAT  1253      -8.228   3.441  24.390  1.00  0.00           H  
ATOM   5078  O   WAT  1254      -6.900   3.163   5.171  1.00  0.00           O  
ATOM   5079  H1  WAT  1254      -6.334   3.396   5.907  1.00  0.00           H  
ATOM   5080  H2  WAT  1254      -7.022   3.984   4.694  1.00  0.00           H  
ATOM   5082  O   WAT  1255     -13.722   5.628  21.787  1.00  0.00           O  
ATOM   5083  H1  WAT  1255     -13.409   4.725  21.830  1.00  0.00           H  
ATOM   5084  H2  WAT  1255     -12.955   6.158  22.002  1.00  0.00           H  
ATOM   5086  O   WAT  1256     -15.047   2.183  -6.948  1.00  0.00           O  
ATOM   5087  H1  WAT  1256     -15.683   2.611  -6.375  1.00  0.00           H  
ATOM   5088  H2  WAT  1256     -14.553   1.604  -6.367  1.00  0.00           H  
ATOM   5090  O   WAT  1257     -10.832  -7.237 -11.156  1.00  0.00           O  
ATOM   5091  H1  WAT  1257     -10.779  -6.540 -10.502  1.00  0.00           H  
ATOM   5092  H2  WAT  1257     -11.703  -7.616 -11.032  1.00  0.00           H  
ATOM   5094  O   WAT  1258     -12.461  -4.041  -2.205  1.00  0.00           O  
ATOM   5095  H1  WAT  1258     -12.877  -4.350  -1.400  1.00  0.00           H  
ATOM   5096  H2  WAT  1258     -12.689  -4.700  -2.861  1.00  0.00           H  
ATOM   5098  O   WAT  1259      15.769   5.980  -3.747  1.00  0.00           O  
ATOM   5099  H1  WAT  1259      16.548   5.445  -3.590  1.00  0.00           H  
ATOM   5100  H2  WAT  1259      15.986   6.834  -3.374  1.00  0.00           H  
ATOM   5102  O   WAT  1260      -5.744 -19.317  -3.710  1.00  0.00           O  
ATOM   5103  H1  WAT  1260      -4.992 -19.544  -4.257  1.00  0.00           H  
ATOM   5104  H2  WAT  1260      -6.206 -20.146  -3.581  1.00  0.00           H  
ATOM   5106  O   WAT  1261      -9.767 -14.513   0.590  1.00  0.00           O  
ATOM   5107  H1  WAT  1261     -10.129 -15.351   0.878  1.00  0.00           H  
ATOM   5108  H2  WAT  1261      -9.860 -13.938   1.349  1.00  0.00           H  
ATOM   5110  O   WAT  1262      15.714  -4.514  19.170  1.00  0.00           O  
ATOM   5111  H1  WAT  1262      15.595  -5.455  19.045  1.00  0.00           H  
ATOM   5112  H2  WAT  1262      16.141  -4.218  18.366  1.00  0.00           H  
ATOM   5114  O   WAT  1263       0.874   4.950 -18.209  1.00  0.00           O  
ATOM   5115  H1  WAT  1263       1.763   5.150 -18.502  1.00  0.00           H  
ATOM   5116  H2  WAT  1263       0.489   4.454 -18.931  1.00  0.00           H  
ATOM   5118  O   WAT  1264      -5.753  -5.856  20.283  1.00  0.00           O  
ATOM   5119  H1  WAT  1264      -6.017  -4.991  20.599  1.00  0.00           H  
ATOM   5120  H2  WAT  1264      -6.431  -6.097  19.652  1.00  0.00           H  
ATOM   5122  O   WAT  1265     -11.633 -15.493 -10.957  1.00  0.00           O  
ATOM   5123  H1  WAT  1265     -10.931 -14.941 -10.613  1.00  0.00           H  
ATOM   5124  H2  WAT  1265     -11.951 -15.979 -10.196  1.00  0.00           H  
ATOM   5126  O   WAT  1266     -14.809  -4.479   5.707  1.00  0.00           O  
ATOM   5127  H1  WAT  1266     -14.118  -4.619   6.355  1.00  0.00           H  
ATOM   5128  H2  WAT  1266     -15.174  -3.622   5.928  1.00  0.00           H  
ATOM   5130  O   WAT  1267     -13.140   8.118  14.630  1.00  0.00           O  
ATOM   5131  H1  WAT  1267     -13.240   8.267  15.570  1.00  0.00           H  
ATOM   5132  H2  WAT  1267     -13.460   7.226  14.493  1.00  0.00           H  
ATOM   5134  O   WAT  1268     -17.931  -1.683  12.501  1.00  0.00           O  
ATOM   5135  H1  WAT  1268     -18.383  -0.981  12.970  1.00  0.00           H  
ATOM   5136  H2  WAT  1268     -18.055  -1.472  11.576  1.00  0.00           H  
ATOM   5138  O   WAT  1269      -4.813   6.046 -26.015  1.00  0.00           O  
ATOM   5139  H1  WAT  1269      -5.757   5.912 -26.094  1.00  0.00           H  
ATOM   5140  H2  WAT  1269      -4.727   6.874 -25.543  1.00  0.00           H  
ATOM   5142  O   WAT  1270      13.775  17.633   3.401  1.00  0.00           O  
ATOM   5143  H1  WAT  1270      12.996  18.167   3.556  1.00  0.00           H  
ATOM   5144  H2  WAT  1270      13.434  16.792   3.097  1.00  0.00           H  
ATOM   5146  O   WAT  1271      -4.342 -18.447  -1.692  1.00  0.00           O  
ATOM   5147  H1  WAT  1271      -4.882 -17.735  -1.349  1.00  0.00           H  
ATOM   5148  H2  WAT  1271      -4.668 -18.587  -2.581  1.00  0.00           H  
ATOM   5150  O   WAT  1272     -16.785  -9.747  11.415  1.00  0.00           O  
ATOM   5151  H1  WAT  1272     -16.278 -10.075  10.672  1.00  0.00           H  
ATOM   5152  H2  WAT  1272     -17.082 -10.536  11.869  1.00  0.00           H  
ATOM   5154  O   WAT  1273      17.062  -9.164 -11.639  1.00  0.00           O  
ATOM   5155  H1  WAT  1273      16.966  -8.445 -11.015  1.00  0.00           H  
ATOM   5156  H2  WAT  1273      17.388  -8.746 -12.436  1.00  0.00           H  
ATOM   5158  O   WAT  1274      -8.905  14.378  -9.763  1.00  0.00           O  
ATOM   5159  H1  WAT  1274      -8.392  13.924 -10.432  1.00  0.00           H  
ATOM   5160  H2  WAT  1274      -8.424  14.229  -8.949  1.00  0.00           H  
ATOM   5162  O   WAT  1275       4.457 -15.938  -8.014  1.00  0.00           O  
ATOM   5163  H1  WAT  1275       4.088 -15.184  -8.474  1.00  0.00           H  
ATOM   5164  H2  WAT  1275       5.176 -15.575  -7.498  1.00  0.00           H  
ATOM   5166  O   WAT  1276       0.240  -8.128  22.553  1.00  0.00           O  
ATOM   5167  H1  WAT  1276      -0.664  -8.397  22.718  1.00  0.00           H  
ATOM   5168  H2  WAT  1276       0.465  -7.575  23.301  1.00  0.00           H  
ATOM   5170  O   WAT  1277      18.626 -10.804  16.079  1.00  0.00           O  
ATOM   5171  H1  WAT  1277      18.769 -10.569  16.995  1.00  0.00           H  
ATOM   5172  H2  WAT  1277      18.844 -11.734  16.033  1.00  0.00           H  
ATOM   5174  O   WAT  1278      -6.036   8.813  -7.724  1.00  0.00           O  
ATOM   5175  H1  WAT  1278      -5.619   8.070  -7.287  1.00  0.00           H  
ATOM   5176  H2  WAT  1278      -5.710   9.580  -7.253  1.00  0.00           H  
ATOM   5178  O   WAT  1279     -11.618  -7.241  19.144  1.00  0.00           O  
ATOM   5179  H1  WAT  1279     -11.319  -6.355  19.349  1.00  0.00           H  
ATOM   5180  H2  WAT  1279     -10.919  -7.810  19.464  1.00  0.00           H  
ATOM   5182  O   WAT  1280      -5.189  13.245 -22.270  1.00  0.00           O  
ATOM   5183  H1  WAT  1280      -6.095  12.952 -22.370  1.00  0.00           H  
ATOM   5184  H2  WAT  1280      -4.915  12.893 -21.423  1.00  0.00           H  
ATOM   5186  O   WAT  1281      -1.912 -11.305 -19.670  1.00  0.00           O  
ATOM   5187  H1  WAT  1281      -1.389 -11.263 -18.869  1.00  0.00           H  
ATOM   5188  H2  WAT  1281      -1.303 -11.056 -20.366  1.00  0.00           H  
ATOM   5190  O   WAT  1282       2.760   0.256  13.314  1.00  0.00           O  
ATOM   5191  H1  WAT  1282       3.371  -0.385  13.677  1.00  0.00           H  
ATOM   5192  H2  WAT  1282       2.258   0.561  14.070  1.00  0.00           H  
ATOM   5194  O   WAT  1283       0.820  -0.626   7.909  1.00  0.00           O  
ATOM   5195  H1  WAT  1283       1.311   0.190   7.818  1.00  0.00           H  
ATOM   5196  H2  WAT  1283       0.271  -0.491   8.681  1.00  0.00           H  
ATOM   5198  O   WAT  1284      -5.319   3.346  22.161  1.00  0.00           O  
ATOM   5199  H1  WAT  1284      -5.492   3.886  22.932  1.00  0.00           H  
ATOM   5200  H2  WAT  1284      -5.844   2.558  22.297  1.00  0.00           H  
ATOM   5202  O   WAT  1285     -17.650 -19.821   8.832  1.00  0.00           O  
ATOM   5203  H1  WAT  1285     -16.880 -19.258   8.744  1.00  0.00           H  
ATOM   5204  H2  WAT  1285     -18.247 -19.518   8.148  1.00  0.00           H  
ATOM   5206  O   WAT  1286       4.706  10.821   7.250  1.00  0.00           O  
ATOM   5207  H1  WAT  1286       3.767  10.664   7.353  1.00  0.00           H  
ATOM   5208  H2  WAT  1286       5.121  10.042   7.621  1.00  0.00           H  
ATOM   5210  O   WAT  1287      11.552 -19.514   0.582  1.00  0.00           O  
ATOM   5211  H1  WAT  1287      11.622 -19.927  -0.279  1.00  0.00           H  
ATOM   5212  H2  WAT  1287      10.903 -20.040   1.048  1.00  0.00           H  
ATOM   5214  O   WAT  1288      -0.102  -0.801  23.921  1.00  0.00           O  
ATOM   5215  H1  WAT  1288      -0.131   0.060  24.338  1.00  0.00           H  
ATOM   5216  H2  WAT  1288      -1.005  -0.967  23.649  1.00  0.00           H  
ATOM   5218  O   WAT  1289      -4.574   9.464  -1.710  1.00  0.00           O  
ATOM   5219  H1  WAT  1289      -3.717   9.530  -2.130  1.00  0.00           H  
ATOM   5220  H2  WAT  1289      -5.073   8.874  -2.275  1.00  0.00           H  
ATOM   5222  O   WAT  1290       7.565  12.587  -6.327  1.00  0.00           O  
ATOM   5223  H1  WAT  1290       8.179  12.390  -7.035  1.00  0.00           H  
ATOM   5224  H2  WAT  1290       7.749  11.926  -5.660  1.00  0.00           H  
ATOM   5226  O   WAT  1291       1.780   6.826  15.445  1.00  0.00           O  
ATOM   5227  H1  WAT  1291       2.244   7.659  15.366  1.00  0.00           H  
ATOM   5228  H2  WAT  1291       1.483   6.632  14.555  1.00  0.00           H  
ATOM   5230  O   WAT  1292       1.772   2.680 -14.458  1.00  0.00           O  
ATOM   5231  H1  WAT  1292       1.797   2.875 -13.522  1.00  0.00           H  
ATOM   5232  H2  WAT  1292       1.064   3.227 -14.798  1.00  0.00           H  
ATOM   5234  O   WAT  1293      -6.541  13.322  -8.638  1.00  0.00           O  
ATOM   5235  H1  WAT  1293      -6.331  13.636  -9.517  1.00  0.00           H  
ATOM   5236  H2  WAT  1293      -5.812  13.622  -8.095  1.00  0.00           H  
ATOM   5238  O   WAT  1294      12.608  -1.277   2.622  1.00  0.00           O  
ATOM   5239  H1  WAT  1294      12.247  -1.739   3.379  1.00  0.00           H  
ATOM   5240  H2  WAT  1294      11.978  -0.578   2.445  1.00  0.00           H  
ATOM   5242  O   WAT  1295      -9.813   0.526   8.340  1.00  0.00           O  
ATOM   5243  H1  WAT  1295     -10.086   1.439   8.432  1.00  0.00           H  
ATOM   5244  H2  WAT  1295     -10.467   0.138   7.760  1.00  0.00           H  
ATOM   5246  O   WAT  1296     -16.429  10.599   0.372  1.00  0.00           O  
ATOM   5247  H1  WAT  1296     -17.325  10.686   0.697  1.00  0.00           H  
ATOM   5248  H2  WAT  1296     -15.891  11.036   1.032  1.00  0.00           H  
ATOM   5250  O   WAT  1297      -0.431  -2.582   4.389  1.00  0.00           O  
ATOM   5251  H1  WAT  1297      -0.197  -3.125   5.142  1.00  0.00           H  
ATOM   5252  H2  WAT  1297      -0.509  -1.698   4.746  1.00  0.00           H  
ATOM   5254  O   WAT  1298      -4.243  -7.469   1.552  1.00  0.00           O  
ATOM   5255  H1  WAT  1298      -3.381  -7.581   1.952  1.00  0.00           H  
ATOM   5256  H2  WAT  1298      -4.209  -7.999   0.756  1.00  0.00           H  
ATOM   5258  O   WAT  1299       2.234  24.462   1.173  1.00  0.00           O  
ATOM   5259  H1  WAT  1299       2.151  23.529   1.372  1.00  0.00           H  
ATOM   5260  H2  WAT  1299       2.848  24.793   1.829  1.00  0.00           H  
ATOM   5262  O   WAT  1300      11.507  20.402   2.256  1.00  0.00           O  
ATOM   5263  H1  WAT  1300      11.297  19.792   2.964  1.00  0.00           H  
ATOM   5264  H2  WAT  1300      10.715  20.930   2.153  1.00  0.00           H  
ATOM   5266  O   WAT  1301       5.397 -12.346 -16.221  1.00  0.00           O  
ATOM   5267  H1  WAT  1301       6.263 -12.165 -16.586  1.00  0.00           H  
ATOM   5268  H2  WAT  1301       5.202 -13.241 -16.498  1.00  0.00           H  
ATOM   5270  O   WAT  1302       4.219  -1.787  14.239  1.00  0.00           O  
ATOM   5271  H1  WAT  1302       3.622  -2.432  14.619  1.00  0.00           H  
ATOM   5272  H2  WAT  1302       4.640  -1.376  14.994  1.00  0.00           H  
ATOM   5274  O   WAT  1303       0.602 -18.582  -0.826  1.00  0.00           O  
ATOM   5275  H1  WAT  1303       0.012 -18.837  -1.534  1.00  0.00           H  
ATOM   5276  H2  WAT  1303       0.139 -17.880  -0.369  1.00  0.00           H  
ATOM   5278  O   WAT  1304      17.445  16.488   6.258  1.00  0.00           O  
ATOM   5279  H1  WAT  1304      17.411  16.873   7.134  1.00  0.00           H  
ATOM   5280  H2  WAT  1304      16.617  16.744   5.852  1.00  0.00           H  
ATOM   5282  O   WAT  1305       4.506  17.183 -16.397  1.00  0.00           O  
ATOM   5283  H1  WAT  1305       4.829  17.923 -15.884  1.00  0.00           H  
ATOM   5284  H2  WAT  1305       4.419  16.471 -15.763  1.00  0.00           H  
ATOM   5286  O   WAT  1306      11.406  17.163   6.860  1.00  0.00           O  
ATOM   5287  H1  WAT  1306      11.943  16.457   7.218  1.00  0.00           H  
ATOM   5288  H2  WAT  1306      11.623  17.926   7.397  1.00  0.00           H  
ATOM   5290  O   WAT  1307      -2.655   4.590 -16.637  1.00  0.00           O  
ATOM   5291  H1  WAT  1307      -1.784   4.409 -16.282  1.00  0.00           H  
ATOM   5292  H2  WAT  1307      -3.255   4.361 -15.927  1.00  0.00           H  
ATOM   5294  O   WAT  1308      -7.587 -14.408 -14.893  1.00  0.00           O  
ATOM   5295  H1  WAT  1308      -7.464 -13.462 -14.815  1.00  0.00           H  
ATOM   5296  H2  WAT  1308      -7.160 -14.770 -14.117  1.00  0.00           H  
ATOM   5298  O   WAT  1309      13.742   1.851  16.857  1.00  0.00           O  
ATOM   5299  H1  WAT  1309      14.237   1.604  17.638  1.00  0.00           H  
ATOM   5300  H2  WAT  1309      13.485   2.760  17.014  1.00  0.00           H  
ATOM   5302  O   WAT  1310      -1.992  17.640   7.655  1.00  0.00           O  
ATOM   5303  H1  WAT  1310      -1.605  17.172   8.395  1.00  0.00           H  
ATOM   5304  H2  WAT  1310      -1.974  18.560   7.918  1.00  0.00           H  
ATOM   5306  O   WAT  1311      -4.467 -19.886   6.559  1.00  0.00           O  
ATOM   5307  H1  WAT  1311      -4.054 -19.420   5.832  1.00  0.00           H  
ATOM   5308  H2  WAT  1311      -4.686 -19.200   7.190  1.00  0.00           H  
ATOM   5310  O   WAT  1312       7.606  10.637  -4.272  1.00  0.00           O  
ATOM   5311  H1  WAT  1312       7.592  11.293  -3.576  1.00  0.00           H  
ATOM   5312  H2  WAT  1312       6.684  10.427  -4.422  1.00  0.00           H  
ATOM   5314  O   WAT  1313      -6.124  14.130 -18.627  1.00  0.00           O  
ATOM   5315  H1  WAT  1313      -6.528  14.734 -19.249  1.00  0.00           H  
ATOM   5316  H2  WAT  1313      -5.520  13.609 -19.157  1.00  0.00           H  
ATOM   5318  O   WAT  1314     -17.204   1.458  -4.375  1.00  0.00           O  
ATOM   5319  H1  WAT  1314     -17.899   1.560  -3.725  1.00  0.00           H  
ATOM   5320  H2  WAT  1314     -16.423   1.256  -3.861  1.00  0.00           H  
ATOM   5322  O   WAT  1315       6.404  19.442  13.219  1.00  0.00           O  
ATOM   5323  H1  WAT  1315       6.551  20.285  13.648  1.00  0.00           H  
ATOM   5324  H2  WAT  1315       5.733  19.015  13.753  1.00  0.00           H  
ATOM   5326  O   WAT  1316      -3.861  15.394  14.142  1.00  0.00           O  
ATOM   5327  H1  WAT  1316      -4.299  16.051  13.602  1.00  0.00           H  
ATOM   5328  H2  WAT  1316      -3.672  15.846  14.964  1.00  0.00           H  
ATOM   5330  O   WAT  1317     -16.792   2.125  20.365  1.00  0.00           O  
ATOM   5331  H1  WAT  1317     -16.712   2.344  21.293  1.00  0.00           H  
ATOM   5332  H2  WAT  1317     -17.428   2.755  20.024  1.00  0.00           H  
ATOM   5334  O   WAT  1318       8.591 -13.274   6.027  1.00  0.00           O  
ATOM   5335  H1  WAT  1318       9.399 -13.361   5.521  1.00  0.00           H  
ATOM   5336  H2  WAT  1318       8.649 -13.960   6.691  1.00  0.00           H  
ATOM   5338  O   WAT  1319       7.407   3.803  -4.402  1.00  0.00           O  
ATOM   5339  H1  WAT  1319       7.669   4.721  -4.476  1.00  0.00           H  
ATOM   5340  H2  WAT  1319       7.038   3.589  -5.259  1.00  0.00           H  
ATOM   5342  O   WAT  1320      12.480  -4.600  22.856  1.00  0.00           O  
ATOM   5343  H1  WAT  1320      11.651  -5.056  22.706  1.00  0.00           H  
ATOM   5344  H2  WAT  1320      12.331  -3.717  22.517  1.00  0.00           H  
ATOM   5346  O   WAT  1321      14.919  -5.698  11.585  1.00  0.00           O  
ATOM   5347  H1  WAT  1321      15.350  -4.876  11.821  1.00  0.00           H  
ATOM   5348  H2  WAT  1321      13.993  -5.544  11.769  1.00  0.00           H  
ATOM   5350  O   WAT  1322      -8.690  17.854 -14.702  1.00  0.00           O  
ATOM   5351  H1  WAT  1322      -8.960  18.772 -14.726  1.00  0.00           H  
ATOM   5352  H2  WAT  1322      -8.950  17.505 -15.554  1.00  0.00           H  
ATOM   5354  O   WAT  1323      -4.653  -3.465  23.570  1.00  0.00           O  
ATOM   5355  H1  WAT  1323      -5.085  -3.466  22.716  1.00  0.00           H  
ATOM   5356  H2  WAT  1323      -3.911  -2.870  23.462  1.00  0.00           H  
ATOM   5358  O   WAT  1324      -8.382 -24.682  -4.413  1.00  0.00           O  
ATOM   5359  H1  WAT  1324      -8.635 -25.554  -4.717  1.00  0.00           H  
ATOM   5360  H2  WAT  1324      -8.795 -24.083  -5.034  1.00  0.00           H  
ATOM   5362  O   WAT  1325       8.814   7.690  17.068  1.00  0.00           O  
ATOM   5363  H1  WAT  1325       8.773   8.249  17.844  1.00  0.00           H  
ATOM   5364  H2  WAT  1325       7.941   7.752  16.682  1.00  0.00           H  
ATOM   5366  O   WAT  1326       7.947  -0.363   1.381  1.00  0.00           O  
ATOM   5367  H1  WAT  1326       8.888  -0.339   1.205  1.00  0.00           H  
ATOM   5368  H2  WAT  1326       7.733  -1.295   1.411  1.00  0.00           H  
ATOM   5370  O   WAT  1327       5.018 -13.304  -0.760  1.00  0.00           O  
ATOM   5371  H1  WAT  1327       5.855 -12.953  -1.065  1.00  0.00           H  
ATOM   5372  H2  WAT  1327       4.393 -13.059  -1.442  1.00  0.00           H  
ATOM   5374  O   WAT  1328       0.041  24.270   8.316  1.00  0.00           O  
ATOM   5375  H1  WAT  1328       0.272  23.698   7.584  1.00  0.00           H  
ATOM   5376  H2  WAT  1328      -0.239  25.087   7.904  1.00  0.00           H  
ATOM   5378  O   WAT  1329      -9.214  19.899  -6.037  1.00  0.00           O  
ATOM   5379  H1  WAT  1329      -8.707  19.284  -5.506  1.00  0.00           H  
ATOM   5380  H2  WAT  1329      -9.837  20.288  -5.423  1.00  0.00           H  
ATOM   5382  O   WAT  1330      -2.893  -5.795 -12.692  1.00  0.00           O  
ATOM   5383  H1  WAT  1330      -3.018  -6.437 -13.391  1.00  0.00           H  
ATOM   5384  H2  WAT  1330      -3.217  -6.233 -11.905  1.00  0.00           H  
ATOM   5386  O   WAT  1331      -6.818   8.485   0.703  1.00  0.00           O  
ATOM   5387  H1  WAT  1331      -7.137   7.919   0.000  1.00  0.00           H  
ATOM   5388  H2  WAT  1331      -6.574   7.882   1.405  1.00  0.00           H  
ATOM   5390  O   WAT  1332       4.152   2.534  24.472  1.00  0.00           O  
ATOM   5391  H1  WAT  1332       4.628   3.212  24.951  1.00  0.00           H  
ATOM   5392  H2  WAT  1332       3.925   1.884  25.138  1.00  0.00           H  
ATOM   5394  O   WAT  1333       5.218  -8.852   5.739  1.00  0.00           O  
ATOM   5395  H1  WAT  1333       5.455  -8.850   6.667  1.00  0.00           H  
ATOM   5396  H2  WAT  1333       4.923  -7.958   5.566  1.00  0.00           H  
ATOM   5398  O   WAT  1334      -0.635  19.986  11.318  1.00  0.00           O  
ATOM   5399  H1  WAT  1334      -0.829  19.145  10.905  1.00  0.00           H  
ATOM   5400  H2  WAT  1334      -0.850  20.637  10.650  1.00  0.00           H  
ATOM   5402  O   WAT  1335       8.633 -19.639  -7.372  1.00  0.00           O  
ATOM   5403  H1  WAT  1335       9.289 -19.355  -6.736  1.00  0.00           H  
ATOM   5404  H2  WAT  1335       8.419 -18.847  -7.865  1.00  0.00           H  
ATOM   5406  O   WAT  1336     -14.611 -19.279   8.494  1.00  0.00           O  
ATOM   5407  H1  WAT  1336     -14.096 -19.860   9.054  1.00  0.00           H  
ATOM   5408  H2  WAT  1336     -14.862 -18.555   9.067  1.00  0.00           H  
ATOM   5410  O   WAT  1337       2.206  15.199  16.267  1.00  0.00           O  
ATOM   5411  H1  WAT  1337       2.903  15.854  16.302  1.00  0.00           H  
ATOM   5412  H2  WAT  1337       2.369  14.719  15.455  1.00  0.00           H  
ATOM   5414  O   WAT  1338      22.495   2.266   9.477  1.00  0.00           O  
ATOM   5415  H1  WAT  1338      21.644   2.229   9.040  1.00  0.00           H  
ATOM   5416  H2  WAT  1338      22.979   2.941   9.001  1.00  0.00           H  
ATOM   5418  O   WAT  1339      -1.247  12.715 -14.795  1.00  0.00           O  
ATOM   5419  H1  WAT  1339      -0.935  11.818 -14.910  1.00  0.00           H  
ATOM   5420  H2  WAT  1339      -2.110  12.620 -14.392  1.00  0.00           H  
ATOM   5422  O   WAT  1340      -6.322  -4.512  -8.642  1.00  0.00           O  
ATOM   5423  H1  WAT  1340      -5.378  -4.585  -8.785  1.00  0.00           H  
ATOM   5424  H2  WAT  1340      -6.434  -3.666  -8.209  1.00  0.00           H  
ATOM   5426  O   WAT  1341       3.980  -9.833 -10.326  1.00  0.00           O  
ATOM   5427  H1  WAT  1341       4.567 -10.464 -10.742  1.00  0.00           H  
ATOM   5428  H2  WAT  1341       3.431  -9.509 -11.039  1.00  0.00           H  
ATOM   5430  O   WAT  1342      -5.820  20.987  -1.241  1.00  0.00           O  
ATOM   5431  H1  WAT  1342      -4.973  21.370  -1.468  1.00  0.00           H  
ATOM   5432  H2  WAT  1342      -5.617  20.084  -0.996  1.00  0.00           H  
ATOM   5434  O   WAT  1343     -11.688   1.811  16.995  1.00  0.00           O  
ATOM   5435  H1  WAT  1343     -12.155   2.401  17.586  1.00  0.00           H  
ATOM   5436  H2  WAT  1343     -10.770   1.891  17.252  1.00  0.00           H  
ATOM   5438  O   WAT  1344      20.300 -13.018   9.719  1.00  0.00           O  
ATOM   5439  H1  WAT  1344      21.144 -12.673   9.428  1.00  0.00           H  
ATOM   5440  H2  WAT  1344      19.967 -12.356  10.326  1.00  0.00           H  
ATOM   5442  O   WAT  1345      -1.108 -18.214  11.313  1.00  0.00           O  
ATOM   5443  H1  WAT  1345      -0.940 -18.644  10.474  1.00  0.00           H  
ATOM   5444  H2  WAT  1345      -1.381 -18.923  11.895  1.00  0.00           H  
ATOM   5446  O   WAT  1346     -14.935  10.012 -17.789  1.00  0.00           O  
ATOM   5447  H1  WAT  1346     -15.020   9.158 -17.365  1.00  0.00           H  
ATOM   5448  H2  WAT  1346     -15.837  10.283 -17.964  1.00  0.00           H  
ATOM   5450  O   WAT  1347      16.006  -2.750   8.038  1.00  0.00           O  
ATOM   5451  H1  WAT  1347      16.798  -3.252   7.844  1.00  0.00           H  
ATOM   5452  H2  WAT  1347      15.313  -3.199   7.554  1.00  0.00           H  
ATOM   5454  O   WAT  1348     -18.769  -7.014  -4.810  1.00  0.00           O  
ATOM   5455  H1  WAT  1348     -18.139  -7.130  -5.521  1.00  0.00           H  
ATOM   5456  H2  WAT  1348     -18.336  -6.414  -4.202  1.00  0.00           H  
ATOM   5458  O   WAT  1349      10.792  -2.890 -21.935  1.00  0.00           O  
ATOM   5459  H1  WAT  1349      10.191  -3.555 -21.599  1.00  0.00           H  
ATOM   5460  H2  WAT  1349      10.228  -2.149 -22.157  1.00  0.00           H  
ATOM   5462  O   WAT  1350      -5.518 -13.407   3.826  1.00  0.00           O  
ATOM   5463  H1  WAT  1350      -5.314 -12.944   3.014  1.00  0.00           H  
ATOM   5464  H2  WAT  1350      -5.423 -14.334   3.604  1.00  0.00           H  
ATOM   5466  O   WAT  1351      14.657 -12.094 -15.116  1.00  0.00           O  
ATOM   5467  H1  WAT  1351      13.927 -12.355 -14.554  1.00  0.00           H  
ATOM   5468  H2  WAT  1351      14.465 -12.499 -15.962  1.00  0.00           H  
ATOM   5470  O   WAT  1352     -14.549 -20.989   6.456  1.00  0.00           O  
ATOM   5471  H1  WAT  1352     -14.636 -20.353   7.166  1.00  0.00           H  
ATOM   5472  H2  WAT  1352     -15.133 -21.706   6.703  1.00  0.00           H  
ATOM   5474  O   WAT  1353      14.959  -2.451  20.657  1.00  0.00           O  
ATOM   5475  H1  WAT  1353      14.970  -3.251  20.131  1.00  0.00           H  
ATOM   5476  H2  WAT  1353      14.932  -2.760  21.563  1.00  0.00           H  
ATOM   5478  O   WAT  1354       3.516  -1.729 -13.386  1.00  0.00           O  
ATOM   5479  H1  WAT  1354       2.659  -1.614 -13.798  1.00  0.00           H  
ATOM   5480  H2  WAT  1354       3.325  -2.161 -12.553  1.00  0.00           H  
ATOM   5482  O   WAT  1355      18.112  -4.308   7.615  1.00  0.00           O  
ATOM   5483  H1  WAT  1355      17.651  -4.922   8.188  1.00  0.00           H  
ATOM   5484  H2  WAT  1355      18.905  -4.079   8.099  1.00  0.00           H  
ATOM   5486  O   WAT  1356     -11.070  18.296   3.956  1.00  0.00           O  
ATOM   5487  H1  WAT  1356     -11.094  18.345   3.000  1.00  0.00           H  
ATOM   5488  H2  WAT  1356     -11.889  18.702   4.238  1.00  0.00           H  
ATOM   5490  O   WAT  1357       5.717 -15.747   0.678  1.00  0.00           O  
ATOM   5491  H1  WAT  1357       5.282 -15.924   1.512  1.00  0.00           H  
ATOM   5492  H2  WAT  1357       5.311 -14.939   0.363  1.00  0.00           H  
ATOM   5494  O   WAT  1358     -17.514  -5.547   0.311  1.00  0.00           O  
ATOM   5495  H1  WAT  1358     -18.355  -5.984   0.176  1.00  0.00           H  
ATOM   5496  H2  WAT  1358     -17.023  -5.720  -0.492  1.00  0.00           H  
ATOM   5498  O   WAT  1359     -11.180  -4.238 -18.986  1.00  0.00           O  
ATOM   5499  H1  WAT  1359     -11.386  -5.027 -18.485  1.00  0.00           H  
ATOM   5500  H2  WAT  1359     -11.364  -4.477 -19.895  1.00  0.00           H  
ATOM   5502  O   WAT  1360      20.870   2.011  11.796  1.00  0.00           O  
ATOM   5503  H1  WAT  1360      21.678   2.019  11.282  1.00  0.00           H  
ATOM   5504  H2  WAT  1360      20.343   2.718  11.424  1.00  0.00           H  
ATOM   5506  O   WAT  1361       4.261  11.782  10.139  1.00  0.00           O  
ATOM   5507  H1  WAT  1361       5.115  11.408  10.356  1.00  0.00           H  
ATOM   5508  H2  WAT  1361       3.949  11.255   9.404  1.00  0.00           H  
ATOM   5510  O   WAT  1362      13.352   6.726   1.936  1.00  0.00           O  
ATOM   5511  H1  WAT  1362      13.214   7.550   2.404  1.00  0.00           H  
ATOM   5512  H2  WAT  1362      12.835   6.084   2.423  1.00  0.00           H  
ATOM   5514  O   WAT  1363     -14.685  -2.570  -6.014  1.00  0.00           O  
ATOM   5515  H1  WAT  1363     -15.019  -3.105  -6.734  1.00  0.00           H  
ATOM   5516  H2  WAT  1363     -14.063  -1.971  -6.428  1.00  0.00           H  
ATOM   5518  O   WAT  1364       3.940  14.599   2.123  1.00  0.00           O  
ATOM   5519  H1  WAT  1364       3.913  15.541   1.959  1.00  0.00           H  
ATOM   5520  H2  WAT  1364       3.937  14.521   3.077  1.00  0.00           H  
ATOM   5522  O   WAT  1365       5.169  -5.561 -26.165  1.00  0.00           O  
ATOM   5523  H1  WAT  1365       4.966  -4.748 -25.703  1.00  0.00           H  
ATOM   5524  H2  WAT  1365       5.915  -5.339 -26.723  1.00  0.00           H  
ATOM   5526  O   WAT  1366      14.092  10.925  14.839  1.00  0.00           O  
ATOM   5527  H1  WAT  1366      14.154  10.578  13.950  1.00  0.00           H  
ATOM   5528  H2  WAT  1366      13.152  11.006  15.000  1.00  0.00           H  
ATOM   5530  O   WAT  1367     -18.651   1.627  16.282  1.00  0.00           O  
ATOM   5531  H1  WAT  1367     -18.597   2.565  16.099  1.00  0.00           H  
ATOM   5532  H2  WAT  1367     -19.203   1.567  17.062  1.00  0.00           H  
ATOM   5534  O   WAT  1368      17.404 -10.768  -9.578  1.00  0.00           O  
ATOM   5535  H1  WAT  1368      18.280 -10.990  -9.265  1.00  0.00           H  
ATOM   5536  H2  WAT  1368      17.545 -10.418 -10.458  1.00  0.00           H  
ATOM   5538  O   WAT  1369      16.067 -11.473  -7.212  1.00  0.00           O  
ATOM   5539  H1  WAT  1369      16.450 -11.287  -8.069  1.00  0.00           H  
ATOM   5540  H2  WAT  1369      16.722 -11.164  -6.585  1.00  0.00           H  
ATOM   5542  O   WAT  1370      -9.785  -8.899 -13.523  1.00  0.00           O  
ATOM   5543  H1  WAT  1370      -9.986  -8.545 -12.657  1.00  0.00           H  
ATOM   5544  H2  WAT  1370      -9.869  -9.847 -13.420  1.00  0.00           H  
ATOM   5546  O   WAT  1371     -14.737  -1.092 -16.315  1.00  0.00           O  
ATOM   5547  H1  WAT  1371     -15.208  -1.179 -17.144  1.00  0.00           H  
ATOM   5548  H2  WAT  1371     -14.683  -0.147 -16.169  1.00  0.00           H  
ATOM   5550  O   WAT  1372      -2.349  16.223 -11.537  1.00  0.00           O  
ATOM   5551  H1  WAT  1372      -1.488  15.835 -11.692  1.00  0.00           H  
ATOM   5552  H2  WAT  1372      -2.179  16.959 -10.950  1.00  0.00           H  
ATOM   5554  O   WAT  1373      11.987   1.149  -7.987  1.00  0.00           O  
ATOM   5555  H1  WAT  1373      11.075   1.412  -8.109  1.00  0.00           H  
ATOM   5556  H2  WAT  1373      12.116   1.164  -7.038  1.00  0.00           H  
ATOM   5558  O   WAT  1374       1.216 -21.874 -11.594  1.00  0.00           O  
ATOM   5559  H1  WAT  1374       1.445 -21.025 -11.972  1.00  0.00           H  
ATOM   5560  H2  WAT  1374       1.990 -22.129 -11.092  1.00  0.00           H  
ATOM   5562  O   WAT  1375       3.479   7.490  12.507  1.00  0.00           O  
ATOM   5563  H1  WAT  1375       2.642   7.044  12.377  1.00  0.00           H  
ATOM   5564  H2  WAT  1375       3.384   7.934  13.350  1.00  0.00           H  
ATOM   5566  O   WAT  1376       3.553 -21.666   4.892  1.00  0.00           O  
ATOM   5567  H1  WAT  1376       3.118 -22.448   5.231  1.00  0.00           H  
ATOM   5568  H2  WAT  1376       4.463 -21.756   5.174  1.00  0.00           H  
ATOM   5570  O   WAT  1377       5.201  13.005  -2.360  1.00  0.00           O  
ATOM   5571  H1  WAT  1377       5.879  12.664  -1.777  1.00  0.00           H  
ATOM   5572  H2  WAT  1377       4.834  12.229  -2.782  1.00  0.00           H  
ATOM   5574  O   WAT  1378     -21.023  -3.850  -3.292  1.00  0.00           O  
ATOM   5575  H1  WAT  1378     -20.910  -3.483  -2.416  1.00  0.00           H  
ATOM   5576  H2  WAT  1378     -20.568  -3.237  -3.869  1.00  0.00           H  
ATOM   5578  O   WAT  1379      -8.360   6.248  19.574  1.00  0.00           O  
ATOM   5579  H1  WAT  1379      -8.797   5.539  20.046  1.00  0.00           H  
ATOM   5580  H2  WAT  1379      -7.436   6.001  19.573  1.00  0.00           H  
ATOM   5582  O   WAT  1380      18.463 -14.915 -13.642  1.00  0.00           O  
ATOM   5583  H1  WAT  1380      17.639 -14.599 -14.013  1.00  0.00           H  
ATOM   5584  H2  WAT  1380      18.198 -15.501 -12.934  1.00  0.00           H  
ATOM   5586  O   WAT  1381      10.957 -14.285  11.287  1.00  0.00           O  
ATOM   5587  H1  WAT  1381      10.730 -13.712  10.554  1.00  0.00           H  
ATOM   5588  H2  WAT  1381      11.913 -14.263  11.321  1.00  0.00           H  
ATOM   5590  O   WAT  1382     -18.309   1.269   7.604  1.00  0.00           O  
ATOM   5591  H1  WAT  1382     -19.190   1.601   7.431  1.00  0.00           H  
ATOM   5592  H2  WAT  1382     -17.975   1.830   8.304  1.00  0.00           H  
ATOM   5594  O   WAT  1383      22.107 -10.904  12.690  1.00  0.00           O  
ATOM   5595  H1  WAT  1383      22.598 -10.893  13.512  1.00  0.00           H  
ATOM   5596  H2  WAT  1383      21.361 -11.477  12.865  1.00  0.00           H  
ATOM   5598  O   WAT  1384      -9.731   9.554  22.310  1.00  0.00           O  
ATOM   5599  H1  WAT  1384     -10.009  10.424  22.594  1.00  0.00           H  
ATOM   5600  H2  WAT  1384     -10.114   9.453  21.438  1.00  0.00           H  
ATOM   5602  O   WAT  1385     -20.826   8.679  -2.525  1.00  0.00           O  
ATOM   5603  H1  WAT  1385     -20.122   8.488  -1.904  1.00  0.00           H  
ATOM   5604  H2  WAT  1385     -21.493   8.017  -2.342  1.00  0.00           H  
ATOM   5606  O   WAT  1386      -3.084 -24.035 -12.010  1.00  0.00           O  
ATOM   5607  H1  WAT  1386      -2.531 -24.803 -12.149  1.00  0.00           H  
ATOM   5608  H2  WAT  1386      -2.605 -23.508 -11.371  1.00  0.00           H  
ATOM   5610  O   WAT  1387     -18.740 -15.853  -3.870  1.00  0.00           O  
ATOM   5611  H1  WAT  1387     -19.413 -15.181  -3.765  1.00  0.00           H  
ATOM   5612  H2  WAT  1387     -18.046 -15.422  -4.368  1.00  0.00           H  
ATOM   5614  O   WAT  1388      -3.547  -4.651  -8.944  1.00  0.00           O  
ATOM   5615  H1  WAT  1388      -2.963  -4.705  -8.187  1.00  0.00           H  
ATOM   5616  H2  WAT  1388      -3.419  -3.764  -9.282  1.00  0.00           H  
ATOM   5618  O   WAT  1389     -18.709 -13.966   7.214  1.00  0.00           O  
ATOM   5619  H1  WAT  1389     -18.497 -13.660   8.096  1.00  0.00           H  
ATOM   5620  H2  WAT  1389     -19.137 -13.219   6.797  1.00  0.00           H  
ATOM   5622  O   WAT  1390     -10.402   9.970  17.209  1.00  0.00           O  
ATOM   5623  H1  WAT  1390     -11.315   9.684  17.233  1.00  0.00           H  
ATOM   5624  H2  WAT  1390      -9.896   9.157  17.222  1.00  0.00           H  
ATOM   5626  O   WAT  1391      -4.747  11.816  -0.615  1.00  0.00           O  
ATOM   5627  H1  WAT  1391      -4.838  10.985  -1.081  1.00  0.00           H  
ATOM   5628  H2  WAT  1391      -5.349  11.744   0.125  1.00  0.00           H  
ATOM   5630  O   WAT  1392      13.180  -6.016   4.867  1.00  0.00           O  
ATOM   5631  H1  WAT  1392      13.668  -6.426   5.581  1.00  0.00           H  
ATOM   5632  H2  WAT  1392      13.758  -6.091   4.108  1.00  0.00           H  
ATOM   5634  O   WAT  1393       3.409  -7.453  -0.448  1.00  0.00           O  
ATOM   5635  H1  WAT  1393       3.665  -7.082  -1.293  1.00  0.00           H  
ATOM   5636  H2  WAT  1393       4.212  -7.849  -0.108  1.00  0.00           H  
ATOM   5638  O   WAT  1394       0.869 -10.797  17.551  1.00  0.00           O  
ATOM   5639  H1  WAT  1394       1.554 -10.311  17.093  1.00  0.00           H  
ATOM   5640  H2  WAT  1394       0.508 -11.384  16.887  1.00  0.00           H  
ATOM   5642  O   WAT  1395      11.624 -11.043 -19.637  1.00  0.00           O  
ATOM   5643  H1  WAT  1395      12.034 -10.241 -19.315  1.00  0.00           H  
ATOM   5644  H2  WAT  1395      12.357 -11.633 -19.814  1.00  0.00           H  
ATOM   5646  O   WAT  1396       1.799  18.056 -17.185  1.00  0.00           O  
ATOM   5647  H1  WAT  1396       1.139  17.487 -17.580  1.00  0.00           H  
ATOM   5648  H2  WAT  1396       2.547  17.482 -17.026  1.00  0.00           H  
ATOM   5650  O   WAT  1397      19.750  -1.794  -0.501  1.00  0.00           O  
ATOM   5651  H1  WAT  1397      19.341  -2.438  -1.078  1.00  0.00           H  
ATOM   5652  H2  WAT  1397      19.196  -1.017  -0.577  1.00  0.00           H  
ATOM   5654  O   WAT  1398      -5.238  -3.514 -11.997  1.00  0.00           O  
ATOM   5655  H1  WAT  1398      -5.391  -3.010 -12.796  1.00  0.00           H  
ATOM   5656  H2  WAT  1398      -5.570  -4.389 -12.199  1.00  0.00           H  
ATOM   5658  O   WAT  1399     -13.026  14.896 -17.170  1.00  0.00           O  
ATOM   5659  H1  WAT  1399     -12.233  14.538 -16.770  1.00  0.00           H  
ATOM   5660  H2  WAT  1399     -13.698  14.801 -16.495  1.00  0.00           H  
ATOM   5662  O   WAT  1400     -18.327  -4.411 -10.685  1.00  0.00           O  
ATOM   5663  H1  WAT  1400     -17.854  -5.043 -11.227  1.00  0.00           H  
ATOM   5664  H2  WAT  1400     -18.167  -4.699  -9.786  1.00  0.00           H  
ATOM   5666  O   WAT  1401     -12.423  -5.637  -6.774  1.00  0.00           O  
ATOM   5667  H1  WAT  1401     -11.992  -6.047  -6.023  1.00  0.00           H  
ATOM   5668  H2  WAT  1401     -13.346  -5.593  -6.525  1.00  0.00           H  
ATOM   5670  O   WAT  1402     -12.461  17.940  -6.281  1.00  0.00           O  
ATOM   5671  H1  WAT  1402     -12.621  17.410  -5.500  1.00  0.00           H  
ATOM   5672  H2  WAT  1402     -11.607  17.648  -6.599  1.00  0.00           H  
ATOM   5674  O   WAT  1403      10.436   1.321  22.525  1.00  0.00           O  
ATOM   5675  H1  WAT  1403       9.873   0.896  21.877  1.00  0.00           H  
ATOM   5676  H2  WAT  1403      11.224   1.560  22.037  1.00  0.00           H  
ATOM   5678  O   WAT  1404     -13.751   7.040 -18.339  1.00  0.00           O  
ATOM   5679  H1  WAT  1404     -13.767   6.150 -18.689  1.00  0.00           H  
ATOM   5680  H2  WAT  1404     -14.176   7.571 -19.012  1.00  0.00           H  
ATOM   5682  O   WAT  1405      -8.624 -25.682  -7.908  1.00  0.00           O  
ATOM   5683  H1  WAT  1405      -8.864 -26.303  -7.220  1.00  0.00           H  
ATOM   5684  H2  WAT  1405      -7.808 -26.028  -8.269  1.00  0.00           H  
ATOM   5686  O   WAT  1406       2.823   0.121  -7.792  1.00  0.00           O  
ATOM   5687  H1  WAT  1406       2.959  -0.685  -8.289  1.00  0.00           H  
ATOM   5688  H2  WAT  1406       3.333   0.781  -8.262  1.00  0.00           H  
ATOM   5690  O   WAT  1407       0.925  20.366  -0.274  1.00  0.00           O  
ATOM   5691  H1  WAT  1407       1.093  20.666   0.619  1.00  0.00           H  
ATOM   5692  H2  WAT  1407       0.317  19.634  -0.171  1.00  0.00           H  
ATOM   5694  O   WAT  1408     -21.673  16.488  -2.343  1.00  0.00           O  
ATOM   5695  H1  WAT  1408     -21.754  17.441  -2.338  1.00  0.00           H  
ATOM   5696  H2  WAT  1408     -20.746  16.326  -2.168  1.00  0.00           H  
ATOM   5698  O   WAT  1409      -0.691 -20.235  -5.569  1.00  0.00           O  
ATOM   5699  H1  WAT  1409      -0.380 -20.949  -5.012  1.00  0.00           H  
ATOM   5700  H2  WAT  1409      -1.537 -19.990  -5.195  1.00  0.00           H  
ATOM   5702  O   WAT  1410       1.830  12.639   1.498  1.00  0.00           O  
ATOM   5703  H1  WAT  1410       2.723  12.944   1.656  1.00  0.00           H  
ATOM   5704  H2  WAT  1410       1.345  13.429   1.258  1.00  0.00           H  
ATOM   5706  O   WAT  1411       5.536  -2.792   9.342  1.00  0.00           O  
ATOM   5707  H1  WAT  1411       5.672  -2.859  10.287  1.00  0.00           H  
ATOM   5708  H2  WAT  1411       5.782  -1.892   9.128  1.00  0.00           H  
ATOM   5710  O   WAT  1412      -1.830  21.574  -9.360  1.00  0.00           O  
ATOM   5711  H1  WAT  1412      -2.680  21.850  -9.019  1.00  0.00           H  
ATOM   5712  H2  WAT  1412      -1.317  21.358  -8.581  1.00  0.00           H  
ATOM   5714  O   WAT  1413       5.148  20.772   6.275  1.00  0.00           O  
ATOM   5715  H1  WAT  1413       4.670  20.987   7.076  1.00  0.00           H  
ATOM   5716  H2  WAT  1413       6.070  20.841   6.520  1.00  0.00           H  
ATOM   5718  O   WAT  1414      -3.393  -5.218   5.673  1.00  0.00           O  
ATOM   5719  H1  WAT  1414      -3.398  -4.265   5.580  1.00  0.00           H  
ATOM   5720  H2  WAT  1414      -4.292  -5.439   5.916  1.00  0.00           H  
ATOM   5722  O   WAT  1415      -8.702  -3.739 -18.001  1.00  0.00           O  
ATOM   5723  H1  WAT  1415      -8.505  -4.102 -17.138  1.00  0.00           H  
ATOM   5724  H2  WAT  1415      -9.581  -4.060 -18.201  1.00  0.00           H  
ATOM   5726  O   WAT  1416     -16.868   1.631  -9.134  1.00  0.00           O  
ATOM   5727  H1  WAT  1416     -16.702   0.737  -9.433  1.00  0.00           H  
ATOM   5728  H2  WAT  1416     -16.056   1.895  -8.703  1.00  0.00           H  
ATOM   5730  O   WAT  1417     -21.752   1.136  12.919  1.00  0.00           O  
ATOM   5731  H1  WAT  1417     -21.746   0.913  11.988  1.00  0.00           H  
ATOM   5732  H2  WAT  1417     -21.187   1.906  12.984  1.00  0.00           H  
ATOM   5734  O   WAT  1418      12.367  -6.119  18.740  1.00  0.00           O  
ATOM   5735  H1  WAT  1418      12.786  -6.328  19.575  1.00  0.00           H  
ATOM   5736  H2  WAT  1418      12.025  -6.957  18.428  1.00  0.00           H  
ATOM   5738  O   WAT  1419     -15.959   7.105   4.748  1.00  0.00           O  
ATOM   5739  H1  WAT  1419     -16.895   7.049   4.938  1.00  0.00           H  
ATOM   5740  H2  WAT  1419     -15.881   7.840   4.141  1.00  0.00           H  
ATOM   5742  O   WAT  1420      22.937  16.405   2.697  1.00  0.00           O  
ATOM   5743  H1  WAT  1420      22.502  16.345   3.548  1.00  0.00           H  
ATOM   5744  H2  WAT  1420      22.861  17.328   2.454  1.00  0.00           H  
ATOM   5746  O   WAT  1421      22.713  -2.188   7.965  1.00  0.00           O  
ATOM   5747  H1  WAT  1421      23.331  -1.491   7.742  1.00  0.00           H  
ATOM   5748  H2  WAT  1421      22.588  -2.104   8.910  1.00  0.00           H  
ATOM   5750  O   WAT  1422       6.383   5.232 -10.038  1.00  0.00           O  
ATOM   5751  H1  WAT  1422       5.855   5.019 -10.807  1.00  0.00           H  
ATOM   5752  H2  WAT  1422       6.009   4.701  -9.335  1.00  0.00           H  
ATOM   5754  O   WAT  1423      12.152  -8.956 -10.171  1.00  0.00           O  
ATOM   5755  H1  WAT  1423      12.847  -9.529 -10.497  1.00  0.00           H  
ATOM   5756  H2  WAT  1423      12.421  -8.077 -10.438  1.00  0.00           H  
ATOM   5758  O   WAT  1424      -7.342  -6.991 -18.802  1.00  0.00           O  
ATOM   5759  H1  WAT  1424      -8.167  -7.287 -19.186  1.00  0.00           H  
ATOM   5760  H2  WAT  1424      -7.432  -6.040 -18.744  1.00  0.00           H  
ATOM   5762  O   WAT  1425       6.629  13.767   6.580  1.00  0.00           O  
ATOM   5763  H1  WAT  1425       6.069  13.155   6.103  1.00  0.00           H  
ATOM   5764  H2  WAT  1425       6.409  14.625   6.218  1.00  0.00           H  
ATOM   5766  O   WAT  1426       3.666   8.387 -19.727  1.00  0.00           O  
ATOM   5767  H1  WAT  1426       2.855   8.098 -19.307  1.00  0.00           H  
ATOM   5768  H2  WAT  1426       4.330   7.773 -19.413  1.00  0.00           H  
ATOM   5770  O   WAT  1427      21.334  -8.665   5.513  1.00  0.00           O  
ATOM   5771  H1  WAT  1427      21.319  -7.831   5.982  1.00  0.00           H  
ATOM   5772  H2  WAT  1427      20.853  -8.494   4.704  1.00  0.00           H  
ATOM   5774  O   WAT  1428     -16.818 -11.121 -10.159  1.00  0.00           O  
ATOM   5775  H1  WAT  1428     -16.877 -11.251  -9.212  1.00  0.00           H  
ATOM   5776  H2  WAT  1428     -17.621 -11.511 -10.504  1.00  0.00           H  
ATOM   5778  O   WAT  1429       4.180 -19.255   0.972  1.00  0.00           O  
ATOM   5779  H1  WAT  1429       3.951 -18.440   1.419  1.00  0.00           H  
ATOM   5780  H2  WAT  1429       4.704 -18.978   0.221  1.00  0.00           H  
ATOM   5782  O   WAT  1430     -21.120   0.136  -6.252  1.00  0.00           O  
ATOM   5783  H1  WAT  1430     -20.513   0.430  -6.931  1.00  0.00           H  
ATOM   5784  H2  WAT  1430     -20.727  -0.667  -5.910  1.00  0.00           H  
ATOM   5786  O   WAT  1431      -2.680  12.610 -10.375  1.00  0.00           O  
ATOM   5787  H1  WAT  1431      -3.215  13.337 -10.056  1.00  0.00           H  
ATOM   5788  H2  WAT  1431      -2.921  11.872  -9.815  1.00  0.00           H  
ATOM   5790  O   WAT  1432     -17.575  10.386 -17.737  1.00  0.00           O  
ATOM   5791  H1  WAT  1432     -18.093   9.712 -18.177  1.00  0.00           H  
ATOM   5792  H2  WAT  1432     -17.543  10.105 -16.823  1.00  0.00           H  
ATOM   5794  O   WAT  1433       7.451 -17.547 -15.558  1.00  0.00           O  
ATOM   5795  H1  WAT  1433       6.710 -17.613 -14.956  1.00  0.00           H  
ATOM   5796  H2  WAT  1433       8.194 -17.893 -15.062  1.00  0.00           H  
ATOM   5798  O   WAT  1434      14.341   5.407  14.389  1.00  0.00           O  
ATOM   5799  H1  WAT  1434      13.864   5.081  15.152  1.00  0.00           H  
ATOM   5800  H2  WAT  1434      14.457   4.637  13.832  1.00  0.00           H  
ATOM   5802  O   WAT  1435      17.356  13.193  -8.254  1.00  0.00           O  
ATOM   5803  H1  WAT  1435      16.992  13.816  -7.625  1.00  0.00           H  
ATOM   5804  H2  WAT  1435      17.343  12.354  -7.794  1.00  0.00           H  
ATOM   5806  O   WAT  1436      16.445   8.393  -2.472  1.00  0.00           O  
ATOM   5807  H1  WAT  1436      16.002   8.639  -1.660  1.00  0.00           H  
ATOM   5808  H2  WAT  1436      16.152   9.042  -3.111  1.00  0.00           H  
ATOM   5810  O   WAT  1437      13.886  19.584  -3.112  1.00  0.00           O  
ATOM   5811  H1  WAT  1437      13.481  20.041  -2.375  1.00  0.00           H  
ATOM   5812  H2  WAT  1437      14.527  18.999  -2.708  1.00  0.00           H  
ATOM   5814  O   WAT  1438       6.490  -4.356  16.754  1.00  0.00           O  
ATOM   5815  H1  WAT  1438       6.166  -4.217  15.864  1.00  0.00           H  
ATOM   5816  H2  WAT  1438       7.386  -4.672  16.636  1.00  0.00           H  
ATOM   5818  O   WAT  1439     -15.024 -12.083   1.679  1.00  0.00           O  
ATOM   5819  H1  WAT  1439     -15.156 -11.413   2.350  1.00  0.00           H  
ATOM   5820  H2  WAT  1439     -15.693 -12.743   1.864  1.00  0.00           H  
ATOM   5822  O   WAT  1440       8.963  11.019 -14.261  1.00  0.00           O  
ATOM   5823  H1  WAT  1440       9.347  11.147 -15.129  1.00  0.00           H  
ATOM   5824  H2  WAT  1440       9.160  11.829 -13.790  1.00  0.00           H  
ATOM   5826  O   WAT  1441     -10.813  10.839  14.521  1.00  0.00           O  
ATOM   5827  H1  WAT  1441     -10.546  10.457  15.357  1.00  0.00           H  
ATOM   5828  H2  WAT  1441     -10.534  11.753  14.575  1.00  0.00           H  
ATOM   5830  O   WAT  1442      -7.052   3.564 -18.468  1.00  0.00           O  
ATOM   5831  H1  WAT  1442      -7.699   3.800 -19.133  1.00  0.00           H  
ATOM   5832  H2  WAT  1442      -6.220   3.538 -18.942  1.00  0.00           H  
ATOM   5834  O   WAT  1443     -14.890  -4.960 -10.362  1.00  0.00           O  
ATOM   5835  H1  WAT  1443     -15.584  -4.740  -9.741  1.00  0.00           H  
ATOM   5836  H2  WAT  1443     -15.349  -5.358 -11.102  1.00  0.00           H  
ATOM   5838  O   WAT  1444     -21.276  11.388   4.850  1.00  0.00           O  
ATOM   5839  H1  WAT  1444     -20.357  11.413   4.584  1.00  0.00           H  
ATOM   5840  H2  WAT  1444     -21.611  12.259   4.638  1.00  0.00           H  
ATOM   5842  O   WAT  1445      -3.227 -23.274  -0.129  1.00  0.00           O  
ATOM   5843  H1  WAT  1445      -2.919 -22.966   0.723  1.00  0.00           H  
ATOM   5844  H2  WAT  1445      -3.592 -22.494  -0.548  1.00  0.00           H  
ATOM   5846  O   WAT  1446      13.165  15.086   2.238  1.00  0.00           O  
ATOM   5847  H1  WAT  1446      12.822  14.571   2.968  1.00  0.00           H  
ATOM   5848  H2  WAT  1446      12.431  15.152   1.626  1.00  0.00           H  
ATOM   5850  O   WAT  1447      21.882   8.002  12.414  1.00  0.00           O  
ATOM   5851  H1  WAT  1447      21.621   8.714  12.998  1.00  0.00           H  
ATOM   5852  H2  WAT  1447      22.832   8.091  12.338  1.00  0.00           H  
ATOM   5854  O   WAT  1448      14.324  -3.828   6.300  1.00  0.00           O  
ATOM   5855  H1  WAT  1448      13.970  -4.554   5.785  1.00  0.00           H  
ATOM   5856  H2  WAT  1448      15.072  -3.515   5.790  1.00  0.00           H  
ATOM   5858  O   WAT  1449       4.210  15.710   5.008  1.00  0.00           O  
ATOM   5859  H1  WAT  1449       4.087  16.645   5.174  1.00  0.00           H  
ATOM   5860  H2  WAT  1449       3.351  15.322   5.175  1.00  0.00           H  
ATOM   5862  O   WAT  1450       7.179 -11.271  -5.600  1.00  0.00           O  
ATOM   5863  H1  WAT  1450       7.090 -12.140  -5.207  1.00  0.00           H  
ATOM   5864  H2  WAT  1450       7.630 -10.752  -4.933  1.00  0.00           H  
ATOM   5866  O   WAT  1451      14.799  20.665   7.315  1.00  0.00           O  
ATOM   5867  H1  WAT  1451      13.979  21.109   7.101  1.00  0.00           H  
ATOM   5868  H2  WAT  1451      14.580  19.733   7.291  1.00  0.00           H  
ATOM   5870  O   WAT  1452      17.041 -16.499  12.228  1.00  0.00           O  
ATOM   5871  H1  WAT  1452      17.914 -16.839  12.035  1.00  0.00           H  
ATOM   5872  H2  WAT  1452      16.906 -15.803  11.585  1.00  0.00           H  
ATOM   5874  O   WAT  1453       7.984 -12.618 -23.416  1.00  0.00           O  
ATOM   5875  H1  WAT  1453       7.055 -12.461 -23.587  1.00  0.00           H  
ATOM   5876  H2  WAT  1453       8.396 -12.580 -24.279  1.00  0.00           H  
ATOM   5878  O   WAT  1454      15.548 -16.636  -5.148  1.00  0.00           O  
ATOM   5879  H1  WAT  1454      16.314 -16.210  -5.531  1.00  0.00           H  
ATOM   5880  H2  WAT  1454      15.839 -17.528  -4.958  1.00  0.00           H  
ATOM   5882  O   WAT  1455      16.809   8.856   6.858  1.00  0.00           O  
ATOM   5883  H1  WAT  1455      17.587   9.378   6.660  1.00  0.00           H  
ATOM   5884  H2  WAT  1455      16.139   9.189   6.261  1.00  0.00           H  
ATOM   5886  O   WAT  1456      -1.421 -15.955   6.003  1.00  0.00           O  
ATOM   5887  H1  WAT  1456      -1.568 -15.318   5.304  1.00  0.00           H  
ATOM   5888  H2  WAT  1456      -1.630 -16.800   5.605  1.00  0.00           H  
ATOM   5890  O   WAT  1457     -21.079 -12.165   6.885  1.00  0.00           O  
ATOM   5891  H1  WAT  1457     -20.313 -11.643   6.646  1.00  0.00           H  
ATOM   5892  H2  WAT  1457     -21.157 -12.056   7.833  1.00  0.00           H  
ATOM   5894  O   WAT  1458      14.157 -18.784   0.159  1.00  0.00           O  
ATOM   5895  H1  WAT  1458      13.240 -18.851   0.424  1.00  0.00           H  
ATOM   5896  H2  WAT  1458      14.124 -18.665  -0.790  1.00  0.00           H  
ATOM   5898  O   WAT  1459     -17.840 -17.391  -7.354  1.00  0.00           O  
ATOM   5899  H1  WAT  1459     -17.419 -17.109  -6.541  1.00  0.00           H  
ATOM   5900  H2  WAT  1459     -17.335 -18.156  -7.631  1.00  0.00           H  
ATOM   5902  O   WAT  1460       7.584  -7.603   2.392  1.00  0.00           O  
ATOM   5903  H1  WAT  1460       7.484  -6.693   2.673  1.00  0.00           H  
ATOM   5904  H2  WAT  1460       8.287  -7.577   1.742  1.00  0.00           H  
ATOM   5906  O   WAT  1461      -2.407   8.948 -22.002  1.00  0.00           O  
ATOM   5907  H1  WAT  1461      -1.456   8.909 -22.104  1.00  0.00           H  
ATOM   5908  H2  WAT  1461      -2.726   8.153 -22.428  1.00  0.00           H  
ATOM   5910  O   WAT  1462       0.924   6.321  12.903  1.00  0.00           O  
ATOM   5911  H1  WAT  1462       0.236   6.929  12.632  1.00  0.00           H  
ATOM   5912  H2  WAT  1462       0.507   5.459  12.872  1.00  0.00           H  
ATOM   5914  O   WAT  1463     -22.001  15.806   5.522  1.00  0.00           O  
ATOM   5915  H1  WAT  1463     -22.387  16.639   5.792  1.00  0.00           H  
ATOM   5916  H2  WAT  1463     -21.057  15.962   5.543  1.00  0.00           H  
ATOM   5918  O   WAT  1464      18.872  -4.226 -19.927  1.00  0.00           O  
ATOM   5919  H1  WAT  1464      18.804  -3.295 -19.717  1.00  0.00           H  
ATOM   5920  H2  WAT  1464      19.643  -4.290 -20.491  1.00  0.00           H  
ATOM   5922  O   WAT  1465       2.569  11.285  -7.946  1.00  0.00           O  
ATOM   5923  H1  WAT  1465       2.354  11.618  -8.817  1.00  0.00           H  
ATOM   5924  H2  WAT  1465       2.559  12.059  -7.384  1.00  0.00           H  
ATOM   5926  O   WAT  1466     -10.772  18.586 -10.935  1.00  0.00           O  
ATOM   5927  H1  WAT  1466     -11.455  17.930 -11.078  1.00  0.00           H  
ATOM   5928  H2  WAT  1466     -10.515  18.467 -10.020  1.00  0.00           H  
ATOM   5930  O   WAT  1467       3.383 -22.897 -10.362  1.00  0.00           O  
ATOM   5931  H1  WAT  1467       3.243 -23.081  -9.433  1.00  0.00           H  
ATOM   5932  H2  WAT  1467       3.799 -23.689 -10.702  1.00  0.00           H  
ATOM   5934  O   WAT  1468       0.310 -23.035   1.315  1.00  0.00           O  
ATOM   5935  H1  WAT  1468       0.397 -23.979   1.450  1.00  0.00           H  
ATOM   5936  H2  WAT  1468       1.162 -22.678   1.564  1.00  0.00           H  
ATOM   5938  O   WAT  1469     -15.620  18.219 -14.947  1.00  0.00           O  
ATOM   5939  H1  WAT  1469     -16.445  17.927 -14.558  1.00  0.00           H  
ATOM   5940  H2  WAT  1469     -15.191  18.718 -14.252  1.00  0.00           H  
ATOM   5942  O   WAT  1470       4.319  -7.273  -9.075  1.00  0.00           O  
ATOM   5943  H1  WAT  1470       5.269  -7.235  -9.188  1.00  0.00           H  
ATOM   5944  H2  WAT  1470       4.012  -7.806  -9.808  1.00  0.00           H  
ATOM   5946  O   WAT  1471      -7.859   1.545  21.493  1.00  0.00           O  
ATOM   5947  H1  WAT  1471      -7.859   1.739  22.430  1.00  0.00           H  
ATOM   5948  H2  WAT  1471      -7.171   0.887  21.385  1.00  0.00           H  
ATOM   5950  O   WAT  1472     -12.949 -12.410  -1.160  1.00  0.00           O  
ATOM   5951  H1  WAT  1472     -13.764 -12.797  -1.481  1.00  0.00           H  
ATOM   5952  H2  WAT  1472     -12.263 -12.991  -1.489  1.00  0.00           H  
ATOM   5954  O   WAT  1473      23.044  -8.740  -8.264  1.00  0.00           O  
ATOM   5955  H1  WAT  1473      23.139  -8.107  -8.975  1.00  0.00           H  
ATOM   5956  H2  WAT  1473      23.639  -8.427  -7.583  1.00  0.00           H  
ATOM   5958  O   WAT  1474      -6.004  10.898 -16.159  1.00  0.00           O  
ATOM   5959  H1  WAT  1474      -6.655  10.637 -16.811  1.00  0.00           H  
ATOM   5960  H2  WAT  1474      -5.277  10.288 -16.290  1.00  0.00           H  
ATOM   5962  O   WAT  1475      12.353 -12.968   5.051  1.00  0.00           O  
ATOM   5963  H1  WAT  1475      11.989 -12.786   5.918  1.00  0.00           H  
ATOM   5964  H2  WAT  1475      13.170 -12.470   5.026  1.00  0.00           H  
ATOM   5966  O   WAT  1476     -18.941   7.682  -1.057  1.00  0.00           O  
ATOM   5967  H1  WAT  1476     -17.994   7.820  -1.033  1.00  0.00           H  
ATOM   5968  H2  WAT  1476     -19.044   6.773  -1.339  1.00  0.00           H  
ATOM   5970  O   WAT  1477      20.040  -3.834   9.558  1.00  0.00           O  
ATOM   5971  H1  WAT  1477      20.587  -3.075   9.761  1.00  0.00           H  
ATOM   5972  H2  WAT  1477      20.450  -4.558  10.031  1.00  0.00           H  
ATOM   5974  O   WAT  1478     -12.446  14.908  13.338  1.00  0.00           O  
ATOM   5975  H1  WAT  1478     -11.860  15.063  14.079  1.00  0.00           H  
ATOM   5976  H2  WAT  1478     -12.619  13.967  13.362  1.00  0.00           H  
ATOM   5978  O   WAT  1479      13.040  -7.097  14.036  1.00  0.00           O  
ATOM   5979  H1  WAT  1479      13.570  -6.659  14.702  1.00  0.00           H  
ATOM   5980  H2  WAT  1479      12.822  -6.406  13.410  1.00  0.00           H  
ATOM   5982  O   WAT  1480      16.995   6.302   5.884  1.00  0.00           O  
ATOM   5983  H1  WAT  1480      17.364   7.104   6.254  1.00  0.00           H  
ATOM   5984  H2  WAT  1480      16.949   6.471   4.943  1.00  0.00           H  
ATOM   5986  O   WAT  1481     -21.946   7.590 -13.813  1.00  0.00           O  
ATOM   5987  H1  WAT  1481     -22.724   7.507 -13.260  1.00  0.00           H  
ATOM   5988  H2  WAT  1481     -21.495   6.751 -13.719  1.00  0.00           H  
ATOM   5990  O   WAT  1482      15.494  -8.886   3.300  1.00  0.00           O  
ATOM   5991  H1  WAT  1482      15.957  -9.481   2.711  1.00  0.00           H  
ATOM   5992  H2  WAT  1482      16.182  -8.502   3.844  1.00  0.00           H  
ATOM   5994  O   WAT  1483       6.145  -9.902 -22.413  1.00  0.00           O  
ATOM   5995  H1  WAT  1483       6.962 -10.357 -22.206  1.00  0.00           H  
ATOM   5996  H2  WAT  1483       5.612  -9.998 -21.624  1.00  0.00           H  
ATOM   5998  O   WAT  1484       2.403  20.555   4.277  1.00  0.00           O  
ATOM   5999  H1  WAT  1484       3.169  20.108   4.637  1.00  0.00           H  
ATOM   6000  H2  WAT  1484       1.947  20.905   5.042  1.00  0.00           H  
ATOM   6002  O   WAT  1485      -7.031  -2.112  -7.681  1.00  0.00           O  
ATOM   6003  H1  WAT  1485      -7.227  -1.185  -7.814  1.00  0.00           H  
ATOM   6004  H2  WAT  1485      -7.485  -2.339  -6.869  1.00  0.00           H  
ATOM   6006  O   WAT  1486      -5.581  -0.122 -19.370  1.00  0.00           O  
ATOM   6007  H1  WAT  1486      -5.519  -0.630 -20.179  1.00  0.00           H  
ATOM   6008  H2  WAT  1486      -5.993  -0.718 -18.744  1.00  0.00           H  
ATOM   6010  O   WAT  1487     -12.415  -9.193   8.196  1.00  0.00           O  
ATOM   6011  H1  WAT  1487     -12.212  -9.307   7.268  1.00  0.00           H  
ATOM   6012  H2  WAT  1487     -13.356  -9.018   8.216  1.00  0.00           H  
ATOM   6014  O   WAT  1488     -20.442  -5.392   2.592  1.00  0.00           O  
ATOM   6015  H1  WAT  1488     -20.747  -4.547   2.923  1.00  0.00           H  
ATOM   6016  H2  WAT  1488     -20.709  -6.022   3.262  1.00  0.00           H  
ATOM   6018  O   WAT  1489     -15.147  11.271  18.983  1.00  0.00           O  
ATOM   6019  H1  WAT  1489     -15.942  11.784  19.124  1.00  0.00           H  
ATOM   6020  H2  WAT  1489     -15.439  10.506  18.487  1.00  0.00           H  
ATOM   6022  O   WAT  1490      -1.668  11.617  14.816  1.00  0.00           O  
ATOM   6023  H1  WAT  1490      -1.113  12.226  15.304  1.00  0.00           H  
ATOM   6024  H2  WAT  1490      -1.173  10.798  14.807  1.00  0.00           H  
ATOM   6026  O   WAT  1491      -3.156  11.743   6.313  1.00  0.00           O  
ATOM   6027  H1  WAT  1491      -2.788  12.457   6.834  1.00  0.00           H  
ATOM   6028  H2  WAT  1491      -4.088  11.745   6.530  1.00  0.00           H  
ATOM   6030  O   WAT  1492      17.931  12.322  -1.075  1.00  0.00           O  
ATOM   6031  H1  WAT  1492      17.608  11.536  -0.634  1.00  0.00           H  
ATOM   6032  H2  WAT  1492      17.566  12.268  -1.958  1.00  0.00           H  
ATOM   6034  O   WAT  1493      -8.718  13.492 -17.878  1.00  0.00           O  
ATOM   6035  H1  WAT  1493      -7.764  13.547 -17.922  1.00  0.00           H  
ATOM   6036  H2  WAT  1493      -9.018  14.384 -18.052  1.00  0.00           H  
ATOM   6038  O   WAT  1494       5.558  -0.187  16.167  1.00  0.00           O  
ATOM   6039  H1  WAT  1494       6.410   0.223  16.019  1.00  0.00           H  
ATOM   6040  H2  WAT  1494       4.994   0.529  16.457  1.00  0.00           H  
ATOM   6042  O   WAT  1495      -5.765 -11.180 -14.362  1.00  0.00           O  
ATOM   6043  H1  WAT  1495      -6.177 -11.675 -13.653  1.00  0.00           H  
ATOM   6044  H2  WAT  1495      -5.061 -10.692 -13.935  1.00  0.00           H  
ATOM   6046  O   WAT  1496     -14.825 -10.722  16.106  1.00  0.00           O  
ATOM   6047  H1  WAT  1496     -14.277 -10.368  16.807  1.00  0.00           H  
ATOM   6048  H2  WAT  1496     -15.448 -10.022  15.912  1.00  0.00           H  
ATOM   6050  O   WAT  1497      11.756  11.801   2.425  1.00  0.00           O  
ATOM   6051  H1  WAT  1497      10.878  12.130   2.619  1.00  0.00           H  
ATOM   6052  H2  WAT  1497      11.909  12.049   1.513  1.00  0.00           H  
ATOM   6054  O   WAT  1498      -0.787  -0.264   5.748  1.00  0.00           O  
ATOM   6055  H1  WAT  1498      -0.580   0.659   5.602  1.00  0.00           H  
ATOM   6056  H2  WAT  1498      -0.146  -0.553   6.397  1.00  0.00           H  
ATOM   6058  O   WAT  1499       1.739  13.130  13.770  1.00  0.00           O  
ATOM   6059  H1  WAT  1499       0.950  13.111  13.227  1.00  0.00           H  
ATOM   6060  H2  WAT  1499       1.678  12.341  14.308  1.00  0.00           H  
ATOM   6062  O   WAT  1500      11.411  -2.190   4.787  1.00  0.00           O  
ATOM   6063  H1  WAT  1500      11.843  -2.222   5.641  1.00  0.00           H  
ATOM   6064  H2  WAT  1500      10.478  -2.133   4.992  1.00  0.00           H  
ATOM   6066  O   WAT  1501     -17.343   7.015 -12.055  1.00  0.00           O  
ATOM   6067  H1  WAT  1501     -16.720   7.252 -11.369  1.00  0.00           H  
ATOM   6068  H2  WAT  1501     -17.956   7.749 -12.086  1.00  0.00           H  
ATOM   6070  O   WAT  1502       5.464   7.524 -16.696  1.00  0.00           O  
ATOM   6071  H1  WAT  1502       5.796   8.202 -17.284  1.00  0.00           H  
ATOM   6072  H2  WAT  1502       6.197   7.334 -16.110  1.00  0.00           H  
ATOM   6074  O   WAT  1503      16.280 -12.282   5.371  1.00  0.00           O  
ATOM   6075  H1  WAT  1503      15.813 -13.087   5.592  1.00  0.00           H  
ATOM   6076  H2  WAT  1503      15.630 -11.589   5.483  1.00  0.00           H  
ATOM   6078  O   WAT  1504       5.043   4.015  20.443  1.00  0.00           O  
ATOM   6079  H1  WAT  1504       5.637   3.759  21.148  1.00  0.00           H  
ATOM   6080  H2  WAT  1504       4.173   3.781  20.766  1.00  0.00           H  
ATOM   6082  O   WAT  1505       5.396 -11.974 -23.863  1.00  0.00           O  
ATOM   6083  H1  WAT  1505       4.455 -11.917 -24.029  1.00  0.00           H  
ATOM   6084  H2  WAT  1505       5.601 -11.181 -23.368  1.00  0.00           H  
ATOM   6086  O   WAT  1506      11.251   0.831  16.494  1.00  0.00           O  
ATOM   6087  H1  WAT  1506      11.096   1.211  15.629  1.00  0.00           H  
ATOM   6088  H2  WAT  1506      12.121   1.145  16.741  1.00  0.00           H  
ATOM   6090  O   WAT  1507     -18.572 -10.254   2.988  1.00  0.00           O  
ATOM   6091  H1  WAT  1507     -18.791  -9.761   2.197  1.00  0.00           H  
ATOM   6092  H2  WAT  1507     -19.287 -10.884   3.083  1.00  0.00           H  
ATOM   6094  O   WAT  1508     -10.620 -25.353  -9.579  1.00  0.00           O  
ATOM   6095  H1  WAT  1508      -9.908 -25.435  -8.946  1.00  0.00           H  
ATOM   6096  H2  WAT  1508     -10.200 -25.476 -10.430  1.00  0.00           H  
ATOM   6098  O   WAT  1509      -6.969 -12.195   8.786  1.00  0.00           O  
ATOM   6099  H1  WAT  1509      -7.259 -12.401   7.898  1.00  0.00           H  
ATOM   6100  H2  WAT  1509      -6.034 -12.398   8.787  1.00  0.00           H  
ATOM   6102  O   WAT  1510      10.439  18.857  12.598  1.00  0.00           O  
ATOM   6103  H1  WAT  1510      11.022  18.341  13.156  1.00  0.00           H  
ATOM   6104  H2  WAT  1510      10.020  18.212  12.028  1.00  0.00           H  
ATOM   6106  O   WAT  1511       4.482 -13.241  11.071  1.00  0.00           O  
ATOM   6107  H1  WAT  1511       4.553 -14.097  11.493  1.00  0.00           H  
ATOM   6108  H2  WAT  1511       3.769 -13.343  10.441  1.00  0.00           H  
ATOM   6110  O   WAT  1512       9.198   4.984  17.316  1.00  0.00           O  
ATOM   6111  H1  WAT  1512       9.084   5.934  17.293  1.00  0.00           H  
ATOM   6112  H2  WAT  1512       9.667   4.819  18.135  1.00  0.00           H  
ATOM   6114  O   WAT  1513     -23.018  12.318  -1.163  1.00  0.00           O  
ATOM   6115  H1  WAT  1513     -22.098  12.419  -1.405  1.00  0.00           H  
ATOM   6116  H2  WAT  1513     -23.143  12.928  -0.436  1.00  0.00           H  
ATOM   6118  O   WAT  1514      -5.660   7.150   3.151  1.00  0.00           O  
ATOM   6119  H1  WAT  1514      -5.655   8.038   3.509  1.00  0.00           H  
ATOM   6120  H2  WAT  1514      -4.739   6.959   2.973  1.00  0.00           H  
ATOM   6122  O   WAT  1515      -6.677   0.868  15.614  1.00  0.00           O  
ATOM   6123  H1  WAT  1515      -7.300   1.199  14.967  1.00  0.00           H  
ATOM   6124  H2  WAT  1515      -6.904  -0.056  15.714  1.00  0.00           H  
ATOM   6126  O   WAT  1516      -2.932 -16.806  -4.057  1.00  0.00           O  
ATOM   6127  H1  WAT  1516      -2.395 -16.186  -3.564  1.00  0.00           H  
ATOM   6128  H2  WAT  1516      -2.962 -16.444  -4.943  1.00  0.00           H  
ATOM   6130  O   WAT  1517      -2.547   4.366  26.186  1.00  0.00           O  
ATOM   6131  H1  WAT  1517      -2.327   4.145  25.281  1.00  0.00           H  
ATOM   6132  H2  WAT  1517      -2.710   3.521  26.606  1.00  0.00           H  
ATOM   6134  O   WAT  1518     -14.898 -10.541 -12.172  1.00  0.00           O  
ATOM   6135  H1  WAT  1518     -15.587 -10.846 -11.582  1.00  0.00           H  
ATOM   6136  H2  WAT  1518     -14.189 -10.266 -11.591  1.00  0.00           H  
ATOM   6138  O   WAT  1519     -16.155 -17.499  10.426  1.00  0.00           O  
ATOM   6139  H1  WAT  1519     -16.288 -16.590  10.693  1.00  0.00           H  
ATOM   6140  H2  WAT  1519     -16.359 -18.011  11.209  1.00  0.00           H  
ATOM   6142  O   WAT  1520     -12.561  13.484 -19.574  1.00  0.00           O  
ATOM   6143  H1  WAT  1520     -12.755  14.054 -18.831  1.00  0.00           H  
ATOM   6144  H2  WAT  1520     -11.856  13.932 -20.042  1.00  0.00           H  
ATOM   6146  O   WAT  1521      14.895  -8.061  -3.341  1.00  0.00           O  
ATOM   6147  H1  WAT  1521      15.082  -7.471  -4.071  1.00  0.00           H  
ATOM   6148  H2  WAT  1521      13.939  -8.081  -3.288  1.00  0.00           H  
ATOM   6150  O   WAT  1522       3.440  -3.374 -16.673  1.00  0.00           O  
ATOM   6151  H1  WAT  1522       2.924  -2.796 -16.111  1.00  0.00           H  
ATOM   6152  H2  WAT  1522       3.647  -4.126 -16.118  1.00  0.00           H  
ATOM   6154  O   WAT  1523      12.419  -4.276  16.219  1.00  0.00           O  
ATOM   6155  H1  WAT  1523      12.954  -4.152  15.435  1.00  0.00           H  
ATOM   6156  H2  WAT  1523      12.807  -5.035  16.656  1.00  0.00           H  
ATOM   6158  O   WAT  1524      -1.607  14.109  18.196  1.00  0.00           O  
ATOM   6159  H1  WAT  1524      -2.510  13.830  18.042  1.00  0.00           H  
ATOM   6160  H2  WAT  1524      -1.651  15.066  18.206  1.00  0.00           H  
ATOM   6162  O   WAT  1525      -2.179  20.199   7.950  1.00  0.00           O  
ATOM   6163  H1  WAT  1525      -2.584  20.495   7.135  1.00  0.00           H  
ATOM   6164  H2  WAT  1525      -2.016  21.003   8.443  1.00  0.00           H  
ATOM   6166  O   WAT  1526      10.455  -0.109   0.806  1.00  0.00           O  
ATOM   6167  H1  WAT  1526      10.160   0.405   0.054  1.00  0.00           H  
ATOM   6168  H2  WAT  1526      10.544  -1.000   0.467  1.00  0.00           H  
ATOM   6170  O   WAT  1527       5.604   5.036 -12.889  1.00  0.00           O  
ATOM   6171  H1  WAT  1527       6.137   5.722 -13.290  1.00  0.00           H  
ATOM   6172  H2  WAT  1527       6.179   4.271 -12.862  1.00  0.00           H  
ATOM   6174  O   WAT  1528     -15.333  -8.527   7.377  1.00  0.00           O  
ATOM   6175  H1  WAT  1528     -16.138  -8.527   7.895  1.00  0.00           H  
ATOM   6176  H2  WAT  1528     -15.553  -8.021   6.594  1.00  0.00           H  
ATOM   6178  O   WAT  1529      19.448   3.108  19.201  1.00  0.00           O  
ATOM   6179  H1  WAT  1529      19.667   3.645  18.440  1.00  0.00           H  
ATOM   6180  H2  WAT  1529      18.738   2.541  18.898  1.00  0.00           H  
ATOM   6182  O   WAT  1530      -8.291  10.681  -9.851  1.00  0.00           O  
ATOM   6183  H1  WAT  1530      -8.957  10.800 -10.529  1.00  0.00           H  
ATOM   6184  H2  WAT  1530      -7.928   9.812 -10.022  1.00  0.00           H  
ATOM   6186  O   WAT  1531      -8.857   5.052  24.716  1.00  0.00           O  
ATOM   6187  H1  WAT  1531      -9.316   5.637  24.114  1.00  0.00           H  
ATOM   6188  H2  WAT  1531      -8.462   5.636  25.364  1.00  0.00           H  
ATOM   6190  O   WAT  1532      14.021 -14.950 -17.129  1.00  0.00           O  
ATOM   6191  H1  WAT  1532      14.638 -15.045 -17.855  1.00  0.00           H  
ATOM   6192  H2  WAT  1532      13.751 -15.846 -16.926  1.00  0.00           H  
ATOM   6194  O   WAT  1533      -7.340  -4.679  -1.763  1.00  0.00           O  
ATOM   6195  H1  WAT  1533      -7.962  -4.545  -1.047  1.00  0.00           H  
ATOM   6196  H2  WAT  1533      -7.883  -4.943  -2.506  1.00  0.00           H  
ATOM   6198  O   WAT  1534       9.365  14.342 -15.639  1.00  0.00           O  
ATOM   6199  H1  WAT  1534       9.319  13.440 -15.957  1.00  0.00           H  
ATOM   6200  H2  WAT  1534       9.266  14.878 -16.426  1.00  0.00           H  
ATOM   6202  O   WAT  1535      -5.524  20.855  15.667  1.00  0.00           O  
ATOM   6203  H1  WAT  1535      -6.051  21.616  15.424  1.00  0.00           H  
ATOM   6204  H2  WAT  1535      -4.746  21.226  16.084  1.00  0.00           H  
ATOM   6206  O   WAT  1536      -6.978   8.084   7.283  1.00  0.00           O  
ATOM   6207  H1  WAT  1536      -6.841   8.630   8.057  1.00  0.00           H  
ATOM   6208  H2  WAT  1536      -6.377   8.440   6.628  1.00  0.00           H  
ATOM   6210  O   WAT  1537      -5.278 -17.512   8.278  1.00  0.00           O  
ATOM   6211  H1  WAT  1537      -6.022 -17.065   8.681  1.00  0.00           H  
ATOM   6212  H2  WAT  1537      -4.509 -17.106   8.680  1.00  0.00           H  
ATOM   6214  O   WAT  1538      -6.705  13.338  11.296  1.00  0.00           O  
ATOM   6215  H1  WAT  1538      -6.932  12.854  10.502  1.00  0.00           H  
ATOM   6216  H2  WAT  1538      -7.542  13.660  11.629  1.00  0.00           H  
ATOM   6218  O   WAT  1539      12.899  11.348 -14.462  1.00  0.00           O  
ATOM   6219  H1  WAT  1539      13.327  10.717 -13.884  1.00  0.00           H  
ATOM   6220  H2  WAT  1539      12.624  10.832 -15.220  1.00  0.00           H  
ATOM   6222  O   WAT  1540      15.984  14.506  -0.947  1.00  0.00           O  
ATOM   6223  H1  WAT  1540      16.722  15.113  -0.888  1.00  0.00           H  
ATOM   6224  H2  WAT  1540      16.272  13.840  -1.571  1.00  0.00           H  
ATOM   6226  O   WAT  1541      12.892  -1.209  -1.346  1.00  0.00           O  
ATOM   6227  H1  WAT  1541      12.305  -1.788  -0.859  1.00  0.00           H  
ATOM   6228  H2  WAT  1541      12.669  -1.358  -2.264  1.00  0.00           H  
ATOM   6230  O   WAT  1542     -17.207  -3.681 -18.757  1.00  0.00           O  
ATOM   6231  H1  WAT  1542     -16.519  -4.282 -18.470  1.00  0.00           H  
ATOM   6232  H2  WAT  1542     -16.790  -2.820 -18.751  1.00  0.00           H  
ATOM   6234  O   WAT  1543      -9.021  17.007  17.304  1.00  0.00           O  
ATOM   6235  H1  WAT  1543      -8.876  17.893  17.636  1.00  0.00           H  
ATOM   6236  H2  WAT  1543      -8.146  16.689  17.081  1.00  0.00           H  
ATOM   6238  O   WAT  1544      21.957  16.866  -5.633  1.00  0.00           O  
ATOM   6239  H1  WAT  1544      21.002  16.928  -5.621  1.00  0.00           H  
ATOM   6240  H2  WAT  1544      22.138  15.931  -5.535  1.00  0.00           H  
ATOM   6242  O   WAT  1545      -8.817   6.134 -10.249  1.00  0.00           O  
ATOM   6243  H1  WAT  1545      -9.653   5.927 -10.667  1.00  0.00           H  
ATOM   6244  H2  WAT  1545      -8.540   5.310  -9.848  1.00  0.00           H  
ATOM   6246  O   WAT  1546       1.757 -19.693  -9.618  1.00  0.00           O  
ATOM   6247  H1  WAT  1546       1.815 -19.929  -8.692  1.00  0.00           H  
ATOM   6248  H2  WAT  1546       2.356 -18.952  -9.713  1.00  0.00           H  
ATOM   6250  O   WAT  1547      15.036  20.892   9.992  1.00  0.00           O  
ATOM   6251  H1  WAT  1547      15.037  20.740   9.047  1.00  0.00           H  
ATOM   6252  H2  WAT  1547      15.733  21.533  10.132  1.00  0.00           H  
ATOM   6254  O   WAT  1548     -16.306  12.022 -12.486  1.00  0.00           O  
ATOM   6255  H1  WAT  1548     -17.208  11.886 -12.774  1.00  0.00           H  
ATOM   6256  H2  WAT  1548     -16.204  12.974 -12.458  1.00  0.00           H  
ATOM   6258  O   WAT  1549       1.608   8.721  -0.790  1.00  0.00           O  
ATOM   6259  H1  WAT  1549       1.847   9.021   0.087  1.00  0.00           H  
ATOM   6260  H2  WAT  1549       1.050   9.417  -1.137  1.00  0.00           H  
ATOM   6262  O   WAT  1550      -4.609 -14.839 -17.678  1.00  0.00           O  
ATOM   6263  H1  WAT  1550      -3.652 -14.816 -17.663  1.00  0.00           H  
ATOM   6264  H2  WAT  1550      -4.855 -14.172 -18.318  1.00  0.00           H  
ATOM   6266  O   WAT  1551       7.869   9.082   7.180  1.00  0.00           O  
ATOM   6267  H1  WAT  1551       7.724   9.998   6.943  1.00  0.00           H  
ATOM   6268  H2  WAT  1551       7.027   8.788   7.527  1.00  0.00           H  
ATOM   6270  O   WAT  1552     -18.308  -1.576  17.955  1.00  0.00           O  
ATOM   6271  H1  WAT  1552     -18.915  -1.054  17.431  1.00  0.00           H  
ATOM   6272  H2  WAT  1552     -17.769  -2.035  17.311  1.00  0.00           H  
ATOM   6274  O   WAT  1553      -7.484  -9.404  -5.232  1.00  0.00           O  
ATOM   6275  H1  WAT  1553      -7.090 -10.274  -5.291  1.00  0.00           H  
ATOM   6276  H2  WAT  1553      -7.969  -9.416  -4.406  1.00  0.00           H  
ATOM   6278  O   WAT  1554      -6.989   1.244  18.249  1.00  0.00           O  
ATOM   6279  H1  WAT  1554      -7.027   1.027  17.318  1.00  0.00           H  
ATOM   6280  H2  WAT  1554      -7.763   1.787  18.400  1.00  0.00           H  
ATOM   6282  O   WAT  1555      -1.974  14.398 -16.993  1.00  0.00           O  
ATOM   6283  H1  WAT  1555      -2.844  14.664 -16.696  1.00  0.00           H  
ATOM   6284  H2  WAT  1555      -1.665  13.794 -16.318  1.00  0.00           H  
ATOM   6286  O   WAT  1556      11.192 -13.391  -9.910  1.00  0.00           O  
ATOM   6287  H1  WAT  1556      11.022 -12.663  -9.313  1.00  0.00           H  
ATOM   6288  H2  WAT  1556      11.550 -14.081  -9.352  1.00  0.00           H  
ATOM   6290  O   WAT  1557      -4.914 -14.785  10.642  1.00  0.00           O  
ATOM   6291  H1  WAT  1557      -4.155 -15.093  11.137  1.00  0.00           H  
ATOM   6292  H2  WAT  1557      -4.627 -13.959  10.253  1.00  0.00           H  
ATOM   6294  O   WAT  1558      17.625  -7.719   4.759  1.00  0.00           O  
ATOM   6295  H1  WAT  1558      18.191  -6.949   4.720  1.00  0.00           H  
ATOM   6296  H2  WAT  1558      18.017  -8.271   5.436  1.00  0.00           H  
ATOM   6298  O   WAT  1559     -20.415   7.552 -16.000  1.00  0.00           O  
ATOM   6299  H1  WAT  1559     -20.636   6.848 -16.610  1.00  0.00           H  
ATOM   6300  H2  WAT  1559     -21.145   7.570 -15.381  1.00  0.00           H  
ATOM   6302  O   WAT  1560      -6.603 -10.014   2.937  1.00  0.00           O  
ATOM   6303  H1  WAT  1560      -7.213 -10.742   3.053  1.00  0.00           H  
ATOM   6304  H2  WAT  1560      -7.008  -9.466   2.265  1.00  0.00           H  
ATOM   6306  O   WAT  1561      22.341  -2.613  16.878  1.00  0.00           O  
ATOM   6307  H1  WAT  1561      22.798  -3.170  16.248  1.00  0.00           H  
ATOM   6308  H2  WAT  1561      22.653  -1.728  16.686  1.00  0.00           H  
ATOM   6310  O   WAT  1562      -1.911 -14.349  17.618  1.00  0.00           O  
ATOM   6311  H1  WAT  1562      -1.267 -14.370  18.326  1.00  0.00           H  
ATOM   6312  H2  WAT  1562      -1.853 -15.215  17.215  1.00  0.00           H  
ATOM   6314  O   WAT  1563       9.291   7.732   2.262  1.00  0.00           O  
ATOM   6315  H1  WAT  1563       9.874   6.985   2.400  1.00  0.00           H  
ATOM   6316  H2  WAT  1563       9.801   8.339   1.726  1.00  0.00           H  
ATOM   6318  O   WAT  1564      -3.308  -2.235 -19.928  1.00  0.00           O  
ATOM   6319  H1  WAT  1564      -3.271  -2.499 -20.848  1.00  0.00           H  
ATOM   6320  H2  WAT  1564      -3.864  -2.894 -19.512  1.00  0.00           H  
ATOM   6322  O   WAT  1565     -15.621  15.301  11.371  1.00  0.00           O  
ATOM   6323  H1  WAT  1565     -16.149  15.465  10.589  1.00  0.00           H  
ATOM   6324  H2  WAT  1565     -16.262  15.196  12.074  1.00  0.00           H  
ATOM   6326  O   WAT  1566     -19.109   2.055  -2.533  1.00  0.00           O  
ATOM   6327  H1  WAT  1566     -19.353   1.740  -1.662  1.00  0.00           H  
ATOM   6328  H2  WAT  1566     -19.866   1.851  -3.082  1.00  0.00           H  
ATOM   6330  O   WAT  1567       7.868   7.095   5.090  1.00  0.00           O  
ATOM   6331  H1  WAT  1567       7.877   7.644   5.874  1.00  0.00           H  
ATOM   6332  H2  WAT  1567       7.149   7.442   4.562  1.00  0.00           H  
ATOM   6334  O   WAT  1568       8.823   6.408  -4.959  1.00  0.00           O  
ATOM   6335  H1  WAT  1568       8.883   6.917  -5.767  1.00  0.00           H  
ATOM   6336  H2  WAT  1568       9.531   6.745  -4.410  1.00  0.00           H  
ATOM   6338  O   WAT  1569       6.211  -9.321 -18.062  1.00  0.00           O  
ATOM   6339  H1  WAT  1569       6.326  -8.764 -17.292  1.00  0.00           H  
ATOM   6340  H2  WAT  1569       6.660  -8.852 -18.766  1.00  0.00           H  
ATOM   6342  O   WAT  1570      -9.131  19.686  18.023  1.00  0.00           O  
ATOM   6343  H1  WAT  1570      -8.900  19.893  18.929  1.00  0.00           H  
ATOM   6344  H2  WAT  1570     -10.016  20.036  17.917  1.00  0.00           H  
ATOM   6346  O   WAT  1571      -5.710   0.665 -11.535  1.00  0.00           O  
ATOM   6347  H1  WAT  1571      -6.210  -0.125 -11.329  1.00  0.00           H  
ATOM   6348  H2  WAT  1571      -5.030   0.366 -12.140  1.00  0.00           H  
ATOM   6350  O   WAT  1572      -3.799 -14.036 -15.078  1.00  0.00           O  
ATOM   6351  H1  WAT  1572      -3.849 -13.101 -15.277  1.00  0.00           H  
ATOM   6352  H2  WAT  1572      -4.118 -14.468 -15.870  1.00  0.00           H  
ATOM   6354  O   WAT  1573     -10.333 -14.272  -6.307  1.00  0.00           O  
ATOM   6355  H1  WAT  1573      -9.694 -14.649  -5.701  1.00  0.00           H  
ATOM   6356  H2  WAT  1573     -10.978 -13.849  -5.741  1.00  0.00           H  
ATOM   6358  O   WAT  1574      19.909 -17.204  -8.797  1.00  0.00           O  
ATOM   6359  H1  WAT  1574      20.844 -17.409  -8.812  1.00  0.00           H  
ATOM   6360  H2  WAT  1574      19.758 -16.836  -7.927  1.00  0.00           H  
ATOM   6362  O   WAT  1575      -8.184 -18.770  13.172  1.00  0.00           O  
ATOM   6363  H1  WAT  1575      -7.371 -18.931  13.650  1.00  0.00           H  
ATOM   6364  H2  WAT  1575      -7.974 -18.049  12.579  1.00  0.00           H  
ATOM   6366  O   WAT  1576     -13.467  13.509 -11.802  1.00  0.00           O  
ATOM   6367  H1  WAT  1576     -13.095  12.948 -12.483  1.00  0.00           H  
ATOM   6368  H2  WAT  1576     -12.708  13.927 -11.395  1.00  0.00           H  
ATOM   6370  O   WAT  1577      12.967   7.518  17.702  1.00  0.00           O  
ATOM   6371  H1  WAT  1577      12.303   7.833  17.089  1.00  0.00           H  
ATOM   6372  H2  WAT  1577      13.209   6.653  17.371  1.00  0.00           H  
ATOM   6374  O   WAT  1578       4.852  16.512 -12.081  1.00  0.00           O  
ATOM   6375  H1  WAT  1578       4.674  15.640 -11.729  1.00  0.00           H  
ATOM   6376  H2  WAT  1578       4.965  16.373 -13.021  1.00  0.00           H  
ATOM   6378  O   WAT  1579     -10.351  12.584  16.914  1.00  0.00           O  
ATOM   6379  H1  WAT  1579      -9.848  12.883  16.156  1.00  0.00           H  
ATOM   6380  H2  WAT  1579     -10.008  11.710  17.100  1.00  0.00           H  
ATOM   6382  O   WAT  1580       2.386 -12.750  14.598  1.00  0.00           O  
ATOM   6383  H1  WAT  1580       1.463 -12.638  14.826  1.00  0.00           H  
ATOM   6384  H2  WAT  1580       2.379 -13.375  13.873  1.00  0.00           H  
ATOM   6386  O   WAT  1581     -21.892   5.675  -1.627  1.00  0.00           O  
ATOM   6387  H1  WAT  1581     -22.054   4.900  -2.166  1.00  0.00           H  
ATOM   6388  H2  WAT  1581     -21.140   5.437  -1.085  1.00  0.00           H  
ATOM   6390  O   WAT  1582      12.181  13.505   4.400  1.00  0.00           O  
ATOM   6391  H1  WAT  1582      13.034  13.336   4.800  1.00  0.00           H  
ATOM   6392  H2  WAT  1582      12.058  12.782   3.785  1.00  0.00           H  
ATOM   6394  O   WAT  1583      -3.110   0.429 -21.261  1.00  0.00           O  
ATOM   6395  H1  WAT  1583      -3.129  -0.369 -20.733  1.00  0.00           H  
ATOM   6396  H2  WAT  1583      -3.722   1.021 -20.823  1.00  0.00           H  
ATOM   6398  O   WAT  1584      -4.725  -8.928  18.980  1.00  0.00           O  
ATOM   6399  H1  WAT  1584      -4.609  -9.394  18.152  1.00  0.00           H  
ATOM   6400  H2  WAT  1584      -3.847  -8.625  19.210  1.00  0.00           H  
ATOM   6402  O   WAT  1585       2.013  -6.106  -9.594  1.00  0.00           O  
ATOM   6403  H1  WAT  1585       2.808  -6.599  -9.796  1.00  0.00           H  
ATOM   6404  H2  WAT  1585       1.762  -5.706 -10.426  1.00  0.00           H  
ATOM   6406  O   WAT  1586      -3.527  -9.184   3.845  1.00  0.00           O  
ATOM   6407  H1  WAT  1586      -3.370  -9.914   4.445  1.00  0.00           H  
ATOM   6408  H2  WAT  1586      -4.345  -9.409   3.403  1.00  0.00           H  
ATOM   6410  O   WAT  1587      -1.157  22.319   9.875  1.00  0.00           O  
ATOM   6411  H1  WAT  1587      -1.886  22.855  10.188  1.00  0.00           H  
ATOM   6412  H2  WAT  1587      -0.548  22.947   9.486  1.00  0.00           H  
ATOM   6414  O   WAT  1588       7.181   1.156 -17.976  1.00  0.00           O  
ATOM   6415  H1  WAT  1588       6.699   1.976 -18.087  1.00  0.00           H  
ATOM   6416  H2  WAT  1588       8.068   1.429 -17.740  1.00  0.00           H  
ATOM   6418  O   WAT  1589      -7.105  -1.976  12.995  1.00  0.00           O  
ATOM   6419  H1  WAT  1589      -7.068  -2.881  12.684  1.00  0.00           H  
ATOM   6420  H2  WAT  1589      -7.005  -1.447  12.204  1.00  0.00           H  
ATOM   6422  O   WAT  1590      -9.775   6.997 -13.515  1.00  0.00           O  
ATOM   6423  H1  WAT  1590     -10.394   7.629 -13.882  1.00  0.00           H  
ATOM   6424  H2  WAT  1590      -9.633   7.295 -12.617  1.00  0.00           H  
ATOM   6426  O   WAT  1591       4.366   2.764 -17.455  1.00  0.00           O  
ATOM   6427  H1  WAT  1591       4.334   3.054 -16.544  1.00  0.00           H  
ATOM   6428  H2  WAT  1591       3.453   2.583 -17.681  1.00  0.00           H  
ATOM   6430  O   WAT  1592      22.476  -3.144  -2.998  1.00  0.00           O  
ATOM   6431  H1  WAT  1592      23.135  -3.839  -2.997  1.00  0.00           H  
ATOM   6432  H2  WAT  1592      22.085  -3.184  -2.125  1.00  0.00           H  
ATOM   6434  O   WAT  1593      -1.481 -24.628  13.510  1.00  0.00           O  
ATOM   6435  H1  WAT  1593      -1.959 -25.342  13.932  1.00  0.00           H  
ATOM   6436  H2  WAT  1593      -0.935 -25.060  12.853  1.00  0.00           H  
ATOM   6438  O   WAT  1594      -9.126  12.558  -2.763  1.00  0.00           O  
ATOM   6439  H1  WAT  1594      -9.943  12.619  -3.258  1.00  0.00           H  
ATOM   6440  H2  WAT  1594      -8.518  13.127  -3.234  1.00  0.00           H  
ATOM   6442  O   WAT  1595      16.819  -0.787  -7.143  1.00  0.00           O  
ATOM   6443  H1  WAT  1595      16.353  -1.557  -7.469  1.00  0.00           H  
ATOM   6444  H2  WAT  1595      16.220  -0.397  -6.506  1.00  0.00           H  
ATOM   6446  O   WAT  1596     -15.288  11.676  -1.998  1.00  0.00           O  
ATOM   6447  H1  WAT  1596     -15.926  11.216  -1.453  1.00  0.00           H  
ATOM   6448  H2  WAT  1596     -14.994  11.020  -2.630  1.00  0.00           H  
ATOM   6450  O   WAT  1597      -7.356 -21.751  -0.588  1.00  0.00           O  
ATOM   6451  H1  WAT  1597      -7.735 -22.625  -0.498  1.00  0.00           H  
ATOM   6452  H2  WAT  1597      -8.023 -21.163  -0.234  1.00  0.00           H  
ATOM   6454  O   WAT  1598       2.269   7.235  19.227  1.00  0.00           O  
ATOM   6455  H1  WAT  1598       1.986   7.037  20.119  1.00  0.00           H  
ATOM   6456  H2  WAT  1598       3.138   6.840  19.158  1.00  0.00           H  
ATOM   6458  O   WAT  1599       9.913 -15.827   3.414  1.00  0.00           O  
ATOM   6459  H1  WAT  1599      10.759 -15.408   3.257  1.00  0.00           H  
ATOM   6460  H2  WAT  1599       9.268 -15.151   3.207  1.00  0.00           H  
ATOM   6462  O   WAT  1600       5.320  15.065  -4.164  1.00  0.00           O  
ATOM   6463  H1  WAT  1600       6.124  14.956  -4.672  1.00  0.00           H  
ATOM   6464  H2  WAT  1600       5.240  14.253  -3.663  1.00  0.00           H  
ATOM   6466  O   WAT  1601      12.401  20.671   5.848  1.00  0.00           O  
ATOM   6467  H1  WAT  1601      12.010  20.070   5.215  1.00  0.00           H  
ATOM   6468  H2  WAT  1601      12.746  21.389   5.316  1.00  0.00           H  
ATOM   6470  O   WAT  1602     -14.192  16.088   3.588  1.00  0.00           O  
ATOM   6471  H1  WAT  1602     -14.205  15.371   2.954  1.00  0.00           H  
ATOM   6472  H2  WAT  1602     -14.335  16.875   3.062  1.00  0.00           H  
ATOM   6474  O   WAT  1603     -20.652  -7.503   4.377  1.00  0.00           O  
ATOM   6475  H1  WAT  1603     -21.248  -8.099   4.830  1.00  0.00           H  
ATOM   6476  H2  WAT  1603     -19.786  -7.727   4.716  1.00  0.00           H  
ATOM   6478  O   WAT  1604       0.327   5.836  24.156  1.00  0.00           O  
ATOM   6479  H1  WAT  1604      -0.620   5.935  24.248  1.00  0.00           H  
ATOM   6480  H2  WAT  1604       0.525   6.209  23.298  1.00  0.00           H  
ATOM   6482  O   WAT  1605      16.836  -5.622 -12.196  1.00  0.00           O  
ATOM   6483  H1  WAT  1605      17.514  -5.961 -12.780  1.00  0.00           H  
ATOM   6484  H2  WAT  1605      16.930  -6.137 -11.395  1.00  0.00           H  
ATOM   6486  O   WAT  1606       8.536 -15.201  13.034  1.00  0.00           O  
ATOM   6487  H1  WAT  1606       8.425 -14.461  12.436  1.00  0.00           H  
ATOM   6488  H2  WAT  1606       9.121 -15.798  12.569  1.00  0.00           H  
ATOM   6490  O   WAT  1607       2.473  -3.261  15.808  1.00  0.00           O  
ATOM   6491  H1  WAT  1607       2.888  -4.012  15.384  1.00  0.00           H  
ATOM   6492  H2  WAT  1607       1.749  -3.027  15.227  1.00  0.00           H  
ATOM   6494  O   WAT  1608       6.454   0.565   3.256  1.00  0.00           O  
ATOM   6495  H1  WAT  1608       5.520   0.415   3.107  1.00  0.00           H  
ATOM   6496  H2  WAT  1608       6.872   0.308   2.435  1.00  0.00           H  
ATOM   6498  O   WAT  1609      -6.369   8.439  -3.597  1.00  0.00           O  
ATOM   6499  H1  WAT  1609      -5.704   8.192  -4.240  1.00  0.00           H  
ATOM   6500  H2  WAT  1609      -6.572   9.352  -3.801  1.00  0.00           H  
ATOM   6502  O   WAT  1610     -12.695   4.059  -4.134  1.00  0.00           O  
ATOM   6503  H1  WAT  1610     -13.643   4.128  -4.244  1.00  0.00           H  
ATOM   6504  H2  WAT  1610     -12.346   4.835  -4.573  1.00  0.00           H  
ATOM   6506  O   WAT  1611     -14.419  -7.885 -14.163  1.00  0.00           O  
ATOM   6507  H1  WAT  1611     -15.082  -7.992 -13.482  1.00  0.00           H  
ATOM   6508  H2  WAT  1611     -14.845  -8.192 -14.963  1.00  0.00           H  
ATOM   6510  O   WAT  1612      17.241   0.295  12.782  1.00  0.00           O  
ATOM   6511  H1  WAT  1612      17.426   1.228  12.896  1.00  0.00           H  
ATOM   6512  H2  WAT  1612      17.914  -0.010  12.175  1.00  0.00           H  
ATOM   6514  O   WAT  1613      -8.692  -4.975   0.791  1.00  0.00           O  
ATOM   6515  H1  WAT  1613      -7.931  -4.886   1.366  1.00  0.00           H  
ATOM   6516  H2  WAT  1613      -9.430  -5.097   1.387  1.00  0.00           H  
ATOM   6518  O   WAT  1614      -4.227  -8.197  -3.377  1.00  0.00           O  
ATOM   6519  H1  WAT  1614      -3.950  -8.795  -4.072  1.00  0.00           H  
ATOM   6520  H2  WAT  1614      -3.532  -7.541  -3.335  1.00  0.00           H  
ATOM   6522  O   WAT  1615      -0.788 -19.217   8.553  1.00  0.00           O  
ATOM   6523  H1  WAT  1615       0.072 -19.614   8.694  1.00  0.00           H  
ATOM   6524  H2  WAT  1615      -1.374 -19.960   8.411  1.00  0.00           H  
ATOM   6526  O   WAT  1616     -16.456  -0.982 -18.869  1.00  0.00           O  
ATOM   6527  H1  WAT  1616     -15.616  -0.565 -19.061  1.00  0.00           H  
ATOM   6528  H2  WAT  1616     -16.887  -0.383 -18.259  1.00  0.00           H  
ATOM   6530  O   WAT  1617      -9.741   3.257   8.508  1.00  0.00           O  
ATOM   6531  H1  WAT  1617      -9.528   3.084   7.591  1.00  0.00           H  
ATOM   6532  H2  WAT  1617     -10.018   4.173   8.521  1.00  0.00           H
[truncated: 235,475 more chars]
